# Supplementary material for: On the use of beam precession for serial electron crystallography
Source: J Appl Crystallogr. 2025 Jul 25;58(Pt 4):1249–60. doi: 10.1107/S1600576725005606 (PMC12321033; doi:10.1107/S1600576725005606)
Supplement: Supplementary file 2 [file j-58-01249-sup2.zip]

Archive with 30 entries (30 files):
- F200_3DED_cry1_dynRef.cif
- F200_3DED_cry1_dynRef.ref
- F200_3DED_cry1_kinRef.cif
- F200_3DED_cry1_kinRef.ref
- F200_3DED_cry2_dynRef.cif
- F200_3DED_cry2_dynRef.ref
- F200_3DED_cry2_kinRef.cif
- F200_3DED_cry2_kinRef.ref
- F200_dynRef.cif
- F200_dynRef.ref
- F200_NoPED_CrystFEL_kinRef.cif
- F200_NoPED_CrystFEL_kinRef.ref
- F200_NoPED_CrystFEL_kinRef_extinction.cif
- F200_NoPED_CrystFEL_kinRef_extinction.ref
- F200_NoPED_PETS2_kinRef.cif
- F200_NoPED_PETS2_kinRef.ref
- F200_NoPED_PETS2_kinRef_extinction.cif
- F200_NoPED_PETS2_kinRef_extinction.ref
- F200_PED_CrystFEL_kinRef.cif
- F200_PED_CrystFEL_kinRef.ref
- F200_PED_PETS2_kinRef.cif
- F200_PED_PETS2_kinRef.ref
- Tensor_dynRef.cif
- Tensor_dynRef.ref
- Tensor_NoPED_PETS2_kinRef.cif
- Tensor_NoPED_PETS2_kinRef.ref
- Tensor_NoPED_PETS2_kinRef_extinction.cif
- Tensor_NoPED_PETS2_kinRef_extinction.ref
- Tensor_PED_PETS2_kinRef.cif
- Tensor_PED_PETS2_kinRef.ref
