# Supplementary material for: On the use of beam precession for serial electron crystallography
Source: J Appl Crystallogr. 2025 Jul 25;58(Pt 4):1249–60. doi: 10.1107/S1600576725005606 (PMC12321033; doi:10.1107/S1600576725005606)
Supplement: Supplementary file 2 [file j-58-01249-sup2.zip › F200_3DED_cry1_dynRef.cif]

#=======================================================================
data_global
#=======================================================================

_audit_creation_method                   'Jana2020 1.3.57'


# 1. PROCESSING SUMMARY (IUCr Office Use Only)

_journal_date_recd_electronic            ?
_journal_date_to_coeditor                ?
_journal_date_from_coeditor              ?
_journal_date_accepted                   ?
_journal_date_printers_first             ?
_journal_date_printers_final             ?
_journal_date_proofs_out                 ?
_journal_date_proofs_in                  ?
_journal_coeditor_name                   ?
_journal_coeditor_code                   ?
_journal_coeditor_notes
; ?
;
_journal_techeditor_code                 ?
_journal_paper_category                  ?
_journal_techeditor_notes
; ?
;
_journal_coden_ASTM                      ?
_journal_name_full                       'Acta Crystallographica Section C'
_journal_year                            ?
_journal_volume                          ?
_journal_issue                           ?
_journal_page_first                      ?
_journal_page_last                       ?
_journal_suppl_publ_number               ?
_journal_suppl_publ_pages                ?

#=======================================================================

# 2. SUBMISSION DETAILS

_publ_contact_author_name                ?
_publ_contact_author_address
; ?
;
_publ_contact_author_email               ?
_publ_contact_author_fax                 ?
_publ_contact_author_phone               ?

_publ_requested_journal                  'Acta Crystallographica Section C'
_publ_requested_category                 ?

_publ_contact_letter
; ?
;

#=======================================================================

# 3. TITLE AND AUTHOR LIST

_publ_section_title
; ?
;
_publ_section_title_footnote
; ?
;
loop_
 _publ_author_name
 _publ_author_footnote
 _publ_author_address
; ?      # name
;
; ?      # footnote
;
; ?      # address
;

#=======================================================================

# 4. TEXT

_publ_section_synopsis
; ?
;
_publ_section_abstract
; ?
;
_publ_section_comment
; ?
;
_publ_section_introduction
; ?
;
_publ_section_experimental
; ?
;
_publ_section_exptl_prep
; ?
;
_publ_section_exptl_refinement
; ?
;
_publ_section_exptl_solution
; ?
;
_publ_section_discussion
; ?
;
_publ_section_acknowledgements
; ?
;
_publ_section_references
;
;
_publ_section_figure_captions
; ?
;
_publ_section_table_legends
; ?
;

#=======================================================================
data_I
#=======================================================================

# 5. CHEMICAL DATA

_chemical_name_systematic
; ?
;
_chemical_name_common                    ?
_chemical_formula_moiety                 ?
_chemical_formula_structural             ?
_chemical_formula_analytical             ?
_chemical_formula_iupac                  ?
_chemical_formula_sum                    'Ba4 O16 S4'
_chemical_formula_weight                 933.6
_chemical_melting_point                  ?
_chemical_compound_source                ?
_chemical_absolute_configuration         .

#=======================================================================

# 6. CRYSTAL DATA

_symmetry_cell_setting                   orthorhombic
_symmetry_space_group_name_H-M           'P c m n'
_symmetry_space_group_name_Hall          '-P -2xac;-2yb;-2zabc'
_symmetry_Int_Tables_number              62

loop_
 _space_group_symop_id
 _space_group_symop_operation_xyz
 1   x,y,z
 2   -x+1/2,-y+1/2,z+1/2
 3   -x,y+1/2,-z
 4   x+1/2,-y,-z+1/2
 5   -x,-y,-z
 6   x+1/2,y+1/2,-z+1/2
 7   x,-y+1/2,z
 8   -x+1/2,y,z+1/2

_cell_length_a                           7.154
_cell_length_b                           5.454
_cell_length_c                           8.879
_cell_angle_alpha                        90
_cell_angle_beta                         90
_cell_angle_gamma                        90
_cell_volume                             346.44

loop_
 _twin_individual_id
 _twin_individual_mass_fraction_refined
 _twin_individual_twin_matrix_11
 _twin_individual_twin_matrix_12
 _twin_individual_twin_matrix_13
 _twin_individual_twin_matrix_21
 _twin_individual_twin_matrix_22
 _twin_individual_twin_matrix_23
 _twin_individual_twin_matrix_31
 _twin_individual_twin_matrix_32
 _twin_individual_twin_matrix_33
 ? ? ? ? ? ? ? ? ? ? ?

_cell_formula_units_Z                    1

_cell_measurement_reflns_used         4206
_cell_measurement_theta_min          0.101
_cell_measurement_theta_max          1.440
_cell_measurement_temperature            ?
_cell_special_details
; ?
;

_exptl_crystal_density_diffrn            4.4748
_exptl_crystal_density_meas              ?
_exptl_crystal_density_method            ?
_exptl_crystal_F_000                     125.44

_exptl_absorpt_coefficient_mu            0
_exptl_crystal_description               ?
_exptl_crystal_size_max                  ?
_exptl_crystal_size_mid                  ?
_exptl_crystal_size_min                  ?
_exptl_crystal_size_rad                  ?
_exptl_crystal_colour                    ?
_exptl_absorpt_correction_type           ?
_exptl_absorpt_process_details           ?
_exptl_absorpt_correction_T_min          ?
_exptl_absorpt_correction_T_max          ?
loop_
 _exptl_crystal_face_index_h
 _exptl_crystal_face_index_k
 _exptl_crystal_face_index_l
 _exptl_crystal_face_perp_dist
 ? ? ? ?

#=======================================================================

# 7. EXPERIMENTAL DATA

_exptl_special_details                   ?

_diffrn_ambient_temperature              293
_diffrn_source                           ?
_diffrn_source_power                     ?
_diffrn_source_voltage                   ?
_diffrn_source_current                   ?
_diffrn_radiation_type                   electron
_diffrn_radiation_source                 ?
_diffrn_radiation_wavelength             0.02517
_diffrn_radiation_monochromator          ?
_diffrn_measurement_details              ?
_diffrn_radiation_monochromator          ?
_diffrn_measurement_device_type          ?
_diffrn_detector                         ?
_diffrn_detector_area_resol_mean         ?
_diffrn_measurement_method               ?
_diffrn_measurement_specimen_support     ?

_diffrn_reflns_number                    33423
_diffrn_reflns_theta_min                 0.12
_diffrn_reflns_theta_max                 1.38
_diffrn_reflns_theta_full                1.38
_diffrn_measured_fraction_theta_max      0.98
_diffrn_measured_fraction_theta_full     0.98
_diffrn_reflns_av_R_equivalents          ?
_diffrn_reflns_av_unetI/netI             0.0339
_diffrn_reflns_limit_h_min               -14
_diffrn_reflns_limit_h_max               14
_diffrn_reflns_limit_k_min               -10
_diffrn_reflns_limit_k_max               10
_diffrn_reflns_limit_l_min               -17
_diffrn_reflns_limit_l_max               17
_diffrn_reflns_reduction_process
;
data collection geometry: precession
dstarmax:  2.000
RC width:  0.00100
mosaicity:  0.060
tilt axis position:   15.405
reflection size:   52.000
Virtual frame settings: number of merged frames:  1
                        step between frames:      1
                        intensity integration: only on the actual frame
;

_diffrn_standards_number                 ?
_diffrn_standards_interval_count         ?
_diffrn_standards_interval_time          ?
_diffrn_standards_decay_%                ?
loop_
_diffrn_standard_refln_index_h
_diffrn_standard_refln_index_k
_diffrn_standard_refln_index_l
  ? ? ?

_diffrn_radiation_probe                  electron

#=======================================================================

# 8. REFINEMENT DATA

_refine_special_details
; ?
;

_reflns_number_total                     16149
_reflns_number_gt                        14140
_reflns_threshold_expression             'I>3\s(I)'

_refine_ls_structure_factor_coef         F
_refine_ls_R_factor_gt                   0.1348
_refine_ls_wR_factor_gt                  0.1530
_refine_ls_R_factor_all                  0.1402
_refine_ls_wR_factor_ref                 0.1534
_refine_ls_goodness_of_fit_ref           5.5191
_refine_ls_goodness_of_fit_gt            5.8790
_refine_ls_restrained_S_gt               ?
_refine_ls_restrained_S_all              ?
_refine_ls_number_reflns                 16149
_refine_ls_number_parameters             155
_refine_ls_number_restraints             0
_refine_ls_number_constraints            0
_refine_ls_weighting_scheme              sigma
_refine_ls_weighting_details             'calc w=1/[\s^2^(Fo)+(0.01P)^2^+0.0000P] where P=(Fo+2Fc)/3'
_refine_ls_hydrogen_treatment            ?
_refine_ls_shift/su_max                  0.0316
_refine_ls_shift/su_mean                 0.0017
_refine_diff_density_max                 2.26
_refine_diff_density_min                 -3.63
_refine_ls_extinction_method             'none'
_refine_ls_extinction_coef               ?
_refine_ls_extinction_expression         ?
_refine_ls_abs_structure_details         ?
_refine_ls_abs_structure_Flack           ?
_refine_ls_abs_structure_Rogers          ?

loop_
 _atom_type_symbol
 _atom_type_scat_source
 Ba  International_Tables_Vol_C
 O   International_Tables_Vol_C
 S   International_Tables_Vol_C

_computing_data_collection               ?
_computing_cell_refinement               ?
_computing_data_reduction                ?
_computing_structure_solution            ?
_computing_structure_refinement          ?
_computing_molecular_graphics            ?
_computing_publication_material          ?

loop_
 _restr_distance_atom_site_label_1
 _restr_distance_site_symmetry_1
 _restr_distance_atom_site_label_2
 _restr_distance_site_symmetry_2
 _restr_distance_target
 _restr_distance_target_weight_param
 ? ? ? ? ? ?

loop_
 _restr_angle_atom_site_label_1
 _restr_angle_site_symmetry_1
 _restr_angle_atom_site_label_2
 _restr_angle_site_symmetry_2
 _restr_angle_atom_site_label_3
 _restr_angle_site_symmetry_3
 _restr_angle_target
 _restr_angle_target_weight_param
 ? ? ? ? ? ? ? ?

loop_
 _restr_torsion_atom_site_label_1
 _restr_torsion_site_symmetry_1
 _restr_torsion_atom_site_label_2
 _restr_torsion_site_symmetry_2
 _restr_torsion_atom_site_label_3
 _restr_torsion_site_symmetry_3
 _restr_torsion_atom_site_label_4
 _restr_torsion_site_symmetry_4
 _restr_torsion_angle_target
 _restr_torsion_weight_param
 ? ? ? ? ? ? ? ? ? ?

loop_
 _restr_equal_distance_atom_site_label_1
 _restr_equal_distance_site_symmetry_1
 _restr_equal_distance_atom_site_label_2
 _restr_equal_distance_site_symmetry_2
 _restr_equal_distance_class_class_id
 _restr_equal_distance_class_target_weight_param
 ? ? ? ? ? ?

loop_
 _restr_equal_angle_atom_site_label_1
 _restr_equal_angle_site_symmetry_1
 _restr_equal_angle_atom_site_label_2
 _restr_equal_angle_site_symmetry_2
 _restr_equal_angle_atom_site_label_3
 _restr_equal_angle_site_symmetry_3
 _restr_equal_angle_class_class_id
 _restr_equal_angle_class_target_weight_param
 ? ? ? ? ? ? ? ?

loop_
 _restr_equal_torsion_atom_site_label_1
 _restr_equal_torsion_site_symmetry_1
 _restr_equal_torsion_atom_site_label_2
 _restr_equal_torsion_site_symmetry_2
 _restr_equal_torsion_atom_site_label_3
 _restr_equal_torsion_site_symmetry_3
 _restr_equal_torsion_atom_site_label_4
 _restr_equal_torsion_site_symmetry_4
 _restr_equal_torsion_class_class_id
 _restr_equal_torsion_class_target_weight_param
 ? ? ? ? ? ? ? ? ? ?


#=======================================================================

# 9. ATOMIC COORDINATES AND DISPLACEMENT PARAMETERS

loop_
 _atom_site_label
 _atom_site_type_symbol
 _atom_site_fract_x
 _atom_site_fract_y
 _atom_site_fract_z
 _atom_site_adp_type
 _atom_site_U_iso_or_equiv
 _atom_site_site_symmetry_multiplicity
 _atom_site_occupancy
 _atom_site_calc_flag
 _atom_site_refinement_flags
 _atom_site_disorder_assembly
 _atom_site_disorder_group
  Ba1 Ba 0.34224(6) 0.25 0.31519(6) Uani 0.01160(11) 4 1 d . . .
  S1 S 0.68943(15) 0.25 -0.06212(16) Uani 0.0080(3) 4 1 d . . .
  O1 O 0.6080(4) 0.25 0.0885(4) Uani 0.0251(8) 4 1 d . . .
  O2 O 0.1894(2) 0.5297(3) 0.0812(2) Uani 0.0122(4) 8 1 d . . .
  O3 O 0.5493(3) 0.25 -0.1809(4) Uani 0.0196(7) 4 1 d . . .

loop_
 _atom_site_aniso_label
 _atom_site_aniso_type_symbol
 _atom_site_aniso_U_11
 _atom_site_aniso_U_22
 _atom_site_aniso_U_33
 _atom_site_aniso_U_12
 _atom_site_aniso_U_13
 _atom_site_aniso_U_23
 Ba1 Ba 0.01087(13) 0.0151(2) 0.0088(2) 0 -0.00006(16) 0
 S1 S 0.0073(4) 0.0085(5) 0.0084(6) 0 0.0001(4) 0
 O1 O 0.0305(12) 0.0287(17) 0.0160(15) 0 0.0081(11) 0
 O2 O 0.0113(5) 0.0118(7) 0.0136(8) -0.0014(5) -0.0029(5) 0.0001(6)
 O3 O 0.0130(7) 0.0220(13) 0.0240(15) 0 -0.0084(9) 0

loop_
 _jana_atom_site_ADP_C_label
 _jana_atom_site_ADP_C_type_symbol
 _jana_atom_site_ADP_C_111
 _jana_atom_site_ADP_C_112
 _jana_atom_site_ADP_C_113
 _jana_atom_site_ADP_C_122
 _jana_atom_site_ADP_C_123
 _jana_atom_site_ADP_C_133
 _jana_atom_site_ADP_C_222
 _jana_atom_site_ADP_C_223
 _jana_atom_site_ADP_C_233
 _jana_atom_site_ADP_C_333
 ? ? ? ? ? ? ? ? ? ? ? ?

loop_
 _jana_atom_site_ADP_D_label
 _jana_atom_site_ADP_D_type_symbol
 _jana_atom_site_ADP_D_1111
 _jana_atom_site_ADP_D_1112
 _jana_atom_site_ADP_D_1113
 _jana_atom_site_ADP_D_1122
 _jana_atom_site_ADP_D_1123
 _jana_atom_site_ADP_D_1133
 _jana_atom_site_ADP_D_1222
 _jana_atom_site_ADP_D_1223
 _jana_atom_site_ADP_D_1233
 _jana_atom_site_ADP_D_1333
 _jana_atom_site_ADP_D_2222
 _jana_atom_site_ADP_D_2223
 _jana_atom_site_ADP_D_2233
 _jana_atom_site_ADP_D_2333
 _jana_atom_site_ADP_D_3333
 ? ? ? ? ? ? ? ? ? ? ? ? ? ? ? ? ?

loop_
 _jana_atom_site_ADP_E_label
 _jana_atom_site_ADP_E_type_symbol
 _jana_atom_site_ADP_E_11111
 _jana_atom_site_ADP_E_11112
 _jana_atom_site_ADP_E_11113
 _jana_atom_site_ADP_E_11122
 _jana_atom_site_ADP_E_11123
 _jana_atom_site_ADP_E_11133
 _jana_atom_site_ADP_E_11222
 _jana_atom_site_ADP_E_11223
 _jana_atom_site_ADP_E_11233
 _jana_atom_site_ADP_E_11333
 _jana_atom_site_ADP_E_12222
 _jana_atom_site_ADP_E_12223
 _jana_atom_site_ADP_E_12233
 _jana_atom_site_ADP_E_12333
 _jana_atom_site_ADP_E_13333
 _jana_atom_site_ADP_E_22222
 _jana_atom_site_ADP_E_22223
 _jana_atom_site_ADP_E_22233
 _jana_atom_site_ADP_E_22333
 _jana_atom_site_ADP_E_23333
 _jana_atom_site_ADP_E_33333
 ? ? ? ? ? ? ? ? ? ? ? ? ? ? ? ? ? ? ? ? ? ? ?

loop_
 _jana_atom_site_ADP_F_label
 _jana_atom_site_ADP_F_type_symbol
 _jana_atom_site_ADP_F_111111
 _jana_atom_site_ADP_F_111112
 _jana_atom_site_ADP_F_111113
 _jana_atom_site_ADP_F_111122
 _jana_atom_site_ADP_F_111123
 _jana_atom_site_ADP_F_111133
 _jana_atom_site_ADP_F_111222
 _jana_atom_site_ADP_F_111223
 _jana_atom_site_ADP_F_111233
 _jana_atom_site_ADP_F_111333
 _jana_atom_site_ADP_F_112222
 _jana_atom_site_ADP_F_112223
 _jana_atom_site_ADP_F_112233
 _jana_atom_site_ADP_F_112333
 _jana_atom_site_ADP_F_113333
 _jana_atom_site_ADP_F_122222
 _jana_atom_site_ADP_F_122223
 _jana_atom_site_ADP_F_122233
 _jana_atom_site_ADP_F_122333
 _jana_atom_site_ADP_F_123333
 _jana_atom_site_ADP_F_133333
 _jana_atom_site_ADP_F_222222
 _jana_atom_site_ADP_F_222223
 _jana_atom_site_ADP_F_222233
 _jana_atom_site_ADP_F_222333
 _jana_atom_site_ADP_F_223333
 _jana_atom_site_ADP_F_233333
 _jana_atom_site_ADP_F_333333
 ? ? ? ? ? ? ? ? ? ? ? ? ? ? ? ? ? ? ? ? ? ? ? ? ? ? ? ? ? ?


#=======================================================================

# 10. MOLECULAR GEOMETRY


loop_
 _geom_bond_atom_site_label_1
 _geom_bond_atom_site_label_2
 _geom_bond_site_symmetry_1
 _geom_bond_site_symmetry_2
 _geom_bond_distance
 _geom_bond_publ_flag
 ? ? ? ? ? ?

loop_
 _geom_angle_atom_site_label_1
 _geom_angle_atom_site_label_2
 _geom_angle_atom_site_label_3
 _geom_angle_site_symmetry_1
 _geom_angle_site_symmetry_2
 _geom_angle_site_symmetry_3
 _geom_angle
 _geom_angle_publ_flag
 ? ? ? ? ? ? ? ?

loop_
 _geom_torsion_atom_site_label_1
 _geom_torsion_atom_site_label_2
 _geom_torsion_atom_site_label_3
 _geom_torsion_atom_site_label_4
 _geom_torsion_site_symmetry_1
 _geom_torsion_site_symmetry_2
 _geom_torsion_site_symmetry_3
 _geom_torsion_site_symmetry_4
 _geom_torsion
 _geom_torsion_publ_flag
 ? ? ? ? ? ? ? ? ? ?

loop_
 _geom_hbond_atom_site_label_D
 _geom_hbond_atom_site_label_H
 _geom_hbond_atom_site_label_A
 _geom_hbond_site_symmetry_D
 _geom_hbond_site_symmetry_H
 _geom_hbond_site_symmetry_A
 _geom_hbond_distance_DH
 _geom_hbond_distance_HA
 _geom_hbond_distance_DA
 _geom_hbond_angle_DHA
 _geom_hbond_publ_flag
 ? ? ? ? ? ? ? ? ? ? ?


#=======================================================================

# 11. STRUCTURE-FACTOR LIST

loop_
 _reflns_scale_group_code
 _reflns_scale_meas_intensity
    1  2367.934
    2  2086.909
    3  2013.792
    4  1771.157
    5  2057.227
    6  2090.141
    7  1985.154
    8  2055.059
    9  2230.676
   10  1636.969
   11  1892.560
   12  1785.625
   13  1885.042
   14  1810.376
   15  2148.979
   16  1776.055
   17  1949.712
   18  1806.157
   19  1980.247
   20  2048.082
   21  2197.264
   22  2105.207
   23  2364.730
   24  2773.729
   25  2600.282
   26  2749.555
   27  2479.489
   28  2644.669
   29  2694.267
   30  2494.175
   31  2637.869
   32  2110.325
   33  2351.299
   34  2570.308
   35  2581.108
   36  2593.242
   37  2492.036
   38  2118.540
   39  2790.563
   40  2551.346
   41  2647.466
   42  2633.575
   43  2806.659
   44  2497.194
   45  2763.725
   46  2925.760
   47  2692.561
   48  3118.322
   49  2851.895
   50  2803.470
   51  2907.394
   52  2384.054
   53  3025.121
   54  3189.206
   55  3301.535
   56  3221.418
   57  3154.772
   58  2797.241
   59  3211.299
   60  3018.355
   61  3302.960
   62  3260.484
   63  3341.717
   64  3373.033
   65  3271.597
   66  3051.720
   67  3148.597
   68  3265.974
   69  3241.360
   70  3548.846
   71  3413.794
   72  3400.537
   73  3408.978
   74  3340.192
   75  3376.957
   76  3303.482
   77  3270.451
   78  3193.478
   79  3276.930
   80  2673.733
   81  2768.367
   82  3080.966
   83  3054.905
   84  3365.972
   85  3108.075
   86  3170.814
   87  3188.468
   88  2965.008
   89  3052.155
   90  3053.741
   91  3062.734
   92  2794.086
   93  3162.704
   94  2899.473
   95  2636.758
   96  3062.172
   97  2951.541
   98  2946.478
   99  2888.313
  100  2829.432
  101  2894.059
  102  2731.757
  103  2828.963
  104  2755.558
  105  2682.691
  106  2639.791
  107  2756.973
  108  2616.869
  109  2437.782
  110  2295.613
  111  2320.148
  112  2255.869
  113  2361.386
  114  2338.673
  115  1989.883
  116  2211.612
  117  1582.880
  118  1925.401
  119  1732.252
  120  1949.348
  121  1705.942
loop_
 _refln_index_h
 _refln_index_k
 _refln_index_l
 _refln_intensity_calc
 _refln_intensity_meas
 _refln_intensity_sigma
 _refln_scale_group_code
 _refln_observed_status
 -12  -2  -9    182.76    420.80     93.30      1 o
 -12   1  -7    660.97    396.40    101.10      1 o
 -12   2  -6   1699.80   1009.90    113.00      1 o
 -12   3  -5   1735.20   1255.90    117.00      1 o
 -11  -1  -8   2175.20   2698.40    144.20      1 o
 -11   0  -7    389.56    598.80    107.60      1 o
 -11   1  -6    467.66    578.90    112.40      1 o
 -11   5  -3    126.15    154.50     99.60      1 <
 -11   6  -2    235.85    806.30    103.40      1 o
 -10  -3  -9   2088.20   1474.40    119.10      1 o
 -10  -2  -8   2683.40   1306.30    126.80      1 o
 -10   3  -4   9391.70   4221.30    175.10      1 o
 -10   4  -3   2703.20   1323.90    130.90      1 o
 -10   5  -2    874.03    784.80    111.80      1 o
  -9  -5 -10     79.60    138.40     90.10      1 <
  -9  -4  -9    550.91    731.30    111.40      1 o
  -9  -3  -8   1973.00   2335.30    139.00      1 o
  -9   1  -5   4892.00   2839.10    152.60      1 o
  -9   7   0    376.47    394.00    102.80      1 o
  -9   8   1    211.35    325.70     91.70      1 o
  -8  -6 -10    379.48    472.40     97.50      1 o
  -8  -5  -9   1420.20    876.70    118.20      1 o
  -8  -1  -6   2671.30   2445.80    159.10      1 o
  -8   4  -2   1181.80   1825.60    146.40      1 o
  -8   5  -1    426.28    912.70    128.30      1 o
  -8   6   0   1056.40   1066.50    129.00      1 o
  -8   7   1    701.74    796.80    112.60      1 o
  -8   8   2    316.90    111.40    101.10      1 <
  -7  -7 -10    903.45    518.00     97.60      1 o
  -7  -3  -7  10692.00   5806.30    190.70      1 o
  -7   2  -3  11234.00  20806.20    316.90      1 o
  -7   3  -2   2613.10   3736.50    185.50      1 o
  -6  -5  -8   2756.70   1561.30    134.20      1 o
  -6  -4  -7   2657.80   2404.50    153.40      1 o
  -6   0  -4   3651.10   4992.20    201.10      1 o
  -6   1  -3   3455.60   5128.00    214.90      1 o
  -6   7   2   1825.50   2111.00    140.40      1 o
  -6   8   3    987.36    553.70    112.30      1 o
  -6   9   4    111.92    353.80     95.40      1 o
  -5  -7  -9    395.29    302.50     98.80      1 o
  -5  -6  -8    535.31    322.00    108.00      1 <
  -5  -2  -5  10495.00  12580.10    265.40      1 o
  -5  -1  -4   3841.00   4430.10    199.40      1 o
  -5   5   1    506.07   2455.70    163.90      1 o
  -5   6   2   5199.10   7555.90    222.10      1 o
  -4  -8  -9    920.86    803.80    112.20      1 o
  -4  -7  -8    156.80    424.80    105.10      1 o
  -4  -4  -6   4706.30   5048.00    195.40      1 o
  -4  -3  -5   2271.80   3478.40    182.40      1 o
  -3  -9  -9   1517.70    849.50    106.40      1 o
  -3  -5  -6   3384.80   2186.40    164.40      1 o
  -3   7   4    675.22    850.00    127.80      1 o
  -3   8   5   1972.80   1919.40    144.40      1 o
  -3   9   6    578.71    274.10    100.30      1 <
  -2  -7  -7   5496.40   2977.90    156.60      1 o
  -2  -6  -6    801.60    819.30    135.80      1 o
  -2  -2  -3   4611.90   6539.10    246.90      1 o
  -2   4   2   4817.40   6379.80    231.10      1 o
  -2   5   3  23319.00  18174.70    313.40      1 o
  -2   6   4   1561.50   1971.40    157.90      1 o
  -1  -8  -7     50.35    167.90    107.00      1 <
  -1  -4  -4  69245.00  84783.20    611.30      1 o
   0  -5  -4   7432.10   8546.30    233.50      1 o
   0   7   6   5743.00   7349.50    209.90      1 o
   0   9   8     44.97    217.60     96.60      1 <
   1 -10  -7    149.56    223.20     89.90      1 <
   1  -7  -5   1241.00   2908.20    159.90      1 o
   1  -6  -4  11587.00  12313.20    260.50      1 o
   1  -2  -1  70887.00  54199.40    513.10      1 o
   1   4   4 102020.00 111323.00    690.80      1 o
   1   5   5    353.45   1447.30    168.60      1 o
   1   6   6    923.59   1021.20    143.10      1 o
   1   7   7   1106.60    864.60    130.70      1 o
   1   8   8    289.65    561.00    110.20      1 o
   2  -8  -5   1107.60   1057.60    125.70      1 o
   2  -4  -2   5039.80   6767.60    239.90      1 o
   2   2   3  12711.00  11547.60    286.50      1 o
   2   3   4   6362.60  10173.30    266.80      1 o
   3 -10  -6    115.10    255.00     94.70      1 <
   3  -9  -5    161.01    651.50    109.10      1 o
   3  -5  -2   2229.00   1918.90    175.00      1 o
   3   8   9    230.71    531.50    100.60      1 o
   4 -10  -5     90.82     49.90     92.10      1 <
   4  -7  -3    428.88   1051.40    141.10      1 o
   4  -6  -2   6635.10   6688.10    212.70      1 o
   4   5   7   4449.10   4574.30    184.30      1 o
   4   6   8   1191.20   1262.60    128.90      1 o
   4   7   9   1409.10   1164.10    121.90      1 o
   4   8  10    268.59    442.60     98.50      1 o
   5  -8  -3    674.76    952.80    121.40      1 o
   5  -7  -2   4771.40   3724.80    169.90      1 o
   5  -3   1  10323.00  12600.80    278.40      1 o
   5   3   6  15580.00  17673.20    299.90      1 o
   5   4   7   1258.80   1269.60    140.00      1 o
   5   5   8   6525.60   6974.00    204.10      1 o
   6  -9  -3     94.36    189.60     97.30      1 <
   6  -8  -2    798.25    890.70    119.00      1 o
   6  -4   1    776.59   2272.50    165.70      1 o
   6   1   5   4722.40   3823.20    189.20      1 o
   6   2   6  19132.00  20900.60    320.50      1 o
   7  -9  -2    466.96    639.30    108.60      1 o
   7  -1   4   8739.10   9428.50    237.30      1 o
   7   0   5  18798.00  18836.60    309.40      1 o
   7   6  10    314.68    303.10    103.20      1 <
   8  -8  -1   1931.10   1554.30    128.10      1 o
   8  -3   3  15647.00  11249.80    246.40      1 o
   8   4   9   1863.90   2005.90    141.30      1 o
   8   5  10   1252.00   1162.20    116.80      1 o
   8   6  11    638.16    247.60     91.20      1 <
   9  -4   3   3221.20   2506.40    155.80      1 o
   9  -3   4   1073.90   1786.90    135.00      1 o
   9   2   8   1402.00   1363.00    130.60      1 o
   9   3   9    798.22   1363.60    125.60      1 o
   9   4  10   1516.00    688.50    108.50      1 o
   9   5  11    356.79    672.50     98.20      1 o
  10  -6   2   1099.10   1079.90    123.20      1 o
  10  -5   3    696.63    755.60    117.40      1 o
  10  -4   4    516.57   1210.40    125.60      1 o
  10   0   7   1011.90   1155.80    122.90      1 o
  10   1   8    322.82    527.60    113.40      1 o
  10   2   9   2091.40   1288.10    117.60      1 o
  10   3  10    471.79   1436.70    122.90      1 o
  11  -6   3    212.70    324.90    102.10      1 o
  11  -2   6    590.77   1457.50    126.10      1 o
  11  -1   7    373.79    288.00    105.70      1 <
  11   0   8   1002.30   1110.80    119.10      1 o
  11   1   9    192.47    416.60    105.40      1 o
  12  -2   7    374.05    615.20    109.90      1 o
  12  -1   8    195.10    280.90     99.30      1 <
 -12  -2  -9    103.07    100.80     78.30      2 <
 -12  -1  -8    179.56    126.80     82.60      2 <
 -12   2  -6    469.41    441.10     88.00      2 o
 -12   3  -5   1706.00   1216.30    100.20      2 o
 -11  -3  -9    422.62    144.50     79.90      2 <
 -11   0  -7    407.60    427.40     89.60      2 o
 -11   1  -6    615.68   1038.50     99.60      2 o
 -11   5  -3    234.46    198.70     78.80      2 <
 -11   6  -2    391.83    600.30     85.00      2 o
 -10  -2  -8   2593.50   1636.30    117.40      2 o
 -10  -1  -7   1046.60    583.90     96.40      2 o
 -10   3  -4   3373.40   3334.30    143.60      2 o
 -10   4  -3   1118.00   1081.90    104.80      2 o
  -9  -3  -8   1601.00    969.30    103.00      2 o
  -9   1  -5   1070.00    894.00    112.70      2 o
  -9   6  -1    381.20    365.50     90.20      2 o
  -9   7   0    598.86    510.30     86.50      2 o
  -9   8   1    294.27    763.20     89.70      2 o
  -8  -5  -9    604.15    579.30     92.20      2 o
  -8  -4  -8    768.17    567.20     98.80      2 o
  -8  -1  -6   1313.50   1276.80    119.50      2 o
  -8   0  -5   3053.50   3110.80    151.50      2 o
  -8   4  -2   1357.10   1196.40    121.00      2 o
  -8   5  -1   1186.60   1161.90    110.10      2 o
  -8   9   2    548.44    179.10     79.40      2 <
  -7  -6  -9    276.07    616.60     90.50      2 o
  -7  -5  -8    601.44    664.30     98.30      2 o
  -7  -2  -6    893.90    780.20    110.20      2 o
  -7   2  -3  13174.00  10184.00    225.30      2 o
  -7   3  -2   4715.40   5315.00    181.80      2 o
  -7   7   1   2085.70   1791.00    120.40      2 o
  -7   8   2    171.27    232.10     84.90      2 <
  -7   9   3    110.69    145.10     76.70      2 <
  -6  -7  -9    255.99    205.20     81.50      2 <
  -6  -4  -7    133.71    305.90     98.90      2 o
  -6  -3  -6   6845.20   5217.10    173.50      2 o
  -6   1  -3  10442.00  11506.00    246.80      2 o
  -6   6   1    398.19    501.10    108.10      2 o
  -6   7   2   1478.90   3544.80    150.00      2 o
  -5  -8  -9    819.47    425.10     86.70      2 o
  -5  -5  -7    519.77    724.50    108.10      2 o
  -5  -1  -4   1381.70   1764.80    158.40      2 o
  -5   9   4   1428.20   1108.30     98.30      2 o
  -4  -6  -7   5904.90   2699.90    137.10      2 o
  -4  -3  -5   2935.00   3858.80    167.80      2 o
  -4   7   3    859.75    805.90    109.00      2 o
  -4   8   4     98.61    363.40     91.40      2 o
  -4   9   5   2299.60   1406.50    105.30      2 o
  -3  -8  -8    135.06    266.70     83.90      2 o
  -3  -7  -7   2219.70   2248.60    131.90      2 o
  -3  -4  -5  25067.00  20275.90    304.50      2 o
  -3   5   2   2596.60   1568.00    135.00      2 o
  -3   6   3   6453.10  11653.10    241.60      2 o
  -2  -9  -8    111.72    195.50     76.20      2 <
  -2  -8  -7   1883.40   1587.90    116.30      2 o
  -2  -5  -5   7551.50  11485.50    240.00      2 o
  -2   4   2   3853.20   7143.70    221.30      2 o
  -2   9   6    114.57    161.20     82.40      2 <
  -1  -9  -7    343.76    437.40     89.00      2 o
  -1  -7  -6   1335.30   3274.90    141.90      2 o
  -1  -6  -5   1810.30   2469.60    144.70      2 o
  -1  -3  -3  10346.00   9842.00    242.40      2 o
  -1   7   5   2260.60   2504.70    135.10      2 o
  -1   8   6    166.31    182.80     89.40      2 <
  -1   9   7    587.20    650.70     93.40      2 o
   0  -8  -6    241.77    674.10     97.60      2 o
   0   5   4   5284.40   6194.50    193.80      2 o
   1  -9  -6    810.32   1127.90    109.70      2 o
   1  -5  -3   2122.80   1724.70    147.20      2 o
   1   3   3   7733.20   9715.10    247.00      2 o
   1   4   4  68432.00  98135.50    631.70      2 o
   1   9   8    131.22    127.70     75.40      2 <
   2 -10  -6    521.62    231.40     78.50      2 <
   2  -7  -4    569.56    453.10    106.70      2 o
   2   2   3  24939.00  17861.90    304.70      2 o
   2   7   7   2795.90   1937.40    125.10      2 o
   2   8   8    816.34    504.50     95.20      2 o
   2   9   9    725.42    537.50     86.00      2 o
   3  -8  -4    306.37    741.50    102.30      2 o
   3  -4  -1   6457.50   5410.20    193.70      2 o
   3   5   6    799.55    856.10    117.80      2 o
   3   6   7    812.85    958.30    110.80      2 o
   3   7   8    710.96    763.80     99.30      2 o
   4  -9  -4    717.56    352.30     90.40      2 o
   4  -5  -1   1927.20   2272.90    149.10      2 o
   4   3   5   3790.60   3254.40    169.40      2 o
   4   4   6   3554.70   4852.50    171.90      2 o
   5  -7  -2   2313.00   3247.20    142.10      2 o
   5  -6  -1    965.17    502.10    106.20      2 o
   5  -3   1   2846.40   2653.60    167.20      2 o
   5   2   5  21466.00  19273.70    301.30      2 o
   5   7   9    174.13     98.10     83.70      2 <
   5   8  10    548.46    484.10     82.30      2 o
   6  -8  -2    743.24    592.60     97.00      2 o
   6  -7  -1   1202.20    660.60     97.30      2 o
   6  -4   1   1394.50   1058.30    130.50      2 o
   6   0   4   3555.00   4111.00    174.90      2 o
   6   1   5   2993.00   2258.60    144.50      2 o
   6   6   9    211.37    155.60     85.80      2 <
   6   7  10    515.99    471.20     86.60      2 o
   7  -9  -2    311.66    351.60     86.40      2 o
   7  -8  -1    185.86    410.50     87.40      2 o
   7  -5   1   2105.70   2903.60    153.60      2 o
   7  -1   4    917.10   1044.10    133.40      2 o
   7   4   8   1782.60    781.60    104.30      2 o
   7   5   9   1306.60   1271.50    107.20      2 o
   7   6  10    269.54    432.00     85.30      2 o
   8  -9  -1    323.13    423.10     87.80      2 o
   8  -6   1   2121.00   3857.10    151.90      2 o
   8   2   7   5629.00   5658.50    172.10      2 o
   8   3   8   1063.90   1190.40    107.90      2 o
   8   4   9   1304.30   2027.30    122.90      2 o
   9  -7   1   1311.10    557.40     92.50      2 o
   9  -4   3   3054.20   2561.90    139.50      2 o
   9  -3   4    793.97    679.20    106.10      2 o
   9   1   7   2171.40   2562.90    136.20      2 o
   9   2   8    678.70    586.10     91.50      2 o
  10  -5   3    687.54    415.60     93.00      2 o
  10  -4   4    614.02    902.90    102.70      2 o
  10  -1   6    262.20    663.30    100.20      2 o
  10   0   7    532.10    852.20    104.70      2 o
  10   1   8    541.08    760.60     97.70      2 o
  11  -6   3    226.05    272.50     82.90      2 o
  11  -5   4    312.04    512.10     87.60      2 o
  11  -2   6   2755.50   1717.80    116.20      2 o
  11  -1   7    179.56    -12.90     86.50      2 <
  11   3  10    623.94    575.60     85.70      2 o
  12  -2   7    184.12    265.10     83.00      2 o
 -13   1  -7    310.94    681.50     93.90      3 o
 -12  -2  -9    229.47    213.20     80.60      3 <
 -12  -1  -8    147.28    107.10     74.00      3 <
 -12   2  -6    923.44    388.00     86.10      3 o
 -12   3  -5   1173.50   1054.90    101.90      3 o
 -11  -3  -9    202.75    126.60     76.10      3 <
 -11  -2  -8   1573.80    597.70     90.40      3 o
 -11   0  -7    374.75    194.00     87.40      3 <
 -11   1  -6    778.40   1221.80    104.10      3 o
 -11   4  -4    626.42    646.70     91.70      3 o
 -11   5  -3    238.37    311.70     81.50      3 o
 -11   6  -2    234.83    769.20     90.40      3 o
 -10  -4  -9    187.28     86.30     81.10      3 <
 -10  -1  -7   1826.90    792.00     98.70      3 o
 -10   3  -4   4867.50   3388.10    143.70      3 o
 -10   4  -3    610.60    855.90    102.60      3 o
 -10   7  -1   1047.40    404.30     80.00      3 o
  -9  -5  -9   1656.50    891.50     93.50      3 o
  -9  -2  -7    240.23    576.20     94.50      3 o
  -9   1  -5    582.93   1369.70    119.70      3 o
  -9   5  -2    484.97    829.00     98.70      3 o
  -9   6  -1    184.05    250.30     88.00      3 <
  -9   7   0    356.03    764.20     88.50      3 o
  -8  -6  -9   1437.50    561.40     86.90      3 o
  -8  -4  -8   1352.30   1227.80    108.00      3 o
  -8  -3  -7    448.68    933.90    101.10      3 o
  -8   0  -5   3501.90   3103.60    148.50      3 o
  -8   4  -2   1111.70   1338.00    118.20      3 o
  -8   8   1    374.91    560.90     90.80      3 o
  -8   9   2    261.45    390.30     79.60      3 o
  -7  -5  -8    122.63    433.10     91.60      3 o
  -7  -2  -6   1094.10   1950.80    131.40      3 o
  -7  -1  -5   5631.00   5416.80    175.50      3 o
  -7   2  -3  14345.00  15756.20    268.00      3 o
  -7   7   1   1572.10   1451.30    113.40      3 o
  -7   8   2    132.27     30.80     83.20      3 <
  -6  -6  -8    801.90   1493.30    113.30      3 o
  -6  -3  -6   4698.50   5462.20    178.90      3 o
  -6   1  -3   3380.90   4384.40    180.80      3 o
  -6   9   3    547.28    167.80     75.90      3 <
  -5  -7  -8   1211.30   1045.70    102.00      3 o
  -5  -4  -6   4621.40   4592.40    166.00      3 o
  -5  -1  -4  10063.00   6868.70    206.10      3 o
  -5   3  -1   8900.50   9994.90    236.90      3 o
  -5   8   3   2051.20    656.70     95.70      3 o
  -5   9   4    616.89    616.90     89.70      3 o
  -4  -8  -8   1254.60    578.00     89.50      3 o
  -4  -5  -6   1686.60   1843.60    129.20      3 o
  -4  -2  -4   8250.20   8472.00    230.30      3 o
  -4   6   2   2228.50   2150.00    140.70      3 o
  -4   7   3    941.50   1111.20    111.90      3 o
  -3  -9  -8    296.89     62.00     75.30      3 <
  -3  -7  -7   4361.50   3489.60    144.60      3 o
  -3  -6  -6    436.85    859.70    107.30      3 o
  -3  -3  -4  21150.00  14749.60    272.50      3 o
  -3   4   1   7234.90   6282.80    203.90      3 o
  -3   5   2   1517.00   1715.80    141.00      3 o
  -3   9   5    115.73    301.60     83.00      3 o
  -3  10   6    119.66    156.00     70.90      3 <
  -2  -8  -7   2288.30   2001.50    124.10      3 o
  -2  -5  -5  10641.00  13815.20    258.30      3 o
  -2   7   4    933.76    985.60    113.80      3 o
  -2   8   5    256.54    606.60     94.80      3 o
  -2   9   6    313.29    392.90     81.30      3 o
  -1  -9  -7    446.07    535.70     90.40      3 o
  -1  -6  -5   2018.50   3004.60    147.90      3 o
  -1   6   4   5434.20   7182.80    196.80      3 o
  -1   7   5   4742.10   6047.00    177.10      3 o
   0   5   4   6249.10   8869.20    213.70      3 o
   1  -8  -5    580.05    826.60    103.90      3 o
   1  -5  -3    725.36   1409.20    143.30      3 o
   1   3   3   9308.30  10703.90    250.70      3 o
   1   7   6   1420.50   2074.50    130.40      3 o
   1   8   7     59.44    183.20     80.10      3 <
   1   9   8    122.81    182.50     73.30      3 <
   2  -9  -5   1439.00    759.20     97.10      3 o
   2  -6  -3   2732.10   2119.10    139.60      3 o
   2   6   6    131.22    465.50    106.00      3 o
   2   7   7   3290.50   2791.90    135.20      3 o
   3 -10  -5    347.79    531.90     84.70      3 o
   3  -7  -3   2632.20   2730.70    142.10      3 o
   3  -4  -1   8532.90   7861.60    222.40      3 o
   3   4   5  23470.00  23573.40    320.40      3 o
   3   5   6    572.87    621.90    113.20      3 o
   3   9   9    197.35    440.50     80.80      3 o
   4  -8  -3    361.18    578.90     98.00      3 o
   4  -5  -1   1041.90   1375.10    136.60      3 o
   4   3   5   2123.20   2983.10    151.10      3 o
   4   7   8    489.86    324.50     84.50      3 o
   4   8   9   1013.70    819.00     90.80      3 o
   5  -9  -3     86.15    113.00     79.70      3 <
   5  -6  -1    642.99   1212.30    121.80      3 o
   5   1   4   7687.50   7071.30    207.30      3 o
   5   2   5   8603.00   9235.20    221.40      3 o
   5   6   8    117.38    228.70     84.90      3 <
   5   7   9     99.03    244.60     78.30      3 o
   5   8  10    120.24    296.60     80.30      3 o
   6  -7  -1    770.54    878.00    107.10      3 o
   6  -4   1    669.59   1302.20    127.60      3 o
   6   0   4   1841.20   3317.00    159.70      3 o
   6   4   7   3572.00   1657.50    120.10      3 o
   6   5   8    648.99    392.70     92.40      3 o
   6   6   9    191.85    348.40     83.70      3 o
   7  -8  -1    180.78    451.00     90.60      3 o
   7  -5   1   3954.70   5051.30    173.90      3 o
   7  -1   4   2017.30   3004.80    149.40      3 o
   7   3   7   1570.40   2526.40    136.60      3 o
   7   4   8    385.95   1129.80    101.40      3 o
   8  -9  -1     84.01    152.80     83.40      3 <
   8  -6   1   3333.60   2124.70    129.50      3 o
   8  -5   2   3423.90   2262.70    133.80      3 o
   8   2   7   2494.20   2935.10    143.10      3 o
   8   6  10    163.62    215.70     75.20      3 <
   9  -7   1    995.88    976.20     98.60      3 o
   9  -6   2   1321.90   1348.10    106.90      3 o
   9  -3   4    313.51     99.90     96.40      3 <
   9   0   6   2724.10   2637.50    132.40      3 o
   9   1   7   2081.50   2572.40    127.10      3 o
   9   5  10     24.78    143.00     70.50      3 <
  10  -7   2    336.76    393.00     81.70      3 o
  10  -5   3    597.69    802.30    100.30      3 o
  10  -4   4    428.44    383.40     88.10      3 o
  10  -1   6   1944.20   1767.60    113.20      3 o
  10   0   7   1064.30    980.80    102.50      3 o
  10   3   9    779.58   1095.10     95.20      3 o
  10   4  10    371.42    671.00     86.40      3 o
  11  -6   3    640.31    398.50     83.90      3 o
  11  -5   4    161.18    292.80     81.60      3 o
  11  -2   6   2424.00   1181.60    106.80      3 o
  11  -1   7    129.11     54.30     81.60      3 <
  11   2   9     99.20     81.90     75.10      3 <
  11   3  10    119.16    441.90     80.20      3 o
  12  -2   7    258.29    320.20     80.10      3 o
  12   1   9    303.39    132.20     80.90      3 <
 -13   1  -7   1272.70   1099.80     92.60      4 o
 -12  -1  -8    155.38    100.90     74.90      4 <
 -12   2  -6   1162.70    511.00     84.10      4 o
 -12   3  -5    766.44   1412.50    101.50      4 o
 -11  -3  -9     94.16    178.40     74.80      4 <
 -11  -2  -8   1011.40   1231.60    100.00      4 o
 -11   1  -6    612.59    737.60     91.70      4 o
 -11   4  -4    151.49    356.00     85.90      4 o
 -11   5  -3    216.43    289.40     81.40      4 o
 -10  -4  -9    279.87     79.80     70.40      4 <
 -10  -3  -8    274.91    235.30     80.70      4 <
 -10  -1  -7    986.40    569.20     89.00      4 o
 -10   0  -6   3761.10   4526.70    157.70      4 o
 -10   3  -4    705.92   1707.00    118.30      4 o
 -10   6  -2    617.60    294.10     81.40      4 o
 -10   7  -1    169.04     60.70     71.00      4 <
  -9  -5  -9    356.82    435.20     79.40      4 o
  -9  -2  -7    317.86    146.50     82.60      4 <
  -9   1  -5   1761.30   1226.10    109.50      4 o
  -9   5  -2    355.71    430.40     89.50      4 o
  -9   6  -1   1043.90   1081.20     96.50      4 o
  -8  -6  -9    562.15    400.30     82.60      4 o
  -8  -3  -7   1058.50    926.30     99.20      4 o
  -8   0  -5   2359.00   2678.00    135.50      4 o
  -8   4  -2    855.64   1481.10    116.80      4 o
  -8   8   1    690.84    825.90     90.90      4 o
  -8   9   2    284.09    416.50     76.20      4 o
  -7  -7  -9    160.60    324.30     79.70      4 o
  -7  -4  -7    516.96    422.80     91.60      4 o
  -7  -1  -5   1260.70   2225.00    130.60      4 o
  -7   2  -3   8876.50   8923.00    209.50      4 o
  -7   7   1   1727.10   2491.30    123.50      4 o
  -6  -8  -9     33.33     -7.10     70.90      4 <
  -6  -5  -7    847.58    401.50     87.40      4 o
  -6  -2  -5   6133.50   9269.60    208.40      4 o
  -6   1  -3   9153.90  13537.50    252.00      4 o
  -6   4  -1   2507.10   1778.20    131.20      4 o
  -6   8   2    370.03    289.40     83.20      4 o
  -6   9   3    132.54     -1.70     72.60      4 <
  -5  -7  -8   1223.60   1041.70     94.70      4 o
  -5  -6  -7    394.79    485.70     84.60      4 o
  -5  -4  -6   3815.90   3360.10    147.70      4 o
  -5   3  -1    934.92   1779.40    148.30      4 o
  -5   7   2   1580.70   1755.70    114.20      4 o
  -5   8   3   1727.90   1081.10    101.80      4 o
  -4  -8  -8    148.48    422.50     77.60      4 o
  -4  -7  -7    671.56   1140.10     98.40      4 o
  -4  -5  -6   2725.60   2044.80    122.70      4 o
  -4  -2  -4   6791.70   7181.30    205.60      4 o
  -4   5   1   1520.50    903.00    111.40      4 o
  -4   6   2   1956.00   2864.00    138.10      4 o
  -4   9   4   1132.20    687.10     85.80      4 o
  -4  10   5     46.65     52.60     68.50      4 <
  -3  -9  -8     47.80     97.30     69.50      4 <
  -3  -8  -7    170.37    253.20     76.40      4 o
  -3  -6  -6    410.04    344.00     91.30      4 o
  -3  -3  -4   8318.60   7723.00    208.70      4 o
  -3   4   1   5829.00   7091.30    208.70      4 o
  -3   8   4    345.53    264.60     82.80      4 o
  -3   9   5    309.31    294.90     78.70      4 o
  -2  -9  -7    302.08    127.70     72.90      4 <
  -2  -7  -6    540.61    818.70     93.60      4 o
  -2  -4  -4   5316.50   4768.70    173.00      4 o
  -2   6   3    750.47    400.90    105.80      4 o
  -2   7   4   1162.80   1137.60    105.00      4 o
  -1 -10  -7    141.64     23.50     69.40      4 <
  -1  -8  -6    171.72    102.00     77.40      4 <
  -1  -5  -4  14400.00  10914.60    226.00      4 o
  -1   5   3   1518.20   2121.00    142.30      4 o
  -1   9   6   1084.70   1034.30     94.50      4 o
  -1  10   7     54.74    -20.30     69.60      4 <
   0  -9  -6   1355.00    737.00     91.50      4 o
   0  -6  -4    549.68    583.30    103.90      4 o
   0   8   6    221.64    289.70     85.30      4 o
   1 -10  -6     60.23    -25.80     70.80      4 <
   1  -7  -4    782.66    451.00     93.30      4 o
   1   6   5   1943.50   2121.30    130.10      4 o
   1   7   6   1241.20   1735.70    115.80      4 o
   2  -8  -4     64.02    105.70     80.20      4 <
   2  -5  -2   4658.90   5150.40    175.50      4 o
   2   5   5  11320.00  11914.40    234.10      4 o
   2   9   8    168.44    115.60     71.50      4 <
   3  -9  -4     46.04     -3.70     74.60      4 <
   3  -6  -2   3200.30   2106.30    125.40      4 o
   3   4   5  13747.00  16801.00    271.40      4 o
   3   8   8     70.17     90.20     72.30      4 <
   3   9   9    479.93    286.20     81.40      4 o
   4 -10  -4     17.92    107.00     67.70      4 <
   4  -7  -2   1714.80   1458.30    109.30      4 o
   4   2   4   8182.70   8268.10    217.00      4 o
   4   6   7   2286.30   1839.90    114.20      4 o
   4   7   8    150.12     82.90     80.40      4 <
   5  -8  -2   1020.70    756.90     93.30      4 o
   5  -5   0   6466.70   7334.00    187.10      4 o
   5   1   4   7356.70   7146.50    201.30      4 o
   5   5   7    464.18    763.50     99.40      4 o
   5   6   8    159.56    202.00     79.60      4 <
   6  -9  -2    374.51    489.10     79.50      4 o
   6  -6   0   2400.50   2613.10    135.40      4 o
   6  -3   2  13080.00  11245.30    227.50      4 o
   6   0   4   4207.00   3934.60    160.90      4 o
   6   4   7   1315.80   1786.80    115.60      4 o
   7  -7   0   2084.30    887.40     95.40      4 o
   7  -4   2   3150.70   2377.80    131.90      4 o
   7  -1   4   2520.40   1770.80    122.90      4 o
   7   2   6    791.08    806.30    102.10      4 o
   7   3   7   3239.50   2759.50    134.10      4 o
   7   6   9    239.62    465.50     83.00      4 o
   7   7  10    537.85    231.60     75.70      4 o
   8  -8   0    209.45    372.00     81.40      4 o
   8  -5   2   1060.40   1702.00    113.00      4 o
   8   1   6   1083.00    994.40    102.60      4 o
   8   2   7   2928.30   3547.40    141.00      4 o
   8   5   9    756.53    565.00     86.00      4 o
   8   6  10    324.93    189.50     72.20      4 <
   9  -6   2    401.77    364.50     82.40      4 o
   9  -3   4   1669.90    894.10     96.60      4 o
   9   0   6   2587.90   2065.30    114.40      4 o
   9   1   7   1199.00   1664.20    115.40      4 o
   9   4   9   2382.90   1244.30     97.10      4 o
   9   5  10     18.10     64.90     67.00      4 <
  10  -7   2    135.39    174.00     75.20      4 <
  10  -4   4    214.93    129.00     80.50      4 <
  10  -1   6    782.93    560.50     89.10      4 o
  10   0   7   1305.30    613.50     89.60      4 o
  10   3   9    887.38    658.40     83.10      4 o
  10   4  10    210.44    432.50     74.20      4 o
  11  -5   4    141.76     -0.60     72.00      4 <
  11  -2   6    895.68   1011.60     95.90      4 o
  11  -1   7    376.72    328.40     74.90      4 o
  11   2   9    200.03    157.40     69.50      4 <
  11   3  10    468.08    243.50     72.10      4 o
  12  -5   5    772.77    461.50     77.50      4 o
  12  -2   7    838.05    471.00     78.60      4 o
  12   0   8    223.57    294.00     76.40      4 o
  12   1   9    186.95    185.80     73.30      4 <
 -13   1  -7    201.43    719.60     90.50      5 o
 -12  -1  -8     95.91    218.10     79.10      5 <
 -12   0  -7    326.64    603.60     90.70      5 o
 -12   2  -6    820.41    609.80     92.40      5 o
 -12   3  -5   1222.50   1008.50     99.80      5 o
 -12   5  -4   1345.30    737.70     90.60      5 o
 -11  -4  -9    569.09    310.80     84.60      5 o
 -11  -2  -8    128.06    179.50     84.10      5 <
 -11   1  -6   2667.90   2091.70    117.70      5 o
 -11   4  -4   3402.60    725.10     97.30      5 o
 -11   5  -3    963.38    489.60     90.70      5 o
 -10  -5  -9    340.61    273.10     77.20      5 o
 -10  -3  -8    316.25    219.80     85.90      5 <
 -10   0  -6   1715.90   3829.90    150.80      5 o
 -10   3  -4   2429.80   3585.50    147.60      5 o
 -10   6  -2    339.13    813.80     95.90      5 o
 -10   7  -1    675.37    366.20     86.10      5 o
  -9  -6  -9    148.74    241.00     79.00      5 o
  -9  -4  -8    466.56    936.40     97.40      5 o
  -9  -1  -6    576.24   1325.70    112.80      5 o
  -9   5  -2    374.77   1105.40    105.60      5 o
  -8  -7  -9    129.59     92.10     81.80      5 <
  -8  -5  -8   1260.70   1291.80    108.20      5 o
  -8  -3  -7    829.29    467.10     94.50      5 o
  -8   0  -5   2632.80   3374.00    152.50      5 o
  -8   3  -3   5763.20   8064.20    203.70      5 o
  -8   4  -2   1671.80   2247.10    134.40      5 o
  -7  -6  -8    229.57    342.70     85.10      5 o
  -7  -4  -7    856.32   1006.00    109.30      5 o
  -7  -1  -5    409.66   1569.80    128.30      5 o
  -7   2  -3   7181.80   8290.00    204.90      5 o
  -7   5  -1   4108.70   3882.10    152.40      5 o
  -7   9   2    205.68    261.20     79.30      5 o
  -6  -7  -8    967.81    467.00     85.80      5 o
  -6  -5  -7    345.77   1253.20    110.10      5 o
  -6  -2  -5   7741.10   8490.50    214.10      5 o
  -6   1  -3   2665.20   2826.70    159.60      5 o
  -6   4  -1    347.96    987.00    125.10      5 o
  -6   7   1   1170.20    775.10    106.60      5 o
  -6   8   2    613.69   1005.30     99.50      5 o
  -5  -8  -8     61.58    173.90     80.00      5 <
  -5  -6  -7    284.62    525.80     97.50      5 o
  -5  -3  -5  10160.00   7337.70    199.40      5 o
  -5   0  -3  12325.00  21081.40    317.00      5 o
  -5   3  -1   2694.10   4517.80    187.00      5 o
  -5   6   1    546.80    473.10    105.70      5 o
  -4  -9  -8     92.89     96.60     67.80      5 <
  -4  -7  -7   1054.80   1306.70    106.70      5 o
  -4  -4  -5   2050.20   2286.40    145.40      5 o
  -4   5   1   4802.50   4491.00    168.90      5 o
  -4   8   3    913.69    369.40     91.00      5 o
  -4   9   4    110.65    433.40     82.40      5 o
  -3  -8  -7    203.68    419.40     85.40      5 o
  -3  -5  -5   5354.50   7486.90    202.20      5 o
  -3   7   3   4003.50   4051.00    154.90      5 o
  -2  -9  -7    293.71     81.40     79.20      5 <
  -2  -6  -5    921.66   1430.50    123.80      5 o
  -2   6   3    340.57    803.50    120.30      5 o
  -2   9   5   1452.80    701.10     92.60      5 o
  -2  10   6     98.99    165.20     69.70      5 <
  -1 -10  -7    367.05    240.30     75.20      5 o
  -1  -7  -5   1631.60   1040.80    113.20      5 o
  -1   8   5    969.98    686.50     95.60      5 o
  -1   9   6    799.43   1405.70    108.50      5 o
   0 -10  -6     96.71      6.90     77.30      5 <
   0  -3  -2  54325.00  86938.90    593.80      5 o
   0   3   2  56213.00  81393.00    573.40      5 o
   1  -9  -5   2119.50    999.20     98.70      5 o
   1  -4  -2   3077.00   5615.10    202.50      5 o
   1  -1   0 165440.00 124119.00    741.30      5 o
   1   5   4  21999.00  19328.00    288.70      5 o
   1   6   5   2465.90   3109.40    146.00      5 o
   1   9   7    292.84    302.70     78.90      5 o
   2 -10  -5    633.45    523.10     85.40      5 o
   2  -7  -3   5245.30   3744.00    153.60      5 o
   2  -5  -2  14247.00  13183.30    254.50      5 o
   2  -2   0  30475.00  27030.60    370.60      5 o
   2   4   4   3943.70   4066.70    177.80      5 o
   2   8   7   1475.50   1677.00    113.70      5 o
   2   9   8    189.38    238.40     77.10      5 o
   3  -8  -3   4926.20   2597.70    134.00      5 o
   3  -6  -2   1326.30   2366.20    139.40      5 o
   3  -3   0  10437.00   8881.30    235.80      5 o
   3   3   4   6985.10   7434.10    212.90      5 o
   3   6   6    675.09   1032.20    111.40      5 o
   3   7   7   6236.90   3651.70    146.90      5 o
   4  -9  -3    514.70    551.70     92.60      5 o
   4  -7  -2   1686.30   1333.00    119.40      5 o
   4  -4   0  20266.00  18983.60    296.30      5 o
   4   2   4   6109.40   8342.50    219.70      5 o
   4   5   6   1401.50   1888.50    124.60      5 o
   4   6   7   4304.20   2402.00    126.50      5 o
   5 -10  -3    478.65    200.20     76.50      5 <
   5  -8  -2    985.08    935.00    106.20      5 o
   5  -5   0   9106.10   9530.40    221.00      5 o
   5   1   4   6575.60   6151.50    203.10      5 o
   5   4   6   2016.70   3145.00    149.60      5 o
   5   8   9    696.69    750.50     85.70      5 o
   6  -8  -1   1286.70    484.60     90.30      5 o
   6  -6   0   1289.90   2591.20    139.80      5 o
   6  -3   2   9548.10   7545.70    205.60      5 o
   6   0   4   2458.80   2618.60    150.10      5 o
   6   3   6   5914.80   4873.70    170.30      5 o
   6   6   8   1616.00   2150.90    118.10      5 o
   6   7   9    234.83    288.20     82.80      5 o
   7  -9  -1    272.93    571.90     87.00      5 o
   7  -7   0    543.10    550.20     98.50      5 o
   7  -4   2   5692.40   3755.90    157.20      5 o
   7  -1   4   1859.40   2219.20    137.80      5 o
   7   2   6   1400.10   1026.90    114.60      5 o
   7   5   8    797.10    940.00    100.00      5 o
   7   6   9    237.60    267.10     83.30      5 o
   8  -8   0    119.30    363.00     81.30      5 o
   8  -7   1    604.46    317.10     88.20      5 o
   8  -5   2   2569.70   2360.90    133.00      5 o
   8   1   6   2025.00   1731.40    123.10      5 o
   8   4   8    850.08    810.00     98.20      5 o
   8   5   9   1486.20    756.60     95.90      5 o
   9  -8   1    179.21     96.70     73.60      5 <
   9  -6   2    219.54    477.00     86.60      5 o
   9  -3   4    855.69    991.90    102.40      5 o
   9   0   6   1983.20   1866.10    119.90      5 o
   9   3   8   1980.40   1566.20    109.50      5 o
   9   4   9   2140.80   1495.70    107.40      5 o
  10  -7   2    264.84    316.60     85.10      5 o
  10  -6   3    110.51    217.20     80.30      5 <
  10  -4   4    344.03     26.60     80.80      5 <
  10  -1   6    624.83    921.70    101.30      5 o
  10   2   8    419.51   1333.20    107.50      5 o
  10   3   9    641.44   1106.10     94.10      5 o
  11  -5   4     37.81    148.70     75.50      5 <
  11  -2   6   1433.70    922.00    100.00      5 o
  11   1   8    756.73   1359.80    105.70      5 o
  11   2   9    621.55    385.90     79.70      5 o
  12  -5   5    305.44    333.90     77.20      5 o
  12  -2   7    328.90    436.20     85.20      5 o
  12   0   8    871.12    479.30     87.10      5 o
  12   1   9    306.99    270.40     75.60      5 o
 -13   1  -7    826.52   1869.90    110.30      6 o
 -12   0  -7    465.53    760.30     92.00      6 o
 -12   2  -6   1465.70    687.90     87.60      6 o
 -12   3  -5    532.74   1138.90     97.50      6 o
 -12   5  -4    352.32    547.60     82.50      6 o
 -11  -4  -9    154.81    192.60     74.20      6 <
 -11  -1  -7   1644.90   1305.60    105.30      6 o
 -11   1  -6   1341.30   1141.20    101.80      6 o
 -11   4  -4    776.11    830.10     94.70      6 o
 -10  -5  -9    124.61    179.70     76.30      6 <
 -10  -3  -8   1206.10    205.60     86.60      6 <
 -10  -2  -7    996.57   1168.70    106.00      6 o
 -10   0  -6   6118.00   4435.50    158.70      6 o
 -10   3  -4   1681.70   3022.90    137.80      6 o
 -10   6  -2    902.68    616.00     90.60      6 o
  -9  -6  -9    175.79    122.30     73.50      6 <
  -9  -4  -8    361.58    917.80     97.00      6 o
  -9  -1  -6   1694.80   1255.70    107.20      6 o
  -9   5  -2    796.25    909.30     98.50      6 o
  -8  -7  -9    372.43    227.60     76.00      6 <
  -8  -5  -8   1337.00   1726.40    110.90      6 o
  -8  -2  -6   2210.10   1568.10    115.00      6 o
  -8   3  -3   6046.50   7881.40    200.50      6 o
  -8   6  -1   2393.30   1649.70    116.70      6 o
  -7  -6  -8    105.88    210.90     86.60      6 <
  -7  -3  -6    825.48   1178.70    115.10      6 o
  -7  -1  -5   4364.30   2921.60    143.00      6 o
  -7   2  -3   7427.40   8167.00    202.20      6 o
  -7   5  -1   2759.20   3132.80    143.80      6 o
  -7   8   1   1155.00    529.10     86.10      6 o
  -7   9   2    761.08    683.50     91.90      6 o
  -6  -7  -8   1585.80    569.30     89.70      6 o
  -6  -4  -6   1078.20   2090.50    133.10      6 o
  -6  -2  -5   4350.00   4218.00    164.70      6 o
  -6   1  -3   4903.30   5108.90    182.40      6 o
  -6   4  -1   3372.60   3562.30    154.70      6 o
  -6   7   1    813.18   1292.30    108.80      6 o
  -5  -8  -8     54.59    167.70     78.30      6 <
  -5  -5  -6   1970.00   4546.90    164.90      6 o
  -5  -3  -5   7426.20   8437.70    208.80      6 o
  -5   0  -3   9918.30   9898.00    235.30      6 o
  -5   3  -1   2743.80   3998.30    182.40      6 o
  -5   6   1   2125.30   1431.10    113.40      6 o
  -5   9   3    210.81    209.90     77.20      6 <
  -4  -9  -8     32.88    189.00     75.70      6 <
  -4  -6  -6    260.81    907.70    111.80      6 o
  -4  -4  -5    402.27   1005.20    123.10      6 o
  -4   8   3    262.18    562.20     87.00      6 o
  -3  -9  -7   1245.40   1163.50    102.60      6 o
  -3  -7  -6    703.74    322.70     93.00      6 o
  -3  -5  -5   9388.60   9833.60    216.50      6 o
  -3   6   2   4922.60   2907.50    143.90      6 o
  -3   7   3   4614.20   7267.40    191.60      6 o
  -3  10   5    286.83    240.00     75.00      6 o
  -2  -8  -6     58.21    271.90     83.60      6 o
  -2  -6  -5    881.42   1627.80    120.50      6 o
  -2   2   0  14767.00  18897.10    322.60      6 o
  -2   5   2   6352.30   6538.60    195.90      6 o
  -2   8   4    112.19    125.10     85.40      6 <
  -2   9   5   1066.20    798.80     91.20      6 o
  -1  -9  -6   2372.00   1024.70    103.50      6 o
  -1  -7  -5   1745.60   1680.40    117.80      6 o
  -1  -4  -3  13386.00   7517.20    217.20      6 o
  -1   4   2   7191.80   6942.10    212.40      6 o
  -1   7   4   1150.50    535.90     98.20      6 o
  -1   8   5    812.22   1267.60    102.10      6 o
   0 -10  -6    143.84    150.40     78.90      6 <
   0   3   2  54052.00  81415.40    577.90      6 o
   0   6   4    862.64    814.30    109.30      6 o
   0   9   6   1008.90    910.20     94.10      6 o
   1  -8  -4   2494.90   2920.50    136.40      6 o
   1  -6  -3   3007.50   3522.30    152.10      6 o
   1  -1   0 147100.00 124591.00    735.90      6 o
   1   5   4  17898.00  14670.10    264.30      6 o
   1   8   6    268.50    308.00     85.20      6 o
   1   9   7    241.76    606.40     86.50      6 o
   2  -9  -4   1008.50    560.80     94.30      6 o
   2  -7  -3   1761.60   2896.20    148.80      6 o
   2  -2   0  24381.00  25096.70    357.30      6 o
   2   4   4   4482.90   5777.40    193.60      6 o
   2   7   6   1288.20    709.50     94.10      6 o
   3 -10  -4     60.04    604.90     83.90      6 o
   3  -8  -3   2412.60   2055.70    125.40      6 o
   3  -3   0  10034.00  13412.90    267.20      6 o
   3   3   4  20337.00  27352.90    347.60      6 o
   3   6   6    720.81    578.50     99.90      6 o
   3   9   8    174.80    194.40     70.80      6 <
   4  -9  -3    233.24    426.20     83.60      6 o
   4  -6  -1   6833.60   4589.70    163.80      6 o
   4  -4   0  24363.00  22257.40    316.50      6 o
   4   5   6   2070.90   2191.50    130.70      6 o
   4   8   8    115.32    156.90     77.40      6 <
   5 -10  -3     89.56    215.40     77.00      6 <
   5  -9  -2    535.81    532.90     88.30      6 o
   5  -7  -1   2726.80   1335.30    114.20      6 o
   5  -5   0  14365.00  13076.20    245.70      6 o
   5   4   6   4824.90   5008.90    166.90      6 o
   5   7   8   1314.30   1134.40    106.40      6 o
   5   8   9    684.73    930.10     92.30      6 o
   6  -8  -1    906.25    864.60     98.30      6 o
   6  -6   0   2920.40   6903.50    187.30      6 o
   6  -3   2  13422.00  11273.60    233.50      6 o
   6   0   4   5094.00   5507.90    181.90      6 o
   6   3   6   7780.80   7757.80    195.10      6 o
   6   6   8    928.47   1249.80    107.00      6 o
   7  -9  -1    558.80    704.10     89.10      6 o
   7  -6   1   1303.20    969.50    106.80      6 o
   7  -4   2   5053.80   3220.50    146.80      6 o
   7  -1   4   2830.10   2077.60    137.50      6 o
   7   2   6    409.95    643.80     99.50      6 o
   7   5   8    545.73    367.70     89.00      6 o
   8  -7   1   1131.70    566.90     91.90      6 o
   8  -5   2   2628.20   2755.30    137.00      6 o
   8   1   6   2656.00   1938.00    122.30      6 o
   8   4   8    928.40   1353.50    108.50      6 o
   9  -8   1    418.72    361.70     81.40      6 o
   9  -6   2   2040.80   1168.50    102.20      6 o
   9  -3   4   1473.70   1903.10    121.80      6 o
   9   0   6   2424.10   2375.00    129.10      6 o
   9   3   8    524.52   1180.90    104.50      6 o
  10  -6   3    408.61    151.20     80.80      6 <
  10  -4   4    167.26    233.10     88.90      6 <
  10  -1   6   1212.70    882.60     98.00      6 o
  10   2   8   1165.90   1369.10    107.20      6 o
  11  -5   4    178.43    187.90     76.20      6 <
  11  -4   5    406.59    339.20     81.40      6 o
  11  -2   6    882.02    812.30     93.40      6 o
  11   1   8   1223.60   1274.30    103.70      6 o
  12  -5   5    487.01    204.00     79.30      6 <
  12   0   8    171.44    307.90     81.30      6 o
 -13   1  -7   1064.90    750.80     89.20      7 o
 -12  -2  -8   1078.00    460.90     86.80      7 o
 -12   0  -7    336.17    463.80     85.10      7 o
 -12   2  -6    268.64    357.70     83.10      7 o
 -12   3  -5   1065.50    817.90     96.10      7 o
 -12   5  -4   3022.90    955.50     90.10      7 o
 -11  -3  -8   2332.80   2294.70    119.10      7 o
 -11  -1  -7    216.18    117.50     79.50      7 <
 -11   1  -6   3038.00   2006.00    121.90      7 o
 -11   4  -4   1283.80   1181.50    101.60      7 o
 -10  -4  -8    503.69   1125.20     96.00      7 o
 -10  -2  -7    433.41    695.50     92.00      7 o
 -10   0  -6   6438.80   5055.60    166.70      7 o
 -10   3  -4   1157.40   2575.90    137.60      7 o
 -10   5  -3    153.47    154.60     82.50      7 <
 -10   6  -2    749.53    696.10     90.40      7 o
  -9  -5  -8   1927.90   1196.00    103.90      7 o
  -9  -3  -7    378.75   1416.20    106.80      7 o
  -9  -1  -6    807.67    992.70    102.30      7 o
  -9   4  -3    517.78    916.90    106.90      7 o
  -9   7  -1    144.39    452.60     80.20      7 o
  -8  -6  -8    138.43    393.80     83.50      7 o
  -8  -4  -7   9589.60   8401.30    199.10      7 o
  -8  -2  -6   1954.20   1358.90    117.30      7 o
  -8   3  -3   7140.50   6380.70    182.10      7 o
  -8   6  -1   1188.30   1650.70    113.70      7 o
  -8   9   1     49.77     74.30     67.80      7 <
  -7  -7  -8   1054.40    749.10     89.90      7 o
  -7  -5  -7   4064.50   4498.20    154.30      7 o
  -7  -3  -6   1306.30   1509.10    123.40      7 o
  -7   2  -3   6770.00   7115.20    194.30      7 o
  -7   5  -1   2089.80   3419.80    147.40      7 o
  -7   7   0    328.96    359.90     86.10      7 o
  -7   8   1    774.92    388.10     81.10      7 o
  -6  -8  -8    228.44    645.00     89.50      7 o
  -6  -6  -7   1244.20   1829.30    115.10      7 o
  -6  -4  -6   3806.80   3355.70    147.80      7 o
  -6   1  -3   1438.50   1957.70    141.90      7 o
  -6   6   0   1999.40   3093.90    138.60      7 o
  -6   7   1    697.82   1157.10    100.90      7 o
  -6   9   2    536.55    231.40     79.90      7 <
  -5  -9  -8   2572.60    680.20     90.20      7 o
  -5  -7  -7   1903.50   2002.20    117.70      7 o
  -5  -5  -6   4955.10   5587.80    179.70      7 o
  -5   0  -3  10267.00  10640.50    236.50      7 o
  -5   5   0   8421.90   8224.50    201.00      7 o
  -5   8   2    541.42    552.10     90.20      7 o
  -4  -8  -7   2335.70   2096.40    119.20      7 o
  -4  -6  -6   3019.70   2334.80    133.70      7 o
  -4  -1  -3  13182.00  15150.10    278.40      7 o
  -4   4   0  13024.00  15002.60    262.90      7 o
  -4   7   2    885.25   1525.80    112.60      7 o
  -4  10   4    124.35    136.20     68.60      7 <
  -3  -9  -7   1239.50   1308.20    101.50      7 o
  -3  -2  -3  94711.00 124798.00    701.40      7 o
  -3   3   0   2696.40   3741.90    178.40      7 o
  -3   6   2   1184.80   1300.90    119.10      7 o
  -3   9   4     32.01     76.00     72.50      7 <
  -2  -9  -6    447.54     62.40     79.30      7 <
  -2  -7  -5   7565.10   4401.40    153.40      7 o
  -2  -5  -4   5915.90   5195.60    182.40      7 o
  -2   2   0   6240.80  12000.90    284.60      7 o
  -2   5   2  11516.00  13076.70    248.90      7 o
  -2   8   4    149.47    338.50     82.10      7 o
  -1 -10  -6    296.22     25.60     75.80      7 <
  -1  -8  -5   1880.40   1075.80    105.20      7 o
  -1  -6  -4  11082.00   9124.50    211.80      7 o
  -1  -4  -3   8957.30  11593.20    245.60      7 o
  -1   7   4    196.60    578.70     94.70      7 o
  -1   9   5    330.65    313.80     81.10      7 o
  -1  10   6    177.09    165.20     68.00      7 <
   0  -7  -4   3796.40   5837.50    182.70      7 o
   0   9   6    992.99   1037.00     98.30      7 o
   1 -10  -5     54.25    195.80     79.30      7 <
   1  -8  -4   1803.70   2698.60    133.50      7 o
   1  -1   0 196260.00 149963.00    810.50      7 o
   1   7   5   1274.40   1520.50    111.50      7 o
   1  10   7    105.46     48.80     67.80      7 <
   2  -9  -4    787.98    857.90    100.20      7 o
   2  -4  -1  27925.00  27885.90    350.70      7 o
   2   6   5    711.92   1105.00    115.40      7 o
   2   9   7    131.66    233.90     69.90      7 o
   3  -9  -3    583.62    531.30     89.60      7 o
   3  -7  -2    326.21    174.50     99.40      7 <
   3  -5  -1  16473.00  17581.50    285.80      7 o
   3   5   5   5811.50   5690.80    179.50      7 o
   3   8   7    108.31    133.10     76.20      7 <
   3   9   8     53.32    269.80     72.90      7 o
   4 -10  -3     96.44    196.80     76.10      7 <
   4  -8  -2    779.79    624.10     95.70      7 o
   4  -6  -1   8328.30   6912.60    190.00      7 o
   4   4   5    242.77    812.90    121.20      7 o
   4   7   7    599.50   1070.10    102.20      7 o
   5  -9  -2    249.11    882.60     90.60      7 o
   5  -7  -1   2111.40   1771.30    118.80      7 o
   5   3   5   5691.00   6071.90    187.50      7 o
   5   6   7   1016.00    697.50     93.40      7 o
   6  -9  -1    374.87    144.70     74.70      7 <
   6  -5   1    385.84    544.70    103.90      7 o
   6  -3   2   7225.30   9888.30    223.10      7 o
   6   2   5   2088.50   3644.00    154.70      7 o
   6   5   7    717.22    767.00     98.30      7 o
   6   8   9     76.73    141.10     69.50      7 <
   7  -6   1    387.58    546.00     99.70      7 o
   7  -4   2   4408.20   5334.10    171.30      7 o
   7  -1   4   1829.40   1906.40    131.30      7 o
   7   1   5  10067.00   5778.90    170.90      7 o
   7   4   7    343.24    641.10     94.60      7 o
   7   7   9    810.08    463.00     83.60      7 o
   8  -7   1    197.03    582.50     93.50      7 o
   8   3   7    259.62    447.10     88.00      7 o
   8   6   9   1119.40    471.60     80.90      7 o
   9  -7   2     51.71     62.90     75.60      7 <
   9  -5   3   1107.30    558.80     90.80      7 o
   9  -3   4    306.53    565.10     88.40      7 o
   9   0   6   1098.00   1738.50    118.70      7 o
   9   2   7    100.85     76.30     82.40      7 <
   9   5   9    322.00    495.70     80.90      7 o
  10  -6   3    184.84    168.60     77.60      7 <
  10  -4   4    148.75    253.90     86.40      7 <
  10  -1   6    409.48    614.70     92.70      7 o
  10   1   7    649.87    410.50     83.30      7 o
  10   2   8   1666.20   1656.40    109.10      7 o
  10   4   9    471.66    228.20     73.20      7 o
  11  -4   5     54.50    114.60     76.80      7 <
  11  -2   6    107.45    468.30     88.60      7 o
  11   0   7    281.06    323.70     85.60      7 o
  11   1   8   1385.10   1289.70     98.30      7 o
  11   3   9    136.40    255.90     72.80      7 o
  12  -5   5    346.93     96.00     71.00      7 <
  12   0   8    500.63    274.00     75.20      7 o
  12   2   9    165.46    362.20     75.20      7 o
 -13   1  -7    418.43    509.30     89.40      8 o
 -12  -2  -8    841.10    602.90     90.60      8 o
 -12   0  -7    516.36    631.90     92.30      8 o
 -12   2  -6    241.26    361.70     81.50      8 o
 -12   3  -5   2371.80   1493.50    105.80      8 o
 -12   5  -4    560.69    408.80     83.20      8 o
 -11  -3  -8   2299.50   1364.90    102.40      8 o
 -11  -1  -7    665.10   1747.10    112.20      8 o
 -11   1  -6    423.24    592.00     93.60      8 o
 -11   4  -4    472.67   1009.80     95.60      8 o
 -11   6  -3     42.71     74.90     70.10      8 <
 -10  -4  -8   1684.50    904.50     96.70      8 o
 -10  -2  -7   1378.90   1799.50    118.20      8 o
 -10   0  -6   8577.60   6540.60    178.90      8 o
 -10   3  -4   3518.70   3313.80    144.90      8 o
 -10   5  -3    146.44     36.90     84.80      8 <
  -9  -5  -8    429.27    942.10     92.80      8 o
  -9  -3  -7   3880.40   3364.70    140.80      8 o
  -9   4  -3   1553.40   2069.10    127.00      8 o
  -9   7  -1    304.61    519.10     86.50      8 o
  -8  -6  -8    335.39    444.90     85.10      8 o
  -8  -4  -7   7031.10   5892.20    174.40      8 o
  -8   1  -4   3189.80   3199.90    149.50      8 o
  -8   3  -3   8637.50   7432.20    195.70      8 o
  -8   6  -1   3294.90   3600.10    139.30      8 o
  -8   8   0    201.99    276.20     81.40      8 o
  -7  -7  -8   1908.60   1173.40     98.20      8 o
  -7  -5  -7  10616.00   9880.20    210.90      8 o
  -7   0  -4  32527.00  26386.50    333.50      8 o
  -7   2  -3   6608.40   9341.00    220.80      8 o
  -7   7   0    406.68    485.40     85.30      8 o
  -6  -1  -4  13317.00  13323.40    258.00      8 o
  -6   1  -3   7632.10   6863.90    202.20      8 o
  -6   6   0   3267.40   3518.90    148.50      8 o
  -6   8   1   1037.40    567.50     85.90      8 o
  -6   9   2    928.63    751.60     84.90      8 o
  -5  -8  -7    376.75    187.40     78.10      8 <
  -5  -6  -6   1491.30   1407.10    113.30      8 o
  -5  -4  -5   1168.70    954.90    123.70      8 o
  -5  -2  -4  42930.00  43300.70    425.50      8 o
  -5   0  -3   3884.30   5368.30    197.00      8 o
  -5   5   0   5759.60   8511.40    207.10      8 o
  -5   7   1   1326.40   1082.60    103.50      8 o
  -5   8   2   2214.20   2026.50    115.80      8 o
  -5  10   3     85.32    157.50     66.20      8 <
  -4  -9  -7    133.25    177.60     75.10      8 <
  -4  -7  -6    343.59    359.40     92.00      8 o
  -4  -5  -5   2748.10   4454.90    160.00      8 o
  -4  -3  -4  13943.00  14252.30    267.80      8 o
  -4  -1  -3  25968.00  27536.60    355.50      8 o
  -4   4   0  17690.00  22828.20    313.50      8 o
  -4   6   1   5936.90   5053.40    168.50      8 o
  -4   9   3    139.08    204.10     75.20      8 <
  -3  -8  -6    309.22    285.00     81.40      8 o
  -3  -6  -5   7699.10   8329.90    202.70      8 o
  -3  -4  -4   4727.30   6270.80    196.60      8 o
  -3   3   0   2022.70   3535.00    178.10      8 o
  -3   5   1  20935.00  24252.80    317.60      8 o
  -3   8   3   3510.40   1744.20    117.60      8 o
  -2  -9  -6    145.93    117.20     73.60      8 <
  -2  -7  -5   3755.30   5651.60    174.30      8 o
  -2  -5  -4   5820.20   6774.90    193.40      8 o
  -2   7   3   2976.20   2848.60    140.90      8 o
  -2  10   5    746.08    212.70     76.20      8 <
  -1 -10  -6    355.62    432.50     81.00      8 o
  -1  -8  -5   1830.00   1705.00    113.70      8 o
  -1   6   3   1984.80   2605.10    139.30      8 o
  -1   9   5    403.94    388.40     81.70      8 o
   0  10   6    489.42    136.70     72.50      8 <
   1  -9  -4    127.89     47.20     77.00      8 <
   1  -7  -3    461.80    352.30     99.50      8 o
   1  -5  -2  26536.00  22243.30    311.70      8 o
   1  -3  -1  14937.00  16104.70    287.20      8 o
   1   4   3   9598.50  10927.20    239.60      8 o
   1   7   5   1296.80   1362.50    110.50      8 o
   1   9   6    728.85    968.90     97.50      8 o
   1  10   7    114.48     51.30     70.10      8 <
   2 -10  -4     45.52     15.20     72.60      8 <
   2  -8  -3    301.74    281.30     91.80      8 o
   2  -6  -2    313.62    475.00    108.20      8 o
   2  -4  -1  37601.00  41941.40    418.10      8 o
   2   3   3  35924.00  51349.10    459.00      8 o
   2   8   6     73.62    171.70     80.60      8 <
   3  -9  -3   2940.10   1593.40    108.50      8 o
   3  -7  -2    321.23    528.40     97.50      8 o
   3   7   6     69.90    192.10     85.10      8 <
   4   1   3  15457.00  18838.40    300.70      8 o
   4   4   5   3693.40   3987.90    162.80      8 o
   4   6   6   1204.50    823.00    101.10      8 o
   4   9   8     28.15     63.50     70.70      8 <
   5 -10  -2     98.93     94.90     75.10      8 <
   5  -8  -1    188.79    103.40     82.90      8 <
   5  -4   1    797.44    682.60    114.10      8 o
   5   3   5  10327.00   8805.80    211.30      8 o
   5   5   6   2944.80   2896.30    139.70      8 o
   5   8   8     99.60    191.30     74.40      8 <
   6  -9  -1     27.77     93.70     70.50      8 <
   6  -5   1    823.69    746.20    111.20      8 o
   6  -3   2  15122.00  16571.70    271.40      8 o
   6   2   5   6599.40   4733.30    164.80      8 o
   6   4   6    901.32   1698.40    117.70      8 o
   6   7   8    246.35    224.50     74.90      8 <
   7  -6   1   3605.10   2144.40    120.70      8 o
   7  -1   4   6004.10   3407.50    146.20      8 o
   7   1   5   2759.30   2006.40    127.00      8 o
   7   4   7    663.15    963.60     99.70      8 o
   7   6   8    412.89    328.00     79.20      8 o
   8  -8   1    470.87    400.50     84.40      8 o
   8  -6   2     56.40     21.40     78.90      8 <
   8  -4   3   1592.70    852.80    102.40      8 o
   8   0   5   4012.80   3319.90    140.40      8 o
   8   3   7    221.41    359.30     81.80      8 o
   8   5   8    159.43    282.60     77.10      8 o
   9  -7   2     45.52     75.80     76.30      8 <
   9  -5   3    391.01    695.70     91.10      8 o
   9  -3   4    303.81    406.10     87.40      8 o
   9   2   7   1197.10    444.40     84.80      8 o
   9   4   8    539.01    457.00     84.50      8 o
   9   5   9    129.45    403.60     78.90      8 o
  10  -6   3    370.69    276.80     77.10      8 o
  10  -1   6    381.01    729.60     93.20      8 o
  10   1   7    324.76    357.10     82.10      8 o
  10   3   8    343.98    442.90     81.70      8 o
  10   4   9    275.74    294.70     75.90      8 o
  11  -6   4   1305.80    537.40     84.30      8 o
  11  -4   5    329.90    155.20     76.10      8 <
  11  -2   6    434.75    565.00     89.70      8 o
  11   0   7     78.40     32.50     79.40      8 <
  11   3   9     95.34    109.60     68.30      8 <
  12  -5   5    252.33    107.40     74.20      8 <
  12  -1   7     56.46    155.90     69.30      8 <
  12   0   8   1989.20    449.40     83.50      8 o
  12   2   9     82.37     55.90     69.20      8 <
 -13   1  -7   1569.00   1191.40    100.10      9 o
 -13   2  -6    225.12    320.90     80.50      9 o
 -12  -2  -8    376.60    700.00     88.70      9 o
 -12   0  -7   1820.20    747.10     91.90      9 o
 -12   3  -5   2462.10   2504.10    125.30      9 o
 -12   5  -4    565.71    491.30     79.20      9 o
 -11  -4  -8    391.90    503.10     82.50      9 o
 -11   2  -5   1368.90    897.00    101.30      9 o
 -11   4  -4   1574.50    778.00    100.50      9 o
 -11   6  -3    124.04     77.40     77.80      9 <
 -10  -5  -8    662.96    491.60     78.90      9 o
 -10   1  -5    873.19    965.60    108.80      9 o
 -10   3  -4   2886.60   3195.10    141.80      9 o
 -10   5  -3    595.75    306.40     85.10      9 o
 -10   7  -2   1420.10    683.20     87.30      9 o
  -9  -6  -8    184.20    154.80     73.20      9 <
  -9  -4  -7    486.67    396.80     88.80      9 o
  -9  -2  -6   2468.50   1452.10    110.80      9 o
  -9   0  -5   1466.10   1932.10    126.80      9 o
  -9   4  -3   2199.20   2483.90    132.00      9 o
  -9   6  -2   1802.30    637.90     94.30      9 o
  -8  -7  -8    265.80    175.70     75.20      9 <
  -8  -5  -7    262.59    266.30     84.70      9 o
  -8  -3  -6    855.35    661.20    104.20      9 o
  -8  -1  -5  10996.00  13104.80    243.10      9 o
  -8   1  -4   2676.10   3250.90    145.00      9 o
  -8   3  -3   3946.30   7507.10    197.10      9 o
  -8   5  -2   2989.70   1997.10    127.30      9 o
  -8   8   0    142.11    188.80     80.00      9 <
  -7  -8  -8    494.03    172.10     74.70      9 <
  -7  -6  -7   1228.30   1024.30     98.40      9 o
  -7  -4  -6    312.06    287.20     94.20      9 o
  -7  -2  -5   4405.60   5381.20    172.90      9 o
  -7   0  -4  22476.00  22302.50    315.60      9 o
  -7   2  -3   8080.50   9975.50    220.40      9 o
  -7   4  -2   4449.20   3563.40    146.40      9 o
  -7   7   0    813.70    997.70    104.80      9 o
  -7   9   1    391.39    376.50     83.80      9 o
  -6  -7  -7    738.46    417.40     89.50      9 o
  -6  -5  -6   3142.90   2636.40    133.00      9 o
  -6  -3  -5   1617.60   1765.80    128.40      9 o
  -6  -1  -4   9650.90  10049.40    228.70      9 o
  -6   1  -3   2622.60   2880.10    159.70      9 o
  -6   3  -2  12771.00  12141.80    240.60      9 o
  -6   8   1    427.84    600.30     93.10      9 o
  -5  -8  -7   1037.30    361.90     82.90      9 o
  -5  -6  -6   1676.30   1528.20    114.10      9 o
  -5  -4  -5    226.63    683.90    116.20      9 o
  -5  -2  -4  47200.00  51329.50    461.90      9 o
  -5   0  -3  12134.00  11007.50    244.30      9 o
  -5   7   1   3296.50   1325.40    113.10      9 o
  -5   9   2    668.84    417.50     85.70      9 o
  -5  10   3    103.08    130.30     74.20      9 <
  -4  -5  -5   6014.50   6690.70    187.50      9 o
  -4   6   1   6047.30   3989.90    161.40      9 o
  -4   8   2    561.02    249.20     89.10      9 <
  -3  -9  -6     46.38      0.50     75.10      9 <
  -3   5   1  22823.00  31351.80    371.70      9 o
  -3   7   2    587.13    472.70    100.40      9 o
  -3  10   4    130.97    138.50     74.20      9 <
  -2 -10  -6     54.97     60.80     71.30      9 <
  -2  -8  -5    294.09    329.10     84.30      9 o
  -2   4   1  38730.00  50393.10    456.40      9 o
  -2   6   2    704.69    610.70    112.40      9 o
  -2   9   4    276.51    426.80     85.90      9 o
  -1  -9  -5    173.92    106.60     79.80      9 <
  -1  -7  -4    113.52    453.70     97.40      9 o
  -1  -5  -3   3930.50   1953.20    142.90      9 o
  -1   3   1  14099.00  18138.80    302.60      9 o
  -1   8   4   1447.60   2682.90    135.50      9 o
  -1  10   5    195.54    303.70     75.70      9 o
   0  -8  -4   3079.20   2021.30    116.40      9 o
   0  -4  -2   6626.40   6467.60    207.50      9 o
   0   7   4   5572.30   7237.40    196.40      9 o
   0  10   6    550.03    435.60     78.70      9 o
   1 -10  -4   1390.40    672.30     90.50      9 o
   1  -7  -3   1849.30   1132.80    113.90      9 o
   1  -5  -2  30296.00  34612.00    385.20      9 o
   1  -3  -1  25418.00  23658.30    339.00      9 o
   1   6   4  11169.00  12249.20    241.80      9 o
   1   8   5    875.51   1204.50    104.60      9 o
   2  -9  -3   1535.30   1085.40    102.70      9 o
   2   5   4   5297.00   5492.50    183.90      9 o
   2   7   5   8984.30   5491.00    170.20      9 o
   3 -10  -3    999.40    520.80     87.30      9 o
   3  -8  -2    220.27    199.30     84.60      9 <
   3   4   4   2936.60   4363.40    181.90      9 o
   3   9   7   1523.30    873.50     92.10      9 o
   4  -9  -2     87.17    -18.60     80.00      9 <
   4  -7  -1   3437.70   3077.40    146.30      9 o
   4  -3   1  47886.00  38324.70    397.50      9 o
   4   1   3  16250.00  16894.70    292.40      9 o
   4   3   4  25120.00  24371.60    336.50      9 o
   4   6   6    637.93   1211.20    116.70      9 o
   4   8   7    410.46    696.40     94.10      9 o
   5 -10  -2    168.06    393.30     80.00      9 o
   5  -8  -1     83.08    102.00     79.30      9 <
   5  -4   1   1138.90   1071.90    121.00      9 o
   5   0   3  11547.00  11842.50    250.80      9 o
   5   5   6   3613.40   5152.30    174.70      9 o
   5   7   7    310.30    744.90     92.30      9 o
   6   4   6    839.00   1679.70    128.70      9 o
   6   6   7   1914.80   1372.20    110.90      9 o
   7  -9   0     30.63     82.40     74.80      9 <
   7  -7   1   1578.90   1617.00    114.10      9 o
   7   1   5   9378.80   9250.80    212.20      9 o
   7   3   6   2960.10   2955.20    141.20      9 o
   7   5   7   9326.90   7121.50    187.40      9 o
   8  -8   1    516.71    756.90     91.40      9 o
   8  -6   2    125.16      0.40     84.90      9 <
   8  -4   3   1004.30    626.00    103.80      9 o
   8   0   5   3175.10   3319.80    153.20      9 o
   8   2   6    661.49    771.20    105.40      9 o
   8   5   8    580.01    699.20     93.30      9 o
   8   7   9     91.27     57.30     72.20      9 <
   9  -7   2     35.56    169.50     80.60      9 <
   9  -5   3    874.28   1637.70    109.70      9 o
   9  -3   4    414.19    689.90     93.30      9 o
   9  -1   5   2752.50   3192.30    143.60      9 o
   9   4   8    247.60    314.00     86.10      9 o
   9   6   9    966.99    188.60     75.30      9 <
  10  -7   3     72.41     87.20     72.90      9 <
  10   1   7    572.58    745.60     99.90      9 o
  10   3   8    628.02    322.40     85.40      9 o
  10   5   9    884.00    253.90     76.30      9 o
  11  -6   4    242.80    347.00     83.20      9 o
  11  -4   5     25.57     22.90     71.70      9 <
  11  -2   6    759.64    784.50     92.50      9 o
  11   0   7    175.56    332.60     82.70      9 o
  11   2   8    344.84    216.20     76.60      9 <
  11   4   9    125.98     81.50     74.10      9 <
  12  -5   5    496.95    208.60     78.30      9 <
  12  -1   7    200.86    230.00     75.90      9 o
  12   1   8     71.71    105.60     76.90      9 <
  12   2   9    121.49    277.20     78.50      9 o
 -13   0  -7    352.95    191.70     71.70     10 <
 -13   2  -6    455.00    147.30     66.30     10 <
 -12  -3  -8    424.08     87.80     64.90     10 <
 -12  -1  -7    127.94     75.60     63.90     10 <
 -12   1  -6    343.57    295.00     69.80     10 o
 -12   3  -5   1327.80    947.50     90.90     10 o
 -12   5  -4    340.94    406.60     74.80     10 o
 -11  -4  -8    149.23    208.50     64.90     10 o
 -11  -2  -7    425.05    441.50     74.10     10 o
 -11   0  -6    392.81    831.80     87.00     10 o
 -11   2  -5    496.25    530.60     80.40     10 o
 -11   4  -4    291.60   1176.30     96.40     10 o
 -11   6  -3     99.00    202.30     64.80     10 o
 -10  -5  -8     59.03    103.10     64.20     10 <
 -10  -3  -7    250.87    143.10     69.80     10 <
 -10  -1  -6    309.95    517.20     83.40     10 o
 -10   1  -5    981.32   1142.90     92.90     10 o
 -10   3  -4   2060.90   3204.90    129.70     10 o
 -10   5  -3    313.49    279.60     73.40     10 o
 -10   7  -2    231.26    340.80     68.60     10 o
  -9  -6  -8     55.87     63.40     61.70     10 <
  -9  -4  -7    367.69    328.10     74.30     10 o
  -9  -2  -6    519.87    867.70     89.60     10 o
  -9   0  -5   2519.70   2273.70    117.20     10 o
  -9   4  -3   1122.70   1567.30    103.30     10 o
  -9   6  -2    308.21    325.20     71.70     10 o
  -9   8  -1    200.85     36.60     64.40     10 <
  -8  -7  -8    148.05     48.50     65.70     10 <
  -8  -5  -7    193.76     95.30     69.80     10 <
  -8  -3  -6   1705.80    446.60     80.40     10 o
  -8  -1  -5   6050.50   7946.80    192.70     10 o
  -8   1  -4   1174.90    807.70     90.80     10 o
  -8   3  -3   5356.70   5109.30    159.10     10 o
  -8   5  -2   1144.40   1300.30     97.30     10 o
  -8   7  -1   1061.60    414.00     72.20     10 o
  -7  -7  -7    594.78    388.20     76.10     10 o
  -7  -4  -6    224.84    360.80     81.10     10 o
  -7  -2  -5   4793.70   4538.20    150.70     10 o
  -7   0  -4  15126.00  17867.50    271.70     10 o
  -7   2  -3   8168.40   6402.30    175.40     10 o
  -7   4  -2    877.21    955.10     93.80     10 o
  -7   6  -1   1596.50   1143.10     91.90     10 o
  -7   9   1    119.05     92.20     67.20     10 <
  -6  -8  -7     38.80    -59.40     62.30     10 <
  -6  -3  -5   1819.20   1548.20    110.80     10 o
  -6  -1  -4   6986.10   6487.50    183.20     10 o
  -6   1  -3   2577.40   2426.70    136.80     10 o
  -6   3  -2   8789.70   6214.20    178.50     10 o
  -6   5  -1    117.13    113.80     81.90     10 <
  -5  -9  -7    143.23     39.10     62.00     10 <
  -5  -7  -6   1460.80    899.80     89.00     10 o
  -5   9   2    620.90    445.70     75.10     10 o
  -4  -8  -6    503.67    344.80     70.20     10 o
  -4  -6  -5   1295.10   1809.40    109.80     10 o
  -4   8   2    151.40    104.80     73.20     10 <
  -4  10   3    467.42    376.10     66.50     10 o
  -3 -10  -6     39.20    -95.70     59.30     10 <
  -3  -9  -6     32.37      0.20     63.60     10 <
  -3  -7  -5   2270.20   2111.60    113.90     10 o
  -3  -5  -4   3297.60   2385.10    121.60     10 o
  -3   7   2    106.71    102.90     77.90     10 <
  -3   9   3    103.61    155.80     69.00     10 <
  -2  -8  -5    182.00    268.00     73.70     10 o
  -2  -6  -4    312.01    591.40     85.40     10 o
  -2  -4  -3  10978.00   9858.40    213.70     10 o
  -2   6   2    660.39    650.20     97.50     10 o
  -2   8   3     74.67    152.90     72.60     10 <
  -2  10   4     24.56    -39.10     59.50     10 <
  -1 -10  -5    116.11    196.50     62.50     10 o
  -1  -7  -4    169.35    325.30     79.30     10 o
  -1  -5  -3    223.29    362.90     98.20     10 o
  -1   3   1   9924.00  17635.00    283.20     10 o
  -1   5   2  15476.00  15822.40    261.30     10 o
  -1   7   3    387.28    391.00     80.70     10 o
  -1  10   5    319.44    113.90     63.80     10 <
   0  -9  -4    102.44     98.20     69.90     10 <
   0  -4  -2   5106.70   6566.10    188.00     10 o
   0   4   2   3060.50   3033.80    152.90     10 o
   1 -10  -4    302.11    477.70     76.20     10 o
   1  -8  -3    295.58    431.00     78.80     10 o
   1   8   5    528.70    696.60     85.90     10 o
   1  10   6     99.87     86.70     59.30     10 <
   2  -9  -3    476.10    616.60     81.00     10 o
   2  -7  -2     80.47    216.20     75.30     10 <
   2   7   5   1587.60   1654.90    109.70     10 o
   2   9   6     34.00     60.80     65.90     10 <
   3  -8  -2    246.74    166.40     75.50     10 <
   3  -6  -1    224.86    308.70     83.70     10 o
   3   4   4   3374.40   4206.70    156.40     10 o
   3   6   5   4226.50   4222.70    153.00     10 o
   3   8   6    383.16    124.10     67.50     10 <
   4 -10  -2     17.16     82.40     64.60     10 <
   4  -7  -1   3076.60   3855.50    138.80     10 o
   4  -3   1  18030.00  15791.30    265.40     10 o
   4   1   3  10301.00  10549.00    226.30     10 o
   4   3   4  11216.00  14469.80    253.90     10 o
   4   5   5   2975.90   2062.40    116.10     10 o
   4   7   6   1418.70   1422.80     98.50     10 o
   5  -9  -1    220.77     -7.00     65.10     10 <
   5  -4   1    709.23   1103.50    103.30     10 o
   5   0   3   7895.40   6818.60    186.90     10 o
   5   4   5    235.57    214.30     84.30     10 <
   5   7   7    409.49    583.90     76.70     10 o
   5   9   8   1163.10    692.90     77.30     10 o
   6  -8   0   1092.40    724.70     85.30     10 o
   6  -6   1    343.03     36.90     73.10     10 <
   6   6   7    803.29    584.20     84.20     10 o
   6   8   8    305.78    585.20     78.00     10 o
   7  -9   0    130.51     15.70     64.40     10 <
   7  -7   1    489.99    571.00     82.20     10 o
   7  -5   2   1874.60   1445.80    105.00     10 o
   7   3   6    749.06    734.50     90.40     10 o
   7   5   7   5138.60   4809.70    149.20     10 o
   7   7   8     94.21    106.40     67.40     10 <
   8  -9   1     57.28    -38.70     63.10     10 <
   8  -8   1    609.13    691.80     82.80     10 o
   8  -6   2     23.14     24.70     68.10     10 <
   8  -4   3    555.63    439.80     83.10     10 o
   8   0   5   1472.60   2023.40    116.00     10 o
   8   2   6   1106.50    678.60     88.10     10 o
   8   4   7   3529.60   3826.00    139.40     10 o
   8   6   8    256.51    215.50     61.30     10 o
   9  -8   2     89.33    143.50     68.70     10 <
   9  -5   3    513.56   1087.10     90.10     10 o
   9  -3   4    861.87    487.70     80.80     10 o
   9  -1   5   1400.40   1420.00    100.60     10 o
   9   1   6    624.34   1014.10     91.80     10 o
   9   3   7    620.43   1222.10     96.40     10 o
   9   6   9     47.49    172.90     60.50     10 <
  10  -7   3    167.01     28.40     62.20     10 <
  10  -5   4   2976.80   1421.30    100.00     10 o
  10   3   8    275.64    218.10     69.70     10 o
  10   5   9    124.36     82.00     61.00     10 <
  11  -6   4    571.38    281.90     71.60     10 o
  11  -4   5     46.10     35.70     63.70     10 <
  11  -2   6    528.63    355.90     73.20     10 o
  11   0   7    111.54     82.70     62.60     10 <
  11   2   8    236.95    118.60     63.60     10 <
  11   4   9    146.94     97.40     64.50     10 <
  12  -5   5    222.58    145.80     66.60     10 <
  12  -1   7     22.65    -40.90     60.10     10 <
  12   1   8    112.05     46.00     60.90     10 <
 -13   0  -7    352.08    322.70     73.20     11 o
 -13   2  -6    160.33    199.60     69.60     11 <
 -12  -3  -8     84.30     98.60     68.70     11 <
 -12  -1  -7    126.57    114.90     71.80     11 <
 -12   1  -6    750.21    528.90     80.30     11 o
 -12   3  -5   1831.10    840.20     89.30     11 o
 -11  -4  -8    428.01    570.70     80.20     11 o
 -11  -2  -7    668.57    551.20     77.80     11 o
 -11   0  -6    797.10    854.20     92.00     11 o
 -11   2  -5    315.48    221.00     76.60     11 <
 -11   6  -3    462.64    270.20     73.00     11 o
 -10  -6  -8    450.99    232.10     69.70     11 o
 -10  -3  -7    709.44   1123.80     98.70     11 o
 -10  -1  -6    881.85    950.80     92.80     11 o
 -10   1  -5   1045.50    418.90     87.00     11 o
 -10   3  -4   2347.60   2702.90    126.40     11 o
 -10   5  -3    613.17    731.60     87.60     11 o
 -10   7  -2    283.58    185.90     69.10     11 <
  -9  -5  -7   1226.00    706.90     86.60     11 o
  -9  -2  -6    592.38    784.90     95.70     11 o
  -9   0  -5    533.24    940.10     98.00     11 o
  -9   4  -3   2275.20   2828.30    128.10     11 o
  -9   6  -2    459.33    563.70     83.30     11 o
  -9   8  -1    411.86    399.00     70.90     11 o
  -8  -6  -7    432.55    594.20     84.20     11 o
  -8  -1  -5   7098.60   7230.80    193.10     11 o
  -8   1  -4   1299.30   1435.20    112.30     11 o
  -8   3  -3   7367.30   8023.00    194.80     11 o
  -8   5  -2   1410.50   2241.30    122.00     11 o
  -8   7  -1    454.19    505.70     80.70     11 o
  -7  -7  -7     95.55    659.30     84.80     11 o
  -7  -5  -6    764.51   1125.50    100.80     11 o
  -7   0  -4  17273.00  18993.40    286.80     11 o
  -7   2  -3   6441.50   6807.20    184.60     11 o
  -7   4  -2    985.17   1210.20    104.40     11 o
  -7   6  -1   2080.80   1141.50     97.30     11 o
  -6  -6  -6    974.94   1084.70    102.00     11 o
  -6  -4  -5   2549.10   1454.10    111.00     11 o
  -6   1  -3   5312.50   4218.50    166.70     11 o
  -6   3  -2   8938.70   9870.00    215.00     11 o
  -6   5  -1    483.24    524.20     90.30     11 o
  -6   9   1     29.71     30.70     61.50     11 <
  -5  -8  -6   1371.40    557.70     84.70     11 o
  -5  -7  -6   1299.70   1829.50    112.30     11 o
  -5  -5  -5   1810.80   1531.20    112.30     11 o
  -5   4  -1   3823.60   2202.20    130.40     11 o
  -5   8   1    212.37    147.10     76.50     11 <
  -5  10   2    256.61     34.20     65.90     11 <
  -4  -9  -6    112.20    124.60     70.80     11 <
  -4  -6  -5   2391.60   2544.10    129.80     11 o
  -4  -4  -4   2665.20   2763.60    138.90     11 o
  -4   7   1   2487.20   2549.90    125.20     11 o
  -4   9   2    115.89     11.00     68.50     11 <
  -3 -10  -6     39.57     29.90     67.60     11 <
  -3  -8  -5   2572.90   1253.20    101.00     11 o
  -3  -5  -4   3093.90   3847.60    150.00     11 o
  -3  -3  -3  31878.00  32180.20    366.80     11 o
  -2  -9  -5   1027.80    476.70     84.40     11 o
  -2  -7  -4   1564.70    955.40     99.50     11 o
  -2  -4  -3  13057.00  17305.80    281.40     11 o
  -2  -2  -2  43636.00  41571.50    422.00     11 o
  -2  10   4     27.40     84.00     61.90     11 <
  -1  -8  -4   2861.30   2767.20    127.80     11 o
  -1   7   3    945.78   1485.30    110.40     11 o
  -1   9   4    125.03     53.40     67.90     11 <
   0 -10  -4     22.00     59.80     68.20     11 <
   0   4   2   4337.40   8415.20    212.10     11 o
   0   8   4   1311.90    802.20     91.30     11 o
   1  -9  -3    101.31      5.30     71.30     11 <
   1  -6  -2   2989.20   3065.00    139.60     11 o
   1   5   3    214.78    829.20    112.50     11 o
   1   7   4    146.25    296.40     83.50     11 o
   1   9   5    112.67    242.40     72.80     11 o
   2 -10  -3    217.41    300.00     74.50     11 o
   2  -5  -1   7139.20   7682.50    196.70     11 o
   2   4   3  13735.00  11818.70    237.50     11 o
   2   6   4    481.36    500.10     93.50     11 o
   2   8   5    247.29     32.30     72.60     11 <
   2  10   6     33.88    -11.00     64.40     11 <
   3  -9  -2     42.07    277.70     74.40     11 o
   4 -10  -2     34.35     74.20     69.50     11 <
   4  -8  -1    897.37   1023.50     95.70     11 o
   4  -3   1  41313.00  38372.20    397.00     11 o
   4   7   6    186.94    895.50     91.10     11 o
   4   9   7     85.45    201.90     67.50     11 <
   5 -10  -1     28.80     39.20     67.50     11 <
   5  -9  -1     91.78    195.90     72.60     11 <
   5  -7   0   3974.80   3565.00    141.60     11 o
   5   0   3   6661.40   5928.10    191.70     11 o
   5   4   5    521.98    464.30     94.30     11 o
   5   6   6   1645.20   1525.80    105.30     11 o
   5   8   7     40.58    103.00     67.00     11 <
   6  -6   1    647.92    317.60     90.30     11 o
   6   1   4   8453.30   8806.60    209.30     11 o
   6   3   5   1387.60   1216.10    113.90     11 o
   6   5   6   1094.60   1862.20    114.30     11 o
   6   7   7     75.07     96.00     71.40     11 <
   7  -8   1    576.94    293.80     76.00     11 o
   7  -5   2   2222.30   2132.50    120.80     11 o
   7  -3   3   1102.70    473.60     96.20     11 o
   7   6   7    594.65    493.90     83.80     11 o
   8  -9   1    163.36    121.10     71.00     11 <
   8  -7   2    402.80    208.90     70.80     11 <
   8  -4   3   1327.20    799.50     97.00     11 o
   8   0   5   3056.80   3545.90    142.60     11 o
   8   2   6    518.62    664.70     90.00     11 o
   8   4   7   2503.80   3822.00    144.10     11 o
   8   6   8    127.92    148.10     72.60     11 <
   9  -8   2    233.59    170.10     71.90     11 <
   9  -6   3    474.62    533.90     84.80     11 o
   9  -3   4   1746.90   1162.30     97.70     11 o
   9  -1   5   3287.90   2654.80    126.00     11 o
   9   1   6    555.51    948.90     96.90     11 o
   9   3   7    775.71    700.00     91.10     11 o
   9   5   8    643.80    691.00     88.50     11 o
  10  -7   3    420.98    104.20     70.40     11 <
  10  -5   4   1117.70   1463.10    107.00     11 o
  10  -3   5    356.69    261.50     74.90     11 o
  10   0   6   5987.70   4831.10    155.00     11 o
  10   2   7    439.92    308.00     76.70     11 o
  10   4   8    115.67    330.20     73.30     11 o
  11  -6   4    496.73    515.40     77.60     11 o
  11  -4   5    234.31    143.80     68.50     11 <
  11  -2   6    627.80    383.20     78.60     11 o
  11   0   7     92.34    160.10     69.60     11 <
  11   2   8    354.86    555.10     78.80     11 o
  11   4   9     74.03    111.60     64.30     11 <
  12  -1   7     80.01     38.60     65.00     11 <
  12   1   8     65.20     31.00     67.40     11 <
 -13   0  -7    626.81    217.30     68.60     12 o
 -13   2  -6    223.15    151.60     66.10     12 <
 -12  -1  -7     87.49     57.60     65.10     12 <
 -12   1  -6    200.84    223.50     68.90     12 o
 -12   3  -5    608.34    534.50     76.90     12 o
 -11  -3  -7     81.28     84.80     65.80     12 <
 -11  -2  -7    485.18    534.40     78.30     12 o
 -11   0  -6   1189.70    475.60     80.00     12 o
 -11   2  -5    534.78    519.90     80.60     12 o
 -11   5  -4    250.95    136.90     66.30     12 <
 -10  -6  -8    293.76    193.30     66.10     12 <
 -10  -4  -7    410.31    252.10     76.30     12 o
 -10  -1  -6    328.78    352.60     78.20     12 o
 -10   1  -5    134.90    475.00     84.70     12 o
 -10   3  -4   2854.00   3067.70    130.40     12 o
 -10   6  -3     56.92     44.50     60.30     12 <
  -9  -5  -7    235.51    511.60     76.40     12 o
  -9  -3  -6    360.46    501.20     81.10     12 o
  -9   0  -5   2775.80   2438.80    123.30     12 o
  -9   7  -2     64.12     12.90     63.00     12 <
  -8  -7  -7    256.48    153.90     69.60     12 <
  -8  -6  -7    776.31   1215.50     92.70     12 o
  -8  -4  -6    536.13    358.40     79.40     12 o
  -8   1  -4   1678.60   1428.00    107.30     12 o
  -8   3  -3   4867.20   5864.30    168.40     12 o
  -8   8  -1    528.19    319.20     71.80     12 o
  -7  -8  -7    224.76    253.90     70.10     12 o
  -7  -5  -6   1775.40   1743.90    105.70     12 o
  -7  -3  -5    548.72    619.20     88.20     12 o
  -7   0  -4  19415.00  18234.50    276.00     12 o
  -7   2  -3   8442.20   8347.40    195.10     12 o
  -7   4  -2   1638.40   1420.70    108.90     12 o
  -6  -7  -6    547.28    736.50     83.10     12 o
  -6  -4  -5   1017.50   1406.90    103.60     12 o
  -6   1  -3   4933.30   4592.10    168.20     12 o
  -6   3  -2  10080.00  13354.10    238.20     12 o
  -6   5  -1    204.12    646.90     89.60     12 o
  -6   9   1     53.44     82.30     63.00     12 <
  -5  -8  -6    546.07    529.60     79.00     12 o
  -5  -3  -4   2997.20   3868.20    151.40     12 o
  -5   4  -1   1149.90    996.50    107.60     12 o
  -5   8   1     95.27    275.40     72.40     12 o
  -5  10   2    374.35    426.90     68.60     12 o
  -4  -7  -5    436.19    530.80     88.40     12 o
  -4  -4  -4   3027.00   2503.00    136.30     12 o
  -4  -2  -3  25770.00  32274.70    364.30     12 o
  -4   3  -1  26043.00  21166.40    301.00     12 o
  -4   7   1   1325.40   2035.60    115.00     12 o
  -4   9   2    107.67     95.20     69.20     12 <
  -3  -9  -5    550.89    362.60     76.30     12 o
  -3  -8  -5   2027.70   2290.00    117.20     12 o
  -3  -6  -4    549.08    288.50     84.80     12 o
  -3  -3  -3  29476.00  36411.10    382.80     12 o
  -3   6   1    333.99    388.50     87.70     12 o
  -3   8   2    216.09    191.00     74.20     12 <
  -3  10   3    546.79    366.70     70.20     12 o
  -2 -10  -5     92.60     70.60     64.60     12 <
  -2  -7  -4    757.07   1189.30     99.00     12 o
  -2  -2  -2  38138.00  37158.30    398.60     12 o
  -2   5   1   7771.00   4498.30    159.00     12 o
  -2   7   2    177.56    104.80     76.70     12 <
  -2   9   3    292.46    266.90     74.20     12 o
  -1  -9  -4    321.60     98.80     67.40     12 <
  -1  -6  -3   1144.20   1930.60    116.40     12 o
  -1   6   2   5754.30   2713.50    125.40     12 o
  -1   8   3    217.13    370.70     77.60     12 o
  -1  10   4    442.86    343.70     70.10     12 o
   0 -10  -4    237.85    143.10     66.10     12 <
   0  -5  -2  25489.00  31365.60    357.70     12 o
   0   9   4    163.53    159.70     69.60     12 <
   1  -9  -3     89.95    222.10     69.40     12 o
   1  -4  -1   1933.40   2007.30    137.70     12 o
   1   9   5    254.00    326.00     76.00     12 o
   2  -8  -2    257.93    158.10     73.60     12 <
   2   2   2  33992.00  27926.30    352.10     12 o
   2   4   3  11326.00  14065.00    254.10     12 o
   2   6   4    365.27    791.30     94.50     12 o
   2   8   5    146.61    102.90     73.20     12 <
   2  10   6     26.09      5.90     61.90     12 <
   3 -10  -2     26.55      5.50     62.80     12 <
   3  -7  -1   2784.20   1897.50    111.60     12 o
   3   3   3  34534.00  29866.80    354.80     12 o
   3   5   4   2052.60   2232.70    119.00     12 o
   3   7   5   2713.90   2486.30    121.40     12 o
   3   9   6     30.17     92.70     61.40     12 <
   4  -9  -1    210.17    144.00     70.70     12 <
   4  -6   0   4234.80   2710.60    128.40     12 o
   4   6   5   1047.90   1101.90     99.50     12 o
   4   8   6    161.96    230.20     68.90     12 o
   5 -10  -1     35.14    133.60     66.10     12 <
   5  -7   0   1695.90   2347.40    121.40     12 o
   5  -5   1    351.83    353.50     89.80     12 o
   5   0   3  10496.00   9931.00    219.90     12 o
   5   7   6   1059.40   1139.60     92.00     12 o
   5   9   7    128.12     59.10     60.90     12 <
   6  -6   1    370.24    697.60     89.00     12 o
   6  -4   2   1636.40    997.30    102.20     12 o
   6   1   4   6363.90   7832.10    201.10     12 o
   6   3   5   1489.70   2329.00    123.90     12 o
   6   5   6   4756.80   5694.90    161.80     12 o
   6   7   7     73.94    231.50     71.50     12 o
   7  -8   1    356.97    236.80     72.80     12 o
   7  -5   2   1668.20   2674.90    126.20     12 o
   7  -3   3    314.24    317.70     89.30     12 o
   7   2   5   3443.60   4412.40    151.90     12 o
   7   4   6    528.59    238.90     81.00     12 <
   7   6   7    518.86    515.30     81.30     12 o
   7   8   8     27.87     47.30     60.50     12 <
   8  -7   2    202.90    203.90     69.80     12 <
   8  -4   3   1664.60   1564.50    105.30     12 o
   8   3   6   1096.00   1910.20    111.80     12 o
   8   5   7    211.14    308.40     74.40     12 o
   8   7   8    136.62     85.90     61.10     12 <
   9  -6   3    628.91    428.10     80.60     12 o
   9  -3   4    539.92    682.60     89.90     12 o
   9  -1   5   1432.90   1788.90    107.60     12 o
   9   1   6    375.93    218.40     81.10     12 <
   9   6   8     85.85    -26.20     62.50     12 <
  10  -5   4   1985.30   1704.60    109.30     12 o
  10  -3   5    402.22    259.40     75.10     12 o
  10   0   6   4710.20   4553.90    149.40     12 o
  10   2   7    538.09    474.50     77.10     12 o
  10   4   8    550.87    349.00     72.40     12 o
  11  -4   5    137.65    151.60     65.20     12 <
  11  -2   6    685.92    699.70     87.00     12 o
  11   1   7    435.34    591.90     77.90     12 o
  11   3   8    267.58    539.40     80.80     12 o
  12  -1   7     25.85     53.10     65.30     12 <
  12   1   8     99.67     56.90     65.00     12 <
 -13   0  -7    187.20    405.40     74.60     13 o
 -13   2  -6     67.24    144.80     65.50     13 <
 -12  -2  -7    338.37    206.70     72.90     13 <
 -12  -1  -7    335.93    355.80     73.40     13 o
 -12   1  -6    580.98    375.00     78.70     13 o
 -12   3  -5   1595.90   1234.60     92.40     13 o
 -12   4  -5     83.51     32.10     64.20     13 <
 -11  -3  -7    192.72    139.90     71.10     13 <
 -11   0  -6    844.05   1069.10     93.40     13 o
 -11   2  -5    638.27    570.80     86.90     13 o
 -11   5  -4     50.81    -68.90     68.80     13 <
 -10  -4  -7   1005.20    494.30     80.80     13 o
 -10  -2  -6   2235.60   1248.10    101.60     13 o
 -10   1  -5   1632.30    965.00     99.60     13 o
 -10   6  -3     45.43     90.10     64.90     13 <
  -9  -6  -7    177.26    110.80     68.70     13 <
  -9  -3  -6    407.28    411.30     82.00     13 o
  -9   0  -5   1850.80   1814.20    114.60     13 o
  -9   5  -3    727.11    474.20     82.70     13 o
  -9   7  -2    139.91    129.10     66.20     13 <
  -8  -8  -7    258.81    248.20     67.40     13 o
  -8  -7  -7    198.67    259.10     74.30     13 o
  -8  -4  -6    660.05    429.00     87.20     13 o
  -8  -2  -5   2871.00   2601.30    129.20     13 o
  -8   1  -4   2216.10   2244.50    125.50     13 o
  -8   3  -3   8875.60  10814.60    218.40     13 o
  -8   6  -2    231.60    236.00     73.40     13 o
  -8   8  -1    231.58    465.00     74.20     13 o
  -7  -6  -6    203.97    212.20     77.30     13 <
  -7  -3  -5    583.45    546.10     91.70     13 o
  -7   2  -3   6431.20   8964.30    200.10     13 o
  -7   7  -1   1537.90   1211.90     97.40     13 o
  -7   9   0    104.84     95.80     64.00     13 <
  -6  -8  -6    226.67    107.60     68.80     13 <
  -6  -7  -6   1673.40   1264.30     99.80     13 o
  -6  -5  -5    387.57    571.90     90.30     13 o
  -6  -2  -4    633.89   1000.90    114.30     13 o
  -6   1  -3   9710.00   7528.60    201.70     13 o
  -6   3  -2  11166.00  11862.70    228.50     13 o
  -6   8   0    380.49    532.90     81.50     13 o
  -5  -9  -6    852.54    464.30     80.10     13 o
  -5  -6  -5    451.58    510.50     92.20     13 o
  -5  -3  -4   2051.70   2513.10    139.30     13 o
  -5   9   1    134.62     43.10     64.40     13 <
  -4  -8  -5    192.49     84.20     72.40     13 <
  -4  -5  -4   6409.30   5835.40    173.40     13 o
  -4  -2  -3  27299.00  27237.20    342.00     13 o
  -4   3  -1  15384.00  20050.40    296.30     13 o
  -4  10   2    293.14    254.10     65.80     13 o
  -3 -10  -5    403.19    164.80     70.10     13 <
  -3  -9  -5    529.64    689.10     85.20     13 o
  -3  -6  -4    675.13    494.50     99.40     13 o
  -2  -8  -4     72.74    136.60     73.40     13 <
  -2  -5  -3  11362.00  13361.80    245.90     13 o
  -2   5   1   7081.80   7290.00    192.50     13 o
  -2   7   2    509.24    592.60     91.70     13 o
  -2   9   3    616.72   1041.50     89.30     13 o
  -1 -10  -4   1186.90    590.70     85.70     13 o
  -1  -7  -3    675.90    684.90     90.20     13 o
  -1  -4  -2   1416.20   1306.90    132.90     13 o
  -1   4   1   3866.00   2693.60    150.30     13 o
  -1   6   2   4171.20   3859.00    147.70     13 o
  -1   8   3    502.29    679.80     87.40     13 o
  -1  10   4    473.84    582.00     76.90     13 o
   0   5   2  33694.00  33373.50    368.80     13 o
   0   9   4     54.26    178.00     69.30     13 <
   1 -10  -3     55.00    -99.10     67.30     13 <
   1  -7  -2   4305.30   2980.30    134.30     13 o
   1  -4  -1   3580.00   4315.70    174.70     13 o
   1   6   3   2074.90   1955.10    124.20     13 o
   1   8   4   1260.70   2762.80    127.20     13 o
   1  10   5     32.86     71.10     60.30     13 <
   2  -9  -2    207.99    465.20     82.20     13 o
   2  -6  -1   9388.30   6908.90    184.00     13 o
   2   2   2  44402.00  42470.90    422.00     13 o
   2   7   4   1407.10    893.50     96.40     13 o
   2   9   5    650.58    617.10     75.90     13 o
   3 -10  -2    205.31    156.10     69.30     13 <
   3  -8  -1    534.73    159.30     76.60     13 <
   3  -7  -1   1674.50   3355.60    138.60     13 o
   3  -2   1  18510.00  14716.00    267.70     13 o
   3   3   3  25041.00  32904.30    369.30     13 o
   3  10   6     39.63     -4.10     62.00     13 <
   4 -10  -1    705.28    165.40     70.50     13 <
   4  -9  -1    102.65    145.90     70.40     13 <
   4  -6   0   3649.80   3502.40    142.60     13 o
   4   4   4   1599.50   1759.50    126.30     13 o
   4   6   5    627.58   1092.50    104.80     13 o
   4   8   6    200.84    643.60     84.30     13 o
   5  -5   1    546.24   1305.80    109.50     13 o
   5   0   3   5085.70   4807.00    181.60     13 o
   5   5   5   1227.70   1237.40    107.30     13 o
   5   7   6    893.62   1307.10    101.70     13 o
   5   9   7    216.21    142.20     65.30     13 <
   6  -7   1    277.96    431.20     83.30     13 o
   6  -4   2    672.33   1019.60    104.30     13 o
   6   1   4   8008.20   8830.60    209.10     13 o
   6   6   6    768.38    904.40     93.30     13 o
   6   8   7     72.08    184.80     68.00     13 <
   7  -9   1    168.77    183.00     72.20     13 <
   7  -8   1    585.17    740.90     84.00     13 o
   7  -6   2    723.63    685.20     89.50     13 o
   7  -3   3    241.11    305.10     87.80     13 o
   7   2   5   3634.00   4153.60    151.90     13 o
   7   7   7    503.24    306.10     69.80     13 o
   8  -8   2     55.45     98.70     68.10     13 <
   8  -7   2    445.04    634.10     84.20     13 o
   8  -5   3   1612.90   1229.60    104.80     13 o
   8   3   6   2509.30   1705.00    109.00     13 o
   8   5   7   1252.00    526.70     84.80     13 o
   8   7   8    113.80    110.70     64.90     13 <
   9  -7   3    390.87     76.80     68.20     13 <
   9  -6   3    745.04    950.50     93.70     13 o
   9  -4   4    369.25    293.10     79.90     13 o
   9  -1   5   1124.30   1453.30    105.00     13 o
   9   4   7    235.92    441.30     77.50     13 o
   9   6   8     60.71    122.50     63.70     13 <
  10  -5   4   2277.30   1808.80    111.30     13 o
  10  -3   5    168.55    377.80     76.20     13 o
  10   0   6   4550.60   3422.90    136.20     13 o
  10   2   7    334.64    530.30     84.00     13 o
  10   5   8    109.82     49.50     65.50     13 <
  11  -4   5    323.93    186.00     70.80     13 <
  11  -2   6    278.68    371.50     76.70     13 o
  11   1   7   1334.40   1069.40     89.10     13 o
  11   3   8    936.85   1573.80    101.70     13 o
  12  -1   7    205.75     66.40     67.90     13 <
  12   2   8    732.91    528.10     75.00     13 o
 -13  -1  -7    680.76   1113.60     92.60     14 o
 -13   0  -7    433.54    509.00     76.10     14 o
 -13   2  -6    181.19    -14.50     68.00     14 <
 -12  -2  -7   1401.50    234.30     74.30     14 o
 -12   1  -6    119.53    364.90     76.20     14 o
 -12   4  -5    165.84    113.90     66.60     14 <
 -11  -4  -7    394.95    109.90     67.20     14 <
 -11  -3  -7     75.52    110.60     67.70     14 <
 -11  -1  -6    817.40    947.40     92.50     14 o
 -11   0  -6    768.18   1105.90     94.30     14 o
 -11   2  -5    660.41    523.70     81.20     14 o
 -11   5  -4    409.26    149.80     67.20     14 <
 -10  -5  -7     46.32     27.30     66.60     14 <
 -10  -2  -6    529.66   1193.20     95.40     14 o
 -10   1  -5    208.11    504.80     82.90     14 o
 -10   4  -4    278.83    191.40     72.60     14 <
 -10   6  -3     25.27     28.90     66.80     14 <
  -9  -7  -7    251.31    156.10     65.60     14 <
  -9  -6  -7    870.29    162.40     71.40     14 <
  -9  -4  -6   1178.30    696.50     89.50     14 o
  -9  -3  -6    157.53    325.00     77.30     14 o
  -9   5  -3   1205.00    524.40     81.30     14 o
  -9   7  -2    189.11     55.70     68.60     14 <
  -8  -8  -7    453.62    212.90     68.50     14 o
  -8  -5  -6    261.60    236.00     78.30     14 o
  -8  -2  -5   2018.80   1939.50    114.70     14 o
  -8   1  -4    647.20   1016.30    105.40     14 o
  -8   6  -2     16.53      4.10     70.80     14 <
  -8   8  -1    639.62    767.30     81.30     14 o
  -8   9  -1    140.87    119.20     63.40     14 <
  -7  -7  -6    351.77    191.60     74.30     14 <
  -7  -4  -5  12147.00  10211.70    212.00     14 o
  -7   2  -3   8209.70   8868.10    205.10     14 o
  -7   5  -2   4650.50   3024.10    130.50     14 o
  -7   7  -1    582.36    966.80     93.20     14 o
  -6  -9  -6    679.10    252.90     69.90     14 o
  -6  -8  -6     87.95    165.10     70.60     14 <
  -6  -5  -5    321.87    348.60     85.30     14 o
  -6  -2  -4    391.64    868.50    111.00     14 o
  -6   1  -3   2141.20   2864.10    145.30     14 o
  -6   6  -1    879.36    871.10     89.90     14 o
  -6   8   0   1255.90   1029.80     93.80     14 o
  -5  -7  -5   1158.50    389.40     83.20     14 o
  -5  -4  -4  18935.00  17452.90    274.40     14 o
  -5  -1  -3  15957.00  16637.80    271.10     14 o
  -5   7   0   2698.00   2627.30    124.00     14 o
  -5   9   1     26.29     59.30     65.80     14 <
  -4  -9  -5    363.67    219.80     72.30     14 o
  -4  -5  -4   7253.50   7894.50    195.10     14 o
  -4   3  -1  30344.00  40319.80    399.60     14 o
  -4   6   0   3749.80   2103.70    120.60     14 o
  -4   8   1   1122.30   1152.90     94.90     14 o
  -4  10   2     19.42     86.40     63.90     14 <
  -3 -10  -5    388.25    204.90     71.50     14 <
  -3  -7  -4    120.10    197.30     78.70     14 <
  -3  -4  -3  29312.00  26627.10    333.40     14 o
  -3  -1  -2   1605.50   2203.40    171.90     14 o
  -3   7   1   4349.40   2208.80    116.60     14 o
  -3   9   2     71.96    103.70     65.90     14 <
  -2  -9  -4    129.41    197.90     70.70     14 <
  -2  -6  -3    298.64    226.00     87.50     14 <
  -2   8   2    262.64    366.80     76.70     14 o
  -2  10   3     33.64     36.10     61.20     14 <
  -1  -8  -3   2272.20    653.80     87.50     14 o
  -1  -7  -3    695.18    747.40     93.10     14 o
  -1  -4  -2   1179.80   2293.90    140.80     14 o
  -1   4   1   3014.90   3252.00    158.00     14 o
  -1   9   3     37.77     57.10     64.70     14 <
   0  -6  -2   4267.40   3950.50    145.60     14 o
   0   5   2  32019.00  45216.80    423.70     14 o
   0  10   4     30.83    113.80     62.50     14 <
   1  -8  -2    239.60    118.90     78.70     14 <
   1   4   2   1214.60    731.00    128.90     14 o
   1   6   3   1625.70   2593.00    130.10     14 o
   1   9   4    353.18     40.10     69.80     14 <
   2 -10  -2    159.57    -57.60     65.50     14 <
   2  -6  -1  11522.00  13968.00    244.50     14 o
   2   5   3  12118.00  10805.30    220.40     14 o
   2   7   4   1144.20   1068.10    101.10     14 o
   2  10   5     75.04    -11.10     64.40     14 <
   3  -9  -1    604.92    374.40     76.70     14 o
   3  -8  -1     44.23     -7.40     74.40     14 <
   3  -5   0    494.63    748.40    106.70     14 o
   3  -2   1  18002.00  17186.70    282.80     14 o
   3   6   4    483.53    573.70     91.10     14 o
   3   8   5   1575.50   1765.80    106.60     14 o
   3  10   6     30.64     21.20     60.00     14 <
   4 -10  -1    363.55    315.00     72.60     14 o
   4  -4   1   7456.00   6294.40    181.30     14 o
   4   2   3  25144.00  29397.00    350.30     14 o
   4   7   5    628.58    376.40     79.00     14 o
   4   9   6     92.75    112.20     63.50     14 <
   5  -9   0    364.42    393.40     75.80     14 o
   5  -6   1   1083.00    591.30     90.50     14 o
   5   3   4   1580.40   2697.40    134.80     14 o
   5   8   6    300.94    211.90     66.90     14 o
   6  -8   1    451.64    178.50     75.00     14 <
   6  -7   1    248.44    481.60     78.90     14 o
   6  -4   2   2554.50   2620.90    125.80     14 o
   6   4   5    968.47    758.80     96.30     14 o
   6   6   6   1622.90   1783.80    110.10     14 o
   7  -9   1     98.93    183.90     69.00     14 <
   7  -6   2    166.35     27.40     77.10     14 <
   7  -3   3    309.73    258.40     86.80     14 <
   7   0   4  17382.00  19059.00    283.50     14 o
   7   5   6   2866.60   3133.30    128.30     14 o
   7   7   7    369.65    531.30     76.40     14 o
   8  -9   2    146.95      2.30     66.20     14 <
   8  -8   2    193.99    143.10     70.70     14 <
   8  -5   3   1593.80   1517.30    110.80     14 o
   8   1   5   9711.70   9987.70    207.90     14 o
   8   3   6   1480.00    781.70     90.00     14 o
   8   6   7    526.71   1037.40     90.60     14 o
   9  -7   3    222.17    144.60     69.00     14 <
   9  -4   4    755.05    612.70     80.60     14 o
   9  -1   5   1290.10   1384.70    105.20     14 o
   9   2   6   1432.80   1008.60     92.20     14 o
   9   4   7     97.69    109.30     69.70     14 <
  10  -6   4    212.33     26.50     70.80     14 <
  10  -5   4   3455.80   2717.90    124.10     14 o
  10  -3   5    487.03    409.70     79.80     14 o
  10   0   6   4028.60   3521.20    134.90     14 o
  10   3   7    355.26    217.50     72.20     14 o
  10   5   8    165.36     53.80     63.40     14 <
  11  -5   5     75.44     13.10     64.00     14 <
  11  -4   5    241.09    190.50     70.00     14 <
  11  -2   6    195.31    411.80     74.10     14 o
  11  -1   6    476.41    764.30     85.80     14 o
  11   1   7    133.58    189.30     70.90     14 <
  11   4   8    180.43    195.60     62.60     14 o
  12  -4   6    346.61    233.90     68.90     14 o
  12  -1   7    210.98    125.60     65.60     14 <
  12   0   7    181.06    296.50     70.50     14 o
  12   2   8    329.75    204.50     69.70     14 <
 -13  -1  -7   1338.30    634.50     89.40     15 o
 -13   2  -6     43.74     95.80     69.30     15 <
 -12  -3  -7    227.52    158.80     72.70     15 <
 -12  -2  -7    577.85    568.80     83.80     15 o
 -12   1  -6    196.64    196.60     78.30     15 <
 -12   4  -5    126.51    244.20     74.20     15 o
 -11  -4  -7    168.61    261.90     76.70     15 o
 -11  -1  -6    294.46    527.80     93.60     15 o
 -11   2  -5   1423.30   1223.40    102.00     15 o
 -11   5  -4    195.03    103.20     73.50     15 <
 -10  -6  -7    152.01    228.20     70.70     15 o
 -10  -3  -6    386.35    329.80     84.90     15 o
 -10  -2  -6   2072.00   2134.20    120.70     15 o
 -10   1  -5    573.49    607.50     95.10     15 o
 -10   4  -4    332.59    103.30     85.10     15 <
 -10   6  -3     29.09    132.40     73.40     15 <
 -10   7  -3    113.40     78.60     69.90     15 <
  -9  -7  -7    522.81    486.60     80.80     15 o
  -9  -4  -6   1189.90   1407.00    107.80     15 o
  -9  -1  -5   2209.60   2879.20    132.10     15 o
  -9   5  -3    802.06   1071.20     97.80     15 o
  -9   8  -2    105.88     53.10     70.40     15 <
  -8  -6  -6    122.54    142.70     77.70     15 <
  -8  -2  -5   2915.40   2896.60    138.30     15 o
  -8   1  -4   2057.40   1710.10    120.20     15 o
  -8   4  -3   1199.90   1823.10    116.60     15 o
  -8   6  -2    110.38    423.80     83.80     15 o
  -8   9  -1    148.79    236.60     69.60     15 o
  -7  -8  -6     48.51      9.30     74.30     15 <
  -7  -7  -6    685.14    479.00     84.30     15 o
  -7  -4  -5   7577.60   8035.40    196.50     15 o
  -7  -1  -4   2785.20   4256.50    159.50     15 o
  -7   2  -3  19203.00  15266.30    261.70     15 o
  -7   5  -2   1846.70   2408.60    128.70     15 o
  -7   8  -1    264.31    298.40     85.30     15 o
  -6  -9  -6    510.13    777.50     86.20     15 o
  -6  -6  -5   1908.60    590.00     99.00     15 o
  -6   1  -3   5925.60   4419.30    172.80     15 o
  -6   6  -1   1620.90   1103.40    106.80     15 o
  -5  -8  -5    155.51     47.50     79.20     15 <
  -5  -4  -4  22440.00  25384.60    333.10     15 o
  -5  -1  -3  17772.00  20345.80    304.00     15 o
  -5   5  -1   1377.50    948.20    109.00     15 o
  -5  10   1     28.57    -86.10     67.00     15 <
  -4 -10  -5     51.04    100.50     67.60     15 <
  -4  -6  -4    262.78    167.40     95.60     15 <
  -4   6   0   3818.50   4814.20    166.60     15 o
  -4   9   1    363.72    237.10     75.20     15 o
  -3  -8  -4    193.49    256.10     84.80     15 o
  -3  -1  -2   4157.80   4830.40    211.10     15 o
  -3   2  -1  31419.00  29306.00    363.90     15 o
  -3   5   0    572.45   1016.50    117.20     15 o
  -3   7   1   2412.00   2960.50    138.70     15 o
  -3  10   2     47.29    -94.70     66.00     15 <
  -2 -10  -4     10.90   -115.70     69.70     15 <
  -2  -6  -3    291.32    629.00    103.00     15 o
  -2  -3  -2   6351.40   7940.90    219.00     15 o
  -2   6   1  11968.00  12046.20    235.90     15 o
  -2   9   2    977.15    625.00     86.40     15 o
  -1  -9  -3     70.21    142.30     76.00     15 <
  -1  -8  -3   2624.60   1563.20    110.70     15 o
  -1  -5  -2  33036.00  30776.80    360.60     15 o
  -1   7   2   3306.20   3595.90    146.10     15 o
  -1  10   3     33.38    139.40     65.60     15 <
   0  -7  -2   1139.50   1989.90    127.20     15 o
   0   6   2   6846.30   5983.70    178.80     15 o
   1  -9  -2   1431.70   1137.50    107.20     15 o
   1  -5  -1   6818.60   5147.50    189.20     15 o
   1   4   2   2003.10   2739.90    159.00     15 o
   1   7   3    624.09    728.20     98.00     15 o
   1   9   4    218.98    289.60     77.80     15 o
   2  -7  -1   5784.20   5189.30    171.10     15 o
   2   5   3  19724.00  22844.60    315.80     15 o
   2   8   4     84.44     50.80     80.20     15 <
   2  10   5     74.31    -83.60     69.00     15 <
   3 -10  -1     52.11    146.60     72.10     15 <
   3  -9  -1   1159.00    971.10     99.90     15 o
   3  -2   1  33507.00  38271.20    405.90     15 o
   3   1   2   4376.10   5515.70    216.70     15 o
   3   4   3  48018.00  50231.00    454.50     15 o
   3   9   5    515.92    747.30     87.30     15 o
   4  -8   0   2587.00   1370.10    107.00     15 o
   4  -4   1   9457.70   8875.50    219.70     15 o
   4   2   3  34442.00  46608.40    434.50     15 o
   4   5   4   8620.70   7858.90    198.80     15 o
   4   8   5    165.25    156.30     77.60     15 <
   5  -9   0    418.27    713.90     90.20     15 o
   5  -6   1   1923.80   1257.70    110.30     15 o
   5  -3   2  28037.00  25555.20    329.90     15 o
   5   3   4   1083.80   1770.90    130.80     15 o
   5   6   5    455.78    677.80     98.00     15 o
   5   8   6    363.27    570.70     80.30     15 o
   5   9   6   1186.90    795.10     87.40     15 o
   6  -9   1     50.56     82.20     69.50     15 <
   6  -8   1    186.12    214.60     77.80     15 <
   6  -5   2   9557.30   7384.20    193.90     15 o
   6  -1   3   4902.70   4844.40    176.00     15 o
   6   2   4    506.19    787.80    116.10     15 o
   6   7   6    760.83    978.30     95.50     15 o
   7  -7   2    170.25    202.70     87.00     15 <
   7  -6   2    339.84    355.10     90.40     15 o
   7  -3   3    359.58    362.80     95.00     15 o
   7   0   4  23579.00  25498.30    331.40     15 o
   7   3   5    698.11    666.90     99.20     15 o
   7   6   6    554.02   1092.30     96.00     15 o
   7   8   7    394.41    303.00     74.80     15 o
   8  -9   2    290.41    168.60     74.40     15 <
   8  -8   2     56.20    125.70     75.20     15 <
   8  -5   3   3587.20   3467.10    146.50     15 o
   8   1   5   7606.10   8393.80    201.10     15 o
   8   4   6    886.45    537.10     92.50     15 o
   8   6   7    994.14    992.90     96.40     15 o
   8   7   7     98.42    167.10     65.90     15 <
   9  -8   3    407.53    390.30     79.20     15 o
   9  -7   3    326.87    459.50     81.20     15 o
   9  -4   4    204.81    150.10     84.40     15 <
   9  -1   5   1214.10   1036.10    109.70     15 o
   9   2   6   2587.70   2389.10    121.30     15 o
   9   5   7    358.90    932.10     91.20     15 o
  10  -6   4     92.11    112.60     75.50     15 <
  10  -3   5   1064.30    859.50     93.50     15 o
  10  -2   5    748.76    253.70     81.20     15 o
  10   0   6   8178.40   6150.00    169.00     15 o
  10   1   6    886.60    714.20     97.10     15 o
  10   3   7   1299.50   1028.90     97.00     15 o
  10   6   8    981.61    254.60     73.10     15 o
  11  -5   5    158.80    134.80     71.40     15 <
  11  -4   5    625.27    474.70     79.70     15 o
  11  -2   6    375.38    528.40     85.20     15 o
  11  -1   6    295.31    355.50     85.60     15 o
  11   1   7    772.30    783.20     86.40     15 o
  11   2   7    218.29    191.00     79.40     15 <
  11   4   8    448.74    520.80     77.50     15 o
  12  -4   6    512.94    330.20     76.80     15 o
  12   0   7    321.74    306.00     77.30     15 o
  12   2   8    439.65    219.20     75.50     15 <
  12   3   8     43.45    151.80     68.10     15 <
 -13  -1  -7    227.68    729.10     81.60     16 o
 -13   2  -6     34.42     81.60     62.40     16 <
 -12  -3  -7    249.65     91.60     63.70     16 <
 -12   0  -6    195.15    197.40     68.10     16 <
 -12   1  -6     47.78     49.00     65.70     16 <
 -12   4  -5    300.04    179.30     61.90     16 <
 -11  -5  -7    147.44     81.10     61.20     16 <
 -11  -4  -7    270.02    224.20     70.80     16 o
 -11  -1  -6    180.25    463.70     75.50     16 o
 -11   2  -5    392.19    541.20     80.00     16 o
 -11   5  -4   1240.00    627.50     76.50     16 o
 -11   6  -4    240.39    175.40     68.20     16 <
 -10  -6  -7    158.23    170.60     62.70     16 <
 -10  -3  -6   1541.80    483.80     80.80     16 o
 -10   1  -5    168.51    240.00     75.80     16 o
 -10   4  -4    146.15    216.40     71.30     16 o
 -10   7  -3    102.63    123.90     62.60     16 <
  -9  -5  -6    199.72    181.50     70.00     16 <
  -9  -4  -6   1679.70   1609.80    101.30     16 o
  -9  -1  -5    713.37    693.90     89.20     16 o
  -9   5  -3    368.33    473.00     80.60     16 o
  -9   8  -2    126.95     94.70     62.40     16 <
  -8  -7  -6    121.86    109.30     68.10     16 <
  -8  -6  -6    373.56    302.30     70.90     16 o
  -8  -3  -5   1984.80   2616.90    121.90     16 o
  -8   1  -4   1923.80   1247.90    101.60     16 o
  -8   4  -3    883.68    314.40     81.90     16 o
  -8   7  -2    222.02    160.90     69.60     16 <
  -8   9  -1     23.90    121.00     59.80     16 <
  -7  -8  -6     43.98     61.30     60.60     16 <
  -7  -5  -5    325.51    211.60     77.20     16 <
  -7  -1  -4    983.38   1330.20    107.60     16 o
  -7   2  -3   5477.50   8703.20    199.50     16 o
  -7   5  -2   1484.80   1892.80    110.30     16 o
  -7   8  -1    341.97    200.60     69.20     16 <
  -6  -7  -5    174.42    224.40     72.10     16 o
  -6  -3  -4   4126.80   4453.00    154.10     16 o
  -6   4  -2   1822.10   1275.40    107.20     16 o
  -6   7  -1    976.31    322.90     76.70     16 o
  -5  -9  -5    122.15     -6.90     63.00     16 <
  -5  -5  -4    953.08    911.70     96.80     16 o
  -5  -1  -3  14909.00  14048.10    252.20     16 o
  -5   5  -1    475.57    604.20     92.20     16 o
  -4  -7  -4   1525.00   1427.60     98.80     16 o
  -4  -3  -3   5893.30   5929.20    179.40     16 o
  -4   4  -1   9252.50   5444.80    175.10     16 o
  -4   9   1     73.41    152.60     64.10     16 <
  -3 -10  -4     67.02      9.90     62.00     16 <
  -3  -9  -4    137.07      4.50     65.70     16 <
  -3  -5  -3   2133.80   2304.10    127.80     16 o
  -3   2  -1  18574.00  20307.20    303.80     16 o
  -3   5   0    799.57   1117.60    107.70     16 o
  -3   8   1     59.19     32.40     67.60     16 <
  -3  10   2     42.14     77.20     61.80     16 <
  -2  -7  -3   2716.00   1938.30    111.60     16 o
  -2  -3  -2   5704.40   7228.80    199.80     16 o
  -2   6   1  11458.00  13918.40    239.90     16 o
  -2   9   2    267.18    384.70     78.40     16 o
  -1 -10  -3     62.15     44.60     66.60     16 <
  -1  -9  -3     53.98     64.80     69.60     16 <
  -1  -5  -2  21911.00  24559.50    316.00     16 o
  -1   5   1   5517.90   2997.10    142.90     16 o
  -1   8   2    210.62    105.60     70.50     16 <
  -1  10   3     74.35    -58.00     63.10     16 <
   0  -8  -2    506.17    440.40     76.90     16 o
   0  -7  -2   1790.50   2062.70    115.30     16 o
   0   6   2   2842.20   2585.00    129.40     16 o
   1 -10  -2     91.40     27.50     65.00     16 <
   1  -9  -2   1177.30   1526.90    103.90     16 o
   1  -6  -1   1064.80    244.80     87.20     16 <
   1   7   3    526.98    457.70     80.80     16 o
   1  10   4    592.02    653.80     78.30     16 o
   2  -8  -1   1640.00   1375.00    103.80     16 o
   2   3   2   5228.60   4580.80    175.10     16 o
   2   6   3    201.39    309.30     82.80     16 o
   2   9   4    111.74    129.50     67.00     16 <
   3 -10  -1    133.53    101.90     65.60     16 <
   3   1   2   1522.70   2011.90    163.40     16 o
   3   4   3  29944.00  38568.40    392.50     16 o
   3   7   4    138.63    196.80     75.20     16 <
   3  10   5    152.67     99.20     63.80     16 <
   4  -8   0    463.33    584.10     85.10     16 o
   4  -4   1   7385.40   8997.00    207.50     16 o
   4   5   4   7596.00   8971.70    197.10     16 o
   4   8   5     80.25     75.20     66.20     16 <
   5  -7   1    505.87    504.90     82.00     16 o
   5  -6   1    862.22   1121.30     97.60     16 o
   5  -3   2  17350.00  15708.90    258.90     16 o
   5   4   4  21802.00  18939.00    279.30     16 o
   5   7   5    610.94    574.90     77.80     16 o
   5   9   6    638.99    395.80     71.50     16 o
   6  -9   1     31.98     47.40     65.90     16 <
   6  -5   2   6059.90   4318.80    150.40     16 o
   6  -1   3   1870.10   2186.60    130.40     16 o
   6   2   4   1031.00    800.90     99.40     16 o
   6   5   5    424.15    223.70     79.00     16 <
   6   8   6    569.31    226.10     65.90     16 o
   7  -8   2    123.80    106.30     67.80     16 <
   7  -7   2    304.13    377.40     73.90     16 o
   7  -3   3    309.00    445.60     88.20     16 o
   7   0   4  14795.00  15469.80    255.50     16 o
   7   3   5    432.63    458.20     86.80     16 o
   7   6   6   1230.60   1195.60     90.90     16 o
   8  -9   2    261.99    194.30     66.70     16 <
   8  -6   3    188.02    186.50     75.90     16 <
   8  -5   3   1698.00   2335.10    119.30     16 o
   8   1   5   8624.90   8756.30    197.30     16 o
   8   4   6    611.23    269.50     77.60     16 o
   8   7   7     22.84     96.80     60.40     16 <
   9  -8   3    159.00    118.30     64.70     16 <
   9  -4   4     70.94    158.20     71.80     16 <
   9  -1   5   1117.60    409.50     82.70     16 o
   9   0   5   1603.50   1613.90    106.00     16 o
   9   3   6    118.31     39.50     67.50     16 <
   9   5   7    581.94    543.90     76.40     16 o
   9   6   7    221.62    447.40     72.50     16 o
  10  -7   4    679.11    427.80     76.10     16 o
  10  -6   4    175.49    128.50     70.20     16 <
  10  -3   5    463.44    303.90     75.10     16 o
  10  -2   5    153.99    172.20     73.20     16 <
  10   1   6    586.66    744.80     87.00     16 o
  10   4   7    915.68   1102.50     90.70     16 o
  10   6   8    231.68    328.60     64.70     16 o
  11  -5   5     21.41    -15.90     64.50     16 <
  11  -2   6    642.84    643.90     76.00     16 o
  11  -1   6    334.03    281.40     74.80     16 o
  11   2   7    461.29    363.80     70.90     16 o
  12  -4   6     70.01     92.00     62.50     16 <
  12   0   7     99.69    133.80     66.10     16 <
  12   3   8     99.68     28.90     64.40     16 <
 -13  -1  -7    413.09    678.30     81.40     17 o
 -13   2  -6     12.96    -43.90     63.00     17 <
 -12  -4  -7     56.59     42.80     64.60     17 <
 -12  -3  -7    537.08    214.80     68.30     17 o
 -12   0  -6    347.09    716.40     86.10     17 o
 -12   1  -6    110.72     93.80     68.80     17 <
 -12   4  -5    193.12    133.10     68.90     17 <
 -11  -5  -7     87.40     71.00     65.60     17 <
 -11  -2  -6    426.58    321.00     80.00     17 o
 -11  -1  -6    269.93    507.90     82.00     17 o
 -11   2  -5    544.39    516.30     81.30     17 o
 -11   5  -4    387.59    349.90     72.50     17 o
 -11   6  -4    444.66    375.90     74.30     17 o
 -10  -4  -6   2164.00   1587.80    106.50     17 o
 -10  -3  -6    479.76    501.50     81.60     17 o
 -10   0  -5     35.39     84.80     74.90     17 <
 -10   1  -5    553.38    481.70     86.70     17 o
 -10   4  -4     46.12      3.40     75.70     17 <
 -10   7  -3    180.03    230.00     65.30     17 o
  -9  -6  -6    385.72    258.40     71.60     17 o
  -9  -5  -6    312.59    624.20     84.90     17 o
  -9  -2  -5    789.25    728.00     91.50     17 o
  -9  -1  -5    658.75    907.20     94.30     17 o
  -9   5  -3    954.62   1157.70     95.60     17 o
  -9   6  -3    365.54    513.10     79.20     17 o
  -9   8  -2    189.56    171.60     63.70     17 <
  -8  -8  -6     36.29     24.00     63.50     17 <
  -8  -7  -6    384.09    298.80     72.30     17 o
  -8  -4  -5   1069.80   1090.90    101.80     17 o
  -8  -3  -5   4523.70   4444.90    150.40     17 o
  -8   0  -4    989.30    496.80     93.10     17 o
  -8   1  -4   1941.30   1823.90    113.10     17 o
  -8   4  -3    216.79    402.90     87.50     17 o
  -8   7  -2     59.19    131.80     71.10     17 <
  -7  -6  -5    588.13    451.30     84.80     17 o
  -7  -5  -5    548.19    543.50     86.20     17 o
  -7  -1  -4    576.80    719.10     99.90     17 o
  -7   2  -3  13807.00  14121.60    244.50     17 o
  -7   6  -2    180.36    141.90     74.70     17 <
  -7   9  -1    142.10    158.40     69.10     17 <
  -6  -9  -5    339.91    242.30     66.90     17 o
  -6  -8  -5    123.69    104.00     70.20     17 <
  -6  -7  -5   1491.00    901.90     91.80     17 o
  -6  -4  -4    965.42    926.30    101.30     17 o
  -6  -3  -4   7225.40   7150.10    186.40     17 o
  -6   4  -2   1257.80   1396.50    108.30     17 o
  -6   7  -1    513.28    460.10     83.90     17 o
  -5  -6  -4   3140.30   2835.00    130.60     17 o
  -5  -5  -4    322.57    673.60     94.50     17 o
  -5   6  -1    735.19    668.70     90.10     17 o
  -5   9   0   1443.40    545.00     78.40     17 o
  -4  -9  -4    690.00    261.40     75.90     17 o
  -4  -8  -4    145.62     73.60     72.10     17 <
  -4   4  -1   7687.10   7358.60    195.30     17 o
  -4  10   1    199.41    207.10     67.50     17 o
  -3 -10  -4     54.45    127.90     64.60     17 <
  -3  -6  -3   4166.00   5460.30    167.40     17 o
  -3   2  -1  20464.00  27949.30    350.40     17 o
  -3   8   1    186.41    249.00     74.90     17 o
  -3   9   1    861.66    487.80     78.10     17 o
  -2  -9  -3   1151.50    922.70     89.70     17 o
  -2  -8  -3    136.23    112.30     76.00     17 <
  -2  -4  -2   4652.20   3122.80    152.50     17 o
  -2   4   0  27240.00  23433.70    316.10     17 o
  -2   7   1   4339.40   3267.40    135.10     17 o
  -2  10   2    166.45      7.20     64.40     17 <
  -1 -10  -3    156.17    214.10     71.20     17 o
  -1  -6  -2   4872.10   4176.00    154.90     17 o
  -1   5   1   5439.30   6199.90    182.60     17 o
  -1   8   2    146.35    367.30     79.20     17 o
   0  -9  -2   1717.70    973.70     95.20     17 o
   0  -8  -2    293.15    405.90     85.10     17 o
   0   7   2   1798.50   1581.60    107.00     17 o
   1  -7  -1   1065.20    408.90     88.50     17 o
   1  -6  -1   1374.00   1571.10    116.90     17 o
   1   8   3    791.70    883.80     91.80     17 o
   2 -10  -1    272.17     96.60     67.70     17 <
   2  -9  -1    136.98    191.00     72.60     17 <
   2  -8  -1   1938.00   2977.90    124.90     17 o
   2   3   2   9266.10  10255.00    231.00     17 o
   2   6   3    355.36    544.00     92.60     17 o
   2   9   4    272.41    339.40     72.60     17 o
   3  -7   0    155.75    127.50     81.20     17 <
   3   5   3   2072.10   1758.50    119.10     17 o
   3   8   4    107.17     31.30     71.60     17 <
   3  10   5    208.61    440.90     70.60     17 o
   4 -10   0    102.15    -50.40     70.20     17 <
   4  -5   1   1189.90    667.60    103.90     17 o
   4   3   3   2673.90   3478.80    159.00     17 o
   4   6   4     77.27    195.00     82.10     17 <
   4   9   5    319.28    295.50     69.20     17 o
   5  -8   1    188.39      5.90     69.40     17 <
   5  -7   1    297.74    549.00     85.80     17 o
   5  -3   2  17143.00  18292.10    285.00     17 o
   5   1   3  16635.00  16799.90    274.30     17 o
   5   4   4  19896.00  24029.80    314.00     17 o
   5   7   5   1631.20   1488.60    101.00     17 o
   6  -9   1    162.43     88.10     70.70     17 <
   6  -6   2    572.90    463.10     89.20     17 o
   6  -5   2   6638.90   7829.30    192.80     17 o
   6  -1   3   3246.30   3490.10    153.00     17 o
   6   2   4    177.73    504.80     93.60     17 o
   6   6   5   1474.80    537.50     88.10     17 o
   6   8   6    329.98    485.40     74.20     17 o
   6   9   6    171.45    139.20     66.10     17 <
   7  -9   2    163.67     96.20     67.80     17 <
   7  -8   2     49.80     63.00     69.40     17 <
   7  -4   3   5575.70   3755.60    145.20     17 o
   7  -3   3    760.92    601.20     94.80     17 o
   7   0   4  21145.00  21024.40    294.90     17 o
   7   4   5   3334.70   3899.90    146.50     17 o
   7   7   6     72.19     94.40     66.80     17 <
   8  -7   3   1618.40    817.70     88.60     17 o
   8  -6   3   1998.10   2349.10    119.70     17 o
   8   2   5   1798.80   1439.40    109.80     17 o
   8   5   6    796.52    891.80     88.70     17 o
   8   8   7    149.62    144.90     63.20     17 <
   9  -8   3    164.09    148.40     70.00     17 <
   9  -5   4    501.80    330.30     80.40     17 o
   9  -4   4    267.60    244.10     82.80     17 <
   9   0   5   1871.80   2119.00    114.80     17 o
   9   3   6    350.35    384.60     79.00     17 o
   9   6   7    356.76    618.00     80.10     17 o
   9   7   7    212.10    197.00     61.30     17 o
  10  -7   4    314.13    575.40     81.00     17 o
  10  -6   4     36.29     30.40     70.90     17 <
  10  -3   5    339.84    885.50     93.50     17 o
  10  -2   5    249.00    264.30     78.50     17 o
  10   1   6    233.56    438.40     82.00     17 o
  10   4   7     85.98    165.10     70.20     17 <
  10   5   7    247.02     18.50     64.00     17 <
  11  -6   5    150.63    140.90     66.50     17 <
  11  -5   5    508.25    300.50     70.40     17 o
  11  -1   6    238.47    528.00     81.10     17 o
  11   2   7    611.62    356.50     73.40     17 o
  11   3   7     26.77     -4.60     66.10     17 <
  12  -4   6   1136.30    306.80     70.00     17 o
  12   0   7    369.27    320.50     71.70     17 o
  12   1   7    262.66    343.80     73.60     17 o
  12   3   8     22.47      0.80     60.60     17 <
  13  -1   7   1019.70    640.80     79.50     17 o
 -13   1  -6    175.35    124.90     66.00     18 <
 -13   2  -6     34.82    -82.00     61.40     18 <
 -12  -4  -7     15.79    139.60     64.20     18 <
 -12  -1  -6     80.89    201.70     70.70     18 <
 -12   0  -6    820.08    329.40     75.90     18 o
 -12   4  -5    290.55    129.20     68.90     18 <
 -11  -3  -6    447.10    589.70     78.20     18 o
 -11  -2  -6    489.97    488.80     81.80     18 o
 -11   2  -5    710.93    441.80     76.20     18 o
 -11   6  -4    170.78    182.20     67.80     18 <
 -10  -5  -6    442.41    431.20     76.40     18 o
 -10  -4  -6    776.95   1105.30     93.90     18 o
 -10   0  -5    229.93    290.90     79.90     18 o
 -10   4  -4     76.25     65.20     74.60     18 <
 -10   7  -3    312.97    210.20     67.90     18 o
  -9  -7  -6    190.83    204.90     66.00     18 o
  -9  -6  -6    322.18    173.80     68.50     18 <
  -9  -2  -5    685.23    780.80     90.50     18 o
  -9   6  -3    789.31    430.00     80.10     18 o
  -8  -5  -5   1401.20   1190.00     99.20     18 o
  -8  -4  -5    914.45   1095.90     99.10     18 o
  -8   0  -4    214.98    226.50     80.30     18 <
  -8   4  -3    717.50    718.60     91.00     18 o
  -8   8  -2     67.80     47.10     62.20     18 <
  -7  -8  -5   1320.00    626.70     79.00     18 o
  -7  -7  -5    148.47    225.80     71.90     18 o
  -7  -6  -5    689.26    600.80     83.90     18 o
  -7  -2  -4   3869.20   3306.60    139.60     18 o
  -7   2  -3   1853.50   4675.50    160.50     18 o
  -7   6  -2    173.60    344.30     77.10     18 o
  -7   9  -1    340.27    385.80     73.60     18 o
  -6  -9  -5     72.90    135.70     67.00     18 <
  -6  -4  -4    576.99   1061.80     98.90     18 o
  -6   0  -3    715.44   1989.30    138.90     18 o
  -6   4  -2   1911.60   2571.20    124.70     18 o
  -6   8  -1    162.12    218.20     69.00     18 o
  -5  -7  -4   1036.50    939.20     95.90     18 o
  -5  -6  -4   5199.80   5206.20    159.70     18 o
  -5  -2  -3   8442.70  10909.50    228.00     18 o
  -5   6  -1   1216.70    925.40     97.40     18 o
  -5   9   0    539.80    529.90     79.00     18 o
  -4 -10  -4    141.44     63.30     62.70     18 <
  -4  -9  -4    223.51    410.10     73.70     18 o
  -4  -4  -3    928.58   1509.90    117.30     18 o
  -4   4  -1  14009.00  13224.90    240.50     18 o
  -4   8   0    832.90    529.80     80.80     18 o
  -3  -7  -3   2494.80   2182.90    117.60     18 o
  -3  -6  -3  11920.00  12954.30    231.10     18 o
  -3  -2  -2  13282.00  14596.60    263.70     18 o
  -3   9   1    678.37    575.10     83.40     18 o
  -2 -10  -3    262.71     82.90     66.50     18 <
  -2  -9  -3    870.10   1141.40     94.90     18 o
  -2  -4  -2   1555.10   2543.40    145.60     18 o
  -2   4   0  15713.00  23144.40    312.60     18 o
  -2   8   1   1457.50   1118.90     93.60     18 o
  -1  -8  -2    393.24    514.20     81.50     18 o
  -1  -7  -2   2033.50   1444.20    106.50     18 o
  -1  -2  -1  28636.00  22772.50    333.30     18 o
  -1   6   1   2151.80   1193.00    109.60     18 o
  -1   9   2    537.15    863.20     90.00     18 o
   0 -10  -2    720.90    259.20     74.40     18 o
   0  -9  -2   1458.60   1946.50    111.60     18 o
   0   7   2   1493.50   1841.80    111.70     18 o
   1  -8  -1    295.71    101.40     77.40     18 <
   1  -7  -1    762.99    483.50     92.40     18 o
   1   2   1  19676.00  17021.70    297.50     18 o
   1   6   2   3672.10   2697.10    130.80     18 o
   1   9   3    197.47    104.70     69.90     18 <
   2 -10  -1    664.26    314.40     70.90     18 o
   2   7   3   2478.70   2428.90    121.80     18 o
   2  10   4     28.83     31.30     58.50     18 <
   3  -9   0    337.62    240.20     71.10     18 o
   3  -7   0    167.84    246.50     77.20     18 o
   3  -3   1  50882.00  42447.50    407.90     18 o
   3   5   3   1298.50   2107.20    123.30     18 o
   3   8   4    138.88    188.20     74.30     18 <
   3   9   4    193.23    135.70     65.30     18 <
   4 -10   0    246.08    134.40     70.40     18 <
   4  -6   1   4501.70   2981.40    130.40     18 o
   4  -5   1   3803.90   2765.60    132.50     18 o
   4   3   3   6330.90   6889.30    190.60     18 o
   4   7   4    890.35    829.20     91.30     18 o
   4  10   5     54.28     54.10     59.50     18 <
   5  -9   1    271.09     66.50     70.80     18 <
   5  -8   1    131.39      3.20     71.60     18 <
   5  -3   2  17088.00  17844.30    281.20     18 o
   5   1   3  11773.00  13477.80    244.10     18 o
   5   5   4    279.74    205.50     81.80     18 <
   5   8   5     48.73    112.90     64.10     18 <
   6  -6   2    900.93    710.30     91.10     18 o
   6  -1   3   2446.10   2332.10    141.40     18 o
   6   3   4   5353.20   5316.30    162.60     18 o
   6   6   5    215.22    299.90     80.10     18 o
   6   7   5    567.32    341.10     76.20     18 o
   6   9   6    180.98    150.70     65.70     18 <
   7  -9   2    151.58    220.50     69.00     18 o
   7  -8   2    106.30     68.60     68.70     18 <
   7  -4   3   2825.40   2977.90    134.40     18 o
   7   0   4  16452.00  18583.00    276.50     18 o
   7   1   4    308.80    618.50     92.80     18 o
   7   4   5   3136.50   3825.40    145.60     18 o
   7   8   6     43.68     -9.70     64.60     18 <
   8  -7   3    385.66    496.50     80.40     18 o
   8  -6   3    104.32    323.60     82.10     18 o
   8   2   5   3484.80   2707.90    121.60     18 o
   8   6   6     77.13      5.10     65.90     18 <
   9  -5   4    462.65    260.60     77.90     18 o
   9  -4   4    582.97    366.50     79.20     18 o
   9   0   5   1158.70   1446.20    100.40     18 o
   9   4   6    906.91    640.50     83.10     18 o
   9   7   7    260.52    105.10     63.30     18 <
  10  -7   4    639.37    421.60     77.40     18 o
  10  -3   5    403.79    398.00     72.90     18 o
  10  -2   5    217.11    190.20     74.70     18 <
  10   1   6   1169.80   1182.50     91.90     18 o
  10   2   6   1409.70   1448.80    100.90     18 o
  10   5   7     81.14     79.80     64.10     18 <
  10   6   7    516.64    172.80     64.30     18 <
  11  -6   5    107.59     85.60     65.80     18 <
  11  -5   5     92.44    -16.50     62.80     18 <
  11  -1   6    281.35    206.30     78.50     18 <
  11   0   6    738.76   1055.80     90.10     18 o
  11   3   7    132.33    190.20     66.50     18 <
  12  -4   6    159.82    119.90     65.80     18 <
  12   0   7    338.64    228.60     71.30     18 o
  12   1   7    105.66     96.80     65.20     18 <
  13  -1   7    483.55    514.70     76.80     18 o
 -13   1  -6    283.99    345.90     73.30     19 o
 -13   2  -6     46.70   -108.10     65.40     19 <
 -12  -1  -6    176.19    205.10     70.70     19 <
 -12   0  -6    234.47    219.40     77.20     19 <
 -12   4  -5    298.57     27.30     66.90     19 <
 -11  -4  -6    569.53    438.20     80.40     19 o
 -11  -3  -6    175.59    329.50     79.80     19 o
 -11  -2  -6    467.24    395.10     79.60     19 o
 -11   2  -5    129.12    192.70     73.90     19 <
 -11   6  -4    327.03    314.40     73.30     19 o
 -10  -6  -6    623.04    332.90     75.10     19 o
 -10  -5  -6    121.74    127.30     77.80     19 <
 -10  -1  -5   1467.10   1638.40    104.80     19 o
 -10   0  -5    481.49    425.30     86.70     19 o
 -10   4  -4     66.86    125.50     75.50     19 <
 -10   5  -4   4905.10   2800.60    126.20     19 o
  -9  -3  -5    619.33   1030.30     94.70     19 o
  -9  -2  -5    984.29    979.40     99.40     19 o
  -9   3  -4    920.32    561.40     87.90     19 o
  -9   6  -3    734.10    919.00     90.80     19 o
  -9   7  -3    412.89    286.80     70.20     19 o
  -8  -6  -5    852.86    491.00     87.30     19 o
  -8  -5  -5   2002.10   1455.40    109.30     19 o
  -8   0  -4    957.13    778.10    102.40     19 o
  -8   4  -3    228.90    528.10     91.30     19 o
  -8   5  -3   2352.80   2256.30    119.10     19 o
  -8   8  -2     83.92     79.10     68.60     19 <
  -8   9  -2    184.98     89.90     67.00     19 <
  -7  -9  -5     37.87     68.90     65.40     19 <
  -7  -8  -5   1021.40    705.80     82.40     19 o
  -7  -3  -4   4066.80   3575.00    141.70     19 o
  -7  -2  -4   3357.50   2712.60    136.90     19 o
  -7   2  -3  13341.00  11698.80    228.80     19 o
  -7   3  -3   6266.10   3378.10    142.60     19 o
  -7   6  -2   1696.80   1035.20    101.10     19 o
  -7   7  -2    773.40    549.70     80.40     19 o
  -6  -6  -4   1038.00    482.30     87.70     19 o
  -6  -5  -4    944.19   1279.10    103.80     19 o
  -6   0  -3   1034.70   2312.10    142.80     19 o
  -6   5  -2   6975.60   5395.80    167.50     19 o
  -6   8  -1     81.64     85.10     71.60     19 <
  -6   9  -1     39.14    -55.40     65.80     19 <
  -5  -9  -4     23.08     -3.30     65.20     19 <
  -5  -8  -4   1503.80   1605.40    108.00     19 o
  -5  -2  -3   4181.90   6309.50    190.40     19 o
  -5   6  -1    240.59    599.60     92.20     19 o
  -5   7  -1    461.69    400.00     83.30     19 o
  -4  -5  -3   3432.80   3458.90    141.30     19 o
  -4   0  -2  15966.00  35599.00    388.30     19 o
  -4   5  -1   2883.30   1462.10    120.00     19 o
  -4   8   0    899.79   1035.10     95.80     19 o
  -3  -9  -3     54.94     13.60     71.10     19 <
  -3  -8  -3   1855.10   1784.60    112.80     19 o
  -3  -2  -2   4167.20   6831.60    209.90     19 o
  -3   7   0    442.32    408.00     85.60     19 o
  -3  10   1     44.88     99.70     66.50     19 <
  -2  -5  -2   7471.00   7189.60    188.80     19 o
  -2   8   1   2318.70   2417.70    122.30     19 o
  -2   9   1   2862.40    913.30     90.40     19 o
  -1 -10  -2     98.82      1.40     70.20     19 <
  -1  -9  -2    709.78    628.40     87.30     19 o
  -1  -8  -2    703.67    830.80     92.60     19 o
  -1   6   1   2714.40   2907.90    137.20     19 o
  -1   7   1   1797.60    896.00     97.80     19 o
  -1  10   2    109.37     21.80     64.90     19 <
   0   8   2   1939.60   1714.90    105.50     19 o
   1 -10  -1     87.32    154.60     69.70     19 <
   1  -9  -1    744.92    608.50     87.60     19 o
   1  -8  -1   1169.60    870.90     95.70     19 o
   1   2   1  38221.00  35026.60    396.80     19 o
   1   6   2   3471.50   4088.40    153.60     19 o
   1  10   3    236.76     94.50     68.70     19 <
   2  -6   0   1125.30   1068.70    109.30     19 o
   2   4   2   1827.10   2617.30    147.10     19 o
   2   8   3    522.97    304.30     83.70     19 o
   3  -9   0    111.45     63.50     74.00     19 <
   3  -3   1  45634.00  49618.00    443.70     19 o
   3   2   2   5077.20   6706.10    205.70     19 o
   3   6   3   8135.60   8345.20    198.20     19 o
   3   9   4    215.76    175.80     67.70     19 <
   3  10   4     78.19     33.70     65.40     19 <
   4  -7   1   1964.70   1735.60    113.10     19 o
   4  -6   1   3890.70   3741.70    142.10     19 o
   4   4   3    823.10    865.80    111.70     19 o
   4   7   4   1317.30   1816.30    109.80     19 o
   4   8   4    126.19     53.30     71.10     19 <
   5 -10   1     43.56    110.90     67.70     19 <
   5  -9   1    164.90    178.40     70.50     19 <
   5  -4   2   9910.50   8554.50    199.90     19 o
   5  -3   2  32129.00  32728.30    366.20     19 o
   5   1   3  15012.00  18196.40    281.00     19 o
   5   5   4    252.19    382.00     88.70     19 o
   5   6   4   7035.70   6391.60    175.40     19 o
   5   9   5    258.88    267.70     70.80     19 o
   6  -8   2   1273.00    655.10     86.70     19 o
   6  -7   2   1015.30    895.40     94.80     19 o
   6  -6   2   1555.10   1521.30    110.60     19 o
   6  -1   3   1797.10   2447.50    140.90     19 o
   6   3   4   3339.80   5500.10    168.30     19 o
   6   7   5    426.19    449.20     80.80     19 o
   6   8   5    166.70    124.80     67.00     19 <
   7  -9   2    183.81    236.30     68.70     19 o
   7  -5   3   1087.40    862.50     98.10     19 o
   7  -4   3   3172.90   3224.50    143.60     19 o
   7   1   4    192.59    403.20    101.30     19 o
   7   5   5    321.20    380.50     84.70     19 o
   7   8   6    159.31     75.40     68.30     19 <
   8  -8   3    393.70    379.80     77.20     19 o
   8  -7   3    812.19   1006.20     94.70     19 o
   8   3   5   2957.80   3810.90    142.20     19 o
   8   6   6    138.60    221.90     68.90     19 o
   8   7   6    253.68     92.80     67.40     19 <
   9  -6   4    770.89    391.50     79.70     19 o
   9  -5   4    216.60    226.70     80.30     19 <
   9  -4   4    923.88    853.60     90.60     19 o
   9   0   5    807.10   1063.30     98.80     19 o
   9   1   5    924.60   1232.80    104.90     19 o
   9   4   6    770.98   1110.20     91.10     19 o
   9   5   6    113.70     90.10     68.90     19 <
  10  -7   4    630.81    688.60     85.30     19 o
  10  -3   5    325.24    284.40     78.30     19 o
  10  -2   5    298.63    180.40     75.20     19 <
  10   2   6   1175.50   1137.80     97.70     19 o
  10   6   7     65.30    140.00     64.80     19 <
  11  -6   5     51.60     32.70     67.00     19 <
  11  -5   5    608.82    406.80     76.70     19 o
  11  -1   6    647.75    498.50     83.60     19 o
  11   0   6    656.04    815.70     85.90     19 o
  11   3   7     98.70     88.90     66.10     19 <
  11   4   7    205.90     92.20     68.50     19 <
  12  -4   6    307.50    217.00     68.40     19 o
  12   1   7    866.10    183.00     74.60     19 <
  12   2   7    298.85    326.20     74.80     19 o
  13  -1   7   1070.00    593.90     78.20     19 o
 -13   1  -6    145.95    264.80     68.70     20 o
 -13   2  -6     27.84     70.70     62.80     20 <
 -12  -2  -6    306.91    582.10     79.70     20 o
 -12  -1  -6     62.97     66.20     65.50     20 <
 -12   0  -6   1421.90   1127.80     94.50     20 o
 -12   4  -5    216.91    211.10     68.80     20 o
 -12   5  -5     55.42     64.20     62.80     20 <
 -11  -5  -6    243.88    263.50     74.00     20 o
 -11  -4  -6    457.89    413.50     77.70     20 o
 -11  -3  -6    572.40    438.50     78.80     20 o
 -11   1  -5    402.16    427.40     78.90     20 o
 -11   2  -5   1201.00    410.70     82.30     20 o
 -11   6  -4    287.66    385.00     76.10     20 o
 -10  -6  -6    414.80    271.40     73.30     20 o
 -10  -1  -5   1146.90    871.00     93.40     20 o
 -10   0  -5    243.86    183.00     77.80     20 <
 -10   4  -4    155.70     20.60     73.80     20 <
 -10   5  -4   1287.60   1767.60    105.50     20 o
  -9  -5  -5    743.21    443.10     81.90     20 o
  -9  -4  -5   1197.10   1438.70    105.40     20 o
  -9  -3  -5   1380.50   1345.30    100.10     20 o
  -9   3  -4    303.50    309.30     80.40     20 o
  -9   7  -3     65.64    211.10     70.20     20 o
  -9   8  -3    219.61    207.70     69.90     20 <
  -8  -8  -5    284.46     99.00     67.20     20 <
  -8  -7  -5    618.98    397.60     83.00     20 o
  -8  -6  -5    542.30    461.70     81.40     20 o
  -8  -1  -4   2496.60   2544.60    125.10     20 o
  -8   0  -4    165.56    322.90     85.50     20 o
  -8   5  -3   5062.40   4143.20    148.40     20 o
  -8   9  -2     72.28    115.00     63.10     20 <
  -7  -4  -4   5459.90   5111.90    160.80     20 o
  -7  -3  -4   8408.70   7109.50    181.40     20 o
  -7   2  -3   6941.40  10090.30    221.00     20 o
  -7   3  -3   2546.10   2406.50    130.30     20 o
  -7   7  -2    499.95    381.60     80.10     20 o
  -7   8  -2    215.41     78.50     68.20     20 <
  -6  -8  -4    158.85    152.40     66.20     20 <
  -6  -7  -4    855.61    772.30     88.00     20 o
  -6  -6  -4    511.43    717.90     86.60     20 o
  -6   0  -3    836.48   1843.10    134.50     20 o
  -6   5  -2   7127.00   6618.00    175.80     20 o
  -6   9  -1    103.78     53.10     65.60     20 <
  -5  -3  -3   9029.50   9896.80    216.60     20 o
  -5   3  -2  20347.00  16131.70    268.90     20 o
  -5   7  -1    246.35    295.80     81.90     20 o
  -5   8  -1    142.40    104.80     69.50     20 <
  -4  -8  -3    263.18     -7.30     74.70     20 <
  -4  -7  -3    209.50    278.00     84.80     20 o
  -4  -6  -3   1002.20    948.50    100.30     20 o
  -4   0  -2  20329.00  33590.50    376.80     20 o
  -4   5  -1   2388.40   2513.90    131.60     20 o
  -4  10   0    236.08    245.60     65.80     20 o
  -3 -10  -3    260.04    296.10     74.80     20 o
  -3  -3  -2   4406.50   6323.50    188.10     20 o
  -3   7   0    456.99    637.30     91.10     20 o
  -2  -8  -2    146.79    161.90     76.10     20 <
  -2  -7  -2    155.69    248.40     84.30     20 <
  -2  -6  -2    812.44   1080.60    103.60     20 o
  -2   9   1    404.39    500.80     77.20     20 o
  -2  10   1    398.12     79.80     67.60     20 <
  -1 -10  -2    192.87     75.90     69.60     20 <
  -1  -3  -1  15329.00  17157.90    288.80     20 o
  -1   7   1    457.05    413.30     90.40     20 o
  -1   8   1    616.22    627.60     87.80     20 o
   0   9   2   1395.50   1468.20    102.80     20 o
   0  10   2    375.84    259.10     69.10     20 o
   1 -10  -1    116.28      4.00     66.00     20 <
   1   7   2   1748.60   1488.50    112.80     20 o
   2  -8   0    408.52    368.30     86.10     20 o
   2  -6   0   1392.20   1798.70    123.40     20 o
   2   5   2   7492.00   5913.40    176.80     20 o
   2   9   3   1106.30    961.90     91.30     20 o
   2  10   3    282.29     79.50     65.90     20 <
   3  -4   1  10902.00   6997.40    199.20     20 o
   3  -3   1  61685.00  60343.90    489.50     20 o
   3   2   2   4060.40   6251.60    204.20     20 o
   3   7   3   2825.10   2201.60    123.00     20 o
   4  -9   1    199.22    187.60     71.70     20 <
   4  -8   1    668.15    681.10     87.10     20 o
   4  -7   1   3618.20   2720.30    129.20     20 o
   4   4   3    563.83   1050.10    112.20     20 o
   4   5   3   1716.20   2011.60    126.60     20 o
   4   9   4    314.80    310.40     73.40     20 o
   5  -5   2   6267.50   4806.30    165.50     20 o
   5  -4   2   8054.00   9297.20    211.10     20 o
   5   2   3   7618.90   6562.90    190.30     20 o
   5   6   4   6061.90   6796.00    178.80     20 o
   5   7   4    736.61    907.50     93.70     20 o
   6  -9   2    197.78    303.30     75.40     20 o
   6  -8   2    481.85    429.00     81.80     20 o
   6  -7   2   1968.00   1547.80    108.00     20 o
   6  -1   3   2738.20   2552.20    146.80     20 o
   6   4   4    433.29    641.00     96.60     20 o
   6   8   5    264.86    113.60     66.70     20 <
   6   9   5    103.40    138.80     67.80     20 <
   7  -6   3   2134.60   1484.40    106.30     20 o
   7  -5   3    674.05    704.60     97.50     20 o
   7  -4   3   4714.40   5837.20    171.50     20 o
   7   1   4    528.06    771.40    100.00     20 o
   7   2   4   4022.10   3977.80    150.20     20 o
   7   6   5   1589.60   2011.50    111.10     20 o
   7   7   5    133.26    136.60     67.10     20 <
   8  -8   3    166.33    271.50     71.80     20 o
   8  -1   4   1080.20   1688.20    113.80     20 o
   8   3   5   4805.80   5888.60    169.60     20 o
   8   4   5    796.25    917.10     93.00     20 o
   8   8   6     84.98     47.80     61.70     20 <
   9  -7   4    742.44    365.20     74.80     20 o
   9  -6   4    535.67    589.50     82.10     20 o
   9  -5   4    480.41    602.10     84.80     20 o
   9   0   5   1824.60   1147.70    102.80     20 o
   9   1   5   1447.60   1011.10     99.90     20 o
   9   5   6    303.56    154.90     71.90     20 <
   9   6   6    398.11    353.40     76.30     20 o
  10  -4   5    214.09    311.00     74.20     20 o
  10  -3   5    366.21    330.70     79.70     20 o
  10  -2   5    230.77    306.60     77.60     20 o
  10   2   6   2178.20   2452.70    121.40     20 o
  10   3   6    493.05    661.10     90.30     20 o
  11  -6   5    628.59    303.20     69.80     20 o
  11  -1   6    611.69    429.00     80.10     20 o
  11   0   6    336.19    450.50     80.90     20 o
  11   4   7     88.70      3.40     67.40     20 <
  11   5   7     97.74     82.50     65.30     20 <
  12  -4   6     51.37    158.50     67.90     20 <
  12   1   7     98.72     25.50     66.70     20 <
  12   2   7    242.49    250.40     73.40     20 o
  12   3   7    380.26    436.00     74.50     20 o
  13  -1   7    383.09    253.90     76.50     20 o
  13   0   7    294.52    265.40     68.50     20 o
 -13   0  -6    166.46    256.50     74.60     21 o
 -13   1  -6    245.37    322.70     74.70     21 o
 -13   2  -6    117.86    139.30     73.20     21 <
 -12  -3  -6    237.55    236.00     72.60     21 o
 -12  -2  -6    381.88    337.60     78.00     21 o
 -12  -1  -6    158.91    262.80     81.70     21 o
 -12   4  -5    108.58    294.50     74.10     21 o
 -12   5  -5    951.64    348.40     74.60     21 o
 -11  -5  -6    264.08    359.40     74.60     21 o
 -11  -4  -6    252.97    513.70     82.60     21 o
 -11   1  -5    453.00    542.80     86.00     21 o
 -11   2  -5    889.99    546.50     91.40     21 o
 -10  -2  -5    277.42    417.50     86.20     21 o
 -10  -1  -5   1277.30   1414.30    108.30     21 o
 -10   0  -5    596.56    697.40     96.50     21 o
 -10   4  -4    235.61    509.50     82.50     21 o
 -10   5  -4   3464.80   2946.20    129.10     21 o
 -10   6  -4    298.26    217.40     75.30     21 <
  -9  -7  -5    407.50    280.40     74.70     21 o
  -9  -6  -5    309.28    310.40     79.20     21 o
  -9  -5  -5    576.23    499.30     86.30     21 o
  -9  -4  -5   2165.00   2455.40    123.20     21 o
  -9   3  -4    584.05    532.60     92.80     21 o
  -9   7  -3    262.81    367.90     75.10     21 o
  -9   8  -3    129.20    200.30     69.40     21 <
  -8  -8  -5    114.86    243.30     73.60     21 o
  -8  -1  -4   2679.40   1788.70    126.40     21 o
  -8   0  -4    263.67    229.60     92.80     21 <
  -8   5  -3   2501.20   2450.60    134.20     21 o
  -8   6  -3    350.73    581.00     86.10     21 o
  -7  -6  -4   1360.80   1512.10    105.00     21 o
  -7  -5  -4    284.14    196.30     84.50     21 <
  -7  -4  -4   5909.70   5342.80    169.80     21 o
  -7   2  -3  13322.00  18008.20    278.80     21 o
  -7   3  -3   8123.80   8882.20    206.40     21 o
  -7   8  -2    144.32    227.60     75.10     21 o
  -7   9  -2    147.88    203.50     68.30     21 <
  -6  -9  -4     46.04    178.40     71.90     21 <
  -6  -8  -4    586.82    300.50     75.70     21 o
  -6  -1  -3   5490.60   5431.50    181.40     21 o
  -6   0  -3    947.83   2341.70    144.50     21 o
  -6   5  -2   7601.40   8939.00    203.40     21 o
  -6   6  -2    820.60    898.50     99.90     21 o
  -5  -5  -3    556.18    565.30     96.80     21 o
  -5  -4  -3   5056.70   2949.20    145.20     21 o
  -5   3  -2  27236.00  27409.40    341.70     21 o
  -5   8  -1    345.33    229.30     76.80     21 <
  -5   9  -1    254.54     27.90     72.00     21 <
  -4 -10  -3    153.48    112.90     67.10     21 <
  -4  -9  -3    148.99    302.90     76.70     21 o
  -4  -8  -3    108.24    179.90     75.90     21 <
  -4   0  -2  22198.00  36040.50    391.40     21 o
  -4   6  -1   2395.30   2219.00    128.80     21 o
  -4  10   0    164.87    193.50     73.30     21 <
  -3  -4  -2   8068.40   8634.40    211.70     21 o
  -3   9   0    341.26    231.20     78.30     21 <
  -2 -10  -2     17.41     14.70     66.70     21 <
  -2  -9  -2    297.75    312.70     81.60     21 o
  -2  -8  -2    248.71    184.90     81.60     21 <
  -2  -7  -2    505.41    559.70     95.20     21 o
  -2   6   0    974.14    982.30    119.30     21 o
  -2  10   1    239.73    345.40     78.90     21 o
  -1  -4  -1    545.43   1176.20    147.30     21 o
  -1   8   1    190.83    292.90     83.20     21 o
  -1   9   1    273.24    169.80     79.50     21 <
   0  10   2     60.53    103.10     65.80     21 <
   1   8   2    420.82    567.60     92.60     21 o
   1   9   2   1575.60    861.90     93.80     21 o
   2 -10   0    381.46    219.20     79.70     21 <
   2  -8   0    923.47   1008.70     98.60     21 o
   2   6   2    946.85   1141.60    108.90     21 o
   2  10   3     93.21     41.20     66.20     21 <
   3  -5   1  16685.00  16019.30    267.60     21 o
   3  -4   1  10841.00   8126.80    212.80     21 o
   3   3   2   3381.20   5777.00    191.70     21 o
   3   8   3   2039.80   2007.90    118.00     21 o
   4 -10   1    243.51    197.30     74.40     21 <
   4  -9   1    387.35    379.50     81.50     21 o
   4  -8   1   1360.00   1227.10    101.70     21 o
   4   5   3   4481.90   3886.90    151.10     21 o
   4   6   3   1544.20   2003.30    120.80     21 o
   4  10   4     54.44    110.70     64.80     21 <
   5  -6   2   3192.10   2764.90    134.50     21 o
   5  -5   2   6697.60   6773.10    187.80     21 o
   5  -4   2  10731.00  12925.30    244.50     21 o
   5   2   3   5795.90   5974.80    191.00     21 o
   5   3   3  18542.00  16607.90    270.90     21 o
   5   7   4   1112.70   1401.70    104.70     21 o
   5   8   4   1138.00   1086.40     97.10     21 o
   6  -9   2    739.71    603.00     86.50     21 o
   6  -2   3  14635.00  13628.20    249.30     21 o
   6  -1   3   3809.90   4114.10    164.80     21 o
   6   5   4    779.85   1046.80    102.10     21 o
   6   9   5    433.22    137.60     71.90     21 <
   7  -7   3    800.89    572.20     87.10     21 o
   7  -6   3   1422.30   1867.10    114.40     21 o
   7  -5   3    864.89   1380.70    113.80     21 o
   7   2   4   7607.10   5935.60    175.80     21 o
   7   7   5     76.93     59.80     71.90     21 <
   7   8   5    202.05    332.40     76.60     21 o
   8  -3   4   4922.70   3809.60    144.20     21 o
   8  -1   4   3226.70   2250.00    130.20     21 o
   8   4   5    687.90   1272.60    100.50     21 o
   8   5   5   2311.00   2185.60    122.60     21 o
   9  -8   4     85.99    155.20     69.60     21 <
   9  -7   4    811.28    314.30     77.50     21 o
   9  -6   4    361.62    536.70     84.60     21 o
   9  -5   4    311.73    390.70     83.30     21 o
   9   1   5   1635.30   1188.50    106.80     21 o
   9   2   5   1846.70   2396.80    120.20     21 o
   9   6   6    376.54    520.80     80.00     21 o
   9   7   6     76.55     68.90     65.20     21 <
  10  -4   5    410.25    268.90     78.60     21 o
  10  -3   5    604.65    410.50     87.60     21 o
  10  -2   5    366.77    526.70     88.70     21 o
  10   3   6    972.88    677.00     92.10     21 o
  10   4   6   1977.90   1466.90    102.40     21 o
  11  -6   5    115.13    163.90     70.70     21 <
  11  -1   6    488.41    465.60     86.80     21 o
  11   0   6   1210.80    995.30     97.50     21 o
  11   1   6   2585.00   1381.60    103.00     21 o
  11   5   7     51.08     90.70     64.50     21 <
  12  -4   6    426.94    235.00     71.00     21 o
  12   2   7    478.75    407.10     77.80     21 o
  12   3   7    102.91    192.50     75.20     21 <
  12   4   7    303.85    311.90     70.40     21 o
  13  -1   7    870.68    549.30     80.20     21 o
  13   0   7    421.23    482.90     78.20     21 o
 -13  -1  -6     66.06    174.00     68.90     22 <
 -13   0  -6    131.26    218.60     65.80     22 o
 -13   1  -6    185.06     85.50     65.30     22 <
 -13   2  -6     81.35    111.70     67.10     22 <
 -12  -4  -6     39.39    121.80     67.90     22 <
 -12  -3  -6    108.80    201.50     70.10     22 <
 -12  -2  -6    298.12    237.60     72.40     22 o
 -12   4  -5     68.27    214.70     72.30     22 <
 -12   5  -5    144.10    239.10     68.00     22 o
 -11   1  -5    225.01    238.60     76.10     22 o
 -11   2  -5    622.77    735.20     87.20     22 o
 -10  -4  -5    135.37    142.60     71.30     22 <
 -10  -3  -5    467.71    332.10     80.20     22 o
 -10  -2  -5    423.04    339.00     80.20     22 o
 -10  -1  -5   1704.00   1281.60     99.10     22 o
 -10   5  -4   1028.90   1608.90    108.50     22 o
 -10   6  -4    199.58     79.10     74.40     22 <
  -9  -7  -5    337.75    207.60     68.80     22 o
  -9  -6  -5    317.78    367.20     75.50     22 o
  -9   3  -4    249.92    236.20     83.40     22 <
  -9   8  -3    375.98    266.40     69.90     22 o
  -8  -2  -4   1651.40   1054.90    101.90     22 o
  -8  -1  -4   1535.50   2280.90    124.90     22 o
  -8   5  -3   6006.00   6017.60    170.30     22 o
  -8   6  -3     96.76    101.30     74.90     22 <
  -8   7  -3    846.27    804.20     90.10     22 o
  -7  -9  -4    474.62    256.40     67.80     22 o
  -7  -8  -4    823.30    412.80     78.20     22 o
  -7  -7  -4    304.21    124.80     75.60     22 <
  -7  -6  -4    772.30   1039.70     96.20     22 o
  -7  -5  -4    359.65    111.40     85.90     22 <
  -7   2  -3  10058.00  14727.00    251.40     22 o
  -7   3  -3    946.06   1587.20    123.10     22 o
  -7   8  -2     60.12    128.30     70.30     22 <
  -7   9  -2    216.74    186.10     66.20     22 <
  -6  -1  -3  10514.00   6587.90    190.20     22 o
  -6   0  -3   1272.30   1928.10    143.10     22 o
  -6   6  -2    822.90    893.60     99.20     22 o
  -6   7  -2   1711.40   1229.60     97.70     22 o
  -5  -9  -3    149.61    160.50     70.70     22 <
  -5  -8  -3    232.97    185.90     74.40     22 <
  -5  -7  -3   1589.80   1637.40    111.30     22 o
  -5  -6  -3    610.53    577.90     93.40     22 o
  -5  -5  -3    378.24    357.30     91.50     22 o
  -5   3  -2  12011.00  15805.50    273.00     22 o
  -5   4  -2  16572.00   9076.10    209.40     22 o
  -5   9  -1     46.68    -13.60     66.20     22 <
  -5  10  -1     19.34     14.60     60.90     22 <
  -4 -10  -3     30.37     39.40     63.10     22 <
  -4   0  -2  23397.00  33972.50    375.40     22 o
  -4   6  -1   3444.40   4150.70    148.20     22 o
  -4   7  -1   2480.80   1942.20    116.70     22 o
  -3  -7  -2    288.48    450.10     91.80     22 o
  -3  -6  -2   1661.00   1311.00    107.30     22 o
  -3  -5  -2    278.35    373.50     99.60     22 o
  -3  -4  -2   7067.00  10357.50    220.10     22 o
  -3   4  -1   4745.10   3573.60    169.60     22 o
  -3   9   0    398.52    272.20     75.00     22 o
  -2 -10  -2     22.67     79.90     66.30     22 <
  -2   6   0   1796.60   2397.90    131.90     22 o
  -1  -7  -1    557.50    470.30     90.80     22 o
  -1  -6  -1   1229.30    993.60    107.10     22 o
  -1  -5  -1   4984.50   4739.10    174.30     22 o
  -1  -4  -1    537.62   1648.30    137.40     22 o
  -1   9   1    424.92    502.60     87.00     22 o
  -1  10   1     11.81     79.20     62.70     22 <
   1  -7   0   1732.40   1424.00    111.30     22 o
   1  -5   0    979.22   2300.80    139.20     22 o
   1   4   1    594.13   1294.80    136.90     22 o
   1   9   2   1232.70   1069.70     95.70     22 o
   1  10   2     22.11    -94.80     64.30     22 <
   2 -10   0    259.10    148.60     74.90     22 <
   2   6   2   1607.50   1500.50    111.60     22 o
   2   7   2    486.45    221.80     83.40     22 <
   3  -7   1   1841.60   1542.20    108.40     22 o
   3  -6   1   1751.70   1346.20    112.90     22 o
   3  -5   1  11073.00  13372.20    245.80     22 o
   3   3   2   7063.80  10949.10    232.80     22 o
   3   4   2   8415.40   7157.80    198.00     22 o
   3   9   3     88.43    135.80     71.60     22 <
   3  10   3    274.71    375.40     74.80     22 o
   4   0   2  27680.00  38792.00    403.70     22 o
   4   6   3   1178.70   2025.70    116.60     22 o
   4   7   3   2326.40   1223.00    101.60     22 o
   5 -10   2    184.30    105.80     68.10     22 <
   5  -9   2    430.61    422.60     76.40     22 o
   5  -8   2    538.30    426.90     84.80     22 o
   5  -7   2    736.27   1106.90    101.10     22 o
   5  -6   2   5383.80   5337.70    164.60     22 o
   5  -5   2  10042.00   9608.10    209.80     22 o
   5   3   3  13087.00  12649.50    239.80     22 o
   5   8   4   1354.40   1435.80     99.20     22 o
   5   9   4    138.80     97.80     65.50     22 <
   6  -2   3  14907.00  13717.20    243.00     22 o
   6  -1   3   6998.10   4728.80    168.40     22 o
   6   6   4    285.31    395.10     80.70     22 o
   6   7   4    787.41    946.00     93.80     22 o
   7  -9   3    864.02    291.50     74.20     22 o
   7  -8   3    436.19    308.60     74.60     22 o
   7  -7   3    198.74    462.30     80.30     22 o
   7  -6   3   2904.60   2703.80    124.50     22 o
   7  -5   3    920.30   1446.10    107.60     22 o
   7   2   4   8891.30   6417.10    174.00     22 o
   7   3   4   2807.70   3697.30    143.50     22 o
   7   8   5    227.28    283.20     71.80     22 o
   7   9   5     38.90    109.40     61.30     22 <
   8  -3   4   1294.60   1480.80    104.10     22 o
   8  -1   4   1471.40   1114.60    106.80     22 o
   8   5   5   2236.90   2023.60    116.40     22 o
   8   6   5    530.40    328.10     81.30     22 o
   9  -8   4     87.82    181.60     67.10     22 <
   9  -7   4    164.17    200.70     71.80     22 <
   9  -6   4    602.99    545.00     81.40     22 o
   9   1   5   1105.40    931.00     96.70     22 o
   9   2   5   2698.00   2332.10    116.40     22 o
   9   3   5   2017.40   1439.60     99.50     22 o
   9   7   6    413.80    199.10     66.40     22 <
  10  -5   5    579.01    249.10     70.20     22 o
  10  -4   5    112.77    214.60     71.60     22 <
  10  -3   5    438.47    273.50     74.20     22 o
  10  -2   5    261.38    182.60     76.30     22 <
  10  -1   5    479.11   1129.50     93.10     22 o
  10   4   6   1231.80   1262.60    100.00     22 o
  10   5   6    174.24    262.40     69.80     22 o
  10   6   6    418.31    462.90     75.90     22 o
  11   0   6    920.58    780.30     88.10     22 o
  11   1   6    630.74    628.70     81.40     22 o
  11   2   6    469.68    358.80     79.20     22 o
  12  -4   6    170.70     81.00     68.10     22 <
  12  -2   6    442.64    436.00     74.40     22 o
  12   3   7    369.72    201.50     69.20     22 <
  12   4   7    514.03    633.00     76.30     22 o
  13  -1   7    728.06    509.80     75.90     22 o
  13   0   7    229.35    227.00     70.00     22 o
  13   1   7    284.05    353.10     71.70     22 o
 -13  -2  -6    295.52    227.20     77.10     23 <
 -13  -1  -6     96.60     73.00     69.50     23 <
 -13   0  -6    266.00    225.10     73.80     23 o
 -13   1  -6    326.42    343.40     75.40     23 o
 -13   2  -6    205.49    129.70     72.70     23 <
 -12  -4  -6    288.93    133.30     70.00     23 <
 -12  -3  -6    184.14    176.40     77.70     23 <
 -12   4  -5    126.97    248.20     77.00     23 o
 -12   5  -5    319.06    439.50     80.50     23 o
 -11   0  -5    692.36   1134.10     94.90     23 o
 -11   1  -5    687.39    582.60     92.70     23 o
 -11   2  -5    679.64    667.00     88.90     23 o
 -10  -7  -5     51.15     47.50     69.90     23 <
 -10  -6  -5    139.36    134.40     74.10     23 <
 -10  -5  -5    855.67    483.60     82.60     23 o
 -10  -4  -5   1229.90    948.00     98.10     23 o
 -10  -3  -5     91.32    207.20     81.10     23 <
 -10  -2  -5    536.18    487.50     88.40     23 o
 -10   5  -4   1688.10   1736.50    114.80     23 o
 -10   6  -4    778.72    614.30     87.50     23 o
 -10   7  -4    642.39    340.80     80.20     23 o
  -9   3  -4   1456.10   1558.00    111.90     23 o
  -9   4  -4   1615.20   1056.70    103.20     23 o
  -8  -5  -4   1599.10   1162.00    107.90     23 o
  -8  -4  -4   4197.40   2877.40    133.30     23 o
  -8  -3  -4   1860.40   2087.20    124.50     23 o
  -8  -2  -4   5398.30   3372.80    143.00     23 o
  -8  -1  -4   1632.20   1419.00    119.30     23 o
  -8   6  -3    659.90   1026.90     97.80     23 o
  -8   7  -3   1798.50   1064.60     95.90     23 o
  -8   8  -3    369.28    269.50     75.90     23 o
  -7  -9  -4    110.76    195.10     74.40     23 <
  -7  -8  -4    690.44    570.00     83.80     23 o
  -7  -7  -4    579.59    843.80     93.20     23 o
  -7   3  -3  12282.00  10026.80    216.20     23 o
  -7   4  -3   3312.30   3691.80    155.40     23 o
  -7   9  -2    364.88    356.90     76.30     23 o
  -6  -2  -3  16671.00  16438.40    273.60     23 o
  -6  -1  -3   5315.90   4046.40    170.50     23 o
  -6   7  -2   1712.20   1252.90    108.00     23 o
  -6   8  -2    791.85    602.00     85.10     23 o
  -5 -10  -3    216.15    119.00     73.70     23 <
  -5  -9  -3    108.96    188.30     74.50     23 <
  -5  -8  -3    320.10    224.20     82.40     23 <
  -5  -7  -3    984.16   1446.10    111.20     23 o
  -5   3  -2  37539.00  37555.00    396.00     23 o
  -5   4  -2   5667.80   6734.50    196.10     23 o
  -5  10  -1     51.72     17.50     66.90     23 <
  -4  -1  -2  23669.00  26283.60    351.90     23 o
  -4   0  -2  34019.00  49862.20    457.00     23 o
  -4   7  -1   4118.60   3722.90    149.70     23 o
  -4   8  -1    711.73    798.50     95.90     23 o
  -3 -10  -2     96.11     52.10     73.60     23 <
  -3  -9  -2    246.40    408.40     82.40     23 o
  -3  -8  -2    266.78    247.90     84.30     23 <
  -3  -7  -2    367.39    577.50     94.00     23 o
  -3  -6  -2   1578.40   2034.80    124.80     23 o
  -3   4  -1  11094.00   9968.50    233.40     23 o
  -3   5  -1  18194.00  16774.60    278.00     23 o
  -2   8   0    672.73    753.10     94.60     23 o
  -1 -10  -1     67.40    178.30     74.40     23 <
  -1  -9  -1    404.05    433.20     86.30     23 o
  -1  -8  -1    349.58    565.00     91.50     23 o
  -1  -7  -1    757.61   1137.20    108.30     23 o
  -1  -6  -1   1550.60   1561.50    121.80     23 o
  -1   5   0   1579.70   3232.30    162.70     23 o
  -1  10   1     14.38      0.10     66.40     23 <
   1  -9   0    285.61    270.00     86.90     23 o
   1  -7   0   1815.90   2177.40    125.80     23 o
   1   4   1    637.67   1618.60    147.10     23 o
   1   5   1   5473.00   5485.80    181.00     23 o
   1  10   2     41.92    120.90     69.30     23 <
   2   7   2    626.58    640.80     97.40     23 o
   2   8   2    186.49    155.90     78.10     23 <
   2   9   2    396.46    425.30     82.60     23 o
   3 -10   1    482.95    165.80     76.00     23 <
   3  -9   1   1595.40    992.30     99.20     23 o
   3  -8   1    420.96    475.00     91.60     23 o
   3  -7   1   1077.70   1641.40    118.10     23 o
   3  -6   1   2186.70   2379.90    136.30     23 o
   3   4   2   5336.10   8084.30    207.20     23 o
   3   5   2    497.67    588.80    110.30     23 o
   3  10   3    549.47    349.50     80.90     23 o
   4   0   2  30587.00  40827.10    414.10     23 o
   4   7   3   1075.20   1793.20    114.80     23 o
   4   8   3    116.66     95.40     71.90     23 <
   5 -10   2    368.15    225.60     76.20     23 <
   5  -9   2    768.49    780.30     90.20     23 o
   5  -8   2    683.70    816.30     93.30     23 o
   5  -7   2   1079.70   1604.90    119.50     23 o
   5  -6   2   4511.20   4001.00    155.10     23 o
   5   4   3   4871.10   5296.30    172.40     23 o
   5   5   3    441.18    460.30     98.10     23 o
   6  -2   3  17919.00  16223.30    268.30     23 o
   6  -1   3   5102.60   5265.20    183.60     23 o
   6   0   3   2019.80   2738.10    157.80     23 o
   6   7   4   1309.00   1307.70    102.50     23 o
   6   8   4    152.12    104.90     73.30     23 <
   7  -9   3    257.78    395.20     76.30     23 o
   7  -8   3    423.29    400.60     82.10     23 o
   7  -7   3   1501.90   1167.50    103.80     23 o
   7   3   4   6933.00   6992.10    186.60     23 o
   7   4   4   5850.00   6096.30    176.60     23 o
   7   9   5     52.90     -1.30     67.60     23 <
   8  -4   4   4944.30   2539.10    131.30     23 o
   8  -3   4    998.08   2001.50    121.80     23 o
   8  -1   4   1672.10   1184.60    115.80     23 o
   8   6   5    607.74    551.60     87.90     23 o
   8   7   5   1096.30    608.10     81.60     23 o
   8   8   5    274.23    325.50     69.90     23 o
   9  -8   4    236.64    160.40     76.60     23 <
   9   2   5   2049.80   2584.00    124.60     23 o
   9   3   5    871.42   1259.90    108.30     23 o
   9   4   5   3620.00   1637.20    109.70     23 o
  10  -7   5    121.91     99.50     70.90     23 <
  10  -6   5    177.07    137.00     74.70     23 <
  10  -5   5    815.31    675.40     86.40     23 o
  10  -4   5   1161.70    750.60     90.70     23 o
  10  -3   5     72.55    236.80     83.40     23 <
  10  -2   5    519.67    270.60     86.70     23 o
  10  -1   5    866.68    889.80     95.40     23 o
  10   5   6    709.35    853.70     87.20     23 o
  10   6   6    169.90    203.70     73.50     23 <
  11   0   6   2366.60   1609.20    109.30     23 o
  11   1   6    532.11   1088.60     92.60     23 o
  11   2   6    561.78    874.00     91.50     23 o
  11   3   6    780.07    670.30     87.40     23 o
  12  -4   6    170.62    135.10     75.00     23 <
  12  -2   6    416.77    390.90     77.10     23 o
  12   4   7    285.06    387.90     76.60     23 o
  13  -1   7    585.24    227.10     78.80     23 <
  13   0   7    968.76    839.80     88.20     23 o
  13   1   7    701.37    687.20     85.60     23 o
 -13  -2  -6    123.13     92.30     78.70     24 <
 -13  -1  -6    196.22    245.90     79.60     24 o
 -13   0  -6    237.72    290.80     79.60     24 o
 -13   1  -6    314.67    172.90     79.60     24 <
 -13   2  -6    257.58    240.30     83.50     24 <
 -12   4  -5    187.49    447.30     90.30     24 o
 -12   5  -5    398.81    626.50     90.40     24 o
 -11  -2  -5    903.52   1177.20    106.00     24 o
 -11  -1  -5    650.83    394.80     91.90     24 o
 -11   0  -5    327.60    426.20     94.40     24 o
 -11   1  -5    295.24    442.60     94.70     24 o
 -11   2  -5    675.73    646.90    102.50     24 o
 -10  -7  -5    110.18    348.60     81.70     24 o
 -10  -6  -5    357.22    436.10     87.70     24 o
 -10  -5  -5   1054.30   1131.20    104.60     24 o
 -10  -4  -5    261.76    530.10     96.50     24 o
 -10   6  -4    424.54    403.80     89.70     24 o
 -10   7  -4    760.43   1162.50    102.80     24 o
  -9   1  -4    651.41   1589.20    128.40     24 o
  -9   3  -4   1295.60   1116.20    114.70     24 o
  -9   4  -4   1506.40   2109.20    128.70     24 o
  -8  -8  -4    376.33    430.90     86.00     24 o
  -8  -7  -4   1484.60   1545.80    114.40     24 o
  -8  -6  -4    335.92    850.40    104.50     24 o
  -8  -5  -4    709.84   1169.10    118.80     24 o
  -8  -4  -4    647.78   1667.20    125.60     24 o
  -8  -3  -4   1673.30   3109.90    144.50     24 o
  -8  -2  -4   6068.30   5297.10    179.10     24 o
  -8   7  -3   1791.70   2008.50    120.50     24 o
  -8   8  -3    681.13    589.00     95.30     24 o
  -7   3  -3   4093.60   3517.00    162.10     24 o
  -7   4  -3   6219.90   7407.40    204.30     24 o
  -7   5  -3   1142.80   1833.50    126.50     24 o
  -6  -9  -3    732.46    806.90     93.20     24 o
  -6  -8  -3    461.89    801.00    102.90     24 o
  -6  -7  -3   1184.30   1617.70    121.80     24 o
  -6  -6  -3   6426.80   6537.90    186.90     24 o
  -6  -5  -3   4820.30   4937.50    172.40     24 o
  -6  -4  -3  14374.00  12043.40    242.60     24 o
  -6  -3  -3   3866.00   5877.50    195.40     24 o
  -6  -2  -3  19476.00  22114.80    316.20     24 o
  -6  -1  -3  14107.00  13397.60    259.00     24 o
  -6   8  -2    971.18   1310.90    111.50     24 o
  -6   9  -2    475.70    810.90     97.10     24 o
  -5   4  -2  16925.00  13588.60    260.20     24 o
  -5   5  -2   6131.50   5584.20    187.50     24 o
  -5   6  -2   4715.50   4253.40    165.90     24 o
  -4 -10  -2    194.20    316.90     91.60     24 o
  -4  -9  -2    719.27   1456.90    114.60     24 o
  -4  -8  -2   3240.90   4055.50    154.20     24 o
  -4  -7  -2   5419.20   5577.30    181.50     24 o
  -4  -4  -2  21081.00  20626.00    312.40     24 o
  -4  -3  -2  37769.00  33716.40    388.60     24 o
  -4  -1  -2  57546.00  44268.10    444.60     24 o
  -4   8  -1   1405.80   1471.40    118.30     24 o
  -4   9  -1   1534.40   1172.10    103.00     24 o
  -4  10  -1    563.52    369.00     84.00     24 o
  -3   5  -1  11886.00  15742.80    280.30     24 o
  -3   6  -1   4546.00   3361.40    155.10     24 o
  -2 -10  -1   1060.10   1091.30    108.60     24 o
  -2  10   0    235.27    379.80     81.10     24 o
  -1   5   0  13156.00  15661.80    273.30     24 o
   1   5   1   9757.60  11255.30    240.80     24 o
   1   6   1   1822.10   2267.80    138.50     24 o
   1   7   1   1056.90   1620.20    122.90     24 o
   2   9   2   1040.00    684.60     97.70     24 o
   2  10   2     29.31    -35.80     76.00     24 <
   3   5   2    801.17   1278.40    131.10     24 o
   3   6   2   1757.70   1914.00    130.00     24 o
   3   7   2   2373.90   1522.30    120.80     24 o
   4   0   2  44820.00  50883.30    471.90     24 o
   4   1   2  56878.00  48561.60    458.20     24 o
   4   9   3    292.53    311.70     83.90     24 o
   4  10   3     65.32     99.60     75.10     24 <
   5   5   3   2077.20   1800.90    130.70     24 o
   5   6   3    772.38    724.20    111.50     24 o
   5   7   3   1964.20   2293.50    129.10     24 o
   6  -9   3    334.53    713.30     94.70     24 o
   6  -3   3   5149.50   6532.40    199.60     24 o
   6  -2   3  19431.00  19920.30    301.70     24 o
   6  -1   3  11716.00  11298.30    246.20     24 o
   6   0   3   4970.50   6926.70    212.30     24 o
   6   1   3  14766.00  11188.10    246.60     24 o
   6   8   4    163.66    204.40     82.50     24 <
   6   9   4    304.84    220.40     77.80     24 <
   7   4   4   6886.70   7795.80    199.80     24 o
   7   5   4    972.83    778.50    106.70     24 o
   7   6   4   2389.60   1625.30    117.80     24 o
   8  -8   4    110.89    290.40     88.30     24 o
   8  -7   4    373.92    394.20     95.90     24 o
   8  -6   4    642.75    924.90    104.80     24 o
   8  -5   4   1666.70   1289.60    116.20     24 o
   8  -4   4   1601.50   2748.40    135.60     24 o
   8  -3   4   1683.10   2004.90    130.40     24 o
   8  -1   4   2672.00   2886.30    151.80     24 o
   8   0   4    799.40   1871.50    134.50     24 o
   8   8   5    204.78    228.90     75.80     24 o
   9   3   5   1405.00   1871.50    122.10     24 o
   9   4   5    770.56    847.60    106.80     24 o
   9   5   5   1284.50    866.00    100.70     24 o
   9   6   5    638.92    537.80     90.30     24 o
  10  -7   5    269.50    206.60     83.50     24 <
  10  -6   5    169.22    116.20     85.20     24 <
  10  -5   5    535.55    466.20     94.40     24 o
  10  -4   5    295.11    504.30     94.50     24 o
  10  -3   5   1062.40   1063.50    106.90     24 o
  10  -2   5    660.20    778.20     99.50     24 o
  10  -1   5   2012.90   1170.40    113.50     24 o
  10   0   5    626.50    971.50    104.60     24 o
  11   2   6   2937.80   1296.70    108.00     24 o
  11   3   6    778.43    394.70     92.00     24 o
  11   4   6    513.80    496.70     88.90     24 o
  11   5   6    169.03    310.30     82.60     24 o
  12  -4   6    238.27    227.80     75.60     24 o
  12  -2   6    585.51    550.30     89.00     24 o
  12  -1   6    268.27    350.60     83.40     24 o
  13  -1   7    693.82    610.80     91.40     24 o
  13   0   7    534.46    374.20     84.80     24 o
  13   1   7    463.36    486.90     87.70     24 o
 -13  -2  -6    206.29    195.80     73.20     25 <
 -13  -1  -6    669.76     92.60     76.90     25 <
 -13   0  -6    431.85    306.70     78.00     25 o
 -13   1  -6    508.11    402.80     83.20     25 o
 -12   4  -5    939.60    985.00     95.20     25 o
 -12   5  -5    130.77    380.30     85.90     25 o
 -11  -6  -5    116.27     44.90     74.30     25 <
 -11  -5  -5    118.42    137.10     78.40     25 <
 -11  -4  -5    278.55    171.70     80.30     25 <
 -11  -3  -5    515.25    564.00     93.00     25 o
 -11  -2  -5    406.27    366.00     84.20     25 o
 -11  -1  -5    363.60    589.40     94.20     25 o
 -11   0  -5    385.13    420.40     87.70     25 o
 -11   1  -5    333.33    183.20     91.30     25 <
 -11   2  -5    211.06    187.90     87.70     25 <
 -10   6  -4   1312.70   1517.70    107.00     25 o
 -10   7  -4    533.91    822.20     91.50     25 o
  -9  -8  -4    665.17    402.60     86.40     25 o
  -9  -7  -4    423.45    651.40     89.50     25 o
  -9  -6  -4   1121.10   1582.80    113.90     25 o
  -9  -5  -4    538.40   1008.60    103.60     25 o
  -9  -1  -4    558.75   1108.70    108.80     25 o
  -9   0  -4   2316.70   4158.00    158.20     25 o
  -9   1  -4   2150.50   2586.90    134.10     25 o
  -9   3  -4   1084.80   1706.30    117.90     25 o
  -9   4  -4    681.68    864.90    106.00     25 o
  -9   5  -4    413.90    413.30     93.50     25 o
  -8   8  -3    343.65    624.50     86.60     25 o
  -7  -9  -3    286.78    206.10     79.10     25 <
  -7   3  -3   4761.10   5609.00    179.00     25 o
  -7   4  -3   3532.80   4781.90    172.40     25 o
  -7   5  -3   1197.50   1585.30    124.70     25 o
  -7   6  -3   1618.50   1798.90    119.60     25 o
  -7   7  -3    802.96    676.00     93.80     25 o
  -6  -9  -3    719.14   1209.10    103.50     25 o
  -6  -8  -3   2177.90   1525.60    112.90     25 o
  -6  -7  -3    761.35   1461.70    117.80     25 o
  -6  -6  -3   2604.10   4754.60    167.60     25 o
  -6  -5  -3   2318.60   3900.30    158.10     25 o
  -6  -4  -3  12602.00  16408.90    271.30     25 o
  -6   9  -2   1305.30    838.00     91.20     25 o
  -5   5  -2   8517.20   9669.50    217.90     25 o
  -5   6  -2   2394.30   3294.40    149.80     25 o
  -5   7  -2   1668.50   1377.90    115.10     25 o
  -5   8  -2   1784.00    736.00     92.90     25 o
  -4 -10  -2    338.21    634.00     92.70     25 o
  -4  -9  -2    614.84   1450.30    114.80     25 o
  -4  -8  -2   2630.40   3699.80    150.90     25 o
  -4  -7  -2   3880.00   4333.40    163.20     25 o
  -4  -6  -2   3415.50   5350.70    181.10     25 o
  -4  -5  -2   9269.20  12217.50    250.30     25 o
  -4  -4  -2  11131.00  12977.10    259.70     25 o
  -4  -3  -2  43840.00  38834.60    409.80     25 o
  -4  10  -1    659.76    709.90     89.80     25 o
  -3   6  -1   1826.90   3112.10    148.80     25 o
  -3   7  -1   1094.80   1948.00    124.10     25 o
  -3   8  -1    775.82    700.70     95.60     25 o
  -2 -10  -1    486.34    918.50    100.30     25 o
  -2  -9  -1    405.89    938.50    110.30     25 o
  -2  -8  -1   1154.50   3240.50    154.20     25 o
  -2  -7  -1   6894.20   7940.20    206.90     25 o
  -2  -6  -1  16206.00  16022.80    279.10     25 o
  -2  -5  -1  17433.00  19181.40    305.30     25 o
  -2  -4  -1  57039.00  38768.90    413.30     25 o
  -2  10   0    455.48    426.60     81.70     25 o
  -1   7   0   5383.30   5182.10    167.90     25 o
  -1   9   0    624.13    762.10     91.70     25 o
   0 -10   0   3786.00   2251.80    123.80     25 o
   0  -8   0   2107.90   3801.90    165.10     25 o
   0  -6   0  10252.00  14032.40    268.50     25 o
   0  -4   0  95300.00  77112.00    566.20     25 o
   1   7   1   1899.00   1743.40    122.90     25 o
   1   8   1   1926.80   1259.00    110.00     25 o
   1   9   1    364.11    455.70     84.80     25 o
   2 -10   1    688.43    825.60    103.50     25 o
   2  -9   1    573.86   1212.60    113.50     25 o
   2  -8   1    979.21   2369.90    138.70     25 o
   2  -7   1   7743.30   7443.40    201.10     25 o
   2  -6   1  10574.00  12793.40    253.30     25 o
   2  -5   1  33133.00  25218.70    333.50     25 o
   3   7   2    847.59   1158.50    108.40     25 o
   3   8   2    334.16    331.60     84.40     25 o
   3   9   2    334.03    234.90     82.30     25 <
   3  10   2    136.09     97.10     73.90     25 <
   4 -10   2    432.97    683.20     93.70     25 o
   4  -9   2    220.83    728.80    102.30     25 o
   4  -8   2    874.21   1453.50    120.00     25 o
   4  -7   2   2659.30   4395.50    169.00     25 o
   4  -6   2  12797.00  12123.20    234.40     25 o
   4  -5   2  30409.00  19571.10    295.00     25 o
   4  -4   2  37685.00  24630.00    327.60     25 o
   4  -3   2  39526.00  33505.90    382.40     25 o
   4   0   2  31068.00  36063.40    405.20     25 o
   4   1   2  34768.00  32651.50    390.00     25 o
   4   2   2  44621.00  51229.10    462.30     25 o
   5   7   3   2250.50   2429.90    126.30     25 o
   5   8   3    279.78    402.90     83.30     25 o
   5   9   3    180.08    144.00     76.10     25 <
   5  10   3    171.23    145.30     72.50     25 <
   6  -9   3    243.40    324.50     85.20     25 o
   6  -8   3    273.52    757.00    106.30     25 o
   6  -7   3   2344.50   1830.90    124.70     25 o
   6  -6   3   2799.30   3333.40    148.60     25 o
   6  -5   3   5005.30   5028.70    172.90     25 o
   6  -4   3   6549.80   6593.20    191.60     25 o
   6  -3   3   6136.40   8221.80    210.40     25 o
   6  -2   3  17537.00  18133.00    289.10     25 o
   6  -1   3  11063.00   9587.40    229.80     25 o
   6   0   3  10078.00   8477.80    221.30     25 o
   6   1   3  12121.00   9933.80    235.80     25 o
   6   2   3  15452.00  18555.80    289.90     25 o
   7   6   4   1225.10   1448.40    109.50     25 o
   7   7   4    472.01    598.00     90.60     25 o
   7   8   4   1018.30    529.90     84.30     25 o
   7   9   4    319.33    279.00     72.30     25 o
   8  -8   4    502.50    686.20     93.10     25 o
   8  -7   4    391.89    688.50     96.10     25 o
   8  -6   4    539.97    809.70    104.50     25 o
   8  -5   4   2138.50   2123.60    125.60     25 o
   8  -4   4   3981.50   5030.30    165.60     25 o
   8  -3   4   1957.50   2357.70    132.90     25 o
   8  -1   4   1401.50   2291.50    140.70     25 o
   8   0   4   2162.30   3198.50    150.80     25 o
   8   1   4   2144.20   2226.50    137.80     25 o
   8   2   4   9142.80   9430.40    213.40     25 o
   9   5   5   1005.30   1182.50    101.50     25 o
   9   6   5   1593.20    462.20     88.60     25 o
   9   7   5    434.56    367.40     81.00     25 o
  10  -7   5    194.55     97.50     78.70     25 <
  10  -6   5    136.67    197.80     82.00     25 <
  10  -5   5    777.75    770.20     98.70     25 o
  10  -4   5   1744.30   2541.50    127.30     25 o
  10  -3   5    942.80    655.30     97.20     25 o
  10  -2   5    873.16    855.00    100.90     25 o
  10  -1   5   1231.00   1303.40    111.00     25 o
  10   0   5    763.27    708.90     98.40     25 o
  10   1   5   1083.10   1101.60    104.60     25 o
  10   2   5    782.65    949.80    101.80     25 o
  11   4   6    672.16    558.30     87.30     25 o
  11   5   6    618.68    526.80     84.00     25 o
  12  -4   6    155.63    322.80     81.50     25 o
  12  -2   6    231.69    330.30     82.70     25 o
  12  -1   6    257.68    414.50     79.40     25 o
  12   0   6   1186.20    888.20     91.40     25 o
  12   1   6    362.27    435.10     81.00     25 o
  13   1   7   1330.00    771.60     90.60     25 o
 -12   5  -5    274.81    693.30     90.60     26 o
 -11  -6  -5    237.18    231.10     80.80     26 <
 -11  -5  -5    369.05    260.50     82.70     26 o
 -11  -4  -5    219.55    125.60     84.40     26 <
 -11  -3  -5    218.72    194.90     86.50     26 <
 -11  -2  -5    426.84    573.90     92.70     26 o
 -11  -1  -5    467.14    534.00     94.30     26 o
 -11   0  -5    385.63    281.80     95.10     26 <
 -11   1  -5    780.67    332.80     91.60     26 o
 -11   2  -5    253.99    214.90     87.10     26 <
 -11   4  -5    254.21    236.70     84.90     26 <
 -11   5  -5    546.53    292.70     83.80     26 o
  -9  -8  -4    889.22   1030.50     96.30     26 o
  -9  -7  -4    248.13    321.10     88.70     26 o
  -9  -6  -4    628.62    758.70    100.30     26 o
  -9  -5  -4    124.46    594.30     93.30     26 o
  -9  -4  -4    948.96   1435.60    120.20     26 o
  -9  -3  -4    499.03    410.80    100.70     26 o
  -9  -2  -4   3004.20   2265.70    131.00     26 o
  -9  -1  -4   1641.10   1563.50    120.50     26 o
  -9   0  -4   1212.80   1960.80    124.80     26 o
  -9   1  -4    231.10    666.80    108.30     26 o
  -9   3  -4   1422.80    965.70    106.20     26 o
  -9   4  -4   1104.00    884.70    106.90     26 o
  -9   5  -4    305.30    417.00     91.50     26 o
  -9   6  -4    400.40    405.40     92.70     26 o
  -9   7  -4    327.58    184.40     80.50     26 <
  -9   8  -4    670.72    424.40     83.80     26 o
  -7  -9  -3    310.99    188.70     80.50     26 <
  -7  -8  -3    559.34    697.20     97.60     26 o
  -7  -7  -3    469.05    590.00     91.90     26 o
  -7  -6  -3    880.28   1243.30    122.10     26 o
  -7  -5  -3    737.47    730.70    111.50     26 o
  -7   4  -3   4861.70   6634.50    192.70     26 o
  -7   5  -3   1198.30    933.80    115.30     26 o
  -7   6  -3   1818.60   2011.80    130.10     26 o
  -7   7  -3    352.27    418.50     93.70     26 o
  -7   8  -3   1017.50    601.90     94.50     26 o
  -7   9  -3    287.34     94.50     79.10     26 <
  -5 -10  -2    940.86    393.50     87.00     26 o
  -5  -9  -2   1145.50    934.10    102.80     26 o
  -5  -8  -2   3042.30   1544.00    115.20     26 o
  -5  -7  -2   3687.80   3123.90    145.80     26 o
  -5   6  -2   5845.00   4957.90    173.30     26 o
  -5   7  -2   2280.20   3070.90    147.50     26 o
  -5   8  -2   1961.30   1661.30    116.90     26 o
  -5   9  -2    883.72    977.40     99.90     26 o
  -5  10  -2   1015.10    334.60     86.80     26 o
  -3 -10  -1    687.61    383.50     92.40     26 o
  -3  -9  -1   2176.60   1652.80    122.30     26 o
  -3   8  -1    913.60   1359.30    116.10     26 o
  -3   9  -1   2048.40   1693.60    120.40     26 o
  -3  10  -1   1072.00    844.00     91.90     26 o
  -1   9   0    567.53    836.60    103.90     26 o
   0  -6   0  11018.00  21858.40    331.10     26 o
   0  -4   0 116030.00 105893.00    660.00     26 o
   0   2   0 318440.00 234810.00    992.30     26 o
   0   4   0 149780.00 100937.00    644.20     26 o
   1 -10   1    340.84    230.30     91.00     26 <
   1   9   1    480.24    953.50    102.90     26 o
   1  10   1    264.65    363.60     84.80     26 o
   2  -8   1   2226.00   5514.70    187.70     26 o
   2  -7   1  10049.00  12011.20    247.20     26 o
   2  -6   1  21738.00  20354.60    309.60     26 o
   2  -5   1  35217.00  28234.90    358.60     26 o
   2  -4   1  36925.00  39591.70    420.90     26 o
   2   4   1  46730.00  46275.80    449.60     26 o
   2   5   1  28999.00  33110.20    380.50     26 o
   3 -10   2    124.85    258.30     83.90     26 o
   3   9   2    242.78    459.70     93.80     26 o
   3  10   2    146.43    122.60     80.10     26 <
   4  -8   2    893.43   2781.50    145.90     26 o
   4  -7   2   2849.40   6109.10    188.60     26 o
   4  -6   2   3287.40   5765.30    191.90     26 o
   4  -5   2   8517.20  10947.70    248.10     26 o
   4  -4   2  34974.00  21146.20    313.80     26 o
   4  -3   2  49297.00  45591.70    441.60     26 o
   4   0   2  41244.00  38421.20    413.20     26 o
   4   1   2  48454.00  48058.80    455.00     26 o
   4   2   2  42970.00  41511.90    423.30     26 o
   4   3   2  62677.00  61756.10    505.80     26 o
   4   4   2  15466.00  14631.50    279.00     26 o
   4   5   2  11635.00  10509.70    246.10     26 o
   4   6   2   4921.70   6255.70    194.40     26 o
   5 -10   3    364.93     74.30     77.10     26 <
   5   9   3    574.69    168.90     83.00     26 <
   5  10   3    441.17     86.10     71.30     26 <
   6  -8   3   1293.30   1876.50    128.80     26 o
   6  -7   3    768.14   1677.30    124.90     26 o
   6  -6   3   2418.10   3265.80    158.50     26 o
   6  -5   3   4506.20   5641.50    181.50     26 o
   6  -4   3   8391.40   7253.80    205.00     26 o
   6  -3   3   5513.60   8266.50    212.30     26 o
   6  -2   3  22594.00  17410.90    284.40     26 o
   6  -1   3   9515.40  10594.70    242.70     26 o
   6   0   3   9334.40  11022.80    244.80     26 o
   6   1   3   6814.50  11121.10    243.90     26 o
   6   2   3  23633.00  19935.00    303.70     26 o
   6   3   3   4218.40   7370.80    209.30     26 o
   6   4   3   5131.70   8558.90    215.10     26 o
   6   5   3   4815.10   6209.80    192.70     26 o
   6   6   3   2594.00   4269.80    158.30     26 o
   7   9   4    318.15    265.00     77.90     26 o
   8  -8   4    135.62    343.20     90.20     26 o
   8  -7   4    168.28    812.20     97.20     26 o
   8  -6   4    430.54   1163.40    112.30     26 o
   8  -5   4   2383.70   2471.80    133.60     26 o
   8  -4   4   2224.00   3108.50    144.70     26 o
   8  -3   4   1502.70   2100.60    138.20     26 o
   8  -1   4   3188.30   4297.50    166.80     26 o
   8   0   4    960.00   3285.30    153.30     26 o
   8   1   4   1846.60   2825.60    146.90     26 o
   8   2   4   4889.00   5024.30    170.80     26 o
   8   3   4   1948.20   2605.00    141.70     26 o
   8   4   4   4557.00   5730.60    176.30     26 o
   8   5   4   1725.00   2073.70    126.50     26 o
   8   6   4    434.94    657.40    100.20     26 o
  10  -7   5    152.81    238.00     86.40     26 <
  10  -6   5    182.81    290.50     87.50     26 o
  10  -5   5   1246.00    890.30    101.10     26 o
  10  -4   5    274.89    323.50     98.10     26 o
  10  -3   5    395.61    720.30    104.90     26 o
  10  -2   5    426.48    867.80    104.10     26 o
  10  -1   5   2689.70   2076.00    123.30     26 o
  10   0   5   2526.30   2453.60    128.90     26 o
  10   1   5   1522.10   2100.90    127.20     26 o
  10   2   5    657.16    670.90    103.10     26 o
  10   3   5    484.32    613.80    101.30     26 o
  10   4   5   1058.30   2352.40    126.90     26 o
  10   5   5   1270.90    979.10    100.80     26 o
  10   6   5    112.54    223.10     85.30     26 <
  12  -4   6    396.27    304.50     77.70     26 o
  12  -2   6    329.16    558.60     89.00     26 o
  12  -1   6   1111.80    732.60     97.50     26 o
  12   0   6    804.15   1054.60    100.30     26 o
  12   1   6    307.99    350.90     87.50     26 o
  12   2   6    386.62    290.30     84.90     26 o
  12   3   6    465.64    366.80     85.00     26 o
  12   4   6    275.05    320.10     80.70     26 o
 -12  -5  -5    293.74    395.30     80.30     27 o
 -12  -4  -5    218.76    484.60     76.60     27 o
 -12  -3  -5    252.66    693.70     93.30     27 o
 -12  -2  -5    663.77    934.20     92.90     27 o
 -11  -1  -5    423.28    268.10     80.70     27 o
 -11   0  -5    272.68     50.20     77.20     27 <
 -11   1  -5    786.15    386.80     87.30     27 o
 -11   2  -5    229.02    109.50     79.90     27 <
 -11   4  -5    183.49    175.70     74.60     27 <
 -11   5  -5    124.27    160.90     71.50     27 <
 -11   6  -5    202.82     63.90     69.90     27 <
 -10  -7  -4    525.04    761.30     85.00     27 o
 -10  -6  -4    244.69    336.50     75.30     27 o
  -9  -4  -4    603.11    720.90     90.70     27 o
  -9  -3  -4    837.53    594.00     92.90     27 o
  -9  -2  -4   1004.30   1094.10    103.80     27 o
  -9  -1  -4    744.03    416.60     89.80     27 o
  -9   0  -4   1479.30   1335.30    111.80     27 o
  -9   1  -4    386.95    504.00     94.20     27 o
  -9   3  -4    590.19    709.20     95.90     27 o
  -9   4  -4    315.78    345.10     90.90     27 o
  -9   5  -4    451.55    343.10     84.20     27 o
  -9   6  -4    282.39    512.80     83.00     27 o
  -9   7  -4    577.32    266.60     79.00     27 o
  -9   8  -4    544.96    218.50     72.10     27 o
  -8  -8  -3    558.46    617.70     87.00     27 o
  -7  -6  -3   2765.90   2531.40    126.10     27 o
  -7  -5  -3   1202.80    809.80     99.50     27 o
  -7  -4  -3   4438.50   4649.90    161.00     27 o
  -7  -3  -3    478.89    908.10    105.20     27 o
  -7  -2  -3   6449.70   8494.60    204.70     27 o
  -7   6  -3    904.35   1638.00    115.10     27 o
  -7   7  -3    159.11    308.90     77.20     27 o
  -7   8  -3    188.61    462.80     88.50     27 o
  -7   9  -3    189.46    160.40     69.20     27 <
  -6  -9  -2    993.20    597.90     86.60     27 o
  -5  -8  -2   1685.30   1633.10    107.60     27 o
  -5  -7  -2   1685.90   2439.90    129.70     27 o
  -5  -6  -2   1900.80   3048.50    139.80     27 o
  -5  -5  -2   7863.50   7308.00    192.90     27 o
  -5   9  -2    817.24   1122.60     98.00     27 o
  -5  10  -2    401.18    371.40     78.60     27 o
  -4 -10  -1    188.47    211.50     76.60     27 <
  -3  -9  -1   1989.80   1674.80    109.20     27 o
  -3  -8  -1   1216.70    824.30     99.20     27 o
  -3  -7  -1   1411.90   2100.90    125.70     27 o
  -3  -6  -1   2426.40   2187.90    130.90     27 o
  -3  10  -1   1013.90    656.20     87.80     27 o
  -2   5  -1  19982.00  17987.60    286.90     27 o
  -2   6  -1  15206.00  13239.40    250.40     27 o
  -2   7  -1   9982.70   7171.40    190.20     27 o
  -2   8  -1   1826.30   2261.70    125.10     27 o
  -2   9  -1   1098.10    726.20     93.90     27 o
  -1  -9   0    444.84    483.90     90.30     27 o
  -1  -7   0   1645.10   2534.00    137.10     27 o
   0   2   0 227660.00 224221.00    965.30     27 o
   0   4   0  61028.00  75383.00    560.00     27 o
   0   6   0   7373.00   9701.00    236.70     27 o
   0   8   0   3080.40   2826.30    143.80     27 o
   0  10   0   2023.90   1488.80    101.60     27 o
   1 -10   1    221.87    246.00     75.90     27 o
   1  -9   1    385.17    355.70     82.00     27 o
   1  -8   1    236.31    438.70     92.40     27 o
   2   4   1  65966.00  50929.80    461.50     27 o
   2   5   1  21271.00  23575.60    322.90     27 o
   2   6   1  17508.00  17938.30    283.70     27 o
   2   7   1   5078.10   6267.40    182.10     27 o
   2   8   1   2389.90   2722.40    138.80     27 o
   2   9   1    818.95    660.90     95.90     27 o
   2  10   1    242.43    436.60     85.50     27 o
   3 -10   2    161.40    152.00     73.40     27 <
   3  -9   2    163.46    127.80     81.80     27 <
   3  -8   2     85.91    132.30     87.60     27 <
   4  -4   2  25291.00  19745.50    297.50     27 o
   4  -3   2  32737.00  33344.20    377.90     27 o
   4   4   2  32281.00  26433.40    337.10     27 o
   4   5   2   6555.60  11382.60    237.20     27 o
   4   6   2   3233.90   4024.70    158.90     27 o
   4   7   2   3310.60   3453.20    148.40     27 o
   4   8   2   1041.70   1241.90    105.00     27 o
   4   9   2    388.46    631.50     89.90     27 o
   4  10   2    197.09    148.90     72.70     27 <
   5 -10   3    160.30     28.20     71.80     27 <
   5  -9   3    106.24     98.40     76.20     27 <
   5  -8   3    316.46    186.50     86.80     27 <
   6  -5   3   2787.70   3846.40    157.30     27 o
   6  -4   3  10885.00   9868.30    221.40     27 o
   6  -3   3   2707.80   6498.20    185.80     27 o
   6  -2   3  12629.00  11518.30    239.20     27 o
   6  -1   3  10013.00   9803.80    229.60     27 o
   6   0   3  13834.00   9808.80    227.60     27 o
   6   1   3  13184.00  12363.20    246.50     27 o
   6   3   3   6883.30   8081.50    207.30     27 o
   6   4   3   8143.30   8090.80    200.40     27 o
   6   5   3   4211.10   3979.90    154.30     27 o
   6   6   3   3039.60   3056.90    138.30     27 o
   6   7   3    470.05    931.20    100.40     27 o
   6   8   3    695.04    896.80     92.70     27 o
   6   9   3    201.28    407.80     79.20     27 o
   7  -9   4    452.28    208.10     76.90     27 <
   7  -8   4    473.95    236.60     80.10     27 <
   8  -5   4   1127.00   1486.30    112.20     27 o
   8  -4   4   2434.10   2363.00    131.70     27 o
   8  -3   4   1951.20   1868.80    121.40     27 o
   8  -1   4   1303.90   2452.70    135.50     27 o
   8   0   4   3200.20   3579.50    149.00     27 o
   8   1   4    898.81   1971.00    129.90     27 o
   8   2   4   3510.80   2921.80    138.90     27 o
   8   3   4   1297.70   1444.10    112.50     27 o
   8   4   4    810.56   1672.20    113.80     27 o
   8   5   4   1126.60   1532.80    108.30     27 o
   8   6   4    735.49   1105.20     99.40     27 o
   8   7   4    242.09    458.40     82.80     27 o
   8   8   4     82.75    108.30     69.80     27 <
   9  -7   5    482.43    244.60     75.50     27 o
  10  -5   5    354.39    619.80     86.50     27 o
  10  -4   5    323.26    707.00     94.60     27 o
  10  -3   5    603.27    616.00     90.60     27 o
  10  -2   5    757.64    553.60     96.60     27 o
  10  -1   5    667.12   1196.50    104.70     27 o
  10   0   5    799.86    689.40     93.70     27 o
  10   1   5    619.99   1234.90    105.20     27 o
  10   2   5    607.53    465.10     92.00     27 o
  10   3   5    278.45    382.10     87.10     27 o
  10   4   5    216.66    333.10     79.20     27 o
  10   5   5    246.28    247.80     80.20     27 o
  10   6   5    399.06    407.70     76.30     27 o
  10   7   5    168.07    197.80     70.10     27 <
  12  -4   6    217.66    195.80     73.70     27 <
  12  -2   6    336.82    257.10     75.40     27 o
  12  -1   6    296.34    167.30     76.80     27 <
  12   0   6    926.33    290.30     81.40     27 o
  12   1   6    167.42    110.60     74.80     27 <
  12   2   6    184.67    363.20     75.40     27 o
  12   3   6    228.70    217.40     71.60     27 o
  12   4   6    249.58    353.00     72.60     27 o
 -12  -5  -5    347.16    358.10     79.50     28 o
 -12  -4  -5    113.01    290.70     75.30     28 o
 -12  -3  -5    621.69    810.40     91.70     28 o
 -12  -2  -5   1021.20    999.00     95.40     28 o
 -12  -1  -5    831.28    692.00     93.90     28 o
 -12   0  -5    383.66    815.00     93.90     28 o
 -12   1  -5    625.48   1877.50    114.20     28 o
 -11   2  -5   1082.90    646.10     89.20     28 o
 -11   4  -5    317.89    190.80     80.50     28 <
 -11   5  -5    432.91    206.80     78.10     28 <
 -11   6  -5    205.45    156.80     72.30     28 <
 -10  -7  -4    534.74    707.70     89.20     28 o
 -10  -6  -4   1088.10    870.80     91.80     28 o
 -10  -5  -4   1385.80   1572.40    112.80     28 o
 -10  -4  -4   1404.80   1178.30    100.50     28 o
 -10  -3  -4   3946.30   3932.30    149.10     28 o
  -9  -1  -4    471.54   1110.60    108.60     28 o
  -9   0  -4   1143.70   1364.00    114.60     28 o
  -9   1  -4    933.37    725.50    104.40     28 o
  -9   3  -4   1793.10   1893.80    118.40     28 o
  -9   4  -4   2190.40   2657.70    133.40     28 o
  -9   5  -4    621.45    549.00     93.20     28 o
  -9   6  -4    632.24    883.30     95.80     28 o
  -9   7  -4    108.75    295.00     83.50     28 o
  -9   8  -4   1273.10    733.50     89.70     28 o
  -8  -8  -3    709.50    728.40     89.20     28 o
  -8  -7  -3    950.98   1325.20    103.00     28 o
  -8  -6  -3   1681.00   1583.00    114.50     28 o
  -8  -5  -3   1997.40   3024.80    139.70     28 o
  -7  -3  -3   2760.20   2294.30    142.80     28 o
  -7  -2  -3   4660.90   7689.60    198.30     28 o
  -7  -1  -3   2829.20   3105.30    154.80     28 o
  -7   0  -3  24149.00  21096.30    299.50     28 o
  -6  -9  -2    693.20    671.70     88.40     28 o
  -6  -8  -2    582.65   1078.00    102.50     28 o
  -6  -7  -2    973.55   1371.30    110.00     28 o
  -6   6  -3   3958.60   4035.20    147.10     28 o
  -6   7  -3   1398.50   2343.10    124.10     28 o
  -6   8  -3    965.23    942.00     97.00     28 o
  -6   9  -3    292.49    283.00     80.50     28 o
  -5  -5  -2  12506.00  10646.90    227.00     28 o
  -5  -4  -2   9546.60  10814.50    233.20     28 o
  -5  -3  -2  26716.00  24978.50    334.10     28 o
  -4 -10  -1    214.05    148.00     74.40     28 <
  -4  -9  -1     89.36    114.20     78.20     28 <
  -4  -8  -1    770.28    866.80     98.50     28 o
  -4   3  -2  48737.00  41530.70    419.10     28 o
  -4   4  -2  12570.00  13773.70    263.30     28 o
  -4   5  -2  23725.00  19273.70    292.00     28 o
  -4   6  -2  12771.00  12979.80    245.40     28 o
  -4   7  -2   2812.20   4659.80    163.50     28 o
  -4   8  -2   1519.30   2401.80    127.80     28 o
  -4   9  -2    689.40    931.20     98.40     28 o
  -4  10  -2    680.90   1067.60     95.00     28 o
  -3  -6  -1   2193.90   3296.90    155.70     28 o
  -3  -5  -1  25434.00  22035.60    312.30     28 o
  -3  -4  -1  35041.00  26908.80    336.70     28 o
  -2 -10   0    186.87    145.90     79.10     28 <
  -2   5  -1  31701.00  27751.40    349.90     28 o
  -2   6  -1  23875.00  20064.20    302.20     28 o
  -2   7  -1   6266.70   6409.60    187.40     28 o
  -2   8  -1   2465.40   3805.60    156.20     28 o
  -2   9  -1   1977.40   2340.00    125.40     28 o
  -2  10  -1    248.19    381.50     88.50     28 o
  -1  -7   0   1895.50   3068.80    143.90     28 o
  -1  -5   0   2061.30   3113.00    163.60     28 o
   0   8   0   2792.50   7543.70    203.40     28 o
   0  10   0   1523.10   1724.80    112.90     28 o
   1  -8   1    798.59    794.70     98.30     28 o
   1  -7   1    686.02    683.30    106.80     28 o
   1  -6   1    386.08    914.20    114.70     28 o
   2 -10   2     76.66     -7.80     71.80     28 <
   2  10   1    239.88    665.00     90.50     28 o
   3  -8   2    435.75    337.10     94.90     28 o
   3  -7   2    256.02    243.90     96.50     28 <
   3  -6   2    519.62    909.20    114.60     28 o
   4 -10   3    134.67      3.90     75.50     28 <
   4  -3   2  48236.00  53354.40    467.50     28 o
   5  -9   3    127.96    221.90     76.30     28 <
   5  -8   3    378.23    391.70     85.70     28 o
   5  -7   3   2219.50   1438.50    113.50     28 o
   5   8   2   1635.00   1485.20    111.20     28 o
   5   9   2   1009.80    867.60     93.30     28 o
   5  10   2    901.41    584.20     83.20     28 o
   6  -4   3  11752.00  12332.10    240.30     28 o
   6  -3   3   4719.40   8520.60    210.80     28 o
   6  -2   3  17145.00  18263.60    287.70     28 o
   6  -1   3  11501.00   7945.10    210.40     28 o
   7  -9   4    759.43    311.80     78.70     28 o
   7  -8   4    585.73    412.60     84.50     28 o
   7  -7   4    324.16    284.50     86.30     28 o
   7  -6   4   1910.00    945.80    103.30     28 o
   7   6   3   2589.60   2107.40    125.40     28 o
   7   7   3    631.92    663.70     91.00     28 o
   7   8   3    702.39    549.90     87.10     28 o
   7   9   3    242.27    198.40     69.80     28 <
   8  -4   4   1549.00   2875.40    137.50     28 o
   8  -3   4   1779.00   2350.30    129.80     28 o
   8  -1   4   2706.30   3119.50    145.60     28 o
   9  -7   5    378.34    441.30     81.70     28 o
   9  -6   5   1084.00    406.70     87.20     28 o
   9   5   4    343.71    282.00     88.10     28 o
   9   6   4    588.41    319.30     86.00     28 o
   9   7   4    250.67     86.90     73.20     28 <
   9   8   4    286.76    318.80     72.20     28 o
  10  -4   5    270.74    496.50     88.00     28 o
  10  -3   5    697.85    525.20     89.00     28 o
  10  -2   5    301.20    716.60     90.90     28 o
  10  -1   5   1364.50   1181.20    104.20     28 o
  10   0   5   1837.10   1926.10    117.50     28 o
  10   1   5    993.58   1617.00    111.50     28 o
  11   5   5    157.05    180.60     72.10     28 <
  11   6   5    139.81     68.50     70.00     28 <
  12  -4   6    163.31    165.40     75.70     28 <
  12  -2   6    601.31    511.00     83.50     28 o
  12  -1   6    685.03    458.80     82.30     28 o
  12   0   6    347.56    501.20     82.50     28 o
  12   1   6    139.54    197.60     76.40     28 <
  12   2   6    276.22    186.10     76.80     28 <
  12   3   6    166.22    266.60     76.50     28 o
 -13  -3  -5    619.27    686.10     94.30     29 o
 -12  -3  -5   3439.30   2581.70    131.90     29 o
 -12  -2  -5    695.87    903.00    103.40     29 o
 -12  -1  -5   1746.60   1172.70    106.20     29 o
 -12   0  -5   1716.40   2009.20    121.40     29 o
 -12   1  -5   1085.10   1520.80    114.90     29 o
 -11  -6  -4    388.37    507.80     91.20     29 o
 -11  -5  -4    393.63    724.90     95.40     29 o
 -11   2  -5   1328.80    889.10    108.50     29 o
 -11   4  -5    140.94    245.50     86.90     29 <
 -11   5  -5    156.57    150.30     87.40     29 <
 -11   6  -5    357.12    353.80     84.90     29 o
 -10  -5  -4   5295.70   3771.20    151.50     29 o
 -10  -4  -4   2089.40   1891.60    123.60     29 o
 -10  -3  -4   2751.60   3462.00    149.80     29 o
 -10  -2  -4   5680.00   4446.90    160.70     29 o
  -9  -8  -3    921.97    636.70     88.90     29 o
  -9  -7  -3    726.03    334.00     95.00     29 o
  -9   0  -4   3615.50   3558.50    158.20     29 o
  -9   1  -4   5737.60   4014.90    161.50     29 o
  -9   3  -4    984.38   1727.60    127.10     29 o
  -9   4  -4   2587.60   2491.60    137.60     29 o
  -9   5  -4   1276.10   2347.90    125.80     29 o
  -8  -6  -3   1506.70   3594.80    148.80     29 o
  -8  -5  -3   2815.60   2981.20    148.60     29 o
  -8  -4  -3   7661.00   6398.20    186.90     29 o
  -8   6  -4    302.50    653.10     97.80     29 o
  -8   7  -4    167.10    588.60     95.30     29 o
  -8   8  -4     89.56     84.80     84.60     29 <
  -7  -9  -2    351.77    187.60     81.70     29 <
  -7  -8  -2    677.49    539.10     91.80     29 o
  -7  -2  -3  24273.00  18121.20    285.70     29 o
  -7  -1  -3  10400.00   9885.60    232.50     29 o
  -7   0  -3  34656.00  22973.80    321.20     29 o
  -6  -7  -2    820.37   1571.40    119.70     29 o
  -6  -6  -2   1046.70   1405.10    130.00     29 o
  -6  -5  -2   8970.50  12484.80    244.00     29 o
  -6   4  -3  14015.00  16004.50    266.20     29 o
  -6   5  -3   1860.40   3606.60    157.90     29 o
  -6   6  -3    985.64   2592.30    141.00     29 o
  -6   7  -3    552.60   1266.90    114.50     29 o
  -6   8  -3    878.31   1342.80    110.30     29 o
  -6   9  -3     88.76    375.70     86.20     29 o
  -5 -10  -1    187.64    180.10     76.00     29 <
  -5  -9  -1     36.11     44.00     78.50     29 <
  -5  -3  -2  27165.00  29248.80    362.00     29 o
  -5  -2  -2  44083.00  43688.80    433.20     29 o
  -4  -8  -1   1043.20   1036.20    110.60     29 o
  -4  -7  -1   3880.70   3928.70    160.50     29 o
  -4   3  -2  48124.00  44637.80    441.10     29 o
  -4   4  -2   6899.00  12515.60    266.90     29 o
  -4   5  -2  20331.00  20119.80    304.00     29 o
  -4   6  -2   8469.30   9410.20    220.10     29 o
  -4   7  -2   2079.80   4456.70    172.30     29 o
  -4   8  -2   1338.20   2653.10    139.30     29 o
  -4   9  -2    409.28   1391.40    109.60     29 o
  -4  10  -2    849.24    783.70     95.30     29 o
  -3  -4  -1  35466.00  27582.90    352.20     29 o
  -3  -3  -1  67172.00  77193.90    558.70     29 o
  -2  -8   0   1039.50   1296.30    113.10     29 o
  -1  -5   0   2540.30   6253.90    201.70     29 o
  -1   8  -1    769.35    962.80    111.90     29 o
  -1   9  -1    439.90    423.50    102.30     29 o
  -1  10  -1     81.96    191.40     82.90     29 <
   1  -6   1   1308.40   2373.10    143.30     29 o
   1  -5   1   8006.20   6926.00    201.70     29 o
   1   7   0   2137.60   3654.00    154.70     29 o
   1   9   0   1294.90   1243.70    110.00     29 o
   2 -10   2     74.73     32.20     81.50     29 <
   2  -9   2    536.89    345.90     92.10     29 o
   2  -8   2    286.50    155.40     91.90     29 <
   3  -7   2    691.46   1215.20    120.70     29 o
   3  -6   2    740.87   1188.70    122.80     29 o
   3  -5   2   1787.10   1481.90    139.60     29 o
   3   5   1  35152.00  27768.70    343.30     29 o
   3   6   1   2679.80   3830.40    164.60     29 o
   3   7   1   2577.60   2552.70    142.70     29 o
   3   8   1    769.47   1026.40    107.10     29 o
   3   9   1   1401.10   1305.20    109.10     29 o
   3  10   1    819.87    459.40     88.70     29 o
   4 -10   3    221.28    212.20     76.90     29 <
   4  -9   3    305.32    324.40     84.30     29 o
   5  -7   3   1912.40   1687.10    125.30     29 o
   5  -6   3   1225.60   1172.30    117.10     29 o
   5   4   2  12459.00  12930.00    248.40     29 o
   5   5   2   9224.50  10254.30    221.50     29 o
   5   6   2   2539.50   3687.70    153.40     29 o
   5   7   2   1585.50   2291.90    132.90     29 o
   5   8   2    968.60   1373.00    110.00     29 o
   5   9   2    656.47   1054.40    105.20     29 o
   5  10   2    732.95    544.20     85.90     29 o
   6  -9   4     98.76    238.90     80.70     29 <
   6  -3   3   1762.80   3639.50    168.20     29 o
   6  -2   3  18678.00  17956.20    290.90     29 o
   6  -1   3   8071.70   8752.00    223.60     29 o
   7  -7   4   1496.70    761.90     99.50     29 o
   7  -6   4   1198.80    963.70    107.70     29 o
   7   3   3   3272.40   3286.90    154.60     29 o
   7   4   3  10224.00   7313.10    195.00     29 o
   7   5   3   3135.80   2620.40    132.80     29 o
   7   6   3    697.06   1229.50    115.70     29 o
   7   7   3    457.02    667.80     96.10     29 o
   7   8   3   1164.30    889.40     96.10     29 o
   7   9   3    353.07    213.20     80.00     29 <
   8  -3   4    897.28   2256.60    132.00     29 o
   8  -1   4   1360.70   1844.00    130.30     29 o
   9  -7   5    332.14    241.40     85.30     29 <
   9  -6   5    402.32    431.30     92.70     29 o
   9  -5   5    918.12   1131.60    107.30     29 o
   9   3   4   1025.70    974.50    107.90     29 o
   9   4   4   2105.40   1612.90    115.70     29 o
   9   5   4    185.67    332.30     92.40     29 o
   9   6   4    388.75    681.10     89.80     29 o
   9   7   4    175.37    201.80     81.20     29 <
   9   8   4    178.53    310.00     77.80     29 o
  10  -3   5    223.06    527.70     90.50     29 o
  10  -2   5    397.55    626.20     91.80     29 o
  10  -1   5    643.66    866.80    102.50     29 o
  10   0   5    110.52    245.60     88.90     29 <
  11  -5   6    221.85    248.80     77.90     29 o
  11   2   5   1607.80    964.00     99.40     29 o
  11   3   5    538.04    546.10     87.60     29 o
  11   4   5    120.03    246.10     77.60     29 o
  11   5   5    210.97    296.90     80.40     29 o
  11   6   5    104.72    330.40     77.90     29 o
  12  -2   6    486.09    467.10     86.30     29 o
  12  -1   6    132.68     81.40     77.40     29 <
  12   0   6    544.34    589.80     87.90     29 o
  12   1   6    178.89    177.10     78.20     29 <
  13   2   6    516.76    379.40     78.00     29 o
 -13  -3  -5    211.75    295.40     74.90     30 o
 -13  -2  -5   3074.70   2861.90    124.80     30 o
 -12  -1  -5    687.36    528.50     85.70     30 o
 -12   0  -5    295.52    520.20     88.50     30 o
 -12   1  -5    778.18   1313.40    102.20     30 o
 -12   2  -5   1181.60   1722.90    109.30     30 o
 -11  -6  -4   1243.50    647.10     84.40     30 o
 -11  -5  -4    419.75    211.20     80.60     30 <
 -11  -4  -4   1741.60   1164.40    101.50     30 o
 -11   4  -5    495.09    612.20     86.00     30 o
 -11   5  -5    135.82    138.20     75.20     30 <
 -11   6  -5     87.74    133.00     71.70     30 <
 -10  -3  -4   2709.50   3174.30    139.60     30 o
 -10  -2  -4    614.30   1018.40    102.40     30 o
 -10  -1  -4   5677.10   4083.10    154.80     30 o
  -9  -7  -3    256.01    288.50     77.40     30 o
  -9  -6  -3    593.60    869.30     95.10     30 o
  -9  -5  -3    386.72    519.10     95.30     30 o
  -9   1  -4    339.24   1004.70    108.90     30 o
  -9   3  -4   2409.10   2932.40    133.30     30 o
  -9   4  -4   1651.70   4172.50    151.20     30 o
  -8  -9  -2    166.27     85.60     68.50     30 <
  -8  -4  -3   4016.80   2541.00    133.30     30 o
  -8  -3  -3   8572.60   8087.50    199.20     30 o
  -8   5  -4    719.07    660.30     92.20     30 o
  -8   6  -4    211.77    272.10     80.40     30 o
  -8   7  -4   1327.20   1014.30     88.70     30 o
  -8   8  -4    181.00    171.40     72.40     30 <
  -7  -8  -2    128.87    189.90     80.20     30 <
  -7  -7  -2    269.82    185.60     81.50     30 <
  -7  -1  -3   3990.20   4789.50    171.20     30 o
  -7   0  -3  13122.00  13869.40    253.20     30 o
  -7   1  -3  10222.00  12505.00    245.80     30 o
  -6  -5  -2   4426.60   5680.00    172.50     30 o
  -6  -4  -2   4482.00   3714.20    153.30     30 o
  -6   4  -3   6618.00   6505.50    185.70     30 o
  -6   5  -3    356.31    850.20    113.70     30 o
  -6   6  -3   3264.50   3123.60    134.90     30 o
  -6   7  -3    530.98    921.30     99.10     30 o
  -6   8  -3    333.42    582.90     85.50     30 o
  -5  -9  -1     33.24      8.30     71.20     30 <
  -5  -8  -1     70.74    -27.80     75.70     30 <
  -5  -2  -2  44286.00  41209.00    414.00     30 o
  -5   9  -3    135.78    195.90     71.00     30 <
  -5  10  -3    140.71    133.70     71.50     30 <
  -4  -6  -1   4067.30   4029.70    153.60     30 o
  -4  -5  -1   2751.80   2708.80    142.20     30 o
  -4   3  -2  14324.00  18964.80    303.40     30 o
  -3  -9   0    114.58    201.50     73.60     30 <
  -3  -3  -1  63663.00  57646.20    483.20     30 o
  -3   7  -2   1426.20    699.40    104.90     30 o
  -3   8  -2    205.07    281.30     83.30     30 o
  -3   9  -2    313.02    320.10     77.30     30 o
  -3  10  -2     63.24     33.00     69.00     30 <
  -2  -6   0   3601.10   2026.20    125.50     30 o
  -1 -10   1     42.77    -13.10     69.60     30 <
  -1  -9   1    231.30    172.80     80.80     30 <
  -1   5  -1   8027.60   5700.80    187.70     30 o
  -1   6  -1   1040.50   1074.00    120.50     30 o
  -1   7  -1    759.05   1385.90    116.10     30 o
  -1   8  -1    839.18   1033.30    102.30     30 o
  -1   9  -1    516.92    649.30     89.70     30 o
  -1  10  -1    150.36    231.80     78.10     30 <
   1 -10   2     25.39     64.20     70.40     30 <
   1  -5   1   5591.90   6886.80    197.20     30 o
   1  -4   1  18598.00  12286.20    249.60     30 o
   1   5   0   7110.70  10313.60    229.40     30 o
   1   7   0   7169.10   7278.70    188.90     30 o
   2  -8   2     58.99     85.80     81.40     30 <
   2  -7   2    321.16    297.00     92.20     30 o
   2  10   0    279.91     84.40     73.30     30 <
   3 -10   3    345.77    310.30     78.30     30 o
   3  -5   2   2730.10   2631.00    142.00     30 o
   3   3   1  68745.00  66524.40    508.30     30 o
   3   4   1  12654.00  13085.40    254.30     30 o
   3   5   1  21422.00  19865.00    295.40     30 o
   4  -9   3    239.58    284.80     75.10     30 o
   4  -8   3    183.28    180.00     76.50     30 <
   4   9   1    128.16    271.50     73.10     30 o
   4  10   1    164.21    252.70     72.80     30 o
   5  -6   3    634.68    629.20     97.60     30 o
   5  -5   3   1676.40   1229.50    109.70     30 o
   5   2   2  42148.00  54240.80    464.60     30 o
   5   3   2  14373.00  19733.70    296.30     30 o
   5   4   2  10644.00  10110.00    224.00     30 o
   6  -9   4    164.35    120.40     72.50     30 <
   6  -8   4    193.43     50.20     73.70     30 <
   6  -2   3  13807.00  14664.90    259.70     30 o
   6   8   2    721.08   1034.10     94.80     30 o
   6   9   2    346.87    589.20     83.80     30 o
   7  -6   4   1947.60   1285.90    105.80     30 o
   7  -5   4    341.08    409.10     86.60     30 o
   7   2   3   9841.40   9179.20    215.10     30 o
   7   3   3   3068.00   2888.40    142.50     30 o
   7   4   3   4369.10   4662.60    163.90     30 o
   8  -8   5    173.74    217.70     74.20     30 <
   8  -3   4   3755.70   3168.50    129.70     30 o
   8  -1   4   2572.00   1762.60    121.00     30 o
   8   7   3   1952.60   1208.40     96.20     30 o
   8   8   3    327.24    191.80     73.80     30 <
   9  -7   5    219.84    173.90     75.40     30 <
   9  -6   5    476.58    177.70     80.90     30 <
   9  -5   5    946.76    682.90     89.30     30 o
   9   1   4    966.83   2023.80    119.00     30 o
   9   2   4    895.07   1316.20    110.40     30 o
   9   3   4    623.00    843.90     96.80     30 o
   9   4   4    640.38    962.20     98.00     30 o
  10  -3   5    506.75    622.20     88.40     30 o
  10  -2   5    913.32    625.90     87.30     30 o
  10  -1   5   1414.90   1161.50    101.50     30 o
  10   6   4    258.71    271.90     79.00     30 o
  10   7   4    850.55    810.20     84.90     30 o
  11  -5   6    582.63    230.70     73.20     30 o
  11   1   5    400.31    485.90     82.70     30 o
  11   2   5    727.27    610.90     81.90     30 o
  11   3   5    382.29    423.70     78.30     30 o
  11   4   5    117.65    200.90     75.40     30 <
  12  -2   6    773.22    523.20     80.10     30 o
  12  -1   6    117.71    175.30     68.60     30 <
  13   1   6    323.09    141.60     70.00     30 <
  13   2   6     87.43    178.30     72.30     30 <
 -13  -3  -5    398.30    381.20     84.20     31 o
 -13  -2  -5   1142.30   1411.00    106.40     31 o
 -13  -1  -5    138.61    247.40     83.20     31 <
 -12  -5  -4    325.89    342.70     77.50     31 o
 -12   0  -5   1663.60   1841.40    111.30     31 o
 -12   1  -5    661.15    537.80     93.80     31 o
 -12   2  -5   2702.00   1545.90    109.80     31 o
 -11  -4  -4   1299.20   1693.90    111.60     31 o
 -11  -3  -4    589.84    746.10     96.90     31 o
 -11   4  -5    230.78    357.20     85.00     31 o
 -11   5  -5    140.38    460.50     81.80     31 o
 -11   6  -5     46.55     97.40     72.50     31 <
 -10  -7  -3    215.22    135.40     74.80     31 <
 -10  -6  -3    436.48    588.10     88.70     31 o
 -10  -2  -4   4489.70   3246.10    144.70     31 o
 -10  -1  -4   7119.80   6950.10    188.00     31 o
 -10   0  -4   1451.90   1698.60    122.00     31 o
 -10   6  -5     88.56    122.20     73.60     31 <
 -10   7  -5    215.08    150.50     72.40     31 <
  -9  -5  -3    380.12    370.10     94.40     31 o
  -9  -4  -3   4631.60   2838.40    140.80     31 o
  -9   1  -4   5476.90   3999.60    153.60     31 o
  -9   3  -4    716.49    967.20    106.30     31 o
  -8  -9  -2    227.02    240.50     73.50     31 o
  -8  -8  -2     48.63     85.80     71.70     31 <
  -8  -7  -2    415.64    464.00     88.70     31 o
  -8  -3  -3  12807.00  11119.00    228.50     31 o
  -8  -2  -3   4039.00   4473.50    165.90     31 o
  -8   5  -4    671.82    759.70     99.70     31 o
  -8   6  -4    306.90    335.80     89.70     31 o
  -8   7  -4    150.97    239.90     80.60     31 <
  -8   8  -4    136.18    115.70     74.90     31 <
  -7  -6  -2    253.62    378.30     92.80     31 o
  -7   0  -3  25707.00  21689.30    309.20     31 o
  -7   1  -3  10388.00  12125.10    242.50     31 o
  -7   9  -4    958.64    554.10     79.20     31 o
  -6  -9  -1     43.79     33.50     75.20     31 <
  -6  -8  -1    137.66    445.00     83.10     31 o
  -6  -4  -2   2788.10   3352.70    156.90     31 o
  -6  -3  -2   7644.60   9689.80    225.20     31 o
  -6   3  -3   1559.60   2473.00    146.10     31 o
  -6   4  -3   5132.50   4746.90    169.90     31 o
  -6   5  -3   1034.40   1903.00    130.20     31 o
  -5  -7  -1    175.84    388.70     93.40     31 o
  -5   7  -3   2412.00   2280.90    126.20     31 o
  -5   8  -3    341.80    595.50     88.40     31 o
  -5   9  -3     92.78    131.10     77.70     31 <
  -5  10  -3     68.06    238.30     71.20     31 o
  -4 -10   0    344.15    257.90     76.40     31 o
  -4  -5  -1   1782.80   2073.90    137.90     31 o
  -4  -4  -1  10544.00  10314.20    230.40     31 o
  -4   3  -2  14603.00  16766.30    294.30     31 o
  -3  -7   0    946.04    626.10    101.10     31 o
  -3  -2  -1  41185.00  36552.70    400.90     31 o
  -3   5  -2   1868.50   3874.80    161.30     31 o
  -3   6  -2   1562.50   1334.10    122.70     31 o
  -3   7  -2    175.57    544.90     99.50     31 o
  -3   8  -2    289.85    427.60     96.30     31 o
  -2 -10   1    667.16    581.80     86.80     31 o
  -2  -6   0   3735.10   2981.00    152.30     31 o
  -2  10  -2    139.66    133.70     74.30     31 <
  -1  -9   1    287.29    393.40     83.40     31 o
  -1  -8   1     54.20    133.90     88.70     31 <
  -1  -3   0  57068.00  54901.00    476.60     31 o
  -1   4  -1   3823.50  11556.30    244.70     31 o
  -1   5  -1   6002.10   6295.80    196.60     31 o
  -1   6  -1   2019.30   1963.30    135.90     31 o
   1  -9   2   1498.50   1579.00    113.50     31 o
   1  -4   1   3767.00   6144.20    203.40     31 o
   1   3   0  62375.00  72958.80    538.80     31 o
   2  -7   2    290.23    316.90     96.50     31 o
   2   8   0   2045.30   1898.50    123.00     31 o
   2  10   0    415.81    452.90     82.10     31 o
   3 -10   3    511.47    415.20     90.40     31 o
   3  -9   3    318.07    379.10     82.50     31 o
   3  -4   2  11557.00   8931.90    221.70     31 o
   3   3   1  75612.00  78221.10    561.20     31 o
   4  -8   3    214.86    257.70     86.70     31 <
   4  -7   3    632.81    584.80     98.80     31 o
   4   6   1   3014.30   3843.00    160.20     31 o
   4   7   1   3626.00   3785.00    150.50     31 o
   4   8   1    904.33    987.40    105.20     31 o
   4   9   1    153.23    256.20     82.50     31 o
   4  10   1    188.19    424.10     79.70     31 o
   5  -9   4    120.63    224.60     77.80     31 <
   5  -5   3   1604.00   1976.60    129.20     31 o
   5  -4   3   7940.30   4735.60    164.00     31 o
   5   2   2  50310.00  51008.20    459.00     31 o
   6  -8   4    238.00    127.10     80.80     31 <
   6  -7   4   1134.20   1340.70    104.30     31 o
   6  -2   3  16700.00  15936.40    272.00     31 o
   6   5   2  10320.00  11960.40    236.50     31 o
   6   6   2   2243.70   1437.40    124.50     31 o
   6   7   2   1254.40   1018.00    102.10     31 o
   6   8   2    998.93   1303.30    104.70     31 o
   6   9   2    957.70    900.50     95.60     31 o
   7  -9   5    138.20     49.70     72.40     31 <
   7  -6   4   1933.50   2360.80    129.50     31 o
   7  -5   4    744.98    669.00    101.30     31 o
   7   1   3  14372.00  13384.90    256.10     31 o
   7   2   3   9498.00  11038.50    234.60     31 o
   8  -8   5    429.20    344.20     78.90     31 o
   8  -7   5    823.69    786.80     93.60     31 o
   8  -3   4   5673.70   5888.40    173.10     31 o
   8   5   3   1734.50   2269.40    131.90     31 o
   8   6   3    647.03   1104.20    105.20     31 o
   8   7   3   1324.20   1487.50    107.90     31 o
   8   8   3    901.38    792.30     92.30     31 o
   9  -6   5    703.06    714.90     91.20     31 o
   9  -5   5    748.70    746.50     94.30     31 o
   9   1   4   2044.10   2476.30    134.40     31 o
   9   2   4   5866.10   3668.90    148.70     31 o
  10  -3   5    506.79    522.20     89.80     31 o
  10  -2   5    505.66    416.40     88.10     31 o
  10   4   4   1542.40   1470.80    116.90     31 o
  10   5   4   2142.60   2037.90    119.90     31 o
  10   6   4   1079.40   1100.80     95.80     31 o
  10   7   4    484.58    674.40     86.60     31 o
  11  -5   6    209.85    131.60     73.50     31 <
  11   0   5    976.63   1234.20    109.70     31 o
  11   1   5    592.41    352.00     88.00     31 o
  11   2   5   1210.80    905.90     95.00     31 o
  12  -2   6    305.73    248.90     82.70     31 o
  12  -1   6    268.01    170.10     81.70     31 <
  12   4   5    101.00    337.20     78.50     31 o
  12   5   5    264.29    202.50     76.80     31 <
  13   0   6    327.10    237.80     78.40     31 o
  13   1   6    258.60    414.80     79.70     31 o
  13   2   6     45.28    172.20     75.40     31 <
 -13  -2  -5   2348.90   1613.60    101.80     32 o
 -13  -1  -5    137.75    221.30     67.90     32 o
 -12  -5  -4    114.88    122.00     66.60     32 <
 -12  -4  -4     71.24     61.30     69.00     32 <
 -12   0  -5    622.92    440.80     81.60     32 o
 -12   1  -5   2413.00   1089.40     96.10     32 o
 -12   2  -5    744.52    743.90     85.20     32 o
 -11  -3  -4    920.63   1085.50     93.30     32 o
 -11  -2  -4    544.89    702.60     93.60     32 o
 -11   4  -5    455.68    393.40     75.30     32 o
 -11   5  -5    402.83    190.80     71.70     32 <
 -10  -7  -3    508.78    289.30     71.60     32 o
 -10  -6  -3    628.23    519.60     80.30     32 o
 -10  -5  -3    295.77    371.10     76.10     32 o
 -10  -1  -4   8313.60   5623.00    164.90     32 o
 -10   0  -4    793.15    907.30     96.90     32 o
 -10   5  -5    328.49    248.00     73.90     32 o
 -10   6  -5     95.74    103.40     61.90     32 <
 -10   7  -5    212.11    195.80     64.40     32 o
  -9  -8  -2    519.64    146.10     66.50     32 <
  -9  -4  -3   1589.40   2721.70    123.30     32 o
  -9   1  -4   2706.50   1543.90    111.10     32 o
  -9   3  -4    871.06   1079.70    101.10     32 o
  -8  -7  -2    141.64    197.50     69.90     32 <
  -8  -2  -3   5028.80   3285.20    139.40     32 o
  -8   4  -4    177.81    192.80     80.70     32 <
  -8   5  -4    211.68    395.50     81.80     32 o
  -8   6  -4    292.61    447.80     73.20     32 o
  -7  -9  -1    295.63    142.10     69.10     32 <
  -7  -5  -2   1034.70   1281.20    108.40     32 o
  -7   0  -3   6482.60   7390.40    191.30     32 o
  -7   1  -3   8983.20   7006.10    181.10     32 o
  -7   7  -4     35.36     47.50     65.90     32 <
  -7   8  -4    322.81    353.60     70.90     32 o
  -7   9  -4    502.99    382.40     66.40     32 o
  -6  -8  -1     38.09     68.30     68.60     32 <
  -6  -3  -2   9767.50  10097.80    214.00     32 o
  -6   3  -3    568.82    751.80    104.80     32 o
  -6   4  -3    702.45   1719.70    112.90     32 o
  -5  -6  -1    636.86    524.50     87.90     32 o
  -5   6  -3    482.36    476.30     85.00     32 o
  -5   7  -3   1238.60   1346.60    100.50     32 o
  -5   8  -3    215.10    195.10     73.80     32 <
  -4  -8   0    375.00    319.50     79.70     32 o
  -4  -4  -1   6659.50   5962.60    178.50     32 o
  -4   9  -3    124.41     91.70     63.20     32 <
  -4  10  -3     64.02     -2.80     60.50     32 <
  -3  -7   0    386.97    317.00     85.40     32 o
  -3  -2  -1  38944.00  37574.70    397.10     32 o
  -3   5  -2    604.86    601.20    102.10     32 o
  -3   6  -2    347.37    565.00     93.10     32 o
  -2 -10   1    421.44    520.10     78.10     32 o
  -2  -9   1    282.19    280.90     74.10     32 o
  -2   8  -2    169.29    228.20     70.60     32 o
  -2   9  -2    255.07    306.50     70.80     32 o
  -2  10  -2     85.64    216.00     63.10     32 o
  -1  -8   1     47.38    145.40     75.90     32 <
  -1  -7   1    467.70    499.50     90.60     32 o
  -1   4  -1   1176.20   1251.10    133.00     32 o
   0 -10   2    260.49    184.60     71.40     32 <
   1  -8   2    368.65    402.40     80.90     32 o
   1  -3   1  11527.00  11604.20    245.40     32 o
   1   3   0  37581.00  42709.70    415.10     32 o
   1  10  -1     31.74     51.90     61.20     32 <
   2 -10   3     91.90      8.20     70.10     32 <
   2  -6   2    248.83    491.90     90.10     32 o
   2   6   0   1198.00   1676.70    112.80     32 o
   2   8   0    547.91    867.60     91.20     32 o
   3  -9   3    125.16    185.70     71.90     32 <
   3  -8   3   1357.90   1169.40    100.30     32 o
   3  -4   2   4367.70   5625.40    181.20     32 o
   3   2   1  24341.00  29678.90    358.20     32 o
   3   9   0     94.77    149.40     69.30     32 <
   4 -10   4    117.60      3.30     65.00     32 <
   4  -7   3    255.59    453.70     89.00     32 o
   4  -6   3   2072.50   1014.40    104.00     32 o
   4   5   1   1453.10   1411.60    116.40     32 o
   4   6   1   1558.10   2491.60    125.60     32 o
   4   7   1   2775.60   4273.20    145.50     32 o
   5  -9   4    356.17    328.60     70.80     32 o
   5  -8   4   1220.30    953.00     93.30     32 o
   5  -4   3   1720.20   1329.70    113.50     32 o
   5   2   2  33141.00  39245.40    399.40     32 o
   5   9   1     44.23    155.40     64.00     32 <
   5  10   1     69.65     62.00     61.80     32 <
   6  -7   4    593.35    644.00     91.40     32 o
   6  -6   4    492.95    316.80     79.40     32 o
   6  -2   3   8307.60  10247.40    218.50     32 o
   6   4   2   2364.90   2868.90    134.20     32 o
   6   5   2   3026.50   4600.30    157.10     32 o
   6   6   2   1321.60   2147.60    115.70     32 o
   7  -9   5     73.13     75.30     65.80     32 <
   7  -5   4    153.18    294.20     83.10     32 o
   7  -4   4   7301.80   4330.30    155.90     32 o
   7   1   3   6758.60   7578.00    193.20     32 o
   7   2   3  11245.00  10938.80    221.10     32 o
   7   8   2    135.73    168.30     67.70     32 <
   7   9   2    107.81    -14.40     64.80     32 <
   8  -8   5    142.05    318.40     75.40     32 o
   8  -7   5    841.72    392.20     79.60     32 o
   8   4   3   6876.50   6102.90    171.70     32 o
   8   5   3   3395.90   2789.50    126.50     32 o
   8   6   3    569.40   1055.60     95.10     32 o
   9  -5   5    483.76    410.20     79.00     32 o
   9  -4   5   1954.20   1795.10    106.30     32 o
   9   0   4    893.70   1621.00    111.40     32 o
   9   1   4    685.46    855.00     97.30     32 o
   9   7   3    217.72    266.80     69.00     32 o
   9   8   3     55.00     63.50     65.80     32 <
  10  -3   5    209.09    302.20     77.30     32 o
  10  -2   5    456.12    180.50     78.10     32 <
  10   3   4   3190.20   2857.10    126.20     32 o
  10   4   4    885.90    760.00     87.10     32 o
  10   5   4   1348.40   1462.50    104.60     32 o
  10   6   4    253.24    427.30     76.00     32 o
  11  -5   6    270.60    202.90     69.10     32 <
  11  -4   6    553.00    215.20     69.00     32 o
  11   0   5    144.10    290.10     74.90     32 o
  11   1   5    300.57    339.60     73.00     32 o
  11   2   5   1076.20    897.50     89.20     32 o
  12  -2   6    485.42    222.10     73.30     32 o
  12  -1   6    100.76    104.60     69.90     32 <
  12   3   5   2223.80   1653.20    101.00     32 o
  12   4   5    302.13    416.70     73.50     32 o
  12   5   5    105.83    194.60     68.60     32 <
  13   0   6    177.38     91.70     62.20     32 <
  13   1   6    110.35    122.70     66.80     32 <
  13   2   6    106.94    102.90     68.80     32 <
 -13  -1  -5    241.63    222.20     76.40     33 <
 -13   0  -5    557.61    837.50     92.30     33 o
 -12  -4  -4    165.63    149.10     73.10     33 <
 -12  -3  -4   1099.20   1066.20     96.60     33 o
 -12   1  -5    636.90    788.30     93.10     33 o
 -12   2  -5   1845.20   1844.20    111.40     33 o
 -11  -6  -3    156.70    211.40     73.30     33 <
 -11  -3  -4    890.57   1651.80    110.50     33 o
 -11  -2  -4   1547.80   1333.20    112.50     33 o
 -11   4  -5    332.93    354.00     88.20     33 o
 -10  -5  -3    285.41    388.20     85.40     33 o
 -10  -1  -4   6030.30   8487.80    200.40     33 o
 -10   0  -4   1148.60   1770.10    122.10     33 o
 -10   5  -5    232.26    273.70     80.00     33 o
 -10   6  -5    121.48     89.70     73.40     33 <
 -10   7  -5    329.06    205.00     70.90     33 <
  -9  -8  -2    104.88    168.20     74.70     33 <
  -9  -7  -2    132.38    204.90     76.80     33 <
  -9  -4  -3   3941.20   5645.90    165.40     33 o
  -9  -3  -3   2147.50   3541.40    145.80     33 o
  -9   7  -5     76.39     93.30     70.00     33 <
  -8  -9  -1    667.00    388.20     79.80     33 o
  -8  -6  -2    172.95    169.70     81.90     33 <
  -8  -2  -3   5901.00   7133.60    192.20     33 o
  -8  -1  -3   6793.70   7492.60    198.10     33 o
  -8   4  -4    346.17    402.40     87.20     33 o
  -8   5  -4   1963.20   1481.30    109.40     33 o
  -7  -9  -1    284.32    253.00     77.10     33 o
  -7  -8  -1    244.42    237.30     81.20     33 <
  -7  -4  -2   4459.80   3518.90    151.30     33 o
  -7   1  -3  14303.00  12885.30    240.30     33 o
  -7   6  -4   1521.70   1412.80    106.30     33 o
  -7   7  -4     94.58     83.20     75.30     33 <
  -7   8  -4    854.94    631.90     84.70     33 o
  -6  -7  -1    364.16    621.00     92.40     33 o
  -6  -2  -2   6452.60   8525.40    217.10     33 o
  -6   3  -3    981.27   1717.00    131.30     33 o
  -6   9  -4    404.97    130.70     68.70     33 <
  -5  -9   0   1029.10    668.00     89.20     33 o
  -5  -5  -1   2432.90   2922.00    145.10     33 o
  -5   5  -3   1732.40   1900.00    123.40     33 o
  -5   6  -3    272.80    355.90     97.70     33 o
  -4  -8   0    514.85    360.90     91.80     33 o
  -4  -3  -1  27419.00  27798.30    349.00     33 o
  -4   8  -3    175.72    273.60     79.80     33 o
  -4   9  -3    758.27    325.20     79.20     33 o
  -4  10  -3     63.50     70.90     67.10     33 <
  -3 -10   1    131.29    223.00     76.40     33 <
  -3   4  -2   6446.40   7059.10    200.10     33 o
  -3  10  -3    725.82    506.90     79.90     33 o
  -2  -8   1   3069.10   2789.40    131.80     33 o
  -2  -4   0  25198.00  31085.60    363.30     33 o
  -2   7  -2    235.58    220.20     86.50     33 <
  -2   8  -2     74.13    154.10     82.30     33 <
  -1 -10   2    194.29    266.10     75.10     33 o
  -1  -7   1    763.02   1195.70    108.20     33 o
  -1  -6   1   1454.80   1171.70    118.90     33 o
  -1   3  -1  54687.00  37707.10    397.50     33 o
  -1   9  -2   1377.30   1099.70     98.00     33 o
  -1  10  -2     77.03    -19.00     70.40     33 <
   0  -9   2   1853.60   2157.70    123.80     33 o
   1  -7   2   2194.70   2267.70    125.60     33 o
   1  -3   1  53540.00  49773.80    452.10     33 o
   1   8  -1     32.82    160.70     77.00     33 <
   1   9  -1    245.95    225.90     74.30     33 o
   1  10  -1     35.91    181.30     68.60     33 <
   2 -10   3    372.07    483.10     82.70     33 o
   2  -9   3   1284.60    759.60     96.50     33 o
   2  -5   2   6521.00   6142.30    186.40     33 o
   3  -8   3   5574.90   4124.20    154.60     33 o
   3  -7   3   2956.10   2732.30    136.70     33 o
   3  -3   2   2254.30   2308.50    155.10     33 o
   3   2   1  44804.00  46625.60    440.10     33 o
   3   7   0    817.84    621.80     95.40     33 o
   3   9   0    138.24    214.20     73.50     33 <
   4 -10   4     62.18    122.30     70.30     33 <
   4  -9   4    799.51    596.80     85.70     33 o
   4  -6   3   3758.80   3031.00    138.80     33 o
   4   4   1  10100.00   8683.20    207.90     33 o
   4   5   1   1000.10   2227.10    135.80     33 o
   4  10   0    413.77    285.00     71.90     33 o
   5  -8   4   1646.40   1155.80    106.80     33 o
   5  -4   3   1628.60   2013.80    133.40     33 o
   5   7   1    375.97    282.40     87.20     33 o
   5   8   1    149.34    205.80     80.80     33 <
   5   9   1     87.55     82.20     70.90     33 <
   6  -6   4    314.45    296.40     88.30     33 o
   6  -2   3  13019.00  14064.30    254.90     33 o
   6   3   2  11647.00  10795.00    229.20     33 o
   6   4   2   1668.00   2741.80    140.80     33 o
   7  -9   5    426.35    405.90     76.30     33 o
   7  -8   5    240.52    356.00     78.20     33 o
   7  -4   4   7749.40   7495.00    191.10     33 o
   7   1   3   2390.90   1946.10    134.50     33 o
   7   6   2    439.02    346.50     87.80     33 o
   7   7   2    437.36    504.80     79.40     33 o
   7   8   2    189.51    192.40     75.50     33 <
   8  -7   5   1098.80    930.60     98.00     33 o
   8  -6   5    230.99    291.00     81.70     33 o
   8   3   3   9128.50   8834.70    204.50     33 o
   8   4   3   2914.10   3941.10    149.70     33 o
   8   9   2    168.81    149.50     69.70     33 <
   9  -5   5    848.77    875.40     97.00     33 o
   9  -4   5   1086.20    994.30     98.80     33 o
   9   0   4   1407.40   1446.10    110.40     33 o
   9   1   4    352.28    470.10     94.90     33 o
   9   6   3    361.39    448.20     82.40     33 o
   9   7   3    308.71    157.60     73.60     33 <
   9   8   3    235.01    337.50     73.50     33 o
  10  -6   6    429.80    298.10     80.90     33 o
  10  -3   5   1260.00    796.90     94.70     33 o
  10  -2   5    284.23    283.80     84.50     33 o
  10   2   4   2373.40   3869.90    146.10     33 o
  10   3   4   7695.50   8677.10    197.30     33 o
  10   4   4    336.62    492.30     84.90     33 o
  11  -5   6    343.05    493.00     77.70     33 o
  11  -4   6    299.21    522.80     82.10     33 o
  11   0   5    356.70    281.50     81.70     33 o
  11   1   5    763.79    429.20     86.20     33 o
  11   5   4    230.89    264.00     76.40     33 o
  11   6   4   1226.50   1213.60     93.40     33 o
  12  -2   6    142.04    151.30     74.50     33 <
  12   2   5   2367.80   2661.10    123.60     33 o
  12   3   5   2853.60   1440.00    101.40     33 o
  12   4   5    300.21     90.90     76.00     33 <
  13  -1   6    388.25    269.80     77.60     33 o
  13   0   6    206.31    162.70     73.10     33 <
  13   1   6    115.17    220.80     68.90     33 o
 -13  -1  -5    495.50    282.80     81.60     34 o
 -13   0  -5   1557.30   1417.90    110.30     34 o
 -12  -3  -4   1397.40   1533.70    107.10     34 o
 -12   1  -5   1941.20   1489.60    109.20     34 o
 -12   2  -5    563.55   1064.10     97.70     34 o
 -11  -6  -3    181.82    331.30     77.50     34 o
 -11  -5  -3    222.47    112.80     79.20     34 <
 -11  -2  -4    863.83   1129.40    110.70     34 o
 -11  -1  -4   3787.60   3566.10    143.70     34 o
 -11   4  -5    745.88    405.10     96.10     34 o
 -10  -7  -2    556.84    479.00     84.80     34 o
 -10  -4  -3   1346.40   1255.30    104.90     34 o
 -10   0  -4    676.81   1083.00    116.40     34 o
 -10   1  -4   9084.90  10084.20    219.20     34 o
 -10   5  -5    673.15    383.50     88.80     34 o
 -10   6  -5     29.35     60.00     74.00     34 <
  -9  -7  -2    559.78    156.90     85.60     34 <
  -9  -6  -2    533.70    337.10     86.60     34 o
  -9  -3  -3    747.60   1663.70    119.00     34 o
  -9  -2  -3  11105.00  10115.70    218.50     34 o
  -9   7  -5    114.54     21.70     71.20     34 <
  -8  -9  -1    286.19    433.90     81.50     34 o
  -8  -8  -1    403.49    703.90     89.80     34 o
  -8  -5  -2   2422.10   1667.30    120.50     34 o
  -8  -1  -3  10078.00  11260.80    238.90     34 o
  -8   4  -4    159.73    128.30     96.60     34 <
  -7  -8  -1    474.96    508.30     87.70     34 o
  -7  -7  -1   1245.80   1069.90    106.50     34 o
  -7  -4  -2  10394.00   9528.20    216.30     34 o
  -7  -3  -2   7509.20   5789.10    180.40     34 o
  -7   1  -3  14063.00  17934.60    284.00     34 o
  -7   6  -4   1493.10   1570.10    113.30     34 o
  -7   7  -4    176.47    361.30     81.10     34 o
  -6  -6  -1    682.19    593.80    103.90     34 o
  -6  -2  -2  14600.00  19179.40    296.70     34 o
  -6   3  -3   1328.10   2775.10    146.80     34 o
  -6   8  -4     28.48    139.00     76.90     34 <
  -6   9  -4    167.35    133.20     77.20     34 <
  -5  -4  -1    952.95   1596.80    133.10     34 o
  -5   5  -3   1184.70   1540.40    122.30     34 o
  -4 -10   1    367.86    238.10     81.30     34 <
  -4  -3  -1  28957.00  31942.70    371.30     34 o
  -4   7  -3    340.78    583.30     97.10     34 o
  -4   8  -3    212.55    475.90     87.40     34 o
  -3  -9   1   1286.90    998.90    106.90     34 o
  -3  -5   0    923.12   1129.90    129.40     34 o
  -3   4  -2   7888.80   8685.30    221.10     34 o
  -3   9  -3    295.57    293.70     81.10     34 o
  -3  10  -3    770.91    467.80     83.70     34 o
  -2 -10   2     24.98    -25.90     76.20     34 <
  -2  -7   1   6931.90   5510.80    171.90     34 o
  -2   6  -2    349.40    608.80    110.90     34 o
  -1 -10   2    456.00    451.30     82.30     34 o
  -1  -9   2   1341.20   1311.50    106.00     34 o
  -1  -6   1    866.26   1149.70    118.00     34 o
  -1   3  -1  40163.00  40151.70    416.50     34 o
  -1   8  -2    273.37    292.10     95.70     34 o
  -1   9  -2   1152.70   1402.00    106.30     34 o
   0  -8   2    413.32    571.20     95.50     34 o
   0  10  -2     89.16    163.40     68.00     34 <
   1 -10   3    320.85    308.10     81.70     34 o
   1  -6   2   4851.70   3979.70    155.40     34 o
   1   7  -1    671.38    628.60    105.50     34 o
   1   8  -1    135.80    416.80     87.20     34 o
   2  -9   3    816.92   1118.60    103.20     34 o
   2  -8   3    334.69    334.00     88.90     34 o
   2  -5   2   8851.40  10412.80    231.80     34 o
   2   4   0  32098.00  34683.30    387.10     34 o
   2   9  -1    946.46    527.80     86.60     34 o
   2  10  -1    376.99    506.30     82.30     34 o
   3 -10   4     96.02    148.50     79.40     34 <
   3  -7   3   5262.50   4968.10    166.90     34 o
   3  -3   2   6066.80   4276.60    183.70     34 o
   3   7   0    521.15    730.80     99.10     34 o
   4  -9   4   1104.70    456.70     92.70     34 o
   4  -5   3   3219.50   3280.90    152.00     34 o
   4   3   1  28569.00  32398.40    376.30     34 o
   4   4   1  11210.00  11593.70    241.30     34 o
   4  10   0    417.49    165.20     78.30     34 <
   5  -7   4    447.44    336.60     92.60     34 o
   5  -4   3   3377.80   4153.50    162.40     34 o
   5   6   1   2294.90   2271.90    129.90     34 o
   6  -9   5     64.75    117.20     71.40     34 <
   6  -6   4    457.09    701.90     97.60     34 o
   6  -2   3  14863.00  18532.40    285.80     34 o
   6   3   2   8942.40   9294.80    222.20     34 o
   6   8   1   1041.70    486.60     87.20     34 o
   6   9   1    104.35     83.00     73.80     34 <
   7  -8   5    261.27    497.00     83.80     34 o
   7  -7   5    282.60    179.50     81.80     34 <
   7  -4   4   8383.40   7874.00    196.60     34 o
   7   0   3  21850.00  16765.60    274.40     34 o
   7   5   2   4774.20   3655.90    149.90     34 o
   7   6   2    304.65    528.50     92.90     34 o
   8  -6   5    647.02    768.30     90.40     34 o
   8   2   3   6301.40   5350.10    178.90     34 o
   8   3   3   9218.10  10465.40    222.10     34 o
   8   7   2    174.55    667.90     84.10     34 o
   8   8   2    138.76    206.40     75.40     34 <
   8   9   2    140.87    165.70     71.80     34 <
   9  -7   6    252.93     80.80     70.60     34 <
   9  -4   5    846.51    851.50     98.10     34 o
   9   0   4   1029.30   1530.60    117.60     34 o
   9   4   3  10701.00   7162.50    184.30     34 o
   9   5   3   1824.60   1261.00    107.30     34 o
  10  -6   6    455.41    325.50     85.60     34 o
  10  -3   5    433.94    580.30     95.70     34 o
  10  -2   5    776.43    819.90     98.20     34 o
  10   2   4   1394.10   1216.20    107.60     34 o
  10   3   4   6862.00   7128.00    182.50     34 o
  10   7   3    328.51    147.20     72.50     34 <
  11  -5   6    170.95    242.20     78.90     34 o
  11  -4   6    609.98    445.00     83.80     34 o
  11  -1   5    795.85    813.60     95.00     34 o
  11   0   5    157.03    344.50     84.90     34 o
  11   4   4    788.03    756.80     98.90     34 o
  11   5   4    369.21    316.00     80.30     34 o
  12  -2   6    717.77    571.70     87.30     34 o
  12   1   5   1154.20    912.10     99.10     34 o
  12   2   5    928.85    927.70     96.00     34 o
  12   3   5   3082.90   2396.90    121.30     34 o
  13  -1   6    238.39    146.80     73.50     34 <
  13   0   6    153.93     95.40     72.40     34 <
 -13  -3  -4     61.76    127.90     73.70     35 <
 -13   0  -5    554.94   1117.70    102.50     35 o
 -13   1  -5    300.37    346.20     87.00     35 o
 -12  -3  -4    975.93   1118.50    103.10     35 o
 -12  -2  -4    241.08    283.60     89.00     35 o
 -12   1  -5   1516.70   1454.70    109.10     35 o
 -12   2  -5    879.19   1333.80    110.70     35 o
 -11  -5  -3    711.55    257.40     82.20     35 o
 -11  -4  -3    261.29    185.70     90.60     35 <
 -11  -1  -4   1418.90   1799.80    121.80     35 o
 -11   4  -5    299.05    613.30     92.20     35 o
 -10  -7  -2    147.48    342.40     82.00     35 o
 -10  -4  -3    714.53    974.00    103.10     35 o
 -10  -3  -3    274.96    439.50     98.00     35 o
 -10   0  -4   2221.50   1990.80    134.50     35 o
 -10   1  -4  12240.00   9456.20    214.10     35 o
 -10   4  -5   1029.60   1049.90    103.20     35 o
 -10   5  -5    340.17    363.70     87.80     35 o
  -9  -6  -2    758.92    825.90     97.70     35 o
  -9  -5  -2    436.53    700.00    101.00     35 o
  -9  -2  -3   3930.40   3791.00    155.80     35 o
  -9   6  -5    879.01    861.10    100.30     35 o
  -9   7  -5    186.87    127.80     75.80     35 <
  -8  -8  -1   1034.30    758.60     93.50     35 o
  -8  -4  -2   1451.00   1308.50    118.70     35 o
  -8  -1  -3  28026.00  19766.90    295.80     35 o
  -8   3  -4   1126.50   2232.50    139.00     35 o
  -8   4  -4    473.14    583.60    106.20     35 o
  -8   8  -5     64.96    105.00     76.00     35 <
  -7  -9   0    138.49    432.00     82.10     35 o
  -7  -7  -1   1562.40   1826.10    115.70     35 o
  -7  -6  -1   3181.90   1839.10    122.80     35 o
  -7  -3  -2   4814.60   4601.20    168.90     35 o
  -7   1  -3   5769.00   7933.70    214.60     35 o
  -7   5  -4   1133.50   1193.50    112.70     35 o
  -7   6  -4   2515.10   2396.00    132.10     35 o
  -6  -8   0   2175.20   2451.80    125.60     35 o
  -6  -5  -1   1763.10   2302.30    138.80     35 o
  -6   3  -3   2999.30   4213.40    173.60     35 o
  -6   7  -4   1159.20   1558.20    114.80     35 o
  -6   8  -4     53.17    166.10     80.60     35 <
  -5 -10   1    229.00    331.00     74.30     35 o
  -5  -7   0   3612.80   4050.30    155.30     35 o
  -5  -4  -1   1546.20   1813.40    141.00     35 o
  -5   4  -3   3413.70   3209.40    157.80     35 o
  -5   9  -4    664.30    453.60     83.80     35 o
  -4  -9   1    372.36    381.00     82.60     35 o
  -4  -6   0   3285.30   4137.30    161.40     35 o
  -4   6  -3   1460.30   1610.10    128.20     35 o
  -4   7  -3    305.48    710.40    105.30     35 o
  -3  -8   1    887.34    811.90    102.20     35 o
  -3   3  -2   2025.40   2904.50    185.00     35 o
  -3   8  -3   2595.70   1976.40    118.20     35 o
  -3   9  -3    213.84    251.80     86.40     35 <
  -2 -10   2     21.59     88.00     73.30     35 <
  -2  -7   1   7916.70   7077.40    193.50     35 o
  -2   5  -2  10799.00   9645.50    223.20     35 o
  -2  10  -3    105.43    236.90     78.10     35 o
  -1  -9   2   2175.20   1606.40    118.40     35 o
  -1  -8   2   1342.70   1814.00    126.40     35 o
  -1  -5   1   5722.30   5680.90    189.50     35 o
  -1   7  -2   2870.10   2031.10    132.40     35 o
  -1   8  -2    484.48    463.50     95.20     35 o
   0  -7   2   3234.60   2724.80    145.70     35 o
   0   9  -2   3155.70   1860.60    121.70     35 o
   0  10  -2    233.46    304.60     79.80     35 o
   1  -9   3     42.84    137.60     81.70     35 <
   1  -6   2   6779.30   6033.40    183.20     35 o
   1   6  -1   1670.60   1486.20    131.90     35 o
   1   7  -1    585.81   1135.90    118.40     35 o
   2  -8   3    629.92    484.30     97.60     35 o
   2  -4   2   8066.00  12653.10    253.10     35 o
   2   8  -1   3533.90   3293.60    143.30     35 o
   2   9  -1    773.31    818.70     95.80     35 o
   3 -10   4     99.00    100.30     72.80     35 <
   3  -9   4    396.75    376.30     82.50     35 o
   3  -6   3  15100.00  13269.60    250.80     35 o
   3  -3   2   1933.70   3881.40    177.70     35 o
   3   5   0   4348.50   2671.90    154.70     35 o
   3  10  -1    270.58    250.30     79.80     35 o
   4  -8   4    353.48    518.90     91.10     35 o
   4  -5   3   3223.30   2944.70    150.20     35 o
   4   3   1  25939.00  32155.10    373.30     35 o
   4   8   0    917.00    657.90     99.30     35 o
   5  -7   4    653.55    453.60     92.10     35 o
   5  -3   3  23993.00  21984.00    314.00     35 o
   5   5   1   1901.10   2468.30    145.30     35 o
   5   9   0   1078.40   1187.10     97.10     35 o
   6  -9   5     60.96    -37.20     74.70     35 <
   6  -8   5    200.88    297.40     81.90     35 o
   6  -5   4   1754.70   2483.60    136.60     35 o
   6  -2   3  20107.00  18759.40    292.40     35 o
   6   2   2   8453.70  13383.00    260.40     35 o
   6   7   1   1561.90   1138.70    109.20     35 o
   6   8   1    348.11    534.60     86.60     35 o
   7  -7   5    145.62    188.20     83.80     35 <
   7  -4   4  11483.00   9862.60    216.60     35 o
   7   0   3  16871.00  17138.00    282.60     35 o
   7   4   2   3301.00   6647.00    185.40     35 o
   7   5   2   6891.10   6552.10    181.50     35 o
   7   9   1    190.79    254.60     77.30     35 o
   8  -8   6     99.08      5.50     75.10     35 <
   8  -6   5   2407.60   1566.10    113.70     35 o
   8  -5   5   3042.40   3886.80    150.10     35 o
   8   2   3   7273.80   5372.60    176.30     35 o
   8   6   2    156.08    245.70     85.90     35 <
   8   7   2    168.64    371.20     85.70     35 o
   9  -7   6    186.39     19.10     76.60     35 <
   9  -4   5    608.00    404.30     98.60     35 o
   9   0   4   1094.80   1652.20    121.40     35 o
   9   4   3   3024.40   3610.90    149.00     35 o
   9   8   2    233.65    450.20     83.90     35 o
  10  -6   6    787.81    471.50     91.30     35 o
  10  -2   5    215.60    741.00     94.60     35 o
  10   1   4   5131.30   6718.50    186.60     35 o
  10   2   4    207.98    351.90     95.10     35 o
  10   6   3    364.61    477.10     82.20     35 o
  10   7   3    178.75    225.90     78.40     35 <
  11  -4   6    296.98    413.40     84.50     35 o
  11  -1   5    291.04    594.00     90.60     35 o
  11   0   5    116.78    225.90     82.80     35 <
  11   3   4    327.56    684.90     95.00     35 o
  11   4   4    513.66    738.00     95.10     35 o
  12  -2   6    194.96    379.00     84.90     35 o
  12   1   5    478.83    767.00     93.90     35 o
  12   2   5    734.08    567.60     95.10     35 o
  12   5   4    356.03    436.60     82.00     35 o
  13  -1   6    211.68    162.40     77.50     35 <
  13   0   6    128.41    103.90     73.30     35 <
  13   3   5     74.76     63.00     77.80     35 <
 -13  -3  -4    130.26    171.10     74.00     36 <
 -13   0  -5   1344.00    737.90     97.10     36 o
 -13   1  -5    354.56    278.90     81.70     36 o
 -12  -5  -3    268.00    448.70     79.30     36 o
 -12  -2  -4    153.11    201.40     83.40     36 <
 -12   2  -5    555.69    527.00     87.70     36 o
 -11  -4  -3    357.32    188.30     83.90     36 <
 -11  -1  -4    614.36   1399.70    111.30     36 o
 -11   0  -4    756.42   2073.40    123.10     36 o
 -11   4  -5    264.80    391.60     88.50     36 o
 -10  -6  -2   1180.90    804.90     97.50     36 o
 -10  -3  -3    339.00    825.20     99.40     36 o
 -10   1  -4   5951.80   6757.90    186.50     36 o
 -10   4  -5    298.38    686.20     91.90     36 o
 -10   5  -5    624.84    485.70     88.80     36 o
  -9  -8  -1     98.34    116.80     75.90     36 <
  -9  -5  -2    851.80    648.20     96.20     36 o
  -9  -2  -3   6404.40   6841.80    188.10     36 o
  -9   6  -5    433.94    663.70     94.60     36 o
  -9   7  -5     91.39    218.60     74.30     36 <
  -8  -7  -1   1050.10    532.80     90.10     36 o
  -8  -4  -2    467.73    874.00    108.90     36 o
  -8   0  -3   6226.90   7770.50    205.10     36 o
  -8   3  -4   1192.10   1326.60    121.80     36 o
  -8   4  -4    235.68    293.20     98.40     36 <
  -8   8  -5    131.53    279.70     77.40     36 o
  -7  -9   0    166.49     77.30     74.10     36 <
  -7  -6  -1    665.59   1752.00    120.90     36 o
  -7  -3  -2   8449.70   8058.80    201.80     36 o
  -7   1  -3  11009.00  12547.70    245.50     36 o
  -7   5  -4   2584.40   1448.40    114.20     36 o
  -7   9  -5    514.65    203.60     81.10     36 <
  -6  -8   0   1791.50   1788.60    112.70     36 o
  -6  -5  -1    473.78    983.00    109.70     36 o
  -6   3  -3   1917.90   4098.50    171.30     36 o
  -6   7  -4   2492.40   2910.20    135.10     36 o
  -5 -10   1    211.08    148.40     74.10     36 <
  -5  -9   1    208.33    167.20     78.70     36 <
  -5  -7   0   6079.10   6610.10    181.70     36 o
  -5   4  -3   3051.30   3430.10    153.50     36 o
  -5   8  -4   2036.00   1522.80    112.20     36 o
  -5   9  -4    241.51    637.20     87.00     36 o
  -4  -9   1    149.35    556.40     89.20     36 o
  -4  -8   1   1320.30    939.20    104.60     36 o
  -4  -2  -1 103840.00  86675.00    585.00     36 o
  -4   6  -3   2376.30   1671.70    122.20     36 o
  -4  10  -4    312.03     83.60     72.50     36 <
  -3 -10   2    149.82     95.70     73.20     36 <
  -3  -7   1   5692.30   3562.60    149.10     36 o
  -3   3  -2   2307.00   2822.20    176.40     36 o
  -3   7  -3   6769.10   5572.00    171.50     36 o
  -3   8  -3   2300.90   3254.70    139.10     36 o
  -2  -9   2    731.90    747.00     93.30     36 o
  -2  -6   1  14427.00  14072.80    256.50     36 o
  -2   5  -2   8916.60  10106.00    224.80     36 o
  -2   9  -3    604.80    619.50     88.60     36 o
  -2  10  -3    527.24    511.70     82.40     36 o
  -1  -8   2    764.67   1194.90    109.10     36 o
  -1  -5   1   5024.20   7719.30    210.40     36 o
  -1   6  -2   4265.00   4351.20    165.00     36 o
  -1   7  -2   1595.70   2923.60    140.60     36 o
   0  -7   2   5688.20   5998.30    179.70     36 o
   0   8  -2   3079.30   2206.40    126.30     36 o
   0   9  -2   1755.50   1919.90    118.50     36 o
   1  -9   3    122.76    114.00     80.10     36 <
   1  -8   3    994.64    858.00    102.30     36 o
   1  -2   1  38853.00  35553.80    403.90     36 o
   1   6  -1   1071.60   1434.20    122.40     36 o
   1  10  -2    189.72    274.80     73.50     36 o
   2 -10   4     23.56    105.40     72.40     36 <
   2  -7   3   4387.00   5230.30    176.00     36 o
   2  -4   2  11028.00   9900.90    232.50     36 o
   2   7  -1   7631.00   5484.60    177.50     36 o
   2   8  -1   2043.30   2654.00    133.60     36 o
   3  -9   4     36.83    130.40     76.40     36 <
   3  -6   3   5526.30   9477.00    216.80     36 o
   3   5   0   1095.60   1355.60    133.40     36 o
   3   9  -1   1517.50   1052.10     98.50     36 o
   3  10  -1    197.92    262.80     76.40     36 o
   4 -10   5    142.87    -64.40     73.50     36 <
   4  -8   4    156.89    287.40     84.30     36 o
   5  -9   5     93.70     48.80     70.90     36 <
   5  -6   4   7222.40   5732.80    182.00     36 o
   5  -3   3  25057.00  19890.70    296.90     36 o
   5   4   1   4520.30   2852.00    151.00     36 o
   5   9   0    607.12    598.00     87.90     36 o
   6  -8   5    402.10    427.60     82.50     36 o
   6  -5   4   1918.10   2424.90    134.50     36 o
   6  -2   3  14812.00  18836.60    289.90     36 o
   6   2   2   4477.20   7804.20    214.80     36 o
   6   6   1    420.31    643.00    101.10     36 o
   6   7   1   1275.40   1053.70    103.00     36 o
   7  -7   5    303.35    416.90     84.80     36 o
   7  -4   4  14969.00  11621.70    231.70     36 o
   7   0   3  14229.00  16622.40    274.80     36 o
   7   4   2   3000.00   4182.50    161.90     36 o
   7   8   1    736.80    382.30     81.00     36 o
   7   9   1    262.42    340.40     80.10     36 o
   8  -8   6     46.46      1.90     70.40     36 <
   8  -5   5   2593.90   2628.60    132.80     36 o
   8   2   3  10612.00  10135.10    215.40     36 o
   8   5   2   3835.00   2537.00    135.70     36 o
   8   6   2     51.37    362.40     82.10     36 o
   9  -7   6    242.21     49.00     76.60     36 <
   9  -4   5   1527.50   1334.60    103.40     36 o
   9  -1   4   1639.50   1980.80    123.90     36 o
   9   0   4    717.15   1468.90    120.80     36 o
   9   3   3   1145.80   1369.90    117.50     36 o
   9   4   3   5584.40   5119.00    161.80     36 o
   9   7   2    212.65    132.20     73.10     36 <
   9   8   2    155.69    253.00     75.00     36 o
  10  -6   6    792.07    659.00     89.70     36 o
  10  -5   6    111.97    100.70     77.70     36 <
  10  -2   5    163.12     79.20     84.00     36 <
  10   1   4   5746.00   5384.00    173.20     36 o
  10   5   3    594.59    293.40     85.30     36 o
  10   6   3    121.46    486.60     80.10     36 o
  11  -4   6    575.60    737.80     89.40     36 o
  11  -1   5    664.77    669.50     96.60     36 o
  11   3   4    246.98    465.30     85.50     36 o
  12  -2   6    172.76    315.60     78.30     36 o
  12   1   5   1701.60   1297.90    101.70     36 o
  12   4   4    254.19     72.00     76.80     36 <
  12   5   4    143.71    198.10     78.70     36 <
  13  -1   6    339.64    361.80     75.50     36 o
  13   2   5    615.96    491.00     82.40     36 o
  13   3   5     82.51    290.50     72.70     36 o
 -13  -3  -4     64.95     64.40     69.90     37 <
 -13  -2  -4    239.91    148.10     74.10     37 <
 -13   1  -5    826.19    490.40     79.00     37 o
 -12  -5  -3    372.72    508.90     81.00     37 o
 -12  -4  -3    167.81    212.60     77.00     37 <
 -12  -2  -4     90.55    245.90     76.70     37 o
 -12  -1  -4   1214.70   1387.80    100.90     37 o
 -12   2  -5    773.14    689.90     89.10     37 o
 -11  -6  -2    365.10    340.50     80.50     37 o
 -11  -4  -3    523.77    211.50     80.40     37 <
 -11  -3  -3    570.62    534.70     84.50     37 o
 -11   0  -4   3020.50   2856.00    132.30     37 o
 -10  -5  -2   1059.10    901.20     94.30     37 o
 -10  -2  -3    432.11    355.60     88.50     37 o
 -10   1  -4   5649.00   6120.80    179.90     37 o
 -10   4  -5     74.03    223.30     79.10     37 <
 -10   5  -5    386.33    528.80     87.20     37 o
  -9  -7  -1    428.00    555.90     87.20     37 o
  -9  -4  -2   3183.60   2282.90    125.40     37 o
  -9  -1  -3   2195.20   2563.30    130.40     37 o
  -9   6  -5    341.63    404.40     83.90     37 o
  -8  -6  -1   1977.40   1542.50    113.60     37 o
  -8  -3  -2   1642.00   1238.00    115.00     37 o
  -8   0  -3  11745.00  12859.30    241.90     37 o
  -8   3  -4    502.17    475.40    102.60     37 o
  -8   7  -5   1134.10    844.90     97.50     37 o
  -8   8  -5    162.60    266.40     71.30     37 o
  -7  -5  -1   2951.10   3386.60    142.60     37 o
  -7  -2  -2   1251.90   1365.90    126.30     37 o
  -7   1  -3   1332.20   2106.40    138.60     37 o
  -7   5  -4    316.76    689.80     96.90     37 o
  -7   8  -5    565.00    713.00     85.00     37 o
  -7   9  -5    164.97    129.40     71.70     37 <
  -6  -4  -1    392.72    680.10    104.90     37 o
  -6   6  -4    639.21    838.10     97.50     37 o
  -5  -9   1    196.88    196.50     75.90     37 <
  -5  -3  -1    437.54   1317.80    136.70     37 o
  -5   4  -3   3119.90   3153.50    146.30     37 o
  -5   7  -4   1678.10   1211.00    102.40     37 o
  -5   8  -4   1685.50   1693.20    109.60     37 o
  -4 -10   2    297.95     31.30     72.00     37 <
  -4  -8   1   1164.70   1045.40     99.70     37 o
  -4  -2  -1 118370.00 110923.00    655.00     37 o
  -4   5  -3   3966.20   3633.00    154.30     37 o
  -4   9  -4    353.89    400.70     82.60     37 o
  -4  10  -4    345.87    220.50     72.10     37 o
  -3  -9   2    152.36    149.80     74.10     37 <
  -3   3  -2   1805.70   3160.00    172.40     37 o
  -3   6  -3  14072.00  12548.90    237.10     37 o
  -3   7  -3   3985.40   5104.80    168.00     37 o
  -3  10  -4     38.49    128.50     69.20     37 <
  -2  -8   2    307.33    292.50     87.80     37 o
  -2   4  -2  16704.00  13757.70    257.30     37 o
  -2   8  -3   1368.00    910.80     98.20     37 o
  -1 -10   3     99.54     53.60     71.40     37 <
  -1  -7   2   2472.30   1800.90    125.50     37 o
  -1   2  -1  36930.00  37205.60    413.20     37 o
  -1   6  -2   5524.50   4690.40    169.30     37 o
  -1   9  -3     65.75     90.20     76.40     37 <
  -1  10  -3    294.71    211.80     77.50     37 <
   0  -6   2   3037.80   3358.90    150.60     37 o
   0   7  -2   2375.90   3561.80    145.40     37 o
   1 -10   4    764.39    803.70     91.90     37 o
   1  -8   3    830.38   1038.70    104.20     37 o
   1  -5   2  26119.00  27142.10    346.80     37 o
   1  -2   1  58438.00  57181.00    495.00     37 o
   1   5  -1   4238.10   7076.50    204.30     37 o
   1   9  -2   1314.80   1593.10    113.60     37 o
   2  -9   4    165.23    229.20     76.90     37 <
   2   6  -1  17170.00  14960.90    260.00     37 o
   2   7  -1   5594.20   6287.60    179.80     37 o
   2  10  -2     58.63   -119.10     68.40     37 <
   3  -8   4    149.05     33.50     86.00     37 <
   3   8  -1    961.70    694.70     99.30     37 o
   4 -10   5     79.44    134.10     71.20     37 <
   4  -7   4   1998.80   1390.20    114.70     37 o
   4  -4   3   8042.60   8088.60    203.70     37 o
   4   6   0   2231.70   3406.20    152.00     37 o
   4   9  -1    119.96    432.80     78.10     37 o
   4  10  -1    274.85    174.80     73.40     37 <
   5  -9   5     84.77    105.20     73.50     37 <
   5  -8   5    200.60      3.00     79.10     37 <
   5  -6   4   6656.30   6546.00    185.10     37 o
   5  -3   3  20187.00  20648.70    298.70     37 o
   5   4   1   1406.50   1428.60    130.80     37 o
   5   7   0   2440.90   3261.30    140.70     37 o
   6  -7   5    393.04    238.20     85.90     37 <
   6  -5   4   1599.00   2253.60    136.50     37 o
   6   5   1    359.94    778.20    107.80     37 o
   7  -6   5    700.49    812.50     97.70     37 o
   7  -3   4    795.57    817.30    111.20     37 o
   7   0   3  18444.00  17001.50    272.40     37 o
   7   3   2  11630.00   7891.20    198.00     37 o
   7   7   1   1710.10   1831.10    113.00     37 o
   8  -8   6     60.35    -13.90     70.30     37 <
   8  -5   5   2091.00   2674.60    126.60     37 o
   8   1   3  20743.00  22972.30    313.40     37 o
   8   5   2   2059.00   1993.50    125.60     37 o
   8   8   1    804.17    848.10     89.50     37 o
   8   9   1     77.26     99.50     70.50     37 <
   9  -7   6     59.71     78.30     76.80     37 <
   9  -6   6    466.37    309.50     81.80     37 o
   9  -4   5    494.16    710.30     97.60     37 o
   9  -1   4   4152.70   4987.80    160.90     37 o
   9   3   3   1084.80    776.20    110.30     37 o
   9   6   2    997.51    405.00     85.90     37 o
   9   7   2     82.33    174.70     74.10     37 <
  10  -5   6    210.68    391.70     78.90     37 o
  10  -2   5    207.93    429.90     82.20     37 o
  10   1   4   4452.30   4712.70    164.70     37 o
  10   4   3    340.37    528.20     87.10     37 o
  10   5   3    345.32    480.30     89.20     37 o
  11  -4   6    447.97    483.10     84.30     37 o
  11  -1   5    226.67    392.20     87.20     37 o
  11   2   4   2359.60   2009.90    124.80     37 o
  11   3   4    399.06    765.00     91.30     37 o
  11   6   3     89.44    139.40     74.50     37 <
  12  -2   6    188.42    460.50     80.00     37 o
  12   0   5    274.69    779.30     88.70     37 o
  12   1   5   1348.50   1365.30    101.80     37 o
  12   4   4    370.46    638.90     82.70     37 o
  13  -1   6    217.88     45.20     70.50     37 <
  13   2   5    212.45    369.30     79.10     37 o
 -13  -2  -4    269.78     64.20     69.40     38 <
 -13   1  -5    205.60    268.90     73.80     38 o
 -12  -4  -3    430.20    447.60     73.90     38 o
 -12  -1  -4    675.49    565.80     81.70     38 o
 -12   2  -5    885.09    574.00     83.00     38 o
 -11  -6  -2    179.14    285.30     75.20     38 o
 -11  -3  -3    409.99    424.10     82.40     38 o
 -11   0  -4    705.57    883.70     90.20     38 o
 -10  -7  -1    253.39    263.50     68.80     38 o
 -10  -5  -2    334.99    350.70     79.00     38 o
 -10  -2  -3    677.85    650.30     89.80     38 o
 -10   1  -4   3582.70   4453.60    155.00     38 o
 -10   4  -5    182.40    201.40     72.40     38 <
  -9  -6  -1    174.62    505.10     80.80     38 o
  -9  -4  -2   2672.00   1922.00    114.30     38 o
  -9  -1  -3    766.57    971.60     96.70     38 o
  -9   5  -5    648.28    567.50     87.20     38 o
  -9   6  -5    695.63    478.10     79.80     38 o
  -8  -8   0     54.69     55.80     67.60     38 <
  -8  -6  -1   2068.20   1490.70    103.10     38 o
  -8  -3  -2    676.87    827.00     98.70     38 o
  -8   0  -3   1323.00   2242.40    130.30     38 o
  -8   3  -4    691.52    606.40     94.20     38 o
  -8   6  -5    492.85    506.10     78.70     38 o
  -8   7  -5    446.90    877.50     87.00     38 o
  -7  -7   0    556.19    316.50     76.10     38 o
  -7  -5  -1   2637.40   3054.50    130.50     38 o
  -7  -2  -2   3481.20   2290.30    129.40     38 o
  -7   1  -3   1907.20   1509.90    119.60     38 o
  -7   4  -4   7076.40   5912.30    173.50     38 o
  -7   8  -5    561.70    354.10     74.80     38 o
  -6  -9   1    154.31    109.10     70.90     38 <
  -6  -6   0   2702.90   3011.70    133.40     38 o
  -6   6  -4    381.60    353.60     78.90     38 o
  -6   9  -5     23.60    121.00     65.50     38 <
  -5 -10   2    136.04    201.20     69.20     38 <
  -5  -8   1    385.80    345.90     78.60     38 o
  -5  -5   0   6600.80   8264.60    195.80     38 o
  -5   7  -4    947.04   1246.20     98.80     38 o
  -4  -9   2    496.52    450.20     78.30     38 o
  -4  -7   1   2325.80   2153.40    122.60     38 o
  -4   5  -3   1773.00   2080.80    121.80     38 o
  -4   8  -4    739.58    661.80     85.70     38 o
  -3  -6   1    702.90    875.60     98.00     38 o
  -3   6  -3  11408.00  11078.20    221.20     38 o
  -3   9  -4    117.09    175.90     65.10     38 <
  -3  10  -4     21.75    111.60     63.10     38 <
  -2 -10   3     67.90    119.00     67.90     38 <
  -2  -5   1   6884.70   6366.60    183.70     38 o
  -2   4  -2   3403.40   4625.70    171.20     38 o
  -2   7  -3   3250.30   3171.40    132.70     38 o
  -1  -9   3     37.11     75.90     70.10     38 <
  -1  -4   1    810.79   1794.10    139.00     38 o
  -1   2  -1  46932.00  45334.60    444.20     38 o
  -1   5  -2  15937.00  18724.40    285.00     38 o
  -1   9  -3     89.24    143.20     69.40     38 <
   0 -10   4     64.28    -16.10     66.00     38 <
   0   6  -2   3823.70   3725.80    143.80     38 o
   1 -10   4    663.16    784.90     88.00     38 o
   1  -7   3    700.80   1300.70    103.60     38 o
   1   8  -2    637.89    802.50     90.20     38 o
   2  -9   4    113.20    181.60     73.90     38 <
   2  -6   3    165.72    425.30     95.70     38 o
   2   6  -1  10770.00  11335.50    225.80     38 o
   2   9  -2    964.44    632.60     84.00     38 o
   2  10  -2     86.79    112.60     64.00     38 <
   3 -10   5    201.49    236.60     73.60     38 o
   3  -8   4    266.26    306.80     83.10     38 o
   3  -5   3   1254.20   1237.40    113.90     38 o
   3   7  -1   3527.60   2385.90    123.80     38 o
   4  -9   5    247.76    327.80     74.40     38 o
   4  -4   3   1630.40    893.70    121.40     38 o
   4   8  -1    933.89    931.60     89.30     38 o
   4   9  -1    112.20    182.00     66.70     38 <
   5  -8   5    664.85    283.80     79.00     38 o
   5  -3   3  20909.00  22288.40    304.50     38 o
   5   3   1   1519.90   2018.00    136.30     38 o
   5   7   0   2309.50   2727.00    127.90     38 o
   5  10  -1     96.34     80.90     62.40     38 <
   6  -9   6    265.61    172.60     71.30     38 <
   6  -7   5    280.76    278.60     76.50     38 o
   6  -4   4    332.94    322.30     89.80     38 o
   6   8   0    867.17    675.10     90.00     38 o
   7  -8   6     46.29     52.20     67.90     38 <
   7  -6   5    921.55    706.50     89.50     38 o
   7  -3   4    386.59    268.00     91.80     38 <
   7   3   2   9827.60   8709.30    194.90     38 o
   7   6   1    516.21    770.00     92.70     38 o
   7   9   0    192.72    156.80     66.00     38 <
   8  -7   6    109.26     79.20     67.20     38 <
   8  -5   5   1794.30   2452.80    123.70     38 o
   8   1   3  14473.00  12998.10    237.00     38 o
   8   4   2    397.51    534.90     91.50     38 o
   8   7   1     94.74    181.20     68.10     38 <
   8   8   1    847.83    677.00     83.30     38 o
   9  -6   6    472.75    165.50     75.70     38 <
   9  -4   5    544.63   1302.40    100.80     38 o
   9  -1   4   2222.70   2147.90    119.10     38 o
   9   2   3   3150.60   3327.40    137.60     38 o
   9   5   2    112.93     23.90     74.90     38 <
   9   6   2    233.26    202.80     71.30     38 <
  10  -5   6    185.51    184.80     70.90     38 <
  10  -2   5    136.64     37.60     75.10     38 <
  10   1   4   4546.00   4452.80    151.00     38 o
  10   4   3    150.31    294.10     77.30     38 o
  10   7   2    318.08    239.20     71.20     38 o
  11  -4   6    357.47    298.00     76.90     38 o
  11  -1   5    205.91    370.20     79.40     38 o
  11   2   4   3311.70   2367.70    117.10     38 o
  11   5   3    158.33     73.70     68.80     38 <
  12  -2   6    273.89    265.60     73.80     38 o
  12   0   5    163.58    298.60     75.40     38 o
  12   3   4    984.01    808.30     88.00     38 o
  12   4   4    491.62    465.90     74.30     38 o
  13  -1   6    102.92     27.50     62.70     38 <
  13   1   5    441.29    391.70     73.20     38 o
  13   2   5    146.32    163.90     70.10     38 <
 -13  -4  -3    382.28    298.20     82.70     39 o
 -13  -2  -4    187.86    275.30     81.10     39 o
 -13  -1  -4    292.83    298.50     82.40     39 o
 -13   1  -5    226.15    471.80     83.00     39 o
 -12  -3  -3    764.76    850.20     99.20     39 o
 -12  -1  -4   1403.10   1113.20    104.60     39 o
 -12   2  -5    928.89    939.10    102.90     39 o
 -11  -5  -2    569.18    478.60     89.40     39 o
 -11  -3  -3   1171.40    945.60     99.80     39 o
 -11  -2  -3    592.26    949.30    100.80     39 o
 -11   0  -4   3269.20   2761.60    131.00     39 o
 -10  -7  -1    179.46    272.10     80.60     39 o
 -10  -4  -2   3427.60   2701.00    136.90     39 o
 -10  -2  -3   1159.30    875.70    109.80     39 o
 -10   1  -4  10584.00   7265.10    195.60     39 o
 -10   4  -5    194.90    365.90     89.40     39 o
  -9  -6  -1    294.31    484.70     91.10     39 o
  -9  -3  -2    662.23   1099.60    116.40     39 o
  -9  -1  -3   1288.40   1571.70    126.40     39 o
  -9   5  -5   1595.80   1946.60    117.60     39 o
  -8  -5  -1   1442.10   1174.90    116.30     39 o
  -8   0  -3   1206.70   2014.50    137.60     39 o
  -8   3  -4    372.55    549.60    116.20     39 o
  -8   6  -5   1116.90   1061.60    106.90     39 o
  -7  -9   1   1009.10    584.60     93.10     39 o
  -7  -7   0    231.46    542.10     96.80     39 o
  -7  -4  -1   3690.50   2896.10    146.10     39 o
  -7   1  -3   1846.00   2128.50    145.70     39 o
  -7   4  -4  11373.00  10314.80    224.10     39 o
  -7   7  -5    402.10    837.60     96.30     39 o
  -7   8  -5   1113.80   1078.80    101.30     39 o
  -6  -8   1    387.19    261.20     88.70     39 <
  -6  -6   0   6954.10   5881.60    181.50     39 o
  -6  -3  -1   5093.00   5759.10    186.60     39 o
  -6   5  -4   2270.60   2667.20    143.50     39 o
  -6   8  -5    712.77    371.00     86.70     39 o
  -6   9  -5     78.23    243.10     77.20     39 o
  -5 -10   2    362.30    420.60     83.50     39 o
  -5  -7   1   1200.30   1831.80    126.00     39 o
  -5  -5   0   9100.90  12185.00    242.70     39 o
  -5   3  -3  28616.00  28761.40    353.40     39 o
  -5   6  -4   7334.40   7677.10    198.80     39 o
  -5   7  -4    933.68   1707.00    119.40     39 o
  -4  -9   2    159.69    442.30     88.30     39 o
  -4  -4   0  34962.00  29712.10    358.20     39 o
  -4   8  -4    190.38    602.70     94.80     39 o
  -3 -10   3   1541.50   1351.90    102.10     39 o
  -3  -8   2    367.39    563.20     99.10     39 o
  -3  -3   0   3820.20   4346.20    195.10     39 o
  -3   6  -3  18203.00  24582.10    325.90     39 o
  -3   9  -4    380.21    505.30     88.10     39 o
  -2  -9   3   2845.10   2258.70    123.00     39 o
  -2  -7   2    583.89    850.40    114.10     39 o
  -2  -2   0  15083.00  22950.80    350.70     39 o
  -2   7  -3   9121.10   7573.40    197.20     39 o
  -2  10  -4     25.20    110.20     75.80     39 <
  -1  -6   2   3482.10   4839.00    177.40     39 o
  -1   5  -2  29544.00  31994.70    373.10     39 o
  -1   8  -3   1315.20   1149.30    113.00     39 o
   0 -10   4     37.30      7.20     77.60     39 <
   0  -5   2  67761.00  61058.80    498.70     39 o
   0   6  -2   6590.30   6223.80    188.60     39 o
   1  -9   4    207.31    141.20     84.70     39 <
   1  -7   3   1011.80   1254.90    117.80     39 o
   1   4  -1   1421.30   2802.50    173.00     39 o
   1   7  -2   2546.80   2578.60    138.10     39 o
   1  10  -3    451.28    483.10     84.20     39 o
   2 -10   5    325.95    439.30     84.20     39 o
   2  -8   4    118.29     94.40     89.90     39 <
   2  -6   3   1230.20   1005.60    119.70     39 o
   2   5  -1  11779.00  10068.80    233.40     39 o
   2   8  -2    467.12    205.60     94.00     39 <
   2   9  -2    626.63    845.40     96.30     39 o
   3 -10   5    813.57    627.60     90.10     39 o
   3  -9   5    823.31   1232.70    106.30     39 o
   3  -7   4    367.37    412.00    100.20     39 o
   3  -5   3   1949.40   2364.70    145.30     39 o
   3   7  -1   2805.50   3672.20    154.10     39 o
   3  10  -2     82.88    -13.90     78.00     39 <
   4  -9   5    378.17    381.00     90.80     39 o
   4  -6   4    155.46    423.10    103.90     39 o
   4  -4   3   1367.00   2817.00    152.80     39 o
   4   8  -1    814.63   1101.30    104.60     39 o
   5  -8   5    112.09    327.60     88.60     39 o
   5  -5   4    196.44    579.40    111.20     39 o
   5   3   1    842.19   2136.10    160.30     39 o
   5   9  -1    144.29    288.00     78.40     39 o
   5  10  -1    208.16    230.60     77.40     39 <
   6  -9   6    467.11    290.80     83.40     39 o
   6  -7   5    297.75   1339.40    110.50     39 o
   6  -4   4    324.88    637.40    114.60     39 o
   6   1   2  46864.00  47009.50    443.40     39 o
   6   4   1    838.48   1335.60    121.90     39 o
   7  -8   6     78.42    127.40     76.90     39 <
   7  -6   5   1112.00   1349.60    115.50     39 o
   7  -3   4    604.45    509.20    112.60     39 o
   7   2   2   3039.90   3541.10    163.80     39 o
   7   5   1   6345.70   4899.10    169.80     39 o
   7   9   0    231.44    206.90     78.90     39 <
   8  -7   6    185.68    146.20     81.00     39 <
   8  -5   5   5064.90   4365.00    160.20     39 o
   8   1   3  23912.00  19843.40    298.00     39 o
   8   4   2    763.64   1257.70    122.10     39 o
   8   7   1    221.58    597.20     88.20     39 o
   9  -6   6    386.86    275.60     89.10     39 o
   9  -1   4    520.80   1222.60    116.20     39 o
   9   2   3   6748.00   4587.70    169.80     39 o
   9   5   2    541.46    531.30     96.40     39 o
   9   8   1    162.53    108.60     72.80     39 <
  10  -5   6    160.31    125.10     83.70     39 <
  10  -2   5    124.09    297.90     90.30     39 o
  10   0   4    307.70    752.60    106.40     39 o
  10   3   3   1520.50   2232.70    129.60     39 o
  10   6   2    616.81    807.10     93.90     39 o
  11  -4   6    698.91    628.40     91.40     39 o
  11  -1   5    781.99    812.40     97.80     39 o
  11   1   4     62.21    296.60     86.80     39 o
  11   2   4   4015.60   4386.20    153.10     39 o
  11   4   3    445.47    391.60     84.80     39 o
  11   5   3     88.84    200.30     80.50     39 <
  12   0   5    213.50    878.50     94.90     39 o
  12   3   4   2114.30   1401.60    108.00     39 o
  13  -2   6     87.00    336.40     78.50     39 o
  13  -1   6    416.99    173.80     79.10     39 <
  13   1   5    265.74    410.30     81.10     39 o
 -13  -4  -3    630.46    421.80     79.40     40 o
 -13  -1  -4     32.41    126.40     73.30     40 <
 -13   1  -5    259.37    215.80     75.80     40 <
 -12  -5  -2    136.02    175.90     75.40     40 <
 -12  -3  -3   1102.70    995.40    100.70     40 o
 -12   0  -4    392.94    564.30     86.30     40 o
 -12   2  -5   2559.50   1367.30    103.50     40 o
 -11  -5  -2    504.31    306.70     80.20     40 o
 -11  -2  -3    188.60    373.40     86.30     40 o
 -11   0  -4   1205.60   1338.40    107.20     40 o
 -10  -6  -1    378.60    516.90     82.70     40 o
 -10  -4  -2   2313.10   2233.10    124.80     40 o
 -10  -1  -3    614.73    914.10    103.50     40 o
 -10   1  -4   6560.60   5595.90    170.20     40 o
 -10   4  -5    206.91    391.70     83.60     40 o
  -9  -5  -1   1958.70   1988.20    120.10     40 o
  -9  -3  -2    220.95    379.20     93.10     40 o
  -9   5  -5   2123.10   1868.20    114.60     40 o
  -8  -9   1     65.14    128.20     70.40     40 <
  -8  -5  -1   2319.60   1448.10    112.90     40 o
  -8  -2  -2   1141.50   1246.30    113.40     40 o
  -8   0  -3   1401.50   1305.70    120.30     40 o
  -8   3  -4    863.04    784.20    109.60     40 o
  -8   6  -5    625.56    664.50     93.60     40 o
  -7  -8   1    489.75    383.00     79.20     40 o
  -7  -4  -1   2085.00   2357.80    127.70     40 o
  -7   1  -3   1460.40   1912.80    132.00     40 o
  -7   4  -4  11007.00   8191.20    202.60     40 o
  -7   7  -5   1075.10   1129.00    100.40     40 o
  -6  -8   1    392.83    417.50     84.90     40 o
  -6  -3  -1   2728.10   3699.00    153.90     40 o
  -6   5  -4    568.22    909.10    105.60     40 o
  -6   8  -5    361.45    425.80     79.30     40 o
  -5  -9   2    642.91    379.80     84.70     40 o
  -5  -7   1   1320.60   1302.10    108.00     40 o
  -5  -2  -1   9228.80  14484.70    267.20     40 o
  -5   3  -3  21724.00  22630.30    312.30     40 o
  -5   6  -4   6050.50   5675.90    178.50     40 o
  -5   9  -5    233.89    197.00     73.90     40 <
  -4 -10   3    271.98    187.90     74.30     40 <
  -4  -8   2    431.63    573.20     92.10     40 o
  -4  -6   1   5201.30   5627.40    175.40     40 o
  -4   4  -3   1594.60   1854.10    136.60     40 o
  -4   7  -4   1840.70   1731.00    121.60     40 o
  -4  10  -5     27.89     95.70     65.90     40 <
  -3 -10   3    751.05    975.40     98.60     40 o
  -3  -5   1  22462.00  25025.20    326.10     40 o
  -3   5  -3   1600.90   2049.00    131.20     40 o
  -3   8  -4    111.60     66.60     84.80     40 <
  -2  -9   3   2151.20   1300.80    107.20     40 o
  -2  -2   0  14175.00  23168.90    343.50     40 o
  -2   6  -3    563.03    691.30    103.60     40 o
  -2   9  -4    253.40    366.60     79.20     40 o
  -2  10  -4     22.15    114.20     70.90     40 <
  -1 -10   4   1222.40   1109.80     98.70     40 o
  -1  -8   3   1243.90    760.80     99.30     40 o
  -1  -6   2   4420.10   4924.30    173.00     40 o
  -1   7  -3    677.51    687.50     99.70     40 o
  -1  10  -4   1324.90    878.90     92.60     40 o
   0  -9   4    413.15    490.30     88.70     40 o
   0  -5   2  51482.00  59238.10    495.40     40 o
   1  -6   3   4532.40   2671.90    142.50     40 o
   1  -4   2  11281.00   8553.00    219.40     40 o
   1   7  -2   2607.40   3374.40    145.10     40 o
   1  10  -3    425.05    346.00     76.40     40 o
   2 -10   5    241.63    386.90     80.20     40 o
   2  -8   4    720.05    873.00     97.70     40 o
   2  -3   2  13104.00   9880.20    234.30     40 o
   2   2   0  10690.00  17812.50    319.10     40 o
   2   5  -1  10191.00   9983.70    225.60     40 o
   2   8  -2    157.66    208.20     81.50     40 <
   3  -9   5   1661.30   1416.40    102.70     40 o
   3  -7   4   1360.50    850.80    106.20     40 o
   3  -2   2   3938.80   4134.20    186.40     40 o
   3   3   0   3978.50   3362.60    173.70     40 o
   3   6  -1   1027.10   1459.00    117.10     40 o
   3   9  -2    136.97    356.60     77.60     40 o
   4  -8   5   1146.80    829.90     94.80     40 o
   4  -6   4    210.79    454.30    100.00     40 o
   4   4   0  26004.00  22018.20    312.30     40 o
   4   7  -1   3903.20   3519.90    144.50     40 o
   4  10  -2    186.60    128.60     69.70     40 <
   5  -9   6    653.64    341.70     84.30     40 o
   5  -7   5   2929.10   1610.20    114.30     40 o
   5  -5   4     92.83    388.00     97.60     40 o
   5   5   0  10220.00  10707.20    223.40     40 o
   5   8  -1    595.65    347.90     83.60     40 o
   6  -8   6    393.64    372.40     81.00     40 o
   6  -6   5    685.15    827.30     98.00     40 o
   6  -4   4    106.79    373.00     99.50     40 o
   6   1   2  42276.00  41456.80    413.80     40 o
   6   6   0   2766.70   5034.80    164.80     40 o
   6   9  -1    442.04    174.60     69.70     40 <
   7  -8   6     81.95     90.30     73.80     40 <
   7  -5   5    607.13    581.90     96.50     40 o
   7  -3   4    687.22    740.20    100.90     40 o
   7   2   2   2643.90   2072.90    134.80     40 o
   7   5   1   4412.80   3933.10    150.10     40 o
   8  -7   6    107.65    125.90     79.30     40 <
   8  -4   5   2543.40   2290.60    121.90     40 o
   8   3   2   1240.30   1291.90    113.80     40 o
   8   6   1   3200.70   2905.10    131.10     40 o
   9  -6   6    579.58    353.20     84.80     40 o
   9  -3   5    618.27   1365.90    106.70     40 o
   9  -1   4    104.96    122.60     88.00     40 <
   9   2   3   6906.80   6761.10    183.50     40 o
   9   4   2   3031.00   2754.60    133.90     40 o
   9   7   1    611.22    454.80     83.60     40 o
  10  -5   6    146.01    132.60     77.00     40 <
  10  -2   5    478.07    787.00     92.10     40 o
  10   0   4    189.59    362.50     90.80     40 o
  10   3   3   2241.00   2442.80    123.60     40 o
  10   5   2    749.90    708.70     89.30     40 o
  10   6   2   1019.80    926.80     94.00     40 o
  11  -4   6   1059.60    779.70     91.10     40 o
  11  -1   5    438.59    463.80     85.50     40 o
  11   1   4     75.67     87.40     80.00     40 <
  11   4   3    282.45    465.90     84.10     40 o
  12   0   5    199.90    330.50     80.40     40 o
  12   2   4     81.16    227.10     77.30     40 <
  12   5   3    469.99    359.10     76.50     40 o
  13  -2   6    120.00     37.00     69.20     40 <
  13  -1   6     91.60     -6.10     71.70     40 <
  13   1   5    302.37    489.20     79.70     40 o
  13   3   4     66.37    121.90     70.20     40 <
 -13  -3  -3    108.29    480.40     86.30     41 o
 -13  -1  -4    319.21    451.70     81.80     41 o
 -13   1  -5    140.92    299.40     79.90     41 o
 -13   2  -5    173.91    131.60     78.60     41 <
 -12  -5  -2    115.80    132.40     77.50     41 <
 -12  -3  -3    942.43    870.30     96.20     41 o
 -12   0  -4    111.57    218.00     84.80     41 <
 -12   2  -5   1208.50    666.00     92.00     41 o
 -11  -6  -1    174.65    126.50     75.10     41 <
 -11  -4  -2   3109.00   1983.10    117.20     41 o
 -11  -2  -3    425.74    600.90     91.30     41 o
 -10  -6  -1    833.42    573.50     89.50     41 o
 -10  -3  -2   1851.70   2557.60    129.60     41 o
 -10  -1  -3    369.51    521.80     96.30     41 o
 -10   1  -4   7262.00   6706.50    187.30     41 o
 -10   4  -5    334.42    978.10     98.20     41 o
 -10   6  -6   1001.90    871.20     91.40     41 o
  -9  -7   0    167.06    145.10     78.40     41 <
  -9  -5  -1   1054.20   1786.80    118.60     41 o
  -9  -3  -2    434.54    671.50    100.90     41 o
  -9   0  -3   6760.30   7444.60    195.30     41 o
  -9   5  -5   2643.00   2135.50    118.40     41 o
  -9   7  -6    221.35    122.60     77.50     41 <
  -8  -8   1    932.29    777.80     95.10     41 o
  -8  -6   0    923.68    862.50     99.00     41 o
  -8  -4  -1   8775.00   7614.90    198.80     41 o
  -8  -2  -2   1553.20   1431.10    119.60     41 o
  -8   3  -4    771.28    951.60    109.50     41 o
  -8   6  -5    892.76   1307.90    105.70     41 o
  -8   8  -6    161.91     70.30     71.50     41 <
  -7  -8   1    699.82    641.70     85.30     41 o
  -7  -1  -2  11258.00  12896.50    244.80     41 o
  -7   1  -3   1624.80   1544.40    130.50     41 o
  -7   4  -4  10390.00   8463.70    207.00     41 o
  -7   6  -5   1111.20   1100.90    107.40     41 o
  -6  -9   2   1180.80   1060.30     99.20     41 o
  -6  -7   1    527.64    727.60     97.30     41 o
  -6   5  -4   3907.70   4754.40    163.30     41 o
  -6   7  -5   1179.90   1150.10    103.70     41 o
  -5 -10   3    183.36    -49.10     74.40     41 <
  -5  -8   2   1497.50   1327.90    107.10     41 o
  -5  -6   1    922.83   1116.00    114.20     41 o
  -5  -2  -1  21012.00  22001.20    316.90     41 o
  -5   3  -3  17492.00  19969.80    299.10     41 o
  -5   8  -5   2345.80   1260.30    104.10     41 o
  -4 -10   3    565.57    535.70     83.10     41 o
  -4   4  -3   4275.00   6996.90    198.20     41 o
  -4   9  -5    415.92    396.90     84.50     41 o
  -4  10  -5    192.26    153.50     70.10     41 <
  -3  -9   3    303.17    640.90     94.20     41 o
  -3  -7   2    374.98    527.70    104.10     41 o
  -3  -5   1  32828.00  35702.80    388.50     41 o
  -3   5  -3   3034.60   3246.00    153.00     41 o
  -3   7  -4    900.14   1292.00    111.50     41 o
  -3  10  -5    385.24    415.60     80.50     41 o
  -2 -10   4    125.79    -62.70     76.60     41 <
  -2  -8   3    315.46    436.90     93.60     41 o
  -2  -6   2    609.06    821.60    116.70     41 o
  -2  -4   1  55619.00  51655.70    463.80     41 o
  -2   3  -2  15346.00  16305.00    281.60     41 o
  -2   6  -3    509.07   1057.50    116.50     41 o
  -2   8  -4    645.65    485.30     93.00     41 o
  -2   9  -4    140.05    306.90     83.20     41 o
  -1  -3   1  24001.00  30561.00    370.60     41 o
  -1   4  -2   9084.40   7748.10    211.50     41 o
  -1   7  -3   1423.20   1257.40    116.20     41 o
  -1   9  -4    128.11    269.20     80.80     41 o
  -1  10  -4   1654.00   1355.80    104.40     41 o
   0  -9   4    643.63    914.20     97.00     41 o
   0  10  -4     54.70     82.90     71.20     41 <
   1 -10   5    799.42    534.30     82.80     41 o
   1  -8   4   3098.20   2866.30    138.60     41 o
   1  -6   3   4463.70   3831.70    161.70     41 o
   1   6  -2   2425.40   3057.90    154.40     41 o
   1   9  -3     89.25    244.30     78.70     41 o
   2  -9   5    981.68   1098.00    104.00     41 o
   2  -7   4    827.64    713.40    104.40     41 o
   2  -5   3  21683.00  19075.50    296.60     41 o
   2  -3   2  21507.00  18177.00    297.60     41 o
   2   7  -2    640.67    592.10    100.30     41 o
   2  10  -3    416.47    349.00     73.30     41 o
   3 -10   6     33.89     31.70     72.90     41 <
   3  -8   5   3157.60   2170.70    127.90     41 o
   3  -4   3  66568.00  60279.40    498.20     41 o
   3  -2   2   4711.00   5588.40    207.70     41 o
   3   8  -2    395.85    427.00     91.30     41 o
   4   4   0  30571.00  30100.50    360.10     41 o
   4   6  -1  10783.00  11575.00    231.30     41 o
   4   9  -2    136.34    440.80     83.00     41 o
   5  -9   6    451.93    454.10     85.60     41 o
   5  -7   5   3006.90   2588.50    130.80     41 o
   5   2   1  22234.00  27289.50    347.10     41 o
   5   5   0   9745.80  10981.80    232.70     41 o
   5   7  -1   1768.00   1659.80    118.10     41 o
   5  10  -2    373.00    449.30     79.60     41 o
   6  -8   6    378.51    353.70     87.50     41 o
   6  -6   5   1542.10   1182.00    111.30     41 o
   6  -4   4   1194.20   1390.50    124.20     41 o
   6   1   2  44852.00  41565.50    415.90     41 o
   6   3   1   3860.60   4543.10    170.40     41 o
   6   6   0   3858.10   4746.70    167.60     41 o
   6   8  -1    368.43    481.70     85.20     41 o
   6   9  -1     50.63     -6.60     73.60     41 <
   7  -7   6     84.26    152.60     81.60     41 <
   7  -5   5   1042.70    723.20    103.00     41 o
   7  -3   4    778.21   1066.90    111.60     41 o
   7   2   2   6471.70   6891.60    191.30     41 o
   7   4   1   3875.70   3448.00    146.90     41 o
   7   7   0    351.01    487.10     92.80     41 o
   8  -8   7   1726.80   1015.30     99.00     41 o
   8  -6   6    169.82    173.70     81.70     41 <
   8  -4   5   3200.40   2614.90    133.30     41 o
   8   0   3   1155.40   2126.80    130.30     41 o
   8   3   2    706.51    827.40    106.60     41 o
   8   5   1   1940.80   1757.60    119.50     41 o
   8   8   0    327.43    286.50     78.10     41 o
   9  -7   7    341.26    575.20     88.30     41 o
   9  -5   6   1087.70   1017.00     99.10     41 o
   9  -3   5   1258.70    939.50    105.80     41 o
   9  -1   4     97.14    268.30     93.50     41 <
   9   1   3   1480.60   1177.60    110.30     41 o
   9   4   2   5473.20   4246.70    154.10     41 o
   9   6   1    520.11    901.70     95.80     41 o
  10  -2   5    748.47    633.90     92.00     41 o
  10   0   4    411.51    533.60     98.50     41 o
  10   2   3   1582.80   1520.60    114.20     41 o
  10   5   2    510.95    994.90     99.20     41 o
  10   7   1    566.81    511.50     81.70     41 o
  11  -4   6    781.37    577.60     88.20     41 o
  11  -1   5    798.42    825.80     98.40     41 o
  11   1   4     44.37    427.20     83.90     41 o
  11   3   3    985.25   1057.40     99.50     41 o
  11   6   2    801.11    628.40     85.80     41 o
  12   0   5    281.98    562.30     86.80     41 o
  12   2   4     52.69    260.80     76.80     41 o
  12   4   3    231.65    466.80     82.20     41 o
  12   5   3   1075.00    578.40     84.00     41 o
  13  -2   6     40.54     -0.40     70.40     41 <
  13   1   5    636.30    687.10     84.40     41 o
  13   3   4     32.77     32.60     72.10     41 <
 -13  -3  -3    370.43    331.70     77.30     42 o
 -13  -1  -4    202.34    326.00     77.20     42 o
 -13   2  -5    827.39    782.20     88.40     42 o
 -12  -4  -2    260.31    333.50     78.00     42 o
 -12  -2  -3    946.35    978.30     97.70     42 o
 -12   0  -4    320.84    548.10     87.80     42 o
 -12   2  -5   1258.50    905.90     97.40     42 o
 -11  -6  -1    347.59     99.40     75.60     42 <
 -11  -4  -2   1845.80   2034.70    116.60     42 o
 -11  -2  -3    306.48    403.60     86.90     42 o
 -11   1  -4    928.30   1076.90    105.90     42 o
 -11   5  -6    314.93    361.30     83.40     42 o
 -10  -5  -1    528.30    206.90     83.80     42 <
 -10  -3  -2   1793.10   1722.00    119.10     42 o
 -10  -1  -3    358.74    435.90     98.10     42 o
 -10   1  -4  12242.00   9720.10    213.70     42 o
 -10   4  -5    184.45    473.80     89.90     42 o
 -10   6  -6    915.07    697.00     88.10     42 o
  -9   0  -3   6405.80   6186.20    180.20     42 o
  -9   5  -5   4733.10   3759.70    144.20     42 o
  -9   7  -6     93.58    148.10     73.90     42 <
  -8  -8   1    579.48    908.10     94.60     42 o
  -8  -6   0    560.32    681.70     94.70     42 o
  -8  -4  -1   9044.40   7741.50    197.70     42 o
  -8   3  -4    740.66   1032.90    112.50     42 o
  -8   5  -5   2652.00   2642.40    133.90     42 o
  -8   8  -6    361.31    282.20     74.70     42 o
  -7  -9   2    323.04    213.00     74.50     42 <
  -7  -7   1   2214.30   1836.50    120.20     42 o
  -7  -5   0    415.24   1044.20    106.20     42 o
  -7  -3  -1  17197.00  15588.30    267.10     42 o
  -7  -1  -2   8044.00   6760.40    191.90     42 o
  -7   4  -4   8679.70   9362.20    216.80     42 o
  -7   6  -5   1066.60    960.60    102.70     42 o
  -6   0  -2   7464.10  10014.50    228.40     42 o
  -6   7  -5    523.32    561.40     96.20     42 o
  -5 -10   3    125.47    186.00     73.70     42 <
  -5  -8   2    922.69    988.40    103.30     42 o
  -5  -6   1   1470.90   1162.80    113.70     42 o
  -5   3  -3  25833.00  27696.10    344.10     42 o
  -5   5  -4    330.66    455.60    107.30     42 o
  -5   8  -5    506.23    323.70     84.20     42 o
  -4  -9   3    430.47    283.70     85.30     42 o
  -4  -7   2    719.18    460.90    104.40     42 o
  -4  -5   1   2354.30   2311.50    136.10     42 o
  -4   6  -4    291.42    413.80     99.30     42 o
  -4   9  -5    522.61    464.60     82.80     42 o
  -3 -10   4     65.85     18.80     72.60     42 <
  -3   2  -2   6073.70   6234.10    210.40     42 o
  -3   7  -4    215.62    457.40     96.90     42 o
  -3  10  -5    414.09    354.20     77.00     42 o
  -2 -10   4     75.29    166.40     70.30     42 <
  -2  -8   3     87.64    163.40     87.60     42 <
  -2  -6   2   1707.20   1347.40    123.60     42 o
  -2   3  -2   9087.20   9627.10    237.90     42 o
  -2   8  -4    272.18    285.00     87.90     42 o
  -1  -9   4    103.87    235.70     78.80     42 <
  -1  -7   3   1275.50    811.10    105.40     42 o
  -1  -5   2  36706.00  34279.60    381.40     42 o
  -1  -3   1  24935.00  22241.90    325.90     42 o
  -1   4  -2   6667.00   9762.90    232.60     42 o
  -1   6  -3   3609.40   2800.10    149.60     42 o
  -1   9  -4    111.96    150.70     78.20     42 <
   0  -8   4    104.27    314.20     88.00     42 o
   0  10  -4     53.30     46.70     71.80     42 <
   1   3  -1  24860.00  24246.70    338.60     42 o
   1   8  -3   1845.10   1388.80    106.30     42 o
   2  -9   5    814.09   1061.80    102.90     42 o
   2  -7   4    687.65    936.30    102.50     42 o
   2  -5   3  19850.00  22054.40    311.40     42 o
   2   9  -3   1160.00   1482.40    106.10     42 o
   3 -10   6     74.43    163.70     73.40     42 <
   3  -8   5   2220.60   1675.80    119.20     42 o
   3  -6   4    323.09    398.90    103.10     42 o
   3  -4   3  48943.00  49350.10    453.20     42 o
   3  -2   2   3935.20   5873.30    205.60     42 o
   3   5  -1  27162.00  28308.20    349.00     42 o
   3  10  -3    434.41    402.00     82.50     42 o
   4  -9   6     42.64    172.20     74.90     42 <
   4  -7   5    595.16    818.90     98.40     42 o
   4  -5   4   8573.10   9566.30    216.60     42 o
   4   1   1  65106.00  63834.60    506.40     42 o
   4   6  -1   5832.80   6716.20    188.60     42 o
   4   8  -2    361.99    611.20     92.00     42 o
   4   9  -2    688.62    793.90     89.60     42 o
   5   2   1  15238.00  19346.90    299.30     42 o
   5   7  -1   1106.20   1263.90    106.60     42 o
   5   9  -2    636.64    513.80     84.60     42 o
   5  10  -2    483.84    371.20     80.60     42 o
   6  -8   6    451.25    450.80     83.20     42 o
   6  -6   5    552.84    775.00     98.60     42 o
   6   3   1   3249.90   4654.50    169.80     42 o
   6   8  -1    385.94    443.40     85.40     42 o
   7  -7   6    272.22    163.60     80.80     42 <
   7  -5   5    437.18    599.70    100.30     42 o
   7  -3   4   1857.30   1874.40    122.90     42 o
   7   4   1   2079.30   2592.60    133.60     42 o
   7   9  -1    692.84    636.70     82.70     42 o
   8  -8   7   1319.60    852.30     89.40     42 o
   8  -6   6    142.38    312.50     80.00     42 o
   8  -4   5    968.12   1024.90    105.80     42 o
   8   0   3   1435.80   1651.30    125.00     42 o
   8   5   1   1286.00   1606.80    113.60     42 o
   9  -7   7    540.02    392.00     77.70     42 o
   9  -5   6    270.50    871.80     96.80     42 o
   9  -3   5    599.72    805.60    100.60     42 o
   9  -1   4    735.05    955.60     98.10     42 o
   9   1   3   1066.20   1360.00    112.80     42 o
   9   6   1    471.10    513.40     86.40     42 o
  10  -6   7    136.07    145.10     76.90     42 <
  10  -4   6   6577.00   4028.80    150.70     42 o
  10  -2   5    419.32    895.60     95.50     42 o
  10   0   4    204.39    189.40     89.20     42 <
  10   2   3    790.13    684.30     92.20     42 o
  10   4   2   3240.10   2589.90    131.50     42 o
  10   7   1    527.37    397.60     74.70     42 o
  11  -4   6   1361.40   1067.50     95.10     42 o
  11   1   4     46.78    172.00     78.40     42 <
  11   3   3    453.96    367.50     85.70     42 o
  11   5   2    642.12    663.80     85.20     42 o
  11   6   2   1263.80    702.80     86.80     42 o
  12   2   4     75.65     78.10     77.30     42 <
  12   4   3    250.22    315.50     79.50     42 o
  13  -2   6     46.35     92.50     70.80     42 <
  13   0   5   1145.00    713.50     89.20     42 o
  13   3   4     42.07    142.00     68.90     42 <
 -13   0  -4    742.48    354.90     84.60     43 o
 -13   2  -5    162.60    187.20     85.60     43 <
 -12  -4  -2    458.82    364.60     84.50     43 o
 -12  -2  -3   2135.10   2169.70    117.10     43 o
 -12   0  -4     25.80    119.80     81.20     43 <
 -12   2  -5   1261.10    962.40    101.80     43 o
 -11  -7   0    341.30    564.90     91.00     43 o
 -11  -5  -1     66.21    165.60     78.30     43 <
 -11  -3  -2    461.66    753.00     98.80     43 o
 -11  -1  -3    389.59    694.10     97.70     43 o
 -11   1  -4    340.92    499.10     99.20     43 o
 -11   5  -6    436.05    824.00     92.60     43 o
 -10  -5  -1    656.83    497.90     92.40     43 o
 -10  -3  -2   3418.90   2485.00    134.70     43 o
 -10  -1  -3    935.61   1009.90    107.40     43 o
 -10   4  -5    638.10   1060.30    104.70     43 o
 -10   6  -6   1341.50    791.80     98.80     43 o
  -9  -8   1     95.06    203.50     76.40     43 <
  -9  -4  -1   3342.20   3643.40    149.40     43 o
  -9  -2  -2    563.88    848.40    113.80     43 o
  -9   0  -3   5003.30   5234.40    172.50     43 o
  -9   4  -5   1128.10   1484.80    115.70     43 o
  -9   7  -6    527.80    453.80     85.30     43 o
  -8  -9   2    576.88    336.20     81.50     43 o
  -8  -7   1   2152.20   1981.90    119.20     43 o
  -8   3  -4    817.11   1447.40    120.10     43 o
  -8   5  -5   5011.60   4113.80    157.40     43 o
  -8   7  -6    555.28    821.50     97.00     43 o
  -8   8  -6    118.21    308.40     82.80     43 o
  -7  -7   1   2038.60   2091.60    126.20     43 o
  -7  -5   0    605.64   1050.10    117.00     43 o
  -7  -3  -1  16711.00  17306.00    281.30     43 o
  -7  -1  -2   8024.90   7494.80    204.70     43 o
  -7   6  -5    969.26   1712.20    121.70     43 o
  -7   8  -6    148.65    308.60     80.30     43 o
  -6  -8   2    470.05    449.00     90.70     43 o
  -6  -6   1    117.48    276.90     97.60     43 <
  -6  -4   0  34904.00  28562.40    352.30     43 o
  -6  -2  -1   2559.60   3639.00    166.80     43 o
  -6   0  -2  10937.00  10420.00    239.60     43 o
  -6   4  -4   1665.40   1797.40    137.10     43 o
  -6   7  -5    661.02    906.40    106.40     43 o
  -6   9  -6    173.39    181.70     74.20     43 <
  -5  -9   3     97.08    147.70     79.80     43 <
  -5  -7   2   1945.60   3256.70    144.20     43 o
  -5   3  -3  31247.00  34393.20    380.00     43 o
  -5   5  -4    336.78    808.50    119.20     43 o
  -5   7  -5   2483.80   2358.40    130.70     43 o
  -4 -10   4    450.03    273.20     81.70     43 o
  -4  -7   2   1112.40   1232.20    118.30     43 o
  -4  -5   1   4819.90   4538.40    169.50     43 o
  -4   6  -4    651.02   1342.80    125.60     43 o
  -4   8  -5    136.10    274.30     81.80     43 o
  -3 -10   4     52.30    126.10     77.10     43 <
  -3  -8   3   5275.30   3991.40    159.80     43 o
  -3  -6   2    380.00    301.00    109.60     43 <
  -3  -4   1  11110.00  11461.70    246.00     43 o
  -3   2  -2   6580.70   6184.90    216.80     43 o
  -3   9  -5    718.71    597.40     92.30     43 o
  -2  -9   4    258.64    233.00     87.50     43 <
  -2  -7   3   5382.20   4973.00    170.10     43 o
  -2   5  -3  23382.00  20719.80    311.00     43 o
  -2  10  -5    349.00    474.00     82.30     43 o
  -1 -10   5    104.77    229.90     77.50     43 <
  -1   6  -3   2798.40   2804.90    149.10     43 o
  -1   8  -4   3882.80   3539.70    148.60     43 o
   0  -8   4    259.45    137.60     93.50     43 <
   0  -4   2   7268.30   6872.50    216.40     43 o
   0   9  -4    647.39    936.90    101.20     43 o
   1  -9   5    587.03    425.90     88.80     43 o
   1  -7   4    547.25    489.20    105.60     43 o
   1   3  -1  28069.00  33257.90    387.90     43 o
   1   5  -2  50180.00  45525.70    439.70     43 o
   1  10  -4   1093.90    983.50    105.00     43 o
   2 -10   6     26.24    205.40     75.50     43 <
   2  -8   5    248.49    280.40     91.10     43 o
   2   6  -2   1308.80   1674.90    135.50     43 o
   2   8  -3    208.24    245.50     93.40     43 <
   3  -6   4    727.88    972.30    121.60     43 o
   3  -4   3  71797.00  73438.80    549.60     43 o
   3  -2   2   4357.80   5711.50    204.90     43 o
   3   7  -2    323.07    579.70    105.70     43 o
   3   9  -3    411.20    623.00     92.20     43 o
   4  -9   6   1177.90    610.50     91.50     43 o
   4  -7   5    282.90    442.20     97.50     43 o
   4  -5   4   9694.30   8105.60    210.40     43 o
   4  -3   3   7258.00   6879.50    212.20     43 o
   4   1   1  51282.00  53974.00    475.00     43 o
   4   8  -2    471.98    778.50    101.60     43 o
   4  10  -3    545.39    472.70     84.30     43 o
   5  -8   6    731.84    527.60     92.20     43 o
   5  -6   5    602.56    479.00    108.40     43 o
   5   2   1  26139.00  26788.60    345.20     43 o
   5   6  -1   1265.40   1459.20    121.70     43 o
   5   9  -2    590.21    623.20     92.90     43 o
   6  -7   6    930.44    998.90    105.70     43 o
   6   7  -1    754.76    852.90    104.90     43 o
   7  -8   7    598.09    570.20     90.50     43 o
   7  -5   5   1478.50   1050.20    109.40     43 o
   7  -3   4   1242.50   1398.80    120.30     43 o
   7  -1   3   1991.70   2218.80    142.10     43 o
   7   8  -1    307.90    231.50     87.00     43 <
   8  -8   7    983.13   1227.70    101.30     43 o
   8  -6   6    275.27    309.60     85.60     43 o
   8  -4   5   2907.30   3349.90    141.40     43 o
   8   0   3    758.90   1218.60    123.70     43 o
   8   2   2    510.34    700.60    111.20     43 o
   8   4   1   9797.80   9817.10    220.80     43 o
   8   9  -1    108.08    189.30     73.20     43 <
   9  -7   7    445.05    327.30     83.50     43 o
   9  -5   6    295.62    393.50     91.50     43 o
   9  -3   5    973.93    972.70    105.80     43 o
   9  -1   4    760.17    705.20    105.10     43 o
   9   1   3   2236.10   2862.80    136.00     43 o
   9   3   2    515.87    674.20    101.50     43 o
   9   5   1   1915.70   1572.70    118.60     43 o
  10  -6   7    228.76    243.60     76.40     43 o
  10  -4   6   2234.00   2408.50    129.10     43 o
  10  -2   5    615.33    783.40     99.30     43 o
  10   0   4    440.97    814.00    101.60     43 o
  10   2   3   1458.00   1993.20    116.60     43 o
  10   4   2   2830.00   2601.80    130.90     43 o
  10   6   1    832.82    513.80     90.30     43 o
  11  -5   7    564.91    216.80     78.60     43 <
  11   3   3    734.72    778.00     96.90     43 o
  11   5   2    398.31    507.70     87.80     43 o
  12  -1   5   1200.50   1421.70    103.60     43 o
  12   1   4   1168.70   1055.50     99.40     43 o
  12   4   3    478.41    706.70     90.40     43 o
  13  -2   6     72.21     93.20     70.90     43 <
  13   0   5    748.56    797.80     90.80     43 o
  13   2   4    254.42    214.50     79.20     43 <
  13   4   3    430.70    282.50     83.70     43 o
 -13  -4  -2     39.79     32.50     69.50     44 <
 -13  -2  -3    735.16   1235.10    100.60     44 o
 -13   0  -4    552.31    482.00     80.80     44 o
 -13   2  -5    381.38    448.20     79.70     44 o
 -12  -2  -3   2286.50   1649.90    109.20     44 o
 -12   0  -4     28.20     86.60     79.10     44 <
 -12   2  -5   1394.80    883.80     95.90     44 o
 -12   4  -6    733.82    474.70     81.20     44 o
 -11  -7   0    281.07    566.40     83.50     44 o
 -11  -5  -1    244.13    240.70     75.00     44 o
 -11  -3  -2    985.94   1351.30    105.80     44 o
 -11  -1  -3    578.18    675.20     92.40     44 o
 -11   1  -4    598.18    690.70     94.80     44 o
 -11   5  -6    242.81    328.40     75.60     44 o
 -10  -6   0   1088.30    870.10     92.80     44 o
 -10  -4  -1    652.57    604.70     90.80     44 o
 -10   6  -6   2688.30   1459.00    102.00     44 o
  -9  -7   1    430.66    475.80     84.80     44 o
  -9  -4  -1    769.70    646.00     97.80     44 o
  -9  -2  -2    875.29    723.80    105.80     44 o
  -9   0  -3   4143.20   4535.70    162.70     44 o
  -9   4  -5   2017.60   1231.80    110.00     44 o
  -9   6  -6    343.67    463.10     84.50     44 o
  -8  -7   1    221.00   1005.80     98.30     44 o
  -8  -3  -1   1968.80   2194.10    130.10     44 o
  -8   3  -4    531.94    493.60     98.40     44 o
  -8   5  -5   2278.20   2720.30    137.00     44 o
  -8   7  -6    136.35    258.70     78.60     44 o
  -7  -8   2    109.07    123.00     76.30     44 <
  -7  -6   1    694.11   1521.80    113.90     44 o
  -7   8  -6    100.84    176.10     72.30     44 <
  -6  -9   3     48.93    276.70     76.80     44 o
  -6  -4   0  22713.00  22138.10    311.70     44 o
  -6  -2  -1   1775.50   2639.10    148.10     44 o
  -6   0  -2   5249.90   6477.90    195.30     44 o
  -6   4  -4   1364.30   1849.70    128.20     44 o
  -6   6  -5    773.15    921.70     96.10     44 o
  -6   9  -6    373.87    340.00     75.30     44 o
  -5  -9   3     74.66      3.10     74.40     44 <
  -5  -7   2   1500.30   1610.80    116.60     44 o
  -5  -5   1    641.21    766.80    111.00     44 o
  -5   5  -4    826.73    899.90    110.90     44 o
  -5   7  -5   1849.10   1830.60    115.30     44 o
  -5   9  -6    514.74    580.80     79.30     44 o
  -4 -10   4    266.05    323.30     76.60     44 o
  -4  -8   3    175.40    440.40     90.20     44 o
  -4   8  -5     76.09     79.70     77.60     44 <
  -3  -9   4    131.17    290.20     76.80     44 o
  -3  -4   1   8114.00   9094.50    224.90     44 o
  -3   2  -2   5284.50   5389.10    196.80     44 o
  -3   4  -3  52761.00  52941.90    467.10     44 o
  -3   6  -4    290.37    246.10     97.40     44 <
  -2 -10   5    240.34    322.20     81.00     44 o
  -2  -7   3   3945.10   3191.20    147.20     44 o
  -2  -5   2  10584.00   8638.00    214.40     44 o
  -2   5  -3  24350.00  24680.40    325.60     44 o
  -2   7  -4    519.24    586.60     94.50     44 o
  -2   9  -5   1788.70   1653.30    108.20     44 o
  -1 -10   5    190.77    121.50     76.70     44 <
  -1  -8   4   1513.90   2149.60    126.20     44 o
  -1   8  -4   4048.10   3834.30    148.80     44 o
  -1  10  -5     78.49    129.20     71.10     44 <
   0   4  -2   8901.10   9148.00    225.80     44 o
   1 -10   6    340.77    390.10     80.90     44 o
   1  -7   4    472.67    654.90    101.60     44 o
   1  -5   3   1031.00   1627.30    133.50     44 o
   1   5  -2  34146.00  38405.40    399.80     44 o
   1   7  -3    541.45    637.30     97.70     44 o
   1   9  -4     69.31    123.90     75.40     44 <
   2  -8   5   1014.60   1192.80    103.70     44 o
   2  -6   4    720.09    994.40    111.10     44 o
   2   8  -3    141.54    309.70     88.50     44 o
   2  10  -4     38.99    -45.50     67.20     44 <
   3  -9   6    114.58    223.90     75.30     44 <
   3  -7   5   4395.60   3702.50    151.70     44 o
   3   9  -3    398.72    710.20     86.80     44 o
   4  -8   6    455.46    609.20     89.30     44 o
   4  -5   4   9380.00   8166.40    202.20     44 o
   4  -3   3   6667.10   6875.70    209.90     44 o
   4   1   1  53660.00  58054.70    483.30     44 o
   4   5  -1   1661.20   3008.40    144.80     44 o
   4   7  -2    660.29    771.00    102.10     44 o
   4   9  -3    398.36    416.20     78.70     44 o
   4  10  -3    439.67    313.90     78.20     44 o
   5  -9   7    369.19    238.70     75.40     44 o
   5  -8   6    600.15    608.20     92.90     44 o
   5  -6   5    788.51    733.30     99.50     44 o
   5  -4   4  24960.00  24010.20    322.60     44 o
   5   6  -1   1290.50   1256.20    107.40     44 o
   5   8  -2    768.70    953.90     97.20     44 o
   5  10  -3    151.12     67.80     65.60     44 <
   6  -7   6    681.85    762.60     92.50     44 o
   6  -5   5    496.05    538.40     98.20     44 o
   6   7  -1    543.00    618.10     92.50     44 o
   6   9  -2    932.87    926.80     90.40     44 o
   7  -8   7     72.23     42.50     77.70     44 <
   7  -6   6    425.19    305.60     84.20     44 o
   7  -1   3   1021.40   1308.90    124.10     44 o
   7   1   2   9310.40   7673.20    195.20     44 o
   7   3   1  18714.00  17146.90    273.60     44 o
   7   5   0    193.93    638.90     99.10     44 o
   8  -7   7    233.11    247.20     78.20     44 o
   8  -4   5   1119.70   1436.00    113.00     44 o
   8   0   3   1675.10   1755.30    127.00     44 o
   8   2   2    515.06    483.90     97.30     44 o
   8   4   1   7849.60   7156.90    187.50     44 o
   8   6   0    490.34    805.10     89.70     44 o
   8   8  -1    846.95    706.40     86.50     44 o
   9  -7   7    579.90    433.80     80.40     44 o
   9  -5   6    382.24    319.20     84.50     44 o
   9  -3   5    597.01    606.50     97.80     44 o
   9  -1   4    671.88    711.90     97.80     44 o
   9   1   3   3260.90   2527.20    131.10     44 o
   9   3   2    379.39    654.80     93.00     44 o
   9   5   1   1198.40   1173.00    105.20     44 o
   9   7   0    250.87    306.80     75.10     44 o
  10  -6   7    105.64     43.00     73.40     44 <
  10  -4   6   2685.60   2027.90    119.30     44 o
  10  -2   5    361.39    509.20     87.10     44 o
  10   6   1    508.70    424.50     82.80     44 o
  11  -5   7    118.43    128.10     73.10     44 <
  11   0   4   1271.30   2356.60    118.30     44 o
  11   2   3    156.35     14.60     79.70     44 <
  11   4   2   1557.60   1977.60    116.30     44 o
  12  -1   5    992.15    985.90     95.10     44 o
  12   1   4   1405.40    761.60     92.20     44 o
  12   3   3   1468.50   1163.50     98.00     44 o
  12   5   2    103.46     50.20     75.00     44 <
  13  -2   6     29.95     50.40     69.00     44 <
  13   0   5    480.00    554.40     81.80     44 o
  13   2   4    310.42     85.10     69.90     44 <
  13   4   3    562.42    506.50     80.50     44 o
 -13  -4  -2     41.29     72.60     73.50     45 <
 -13  -2  -3    743.49    849.20     93.00     45 o
 -13   0  -4    648.01    501.40     86.50     45 o
 -13   2  -5    242.85    284.40     84.90     45 o
 -12  -5  -1    175.04    318.90     76.30     45 o
 -12  -3  -2   1774.30   1073.40     98.60     45 o
 -12   2  -5    954.01    872.10     96.70     45 o
 -12   4  -6    269.64    348.50     80.10     45 o
 -11  -3  -2   1238.30   1375.40    109.70     45 o
 -11  -1  -3    257.63    280.10     93.70     45 <
 -11   1  -4   1739.10   1116.60    108.10     45 o
 -11   5  -6   1715.50   1291.80     99.00     45 o
 -10  -6   0   1226.00    891.90     97.40     45 o
 -10  -4  -1   1538.20   1261.50    108.30     45 o
 -10  -2  -2   2589.50   3216.90    147.40     45 o
 -10   6  -6   1224.70    896.00     94.90     45 o
  -9  -7   1    286.46    564.80     88.90     45 o
  -9  -5   0   4984.80   3827.40    154.50     45 o
  -9   0  -3   5876.10   5962.30    178.80     45 o
  -9   4  -5   1681.00   1675.40    118.50     45 o
  -9   6  -6    653.65    845.60     92.50     45 o
  -8  -8   2    339.58    243.90     81.00     45 o
  -8  -3  -1   2345.80   2481.90    137.70     45 o
  -8  -1  -2   4048.30   4802.20    169.10     45 o
  -8   1  -3  24211.00  21866.60    306.80     45 o
  -8   3  -4    393.71    930.00    108.80     45 o
  -8   5  -5   4080.60   4060.50    151.80     45 o
  -8   7  -6    655.63    752.90     91.60     45 o
  -7  -9   3    374.10    450.30     81.40     45 o
  -7  -6   1    693.79   1468.90    120.40     45 o
  -7   5  -5   2209.20   1812.10    120.60     45 o
  -6  -9   3     63.41     46.60     78.50     45 <
  -6  -7   2    737.61   1004.90    107.20     45 o
  -6   0  -2   7587.70   8909.90    222.00     45 o
  -6   4  -4   2138.60   2992.20    148.60     45 o
  -6   6  -5    448.36    887.80    103.00     45 o
  -6   8  -6    408.78    394.40     88.50     45 o
  -5  -8   3    221.25    279.40     86.60     45 o
  -5  -5   1    635.85   1200.40    119.20     45 o
  -5  -3   0  64275.00  61439.50    501.20     45 o
  -5   7  -5   1795.80   2459.70    133.80     45 o
  -5   9  -6    480.98    803.90     93.50     45 o
  -4  -9   4    844.45    685.80     91.20     45 o
  -4  -6   2   3532.20   4104.50    161.70     45 o
  -4   5  -4  11708.00  10899.90    233.40     45 o
  -4   7  -5    467.78   1338.50    112.80     45 o
  -4   9  -6    292.95    324.90     81.50     45 o
  -3 -10   5    898.55    510.60     87.20     45 o
  -3  -9   4     69.48    203.10     77.70     45 <
  -3  -7   3   6194.60   5100.40    174.30     45 o
  -3   2  -2   6489.80   5675.70    203.70     45 o
  -3   4  -3  63526.00  71195.90    537.00     45 o
  -3   6  -4    536.50    671.80    109.50     45 o
  -3   8  -5   2480.20   2460.10    128.20     45 o
  -3  10  -6    274.89    199.60     71.90     45 <
  -2 -10   5    333.24    301.40     82.30     45 o
  -2  -8   4    297.74    346.60     88.80     45 o
  -2  -5   2  19660.00  17729.30    287.10     45 o
  -2   9  -5    966.76   1091.90    101.90     45 o
  -1  -9   5    244.05    538.90     87.60     45 o
  -1  -6   3   5663.60   8359.50    206.50     45 o
  -1   5  -3    549.83    844.80    134.30     45 o
  -1   7  -4   1431.10   1776.00    123.40     45 o
  -1   9  -5     93.08    135.10     78.60     45 <
   0 -10   6     77.38    107.00     77.10     45 <
   0  -7   4   4173.40   5394.40    181.00     45 o
   0   4  -2   6735.50   8656.50    226.70     45 o
   0   8  -4    512.18    475.80     96.00     45 o
   1 -10   6     94.54    277.70     80.80     45 o
   1  -8   5    858.53   1081.10    106.40     45 o
   1   9  -4     63.94     39.00     78.00     45 <
   2  -9   6    680.97    510.60     87.80     45 o
   2  -6   4    382.08   1186.00    115.20     45 o
   2  -4   3  21133.00  18790.20    299.50     45 o
   2   7  -3   5329.50   4513.50    162.60     45 o
   3  -7   5   6102.80   6229.20    182.90     45 o
   3   4  -1   9657.20  10100.00    232.70     45 o
   3   6  -2    379.76    456.80    105.50     45 o
   3   8  -3   3116.60   3081.80    142.20     45 o
   3  10  -4     58.64    -43.40     71.80     45 <
   4  -8   6    434.07    687.00     94.40     45 o
   4  -3   3  14463.00  16124.30    278.60     45 o
   4   7  -2    782.55    825.10    112.20     45 o
   4   9  -3    473.68    695.60     90.40     45 o
   5  -9   7    389.32    339.20     80.80     45 o
   5  -4   4  36051.00  30267.80    364.60     45 o
   5  10  -3    129.70     78.10     71.30     45 <
   6  -7   6    560.96    699.70    101.70     45 o
   6  -5   5    444.77    905.30    108.80     45 o
   6   2   1   2237.80   3967.90    175.70     45 o
   6   4   0  29518.00  27713.90    346.00     45 o
   6   6  -1   1767.40   1319.80    113.60     45 o
   6   8  -2    165.20    226.10     81.30     45 <
   7  -8   7    240.54    282.00     82.80     45 o
   7  -6   6    326.01    365.90     91.10     45 o
   7  -1   3   7429.00   5097.60    176.80     45 o
   7   1   2   5679.10   6013.90    188.50     45 o
   7   3   1  17017.00  17389.50    280.70     45 o
   7   5   0    127.46    679.80    104.70     45 o
   7   7  -1   2775.00   2170.40    125.30     45 o
   7   9  -2    298.93    384.90     79.20     45 o
   8  -7   7    418.46    141.30     84.80     45 <
   8  -4   5   2215.40   2541.80    134.40     45 o
   8   0   3   1275.60   2275.50    138.30     45 o
   8   6   0    408.79    617.30     94.40     45 o
   8   8  -1    892.36    755.30     94.20     45 o
   9  -5   6    148.15    227.30     86.70     45 <
   9  -3   5    897.31    672.30    101.10     45 o
   9  -1   4    847.51    759.00    105.20     45 o
  10  -6   7    209.33    266.20     77.70     45 o
  10  -4   6   1174.60   2375.20    128.60     45 o
  10   1   3    855.13   1019.50    103.60     45 o
  10   3   2   1886.70   2040.90    127.00     45 o
  10   5   1    219.40    234.80     82.20     45 <
  11  -5   7    340.05    443.40     79.80     45 o
  11  -2   5    279.72    372.20     85.30     45 o
  11   0   4   1098.20   1550.90    110.50     45 o
  11   2   3    205.27    286.00     85.10     45 o
  11   4   2   2198.50   1744.40    115.10     45 o
  11   6   1    309.96    307.50     75.10     45 o
  12  -1   5   2196.60   1384.60    106.40     45 o
  12   1   4    736.04    901.00     96.00     45 o
  12   3   3    971.48    980.70     96.80     45 o
  12   5   2    104.49    105.20     71.90     45 <
  13  -2   6    249.18    161.90     77.60     45 <
  13   0   5   1091.00    783.50     89.50     45 o
  13   2   4    326.36    149.30     77.70     45 <
  13   4   3    721.34    481.30     86.90     45 o
 -13  -3  -2    414.00    507.10     84.20     46 o
 -13  -2  -3   1294.90   1287.90    106.30     46 o
 -13   0  -4    434.00    637.20     89.60     46 o
 -13   2  -5    278.24    327.90     83.10     46 o
 -12  -3  -2    369.38    220.90     83.00     46 <
 -12  -1  -3   1660.00   1515.40    110.40     46 o
 -12   4  -6    741.43    422.80     86.20     46 o
 -11  -4  -1    193.85    557.80     91.80     46 o
 -11  -1  -3   1106.20   1015.70    105.10     46 o
 -11   1  -4    515.93    673.90    103.20     46 o
 -11   5  -6    322.09    483.60     90.10     46 o
 -10  -7   1    514.07    488.00     88.40     46 o
 -10  -2  -2   4867.10   4068.00    158.20     46 o
 -10   0  -3    923.87    817.40    104.70     46 o
 -10   5  -6    517.60    689.20     96.00     46 o
  -9  -8   2    284.46    313.10     81.90     46 o
  -9  -5   0   4738.10   4509.40    164.70     46 o
  -9  -3  -1   2370.60   2336.30    140.00     46 o
  -9   4  -5   1913.30   1850.70    122.20     46 o
  -9   6  -6    598.20    366.80     88.10     46 o
  -8  -6   1   1643.90   1979.40    123.40     46 o
  -8  -1  -2   6073.00   6273.80    189.00     46 o
  -8   1  -3  19586.00  20291.50    302.30     46 o
  -7  -7   2    841.82    695.10     98.80     46 o
  -7  -2  -1  14338.00  13274.60    257.90     46 o
  -7   3  -4    850.52   1121.20    123.40     46 o
  -7   5  -5    811.84   1212.90    116.10     46 o
  -7   7  -6    140.57    443.00     91.20     46 o
  -6  -8   3    658.77    375.30     91.00     46 o
  -6  -5   1   1301.40   1915.70    132.40     46 o
  -6   0  -2   7862.60   9926.20    235.50     46 o
  -6   4  -4   4806.90   6203.60    189.70     46 o
  -6   6  -5   1854.20   1642.90    120.50     46 o
  -6   8  -6    259.23    243.40     85.60     46 <
  -5  -9   4    279.51    275.10     82.60     46 o
  -5  -6   2   3714.80   4065.60    161.90     46 o
  -5  -1  -1   1625.50   2886.10    178.40     46 o
  -5   6  -5    459.00    602.50    111.70     46 o
  -5   8  -6    845.50    670.20     90.60     46 o
  -4 -10   5    119.50    -12.20     77.70     46 <
  -4  -9   4   1150.40   1082.50    102.20     46 o
  -4  -7   3   2017.00   1132.10    114.90     46 o
  -4  -4   1  12615.00  11391.30    246.80     46 o
  -4   3  -3   5933.30   7670.40    220.80     46 o
  -4   5  -4   9055.10   9103.60    219.70     46 o
  -4   7  -5   3616.90   3345.50    145.80     46 o
  -4   9  -6    169.62    407.00     84.90     46 o
  -3 -10   5    393.56    443.40     87.00     46 o
  -3  -8   4   1118.30    703.50    104.50     46 o
  -3  -5   2    416.27   1293.40    136.50     46 o
  -3  10  -6    326.58    278.40     75.60     46 o
  -2  -9   5    676.50    821.30    104.90     46 o
  -2  -8   4    278.68    183.00     94.20     46 <
  -2  -6   3    954.03   1392.30    126.20     46 o
  -2   6  -4    521.96    918.50    122.10     46 o
  -2   8  -5    537.22    511.20    101.20     46 o
  -2  10  -6     37.54     32.80     74.10     46 <
  -1 -10   6     41.17     82.10     78.10     46 <
  -1  -9   5    410.45    782.40     94.60     46 o
  -1  -7   4    302.88    506.00    104.90     46 o
  -1  -4   2   4253.90   5179.40    206.10     46 o
  -1   5  -3    897.79   1253.10    143.40     46 o
  -1   7  -4   1296.60   2555.10    140.40     46 o
  -1   9  -5     96.05     70.50     81.70     46 <
   0 -10   6    109.46    220.90     83.30     46 <
   1  -9   6   2676.10   1798.10    124.00     46 o
   1  -8   5   1173.90   1065.00    108.10     46 o
   1  -6   4  12977.00   9011.50    218.40     46 o
   1   6  -3  14497.00  16420.00    271.90     46 o
   1   8  -4   4536.20   4264.90    161.10     46 o
   1  10  -5    404.26    366.50     80.90     46 o
   2  -9   6    414.84    594.40     95.30     46 o
   2  -7   5   1747.40   1516.00    128.70     46 o
   2  -4   3  15577.00  15504.00    280.80     46 o
   2   5  -2  17850.00  14769.00    270.10     46 o
   2   7  -3   5644.60   6039.80    181.10     46 o
   2   9  -4    134.71    181.20     86.20     46 <
   3  -8   6    271.85    290.90     92.40     46 o
   3  -5   4   1355.70   1267.40    130.50     46 o
   3  10  -4     80.50    125.90     73.20     46 <
   4  -9   7    156.41    132.10     84.80     46 <
   4  -6   5   3201.80   2100.20    140.50     46 o
   4   6  -2   5073.30   6127.70    188.30     46 o
   4   8  -3    525.18    544.30     94.70     46 o
   4  10  -4    258.47    309.80     77.80     46 o
   5  -7   6   1140.60   1145.80    113.50     46 o
   5  -4   4  35539.00  36797.80    398.00     46 o
   5  -2   3   9664.30  10726.20    242.80     46 o
   5   3   0  68246.00  68547.50    529.20     46 o
   5   5  -1   1140.30   1228.80    129.10     46 o
   5   7  -2   2124.90   2296.50    136.70     46 o
   5   9  -3    219.48     58.40     76.30     46 <
   6  -8   7    180.68    204.70     79.80     46 <
   6  -5   5    677.97    879.00    113.00     46 o
   6   0   2  10489.00  13129.80    259.40     46 o
   6   2   1   2834.50   3323.40    170.30     46 o
   6   4   0  42249.00  37202.30    396.80     46 o
   6   8  -2    231.56    379.00     89.10     46 o
   7  -6   6    606.62    514.30     94.90     46 o
   7  -4   5   6527.70   5744.70    178.70     46 o
   7  -1   3   3151.80   3260.10    158.00     46 o
   7   1   2  11673.00  11436.40    236.30     46 o
   7   8  -2    365.84    331.30     85.30     46 o
   8  -7   7    234.45    444.50     87.00     46 o
   8  -5   6   1773.60   1185.00    110.70     46 o
   8   7  -1   1188.40   1285.20    104.60     46 o
   8   9  -2    231.60    283.10     79.30     46 o
   9  -6   7    391.16    237.40     86.40     46 <
   9  -3   5    973.26   1735.90    119.20     46 o
   9   2   2    215.12    742.60    111.80     46 o
   9   4   1    846.18   1004.00    112.20     46 o
   9   8  -1     37.24     57.40     73.90     46 <
  10  -6   7    248.54    326.70     80.80     46 o
  10  -4   6   2517.00   2181.60    125.60     46 o
  10   1   3   1217.20    932.00    110.60     46 o
  10   3   2   3429.30   2866.50    137.70     46 o
  10   5   1    502.28    515.70     92.20     46 o
  11  -5   7    190.73    230.50     78.60     46 <
  11  -2   5    251.35    357.30     91.80     46 o
  11   0   4   1421.00   1544.30    115.80     46 o
  11   2   3    362.29    511.20     95.10     46 o
  11   7   0    284.09    561.20     84.80     46 o
  12  -4   7    302.12    342.00     78.40     46 o
  12  -1   5    345.84    708.40     96.80     46 o
  12   1   4   2103.20   1613.00    113.10     46 o
  12   4   2    372.88    349.30     86.50     46 o
  13  -2   6     62.14    181.20     77.40     46 <
  13   0   5    836.25    794.10     94.20     46 o
  13   1   4    125.68    127.80     76.00     46 <
  13   3   3    243.43    209.10     77.90     46 <
 -13  -3  -2     86.19    128.90     75.60     47 <
 -13   0  -4    366.37    576.20     88.80     47 o
 -13   2  -5    161.57    504.50     88.80     47 o
 -12  -4  -1   1612.90    873.80     95.90     47 o
 -12  -1  -3   1054.10   1225.50    106.50     47 o
 -12   1  -4   1470.20   1028.00    106.40     47 o
 -12   4  -6    204.83    399.00     77.60     47 o
 -11  -5   0   2630.90   2244.90    125.60     47 o
 -11  -4  -1    475.75    242.80     86.80     47 <
 -11  -2  -2   1400.30   1642.60    114.50     47 o
 -11   1  -4   1339.70   1543.30    111.40     47 o
 -11   5  -6    510.12    707.70     93.00     47 o
 -10   0  -3    373.77    578.60     99.60     47 o
 -10   5  -6   1115.50   1360.50    102.80     47 o
  -9  -6   1    237.39    557.90     88.60     47 o
  -9  -3  -1   1486.50   1709.40    118.90     47 o
  -9  -1  -2   1360.60   2464.00    139.10     47 o
  -9   4  -5   1751.60   1973.10    122.80     47 o
  -9   6  -6    803.17    995.20     96.70     47 o
  -8  -7   2    117.20    188.00     82.80     47 <
  -8  -4   0   4779.20   4608.20    168.10     47 o
  -8   1  -3  18997.00  18806.30    292.40     47 o
  -8   6  -6     91.98     65.70     86.80     47 <
  -8   8  -7    412.48    523.30     86.70     47 o
  -7  -8   3    966.28    713.70     97.30     47 o
  -7  -5   1   6152.30   7315.40    195.50     47 o
  -7  -2  -1  12596.00  10649.20    230.20     47 o
  -7   3  -4    746.36   1240.90    126.80     47 o
  -7   5  -5   1381.50   1930.60    124.90     47 o
  -7   7  -6    578.67    820.20     90.50     47 o
  -6  -9   4    205.13    152.50     82.80     47 <
  -6  -6   2   2176.10   2010.00    127.90     47 o
  -6   7  -6   1576.50   1388.60    113.00     47 o
  -5  -9   4    234.54    307.50     78.40     47 o
  -5  -7   3   4036.40   3007.30    147.40     47 o
  -5  -4   1   1141.50   2866.00    149.80     47 o
  -5  -1  -1   1388.00   2439.60    169.10     47 o
  -5   4  -4  37597.00  33235.80    375.00     47 o
  -5   6  -5   1207.20   1133.20    112.00     47 o
  -5   8  -6    338.88    356.50     87.50     47 o
  -4 -10   5    214.47    179.40     77.70     47 <
  -4  -8   4    226.92    540.30     92.40     47 o
  -4  -7   3   2072.00   1369.90    119.00     47 o
  -4  -2   0  95627.00  85576.60    587.50     47 o
  -4   3  -3  13821.00  12625.40    253.60     47 o
  -3  -9   5    266.15    357.20     87.00     47 o
  -3  -8   4    749.77    543.00     98.00     47 o
  -3   7  -5   5163.30   4735.70    168.40     47 o
  -3   9  -6    279.54    235.50     82.20     47 <
  -2 -10   6    115.49    126.00     76.10     47 <
  -2  -9   5    973.40   1114.00    103.10     47 o
  -2  -6   3   1312.20   1460.50    129.10     47 o
  -2   4  -3  18301.00  19196.80    301.20     47 o
  -2   6  -4    703.53   1106.50    117.30     47 o
  -2   8  -5   1261.30   1511.70    114.60     47 o
  -2  10  -6     51.34     71.40     72.70     47 <
  -1 -10   6    115.57     12.50     74.20     47 <
  -1  -7   4    264.31    452.20    102.70     47 o
  -1   8  -5    941.91    969.80    104.30     47 o
  -1  10  -6     37.57    239.30     74.20     47 o
   0  -9   6   2860.70   1663.80    113.80     47 o
   0   7  -4   6522.70   7272.40    198.80     47 o
   1 -10   7     90.30     20.80     73.80     47 <
   1  -9   6   2574.10   1841.20    119.10     47 o
   1  -6   4  15006.00  12852.90    248.50     47 o
   1   4  -2   2129.10   3454.80    187.30     47 o
   1   6  -3   9892.50  13617.30    249.00     47 o
   2  -8   6    470.76    684.50     93.80     47 o
   2  -7   5   1671.80   2368.30    131.20     47 o
   2   8  -4    112.66    122.00     85.40     47 <
   2  10  -5    233.81    359.80     87.70     47 o
   3  -9   7    559.60    549.10     85.50     47 o
   3  -8   6    245.62    413.90     87.60     47 o
   3   5  -2    241.01    839.40    129.10     47 o
   3   7  -3   4773.80   6166.70    185.00     47 o
   3   9  -4     92.44    200.80     80.90     47 <
   4  -9   7    106.21    153.80     77.40     47 <
   4  -7   6    687.47    811.30    102.00     47 o
   4  -6   5    927.98   1066.30    117.40     47 o
   4   4  -1   9170.70   9789.20    231.30     47 o
   4   6  -2   6889.90   6518.80    188.30     47 o
   5  -8   7     73.05    113.20     84.60     47 <
   5  -7   6   1993.90   1692.70    117.90     47 o
   5  -5   5   2904.70   2946.90    143.40     47 o
   5  -2   3  14888.00  12540.30    252.60     47 o
   5   3   0  45449.00  57878.00    487.00     47 o
   5   8  -3    356.09    486.80     90.70     47 o
   6  -8   7    369.93    353.10     84.70     47 o
   6  -6   6   2518.00   2197.30    124.40     47 o
   6  -3   4  11431.00  11625.40    233.30     47 o
   6   0   2   6595.10   8555.40    216.60     47 o
   6   5  -1    750.73   1017.40    114.40     47 o
   6   7  -2    843.95    919.00    105.90     47 o
   6   9  -3    148.07    242.10     78.00     47 o
   7  -7   7   1086.20    766.40     95.90     47 o
   7  -4   5   2501.20   3074.50    151.20     47 o
   7  -1   3   4642.90   5920.10    180.50     47 o
   7   6  -1   1923.90   2224.90    129.50     47 o
   7   8  -2    148.77    168.70     79.60     47 <
   8  -5   6    752.84    491.10     97.80     47 o
   8   3   1   2035.90   2167.80    129.30     47 o
   8   8  -2    120.98    150.50     81.70     47 <
   9  -6   7     70.66    195.10     79.30     47 <
   9  -3   5   1333.60   1212.20    109.90     47 o
   9   0   3   7204.20   5974.60    178.90     47 o
   9   2   2   1487.10   1530.10    117.70     47 o
   9   7  -1    266.28     77.70     88.00     47 <
  10  -4   6   1976.50   1837.80    117.30     47 o
  10  -1   4  10485.00   8395.20    201.80     47 o
  10   1   3    850.33    854.00    107.10     47 o
  10   4   1   1299.30   1534.40    108.50     47 o
  10   6   0    454.97    892.00     95.70     47 o
  11  -5   7    217.58    269.90     71.90     47 o
  11  -3   6   1843.40   1401.90    111.80     47 o
  11  -2   5    925.53    792.30     95.30     47 o
  11   0   4   1042.90   1495.50    112.80     47 o
  11   3   2   1265.00    784.30     99.40     47 o
  11   5   1     61.35    -75.80     79.10     47 <
  11   7   0    506.76    562.00     84.20     47 o
  12  -4   7     87.18    196.30     75.00     47 <
  12  -1   5   2210.90   1317.10    104.60     47 o
  12   2   3    888.78    832.60     98.30     47 o
  12   4   2    401.30    547.10     88.60     47 o
  13  -2   6    304.63    199.70     77.00     47 <
  13   1   4    101.54    268.00     76.90     47 o
  13   3   3    715.27    448.00     87.00     47 o
 -13  -4  -1    379.61    473.80     84.00     48 o
 -13  -3  -2    886.26    645.30     93.80     48 o
 -13  -1  -3    241.62    484.10     86.80     48 o
 -13   2  -5    259.85    349.30     89.30     48 o
 -12  -4  -1   1210.20    594.00     95.60     48 o
 -12  -2  -2    608.99    925.00    108.00     48 o
 -12  -1  -3   3539.70   2114.30    126.80     48 o
 -12   1  -4   1516.40   1248.20    113.80     48 o
 -12   4  -6    392.49    353.90     85.80     48 o
 -11  -5   0   3138.90   2723.20    133.60     48 o
 -11  -2  -2   3187.70   2718.90    141.20     48 o
 -11   0  -3    169.94    415.10     95.70     48 o
 -11   5  -6    315.00    445.30     88.00     48 o
 -10  -6   1   1340.20   1183.20    106.30     48 o
 -10  -3  -1   1819.80   1619.70    121.40     48 o
 -10   0  -3    990.00    810.10    110.90     48 o
 -10   2  -4    632.30    867.00    107.70     48 o
 -10   5  -6    286.31    549.70     96.20     48 o
  -9  -7   2   1447.00    279.10     89.50     48 o
  -9  -1  -2   4035.00   7851.40    205.00     48 o
  -9   4  -5    780.14   1608.30    123.70     48 o
  -9   7  -7    902.32    446.90     87.80     48 o
  -8  -8   3    320.59    373.00     89.70     48 o
  -8  -5   1   2909.60   1537.00    123.20     48 o
  -8  -2  -1  18194.00  19084.40    294.10     48 o
  -8   1  -3  19081.00  18655.40    293.20     48 o
  -8   6  -6    392.72    185.20     91.00     48 <
  -8   8  -7    676.71    820.50     95.80     48 o
  -7  -9   4    236.06    107.90     77.50     48 <
  -7  -8   3   1602.70   1660.70    114.30     48 o
  -7  -6   2    967.36    702.40    108.90     48 o
  -7  -5   1   4830.20   6122.50    191.70     48 o
  -7   0  -2   6840.40  10487.80    233.10     48 o
  -7   3  -4   1145.00   1284.10    132.80     48 o
  -7   5  -5   2121.60   1839.80    129.00     48 o
  -7   8  -7    251.66    110.40     82.00     48 <
  -6  -9   4    392.41    495.20     87.30     48 o
  -6  -7   3   1374.70   1169.90    115.30     48 o
  -6  -6   2   2840.40   1988.20    136.40     48 o
  -6   7  -6    716.73   1555.10    114.50     48 o
  -5  -8   4   5418.10   3372.60    148.30     48 o
  -5  -7   3   5215.90   3751.90    158.40     48 o
  -5  -4   1   1751.30   2208.00    149.80     48 o
  -5   4  -4  41811.00  37508.90    401.60     48 o
  -5   6  -5   1126.60   1271.00    117.30     48 o
  -5   9  -7    544.33     57.10     80.80     48 <
  -4  -9   5   1347.90   1291.90    108.80     48 o
  -4  -8   4    728.47    752.80    103.70     48 o
  -4  -5   2   3974.90   5153.60    185.60     48 o
  -4  -2   0 100500.00  97489.50    625.20     48 o
  -4   3  -3   7824.50  10574.80    250.90     48 o
  -4   8  -6    220.55    497.40     94.60     48 o
  -3 -10   6    471.10    190.80     80.90     48 <
  -3  -9   5    504.12    479.40     96.10     48 o
  -3  -6   3  12848.00  14130.50    262.60     48 o
  -3   5  -4   1229.00   1799.80    137.50     48 o
  -3   7  -5   9160.40   9408.10    213.90     48 o
  -3   9  -6     66.64    168.00     83.40     48 <
  -2 -10   6     48.49    184.60     77.50     48 <
  -2  -7   4    808.94   1855.70    132.10     48 o
  -2  -4   2  19968.00  13952.90    274.10     48 o
  -2   4  -3  18121.00  18509.60    300.80     48 o
  -2   9  -6   1341.90    661.10     98.40     48 o
  -1  -8   5    902.46   1113.20    116.10     48 o
  -1  -5   3   4605.80   5638.50    196.60     48 o
  -1  -2   1  60143.00  60411.50    520.00     48 o
  -1   6  -4   8621.90   9663.60    225.80     48 o
  -1   8  -5    732.03   1106.30    111.20     48 o
  -1  10  -6    260.21    327.90     84.30     48 o
   0  -9   6   1185.80   1008.90    112.30     48 o
   0  -6   4   1298.40   2221.90    142.10     48 o
   0  10  -6    702.15    377.50     83.60     48 o
   1 -10   7     35.54    140.70     77.60     48 <
   1  -7   5    609.28    960.50    112.00     48 o
   1  -4   3  34873.00  38342.40    408.50     48 o
   1   7  -4    740.85    824.70    115.10     48 o
   1   9  -5    319.14    486.90     91.20     48 o
   2  -8   6    731.10    584.00    104.50     48 o
   2  -5   4   6284.80  10646.80    234.80     48 o
   2   6  -3   1327.80   1251.50    130.10     48 o
   2   8  -4     85.77     81.20     92.30     48 <
   2  10  -5    457.85    512.40     85.70     48 o
   3  -9   7    508.53    608.10     89.00     48 o
   3  -6   5   9176.40  10624.20    231.70     48 o
   3  -3   3  63341.00  59461.80    498.50     48 o
   3   5  -2    466.36   1119.90    135.40     48 o
   3  10  -5    574.54    368.70     87.40     48 o
   4  -7   6    165.63    547.40    102.80     48 o
   4  -4   4   4642.60   5963.40    196.60     48 o
   4   7  -3   2195.70   1516.30    130.30     48 o
   4   9  -4    174.30    377.70     93.90     48 o
   5  -8   7    122.94     84.30     90.80     48 <
   5  -5   5   2153.80   2311.10    143.40     48 o
   5  -2   3  19529.00  16541.70    286.60     48 o
   5   1   1  17362.00  14425.20    279.10     48 o
   5   6  -2   5485.50   5111.60    176.30     48 o
   5   8  -3    349.66    531.00     95.60     48 o
   6  -6   6   3129.50   2148.90    136.40     48 o
   6  -3   4  12134.00  11482.20    242.60     48 o
   6   0   2  14460.00  13859.00    269.90     48 o
   6   5  -1   1217.20   1239.60    130.40     48 o
   7  -7   7    856.26    968.00    104.50     48 o
   7  -4   5   4007.60   4514.60    168.80     48 o
   7  -1   3   4457.00   6008.40    194.80     48 o
   7   2   1   9889.10  13776.50    258.60     48 o
   7   7  -2   1021.20    585.00     94.50     48 o
   7   9  -3    138.46    559.80     90.20     48 o
   8  -5   6    935.63    703.20    107.30     48 o
   8   1   2   9809.20   9902.20    225.90     48 o
   8   6  -1   4516.40   3690.60    153.40     48 o
   8   8  -2     37.37    198.20     81.00     48 <
   9  -6   7     96.88    293.90     85.60     48 o
   9  -3   5   2435.50   2728.60    142.80     48 o
   9   0   3   4756.70   5426.70    179.10     48 o
   9   5   0   7061.20   5218.60    171.80     48 o
   9   7  -1    546.39    411.80     91.00     48 o
  10  -4   6   3478.10   2632.40    137.00     48 o
  10  -1   4   8502.90   8636.50    210.30     48 o
  10   2   2   5996.20   7479.50    194.80     48 o
  10   4   1   3325.70   1388.10    117.90     48 o
  10   7  -1    929.53    935.90     94.50     48 o
  11  -5   7    137.66    302.80     83.80     48 o
  11  -2   5    910.29    924.30    107.00     48 o
  11   1   3   1272.10   1275.80    109.50     48 o
  11   3   2    969.18    937.50    105.20     48 o
  12  -4   7    640.27    584.70     84.30     48 o
  12  -1   5   1135.40   1162.80    104.60     48 o
  12   0   4    258.73    346.60     89.00     48 o
  12   2   3   1885.10   1563.10    111.20     48 o
  12   5   1    542.33    531.60     86.50     48 o
  13  -2   6    175.00    217.00     81.40     48 <
  13  -1   5    168.63    301.60     83.90     48 o
  13   1   4    256.78    195.80     81.60     48 <
  13   4   2    330.87    242.30     80.90     48 <
 -14  -1  -3    583.82    491.00     91.20     49 o
 -13  -4  -1    417.35    453.10     84.60     49 o
 -13  -1  -3     91.03    256.00     78.80     49 o
 -13   2  -5    430.05    548.90     86.30     49 o
 -12  -2  -2    887.81    496.90     97.20     49 o
 -12   1  -4   1256.90   1291.90    107.80     49 o
 -12   4  -6    341.89    401.80     83.80     49 o
 -11  -6   1    383.23    209.20     80.60     49 <
 -11  -3  -1    372.06    496.90     93.40     49 o
 -11  -2  -2    886.28   1881.20    119.20     49 o
 -11   0  -3    304.71    452.40     93.70     49 o
 -10  -7   2    304.02    202.50     84.80     49 <
 -10  -6   1    959.70   1323.80    106.90     49 o
 -10  -4   0   1572.60   1447.40    114.40     49 o
 -10  -3  -1   2343.60   1526.90    118.30     49 o
 -10   0  -3    298.20    620.80    101.60     49 o
 -10   2  -4   1207.60   1520.20    118.40     49 o
 -10   5  -6   1189.90   1235.10    104.20     49 o
  -9  -8   3    317.99    249.90     82.20     49 o
  -9  -7   2    181.68    444.60     86.30     49 o
  -9  -1  -2   1975.90   2799.30    146.60     49 o
  -9   4  -5   2404.50   2909.30    136.70     49 o
  -9   7  -7    529.01    301.40     85.80     49 o
  -8  -8   3    526.35    552.70     87.90     49 o
  -8  -5   1   1285.50   1363.70    114.20     49 o
  -8  -2  -1  15715.00  15065.90    264.50     49 o
  -8   1  -3  13370.00  16049.80    273.30     49 o
  -8   4  -5   3027.00   2180.60    127.70     49 o
  -8   6  -6    153.24    235.20     86.50     49 <
  -7  -9   4    138.07    111.70     77.90     49 <
  -7  -6   2    400.40    413.70     97.30     49 o
  -7  -3   0   6155.90   4784.50    172.90     49 o
  -7   0  -2   4581.90   6399.00    193.00     49 o
  -7   3  -4   1358.00   1874.30    131.00     49 o
  -7   6  -6    469.77    784.70     99.30     49 o
  -7   8  -7    233.15    362.60     79.20     49 o
  -6  -7   3    541.28    840.30    104.40     49 o
  -6  -4   1    408.66    927.80    125.30     49 o
  -6   5  -5    465.18   1127.90    120.50     49 o
  -6   7  -6   2460.70   1636.60    120.00     49 o
  -5  -9   5    173.51    295.90     82.20     49 o
  -5  -8   4   2788.10   2204.10    131.20     49 o
  -5  -5   2  12830.00  12599.00    249.30     49 o
  -5   4  -4  41289.00  35328.10    388.70     49 o
  -5   7  -6   1425.00   1286.00    115.40     49 o
  -5   9  -7     23.90     34.70     72.80     49 <
  -4  -9   5   1732.60    921.20     96.50     49 o
  -4  -6   3   1899.30   2383.10    145.90     49 o
  -4   6  -5    936.03   1390.90    120.50     49 o
  -4   8  -6    335.94    752.70     95.20     49 o
  -3 -10   6    308.45    271.90     80.20     49 o
  -3  -7   4    901.65    697.80    108.60     49 o
  -3   5  -4    453.25    924.30    121.20     49 o
  -3   8  -6    227.59    471.70     90.00     49 o
  -2  -8   5    980.84   1056.80    108.20     49 o
  -2  -4   2  26939.00  19936.00    308.10     49 o
  -2   7  -5   2207.70   2202.10    134.50     49 o
  -2   9  -6    663.83    692.70     94.00     49 o
  -1 -10   7     72.02    223.10     76.80     49 <
  -1  -9   6   2091.20   1530.90    117.10     49 o
  -1  -5   3  11971.00  12737.70    253.60     49 o
  -1  -2   1  52226.00  59128.50    510.70     49 o
  -1   6  -4   6381.20   8470.00    212.20     49 o
  -1   9  -6   2474.40   2102.50    121.70     49 o
   0  -6   4   3104.30   4064.60    167.80     49 o
   0  10  -6    213.80    456.20     83.70     49 o
   1  -8   6    338.82    358.60     90.70     49 o
   1  -4   3  13697.00  18996.60    305.90     49 o
   1   7  -4    966.45   1051.10    109.50     49 o
   1  10  -6    490.38    365.60     79.60     49 o
   2  -9   7    156.99    310.00     81.30     49 o
   2  -5   4   2433.30   5614.70    189.40     49 o
   2   4  -2  15727.00  17564.10    296.70     49 o
   2   9  -5    779.13    851.10     97.90     49 o
   3  -7   6    362.42    627.20    103.30     49 o
   3  -6   5  16059.00  15415.90    267.70     49 o
   3  -3   3  44219.00  34052.70    393.00     49 o
   3   8  -4    643.63    784.60     98.80     49 o
   3  10  -5    588.46    443.90     84.80     49 o
   4  -8   7   1756.40   1042.30    100.50     49 o
   4  -7   6    679.18   1353.10    116.30     49 o
   4  -4   4   4082.50   4846.10    180.20     49 o
   4   5  -2   4635.80   5342.10    182.20     49 o
   4   7  -3   1971.00   1728.80    121.60     49 o
   4  10  -5    281.70    101.20     76.20     49 <
   5  -9   8    265.65    679.10     87.00     49 o
   5  -5   5   1711.30   2501.90    141.40     49 o
   5  -2   3  13248.00  13313.00    263.70     49 o
   5   1   1   1768.00   2925.70    178.30     49 o
   5   4  -1   1619.30   2747.70    151.30     49 o
   5   9  -4    415.73    424.00     80.70     49 o
   6  -7   7    926.10    543.80     92.40     49 o
   6  -6   6   1911.20   2470.90    131.20     49 o
   6  -3   4  10818.00  10208.10    225.50     49 o
   6   0   2   6911.50   7477.80    212.20     49 o
   6   6  -2   1587.60   1878.70    126.90     49 o
   6   8  -3    705.90    480.20     86.00     49 o
   7  -8   8    329.16    331.00     84.30     49 o
   7  -7   7   1353.70   1278.20    105.30     49 o
   7  -4   5   3528.00   3557.70    153.30     49 o
   7  -1   3   1962.30   2230.50    140.00     49 o
   7   2   1  12907.00  12675.50    243.30     49 o
   7   5  -1   3185.50   3746.80    154.10     49 o
   7   7  -2    696.54    566.80     97.10     49 o
   8  -6   7   1918.60   2179.50    121.60     49 o
   8  -5   6    883.44    585.70    101.10     49 o
   8   1   2   3424.40   4349.30    165.10     49 o
   8   4   0   6025.50   5513.20    176.10     49 o
   8   6  -1   5049.90   4194.60    153.70     49 o
   9  -6   7    123.90     49.50     81.10     49 <
   9  -3   5   1467.80   1738.80    119.20     49 o
   9   0   3   5914.90   4534.10    165.90     49 o
   9   3   1   1757.10   1968.50    127.20     49 o
   9   5   0   5582.40   4731.70    161.80     49 o
   9   8  -2    348.55    393.70     81.60     49 o
  10  -5   7    179.01    223.70     82.20     49 <
  10  -4   6   3290.90   2601.40    127.80     49 o
  10  -1   4   6765.70   5780.30    177.60     49 o
  10   2   2   3732.50   3457.30    149.60     49 o
  10   4   1   1136.10   1122.00    104.60     49 o
  10   7  -1    514.41    514.90     80.10     49 o
  11  -5   7    133.38    188.50     75.50     49 <
  11  -3   6    819.82    819.70     92.60     49 o
  11  -2   5   2140.90   1652.70    115.20     49 o
  11   1   3    177.75    505.20     91.60     49 o
  11   3   2   1290.30   1674.40    112.20     49 o
  11   4   1     99.83    266.20     87.50     49 o
  12  -4   7    150.42    232.70     76.60     49 o
  12  -1   5    975.61    871.50     95.70     49 o
  12   0   4    305.37    313.00     83.30     49 o
  12   2   3   1965.20   1097.30    104.60     49 o
  12   3   2    262.33    448.90     81.70     49 o
  12   5   1    205.24    262.40     77.30     49 o
  13  -2   6    107.58    166.60     72.80     49 <
  13  -1   5    121.08    327.90     81.40     49 o
  13   1   4    281.63     93.40     75.90     49 <
  13   2   3    704.97    779.40     93.30     49 o
  13   4   2    161.65    170.30     75.00     49 <
 -14  -1  -3    506.25    564.60     89.00     50 o
 -13  -2  -2    218.89    456.60     80.50     50 o
 -13  -1  -3    139.55    362.30     80.70     50 o
 -13   1  -4     41.42    263.90     76.10     50 o
 -13   2  -5    107.18    349.30     84.40     50 o
 -12  -3  -1    706.26    648.40     92.10     50 o
 -12  -2  -2    648.05    584.90     92.60     50 o
 -12   1  -4   1590.60   1208.70    108.50     50 o
 -12   4  -6    154.90    171.90     83.80     50 <
 -11  -3  -1    162.27    538.00     92.10     50 o
 -11   0  -3    203.38    343.70     94.50     50 o
 -10  -4   0    959.10   1267.70    117.00     50 o
 -10  -1  -2   2463.40   2826.70    140.70     50 o
 -10   2  -4    251.92    537.10    102.90     50 o
 -10   3  -5   1192.80    938.80    103.90     50 o
 -10   5  -6    199.82    385.00     89.30     50 o
  -9  -5   1   2141.20   1767.40    125.10     50 o
  -9  -2  -1   2081.60   2923.20    142.50     50 o
  -9  -1  -2   1050.50   1950.90    129.30     50 o
  -9   5  -6   1144.40   1169.50    105.50     50 o
  -9   7  -7    254.39    445.10     83.50     50 o
  -8  -7   3   2816.20   3304.50    142.40     50 o
  -8  -6   2    159.35    199.00     90.60     50 <
  -8  -2  -1  21482.00  18517.30    286.70     50 o
  -8   1  -3  14858.00  16932.60    279.50     50 o
  -8   4  -5   2572.20   2428.10    130.00     50 o
  -8   7  -7    304.72    634.80     91.00     50 o
  -7  -8   4    601.31   1052.00    100.80     50 o
  -7  -7   3    112.98    253.50     91.20     50 <
  -7  -3   0   5457.50   5525.10    178.90     50 o
  -7   0  -2   4279.00   5796.30    192.00     50 o
  -7   3  -4   1914.10   3941.00    159.70     50 o
  -7   6  -6    707.94   1053.40    105.00     50 o
  -7   8  -7    393.32    612.30     84.50     50 o
  -6  -9   5    255.23    260.90     82.70     50 o
  -6  -8   4    235.64    472.60     89.80     50 o
  -6  -4   1    563.26   1446.30    129.40     50 o
  -6  -1  -1   1763.30   3326.80    171.00     50 o
  -6   5  -5   1625.10   2867.60    145.50     50 o
  -6   8  -7    233.05    216.80     80.70     50 <
  -5  -9   5    229.55    255.00     80.40     50 o
  -5  -6   3   1900.90   2591.30    141.50     50 o
  -5  -5   2  16725.00  16960.20    279.80     50 o
  -5   7  -6   1038.60   1384.10    118.00     50 o
  -4  -7   4   1752.60   2581.60    139.60     50 o
  -4  -6   3   2535.20   3363.00    152.50     50 o
  -4  -3   1  38864.00  44109.60    433.40     50 o
  -4   6  -5   3158.40   2775.70    144.10     50 o
  -4   9  -7    190.11    128.00     77.60     50 <
  -3  -8   5   4591.40   3232.20    144.50     50 o
  -3  -4   2   8265.20   7996.40    221.00     50 o
  -3   3  -3  48577.00  56986.60    489.80     50 o
  -3   6  -5  17339.00  13827.00    257.90     50 o
  -3   8  -6    193.18    269.00     89.10     50 o
  -2  -9   6    600.49    346.20     93.60     50 o
  -2  -5   3  18006.00  19139.60    302.60     50 o
  -2   2  -2  72273.00  45979.60    452.80     50 o
  -2   5  -4   1633.80   3719.40    176.60     50 o
  -2   8  -6    285.55    382.80     93.70     50 o
  -1 -10   7     46.37    -16.50     77.40     50 <
  -1  -6   4   5590.20   6783.60    198.90     50 o
  -1   4  -3  10159.00  11870.30    262.20     50 o
  -1   7  -5    256.32    866.60    112.30     50 o
  -1   9  -6   3597.90   2544.10    131.60     50 o
  -1  10  -7    249.40    106.90     76.40     50 <
   0  -8   6   1690.60   1564.70    115.60     50 o
   0   6  -4   1479.80   2145.60    147.10     50 o
   0   9  -6   1279.80   1415.50    109.30     50 o
   1  -9   7    355.26    235.00     87.50     50 <
   1  -8   6    391.27    344.10     94.30     50 o
   1  -5   4   2095.90   1438.50    144.80     50 o
   1   5  -3  10548.00  10805.30    235.70     50 o
   1   8  -5    273.61    540.50     99.70     50 o
   1  10  -6    358.66    313.80     78.60     50 o
   2  -6   5    197.98    913.30    118.30     50 o
   2   4  -2  24781.00  21861.10    320.60     50 o
   2   7  -4    687.20   1057.50    118.70     50 o
   2  10  -6    142.70    118.00     73.00     50 <
   3  -8   7    176.44    334.90     91.10     50 o
   3  -7   6    396.19    179.30    100.00     50 <
   3  -3   3  54503.00  54849.70    479.20     50 o
   3   6  -3  11122.00  14258.40    261.20     50 o
   3   9  -5    313.99    320.90     87.60     50 o
   4  -9   8     77.15     37.70     76.60     50 <
   4  -8   7   1637.30   1114.70    106.40     50 o
   4  -5   5   5651.20   6354.70    189.60     50 o
   4   5  -2   7457.50   6412.10    200.20     50 o
   4   8  -4    257.98    473.90    101.90     50 o
   4  10  -5    303.61    333.60     80.30     50 o
   5  -6   6   3683.50   1783.50    128.10     50 o
   5  -2   3  12237.00  12393.30    255.00     50 o
   5   4  -1   3853.50   5373.90    183.90     50 o
   5   7  -3   3610.60   2951.20    144.20     50 o
   6  -8   8    471.38    586.30     94.30     50 o
   6  -7   7    731.82    738.80     98.90     50 o
   6  -3   4  13393.00  11857.90    241.50     50 o
   6   0   2  10310.00  13298.20    262.50     50 o
   6   6  -2    865.18   1862.90    129.90     50 o
   6   9  -4    183.74     34.80     83.70     50 <
   7  -8   8    318.42    471.70     84.40     50 o
   7  -5   6   2515.40   2055.10    132.00     50 o
   7  -4   5   3342.80   4719.90    172.20     50 o
   7  -1   3   6224.70   6872.60    198.40     50 o
   7   2   1  17624.00  16587.60    276.80     50 o
   7   5  -1   3534.30   4346.50    164.80     50 o
   7   8  -3   1328.50   1447.70    110.20     50 o
   8  -7   8    195.92    386.20     84.90     50 o
   8  -6   7   3159.10   2015.20    121.10     50 o
   8   1   2   8681.80   7870.10    205.60     50 o
   8   4   0   7286.70   6753.00    190.60     50 o
   8   7  -2    333.04    221.60     88.50     50 <
   9  -4   6   2083.20   1431.20    113.50     50 o
   9  -3   5   2957.20   2746.30    135.20     50 o
   9   0   3   3980.30   4498.10    169.10     50 o
   9   3   1   2235.80   2610.40    138.10     50 o
   9   6  -1    419.52    519.50     91.20     50 o
  10  -5   7    442.09    239.80     80.60     50 <
  10  -4   6   4022.40   3333.20    140.70     50 o
  10  -1   4   7941.80   6476.30    188.40     50 o
  10   2   2   3637.70   3960.70    152.90     50 o
  11  -3   6   2767.60   1345.70    112.10     50 o
  11  -2   5    739.84    744.30     99.40     50 o
  11   1   3   1133.20    712.50    101.90     50 o
  11   4   1    282.38    447.30     92.70     50 o
  12  -4   7    393.61    881.10     94.50     50 o
  12   0   4    184.59    344.30     84.20     50 o
  12   3   2    169.28    366.60     85.80     50 o
  13  -2   6    210.68    405.60     81.10     50 o
  13  -1   5    165.39    165.90     81.10     50 <
  13   2   3    274.61    444.70     85.80     50 o
 -14  -1  -3    560.81    692.80     90.10     51 o
 -13  -3  -1    920.51   1310.70    105.10     51 o
 -13  -2  -2    237.04    365.30     85.60     51 o
 -13   1  -4    260.58    605.00     87.40     51 o
 -13   2  -5    317.37    423.40     88.30     51 o
 -12  -3  -1    487.30    419.30     89.90     51 o
 -12   0  -3    254.68    579.50     93.70     51 o
 -12   1  -4   2329.10   1833.40    118.00     51 o
 -12   4  -6    566.53    458.70     85.70     51 o
 -11   0  -3    827.39   1054.30    110.90     51 o
 -10  -6   2   1070.70    681.80     96.90     51 o
 -10  -5   1    155.74    429.10     89.70     51 o
 -10  -1  -2   3022.40   3811.20    153.10     51 o
 -10   2  -4   1850.50   2467.30    134.40     51 o
 -10   3  -5    875.27    769.10    105.20     51 o
 -10   5  -6    189.49    658.10     94.10     51 o
 -10   6  -7    183.10    176.20     83.60     51 <
  -9  -7   3    409.77    394.80     90.90     51 o
  -9  -6   2    757.77    690.30    101.80     51 o
  -9  -2  -1   2142.40   3807.00    150.70     51 o
  -9   5  -6    780.74    974.20    102.00     51 o
  -8  -8   4    212.84    190.80     81.90     51 <
  -8  -7   3   2031.30   2626.00    132.60     51 o
  -8   1  -3  12561.00  10686.30    238.50     51 o
  -8   4  -5   1832.80   3056.40    147.80     51 o
  -8   7  -7    461.16    898.10     96.10     51 o
  -7  -9   5     69.29    108.60     76.90     51 <
  -7  -8   4    742.57    892.00     98.30     51 o
  -7  -4   1   1278.50   1847.10    134.10     51 o
  -7   0  -2   7327.20   7163.10    201.70     51 o
  -7   3  -4   1728.60   3768.30    163.60     51 o
  -7   6  -6    498.67   1063.90    106.70     51 o
  -6  -9   5    378.91    868.10     94.90     51 o
  -6  -6   3   1829.80   1695.00    129.10     51 o
  -6  -5   2  14313.00   8929.20    221.20     51 o
  -6  -1  -1   1565.60   3017.80    171.20     51 o
  -6   6  -6   2782.00   2432.60    132.70     51 o
  -6   8  -7    294.38    307.70     82.90     51 o
  -5  -7   4    274.32    539.80    103.80     51 o
  -5  -6   3   1645.00   2045.10    138.60     51 o
  -5   5  -5   2774.40   2493.10    141.40     51 o
  -5   8  -7     51.02    124.40     80.40     51 <
  -4  -9   6    143.47    243.30     83.50     51 <
  -4  -8   5    262.34    552.80     95.70     51 o
  -4  -7   4   2794.10   4132.80    159.10     51 o
  -4  -3   1  48533.00  51644.70    464.30     51 o
  -4   4  -4   3313.70   4587.60    180.60     51 o
  -4   7  -6    897.27   1252.50    114.50     51 o
  -3  -9   6    174.20     85.80     83.60     51 <
  -3  -5   3  15948.00  14676.50    268.10     51 o
  -3  -4   2  18930.00  20998.20    315.10     51 o
  -3   3  -3  40898.00  46438.10    446.40     51 o
  -3   6  -5   9890.00   9615.10    223.80     51 o
  -3   9  -7    382.47    526.80     86.00     51 o
  -2  -6   4    515.33   1809.40    137.20     51 o
  -2   2  -2  65842.00  52523.00    476.90     51 o
  -2   5  -4   5546.90   9706.20    231.20     51 o
  -2   8  -6    269.51    378.70     95.30     51 o
  -1  -8   6   1169.90   1277.90    109.40     51 o
  -1  -7   5    866.88   1347.90    116.70     51 o
  -1  -3   2 139060.00 118752.00    694.30     51 o
  -1   7  -5    928.11   1605.80    119.80     51 o
  -1  10  -7     69.04    209.60     75.10     51 <
   0  -8   6    730.28    899.90    105.90     51 o
   0   9  -6    729.54   1269.30    111.70     51 o
   1  -6   5   6418.90   6727.60    195.60     51 o
   1  -5   4   3144.60   3180.90    159.30     51 o
   1   6  -4   8563.10   8692.00    217.90     51 o
   1   9  -6   2547.70   1826.00    123.20     51 o
   2  -7   6    356.07    977.80    109.30     51 o
   2  -6   5    712.15   1514.00    132.10     51 o
   2   5  -3  21049.00  18534.60    296.30     51 o
   2   8  -5   1577.20   1658.10    117.20     51 o
   2  10  -6    108.22    279.00     76.90     51 o
   3  -9   8    147.23    307.90     82.50     51 o
   3  -8   7    524.10    657.80     95.80     51 o
   3  -4   4   5848.90   6817.60    215.90     51 o
   3   4  -2  12041.00  12405.70    258.70     51 o
   3   7  -4    624.72   1279.60    119.40     51 o
   3  10  -6    149.34    195.40     76.70     51 <
   4  -9   8    459.19    192.50     86.90     51 <
   4  -5   5   5827.30   5150.50    179.60     51 o
   4   3  -1  47532.00  50044.90    460.20     51 o
   4   6  -3   2108.90   2978.40    151.70     51 o
   4   9  -5    983.97    842.70     96.30     51 o
   5  -7   7    440.99    515.20     98.90     51 o
   5  -6   6   1621.50   1680.00    125.80     51 o
   5  -2   3  12214.00  12484.30    254.00     51 o
   5   5  -2  12396.00  11087.50    235.70     51 o
   5   8  -4   2407.50   1772.30    120.60     51 o
   6  -8   8   1331.60    833.60    102.20     51 o
   6  -4   5    876.99    950.70    116.60     51 o
   6  -3   4  12731.00  11467.50    236.80     51 o
   6   4  -1    854.76   1402.40    132.30     51 o
   6   7  -3    306.08    660.50    100.70     51 o
   7  -5   6   1279.10   1641.30    125.10     51 o
   7  -1   3   1909.90   2185.30    146.10     51 o
   7   3   0   4510.30   5699.90    180.60     51 o
   7   6  -2    175.90    434.70    100.30     51 o
   7   9  -4     61.91    211.50     74.50     51 <
   8  -7   8    593.51    268.80     84.40     51 o
   8  -6   7   1922.10   1407.40    116.80     51 o
   8   2   1  13381.00  13471.50    249.70     51 o
   8   5  -1   1333.70   1632.00    126.10     51 o
   8   8  -3    250.53    461.40     85.70     51 o
   9  -4   6   1353.80   1435.10    116.10     51 o
   9  -3   5    640.49   1075.10    113.40     51 o
   9   0   3   7979.50   5517.80    177.60     51 o
   9   7  -2    642.81    495.80     86.10     51 o
  10  -6   8    285.15    395.90     82.70     51 o
  10  -5   7     61.73     92.60     75.10     51 <
  10  -1   4   9590.40   7294.00    195.40     51 o
  10   3   1   1598.30   1115.70    111.20     51 o
  10   6  -1    373.26    318.40     83.20     51 o
  11  -3   6    662.03    760.90     93.20     51 o
  11  -2   5   1457.30   1809.70    116.90     51 o
  11   1   3    279.08    436.90     92.50     51 o
  11   2   2   1075.60   1611.30    115.80     51 o
  11   5   0   2517.70   1960.30    119.90     51 o
  12  -4   7     27.56    236.80     76.60     51 o
  12   0   4    365.34    222.20     86.60     51 <
  12   3   2    208.09    392.90     88.40     51 o
  12   4   1    751.06    772.60     98.10     51 o
  13  -2   6     71.29     91.50     76.90     51 <
  13  -1   5     88.82    171.20     78.70     51 <
  13   2   3    582.58   1102.30     98.10     51 o
  13   3   2    417.00    366.50     81.80     51 o
 -14  -1  -3    425.32    291.40     77.90     52 o
 -13  -3  -1    678.70    706.30     83.70     52 o
 -13  -2  -2    170.23    305.50     80.00     52 o
 -13   1  -4     30.68    102.10     71.80     52 <
 -13   2  -5    354.02    575.60     85.90     52 o
 -12  -5   1    222.91    351.60     75.20     52 o
 -12  -4   0    595.43    462.70     84.40     52 o
 -12  -3  -1    390.81    461.80     83.60     52 o
 -12   0  -3    563.14    763.50     92.20     52 o
 -12   1  -4   1257.30   1087.40    100.20     52 o
 -12   4  -6    123.60    267.10     74.70     52 o
 -11  -6   2    412.66    464.40     79.90     52 o
 -11  -5   1    680.09    542.40     82.70     52 o
 -11  -1  -2   1459.50   1439.50    109.70     52 o
 -11   0  -3    517.94    327.50     86.70     52 o
 -11   4  -6   1022.70    802.70     90.90     52 o
 -10  -7   3    271.95    260.80     75.60     52 o
 -10  -6   2    322.91    358.60     78.60     52 o
 -10  -2  -1   1446.20   1344.40    107.60     52 o
 -10  -1  -2   3477.10   3954.90    143.90     52 o
 -10   2  -4    376.03    756.50     97.60     52 o
 -10   3  -5   1984.40   1594.30    107.80     52 o
 -10   6  -7    295.50    229.30     74.30     52 o
  -9  -8   4     84.84    151.10     70.10     52 <
  -9  -7   3    125.39    114.30     71.10     52 <
  -9  -3   0   1892.60   1932.60    120.70     52 o
  -9  -2  -1    917.80   1235.40    107.30     52 o
  -9   1  -3    545.86   1269.80    112.80     52 o
  -9   5  -6    175.38    409.30     81.30     52 o
  -8  -8   4    232.30    177.40     68.70     52 <
  -8  -4   1   7011.60   6222.00    176.30     52 o
  -8   1  -3  13720.00  13968.80    245.50     52 o
  -8   4  -5   1823.00   2049.50    124.30     52 o
  -8   7  -7   1296.80   1016.00     91.40     52 o
  -7  -6   3   1747.30   1871.10    116.60     52 o
  -7  -5   2   1801.20   2037.30    121.70     52 o
  -7   0  -2   4938.00   4553.50    172.70     52 o
  -7   3  -4   1838.00   3513.40    151.60     52 o
  -7   7  -7    744.10    662.80     83.60     52 o
  -6  -7   4   1131.60   1150.70    101.50     52 o
  -6  -6   3    907.59    817.40    103.40     52 o
  -6  -2   0  21396.00  21529.80    309.20     52 o
  -6   6  -6   1414.40   1350.10    108.00     52 o
  -5  -9   6    392.63    320.10     81.40     52 o
  -5  -8   5    258.93    364.80     78.20     52 o
  -5  -7   4    197.26    337.20     88.20     52 o
  -5  -3   1   4889.90   9444.60    220.60     52 o
  -5   5  -5   1149.60   1206.20    112.00     52 o
  -5   8  -7    171.68    233.20     75.30     52 o
  -5   9  -8    334.33    339.10     72.00     52 o
  -4  -9   6    117.84     86.00     71.90     52 <
  -4  -4   2   3046.60   5410.70    185.00     52 o
  -4   4  -4   7732.50   9063.40    211.80     52 o
  -4   7  -6   1301.60   1614.80    111.50     52 o
  -4   8  -7    792.37    746.00     88.40     52 o
  -3  -6   4   1439.20   1337.60    113.70     52 o
  -3  -5   3   5337.00   6499.00    186.10     52 o
  -3   3  -3  28108.00  32560.00    374.90     52 o
  -3   7  -6    369.41    597.80     94.20     52 o
  -2  -8   6     73.42    181.90     77.90     52 <
  -2  -7   5    946.02   1189.90    106.00     52 o
  -2   2  -2  48232.00  42851.00    429.60     52 o
  -2   6  -5   1869.80   1847.90    121.90     52 o
  -2   9  -7    337.66    331.10     74.60     52 o
  -1  -9   7    101.25    139.80     71.60     52 <
  -1  -8   6    457.56    949.80     97.20     52 o
  -1  -3   2  75834.00  68481.20    524.90     52 o
  -1   5  -4   2331.90   3510.60    152.90     52 o
  -1   8  -6   1413.30   1153.90    100.20     52 o
   0  -5   4  13666.00  11339.20    232.60     52 o
   1  -7   6    944.29   1713.00    116.70     52 o
   1  -6   5   1475.70   2468.60    131.20     52 o
   1   3  -2  96456.00  75768.60    552.90     52 o
   1   6  -4  10065.00   9344.10    214.20     52 o
   1   9  -6   1743.00   1663.80    108.40     52 o
   1  10  -7     70.13     93.60     67.00     52 <
   2  -9   8    120.22    158.30     74.50     52 <
   2  -8   7   1254.40   1242.90    104.30     52 o
   2  -7   6    666.45    526.50     95.30     52 o
   2  -3   3  74694.00  57526.90    481.70     52 o
   2   5  -3  15892.00  16472.30    271.40     52 o
   2   8  -5   1377.30   2079.40    115.50     52 o
   2   9  -6    829.49    766.50     89.50     52 o
   3  -9   8     82.43    162.00     74.40     52 <
   3  -4   4   2297.40   3582.20    160.10     52 o
   3   4  -2   6911.90  11530.20    244.40     52 o
   3   8  -5   3058.00   2953.20    129.10     52 o
   3  10  -6     39.76     72.20     65.90     52 <
   4  -6   6    561.03   1001.60    102.30     52 o
   4  -5   5   3842.50   4789.40    160.40     52 o
   4   3  -1  21893.00  24533.90    330.10     52 o
   4   7  -4   1309.00   1778.20    117.70     52 o
   5  -8   8     63.46    172.50     74.10     52 <
   5  -7   7    117.78    154.10     81.70     52 <
   5  -2   3   3859.70   4987.20    182.20     52 o
   5   6  -3    771.10    836.60    107.80     52 o
   5   9  -5    135.19    177.00     72.50     52 <
   6  -4   5    758.04   1056.10    106.00     52 o
   6   1   1   1534.50   2531.20    148.70     52 o
   6   4  -1   2492.80   3090.70    147.90     52 o
   6   5  -2  10749.00   8771.40    205.30     52 o
   6   8  -4    468.11    477.40     80.80     52 o
   7  -6   7    343.58    260.40     83.10     52 o
   7  -5   6   1538.10   1557.40    109.30     52 o
   7  -1   3   1741.50   1770.70    125.30     52 o
   7   3   0   5076.70   4630.30    158.70     52 o
   7   7  -3    123.10    189.00     79.50     52 <
   8  -7   8    169.13     82.30     67.60     52 <
   8   2   1  12179.00   9638.30    210.90     52 o
   8   6  -2    200.07    278.10     80.40     52 o
   9  -4   6   1075.40    916.90     96.10     52 o
   9  -3   5   1572.90   1551.60    112.10     52 o
   9   1   2    532.54    877.40     98.90     52 o
   9   5  -1   1662.20   1302.20    106.40     52 o
   9   8  -3    229.13    130.30     71.20     52 <
  10  -6   8     98.86    158.80     74.40     52 <
  10  -5   7    153.39     96.80     72.70     52 <
  10  -1   4   6481.40   5635.20    165.40     52 o
  10   0   3    348.69    683.20     91.70     52 o
  10   3   1   1037.90    707.90     90.30     52 o
  10   4   0   1929.60   2111.80    117.20     52 o
  10   7  -2    431.93    187.20     75.50     52 <
  11  -3   6   1119.70    812.90     90.20     52 o
  11  -2   5    656.03    405.90     82.30     52 o
  11   2   2   1789.90   1555.70    105.50     52 o
  11   5   0   2473.50   2011.60    111.70     52 o
  11   6  -1    156.93    115.40     68.90     52 <
  12  -4   7    343.24    420.80     79.60     52 o
  12   0   4    281.69    356.40     76.30     52 o
  12   1   3   1177.00   1037.00     95.80     52 o
  12   4   1    903.68    526.90     85.70     52 o
  13  -2   6    202.34    123.50     71.20     52 <
  13  -1   5    224.31    272.10     73.60     52 o
  13   0   4    260.48    254.80     75.10     52 o
  13   3   2    154.43    176.10     71.70     52 <
  13   4   1    344.75    229.70     76.60     52 <
 -13  -3  -1   1143.90    876.50    103.10     53 o
 -13   0  -3   1061.90    958.20    110.20     53 o
 -13   1  -4    347.48    296.10     89.10     53 o
 -12  -5   1     65.79    572.80     89.70     53 o
 -12  -1  -2    780.18    950.30    105.50     53 o
 -12   0  -3    374.91    838.00     99.60     53 o
 -12   4  -6    337.14    594.00     91.10     53 o
 -11  -6   2    522.93    404.60     88.90     53 o
 -11  -2  -1   1075.80   1204.30    111.70     53 o
 -11  -1  -2    460.73    887.30    108.80     53 o
 -11   4  -6   1168.70    833.20    104.60     53 o
 -10  -7   3    603.02    636.90     88.70     53 o
 -10  -2  -1   3840.70   3041.10    144.20     53 o
 -10   2  -4   1535.40   1528.30    125.20     53 o
 -10   3  -5    935.82   1756.10    120.00     53 o
 -10   6  -7    168.34    206.40     86.40     53 <
  -9  -4   1   1927.10    907.10    116.30     53 o
  -9  -3   0   3199.60   3690.70    158.20     53 o
  -9   1  -3   1015.90   1685.40    134.30     53 o
  -9   5  -6    267.51    395.70     94.20     53 o
  -9   6  -7    255.10    368.90     92.30     53 o
  -8  -6   3   1394.50   1728.50    121.10     53 o
  -8  -5   2   2310.90   1811.50    131.20     53 o
  -8  -4   1  13998.00   9883.90    223.90     53 o
  -8   0  -2   4304.90   6390.10    197.80     53 o
  -8   4  -5   4043.30   4679.10    165.90     53 o
  -8   5  -6   1452.30   1180.10    114.40     53 o
  -7  -8   5    495.72    615.20     92.50     53 o
  -7  -7   4     66.53    139.40     84.70     53 <
  -7  -6   3   5441.20   3419.70    147.20     53 o
  -7  -1  -1  31636.00  35535.40    390.90     53 o
  -7   3  -4   2740.00   4864.60    175.30     53 o
  -7   4  -5   7290.10   7272.10    195.80     53 o
  -7   7  -7    916.11    994.40    102.00     53 o
  -7   8  -8    316.32     80.10     86.20     53 <
  -6  -9   6    317.16    260.50     82.40     53 o
  -6  -8   5    143.86     96.20     88.50     53 <
  -6  -7   4   3300.20   3216.20    143.40     53 o
  -6  -2   0  20628.00  25996.20    345.10     53 o
  -6   3  -4  10472.00  11287.80    239.40     53 o
  -6   6  -6   1721.50   2440.60    131.90     53 o
  -6   7  -7   1068.00    718.30    100.70     53 o
  -5  -9   6    772.29    789.60     97.80     53 o
  -5  -4   2  14273.00  16019.90    273.50     53 o
  -5  -3   1   1717.50   3207.10    174.20     53 o
  -5   5  -5   2803.20   3621.80    158.60     53 o
  -5   6  -6   1459.10   1826.50    125.50     53 o
  -5   9  -8    386.03    289.10     84.80     53 o
  -4  -6   4    664.92   1091.70    119.30     53 o
  -4  -5   3   3405.10   3732.20    160.80     53 o
  -4   5  -5   5707.70   4392.40    171.50     53 o
  -4   8  -7   1201.70   1022.90    105.90     53 o
  -3  -8   6    185.19    116.90     92.70     53 <
  -3  -7   5   4924.50   4061.80    158.90     53 o
  -3  -6   4   2789.80   2551.30    145.10     53 o
  -3  -1   0  11094.00  18378.80    327.20     53 o
  -3   4  -4   6689.10   7517.10    220.60     53 o
  -3   7  -6    464.82    438.90    106.20     53 o
  -3   8  -7   1346.40   1284.10    109.30     53 o
  -2  -9   7    886.92    696.80     92.50     53 o
  -2  -8   6    510.56    983.90    102.50     53 o
  -2   6  -5   1137.20   2407.20    142.90     53 o
  -1  -4   3  17757.00  17820.10    303.00     53 o
  -1   5  -4   7016.50   8878.70    225.10     53 o
  -1   9  -7    128.03    162.60     84.80     53 <
   0  -5   4  13130.00  15207.90    274.10     53 o
   0   8  -6    516.61    899.00    106.60     53 o
   1  -9   8    347.52    492.80     88.70     53 o
   1  -8   7     83.62     23.40     88.30     53 <
   1  -7   6   1630.80   2003.90    131.60     53 o
   1   3  -2 110470.00  99512.80    637.60     53 o
   1   7  -5   1092.70   1347.90    119.90     53 o
   1  10  -7    360.40    333.80     79.80     53 o
   2  -9   8    377.51    279.80     87.60     53 o
   2  -3   3 113540.00  86397.30    595.40     53 o
   2   6  -4    788.05   1706.80    133.70     53 o
   2   9  -6   1692.70   1397.50    110.90     53 o
   3  -5   5  16980.00  10954.70    236.50     53 o
   3  -4   4   5784.30   9421.80    230.70     53 o
   3   5  -3   9568.70  10732.30    234.10     53 o
   3   8  -5   7227.90   4559.90    157.70     53 o
   3   9  -6    229.21    288.70     89.10     53 o
   4  -8   8    753.90    663.20     93.70     53 o
   4  -7   7   1798.50   1963.20    124.60     53 o
   4  -6   6    877.48    980.50    125.30     53 o
   4   4  -2   3936.80   8154.80    226.90     53 o
   4   7  -4   2716.20   3477.90    152.20     53 o
   4   8  -5    771.77    928.50    104.90     53 o
   5  -8   8     80.26    376.30     84.50     53 o
   5  -3   4   1762.40   2391.80    158.40     53 o
   5  -2   3  14226.00  13465.80    266.20     53 o
   5   6  -3   1126.00   3976.60    156.50     53 o
   5   7  -4    513.54    696.90    103.90     53 o
   6  -5   6   5256.40   4388.10    162.30     53 o
   6  -4   5    497.58    953.40    117.80     53 o
   6   1   1    780.85   1926.10    144.10     53 o
   6   5  -2  22543.00  15682.90    266.30     53 o
   6   9  -5    130.50    375.50     82.90     53 o
   7  -7   8    862.03    824.10     96.60     53 o
   7  -6   7   1171.20   1222.30    105.00     53 o
   7  -5   6   2446.20   2625.60    133.90     53 o
   7  -1   3   2107.90   2457.40    148.20     53 o
   7   0   2   6986.50   6877.80    197.60     53 o
   7   4  -1   1724.10   2000.10    137.20     53 o
   7   8  -4    723.93    435.40     91.70     53 o
   8  -7   8    447.66    514.90     87.10     53 o
   8  -3   5   7017.30   7013.60    193.80     53 o
   8   6  -2    172.21    441.60     90.80     53 o
   8   7  -3   1067.10   1623.90    114.70     53 o
   9  -5   7   1333.20   1005.80    105.40     53 o
   9  -4   6   1667.80   1233.30    108.70     53 o
   9  -3   5   2143.00   2305.70    132.30     53 o
   9   1   2   1225.00   1114.10    121.50     53 o
   9   2   1   4555.90   4669.20    167.20     53 o
   9   5  -1   1333.30   2291.20    127.30     53 o
   9   6  -2    165.69    266.70     90.10     53 <
  10  -6   8    341.63    525.90     85.70     53 o
  10  -5   7    207.79    355.80     78.50     53 o
  10  -1   4  11222.00   8104.40    203.50     53 o
  10   0   3    431.35    437.40    100.20     53 o
  10   4   0    910.15   1218.50    102.30     53 o
  10   5  -1    256.31    267.20     90.80     53 <
  11  -3   6    565.40    566.60     93.90     53 o
  11  -2   5    312.85    151.00     92.40     53 <
  11  -1   4    404.64    443.30    100.60     53 o
  11   2   2    949.08   1206.00    112.90     53 o
  11   3   1    144.98    388.70     92.80     53 o
  11   6  -1    264.54    234.90     81.10     53 <
  12  -4   7    150.51    221.60     77.60     53 <
  12   1   3    948.60    930.60    104.00     53 o
  12   2   2    350.61    588.10     95.70     53 o
  13  -1   5     42.70    245.60     77.10     53 o
  13   0   4    396.47    289.90     83.40     53 o
  13   4   1    261.60    256.50     80.70     53 o
 -13   0  -3    660.30   1190.60    111.40     54 o
 -13   1  -4     71.82    113.40     87.60     54 <
 -12  -2  -1   1443.10   1496.80    117.30     54 o
 -12  -1  -2    963.45    867.60    106.10     54 o
 -12   0  -3   1066.30   1302.60    112.40     54 o
 -12   4  -6    747.61    728.40     98.80     54 o
 -11  -3   0   4378.50   3824.30    156.90     54 o
 -11  -2  -1   1607.90   1178.10    121.20     54 o
 -11  -1  -2   3307.10   2354.80    138.30     54 o
 -11   4  -6    951.30   1077.90    112.20     54 o
 -10  -5   2    590.31   1606.60    120.80     54 o
 -10  -4   1   1037.70    760.70    111.00     54 o
 -10   2  -4    698.32   1500.20    132.00     54 o
 -10   3  -5    965.54   1674.60    127.50     54 o
 -10   6  -7    804.98    823.50    103.10     54 o
  -9  -7   4    337.48    272.50     93.70     54 <
  -9  -6   3   1730.60   1745.70    123.80     54 o
  -9  -5   2    295.01    369.80    102.00     54 o
  -9  -4   1   2193.80   1541.40    124.30     54 o
  -9   1  -3   1371.80   2632.20    157.20     54 o
  -9   5  -6    306.01    669.00    111.10     54 o
  -9   6  -7   2425.30   1738.70    117.80     54 o
  -8  -8   5    213.40    249.00     88.40     54 <
  -8  -7   4    151.41    116.70     86.60     54 <
  -8  -6   3   1269.40   1198.10    117.50     54 o
  -8   0  -2   4129.10   3558.60    174.30     54 o
  -8   5  -6   2521.30   3567.10    151.50     54 o
  -7  -8   5    571.58    609.70     94.60     54 o
  -7  -1  -1  26255.00  23705.60    336.00     54 o
  -7   4  -5   6400.10   5923.80    188.50     54 o
  -7   8  -8    225.74    229.50     90.80     54 <
  -6  -4   2   7646.40   7985.50    213.20     54 o
  -6  -3   1   5670.70   7990.70    215.40     54 o
  -6   3  -4  15430.00  12904.50    257.30     54 o
  -6   7  -7   1208.00   1378.80    113.80     54 o
  -6   8  -8   1698.80    508.10    100.00     54 o
  -5  -6   4  18011.00  14507.00    264.40     54 o
  -5  -5   3    390.32    983.10    125.50     54 o
  -5  -4   2  18016.00  19222.60    300.10     54 o
  -5   2  -3  18861.00  13249.10    279.20     54 o
  -5   6  -6   3896.10   3173.20    154.50     54 o
  -4  -9   7    260.42    181.90     83.00     54 <
  -4  -8   6    924.28    790.30    108.60     54 o
  -4  -7   5    431.10   1544.50    123.20     54 o
  -4  -6   4    597.13   1336.70    132.30     54 o
  -4   0  -1  74360.00  71337.00    548.50     54 o
  -4   5  -5   7891.20   6080.40    198.40     54 o
  -4   9  -8    224.12    378.70     87.40     54 o
  -3  -9   7    175.14    530.00     99.00     54 o
  -3  -8   6    129.25    162.90     92.40     54 <
  -3  -1   0   4254.70  10147.30    277.50     54 o
  -3   4  -4   5561.80   8207.50    233.70     54 o
  -3   8  -7    481.73    560.00    103.90     54 o
  -3   9  -8    403.00    369.80     93.80     54 o
  -2  -3   2  12441.00  14372.20    287.20     54 o
  -2   7  -6   1389.20   1839.40    137.30     54 o
  -2   8  -7   2384.40   2460.60    136.60     54 o
  -1  -6   5   5169.80   3985.50    172.90     54 o
  -1  -5   4   5448.10   4412.00    182.00     54 o
  -1   6  -5   8702.00   9171.00    223.00     54 o
   0  -9   8    449.01    444.00     93.10     54 o
   0  -7   6   4519.10   4960.10    177.80     54 o
   0   5  -4  12949.00  14519.10    281.60     54 o
   1  -9   8     98.04    246.40     98.10     54 <
   1   4  -3  11875.00  16996.60    302.20     54 o
   1   8  -6    743.79   1628.40    120.10     54 o
   2  -4   4   3304.10   6006.60    212.90     54 o
   2  -3   3 151220.00 127670.00    724.10     54 o
   2   7  -5   2470.70   2042.80    143.20     54 o
   3  -9   9    990.09   1408.30    112.30     54 o
   3  -8   8    180.01    356.10     94.00     54 o
   3  -7   7   3398.00   2859.60    151.20     54 o
   3  -6   6    703.58    239.70    119.80     54 <
   3  -5   5  22150.00  18305.00    293.60     54 o
   3   1   0   4234.70  12378.40    302.80     54 o
   3   6  -4   3604.30   2493.30    157.70     54 o
   3   9  -6    712.41    498.60     99.40     54 o
   4  -8   8    891.04    828.30    105.80     54 o
   4  -7   7   4061.00   3612.50    155.00     54 o
   4   4  -2   7619.00  16550.80    299.20     54 o
   4   5  -3   6475.40   4438.90    187.40     54 o
   4   8  -5    210.58    838.00    113.10     54 o
   4   9  -6    414.64    491.10     96.10     54 o
   5  -3   4   3430.40   4177.00    186.40     54 o
   5  -2   3  18214.00  13235.90    273.60     54 o
   5   3  -1   1226.10   3186.10    181.40     54 o
   5   7  -4    257.53    736.60    113.90     54 o
   5   8  -5    666.96    774.00    101.50     54 o
   6  -7   8    784.28   1661.80    120.80     54 o
   6  -6   7    104.83    473.10    106.40     54 o
   6  -5   6   3865.90   3737.90    163.50     54 o
   6  -4   5   2833.10   2119.00    144.20     54 o
   6   2   0  40825.00  39056.40    414.20     54 o
   6   6  -3   1727.20   1716.90    136.80     54 o
   6   7  -4   4205.60   2758.50    139.30     54 o
   7  -7   8    127.15    579.40     98.10     54 o
   7  -6   7   1204.80   1514.80    119.10     54 o
   7   0   2   9205.90  12354.50    254.90     54 o
   7   5  -2   6850.60   5228.40    184.90     54 o
   7   9  -5    205.43    113.70     82.60     54 <
   8  -3   5   9984.90   9064.60    221.00     54 o
   8   4  -1   8653.70   7611.60    212.40     54 o
   8   8  -4     16.49    104.80     83.20     54 <
   9  -6   8    127.16    243.90     80.70     54 o
   9  -5   7   2371.60   2140.50    129.60     54 o
   9  -4   6   1215.40   1364.10    117.60     54 o
   9  -3   5    915.38   2713.60    144.60     54 o
   9   2   1   1238.00   2754.80    148.90     54 o
   9   6  -2    187.44    733.20    105.30     54 o
   9   7  -3    200.57    371.00     93.20     54 o
  10  -6   8    248.36    602.40     95.30     54 o
  10   0   3    306.54    676.70    112.70     54 o
  10   1   2   5199.70   8250.10    205.80     54 o
  10   5  -1    237.52    331.90     99.10     54 o
  10   6  -2   1658.90   1687.40    117.40     54 o
  11  -3   6   1844.00   1912.40    123.40     54 o
  11  -2   5   1230.50    810.90    106.10     54 o
  11  -1   4    716.67    961.20    109.70     54 o
  11   3   1    160.34    136.40    100.40     54 <
  12  -4   7    499.08    406.90     91.90     54 o
  12   1   3   3248.50   2460.00    135.10     54 o
  12   2   2   1106.00    879.70    103.80     54 o
  12   3   1    480.22    390.50     97.50     54 o
  13  -1   5    432.61    617.90     90.50     54 o
  13   0   4    567.10    486.10     92.30     54 o
  13   1   3    183.76    301.80     86.10     54 o
 -14   0  -3   1629.10   1470.80    116.40     55 o
 -13  -1  -2    901.37    442.30    100.30     55 o
 -13   0  -3   1217.50   1119.80    113.30     55 o
 -13   1  -4    544.44    598.30     98.20     55 o
 -12  -2  -1   1531.60   2069.00    126.80     55 o
 -12  -1  -2    615.96    462.60    105.70     55 o
 -12   0  -3    695.72   1953.30    125.70     55 o
 -12   4  -6   1308.50    854.70    102.70     55 o
 -11  -5   2   1745.80   1932.80    125.20     55 o
 -11  -4   1    720.42    741.80    104.90     55 o
 -11  -3   0   4298.90   4604.50    168.50     55 o
 -11  -2  -1   1717.30   1357.20    121.40     55 o
 -11   4  -6   1703.10   1804.10    126.10     55 o
 -10  -7   4    594.40   1215.50    105.60     55 o
 -10  -6   3    110.26    113.80     92.80     55 <
 -10  -5   2    941.40   1236.90    117.60     55 o
 -10  -4   1    681.87    995.30    114.20     55 o
 -10   2  -4    836.47   1665.70    133.10     55 o
 -10   3  -5    498.20   1338.60    120.80     55 o
  -9  -7   4    235.32    290.00     94.00     55 o
  -9  -6   3   3322.10   2348.30    130.80     55 o
  -9   1  -3   4218.70   4381.00    178.10     55 o
  -9   6  -7    552.93   1148.10    110.00     55 o
  -8  -8   5    705.36    525.80     94.00     55 o
  -8  -1  -1   5064.60   6436.30    206.80     55 o
  -8   0  -2   3946.90   3989.90    182.80     55 o
  -8   5  -6    508.49   1626.40    135.50     55 o
  -8   6  -7   1891.30   1634.20    126.60     55 o
  -7  -3   1  25528.00  22460.00    325.80     55 o
  -7   4  -5  14384.00  11189.70    245.30     55 o
  -7   5  -6   5137.30   5336.20    179.50     55 o
  -7   8  -8    228.04    495.80     87.40     55 o
  -6  -6   4    661.35   1188.70    120.80     55 o
  -6  -5   3   1981.00   2002.10    147.90     55 o
  -6  -4   2   5680.60   4572.10    187.20     55 o
  -6  -3   1   4950.90   5961.70    199.00     55 o
  -6   3  -4  19763.00  26353.30    349.80     55 o
  -6   7  -7   1582.30   1620.70    125.20     55 o
  -6   8  -8   1221.10    933.60    105.40     55 o
  -5  -9   7     75.19    241.00     83.60     55 <
  -5  -8   6   1299.20   1225.20    112.20     55 o
  -5  -7   5   3297.80   2326.60    137.80     55 o
  -5  -6   4  15897.00  11658.40    249.90     55 o
  -5   2  -3  18124.00  20406.00    324.40     55 o
  -5   7  -7    402.51    439.70    108.60     55 o
  -4  -9   7    241.28    -24.30     88.00     55 <
  -4  -8   6   1473.30   1715.90    125.40     55 o
  -4   0  -1  73087.00  66100.70    533.70     55 o
  -4   6  -6    788.85   1664.20    136.40     55 o
  -3  -2   1  30526.00  36719.50    414.00     55 o
  -3   4  -4  10596.00  10632.20    255.20     55 o
  -3   5  -5  22394.00  22124.80    318.40     55 o
  -3   9  -8    428.52    416.20     92.50     55 o
  -2  -5   4   2628.70   3352.00    182.00     55 o
  -2  -4   3  23731.00  22032.80    327.90     55 o
  -2   8  -7   3129.20   2215.00    140.10     55 o
  -2   9  -8    426.63    437.20     96.50     55 o
  -1  -9   8    425.81    466.60     94.80     55 o
  -1  -8   7    163.54    599.70    106.10     55 o
  -1  -7   6   1394.10   1633.50    134.40     55 o
  -1  -6   5   5097.80   4632.00    184.40     55 o
  -1   7  -6   1878.60   2717.60    150.90     55 o
   0  -9   8    354.22    259.30     91.30     55 <
   1   4  -3  15027.00  16081.30    301.40     55 o
   1   5  -4   3897.30   4504.80    185.90     55 o
   1   9  -7    179.09    286.50     98.80     55 <
   2  -8   8    642.93    880.30    104.30     55 o
   2  -7   7   3274.20   2576.80    147.10     55 o
   2  -6   6   1660.10   2391.60    153.10     55 o
   2  -5   5  20087.00  17202.80    299.70     55 o
   2  -4   4   2698.40   6813.90    228.50     55 o
   2   3  -2  15392.00  16535.80    302.70     55 o
   2   8  -6    945.31   1054.30    117.90     55 o
   3  -9   9    935.85    913.50    107.50     55 o
   3  -8   8    111.06    226.20     94.30     55 <
   3  -7   7   3754.80   3647.70    159.70     55 o
   3   1   0   2569.40   9091.30    280.50     55 o
   3   6  -4   3666.10   4471.20    176.30     55 o
   3   7  -5   4910.40   4548.10    173.10     55 o
   4   5  -3   4743.40   4570.80    185.10     55 o
   4   6  -4    746.69   1491.00    137.10     55 o
   4   9  -6    263.26    743.00     95.50     55 o
   5  -5   6  18340.00  14003.90    265.60     55 o
   5  -4   5   5254.00   4791.50    182.90     55 o
   5  -3   4   1070.50   2550.70    173.60     55 o
   5   4  -2  16441.00  15948.60    285.90     55 o
   5   8  -5    393.98    811.90    102.70     55 o
   5   9  -6    929.78    727.80     99.70     55 o
   6  -8   9    311.85    457.80     96.20     55 o
   6  -7   8    574.92   1349.90    115.60     55 o
   6  -6   7    255.53    691.80    111.20     55 o
   6  -5   6   3094.70   3417.70    164.90     55 o
   6   2   0  38246.00  40286.70    422.60     55 o
   6   7  -4   1863.10   2765.70    142.70     55 o
   6   8  -5    266.52    513.60     94.20     55 o
   7   0   2   8316.90   8545.30    225.40     55 o
   7   1   1  41014.00  39984.80    415.50     55 o
   7   6  -3   2473.00   2916.40    147.20     55 o
   7   7  -4    142.87    424.00     96.30     55 o
   8  -4   6    432.43   1052.30    117.60     55 o
   8  -3   5   8756.60   8785.40    220.50     55 o
   8   4  -1  17730.00  14377.50    264.80     55 o
   8   5  -2   2955.30   2763.60    153.30     55 o
   9  -6   8    131.00     48.00     86.00     55 <
   9  -5   7   2798.80   1910.10    125.70     55 o
   9  -4   6   2086.10   1780.30    129.90     55 o
   9   2   1   1301.80   2663.80    150.10     55 o
   9   3   0   4848.40   4214.50    169.30     55 o
   9   7  -3   1693.00   1718.60    114.10     55 o
   9   8  -4    472.71    389.40     90.80     55 o
  10   0   3    787.61    529.00    113.60     55 o
  10   1   2   3841.10   4047.90    168.70     55 o
  10   6  -2   4883.20   2827.70    135.70     55 o
  10   7  -3    783.15    773.90     95.40     55 o
  11  -4   7     94.65     91.40     87.40     55 <
  11  -3   6   1045.00   1239.10    114.20     55 o
  11  -2   5    406.37    642.50    101.20     55 o
  11  -1   4   1310.70   1793.90    123.60     55 o
  11   5  -1    492.68    274.70     93.30     55 <
  11   6  -2    577.23    517.10     93.20     55 o
  12  -4   7    392.89    456.00     87.50     55 o
  12   2   2    857.88   1093.20    109.60     55 o
  12   3   1    988.24    945.30    106.00     55 o
  12   4   0   1234.60   1140.10    104.20     55 o
  13  -1   5    114.94    320.10     87.80     55 o
  13   0   4    430.19    482.80     95.60     55 o
  13   1   3    230.18    376.30     88.00     55 o
  13   2   2    346.10    346.90     92.40     55 o
 -14  -1  -2    231.67    500.60     90.60     56 o
 -14   0  -3    247.67    476.00     90.50     56 o
 -13  -3   0    210.70    297.30     89.80     56 o
 -13  -2  -1   3053.80   2191.90    131.00     56 o
 -13  -1  -2    575.52    470.00     97.60     56 o
 -13   0  -3    839.27   1509.70    114.80     56 o
 -12  -5   2    217.58    469.80     91.60     56 o
 -12  -4   1   1959.50   1062.40    106.90     56 o
 -12  -2  -1    734.47    833.00    113.80     56 o
 -12  -1  -2   1144.30   1159.90    115.40     56 o
 -12   4  -6    720.38    759.90     99.80     56 o
 -11  -6   3     82.74    437.50     91.50     56 o
 -11  -5   2   2229.40   2320.10    128.90     56 o
 -11  -4   1    115.12    197.80     94.90     56 <
 -11  -3   0   4284.80   4060.20    157.90     56 o
 -11   4  -6   1149.30   1121.90    117.10     56 o
 -11   5  -7    159.05    168.60     92.10     56 <
 -10  -7   4   1391.60   1443.20    115.40     56 o
 -10  -6   3    106.22    313.70     94.10     56 o
 -10   1  -3    927.25   2139.50    140.80     56 o
 -10   2  -4    928.61   1720.50    133.40     56 o
 -10   3  -5    767.67   1280.10    120.90     56 o
  -9   0  -2  11227.00  11248.70    241.80     56 o
  -9   1  -3   2085.90   2421.90    150.10     56 o
  -9   6  -7    889.37   1865.30    120.40     56 o
  -8  -2   0   1787.70   2554.80    157.40     56 o
  -8  -1  -1   4418.60   4478.80    186.00     56 o
  -8   0  -2   6356.20   4375.10    176.10     56 o
  -8   5  -6   2953.30   3008.40    145.40     56 o
  -8   6  -7   2761.50   2476.30    136.60     56 o
  -8   7  -8    186.80    456.40     90.00     56 o
  -7  -8   6    573.30   1005.40    107.00     56 o
  -7  -7   5    199.28    764.90    104.20     56 o
  -7  -6   4   2380.70   3134.30    150.80     56 o
  -7  -5   3   1712.90   2060.50    139.10     56 o
  -7  -4   2   2075.20   4170.90    172.30     56 o
  -7  -3   1  20102.00  16860.20    288.50     56 o
  -7   4  -5   6978.70   8675.70    216.50     56 o
  -7   5  -6   2905.00   2822.60    148.90     56 o
  -6  -8   6    368.22    475.30     98.20     56 o
  -6  -7   5   2360.10   1572.90    124.60     56 o
  -6  -6   4    576.87   1259.70    125.40     56 o
  -6  -5   3   4762.90   4363.60    174.10     56 o
  -6   3  -4   5406.40   9726.70    236.40     56 o
  -6   4  -5   2688.60   3335.80    161.80     56 o
  -6   8  -8   1270.80   1240.90    112.30     56 o
  -5  -9   7     70.18    296.40     86.00     56 o
  -5   2  -3  11622.00  11552.80    267.50     56 o
  -5   7  -7    547.37   1153.70    116.80     56 o
  -5   8  -8    188.56    372.20     95.80     56 o
  -4   0  -1  85830.00  75223.40    562.10     56 o
  -4   6  -6   1005.90   1781.90    138.00     56 o
  -4   7  -7   2417.00   2674.30    145.50     56 o
  -3  -4   3  87379.00  77838.10    575.20     56 o
  -3  -3   2   3811.00   4963.70    209.30     56 o
  -3  -2   1  53853.00  49078.40    473.40     56 o
  -3   5  -5  26410.00  27393.80    348.30     56 o
  -3   6  -6    355.63    461.70    120.90     56 o
  -2  -9   8    192.13    163.40     87.00     56 <
  -2  -8   7   1778.00   3383.90    156.60     56 o
  -2  -7   6    877.69    859.20    120.60     56 o
  -2  -6   5   4624.40   5626.10    188.60     56 o
  -2  -5   4   2138.80   3478.20    175.50     56 o
  -2   4  -4   2789.90   4813.10    212.60     56 o
  -2   9  -8    344.38    349.70     94.70     56 o
  -1  -9   8    164.96    339.60     98.90     56 o
  -1   8  -7     94.40    175.40     96.60     56 <
  -1   9  -8    189.27    415.90     95.00     56 o
   0   7  -6   7927.10   6375.20    190.00     56 o
   1  -9   9    889.77    732.70     98.70     56 o
   1  -3   3   8572.60   9914.30    267.10     56 o
   1   5  -4   4444.50   4473.90    186.90     56 o
   1   6  -5   5820.10   5971.60    197.20     56 o
   2  -9   9    911.93    758.80    103.10     56 o
   2  -8   8    474.02    639.90    104.50     56 o
   2  -7   7   2373.40   2005.00    143.90     56 o
   2  -6   6   2673.00   3495.10    164.90     56 o
   2  -5   5  24875.00  22600.00    328.20     56 o
   2   4  -3  24744.00  21321.10    326.00     56 o
   2   9  -7    690.00    631.70     96.30     56 o
   3   2  -1  56693.00  54076.50    487.10     56 o
   3   8  -6    171.77    335.00     98.20     56 o
   3   9  -7    726.61    786.10    104.80     56 o
   4   6  -4   1014.50   1616.30    134.10     56 o
   4   7  -5    401.62    992.50    122.30     56 o
   5  -8   9    510.03    456.00     96.80     56 o
   5  -7   8   5869.20   3882.60    156.20     56 o
   5  -6   7   2259.40   1905.30    134.90     56 o
   5  -5   6   9523.50  10098.00    233.20     56 o
   5  -4   5   2442.60   4192.80    176.40     56 o
   5  -3   4   2717.30   3945.90    191.90     56 o
   5   5  -3   1409.30   1781.60    141.30     56 o
   6  -8   9    310.87    387.10     91.90     56 o
   6  -7   8   1663.00   2036.70    128.90     56 o
   6  -6   7    720.76   1091.10    118.10     56 o
   6   3  -1   4616.10   4817.80    187.60     56 o
   6   4  -2   7142.90   7009.40    203.10     56 o
   6   8  -5    288.63    510.40     96.00     56 o
   6   9  -6    558.60    420.60     87.50     56 o
   7   0   2  14426.00  16398.60    284.20     56 o
   7   1   1  30222.00  31538.90    373.60     56 o
   7   7  -4    137.72    230.30     97.50     56 <
   7   8  -5    826.59    648.00    103.70     56 o
   8  -7   9    464.51    365.40     97.30     56 o
   8  -6   8    629.15    646.80    102.20     56 o
   8  -5   7    443.50    760.40    107.60     56 o
   8  -4   6    524.42    684.80    110.20     56 o
   8  -3   5  13559.00  11936.50    244.80     56 o
   8  -1   3  29609.00  22647.00    324.90     56 o
   8   5  -2   2382.80   2502.10    149.10     56 o
   8   6  -3    699.81    992.20    118.20     56 o
   8   7  -4    114.66    169.40     90.80     56 <
   9  -6   8    207.64    151.00     88.90     56 <
   9  -5   7    749.66   1665.00    127.20     56 o
   9  -4   6   1611.00   2188.50    131.60     56 o
   9   3   0   3473.10   4141.00    163.50     56 o
   9   4  -1   1400.10   2360.30    138.90     56 o
   9   5  -2     62.74    598.00    107.40     56 o
  10   0   3    946.76   1562.90    130.10     56 o
  10   1   2   2296.60   2904.60    149.40     56 o
  10   2   1   4112.70   2580.90    142.80     56 o
  10   7  -3   1797.90   1017.30    101.20     56 o
  11  -4   7     38.34    182.40     86.20     56 <
  11  -3   6   2253.00   1537.20    115.90     56 o
  11  -2   5   1384.40   1066.50    111.00     56 o
  11  -1   4    171.31    615.90    107.00     56 o
  11   0   3    533.89    976.00    113.60     56 o
  11   5  -1    232.40    459.30     96.30     56 o
  11   6  -2    608.59    520.70     99.20     56 o
  12  -4   7    198.54    361.90     89.40     56 o
  12   3   1    865.66    745.60    101.20     56 o
  12   4   0    491.63    526.90     99.20     56 o
  12   5  -1     46.21     84.10     85.40     56 <
  13   0   4    541.11    706.30     95.60     56 o
  13   1   3    128.83    228.90     88.00     56 <
  13   2   2    391.47    111.20     89.10     56 <
  13   3   1    722.22   1089.40    106.90     56 o
  14   1   3   1623.40   1232.40    107.20     56 o
 -14  -2  -1    340.49    612.90     98.40     57 o
 -14  -1  -2     99.97    100.60     89.20     57 <
 -14   0  -3    372.78    802.90     97.70     57 o
 -13  -4   1    441.57    428.90     90.50     57 o
 -13  -3   0    396.05    419.90     94.80     57 o
 -13  -2  -1   1398.00   1349.40    113.40     57 o
 -13  -1  -2    480.52    653.80    100.00     57 o
[truncated: 497,587 more chars]
