# Supplementary material for: On the use of beam precession for serial electron crystallography
Source: J Appl Crystallogr. 2025 Jul 25;58(Pt 4):1249–60. doi: 10.1107/S1600576725005606 (PMC12321033; doi:10.1107/S1600576725005606)
Supplement: Supplementary file 2 [file j-58-01249-sup2.zip › F200_3DED_cry1_dynRef.ref]

Refinement program                                                                                                 page=   1
structure :                                                                                                15:35:54 12-11-24 

The following lines were read as a control data : 
=>cycles 100 fsquare 0<=                                                             

******************
* Run parameters *
******************

Structure refinement in 100 cycles will be performed
The refinement will stop if max(change/s.u.)<0.05
The damping factor will be reduced by the factor 2 if wR(all) is larger by more than 10% from the previous value
In the case that in 3 consecutive cycles refinement converge, the damping factor will change back
Atoms reaching Uiso>0.2 will be disabled from the refinement
Refinement based on F
Weight 1/sig(Fo)**2 coefficient of unstability : 0.01
Reflections with I<3sig(I) will be classified as unobserved - flag *
Reflections with |Fo-Fc|>3 will be flagged by %
Only not-matching reflections flagged by % will be printed
Print of reflections after last cycle of refinement
Correlations larger than 0.9 will be printed

Extinction correction:
----------------------
will not be applied

Automatic procedure for setting of refinement keys will be applied
Automatic procedure for setting of restrictions on atoms/molecules at special positions will applied

*************
* Radiation *
*************

Radiation type: Electrons
Wavelength:   0.02517

******************
* Structure data *
******************

Cell parameters       :     7.1540    5.4540    8.8790    90.000    90.000    90.000    Volume :      346.4
Reciprocal parameters :   0.139782  0.183352  0.112625    90.000    90.000    90.000    Volume :   0.002887

Centrosymmetric space group: Pcmn  Number : 62

List of centring vectors:

  0.000000  0.000000  0.000000

Symmetry operators:

     x      y      z
    -x+1/2 -y+1/2  z+1/2
    -x      y+1/2 -z
Refinement program                                                                                                 page=   2
structure :                                                                                                15:35:54 12-11-24 

     x+1/2 -y     -z+1/2
    -x     -y     -z
     x+1/2  y+1/2 -z+1/2
     x     -y+1/2  z
    -x+1/2  y      z+1/2

Standard space group symbol : Pnma  Number : 62

Transformation matrix to the standard setting : (0,0,1 | 0,1,0 | -1,0,0)


                           Source and type of used form-factors

Ba                                Atomic scattering amplitudes for electrons  - in steps as in IT, vol.C
                 18.2670  18.1570  17.8280  17.3090  16.6360  15.8540  15.0080  14.1380
                 13.2780  12.4510  11.6750  10.9580  10.3020   9.7070   9.1680   8.6820
                  8.2410   7.8400   7.4740   7.1390   6.8290   6.2750   5.7910   5.5700
                  5.3610   4.9750   4.6280   4.3130   4.0280   3.8950   3.7690   3.5330
                  3.3180   3.1230   2.9440   2.8610   2.7810   2.6310   2.4940   2.1970
                  1.9510   1.7450   1.5700   1.2880   1.0730   0.9040   0.7720   0.6660
                  0.5800   0.5110   0.4560   0.4110   0.3670   0.3370   0.3040   0.2770
                  0.0000   0.0000   0.0000   0.0000   0.0000   0.0000

S                                 Atomic scattering amplitudes for electrons  - in steps as in IT, vol.C
                  5.1610   5.1520   5.1240   5.0790   5.0160   4.9380   4.8450   4.7400
                  4.6230   4.4960   4.3620   4.2220   4.0780   3.9310   3.7830   3.6350
                  3.4870   3.3420   3.2000   3.0610   2.9270   2.6710   2.4360   2.3260
                  2.2210   2.0260   1.8510   1.6940   1.5540   1.4900   1.4290   1.3180
                  1.2180   1.1300   1.0510   1.0140   0.9800   0.9170   0.8600   0.7410
                  0.6480   0.5730   0.5130   0.4190   0.3500   0.2980   0.2550   0.2210
                  0.1930   0.1690   0.1500   0.1330   0.1190   0.1070   0.0960   0.0870
                  0.0000   0.0000   0.0000   0.0000   0.0000   0.0000

O                                 Atomic scattering amplitudes for electrons  - in steps as in IT, vol.C
                  1.9830   1.9820   1.9760   1.9660   1.9530   1.9370   1.9170   1.8930
                  1.8670   1.8390   1.8080   1.7740   1.7390   1.7020   1.6640   1.6250
                  1.5850   1.5450   1.5040   1.4630   1.4220   1.3410   1.2610   1.2220
                  1.1840   1.1100   1.0400   0.9740   0.9110   0.8810   0.8530   0.7980
                  0.7470   0.7000   0.6560   0.6350   0.6150   0.5770   0.5420   0.4660
                  0.4030   0.3500   0.3070   0.2410   0.1930   0.1590   0.1330   0.1130
                  0.0970   0.0850   0.0740   0.0660   0.0590   0.0530   0.0480   0.0440
                  0.0000   0.0000   0.0000   0.0000   0.0000   0.0000


F(000)  for neutrons  :      124.516
F(000)  for electrons :      125.440


Equations induced by symmetry :

y[Ba1]=0.25
U12[Ba1]=0
Refinement program                                                                                                 page=   3
structure :                                                                                                15:35:54 12-11-24 

U23[Ba1]=0
y[S1]=0.25
U12[S1]=0
U23[S1]=0
y[O1]=0.25
U12[O1]=0
U23[O1]=0
y[O3]=0.25
U12[O3]=0
U23[O3]=0

**************************************
* User defined constrains/restraints *
**************************************

None

Sample thicknesses are supposed to be identical for all zones

******************************
* User defined keep commands *
******************************

None


Refinement program                                                                                                 page=   4
structure :                                                                                                15:35:54 12-11-24 


*******************************
* Fo/Fc list after last cycle *
*******************************

   h   k   l     Fo        Fc        A         B        Fo-Fc    sig(Fo) sqr(1/w)  sqr(wdFq)   nref    SinThL   ext  sc
 -12  -2  -9   20.5134   13.5189   -0.3756    0.0000    6.9945    2.2741    2.2834    3.0633      2 % 0.996936 1.000  1
 -12   2  -6   31.7789   41.2286   -0.9878    0.0000   -9.4497    1.7779    1.8061   -5.2322      6 % 0.922595 1.000  1
 -12   3  -5   35.4387   41.6557    1.9293    0.0000   -6.2171    1.6507    1.6884   -3.6823      7 % 0.926456 1.000  1
 -11  -1  -8   51.9461   46.6390   -2.5905    0.0000    5.3071    1.3880    1.4820    3.5810     11 % 0.895773 1.000  1
 -11   6  -2   28.3954   15.3574    1.2004    0.0000   13.0380    1.8207    1.8427    7.0754     17 % 0.951998 1.000  1
 -10  -3  -9   38.3979   45.6968    0.9721    0.0000   -7.2989    1.5509    1.5977   -4.5684     19 % 0.906077 1.000  1
 -10  -2  -8   36.1428   51.8015   -2.1743    0.0000  -15.6588    1.7542    1.7910   -8.7430     20 % 0.851495 1.000  1
 -10   3  -4   64.9715   96.9108    3.5418    0.0000  -31.9393    1.3475    1.4960  -21.3502     23 % 0.784125 1.000  1
 -10   4  -3   36.3854   51.9923    0.2091    0.0000  -15.6069    1.7988    1.8352   -8.5041     24 % 0.807147 1.000  1
  -9   1  -5   53.2832   69.9428   -1.8703    0.0000  -16.6596    1.4320    1.5279  -10.9037     31 % 0.695231 1.000  1
  -8  -5  -9   29.6091   37.6855    1.3043    0.0000   -8.0764    1.9960    2.0178   -4.0025     37 % 0.882947 1.000  1
  -8   4  -2   42.7270   34.3773   -1.0778    0.0000    8.3497    1.7132    1.7657    4.7289     43 % 0.678070 1.000  1
  -8   5  -1   30.2109   20.6465    1.2906    0.0000    9.5644    2.1234    2.1448    4.4594     44 % 0.725194 1.000  1
  -7  -7 -10   22.7596   30.0574    1.1957    0.0000   -7.2978    2.1442    2.1562   -3.3846     48 % 0.984013 1.000  1
  -7  -3  -7   76.1991  103.4020   -3.7592    0.0000  -27.2030    1.2513    1.4651  -18.5677     51 % 0.685841 1.000  1
  -7   2  -3  144.2440  105.9910    5.0357    0.0000   38.2530    1.0985    1.8131   21.0982     53 % 0.549100 1.000  1
  -7   3  -2   61.1269   51.1185    2.4034    0.0000   10.0084    1.5173    1.6358    6.1182     54 % 0.572431 1.000  1
  -6  -5  -8   39.5133   52.5043   -0.2588    0.0000  -12.9910    1.6982    1.7435   -7.4510     60 % 0.767407 1.000  1
  -6   0  -4   70.6555   60.4243   -1.4942    0.0000   10.2312    1.4231    1.5888    6.4394     62 % 0.476013 1.000  1
  -6   1  -3   71.6101   58.7844    2.2626    0.0000   12.8257    1.5005    1.6626    7.7142     63 % 0.461298 1.000  1
  -6   8   3   23.5308   31.4223   -0.8495    0.0000   -7.8914    2.3862    2.3978   -3.2911     66 % 0.861555 1.000  1
  -6   9   4   18.8096   10.5792   -0.4573    0.0000    8.2303    2.5359    2.5429    3.2366     67 % 0.952549 1.000  1
  -5  -2  -5  112.1610  102.4450   -4.3605    0.0000    9.7159    1.1831    1.6303    5.9597     71 % 0.484783 1.000  1
  -5   5   1   49.5550   22.4960    0.9850    0.0000   27.0590    1.6537    1.7264   15.6739     74 % 0.579138 1.000  1
  -5   6   2   86.9247   72.1048   -3.4402    0.0000   14.8199    1.2775    1.5452    9.5908     75 % 0.661335 1.000  1
  -4  -7  -8   20.6107   12.5220    0.3511    0.0000    8.0887    2.5496    2.5580    3.1622     80 % 0.832422 1.000  1
  -4  -3  -5   58.9780   47.6634   -1.9563    0.0000   11.3146    1.5463    1.6550    6.8366     82 % 0.482777 1.000  1
  -3  -9  -9   29.1462   38.9577    1.4255    0.0000   -9.8115    1.8253    1.8484   -5.3081     85 % 0.990749 1.000  1
  -3  -5  -6   46.7590   58.1790    0.4815    0.0000  -11.4201    1.7579    1.8191   -6.2780     88 % 0.606823 1.000  1
  -2  -7  -7   54.5701   74.1377   -2.4909    0.0000  -19.5676    1.4348    1.5351  -12.7466     96 % 0.765991 1.000  1
  -2  -2  -3   80.8647   67.9110   -0.0743    0.0000   12.9537    1.5266    1.7276    7.4982     98 % 0.285827 1.000  1
  -2   4   2   79.8736   69.4075   -1.5727    0.0000   10.4662    1.4467    1.6525    6.3335     99 % 0.408283 1.000  1
  -2   5   3  134.8140  152.7060   -6.4990    0.0000  -17.8920    1.1624    1.7800  -10.0515    100 % 0.508124 1.000  1
  -1  -4  -4  291.1760  263.1440  -12.8674    0.0000   28.0311    1.0497    3.0952    9.0563    108 % 0.435998 1.000  1
   0  -5  -4   92.4462   86.2096   -4.4091    0.0000    6.2366    1.2629    1.5651    3.9848    114 % 0.510734 1.000  1
   0   7   6   85.7292   75.7826   -3.3124    0.0000    9.9466    1.2242    1.4945    6.6554    115 % 0.725244 1.000  1
   1  -7  -5   53.9277   35.2278    1.2997    0.0000   18.6999    1.4825    1.5776   11.8536    119 % 0.704259 1.000  1
   1  -2  -1  232.8080  266.2460    7.0078    0.0000  -33.4385    1.1020    2.5757  -12.9822    121 % 0.204141 1.000  1
   1   4   4  333.6510  319.4060  -12.8674    0.0000   14.2453    1.0352    3.4934    4.0778    123 % 0.435998 1.000  1
   1   5   5   38.0434   18.8003   -1.1190    0.0000   19.2431    2.2159    2.2483    8.5589    124 % 0.542470 1.000  1
   2  -4  -2   82.2654   70.9915   -1.5727    0.0000   11.2739    1.4581    1.6741    6.7341    133 % 0.408283 1.000  1
   2   2   3  107.4600  112.7430   -0.0743    0.0000   -5.2833    1.3331    1.7123   -3.0856    134 % 0.285827 1.000  1
   2   3   4  100.8630   79.7659   -0.8544    0.0000   21.0969    1.3226    1.6633   12.6837    135 % 0.381991 1.000  1
   3  -9  -5   25.5245   12.6890    1.1907    0.0000   12.8355    2.1372    2.1524    5.9635    140 % 0.896661 1.000  1
   3   8   9   23.0543   15.1891    0.3666    0.0000    7.8651    2.1818    2.1940    3.5849    148 % 0.915810 1.000  1
   4  -7  -3   32.4253   20.7094   -1.2870    0.0000   11.7159    2.1758    2.1998    5.3259    151 % 0.720079 1.000  1
Refinement program                                                                                                 page=   5
structure :                                                                                                15:35:54 12-11-24 

   5  -7  -2   61.0311   69.0753   -2.5180    0.0000   -8.0442    1.3919    1.5198   -5.2928    162 % 0.739339 1.000  1
   5  -3   1  112.2530  101.6020   -1.0568    0.0000   10.6511    1.2400    1.6727    6.3678    163 % 0.448252 1.000  1
   5   3   6  132.9410  124.8200   -6.1482    0.0000    8.1207    1.1279    1.7434    4.6579    165 % 0.558497 1.000  1
   6  -4   1   47.6707   27.8674   -0.5441    0.0000   19.8034    1.7380    1.8022   10.9887    172 % 0.559905 1.000  1
   6   1   5   61.8320   68.7197    0.6100    0.0000   -6.8877    1.5300    1.6502   -4.1739    175 % 0.513355 1.000  1
   6   2   6  144.5700  138.3180   -5.6088    0.0000    6.2519    1.1085    1.8217    3.4318    176 % 0.568884 1.000  1
   8  -3   3  106.0650  125.0880    5.1876    0.0000  -19.0229    1.1616    1.5730  -12.0937    190 % 0.645604 1.000  1
   8   6  11   15.7353   25.2618   -0.3176    0.0000   -9.5265    2.8979    2.9022   -3.2825    196*% 0.999444 1.000  1
   9  -4   3   50.0640   56.7556    2.5217    0.0000   -6.6917    1.5560    1.6346   -4.0938    199 % 0.747446 1.000  1
   9  -3   4   42.2717   32.7704   -0.3653    0.0000    9.5013    1.5968    1.6518    5.7520    200 % 0.722525 1.000  1
   9   3   9   36.9270   28.2528   -1.1771    0.0000    8.6742    1.7006    1.7403    4.9843    205 % 0.853326 1.000  1
   9   4  10   26.2393   38.9358   -1.5848    0.0000  -12.6966    2.0675    2.0841   -6.0921    206 % 0.920460 1.000  1
   9   5  11   25.9326   18.8889   -0.4056    0.0000    7.0437    1.8934    1.9110    3.6858    207 % 0.994726 1.000  1
  10  -4   4   34.7908   22.7282   -0.1031    0.0000   12.0626    1.8051    1.8383    6.5619    210 % 0.820782 1.000  1
  10   2   9   35.8901   45.7318   -1.7367    0.0000   -9.8417    1.6383    1.6772   -5.8680    215 % 0.882583 1.000  1
  10   3  10   37.9038   21.7207   -1.5447    0.0000   16.1831    1.6212    1.6649    9.7200    216 % 0.938736 1.000  1
  11  -2   6   38.1772   24.3058    1.6904    0.0000   13.8715    1.6515    1.6951    8.1835    220 % 0.859554 1.000  1
 -12   3  -5   34.8755   41.3038    1.9293    0.0000   -6.4283    1.4365    1.4783   -4.3485    238 % 0.926456 1.000  2
 -11   1  -6   32.2258   24.8129   -1.4022    0.0000    7.4129    1.5453    1.5786    4.6959    245 % 0.844760 1.000  2
 -10  -2  -8   40.4512   50.9264   -2.1743    0.0000  -10.4752    1.4511    1.5065   -6.9535    252 % 0.851495 1.000  2
 -10  -1  -7   24.1640   32.3512   -1.0131    0.0000   -8.1872    1.9947    2.0093   -4.0747    253 % 0.807628 1.000  2
  -9  -3  -8   31.1336   40.0125   -2.0643    0.0000   -8.8789    1.6542    1.6832   -5.2750    262 % 0.821131 1.000  2
  -9   8   1   27.6261   17.1543   -0.2778    0.0000   10.4718    1.6235    1.6468    6.3589    269 % 0.967843 1.000  2
  -8   9   2   13.3828   23.4188   -1.0475    0.0000  -10.0360    2.9665    2.9695   -3.3797    284*% 1.003030 1.000  2
  -7  -6  -9   24.8314   16.6154    1.3599    0.0000    8.2161    1.8223    1.8391    4.4674    286 % 0.893741 1.000  2
  -7   2  -3  100.9160  114.7780    5.0357    0.0000  -13.8622    1.1163    1.5048   -9.2119    291 % 0.549100 1.000  2
  -6  -3  -6   72.2295   82.7357   -4.0187    0.0000  -10.5062    1.2010    1.4015   -7.4964    301 % 0.604691 1.000  2
  -6   1  -3  107.2660  102.1860    2.2626    0.0000    5.0799    1.1504    1.5729    3.2296    303 % 0.461298 1.000  2
  -6   7   2   59.5382   38.4565   -1.9015    0.0000   21.0818    1.2597    1.3933   15.1307    306 % 0.774825 1.000  2
  -5  -8  -9   20.6180   28.6264    0.4690    0.0000   -8.0084    2.1025    2.1126   -3.7908    309 % 0.957530 1.000  2
  -4  -6  -7   51.9606   76.8433    2.2102    0.0000  -24.8828    1.3193    1.4179  -17.5489    322 % 0.732189 1.000  2
  -4  -3  -5   62.1192   54.1756   -1.9563    0.0000    7.9436    1.3506    1.4866    5.3433    323 % 0.482777 1.000  2
  -4   8   4   19.0631    9.9304    0.1740    0.0000    9.1327    2.3973    2.4049    3.7976    327 % 0.816565 1.000  2
  -4   9   5   37.5033   47.9541   -1.2348    0.0000  -10.4508    1.4039    1.4531   -7.1920    328 % 0.915530 1.000  2
  -3  -4  -5  142.3930  158.3260   -6.9754    0.0000  -15.9321    1.0692    1.7807   -8.9472    333 % 0.507653 1.000  2
  -3   5   2   39.5980   50.9568    0.8166    0.0000  -11.3589    1.7046    1.7500   -6.4907    335 % 0.516487 1.000  2
  -3   6   3  107.9500   80.3312   -5.7901    0.0000   27.6183    1.1190    1.5549   17.7627    336 % 0.612424 1.000  2
  -2  -5  -5  107.1700   86.8994   -5.4159    0.0000   20.2711    1.1197    1.5499   13.0786    344 % 0.555813 1.000  2
  -2   4   2   84.5204   62.0742   -1.5727    0.0000   22.4463    1.3091    1.5583   14.4045    346 % 0.408283 1.000  2
  -1  -7  -6   57.2267   36.5418    1.9380    0.0000   20.6850    1.2398    1.3655   15.1482    352 % 0.728604 1.000  2
  -1  -6  -5   49.6951   42.5476   -2.8011    0.0000    7.1474    1.4559    1.5384    4.6462    353 % 0.621871 1.000  2
   0  -8  -6   25.9634   15.5490    1.1080    0.0000   10.4145    1.8796    1.8974    5.4888    359 % 0.807493 1.000  2
   0   5   4   78.7051   72.6939   -4.4091    0.0000    6.0113    1.2312    1.4612    4.1138    361 % 0.510734 1.000  2
   1  -9  -6   33.5842   28.4661    2.3960    0.0000    5.1181    1.6332    1.6674    3.0696    365 % 0.894319 1.000  2
   1   3   3   98.5652   87.9386    3.0328    0.0000   10.6266    1.2530    1.5942    6.6658    371 % 0.330250 1.000  2
   1   4   4  313.2660  261.5950  -12.8674    0.0000   51.6708    1.0082    3.2909   15.7010    372 % 0.435998 1.000  2
   2   2   3  133.6480  157.9210   -0.0743    0.0000  -24.2724    1.1399    1.7566  -13.8179    381 % 0.285827 1.000  2
   2   7   7   44.0159   52.8763   -2.4909    0.0000   -8.8604    1.4211    1.4877   -5.9558    384 % 0.765991 1.000  2
   3  -8  -4   27.2305   17.5034   -0.5426    0.0000    9.7271    1.8784    1.8980    5.1248    389 % 0.795353 1.000  2
   3  -4  -1   73.5541   80.3586   -3.1842    0.0000   -6.8045    1.3167    1.5082   -4.5116    392 % 0.426152 1.000  2
   4  -9  -4   18.7697   26.7873    1.2783    0.0000   -8.0176    2.4081    2.4154   -3.3193    400 % 0.899808 1.000  2
   4   4   6   69.6599   59.6213   -2.2477    0.0000   10.0386    1.2339    1.4169    7.0848    406 % 0.571653 1.000  2
Refinement program                                                                                                 page=   6
structure :                                                                                                15:35:54 12-11-24 

   5  -7  -2   56.9842   48.0937   -2.5180    0.0000    8.8905    1.2468    1.3709    6.4853    413 % 0.739339 1.000  2
   5  -6  -1   22.4076   31.0672    1.3833    0.0000   -8.6596    2.3697    2.3803   -3.6380    414 % 0.654103 1.000  2
   5   2   5  138.8300  146.5130   -4.3605    0.0000   -7.6831    1.0851    1.7621   -4.3602    417 % 0.484783 1.000  2
   6  -7  -1   25.7021   34.6728   -1.2366    0.0000   -8.9706    1.8928    1.9102   -4.6961    425 % 0.768661 1.000  2
   6   1   5   47.5247   54.7083    0.6100    0.0000   -7.1836    1.5203    1.5928   -4.5100    429 % 0.513355 1.000  2
   7  -8  -1   20.2608   13.6330    0.9459    0.0000    6.6277    2.1569    2.1664    3.0594    435 % 0.883408 1.000  2
   7  -5   1   53.8851   45.8879   -3.4604    0.0000    7.9972    1.4253    1.5237    5.2484    436 % 0.672782 1.000  2
   7   4   8   27.9571   42.2208    1.0645    0.0000  -14.2637    1.8654    1.8862   -7.5622    441 % 0.759457 1.000  2
   8  -6   1   62.1056   46.0543   -2.7985    0.0000   16.0512    1.2229    1.3716   11.7027    447 % 0.786356 1.000  2
   8   4   9   45.0255   36.1151   -2.5443    0.0000    8.9104    1.3648    1.4371    6.2002    454 % 0.839020 1.000  2
   9  -7   1   23.6093   36.2091   -1.0156    0.0000  -12.5998    1.9590    1.9731   -6.3856    457 % 0.900363 1.000  2
   9  -4   3   50.6152   55.2648    2.5217    0.0000   -4.6496    1.3780    1.4681   -3.1672    460 % 0.747446 1.000  2
  10  -4   4   30.0483   24.7794   -0.1031    0.0000    5.2689    1.7089    1.7351    3.0366    473 % 0.820782 1.000  2
  10  -1   6   25.7546   16.1926    1.3364    0.0000    9.5620    1.9453    1.9623    4.8730    476 % 0.781690 1.000  2
  10   0   7   29.1925   23.0673   -1.8291    0.0000    6.1252    1.7933    1.8169    3.3713    477 % 0.802408 1.000  2
  11  -2   6   41.4464   52.4929    1.6904    0.0000  -11.0465    1.4018    1.4618   -7.5568    486 % 0.859554 1.000  2
 -13   1  -7   26.1056   17.6335   -1.9611    0.0000    8.4721    1.7985    1.8173    4.6619    499 % 0.994641 1.000  3
 -12   2  -6   19.6977   30.3882   -0.9878    0.0000  -10.6904    2.1855    2.1944   -4.8717    505 % 0.922595 1.000  3
 -11  -2  -8   24.4479   39.6712    0.7427    0.0000  -15.2232    1.8488    1.8649   -8.1629    510 % 0.909738 1.000  3
 -11   1  -6   34.9543   27.8998   -1.4022    0.0000    7.0544    1.4891    1.5296    4.6121    513 % 0.844760 1.000  3
 -11   6  -2   27.7345   15.3242    1.2004    0.0000   12.4103    1.6297    1.6532    7.5070    517 % 0.951998 1.000  3
 -10  -1  -7   28.1425   42.7423   -1.0131    0.0000  -14.5998    1.7536    1.7760   -8.2205    521 % 0.807628 1.000  3
 -10   3  -4   58.2074   69.7675    3.5418    0.0000  -11.5601    1.2344    1.3647   -8.4706    524 % 0.784125 1.000  3
 -10   7  -1   20.1072   32.3636    0.9973    0.0000  -12.2563    1.9893    1.9995   -6.1298    528 % 0.950507 1.000  3
  -9  -5  -9   29.8580   40.7001    1.2052    0.0000  -10.8421    1.5657    1.5940   -6.8020    529 % 0.928782 1.000  3
  -9  -2  -7   24.0042   15.4994   -0.3590    0.0000    8.5048    1.9684    1.9830    4.2889    531 % 0.764635 1.000  3
  -9   1  -5   37.0095   24.1439   -1.8703    0.0000   12.8655    1.6171    1.6590    7.7551    534 % 0.695231 1.000  3
  -9   5  -2   28.7924   22.0220    0.4169    0.0000    6.7703    1.7140    1.7380    3.8954    536 % 0.786423 1.000  3
  -9   7   0   27.6442   18.8688   -0.9666    0.0000    8.7754    1.6007    1.6244    5.4023    538 % 0.898601 1.000  3
  -8  -6  -9   23.6939   37.9144    1.6098    0.0000  -14.2205    1.8338    1.8491   -7.6907    540 % 0.933833 1.000  3
  -8  -3  -7   30.5598   21.1821   -0.4661    0.0000    9.3777    1.6541    1.6821    5.5749    543 % 0.737325 1.000  3
  -7  -5  -8   20.8111   11.0738    0.1126    0.0000    9.7372    2.2008    2.2106    4.4048    555 % 0.807722 1.000  3
  -7  -2  -6   44.1679   33.0772   -0.7402    0.0000   11.0907    1.4875    1.5517    7.1475    557 % 0.622198 1.000  3
  -7   2  -3  125.5240  119.7710    5.0357    0.0000    5.7531    1.0675    1.6478    3.4914    559 % 0.549100 1.000  3
  -6  -6  -8   38.6432   28.3178    2.7572    0.0000   10.3254    1.4660    1.5161    6.8107    566 % 0.825447 1.000  3
  -6  -3  -6   73.9067   68.5456   -4.0187    0.0000    5.3611    1.2103    1.4181    3.7804    569 % 0.604691 1.000  3
  -6   1  -3   66.2148   58.1455    2.2626    0.0000    8.0693    1.3652    1.5174    5.3180    572 % 0.461298 1.000  3
  -6   9   3   12.9538   23.3940    0.4999    0.0000  -10.4403    2.9297    2.9325   -3.5602    577*% 0.940825 1.000  3
  -5  -1  -4   82.8776  100.3150   -0.4501    0.0000  -17.4369    1.2434    1.4943  -11.6690    582 % 0.425748 1.000  3
  -5   3  -1   99.9745   94.3425   -1.0568    0.0000    5.6320    1.1848    1.5502    3.6330    584 % 0.448252 1.000  3
  -5   8   3   25.6262   45.2902   -0.8865    0.0000  -19.6640    1.8672    1.8847  -10.4333    586 % 0.829786 1.000  3
  -4  -8  -8   24.0416   35.4203    1.1386    0.0000  -11.3787    1.8614    1.8768   -6.0628    588 % 0.904982 1.000  3
  -3  -7  -7   59.0728   66.0417    2.7848    0.0000   -6.9688    1.2239    1.3590   -5.1278    600 % 0.781771 1.000  3
  -3  -6  -6   29.3206   20.9010   -0.5169    0.0000    8.4197    1.8298    1.8531    4.5435    601 % 0.678737 1.000  3
  -3  -3  -4  121.4480  145.4300    1.5966    0.0000  -23.9825    1.1219    1.6534  -14.5054    603 % 0.412723 1.000  3
  -3   4   1   79.2641   85.0582   -3.1842    0.0000   -5.7941    1.2862    1.5108   -3.8350    604 % 0.426152 1.000  3
  -2  -5  -5  117.5380  103.1550   -5.4159    0.0000   14.3829    1.0988    1.6090    8.9390    613 % 0.555813 1.000  3
  -2   8   5   24.6292   16.0169    0.5598    0.0000    8.6124    1.9245    1.9402    4.4388    617 % 0.797936 1.000  3
  -1  -6  -5   54.8142   44.9277   -2.8011    0.0000    9.8865    1.3491    1.4562    6.7892    622 % 0.621871 1.000  3
  -1   6   4   84.7514   73.7170   -4.8077    0.0000   11.0344    1.1610    1.4375    7.6763    626 % 0.598484 1.000  3
  -1   7   5   77.7625   68.8629    1.2997    0.0000    8.8996    1.1387    1.3789    6.4541    627 % 0.704259 1.000  3
   0   5   4   94.1764   79.0512   -4.4091    0.0000   15.1252    1.1346    1.4745   10.2578    635 % 0.510734 1.000  3
Refinement program                                                                                                 page=   7
structure :                                                                                                15:35:54 12-11-24 

   1  -5  -3   37.5393   26.9325   -0.0022    0.0000   10.6068    1.9087    1.9452    5.4527    641 % 0.493494 1.000  3
   1   3   3  103.4600   96.4795    3.0328    0.0000    6.9801    1.2116    1.5932    4.3812    643 % 0.330250 1.000  3
   1   7   6   45.5467   37.6895    1.9380    0.0000    7.8572    1.4315    1.5022    5.2304    646 % 0.728604 1.000  3
   2  -9  -5   27.5536   37.9342    1.6766    0.0000  -10.3806    1.7620    1.7834   -5.8205    650 % 0.882937 1.000  3
   2  -6  -3   46.0337   52.2695   -0.5237    0.0000   -6.2358    1.5163    1.5846   -3.9352    653 % 0.592148 1.000  3
   2   6   6   21.5754   11.4551    0.7425    0.0000   10.1203    2.4565    2.4660    4.1040    658 % 0.660500 1.000  3
   2   7   7   52.8384   57.3629   -2.4909    0.0000   -4.5244    1.2794    1.3842   -3.2687    659 % 0.765991 1.000  3
   3   9   9   20.9881   14.0481    1.4255    0.0000    6.9400    1.9249    1.9363    3.5841    674 % 0.990749 1.000  3
   4   3   5   54.6178   46.0782   -1.9563    0.0000    8.5396    1.3832    1.4872    5.7421    683 % 0.482777 1.000  3
   5  -6  -1   34.8181   25.3572    1.3833    0.0000    9.4608    1.7491    1.7834    5.3049    691 % 0.654103 1.000  3
   6  -4   1   36.0860   25.8764   -0.5441    0.0000   10.2096    1.7680    1.8044    5.6580    705 % 0.559905 1.000  3
   6   0   4   57.5934   42.9092   -1.4942    0.0000   14.6842    1.3864    1.5013    9.7809    707 % 0.476013 1.000  3
   6   4   7   40.7124   59.7662   -0.2467    0.0000  -19.0538    1.4750    1.5301  -12.4524    709 % 0.682427 1.000  3
   7  -8  -1   21.2368   13.4454    0.9459    0.0000    7.7913    2.1331    2.1436    3.6346    714 % 0.883408 1.000  3
   7  -5   1   71.0725   62.8864   -3.4604    0.0000    8.1861    1.2234    1.4149    5.7858    716 % 0.672782 1.000  3
   7  -1   4   54.8161   44.9144   -0.3830    0.0000    9.9017    1.3627    1.4689    6.7411    718 % 0.546347 1.000  3
   7   3   7   50.2633   39.6283   -3.7592    0.0000   10.6350    1.3588    1.4488    7.3404    721 % 0.685841 1.000  3
   7   4   8   33.6125   19.6456    1.0645    0.0000   13.9669    1.5084    1.5454    9.0379    722 % 0.759457 1.000  3
   8  -6   1   46.0945   57.7373   -2.7985    0.0000  -11.6429    1.4047    1.4784   -7.8752    728 % 0.786356 1.000  3
   8  -5   2   47.5678   58.5141    2.6407    0.0000  -10.9463    1.4064    1.4847   -7.3728    729 % 0.731724 1.000  3
   9   1   7   50.7188   45.6235   -2.5776    0.0000    5.0954    1.2530    1.3517    3.7695    744 % 0.747966 1.000  3
  10   3   9   33.0923   27.9210    0.9721    0.0000    5.1713    1.4384    1.4760    3.5037    759 % 0.906077 1.000  3
  10   4  10   25.9037   19.2723   -1.2080    0.0000    6.6314    1.6677    1.6877    3.9292    760 % 0.969566 1.000  3
  11  -2   6   34.3744   49.2341    1.6904    0.0000  -14.8597    1.5535    1.5911   -9.3395    764 % 0.859554 1.000  3
  11   3  10   21.0214   10.9160   -0.6556    0.0000   10.1054    1.9076    1.9191    5.2656    769 % 0.991870 1.000  3
 -12   2  -6   22.6053   34.0984   -0.9878    0.0000  -11.4931    1.8602    1.8739   -6.1333    782 % 0.922595 1.000  4
 -12   3  -5   37.5832   27.6847    1.9293    0.0000    9.8986    1.3503    1.4017    7.0620    783 % 0.926456 1.000  4
 -10  -1  -7   23.8579   31.4070   -1.0131    0.0000   -7.5491    1.8652    1.8804   -4.0146    799 % 0.807628 1.000  4
 -10   0  -6   67.2808   61.3278   -4.5244    0.0000    5.9530    1.1719    1.3514    4.4052    800 % 0.776296 1.000  4
 -10   3  -4   41.3159   26.5692    3.5418    0.0000   14.7467    1.4317    1.4901    9.8966    802 % 0.784125 1.000  4
 -10   6  -2   17.1493   24.8516   -1.7369    0.0000   -7.7022    2.3733    2.3795   -3.2370    804 % 0.896504 1.000  4
  -9   1  -5   35.0157   41.9678   -1.8703    0.0000   -6.9521    1.5636    1.6023   -4.3388    811 % 0.695231 1.000  4
  -8   4  -2   38.4851   29.2513   -1.0778    0.0000    9.2337    1.5175    1.5655    5.8982    825 % 0.678070 1.000  4
  -7  -1  -5   47.1699   35.5063   -1.8225    0.0000   11.6636    1.3844    1.4625    7.9750    835 % 0.571870 1.000  4
  -7   7   1   49.9129   41.5584   -2.4266    0.0000    8.3545    1.2371    1.3340    6.2625    839 % 0.808914 1.000  4
  -6  -5  -7   20.0375   29.1132   -0.3000    0.0000   -9.0758    2.1809    2.1901   -4.1440    845 % 0.735763 1.000  4
  -6  -2  -5   96.2788   78.3167   -3.5707    0.0000   17.9621    1.0823    1.4485   12.4001    847 % 0.537351 1.000  4
  -6   1  -3  116.3510   95.6760    2.2626    0.0000   20.6747    1.0829    1.5895   13.0071    849 % 0.461298 1.000  4
  -6   4  -1   42.1687   50.0709   -0.5441    0.0000   -7.9022    1.5557    1.6118   -4.9028    850 % 0.559905 1.000  4
  -5   3  -1   42.1829   30.5765   -1.0568    0.0000   11.6065    1.7578    1.8077    6.4205    862 % 0.448252 1.000  4
  -5   8   3   32.8801   41.5680   -0.8865    0.0000   -8.6879    1.5481    1.5826   -5.4897    865 % 0.829786 1.000  4
  -4  -8  -8   20.5548   12.1852    1.1386    0.0000    8.3696    1.8876    1.8988    4.4078    868 % 0.904982 1.000  4
  -4  -7  -7   33.7654   25.9145    2.2769    0.0000    7.8509    1.4571    1.4957    5.2489    869 % 0.803342 1.000  4
  -4  -5  -6   45.2195   52.2073   -2.0478    0.0000   -6.9878    1.3567    1.4301   -4.8863    870 % 0.634372 1.000  4
  -4   5   1   30.0500   38.9936   -1.3547    0.0000   -8.9436    1.8536    1.8778   -4.7629    873 % 0.539850 1.000  4
  -4   6   2   53.5164   44.2267   -1.8195    0.0000    9.2897    1.2903    1.3968    6.6505    874 % 0.627217 1.000  4
  -4   9   4   26.2126   33.6482    1.2783    0.0000   -7.4356    1.6366    1.6575   -4.4861    877 % 0.899808 1.000  4
  -3   4   1   84.2099   76.3479   -3.1842    0.0000    7.8620    1.2392    1.4982    5.2475    885 % 0.426152 1.000  4
  -2  -7  -6   28.6129   23.2510    1.2461    0.0000    5.3619    1.6356    1.6605    3.2292    893 % 0.738592 1.000  4
  -1  -5  -4  104.4730  120.0000   -1.1535    0.0000  -15.5270    1.0816    1.5038  -10.3253    907 % 0.515494 1.000  4
  -1   5   3   46.0543   38.9641   -0.0022    0.0000    7.0902    1.5449    1.6121    4.3981    908 % 0.493494 1.000  4
   0  -9  -6   27.1477   36.8103    1.9145    0.0000   -9.6626    1.6852    1.7069   -5.6607    913 % 0.891584 1.000  4
Refinement program                                                                                                 page=   8
structure :                                                                                                15:35:54 12-11-24 

   1  -7  -4   21.2368   27.9761    0.6920    0.0000   -6.7393    2.1967    2.2069   -3.0537    921 % 0.683697 1.000  4
   1   7   6   41.6617   35.2307    1.9380    0.0000    6.4311    1.3898    1.4509    4.4326    927 % 0.728604 1.000  4
   3  -6  -2   45.8944   56.5712    0.8785    0.0000  -10.6768    1.3662    1.4412   -7.4082    947 % 0.599339 1.000  4
   3   4   5  129.6190  117.2480   -6.9754    0.0000   12.3711    1.0469    1.6662    7.4248    951 % 0.507653 1.000  4
   4   6   7   42.8941   47.8153    2.2102    0.0000   -4.9212    1.3312    1.3986   -3.5187    965 % 0.732189 1.000  4
   5  -5   0   85.6388   80.4158   -5.0196    0.0000    5.2230    1.0924    1.3881    3.7628    972 % 0.576394 1.000  4
   5   5   7   27.6315   21.5448    0.1721    0.0000    6.0867    1.7987    1.8198    3.3447    977 % 0.698294 1.000  4
   6  -3   2  106.0440  114.3680    5.7524    0.0000   -8.3240    1.0727    1.5084   -5.5185    986 % 0.513980 1.000  4
   6   4   7   42.2706   36.2740   -0.2467    0.0000    5.9966    1.3674    1.4312    4.1898    990 % 0.682427 1.000  4
   7  -7   0   29.7893   45.6541   -1.3879    0.0000  -15.8649    1.6013    1.6287   -9.7407    996 % 0.806952 1.000  4
   7  -4   2   48.7627   56.1311   -1.2673    0.0000   -7.3684    1.3525    1.4377   -5.1252    998 % 0.621698 1.000  4
   7  -1   4   42.0809   50.2036   -0.3830    0.0000   -8.1227    1.4603    1.5197   -5.3449    999 % 0.546347 1.000  4
   7   3   7   52.5309   56.9166   -3.7592    0.0000   -4.3857    1.2764    1.3803   -3.1774   1002 % 0.685841 1.000  4
   7   6   9   21.5754   15.4797    1.3599    0.0000    6.0958    1.9235    1.9355    3.1494   1005 % 0.893741 1.000  4
   7   7  10   15.2184   23.1916    1.1957    0.0000   -7.9732    2.4871    2.4918   -3.1998   1006 % 0.984013 1.000  4
   8  -5   2   41.2553   32.5638    2.6407    0.0000    8.6915    1.3695    1.4303    6.0767   1011 % 0.731724 1.000  4
   8   2   7   59.5601   54.1138   -4.0125    0.0000    5.4463    1.1837    1.3251    4.1102   1015 % 0.708256 1.000  4
   9  -3   4   29.9015   40.8644   -0.3653    0.0000  -10.9629    1.6153    1.6427   -6.6735   1025 % 0.722525 1.000  4
   9   0   6   45.4456   50.8714    2.3378    0.0000   -5.4258    1.2586    1.3382   -4.0546   1028 % 0.714020 1.000  4
   9   1   7   40.7946   34.6266   -2.5776    0.0000    6.1680    1.4144    1.4721    4.1901   1029 % 0.747966 1.000  4
   9   4   9   35.2746   48.8150    0.5097    0.0000  -13.5403    1.3763    1.4208   -9.5299   1032 % 0.887128 1.000  4
  10   0   7   24.7689   36.1289   -1.8291    0.0000  -11.3600    1.8087    1.8256   -6.2226   1041 % 0.802408 1.000  4
  10   4  10   20.7966   14.5066   -1.2080    0.0000    6.2901    1.7839    1.7960    3.5022   1045 % 0.969566 1.000  4
  12  -5   5   21.4826   27.7987   -0.8798    0.0000   -6.3162    1.8038    1.8165   -3.4771   1055 % 0.996390 1.000  4
  12  -2   7   21.7025   28.9491    1.1425    0.0000   -7.2466    1.8109    1.8238   -3.9733   1057 % 0.944672 1.000  4
 -13   1  -7   26.8254   14.1926   -1.9611    0.0000   12.6328    1.6868    1.7080    7.3961   1061 % 0.994641 1.000  5
 -12   0  -7   24.5683   18.0732   -0.6744    0.0000    6.4951    1.8459    1.8622    3.4879   1066 % 0.926708 1.000  5
 -12   5  -4   27.1606   36.6783    1.1718    0.0000   -9.5177    1.6679    1.6898   -5.6324   1071 % 0.981964 1.000  5
 -11   1  -6   45.7351   51.6517   -1.4022    0.0000   -5.9166    1.2868    1.3656   -4.3326   1077 % 0.844760 1.000  5
 -11   4  -4   26.9277   58.3318    1.4194    0.0000  -31.4041    1.8067    1.8266  -17.1922   1079 % 0.881058 1.000  5
 -11   5  -3   22.1269   31.0384    0.1063    0.0000   -8.9115    2.0495    2.0614   -4.3229   1080 % 0.910882 1.000  5
 -10   0  -6   61.8862   41.4234   -4.5244    0.0000   20.4628    1.2184    1.3665   14.9742   1088 % 0.776296 1.000  5
 -10   3  -4   59.8790   49.2930    3.5418    0.0000   10.5860    1.2325    1.3702    7.7257   1091 % 0.784125 1.000  5
 -10   6  -2   28.5272   18.4155   -1.7369    0.0000   10.1117    1.6809    1.7049    5.9310   1094 % 0.896504 1.000  5
 -10   7  -1   19.1364   25.9879    0.9973    0.0000   -6.8515    2.2496    2.2578   -3.0347   1095 % 0.950507 1.000  5
  -9  -4  -8   30.6007   21.6000   -0.4331    0.0000    9.0007    1.5915    1.6206    5.5538   1098 % 0.856205 1.000  5
  -9  -1  -6   36.4102   24.0050    0.1177    0.0000   12.4052    1.5490    1.5912    7.7959   1101 % 0.719881 1.000  5
  -9   5  -2   33.2476   19.3590    0.4169    0.0000   13.8886    1.5881    1.6225    8.5599   1104 % 0.786423 1.000  5
  -8  -3  -7   21.6125   28.7974   -0.4661    0.0000   -7.1849    2.1862    2.1969   -3.2705   1110 % 0.737325 1.000  5
  -8   0  -5   58.0861   51.3108   -2.5862    0.0000    6.7753    1.3127    1.4355    4.7199   1112 % 0.626020 1.000  5
  -8   3  -3   89.8009   75.9157    5.1876    0.0000   13.8852    1.1342    1.4466    9.5982   1114 % 0.645604 1.000  5
  -8   4  -2   47.4036   40.8877   -1.0778    0.0000    6.5159    1.4176    1.4948    4.3591   1115 % 0.678070 1.000  5
  -7  -1  -5   39.6207   20.2401   -1.8225    0.0000   19.3806    1.6191    1.6669   11.6269   1124 % 0.571870 1.000  5
  -7   2  -3   91.0494   84.7455    5.0357    0.0000    6.3039    1.1252    1.4474    4.3552   1125 % 0.549100 1.000  5
  -6  -7  -8   21.6102   31.1096   -0.6205    0.0000   -9.4995    1.9852    1.9969   -4.7571   1132 % 0.889169 1.000  5
  -6  -5  -7   35.4006   18.5949   -0.3000    0.0000   16.8057    1.5551    1.5948   10.5375   1133 % 0.735763 1.000  5
  -6   4  -1   31.4166   18.6537   -0.5441    0.0000   12.7629    1.9910    2.0156    6.3320   1137 % 0.559905 1.000  5
  -6   7   1   27.8406   34.2082   -1.2366    0.0000   -6.3676    1.9145    1.9346   -3.2914   1138 % 0.768661 1.000  5
  -6   8   2   31.7065   24.7728   -0.8978    0.0000    6.9337    1.5691    1.6008    4.3314   1139 % 0.852303 1.000  5
  -5  -3  -5   85.6604  100.7970    4.2891    0.0000  -15.1364    1.1639    1.4451  -10.4740   1145 % 0.526343 1.000  5
  -5   0  -3  145.1940  111.0180   -4.2945    0.0000   34.1763    1.0916    1.8165   18.8140   1147 % 0.388148 1.000  5
  -5   3  -1   67.2146   51.9047   -1.0568    0.0000   15.3099    1.3911    1.5449    9.9097   1148 % 0.448252 1.000  5
Refinement program                                                                                                 page=   9
structure :                                                                                                15:35:54 12-11-24 

  -4   8   3   19.2198   30.2273    0.4996    0.0000  -11.0075    2.3674    2.3751   -4.6345   1163 % 0.802858 1.000  5
  -4   9   4   20.8183   10.5190    1.2783    0.0000   10.2992    1.9790    1.9900    5.1756   1164 % 0.899808 1.000  5
  -3  -5  -5   86.5269   73.1744    3.8031    0.0000   13.3524    1.1684    1.4539    9.1837   1169 % 0.577366 1.000  5
  -2  -6  -5   37.8220   30.3589    0.9166    0.0000    7.4631    1.6366    1.6797    4.4430   1181 % 0.633543 1.000  5
  -2   6   3   28.3461   18.4545   -0.5237    0.0000    9.8915    2.1220    2.1408    4.6204   1185 % 0.592148 1.000  5
  -2   9   5   26.4783   38.1156    1.6766    0.0000  -11.6373    1.7486    1.7685   -6.5802   1187 % 0.882937 1.000  5
  -1  -7  -5   32.2614   40.3931    1.2997    0.0000   -8.1316    1.7544    1.7838   -4.5585   1192 % 0.704259 1.000  5
  -1   9   6   37.4927   28.2742    2.3960    0.0000    9.2185    1.4469    1.4947    6.1673   1199 % 0.894319 1.000  5
   0  -3  -2  294.8540  233.0770  -13.4764    0.0000   61.7768    1.0069    3.1157   19.8273   1204 % 0.297195 1.000  5
   0   3   2  285.2950  237.0930  -13.4764    0.0000   48.2018    1.0049    3.0248   15.9357   1205 % 0.297195 1.000  5
   1  -9  -5   31.6101   46.0380   -0.4560    0.0000  -14.4279    1.5612    1.5929   -9.0577   1209 % 0.874599 1.000  5
   1  -4  -2   74.9340   55.4707   -1.6473    0.0000   19.4633    1.3512    1.5451   12.5971   1212 % 0.389924 1.000  5
   1  -1   0  352.3050  406.7430   10.9611    0.0000  -54.4379    1.0521    3.6768  -14.8058   1213 % 0.115279 1.000  5
   1   5   4  139.0250  148.3210   -1.1535    0.0000   -9.2954    1.0383    1.7352   -5.3570   1214 % 0.515494 1.000  5
   1   6   5   55.7620   49.6578   -2.8011    0.0000    6.1042    1.3091    1.4229    4.2898   1215 % 0.621871 1.000  5
   2  -7  -3   61.1882   72.4244    3.2619    0.0000  -11.2362    1.2551    1.3963   -8.0469   1222 % 0.678157 1.000  5
   2  -2   0  164.4100  174.5710    4.6508    0.0000  -10.1611    1.1271    1.9933   -5.0975   1224 % 0.230558 1.000  5
   3  -8  -3   50.9676   70.1869    3.0600    0.0000  -19.2193    1.3146    1.4099  -13.6316   1232 % 0.781273 1.000  5
   3  -6  -2   48.6436   36.4184    0.8785    0.0000   12.2252    1.4329    1.5132    8.0791   1233 % 0.599339 1.000  5
   3  -3   0   94.2406  102.1620    1.5099    0.0000   -7.9210    1.2510    1.5663   -5.0572   1234 % 0.345836 1.000  5
   3   6   6   32.1279   25.9825   -0.5169    0.0000    6.1454    1.7337    1.7632    3.4853   1237 % 0.678737 1.000  5
   3   7   7   60.4293   78.9740    2.7848    0.0000  -18.5447    1.2155    1.3574  -13.6620   1238 % 0.781771 1.000  5
   4   2   4   91.3373   78.1627   -1.4502    0.0000   13.1746    1.2027    1.5102    8.7238   1247 % 0.403127 1.000  5
   4   5   6   43.4569   37.4366   -2.0478    0.0000    6.0203    1.4336    1.4980    4.0188   1248 % 0.634372 1.000  5
   4   6   7   49.0102   65.6064    2.2102    0.0000  -16.5962    1.2905    1.3805  -12.0221   1249 % 0.732189 1.000  5
   5   4   6   56.0803   44.9077   -3.2167    0.0000   11.1726    1.3338    1.4469    7.7217   1258 % 0.608893 1.000  5
   6  -8  -1   22.0136   35.8706    0.0933    0.0000  -13.8570    2.0510    2.0628   -6.7176   1263 % 0.846704 1.000  5
   6  -6   0   50.9038   35.9152   -3.7916    0.0000   14.9887    1.3732    1.4645   10.2347   1264 % 0.691673 1.000  5
   6  -3   2   86.8660   97.7144    5.7524    0.0000  -10.8484    1.1834    1.4680   -7.3898   1267 % 0.513980 1.000  5
   6   3   6   69.8119   76.9077   -4.0187    0.0000   -7.0958    1.2197    1.4054   -5.0491   1270 % 0.604691 1.000  5
   6   6   8   46.3778   40.1995    2.7572    0.0000    6.1783    1.2732    1.3551    4.5594   1272 % 0.825447 1.000  5
   7  -9  -1   23.9144   16.5206    1.0957    0.0000    7.3938    1.8190    1.8346    4.0301   1274 % 0.960877 1.000  5
   7  -4   2   61.2854   75.4480   -1.2673    0.0000  -14.1626    1.2825    1.4214   -9.9636   1278 % 0.621698 1.000  5
   8  -8   0   19.0526   10.9225   -1.0570    0.0000    8.1301    2.1336    2.1421    3.7955   1286 % 0.922231 1.000  5
   8   5   9   27.5064   38.5513    1.3043    0.0000  -11.0449    1.7432    1.7648   -6.2584   1297 % 0.882947 1.000  5
   9  -6   2   21.8403   14.8169   -1.0290    0.0000    7.0234    1.9826    1.9946    3.5213   1301 % 0.843154 1.000  5
   9   3   8   39.5752   44.5017   -2.0643    0.0000   -4.9264    1.3834    1.4389   -3.4237   1310 % 0.821131 1.000  5
   9   4   9   38.6743   46.2688    0.5097    0.0000   -7.5945    1.3885    1.4414   -5.2689   1311 % 0.887128 1.000  5
  10  -1   6   30.3595   24.9966    1.3364    0.0000    5.3629    1.6683    1.6957    3.1626   1319 % 0.781690 1.000  5
  10   2   8   36.5130   20.4819   -2.1743    0.0000   16.0311    1.4721    1.5167   10.5698   1322 % 0.851495 1.000  5
  10   3   9   33.2581   25.3267    0.9721    0.0000    7.9314    1.4147    1.4533    5.4577   1323 % 0.906077 1.000  5
  11  -2   6   30.3645   37.8642    1.6904    0.0000   -7.4998    1.6467    1.6744   -4.4790   1329 % 0.859554 1.000  5
  11   1   8   36.8755   27.5087   -2.5905    0.0000    9.3667    1.4332    1.4799    6.3294   1332 % 0.895773 1.000  5
  12   0   8   21.8929   29.5147   -1.0527    0.0000   -7.6218    1.9892    2.0012   -3.8085   1339 % 0.952027 1.000  5
 -13   1  -7   43.2423   28.7493   -1.9611    0.0000   14.4931    1.2754    1.3467   10.7620   1341 % 0.994641 1.000  6
 -12   0  -7   27.5735   21.5761   -0.6744    0.0000    5.9974    1.6683    1.6909    3.5469   1345 % 0.926708 1.000  6
 -12   2  -6   26.2278   38.2845   -0.9878    0.0000  -12.0566    1.6700    1.6905   -7.1322   1347 % 0.922595 1.000  6
 -12   3  -5   33.7476   23.0812    1.9293    0.0000   10.6664    1.4446    1.4834    7.1903   1348 % 0.926456 1.000  6
 -10  -3  -8   14.3388   34.7290   -0.0162    0.0000  -20.3902    3.0198    3.0232   -6.7446   1362*% 0.875823 1.000  6
 -10   0  -6   66.5995   78.2176   -4.5244    0.0000  -11.6181    1.1914    1.3650   -8.5117   1365 % 0.776296 1.000  6
 -10   3  -4   54.9809   41.0085    3.5418    0.0000   13.9724    1.2532    1.3685   10.2102   1368 % 0.784125 1.000  6
  -9  -4  -8   30.2952   19.0153   -0.4331    0.0000   11.2800    1.6009    1.6293    6.9231   1375 % 0.856205 1.000  6
Refinement program                                                                                                 page=  10
structure :                                                                                                15:35:54 12-11-24 

  -9  -1  -6   35.4359   41.1679    0.1177    0.0000   -5.7321    1.5126    1.5535   -3.6897   1378 % 0.719881 1.000  6
  -8  -5  -8   41.5500   36.5650    0.6354    0.0000    4.9850    1.3345    1.3977    3.5665   1385 % 0.851872 1.000  6
  -8  -2  -6   39.5992   47.0117    1.4501    0.0000   -7.4125    1.4520    1.5051   -4.9250   1388 % 0.678529 1.000  6
  -8   3  -3   88.7773   77.7592    5.1876    0.0000   11.0180    1.1292    1.4364    7.6705   1391 % 0.645604 1.000  6
  -8   6  -1   40.6165   48.9214   -2.7985    0.0000   -8.3049    1.4366    1.4929   -5.5628   1393 % 0.786356 1.000  6
  -7  -3  -6   34.3322   28.7312    1.2629    0.0000    5.6010    1.6763    1.7111    3.2734   1400 % 0.655098 1.000  6
  -7  -1  -5   54.0518   66.0629   -1.8225    0.0000  -12.0110    1.3228    1.4290   -8.4053   1401 % 0.571870 1.000  6
  -7   8   1   23.0022   33.9853    0.9459    0.0000  -10.9831    1.8716    1.8856   -5.8246   1407 % 0.883408 1.000  6
  -6  -7  -8   23.8600   39.8221   -0.6205    0.0000  -15.9621    1.8797    1.8948   -8.4242   1410 % 0.889169 1.000  6
  -6  -4  -6   45.7220   32.8360    2.0239    0.0000   12.8860    1.4555    1.5257    8.4462   1413 % 0.651523 1.000  6
  -6   7   1   35.9486   28.5163   -1.2366    0.0000    7.4323    1.5133    1.5554    4.7784   1419 % 0.768661 1.000  6
  -5  -5  -6   67.4307   44.3847    4.8292    0.0000   23.0460    1.2227    1.3963   16.5046   1426 % 0.668124 1.000  6
  -5  -3  -5   91.8570   86.1754    4.2891    0.0000    5.6816    1.1365    1.4613    3.8879   1427 % 0.526343 1.000  6
  -5   3  -1   63.2321   52.3813   -1.0568    0.0000   10.8508    1.4423    1.5748    6.8902   1429 % 0.448252 1.000  6
  -5   6   1   37.8299   46.1010    1.3833    0.0000   -8.2711    1.4988    1.5458   -5.3506   1431 % 0.654103 1.000  6
  -4  -6  -6   30.1281   16.1496    1.3741    0.0000   13.9784    1.8554    1.8797    7.4365   1438 % 0.703475 1.000  6
  -4  -4  -5   31.7049   20.0567    0.2687    0.0000   11.6482    1.9413    1.9671    5.9216   1439 % 0.540282 1.000  6
  -4   8   3   23.7108   16.1920    0.4996    0.0000    7.5188    1.8346    1.8499    4.0645   1444 % 0.802858 1.000  6
  -3  -7  -6   17.9639   26.5281    0.5417    0.0000   -8.5642    2.5885    2.5948   -3.3006   1449 % 0.754945 1.000  6
  -3   6   2   53.9212   70.1612    0.8785    0.0000  -16.2400    1.3343    1.4392  -11.2842   1454 % 0.599339 1.000  6
  -3   7   3   85.2490   67.9279   -3.7391    0.0000   17.3211    1.1238    1.4105   12.2799   1455 % 0.695932 1.000  6
  -2  -8  -6   16.4894    7.6295    0.0108    0.0000    8.8599    2.5350    2.5403    3.4877   1459 % 0.819503 1.000  6
  -2  -6  -5   40.3460   29.6887    0.9166    0.0000   10.6573    1.4933    1.5469    6.8896   1460 % 0.633543 1.000  6
  -2   2   0  137.4670  121.5200    4.6508    0.0000   15.9472    1.1734    1.8074    8.8235   1461 % 0.230558 1.000  6
  -1  -9  -6   32.0109   48.7032   -2.3960    0.0000  -16.6922    1.6166    1.6480  -10.1287   1469 % 0.894319 1.000  6
  -1  -4  -3   86.7018  115.6980   -3.9728    0.0000  -28.9961    1.2526    1.5234  -19.0342   1473 % 0.409751 1.000  6
  -1   7   4   23.1495   33.9190    0.6920    0.0000  -10.7695    2.1210    2.1336   -5.0476   1475 % 0.683697 1.000  6
  -1   8   5   35.6034   28.4995    1.3370    0.0000    7.1039    1.4339    1.4774    4.8084   1476 % 0.788700 1.000  6
   0   3   2  285.3340  232.4910  -13.4764    0.0000   52.8430    1.0127    3.0277   17.4531   1482 % 0.297195 1.000  6
   1  -6  -3   59.3490   54.8407    2.2668    0.0000    4.5083    1.2814    1.4122    3.1925   1488 % 0.579642 1.000  6
   1  -1   0  352.9750  383.5360   10.9611    0.0000  -30.5616    1.0424    3.6805   -8.3038   1490 % 0.115279 1.000  6
   1   5   4  121.1200  133.7830   -1.1535    0.0000  -12.6632    1.0911    1.6302   -7.7681   1491 % 0.515494 1.000  6
   1   9   7   24.6252   15.5486    0.4187    0.0000    9.0766    1.7563    1.7735    5.1178   1495 % 0.917077 1.000  6
   2  -9  -4   23.6812   31.7569   -0.6278    0.0000   -8.0757    1.9910    2.0051   -4.0276   1497 % 0.866624 1.000  6
   2  -7  -3   53.8164   41.9714    3.2619    0.0000   11.8449    1.3825    1.4835    7.9843   1498 % 0.678157 1.000  6
   2   4   4   76.0092   66.9545    0.7591    0.0000    9.0548    1.2735    1.4831    6.1052   1502 % 0.452491 1.000  6
   2   7   6   26.6364   35.8915    1.2461    0.0000   -9.2551    1.7664    1.7863   -5.1810   1504 % 0.738592 1.000  6
   3 -10  -4   24.5947    7.7487    0.2787    0.0000   16.8460    1.7056    1.7233    9.7755   1507 % 0.967030 1.000  6
   3  -3   0  115.8140  100.1700    1.5099    0.0000   15.6442    1.1536    1.6346    9.5705   1513 % 0.345836 1.000  6
   3   3   4  165.3870  142.6080    1.5966    0.0000   22.7793    1.0509    1.9595   11.6251   1514 % 0.412723 1.000  6
   4  -6  -1   67.7473   82.6656   -3.8670    0.0000  -14.9183    1.2089    1.3858  -10.7652   1524 % 0.619587 1.000  6
   4  -4   0  149.1890  156.0870   -6.4134    0.0000   -6.8974    1.0607    1.8305   -3.7679   1525 % 0.461115 1.000  6
   5  -7  -1   36.5418   52.2188    0.5523    0.0000  -15.6770    1.5626    1.6048   -9.7691   1535 % 0.732877 1.000  6
   5  -5   0  114.3510  119.8540   -5.0196    0.0000   -5.5029    1.0743    1.5690   -3.5072   1536 % 0.576394 1.000  6
   6  -6   0   83.0873   54.0407   -3.7916    0.0000   29.0466    1.1271    1.4003   20.7435   1547 % 0.691673 1.000  6
   6  -3   2  106.1770  115.8530    5.7524    0.0000   -9.6762    1.0996    1.5285   -6.3303   1549 % 0.513980 1.000  6
   6   6   8   35.3525   30.4708    2.7572    0.0000    4.8817    1.5133    1.5541    3.1412   1555 % 0.825447 1.000  6
   7  -4   2   56.7495   71.0901   -1.2673    0.0000  -14.3406    1.2934    1.4124  -10.1532   1561 % 0.621698 1.000  6
   7  -1   4   45.5807   53.1987   -0.3830    0.0000   -7.6180    1.5083    1.5757   -4.8347   1563 % 0.546347 1.000  6
   8  -7   1   23.8097   33.6407   -0.7010    0.0000   -9.8311    1.9299    1.9445   -5.0558   1571 % 0.853003 1.000  6
   8   1   6   44.0227   51.5364   -1.7446    0.0000   -7.5137    1.3891    1.4571   -5.1564   1576 % 0.659688 1.000  6
   8   4   8   36.7899   30.4697    2.0846    0.0000    6.3203    1.4746    1.5198    4.1587   1578 % 0.806255 1.000  6
Refinement program                                                                                                 page=  11
structure :                                                                                                15:35:54 12-11-24 

   9  -6   2   34.1833   45.1752   -1.0290    0.0000  -10.9919    1.4949    1.5335   -7.1680   1583 % 0.843154 1.000  6
   9  -3   4   43.6245   38.3888   -0.3653    0.0000    5.2357    1.3960    1.4626    3.5798   1585 % 0.722525 1.000  6
   9   3   8   34.3642   22.9024   -2.0643    0.0000   11.4618    1.5205    1.5588    7.3529   1591 % 0.821131 1.000  6
  10  -1   6   29.7086   34.8238    1.3364    0.0000   -5.1153    1.6494    1.6759   -3.0522   1599 % 0.781690 1.000  6
 -13   1  -7   27.4007   32.6328   -1.9611    0.0000   -5.2321    1.6277    1.6506   -3.1698   1622 % 0.994641 1.000  7
 -12  -2  -8   21.4686   32.8329    1.2283    0.0000  -11.3643    2.0216    2.0329   -5.5901   1624 % 0.969522 1.000  7
 -12   5  -4   30.9112   54.9809    1.1718    0.0000  -24.0697    1.4574    1.4898  -16.1561   1631 % 0.981964 1.000  7
 -11   1  -6   44.7884   55.1181   -1.4022    0.0000  -10.3297    1.3608    1.4327   -7.2102   1636 % 0.844760 1.000  7
 -10  -4  -8   33.5440   22.4430    1.0551    0.0000   11.1010    1.4310    1.4697    7.5530   1642 % 0.908789 1.000  7
 -10  -2  -7   26.3723   20.8185    1.0520    0.0000    5.5538    1.7443    1.7641    3.1483   1644 % 0.823090 1.000  7
 -10   0  -6   71.1027   80.2421   -4.5244    0.0000   -9.1394    1.1723    1.3710   -6.6661   1645 % 0.776296 1.000  7
 -10   3  -4   50.7533   34.0206    3.5418    0.0000   16.7327    1.3556    1.4475   11.5600   1648 % 0.784125 1.000  7
  -9  -5  -8   34.5832   43.9079    2.1499    0.0000   -9.3246    1.5022    1.5415   -6.0492   1653 % 0.899293 1.000  7
  -9  -3  -7   37.6324   19.4615    2.3720    0.0000   18.1709    1.4190    1.4680   12.3777   1655 % 0.791637 1.000  7
  -9   4  -3   30.2804   22.7548    2.5217    0.0000    7.5256    1.7652    1.7910    4.2020   1659 % 0.747446 1.000  7
  -9   7  -1   21.2744   12.0162   -1.0156    0.0000    9.2582    1.8849    1.8969    4.8808   1662 % 0.900363 1.000  7
  -8  -6  -8   19.8444   11.7656   -0.9989    0.0000    8.0788    2.1039    2.1132    3.8230   1664 % 0.904508 1.000  7
  -8  -4  -7   91.6586   97.9265    3.1747    0.0000   -6.2679    1.0861    1.4212   -4.4104   1666 % 0.776196 1.000  7
  -8  -2  -6   36.8633   44.2063    1.4501    0.0000   -7.3431    1.5910    1.6332   -4.4962   1667 % 0.678529 1.000  7
  -8   3  -3   79.8793   84.5015    5.1876    0.0000   -4.6222    1.1399    1.3919   -3.3208   1670 % 0.645604 1.000  7
  -8   6  -1   40.6288   34.4717   -2.7985    0.0000    6.1571    1.3993    1.4570    4.2257   1673 % 0.786356 1.000  7
  -7  -7  -8   27.3697   32.4715   -0.5840    0.0000   -5.1018    1.6423    1.6650   -3.0642   1676 % 0.924187 1.000  7
  -7   5  -1   58.4791   45.7143   -3.4604    0.0000   12.7647    1.2603    1.3893    9.1876   1684 % 0.672782 1.000  7
  -7   8   1   19.7003   27.8374    0.9459    0.0000   -8.1371    2.0584    2.0678   -3.9353   1686 % 0.883408 1.000  7
  -6  -8  -8   25.3969   15.1142   -1.7939    0.0000   10.2826    1.7620    1.7802    5.7760   1688 % 0.957438 1.000  7
  -6  -6  -7   42.7703   35.2732    0.5022    0.0000    7.4971    1.3456    1.4119    5.3099   1690 % 0.796113 1.000  7
  -6   1  -3   44.2459   37.9276    2.2626    0.0000    6.3183    1.6035    1.6635    3.7983   1694 % 0.461298 1.000  7
  -6   6   0   55.6228   44.7147   -3.7916    0.0000   10.9082    1.2459    1.3644    7.9948   1697 % 0.691673 1.000  7
  -6   7   1   34.0162   26.4163   -1.2366    0.0000    7.5999    1.4831    1.5216    4.9946   1698 % 0.768661 1.000  7
  -6   9   2   15.2118   23.1635    1.7875    0.0000   -7.9517    2.6262    2.6307   -3.0227   1699*% 0.932361 1.000  7
  -5  -9  -8   26.0806   50.7208   -1.0574    0.0000  -24.6402    1.7292    1.7488  -14.0897   1700 % 1.002911 1.000  7
  -5  -5  -6   74.7516   70.3925    4.8292    0.0000    4.3591    1.2020    1.4155    3.0796   1702 % 0.668124 1.000  7
  -4  -6  -6   48.3198   54.9518    1.3741    0.0000   -6.6320    1.3835    1.4654   -4.5256   1715 % 0.703475 1.000  7
  -4  -1  -3  123.0860  114.8130   -5.1002    0.0000    8.2729    1.1309    1.6715    4.9493   1719 % 0.339265 1.000  7
  -4   4   0  122.4850  114.1230   -6.4134    0.0000    8.3624    1.0732    1.6285    5.1350   1720 % 0.461115 1.000  7
  -4   7   2   39.0615   29.7532    1.2601    0.0000    9.3083    1.4413    1.4933    6.2334   1722 % 0.708984 1.000  7
  -3  -2  -3  353.2680  307.7520  -18.2881    0.0000   45.5161    0.9927    3.6695   12.4039   1732 % 0.325762 1.000  7
  -3   3   0   61.1711   51.9269    1.5099    0.0000    9.2442    1.4582    1.5813    5.8459   1733 % 0.345836 1.000  7
  -2  -7  -5   66.3430   86.9776    1.5165    0.0000  -20.6345    1.1561    1.3329  -15.4804   1741 % 0.714587 1.000  7
  -2  -5  -4   72.0805   76.9149   -1.9242    0.0000   -4.8344    1.2652    1.4562   -3.3199   1742 % 0.529517 1.000  7
  -2   2   0  109.5490   78.9987    4.6508    0.0000   30.5499    1.2990    1.6992   17.9786   1743 % 0.230558 1.000  7
  -2   5   2  114.3530  107.3130   -4.8253    0.0000    7.0408    1.0883    1.5786    4.4601   1744 % 0.492275 1.000  7
  -1  -8  -5   32.7994   43.3636    1.3370    0.0000  -10.5642    1.6037    1.6369   -6.4538   1751 % 0.788700 1.000  7
  -1  -6  -4   95.5222  105.2710    4.8077    0.0000   -9.7488    1.1086    1.4634   -6.6618   1752 % 0.598484 1.000  7
  -1  -4  -3  107.6720   94.6430   -3.9728    0.0000   13.0287    1.1405    1.5685    8.3067   1753 % 0.409751 1.000  7
  -1   7   4   24.0562   14.0214    0.6920    0.0000   10.0348    1.9683    1.9830    5.0605   1756 % 0.683697 1.000  7
   0  -7  -4   76.4035   61.6149    4.6634    0.0000   14.7886    1.1956    1.4189   10.4226   1760 % 0.680115 1.000  7
   1  -8  -4   51.9481   42.4700    3.2448    0.0000    9.4781    1.2849    1.3860    6.8386   1766 % 0.770395 1.000  7
   1  -1   0  387.2510  443.0120   10.9611    0.0000  -55.7618    1.0465    4.0114  -13.9008   1769 % 0.115279 1.000  7
   2   6   5   33.2415   26.6818    0.9166    0.0000    6.5597    1.7358    1.7673    3.7117   1785 % 0.633543 1.000  7
   3   9   8   16.4256    7.3023    0.5402    0.0000    9.1233    2.2191    2.2252    4.1000   1800 % 0.963159 1.000  7
   4  -6  -1   83.1420   91.2595   -3.8670    0.0000   -8.1175    1.1426    1.4131   -5.7445   1804 % 0.619587 1.000  7
Refinement program                                                                                                 page=  12
structure :                                                                                                15:35:54 12-11-24 

   4   4   5   28.5114   15.5811    0.2687    0.0000   12.9303    2.1255    2.1445    6.0295   1808 % 0.540282 1.000  7
   4   7   7   32.7124   24.4847    2.2769    0.0000    8.2277    1.5621    1.5960    5.1553   1811 % 0.803342 1.000  7
   5  -9  -2   29.7086   15.7832    1.5580    0.0000   13.9254    1.5248    1.5535    8.9640   1815 % 0.903086 1.000  7
   5   6   7   26.4102   31.8748   -1.0313    0.0000   -5.4645    1.7682    1.7879   -3.0564   1825 % 0.761619 1.000  7
   6  -3   2   99.4399   85.0018    5.7524    0.0000   14.4382    1.1218    1.4991    9.6314   1832 % 0.513980 1.000  7
   6   2   5   60.3656   45.7001   -3.5707    0.0000   14.6654    1.2814    1.4164   10.3538   1835 % 0.537351 1.000  7
   7  -4   2   73.0349   66.3943   -1.2673    0.0000    6.6406    1.1727    1.3816    4.8066   1843 % 0.621698 1.000  7
   7   1   5   76.0191  100.3340   -1.8225    0.0000  -24.3154    1.1241    1.3570  -17.9187   1846 % 0.571870 1.000  7
   7   4   7   25.3200   18.5267   -1.0942    0.0000    6.7932    1.8681    1.8852    3.6035   1848 % 0.727467 1.000  7
   7   7   9   21.5174   28.4619    1.5600    0.0000   -6.9445    1.9426    1.9545   -3.5531   1851 % 0.952907 1.000  7
   8  -7   1   24.1350   14.0367   -0.7010    0.0000   10.0983    1.9370    1.9520    5.1733   1853 % 0.853003 1.000  7
   8   6   9   21.7164   33.4574    1.6098    0.0000  -11.7411    1.8627    1.8753   -6.2610   1862 % 0.933833 1.000  7
   9  -5   3   23.6390   33.2761   -0.9306    0.0000   -9.6372    1.9206    1.9351   -4.9803   1866 % 0.796440 1.000  7
   9  -3   4   23.7718   17.5080   -0.3653    0.0000    6.2638    1.8593    1.8745    3.3416   1867 % 0.722525 1.000  7
   9   0   6   41.6953   33.1361    2.3378    0.0000    8.5592    1.4234    1.4832    5.7707   1870 % 0.714020 1.000  7
  11  -2   6   21.6402   10.3658    1.6904    0.0000   11.2744    2.0471    2.0585    5.4770   1889 % 0.859554 1.000  7
  12   2   9   19.0316   12.8631   -0.3756    0.0000    6.1684    1.9757    1.9848    3.1078   1901 % 0.996936 1.000  7
 -12   3  -5   38.6458   48.7011    1.9293    0.0000  -10.0553    1.3688    1.4223   -7.0695   1910 % 0.926456 1.000  8
 -11  -3  -8   36.9446   47.9531    2.0878    0.0000  -11.0085    1.3859    1.4343   -7.6754   1914 % 0.932548 1.000  8
 -11  -1  -7   41.7983   25.7895   -0.2549    0.0000   16.0088    1.3422    1.4057   11.3882   1916 % 0.868817 1.000  8
 -11   4  -4   31.7773   21.7410    1.4194    0.0000   10.0364    1.5042    1.5374    6.5281   1920 % 0.881058 1.000  8
 -10  -4  -8   30.0749   41.0427    1.0551    0.0000  -10.9678    1.6077    1.6355   -6.7059   1924 % 0.908789 1.000  8
 -10  -2  -7   42.4205   37.1335    1.0520    0.0000    5.2870    1.3932    1.4563    3.6303   1925 % 0.823090 1.000  8
 -10   0  -6   80.8740   92.6153   -4.5244    0.0000  -11.7414    1.1060    1.3702   -8.5692   1927 % 0.776296 1.000  8
  -9  -5  -8   30.6936   20.7188    2.1499    0.0000    9.9748    1.5117    1.5426    6.4664   1935 % 0.899293 1.000  8
  -9  -3  -7   58.0060   62.2929    2.3720    0.0000   -4.2868    1.2137    1.3452   -3.1869   1937 % 0.791637 1.000  8
  -9   4  -3   45.4874   39.4132    2.5217    0.0000    6.0742    1.3960    1.4682    4.1371   1942 % 0.747446 1.000  8
  -8  -4  -7   76.7607   83.8517    3.1747    0.0000   -7.0910    1.1360    1.3710   -5.1720   1949 % 0.776196 1.000  8
  -8   3  -3   86.2102   92.9381    5.1876    0.0000   -6.7279    1.1350    1.4253   -4.7204   1955 % 0.645604 1.000  8
  -7  -7  -8   34.2549   43.6875   -0.5840    0.0000   -9.4326    1.4334    1.4737   -6.4005   1961 % 0.924187 1.000  8
  -7   0  -4  162.4390  180.3520   -8.6316    0.0000  -17.9132    1.0265    1.9216   -9.3222   1968 % 0.538600 1.000  8
  -7   2  -3   96.6488   81.2921    5.0357    0.0000   15.3568    1.1423    1.4963   10.2632   1969 % 0.549100 1.000  8
  -6   1  -3   82.8487   87.3619    2.2626    0.0000   -4.5132    1.2203    1.4750   -3.0599   1982 % 0.461298 1.000  8
  -6   8   1   23.8223   32.2087    0.0933    0.0000   -8.3864    1.8029    1.8186   -4.6115   1987 % 0.846704 1.000  8
  -5   0  -3   73.2687   62.3242   -4.2945    0.0000   10.9445    1.3444    1.5311    7.1483   1996 % 0.388148 1.000  8
  -5   5   0   92.2572   75.8920   -5.0196    0.0000   16.3652    1.1224    1.4529   11.2638   1998 % 0.576394 1.000  8
  -4  -5  -5   66.7450   52.4223    3.7538    0.0000   14.3227    1.1986    1.3719   10.4401   2006 % 0.606255 1.000  8
  -4   4   0  151.0900  133.0040   -6.4134    0.0000   18.0863    1.0375    1.8328    9.8681   2009 % 0.461115 1.000  8
  -4   6   1   71.0873   77.0513   -3.8670    0.0000   -5.9640    1.1852    1.3820   -4.3155   2010 % 0.619587 1.000  8
  -3  -4  -4   79.1884   68.7554    3.3200    0.0000   10.4330    1.2413    1.4724    7.0856   2017 % 0.478719 1.000  8
  -3   3   0   59.4559   44.9744    1.5099    0.0000   14.4814    1.4978    1.6114    8.9866   2019 % 0.345836 1.000  8
  -3   5   1  155.7330  144.6890   -7.8869    0.0000   11.0438    1.0197    1.8615    5.9328   2020 % 0.507194 1.000  8
  -3   8   3   41.7636   59.2486    3.0600    0.0000  -17.4850    1.4079    1.4686  -11.9062   2022 % 0.781273 1.000  8
  -2  -7  -5   75.1771   61.2805    1.5165    0.0000   13.8966    1.1593    1.3817   10.0577   2027 % 0.714587 1.000  8
  -2  -5  -4   82.3098   76.2902   -1.9242    0.0000    6.0195    1.1748    1.4345    4.1963   2028 % 0.529517 1.000  8
  -2  10   5   14.5842   27.3145   -0.2508    0.0000  -12.7302    2.6124    2.6165   -4.8654   2035*% 0.969156 1.000  8
  -1   6   3   51.0402   44.5511    2.2668    0.0000    6.4891    1.3646    1.4569    4.4539   2043 % 0.579642 1.000  8
   0  10   6   11.6919   22.1228   -0.3978    0.0000  -10.4310    3.1004    3.1026   -3.3620   2051*% 0.977039 1.000  8
   1  -5  -2  149.1420  162.8990   -8.2791    0.0000  -13.7569    1.0450    1.8211   -7.5543   2056 % 0.477159 1.000  8
   1   4   3  104.5330   97.9719   -3.9728    0.0000    6.5613    1.1460    1.5512    4.2299   2059 % 0.409751 1.000  8
   2  -4  -1  204.7960  193.9100   -9.4488    0.0000   10.8862    1.0208    2.2883    4.7574   2067 % 0.396461 1.000  8
   2   3   3  226.6030  189.5360  -12.1053    0.0000   37.0671    1.0128    2.4821   14.9340   2069 % 0.351737 1.000  8
Refinement program                                                                                                 page=  13
structure :                                                                                                15:35:54 12-11-24 

   3  -9  -3   39.9174   54.2227    0.6029    0.0000  -14.3053    1.3591    1.4165  -10.0993   2075 % 0.867908 1.000  8
   4   1   3  137.2530  124.3260   -5.1002    0.0000   12.9269    1.0954    1.7561    7.3612   2091 % 0.339265 1.000  8
   4   6   6   28.6880   34.7059    1.3741    0.0000   -6.0179    1.7621    1.7853   -3.3709   2094 % 0.703475 1.000  8
   5   3   5   93.8392  101.6220    4.2891    0.0000   -7.7826    1.1259    1.4657   -5.3100   2104 % 0.526343 1.000  8
   6  -3   2  128.7310  122.9720    5.7524    0.0000    5.7596    1.0541    1.6638    3.4616   2111 % 0.513980 1.000  8
   6   2   5   68.7990   81.2367   -3.5707    0.0000  -12.4377    1.1977    1.3812   -9.0048   2114 % 0.537351 1.000  8
   6   4   6   41.2117   30.0220    2.0239    0.0000   11.1897    1.4280    1.4863    7.5287   2115 % 0.651523 1.000  8
   7  -6   1   46.3077   60.0425   -2.0101    0.0000  -13.7348    1.3032    1.3831   -9.9307   2122 % 0.738298 1.000  8
   7  -1   4   58.3738   77.4861   -0.3830    0.0000  -19.1123    1.2523    1.3816  -13.8330   2126 % 0.546347 1.000  8
   7   1   5   44.7929   52.5290   -1.8225    0.0000   -7.7362    1.4176    1.4867   -5.2035   2127 % 0.571870 1.000  8
   7   4   7   31.0419   25.7517   -1.0942    0.0000    5.2902    1.6059    1.6356    3.2344   2129 % 0.727467 1.000  8
   8  -4   3   29.2027   39.9086   -1.0726    0.0000  -10.7059    1.7533    1.7774   -6.0233   2136 % 0.689663 1.000  8
   8   0   5   57.6186   63.3467   -2.5862    0.0000   -5.7281    1.2184    1.3477   -4.2502   2137 % 0.626020 1.000  8
   9  -5   3   26.3761   19.7740   -0.9306    0.0000    6.6021    1.7269    1.7470    3.7792   2146 % 0.796440 1.000  8
   9   2   7   21.0808   34.5991   -0.3590    0.0000  -13.5183    2.0113    2.0223   -6.6845   2152 % 0.764635 1.000  8
   9   5   9   20.0898   11.3776    1.2052    0.0000    8.7122    1.9637    1.9739    4.4136   2155 % 0.928782 1.000  8
  10  -1   6   27.0111   19.5195    1.3364    0.0000    7.4916    1.7252    1.7462    4.2902   2163 % 0.781690 1.000  8
  11  -6   4   23.1819   36.1359   -1.3206    0.0000  -12.9540    1.8182    1.8329   -7.0673   2169 % 0.971778 1.000  8
  12   0   8   21.1991   44.6004   -1.0527    0.0000  -23.4014    1.9694    1.9808  -11.8141   2182 % 0.952027 1.000  8
 -13   1  -7   34.5167   39.6106   -1.9611    0.0000   -5.0939    1.4500    1.4905   -3.4175   2186 % 0.994641 1.000  9
 -12  -2  -8   26.4575   19.4062    1.2283    0.0000    7.0513    1.6763    1.6970    4.1551   2189 % 0.969522 1.000  9
 -12   0  -7   27.3331   42.6638   -0.6744    0.0000  -15.3307    1.6811    1.7032   -9.0012   2191 % 0.926708 1.000  9
 -11   2  -5   29.9500   36.9986   -1.1165    0.0000   -7.0487    1.6911    1.7175   -4.1041   2203 % 0.839017 1.000  9
 -11   4  -4   27.8927   39.6800    1.4194    0.0000  -11.7873    1.8016    1.8230   -6.4658   2204 % 0.881058 1.000  9
 -10   7  -2   26.1381   37.6842   -1.1924    0.0000  -11.5461    1.6700    1.6903   -6.8308   2218 % 0.955499 1.000  9
  -9  -2  -6   38.1064   49.6840   -1.8867    0.0000  -11.5776    1.4538    1.5029   -7.7033   2223 % 0.737186 1.000  9
  -9   0  -5   43.9557   38.2897   -2.0535    0.0000    5.6660    1.4424    1.5079    3.7576   2225 % 0.689161 1.000  9
  -9   6  -2   25.2567   42.4535   -1.0290    0.0000  -17.1968    1.8668    1.8838   -9.1286   2228 % 0.843154 1.000  9
  -8  -1  -5  114.4760  104.8620   -5.4622    0.0000    9.6144    1.0618    1.5614    6.1576   2237 % 0.632698 1.000  9
  -8   1  -4   57.0167   51.7310    1.4571    0.0000    5.2856    1.2716    1.3935    3.7929   2238 % 0.609726 1.000  9
  -8   3  -3   86.6435   62.8196    5.1876    0.0000   23.8239    1.1374    1.4298   16.6620   2239 % 0.645604 1.000  9
  -8   5  -2   44.6889   54.6782    2.6407    0.0000   -9.9892    1.4243    1.4928   -6.6918   2240 % 0.731724 1.000  9
  -7  -8  -8   13.1187   22.2268    0.1458    0.0000   -9.1081    2.8471    2.8501   -3.1957   2244*% 0.990045 1.000  9
  -7  -2  -5   73.3567   66.3747   -3.6475    0.0000    6.9820    1.1785    1.3881    5.0297   2247 % 0.593505 1.000  9
  -7   2  -3   99.8774   89.8916    5.0357    0.0000    9.9858    1.1034    1.4883    6.7097   2249 % 0.549100 1.000  9
  -7   4  -2   59.6942   66.7023   -1.2673    0.0000   -7.0081    1.2263    1.3638   -5.1385   2250 % 0.621698 1.000  9
  -6  -7  -7   20.4304   27.1746   -0.9248    0.0000   -6.7442    2.1904    2.1999   -3.0657   2256 % 0.862006 1.000  9
  -6  -5  -6   51.3459   56.0616    2.8165    0.0000   -4.7157    1.2951    1.3932   -3.3848   2257 % 0.707193 1.000  9
  -5  -8  -7   19.0237   32.2071    0.3929    0.0000  -13.1835    2.1789    2.1872   -6.0277   2267 % 0.902989 1.000  9
  -5  -4  -5   26.1515   15.0542   -0.0943    0.0000   11.0972    2.2217    2.2370    4.9608   2270 % 0.579541 1.000  9
  -5  -2  -4  226.5600  217.2560  -10.8947    0.0000    9.3045    1.0194    2.4844    3.7452   2271 % 0.454394 1.000  9
  -5   0  -3  104.9170  110.1540   -4.2945    0.0000   -5.2378    1.1643    1.5672   -3.3421   2272 % 0.388148 1.000  9
  -5   7   1   36.4060   57.4152    0.5523    0.0000  -21.0091    1.5533    1.5954  -13.1685   2275 % 0.732877 1.000  9
  -4  -5  -5   81.7967   77.5532    3.7538    0.0000    4.2435    1.1461    1.4081    3.0137   2282 % 0.606255 1.000  9
  -4   6   1   63.1657   77.7644   -3.8670    0.0000  -14.5987    1.2776    1.4252  -10.2432   2286 % 0.619587 1.000  9
  -3   5   1  177.0640  151.0730   -7.8869    0.0000   25.9916    1.0496    2.0584   12.6273   2297 % 0.507194 1.000  9
  -2   4   1  224.4840  196.7990   -9.4488    0.0000   27.6847    1.0165    2.4643   11.2344   2310 % 0.396461 1.000  9
  -1  -7  -4   21.3002   10.6546   -0.6920    0.0000   10.6457    2.2864    2.2963    4.6361   2318 % 0.683697 1.000  9
  -1  -5  -3   44.1950   62.6937   -0.0022    0.0000  -18.4987    1.6167    1.6760  -11.0373   2319 % 0.493494 1.000  9
  -1   3   1  134.6800  118.7390   -5.1804    0.0000   15.9411    1.1234    1.7538    9.0893   2320 % 0.289303 1.000  9
  -1   8   4   51.7967   38.0473    3.2448    0.0000   13.7494    1.3080    1.4068    9.7734   2324 % 0.770395 1.000  9
   0  -8  -4   44.9589   55.4905   -0.4546    0.0000  -10.5317    1.2945    1.3704   -7.6853   2328 % 0.767218 1.000  9
Refinement program                                                                                                 page=  14
structure :                                                                                                15:35:54 12-11-24 

   0   7   4   85.0729   74.6478    4.6634    0.0000   10.4251    1.1543    1.4339    7.2703   2331 % 0.680115 1.000  9
   1 -10  -4   25.9287   37.2881   -1.8768    0.0000  -11.3593    1.7452    1.7643   -6.4383   2333 % 0.946609 1.000  9
   1  -7  -3   33.6571   43.0035    1.3925    0.0000   -9.3464    1.6921    1.7252   -5.4175   2336 % 0.667265 1.000  9
   1  -5  -2  186.0430  174.0570   -8.2791    0.0000   11.9855    1.0352    2.1291    5.6295   2337 % 0.477159 1.000  9
   1   6   4  110.6760  105.6830    4.8077    0.0000    4.9926    1.0924    1.5551    3.2106   2341 % 0.598484 1.000  9
   1   8   5   34.7059   29.5890    1.3370    0.0000    5.1169    1.5070    1.5464    3.3089   2342 % 0.788700 1.000  9
   2  -9  -3   32.9454   39.1829   -1.6407    0.0000   -6.2375    1.5586    1.5931   -3.9154   2346 % 0.853721 1.000  9
   2   7   5   74.1013   94.7855    1.5165    0.0000  -20.6843    1.1484    1.3667  -15.1340   2353 % 0.714587 1.000  9
   3 -10  -3   22.8210   31.6133   -1.5721    0.0000   -8.7922    1.9127    1.9263   -4.5644   2356 % 0.955483 1.000  9
   3   4   4   66.0560   54.1904    3.3200    0.0000   11.8656    1.3769    1.5271    7.7699   2361 % 0.478719 1.000  9
   3   9   7   29.5550   39.0295   -1.0064    0.0000   -9.4744    1.5581    1.5859   -5.9742   2365 % 0.938141 1.000  9
   4  -3   1  195.7670  218.8290    8.2037    0.0000  -23.0618    1.0152    2.2053  -10.4576   2369 % 0.396191 1.000  9
   4   6   6   34.8023   25.2573    1.3741    0.0000    9.5450    1.6766    1.7124    5.5742   2373 % 0.703475 1.000  9
   4   8   7   26.3894   20.2598   -1.5257    0.0000    6.1296    1.7829    1.8023    3.4009   2374 % 0.878309 1.000  9
   5 -10  -2   19.8318   12.9638   -0.7538    0.0000    6.8680    2.0170    2.0267    3.3888   2376 % 0.987547 1.000  9
   5   5   6   71.7795   60.1116    4.8292    0.0000   11.6680    1.2169    1.4128    8.2585   2383 % 0.668124 1.000  9
   5   7   7   27.2929   17.6153   -0.6405    0.0000    9.6775    1.6909    1.7128    5.6501   2384 % 0.830254 1.000  9
   6   4   6   40.9841   28.9655    2.0239    0.0000   12.0186    1.5701    1.6227    7.4064   2395 % 0.651523 1.000  9
   6   6   7   37.0432   43.7584    0.5022    0.0000   -6.7152    1.4969    1.5421   -4.3547   2396 % 0.796113 1.000  9
   7   5   7   84.3890   96.5759    2.8215    0.0000  -12.1869    1.1103    1.3946   -8.7385   2409 % 0.777720 1.000  9
   8  -4   3   25.0200   31.6907   -1.0726    0.0000   -6.6707    2.0743    2.0894   -3.1927   2415 % 0.689663 1.000  9
   9  -5   3   40.4685   29.5682   -0.9306    0.0000   10.9003    1.3554    1.4145    7.7061   2426 % 0.796440 1.000  9
   9  -3   4   26.2659   20.3517   -0.3653    0.0000    5.9143    1.7761    1.7954    3.2942   2428 % 0.722525 1.000  9
   9   6   9   13.7332   31.0965   -0.4315    0.0000  -17.3633    2.7415    2.7450   -6.3255   2437*% 0.977285 1.000  9
  10   5   9   15.9342   29.7321   -0.7873    0.0000  -13.7979    2.3942    2.3995   -5.7503   2449 % 0.977469 1.000  9
 -13   2  -6   12.1367   21.3307   -0.3024    0.0000   -9.1940    2.7314    2.7341   -3.3628   2468*% 0.986560 1.000 10
 -12  -3  -8    9.3702   20.5932   -0.0345    0.0000  -11.2230    3.4631    3.4644   -3.2396   2469*% 0.990957 1.000 10
 -12   3  -5   30.7815   36.4390    1.9293    0.0000   -5.6575    1.4765    1.5083   -3.7510   2475 % 0.926456 1.000 10
 -11   0  -6   28.8409   19.8194   -2.0699    0.0000    9.0215    1.5083    1.5356    5.8749   2482 % 0.839771 1.000 10
 -11   4  -4   34.2972   17.0763    1.4194    0.0000   17.2209    1.4054    1.4466   11.9044   2485 % 0.881058 1.000 10
 -10   3  -4   56.6118   45.3971    3.5418    0.0000   11.2147    1.1455    1.2778    8.7767   2497 % 0.784125 1.000 10
  -9  -2  -6   29.4567   22.8007   -1.8867    0.0000    6.6561    1.5209    1.5491    4.2966   2504 % 0.737186 1.000 10
  -9   4  -3   39.5891   33.5067    2.5217    0.0000    6.0824    1.3046    1.3634    4.4612   2506 % 0.747446 1.000 10
  -8  -3  -6   21.1329   41.3013    1.3941    0.0000  -20.1684    1.9023    1.9139  -10.5376   2513 % 0.708819 1.000 10
  -8  -1  -5   89.1448   77.7850   -5.4622    0.0000   11.3599    1.0808    1.4010    8.1083   2514 % 0.632698 1.000 10
  -8   1  -4   28.4201   34.2768    1.4571    0.0000   -5.8568    1.5975    1.6225   -3.6096   2515 % 0.609726 1.000 10
  -8   7  -1   20.3470   32.5822   -0.7010    0.0000  -12.2352    1.7742    1.7858   -6.8512   2518 % 0.853003 1.000 10
  -7   0  -4  133.6690  122.9880   -8.6316    0.0000   10.6816    1.0163    1.6792    6.3612   2526 % 0.538600 1.000 10
  -7   2  -3   80.0144   90.3792    5.0357    0.0000  -10.3648    1.0961    1.3570   -7.6378   2527 % 0.549100 1.000 10
  -7   6  -1   33.8098   39.9562   -2.0101    0.0000   -6.1465    1.3591    1.4005   -4.3888   2529 % 0.738298 1.000 10
  -6   3  -2   78.8302   93.7534    5.7524    0.0000  -14.9232    1.1322    1.3796  -10.8172   2539 % 0.513980 1.000 10
  -5  -7  -6   29.9967   38.2204   -2.2010    0.0000   -8.2238    1.4835    1.5135   -5.4335   2546 % 0.805045 1.000 10
  -4  -6  -5   42.5370   35.9875    0.9435    0.0000    6.5496    1.2906    1.3589    4.8196   2560 % 0.678229 1.000 10
  -3  -5  -4   48.8375   57.4247   -0.1901    0.0000   -8.5872    1.2450    1.3373   -6.4213   2573 % 0.552098 1.000 10
  -2  -6  -4   24.3187   17.6638    0.3907    0.0000    6.6549    1.7558    1.7726    3.7543   2582 % 0.610604 1.000 10
  -2  -4  -3   99.2895  104.7760   -5.0732    0.0000   -5.4865    1.0761    1.4642   -3.7470   2583 % 0.427259 1.000 10
  -1   3   1  132.7970   99.6193   -5.1804    0.0000   33.1776    1.0663    1.7031   19.4809   2595 % 0.289303 1.000 10
   0  -4  -2   81.0315   71.4612   -3.1583    0.0000    9.5703    1.1600    1.4150    6.7633   2603 % 0.383609 1.000 10
   3   4   4   64.8591   58.0896    3.3200    0.0000    6.7695    1.2057    1.3691    4.9446   2631 % 0.478719 1.000 10
   4  -7  -1   62.0927   55.4671    3.3554    0.0000    6.6256    1.1177    1.2786    5.1820   2638 % 0.702243 1.000 10
   4  -3   1  125.6630  134.2760    8.2037    0.0000   -8.6124    1.0560    1.6414   -5.2469   2639 % 0.396191 1.000 10
   4   3   4  120.2900  105.9060   -7.0496    0.0000   14.3849    1.0554    1.6002    8.9892   2641 % 0.452254 1.000 10
Refinement program                                                                                                 page=  15
structure :                                                                                                15:35:54 12-11-24 

   4   5   5   45.4137   54.5518    3.7538    0.0000   -9.1382    1.2782    1.3565   -6.7364   2642 % 0.606255 1.000 10
   5  -4   1   33.2190   26.6314    1.1724    0.0000    6.5876    1.5548    1.5899    4.1433   2651 % 0.509668 1.000 10
   5   0   3   82.5748   88.8561   -4.2945    0.0000   -6.2812    1.1317    1.4009   -4.4836   2652 % 0.388148 1.000 10
   5   9   8   26.3230   34.1043   -1.0574    0.0000   -7.7813    1.4683    1.4917   -5.2164   2658 % 1.002911 1.000 10
   6  -8   0   26.9203   33.0515    2.4818    0.0000   -6.1312    1.5843    1.6070   -3.8153   2659 % 0.844829 1.000 10
   6   8   8   24.1909   17.4866   -1.7939    0.0000    6.7043    1.6122    1.6302    4.1125   2671 % 0.957438 1.000 10
   7  -5   2   38.0237   43.2966   -2.8166    0.0000   -5.2730    1.3807    1.4321   -3.6819   2675 % 0.679815 1.000 10
   8   0   5   44.9822   38.3745   -2.5862    0.0000    6.6077    1.2894    1.3656    4.8387   2688 % 0.626020 1.000 10
   8   2   6   26.0500   33.2641    1.4501    0.0000   -7.2141    1.6910    1.7109   -4.2165   2689 % 0.678529 1.000 10
   9  -5   3   32.9712   22.6619   -0.9306    0.0000   10.3093    1.3663    1.4056    7.3347   2697 % 0.796440 1.000 10
   9  -3   4   22.0839   29.3576   -0.3653    0.0000   -7.2737    1.8294    1.8427   -3.9474   2699 % 0.722525 1.000 10
   9   1   6   31.8449   24.9868    0.1177    0.0000    6.8581    1.4414    1.4761    4.6461   2703 % 0.719881 1.000 10
   9   3   7   34.9585   24.9084    2.3720    0.0000   10.0501    1.3788    1.4224    7.0656   2705 % 0.791637 1.000 10
  10  -5   4   37.7001   54.5601   -3.4055    0.0000  -16.8599    1.3263    1.3788  -12.2280   2711 % 0.865635 1.000 10
  11  -6   4   16.7899   23.9036   -1.3206    0.0000   -7.1137    2.1322    2.1388   -3.3260   2722 % 0.971778 1.000 10
 -12   3  -5   28.9862   42.7914    1.9293    0.0000  -13.8052    1.5404    1.5674   -8.8076   2746 % 0.926456 1.000 11
 -10  -3  -7   33.5231   26.6353    1.2457    0.0000    6.8878    1.4721    1.5098    4.5620   2761 % 0.848233 1.000 11
 -10   1  -5   20.4670   32.3342   -1.4864    0.0000  -11.8671    2.1254    2.1352   -5.5579   2763 % 0.759050 1.000 11
  -9  -5  -7   26.5876   35.0143   -1.4896    0.0000   -8.4267    1.6286    1.6501   -5.1066   2771 % 0.872445 1.000 11
  -9   0  -5   30.6610   23.0920   -2.0535    0.0000    7.5691    1.5981    1.6273    4.6514   2775 % 0.689161 1.000 11
  -9   4  -3   53.1818   47.6991    2.5217    0.0000    5.4827    1.2044    1.3166    4.1644   2777 % 0.747446 1.000 11
  -8   5  -2   47.3424   37.5566    2.6407    0.0000    9.7857    1.2885    1.3727    7.1288   2789 % 0.731724 1.000 11
  -7  -7  -7   25.6768    9.7749   -1.6387    0.0000   15.9020    1.6513    1.6711    9.5157   2794 % 0.898084 1.000 11
  -7  -5  -6   33.5485   27.6498   -2.6003    0.0000    5.8987    1.5023    1.5393    3.8321   2795 % 0.750749 1.000 11
  -7   0  -4  137.8170  131.4270   -8.6316    0.0000    6.3898    1.0405    1.7269    3.7002   2799 % 0.538600 1.000 11
  -7   6  -1   33.7861   45.6158   -2.0101    0.0000  -11.8297    1.4399    1.4790   -7.9982   2802 % 0.738298 1.000 11
  -6  -4  -5   38.1327   50.4886    1.0384    0.0000  -12.3559    1.4555    1.5046   -8.2123   2807 % 0.624180 1.000 11
  -6   1  -3   64.9500   72.8869    2.2626    0.0000   -7.9369    1.2833    1.4383   -5.5183   2810 % 0.461298 1.000 11
  -6   3  -2   99.3479   94.5447    5.7524    0.0000    4.8032    1.0821    1.4690    3.2698   2811 % 0.513980 1.000 11
  -5  -8  -6   23.6157   37.0324   -1.0839    0.0000  -13.4167    1.7933    1.8088   -7.4176   2815 % 0.879866 1.000 11
  -5  -7  -6   42.7727   36.0514   -2.2010    0.0000    6.7213    1.3127    1.3807    4.8681   2816 % 0.805045 1.000 11
  -5   4  -1   46.9276   61.8353    1.1724    0.0000  -14.9077    1.3894    1.4665  -10.1656   2821 % 0.509668 1.000 11
  -3  -8  -5   35.4006   50.7238   -2.6587    0.0000  -15.3232    1.4265    1.4698  -10.4254   2837 % 0.813096 1.000 11
  -3  -5  -4   62.0290   55.6228   -0.1901    0.0000    6.4062    1.2091    1.3589    4.7141   2839 % 0.552098 1.000 11
  -2  -9  -5   21.8335   32.0593   -1.6766    0.0000  -10.2259    1.9328    1.9451   -5.2572   2847 % 0.882937 1.000 11
  -2  -7  -4   30.9095   39.5563   -0.8499    0.0000   -8.6467    1.6095    1.6389   -5.2758   2848 % 0.694331 1.000 11
  -2  -4  -3  131.5520  114.2670   -5.0732    0.0000   17.2843    1.0695    1.6954   10.1946   2850 % 0.427259 1.000 11
  -1   7   3   38.5396   30.7535    1.3925    0.0000    7.7860    1.4323    1.4832    5.2494   2865 % 0.667265 1.000 11
   0   4   2   91.7344   65.8589   -3.1583    0.0000   25.8755    1.1560    1.4758   17.5332   2871 % 0.383609 1.000 11
   0   8   4   28.3231   36.2202   -0.4546    0.0000   -7.8970    1.6118    1.6365   -4.8257   2872 % 0.767218 1.000 11
   1   5   3   28.7958   14.6554   -0.0022    0.0000   14.1405    1.9534    1.9745    7.1615   2879 % 0.493494 1.000 11
   2   4   3  108.7140  117.1960   -5.0732    0.0000   -8.4826    1.0923    1.5411   -5.5042   2890 % 0.427259 1.000 11
   3  -9  -2   16.6643    6.4861    0.3057    0.0000   10.1783    2.2323    2.2385    4.5469   2897 % 0.858725 1.000 11
   4  -3   1  195.8880  203.2560    8.2037    0.0000   -7.3678    1.0133    2.2055   -3.3407   2912 % 0.396191 1.000 11
   4   7   6   29.9249   13.6726    1.2709    0.0000   16.2523    1.5221    1.5513   10.4767   2917 % 0.777261 1.000 11
   5   0   3   76.9942   81.6174   -4.2945    0.0000   -4.6233    1.2449    1.4638   -3.1585   2925 % 0.388148 1.000 11
   6  -6   1   17.8213   25.4543   -0.2799    0.0000   -7.6329    2.5335    2.5397   -3.0054   2931 % 0.693961 1.000 11
   6   5   6   43.1532   33.0847    2.8165    0.0000   10.0685    1.3243    1.3929    7.2285   2937 % 0.707193 1.000 11
   7  -8   1   17.1406   24.0196    0.9459    0.0000   -6.8790    2.2170    2.2236   -3.0937   2942 % 0.883408 1.000 11
   7  -3   3   21.7624   33.2069   -0.3362    0.0000  -11.4446    2.2102    2.2209   -5.1531   2946 % 0.586117 1.000 11
   8  -4   3   28.2754   36.4308   -1.0726    0.0000   -8.1553    1.7153    1.7384   -4.6912   2962 % 0.689663 1.000 11
   8   0   5   59.5475   55.2883   -2.5862    0.0000    4.2591    1.1974    1.3373    3.1850   2963 % 0.626020 1.000 11
Refinement program                                                                                                 page=  16
structure :                                                                                                15:35:54 12-11-24 

   8   4   7   61.8223   50.0380    3.1747    0.0000   11.7843    1.1654    1.3193    8.9326   2966 % 0.776196 1.000 11
   9  -3   4   34.0925   41.7959   -0.3653    0.0000   -7.7034    1.4329    1.4729   -5.2302   2975 % 0.722525 1.000 11
   9  -1   5   51.5248   57.3402   -1.8703    0.0000   -5.8155    1.2227    1.3268   -4.3829   2976 % 0.695231 1.000 11
   9   1   6   30.8042   23.5693    0.1177    0.0000    7.2350    1.5728    1.6027    4.5142   2977 % 0.719881 1.000 11
  10  -5   4   38.2505   33.4320   -3.4055    0.0000    4.8185    1.3987    1.4500    3.3230   2982 % 0.865635 1.000 11
  10   0   6   69.5061   77.3802   -4.5244    0.0000   -7.8741    1.1150    1.3139   -5.9929   2987 % 0.776296 1.000 11
  10   4   8   18.1714   10.7550    1.0551    0.0000    7.4164    2.0169    2.0251    3.6623   2991 % 0.908789 1.000 11
 -13   0  -7   14.7411   25.0362   -0.5178    0.0000  -10.2951    2.3268    2.3315   -4.4157   3010 % 0.990407 1.000 12
 -11   0  -6   21.8083   34.4920   -2.0699    0.0000  -12.6838    1.8342    1.8471   -6.8669   3025 % 0.839771 1.000 12
 -10   1  -5   21.7945   11.6146   -1.4864    0.0000   10.1798    1.9432    1.9553    5.2062   3036 % 0.759050 1.000 12
  -9  -5  -7   22.6186   15.3463   -1.4896    0.0000    7.2722    1.6889    1.7040    4.2679   3044 % 0.872445 1.000 12
  -8  -6  -7   34.8640   27.8623   -2.1217    0.0000    7.0017    1.3295    1.3744    5.0943   3055 % 0.877820 1.000 12
  -8   3  -3   76.5787   69.7653    5.1876    0.0000    6.8134    1.0995    1.3399    5.0849   3061 % 0.645604 1.000 12
  -6  -4  -5   37.5087   31.8983    1.0384    0.0000    5.6104    1.3810    1.4310    3.9205   3082 % 0.624180 1.000 12
  -6   3  -2  115.5600  100.3990    5.7524    0.0000   15.1607    1.0306    1.5484    9.7911   3086 % 0.513980 1.000 12
  -6   5  -1   25.4342   14.2871   -0.4563    0.0000   11.1472    1.7614    1.7797    6.2636   3087 % 0.623806 1.000 12
  -5  -3  -4   62.1949   54.7467    0.8294    0.0000    7.4482    1.2171    1.3668    5.4492   3095 % 0.498494 1.000 12
  -5   8   1   16.5952    9.7606   -0.4575    0.0000    6.8345    2.1814    2.1877    3.1241   3099 % 0.814356 1.000 12
  -4  -4  -4   50.0300   55.0182    0.8411    0.0000   -4.9882    1.3622    1.4512   -3.4374   3107 % 0.513191 1.000 12
  -4  -2  -3  179.6520  160.5300    8.4666    0.0000   19.1212    1.0139    2.0629    9.2692   3108 % 0.374585 1.000 12
  -4   3  -1  145.4870  161.3780    8.2037    0.0000  -15.8917    1.0345    1.7851   -8.9022   3109 % 0.396191 1.000 12
  -4   7   1   45.1176   36.4060    3.3554    0.0000    8.7116    1.2744    1.3520    6.4437   3110 % 0.702243 1.000 12
  -3  -3  -3  190.8170  171.6860   -9.8531    0.0000   19.1312    1.0031    2.1557    8.8745   3118 % 0.384893 1.000 12
  -2  -7  -4   34.4862   27.5149   -0.8499    0.0000    6.9713    1.4354    1.4762    4.7225   3127 % 0.694331 1.000 12
  -2   5   1   67.0694   88.1533    4.5885    0.0000  -21.0839    1.1853    1.3619  -15.4809   3131 % 0.482516 1.000 12
  -1  -6  -3   43.9386   33.8260    2.2668    0.0000   10.1126    1.3246    1.3956    7.2463   3138 % 0.579642 1.000 12
  -1   6   2   52.0913   75.8571    3.2377    0.0000  -23.7658    1.2037    1.3115  -18.1205   3141 % 0.565800 1.000 12
   0  -5  -2  177.1030  159.6530   10.9017    0.0000   17.4506    1.0099    2.0387    8.5596   3146 % 0.472013 1.000 12
   2   2   2  167.1120  184.3690   -2.5500    0.0000  -17.2576    1.0535    1.9755   -8.7359   3166 % 0.256596 1.000 12
   2   4   3  118.5960  106.4240   -5.0732    0.0000   12.1723    1.0713    1.5982    7.6164   3167 % 0.427259 1.000 12
   2   6   4   28.1301   19.1120    0.3907    0.0000    9.0180    1.6797    1.7031    5.2951   3168 % 0.610604 1.000 12
   3  -7  -1   43.5603   52.7655    2.6510    0.0000   -9.2052    1.2810    1.3530   -6.8035   3174 % 0.677460 1.000 12
   3   3   3  172.8200  185.8330   -9.8531    0.0000  -13.0131    1.0265    2.0101   -6.4740   3176 % 0.384893 1.000 12
   4  -6   0   52.0634   65.0753    3.6506    0.0000  -13.0119    1.2331    1.3385   -9.7212   3182 % 0.617022 1.000 12
   5  -7   0   48.4500   41.1813    3.5730    0.0000    7.2687    1.2528    1.3433    5.4112   3191 % 0.730710 1.000 12
   6  -6   1   26.4121   19.2416   -0.2799    0.0000    7.1705    1.6848    1.7054    4.2046   3202 % 0.693961 1.000 12
   6  -4   2   31.5801   40.4524   -2.2467    0.0000   -8.8724    1.6181    1.6486   -5.3816   3203 % 0.568337 1.000 12
   6   1   4   88.4992   79.7741   -4.3358    0.0000    8.7251    1.1362    1.4402    6.0584   3205 % 0.484761 1.000 12
   6   3   5   48.2597   38.5966   -1.6928    0.0000    9.6631    1.2837    1.3714    7.0462   3206 % 0.575125 1.000 12
   6   5   6   75.4646   68.9696    2.8165    0.0000    6.4950    1.0720    1.3110    4.9542   3207 % 0.707193 1.000 12
   7  -5   2   51.7194   40.8436   -2.8166    0.0000   10.8758    1.2200    1.3251    8.2073   3215 % 0.679815 1.000 12
   7   2   5   66.4259   58.6822   -3.6475    0.0000    7.7437    1.1434    1.3223    5.8561   3219 % 0.593505 1.000 12
   8   3   6   43.7058   33.1059    1.3941    0.0000   10.5999    1.2790    1.3516    7.8424   3233 % 0.708819 1.000 12
   9  -1   5   42.2954   37.8537   -1.8703    0.0000    4.4417    1.2720    1.3405    3.3135   3244 % 0.695231 1.000 12
  11   3   8   23.2250   16.3579    2.0878    0.0000    6.8671    1.7395    1.7549    3.9130   3271 % 0.932548 1.000 12
 -13   0  -7   20.1345   13.6821   -0.5178    0.0000    6.4524    1.8525    1.8634    3.4626   3281 % 0.990407 1.000 13
 -12   3  -5   35.1369   39.9487    1.9293    0.0000   -4.8118    1.3149    1.3610   -3.5355   3290 % 0.926456 1.000 13
 -10  -4  -7   22.2329   31.7049   -1.3018    0.0000   -9.4720    1.8171    1.8307   -5.1740   3304 % 0.882230 1.000 13
 -10  -2  -6   35.3285   47.2821    2.5246    0.0000  -11.9537    1.4379    1.4807   -8.0730   3305 % 0.797655 1.000 13
 -10   1  -5   31.0644   40.4017   -1.4864    0.0000   -9.3373    1.6031    1.6329   -5.7181   3307 % 0.759050 1.000 13
  -8   3  -3  103.9930   94.2104    5.1876    0.0000    9.7829    1.0501    1.4779    6.6196   3336 % 0.645604 1.000 13
  -8   8  -1   21.5639   15.2178    1.6647    0.0000    6.3461    1.7205    1.7339    3.6600   3341 % 0.923948 1.000 13
Refinement program                                                                                                 page=  17
structure :                                                                                                15:35:54 12-11-24 

  -7   2  -3   94.6800   80.1948    5.0357    0.0000   14.4852    1.0567    1.4188   10.2093   3349 % 0.549100 1.000 13
  -7   7  -1   34.8124   39.2161    2.4266    0.0000   -4.4037    1.3989    1.4416   -3.0547   3353 % 0.808914 1.000 13
  -6  -7  -6   35.5570   40.9072   -1.7668    0.0000   -5.3502    1.4034    1.4477   -3.6956   3356 % 0.837753 1.000 13
  -6  -2  -4   31.6370   25.1772   -0.7461    0.0000    6.4598    1.8064    1.8339    3.5224   3359 % 0.510104 1.000 13
  -6   1  -3   86.7675   98.5393    2.2626    0.0000  -11.7718    1.1623    1.4505   -8.1160   3360 % 0.461298 1.000 13
  -5  -9  -6   21.5476   29.1983    1.5755    0.0000   -7.6507    1.8587    1.8711   -4.0888   3366 % 0.957622 1.000 13
  -5  -3  -4   50.1308   45.2957    0.8294    0.0000    4.8351    1.3894    1.4770    3.2735   3371 % 0.498494 1.000 13
  -4   3  -1  141.5990  124.0320    8.2037    0.0000   17.5672    1.0463    1.7606    9.9780   3385 % 0.396191 1.000 13
  -2  -5  -3  115.5930  106.5930    6.4990    0.0000    9.0006    1.0636    1.5708    5.7298   3408 % 0.508124 1.000 13
  -2   9   3   32.2723   24.8338   -1.6407    0.0000    7.4384    1.3835    1.4207    5.2358   3413 % 0.853721 1.000 13
  -1 -10  -4   24.3043   34.4514    1.8768    0.0000  -10.1471    1.7631    1.7797   -5.7015   3415 % 0.946609 1.000 13
  -1   4   1   51.8999   62.1772   -0.2729    0.0000  -10.2773    1.4480    1.5382   -6.6814   3420 % 0.377528 1.000 13
   1  -7  -2   54.5921   65.6148    2.6422    0.0000  -11.0227    1.2300    1.3457   -8.1908   3434 % 0.655277 1.000 13
   1  -4  -1   65.6940   59.8331   -0.2729    0.0000    5.8609    1.3297    1.4831    3.9518   3435 % 0.377528 1.000 13
   1   8   4   52.5623   35.5063   -3.2448    0.0000   17.0560    1.2100    1.3192   12.9288   3437 % 0.770395 1.000 13
   2  -9  -2   21.5685   14.4219   -1.5090    0.0000    7.1466    1.9056    1.9177    3.7266   3440 % 0.844384 1.000 13
   2  -6  -1   83.1198   96.8932    5.8746    0.0000  -13.7735    1.1068    1.3842   -9.9506   3442 % 0.570325 1.000 13
   2   7   4   29.8915   37.5113   -0.8499    0.0000   -7.6199    1.6125    1.6400   -4.6463   3447 % 0.694331 1.000 13
   3  -8  -1   12.6214   23.1242   -0.1307    0.0000  -10.5028    3.0345    3.0371   -3.4581   3452*% 0.764865 1.000 13
   3  -7  -1   57.9275   40.9207    2.6510    0.0000   17.0069    1.1963    1.3292   12.7949   3453 % 0.677460 1.000 13
   3  -2   1  121.3100  136.0510   -5.5841    0.0000  -14.7419    1.1034    1.6398   -8.9899   3455 % 0.284168 1.000 13
   3   3   3  181.3950  158.2430   -9.8531    0.0000   23.1519    1.0179    2.0801   11.1304   3457 % 0.384893 1.000 13
   4 -10  -1   12.8608   26.5571   -0.9599    0.0000  -13.6963    2.7409    2.7439   -4.9915   3464*% 0.960090 1.000 13
   4   6   5   33.0530   25.0515    0.9435    0.0000    8.0014    1.5853    1.6194    4.9409   3471 % 0.678229 1.000 13
   4   8   6   25.3693   14.1718   -0.9392    0.0000   11.1975    1.6615    1.6807    6.6623   3473 % 0.854518 1.000 13
   5  -5   1   36.1359   23.3718   -0.9850    0.0000   12.7641    1.5151    1.5576    8.1946   3479 % 0.579138 1.000 13
   5   7   6   36.1538   29.8935   -2.2010    0.0000    6.2604    1.4065    1.4522    4.3109   3484 % 0.805045 1.000 13
   6  -4   2   31.9312   25.9293   -2.2467    0.0000    6.0019    1.6332    1.6641    3.6066   3490 % 0.568337 1.000 13
   6   1   4   93.9713   89.4885   -4.3358    0.0000    4.4827    1.1126    1.4563    3.0781   3493 % 0.484761 1.000 13
   7   2   5   64.4484   60.2827   -3.6475    0.0000    4.1658    1.1785    1.3432    3.1014   3507 % 0.593505 1.000 13
   8  -5   3   35.0657   40.1609   -3.4936    0.0000   -5.0953    1.4943    1.5349   -3.3196   3516 % 0.742479 1.000 13
   8   3   6   41.2916   50.0929    1.3941    0.0000   -8.8013    1.3199    1.3830   -6.3641   3520 % 0.708819 1.000 13
   8   5   7   22.9499   35.3836    0.4814    0.0000  -12.4337    1.8475    1.8617   -6.6787   3521 % 0.823480 1.000 13
   9  -1   5   38.1222   33.5306   -1.8703    0.0000    4.5916    1.3772    1.4289    3.2133   3529 % 0.695231 1.000 13
   9   4   7   21.0071   15.3597    0.5524    0.0000    5.6474    1.8446    1.8565    3.0419   3533 % 0.827962 1.000 13
  10  -5   4   42.5300   47.7211   -3.4055    0.0000   -5.1911    1.3085    1.3759   -3.7729   3537 % 0.865635 1.000 13
  10  -3   5   19.4371   12.9827    0.7845    0.0000    6.4544    1.9602    1.9698    3.2767   3538 % 0.802118 1.000 13
  10   0   6   58.5056   67.4581   -4.5244    0.0000   -8.9526    1.1640    1.3028   -6.8720   3541 % 0.776296 1.000 13
  11   3   8   39.6712   30.6080    2.0878    0.0000    9.0631    1.2818    1.3418    6.7546   3553 % 0.932548 1.000 13
 -13  -1  -7   33.3706   26.0914    1.9611    0.0000    7.2793    1.3874    1.4270    5.1010   3561 % 0.994641 1.000 14
 -12  -2  -7   15.3069   37.4366    1.1425    0.0000  -22.1298    2.4270    2.4318   -9.1000   3566 % 0.944672 1.000 14
 -12   1  -6   19.1024   10.9330   -0.8028    0.0000    8.1694    1.9945    2.0036    4.0773   3569 % 0.908828 1.000 14
 -11   0  -6   33.2551   27.7161   -2.0699    0.0000    5.5390    1.4178    1.4563    3.8035   3577 % 0.839771 1.000 14
 -10  -2  -6   34.5427   23.0143    2.5246    0.0000   11.5284    1.3809    1.4234    8.0989   3586 % 0.797655 1.000 14
 -10   1  -5   22.4678   14.4260   -1.4864    0.0000    8.0417    1.8449    1.8585    4.3270   3589 % 0.759050 1.000 14
  -9  -6  -7   12.7436   29.5007   -0.2434    0.0000  -16.7571    2.8014    2.8043   -5.9755   3596*% 0.923910 1.000 14
  -9  -4  -6   26.3913   34.3264    1.7002    0.0000   -7.9351    1.6956    1.7161   -4.6240   3597 % 0.802680 1.000 14
  -9   5  -3   22.8998   34.7131   -0.9306    0.0000  -11.8133    1.7751    1.7898   -6.6002   3603 % 0.796440 1.000 14
  -8   1  -4   31.8795   25.4401    1.4571    0.0000    6.4393    1.6531    1.6836    3.8248   3612 % 0.609726 1.000 14
  -7  -4  -5  101.0530  110.2130    3.7146    0.0000   -9.1605    1.0489    1.4565   -6.2892   3622 % 0.673128 1.000 14
  -7   5  -2   54.9918   68.1946   -2.8166    0.0000  -13.2028    1.1865    1.3078  -10.0956   3628 % 0.679815 1.000 14
  -7   7  -1   31.0934   24.1321    2.4266    0.0000    6.9613    1.4987    1.5306    4.5480   3629 % 0.808914 1.000 14
Refinement program                                                                                                 page=  18
structure :                                                                                                15:35:54 12-11-24 

  -6  -9  -6   15.9028   26.0595    1.0448    0.0000  -10.1567    2.1977    2.2035   -4.6094   3632 % 0.985278 1.000 14
  -6  -2  -4   29.4703   19.7899   -0.7461    0.0000    9.6804    1.8832    1.9062    5.0785   3637 % 0.510104 1.000 14
  -6   1  -3   53.5173   46.2731    2.2626    0.0000    7.2442    1.3575    1.4592    4.9645   3638 % 0.461298 1.000 14
  -5  -7  -5   19.7332   34.0367    1.9706    0.0000  -14.3035    2.1081    2.1173   -6.7554   3645 % 0.783080 1.000 14
  -5  -4  -4  132.1090  137.6050    8.5607    0.0000   -5.4951    1.0385    1.6804   -3.2701   3647 % 0.554372 1.000 14
  -4   3  -1  200.7980  174.1950    8.2037    0.0000   26.6026    0.9950    2.2410   11.8709   3661 % 0.396191 1.000 14
  -4   6   0   45.8661   61.2356    3.6506    0.0000  -15.3695    1.3147    1.3924  -11.0381   3662 % 0.617022 1.000 14
  -3  -4  -3  163.1780  171.2070   10.4865    0.0000   -8.0294    1.0216    1.9252   -4.1707   3671 % 0.454944 1.000 14
  -3  -1  -2   46.9404   40.0687   -1.2430    0.0000    6.8717    1.8311    1.8903    3.6353   3672 % 0.255052 1.000 14
  -3   7   1   46.9979   65.9500    2.6510    0.0000  -18.9521    1.2405    1.3265  -14.2870   3675 % 0.677460 1.000 14
  -1  -8  -3   25.5695   47.6676   -1.2811    0.0000  -22.0981    1.7110    1.7300  -12.7733   3690 % 0.755851 1.000 14
  -1  -4  -2   47.8947   34.3482    1.6473    0.0000   13.5465    1.4699    1.5460    8.7625   3692 % 0.389924 1.000 14
   0   5   2  212.6420  178.9390   10.9017    0.0000   33.7039    0.9963    2.3482   14.3528   3700 % 0.472013 1.000 14
   1   4   2   27.0370   34.8511    1.6473    0.0000   -7.8141    2.3838    2.3991   -3.2572   3709 % 0.389924 1.000 14
   1   6   3   50.9215   40.3200    2.2668    0.0000   10.6015    1.2775    1.3752    7.7091   3710 % 0.579642 1.000 14
   2  -6  -1  118.1860  107.3410    5.8746    0.0000   10.8457    1.0344    1.5706    6.9055   3718 % 0.570325 1.000 14
   2   5   3  103.9490  110.0820    6.4990    0.0000   -6.1332    1.0601    1.4847   -4.1309   3720 % 0.508124 1.000 14
   4  -4   1   79.3373   86.3481   -4.5094    0.0000   -7.0109    1.1426    1.3910   -5.0401   3740 % 0.464541 1.000 14
   4   2   3  171.4560  158.5690    8.4666    0.0000   12.8869    1.0216    1.9958    6.4570   3741 % 0.374585 1.000 14
   5  -6   1   24.3167   32.9090    1.3833    0.0000   -8.5923    1.8609    1.8767   -4.5785   3748 % 0.654103 1.000 14
   5   3   4   51.9365   39.7542    0.8294    0.0000   12.1823    1.2977    1.3978    8.7153   3752 % 0.498494 1.000 14
   6  -7   1   21.9454   15.7620   -1.2366    0.0000    6.1834    1.7976    1.8110    3.4144   3759 % 0.768661 1.000 14
   7   0   4  138.0540  131.8410   -8.6316    0.0000    6.2135    1.0268    1.7205    3.6114   3778 % 0.538600 1.000 14
   8   3   6   27.9589   38.4708    1.3941    0.0000  -10.5119    1.6095    1.6336   -6.4348   3793 % 0.708819 1.000 14
   8   6   7   32.2087   22.9502   -2.1217    0.0000    9.2585    1.4065    1.4429    6.4168   3796 % 0.877820 1.000 14
   9   2   6   31.7585   37.8523   -1.8867    0.0000   -6.0939    1.4516    1.4859   -4.1011   3806 % 0.737186 1.000 14
  10  -5   4   52.1335   58.7861   -3.4055    0.0000   -6.6526    1.1902    1.2994   -5.1198   3812 % 0.865635 1.000 14
  10   0   6   59.3397   63.4713   -4.5244    0.0000   -4.1315    1.1367    1.2822   -3.2221   3815 % 0.776296 1.000 14
  11  -2   6   20.2929   13.9753    1.6904    0.0000    6.3175    1.8258    1.8370    3.4390   3824 % 0.859554 1.000 14
  11  -1   6   27.6460   21.8268   -1.4022    0.0000    5.8192    1.5518    1.5762    3.6919   3825 % 0.844760 1.000 14
 -13  -1  -7   25.1893   36.5828    1.9611    0.0000  -11.3935    1.7746    1.7924   -6.3567   3840 % 0.994641 1.000 15
  -9  -1  -5   53.6582   47.0064    1.8703    0.0000    6.6518    1.2309    1.3428    4.9536   3878 % 0.695231 1.000 15
  -8   4  -3   42.6978   34.6396   -1.0726    0.0000    8.0582    1.3654    1.4306    5.6327   3895 % 0.689663 1.000 15
  -8   6  -2   20.5864   10.5062    0.1441    0.0000   10.0802    2.0353    2.0457    4.9275   3896 % 0.792382 1.000 15
  -7  -1  -4   65.2419   52.7750    0.3830    0.0000   12.4669    1.2224    1.3856    8.9975   3905 % 0.546347 1.000 15
  -7   2  -3  123.5570  138.5750    5.0357    0.0000  -15.0180    1.0590    1.6273   -9.2287   3907 % 0.549100 1.000 15
  -7   5  -2   49.0775   42.9732   -2.8166    0.0000    6.1042    1.3112    1.4000    4.3601   3909 % 0.679815 1.000 15
  -6  -9  -6   27.8837   22.5861    1.0448    0.0000    5.2976    1.5457    1.5707    3.3729   3913 % 0.985278 1.000 15
  -6  -6  -5   24.2899   43.6875   -1.4748    0.0000  -19.3976    2.0379    2.0523   -9.4516   3916 % 0.746786 1.000 15
  -6   1  -3   66.4778   76.9779    2.2626    0.0000  -10.5001    1.2997    1.4598   -7.1927   3921 % 0.461298 1.000 15
  -6   6  -1   33.2175   40.2604   -0.2799    0.0000   -7.0429    1.6076    1.6415   -4.2904   3924 % 0.693961 1.000 15
  -5  -4  -4  159.3250  149.8000    8.5607    0.0000    9.5256    1.0453    1.9056    4.9988   3931 % 0.554372 1.000 15
  -5  -1  -3  142.6390  133.3120   -6.1402    0.0000    9.3270    1.0656    1.7805    5.2385   3932 % 0.398827 1.000 15
  -5   5  -1   30.7929   37.1147   -0.9850    0.0000   -6.3218    1.7699    1.7965   -3.5190   3933 % 0.579138 1.000 15
  -4   6   0   69.3844   61.7940    3.6506    0.0000    7.5904    1.2006    1.3866    5.4740   3947 % 0.617022 1.000 15
  -3  -1  -2   69.5011   64.4810   -1.2430    0.0000    5.0201    1.5187    1.6702    3.0057   3957 % 0.255052 1.000 15
  -3   2  -1  171.1900  177.2540   -5.5841    0.0000   -6.0641    1.0628    2.0150   -3.0095   3958 % 0.284168 1.000 15
  -3   5   0   31.8826   23.9259    1.3193    0.0000    7.9567    1.8380    1.8654    4.2653   3959 % 0.504058 1.000 15
  -3   7   1   54.4105   49.1121    2.6510    0.0000    5.2984    1.2746    1.3858    3.8232   3960 % 0.677460 1.000 15
  -2  -6  -3   25.0799   17.0681    0.5237    0.0000    8.0118    2.0534    2.0687    3.8729   3967 % 0.592148 1.000 15
  -2  -3  -2   89.1117   79.6957    3.8043    0.0000    9.4160    1.2288    1.5179    6.2033   3968 % 0.328426 1.000 15
  -2   9   2   25.0000   31.2594   -1.5090    0.0000   -6.2594    1.7280    1.7460   -3.5850   3971 % 0.844384 1.000 15
Refinement program                                                                                                 page=  19
structure :                                                                                                15:35:54 12-11-24 

  -1  -8  -3   39.5373   51.2309   -1.2811    0.0000  -11.6935    1.3999    1.4547   -8.0384   3975 % 0.755851 1.000 15
  -1  -5  -2  175.4330  181.7580    8.2791    0.0000   -6.3249    1.0277    2.0332   -3.1108   3977 % 0.477159 1.000 15
   0  -7  -2   44.6083   33.7565   -2.7734    0.0000   10.8518    1.4257    1.4939    7.2641   3984 % 0.651539 1.000 15
   0   6   2   77.3544   82.7424    3.2706    0.0000   -5.3880    1.1557    1.3907   -3.8743   3987 % 0.561467 1.000 15
   1  -5  -1   71.7461   82.5748    3.5252    0.0000  -10.8287    1.3185    1.5011   -7.2139   3993 % 0.467084 1.000 15
   1   4   2   52.3441   44.7560    1.6473    0.0000    7.5880    1.5188    1.6065    4.7234   3994 % 0.389924 1.000 15
   2   5   3  151.1440  140.4420    6.4990    0.0000   10.7021    1.0447    1.8373    5.8248   4004 % 0.508124 1.000 15
   3  -2   1  195.6300  183.0490   -5.5841    0.0000   12.5811    1.0374    2.2144    5.6816   4013 % 0.284168 1.000 15
   3   1   2   74.2678   66.1521   -1.2430    0.0000    8.1157    1.4589    1.6371    4.9574   4014 % 0.255052 1.000 15
   4  -8   0   37.0149   50.8626   -1.7679    0.0000  -13.8477    1.4454    1.4920   -9.2812   4022 % 0.784883 1.000 15
   4   2   3  215.8900  185.5860    8.4666    0.0000   30.3042    1.0063    2.3819   12.7227   4024 % 0.374585 1.000 15
   5  -9   0   26.7189   20.4517   -1.3469    0.0000    6.2673    1.6879    1.7090    3.6673   4029 % 0.896036 1.000 15
   5  -6   1   35.4641   43.8611    1.3833    0.0000   -8.3971    1.5551    1.5950   -5.2646   4031 % 0.654103 1.000 15
   5  -3   2  159.8600  167.4430   -7.7689    0.0000   -7.5826    1.0318    1.9027   -3.9852   4033 % 0.458741 1.000 15
   5   3   4   42.0821   32.9211    0.8294    0.0000    9.1609    1.5541    1.6101    5.6898   4036 % 0.498494 1.000 15
   5   9   6   28.1975   34.4514    1.5755    0.0000   -6.2539    1.5498    1.5752   -3.9702   4040 % 0.957622 1.000 15
   6  -5   2   85.9314   97.7614   -5.3039    0.0000  -11.8301    1.1282    1.4182   -8.3416   4044 % 0.631385 1.000 15
   7   0   4  159.6820  153.5550   -8.6316    0.0000    6.1273    1.0377    1.9044    3.2175   4061 % 0.538600 1.000 15
   7   6   6   33.0500   23.5376   -0.2709    0.0000    9.5123    1.4524    1.4895    6.3864   4065 % 0.809983 1.000 15
   8   1   5   91.6177   87.2130   -5.4622    0.0000    4.4047    1.0975    1.4296    3.0810   4075 % 0.632698 1.000 15
   8   4   6   23.1754   29.7733    1.1276    0.0000   -6.5979    1.9957    2.0091   -3.2841   4078 % 0.749170 1.000 15
   9   5   7   30.5303   18.9447   -1.4896    0.0000   11.5857    1.4936    1.5245    7.5997   4092 % 0.872445 1.000 15
  10  -2   5   15.9280   27.3635    0.4267    0.0000  -11.4355    2.5490    2.5539   -4.4776   4098 % 0.775481 1.000 15
  10   0   6   78.4219   90.4345   -4.5244    0.0000  -12.0126    1.0775    1.3327   -9.0139   4099 % 0.776296 1.000 15
  10   6   8   15.9562   31.3307   -1.0146    0.0000  -15.3745    2.2906    2.2962   -6.6956   4104 % 0.996989 1.000 15
 -13  -1  -7   27.0019   15.0891    1.9611    0.0000   11.9128    1.5110    1.5349    7.7611   4123 % 0.994641 1.000 16
 -11  -1  -6   21.5337   13.4257    1.4022    0.0000    8.1080    1.7531    1.7662    4.5905   4139 % 0.844760 1.000 16
 -11   5  -4   25.0499   35.2136    0.3087    0.0000  -10.1637    1.5270    1.5474   -6.5684   4144 % 0.922986 1.000 16
 -10  -3  -6   21.9955   39.2658    1.1994    0.0000  -17.2703    1.8367    1.8499   -9.3360   4149 % 0.823575 1.000 16
  -8  -3  -5   51.1556   44.5511    4.4610    0.0000    6.6045    1.1915    1.2966    5.0936   4174 % 0.683770 1.000 16
  -8   1  -4   35.3256   43.8611    1.4571    0.0000   -8.5355    1.4381    1.4808   -5.7641   4177 % 0.609726 1.000 16
  -8   4  -3   17.7313   29.7268   -1.0726    0.0000  -11.9954    2.3095    2.3163   -5.1788   4179 % 0.689663 1.000 16
  -7  -1  -4   36.4719   31.3589    0.3830    0.0000    5.1130    1.4751    1.5195    3.3649   4189 % 0.546347 1.000 16
  -7   2  -3   93.2909   74.0101    5.0357    0.0000   19.2808    1.0692    1.4190   13.5875   4190 % 0.549100 1.000 16
  -7   5  -2   43.5063   38.5331   -2.8166    0.0000    4.9732    1.2676    1.3402    3.7108   4192 % 0.679815 1.000 16
  -6   4  -2   35.7127   42.6861   -2.2467    0.0000   -6.9733    1.5009    1.5428   -4.5200   4206 % 0.568337 1.000 16
  -6   7  -1   17.9694   31.2460   -1.2366    0.0000  -13.2765    2.1342    2.1417   -6.1990   4208 % 0.768661 1.000 16
  -4   4  -1   73.7889   96.1899   -4.5094    0.0000  -22.4010    1.1865    1.3972  -16.0325   4227 % 0.464541 1.000 16
  -3   2  -1  142.5030  136.2860   -5.5841    0.0000    6.2169    1.0659    1.7796    3.4934   4237 % 0.284168 1.000 16
  -3   5   0   33.4305   28.2767    1.3193    0.0000    5.1539    1.6108    1.6451    3.1328   4238 % 0.504058 1.000 16
  -2  -7  -3   44.0261   52.1153   -3.2619    0.0000   -8.0891    1.2674    1.3417   -6.0289   4244 % 0.678157 1.000 16
  -2  -3  -2   85.0223   75.5275    3.8043    0.0000    9.4949    1.1750    1.4503    6.5467   4247 % 0.328426 1.000 16
  -2   6   1  117.9760  107.0420    5.8746    0.0000   10.9342    1.0167    1.5574    7.0207   4249 % 0.570325 1.000 16
  -1  -5  -2  156.7150  148.0240    8.2791    0.0000    8.6911    1.0082    1.8634    4.6640   4257 % 0.477159 1.000 16
  -1   5   1   54.7458   74.2826    3.5252    0.0000  -19.5368    1.3051    1.4153  -13.8041   4259 % 0.467084 1.000 16
   1  -9  -2   39.0756   34.3118   -2.2994    0.0000    4.7638    1.3295    1.3857    3.4378   4269 % 0.835662 1.000 16
   1  -6  -1   15.6461   32.6313    0.9056    0.0000  -16.9852    2.7866    2.7910   -6.0856   4270*% 0.557330 1.000 16
   2   3   2   67.6816   72.3091    3.8043    0.0000   -4.6275    1.2936    1.4599   -3.1697   4280 % 0.328426 1.000 16
   3   1   2   44.8542   39.0218   -1.2430    0.0000    5.8324    1.8215    1.8759    3.1092   4291 % 0.255052 1.000 16
   3   4   3  196.3880  173.0430   10.4865    0.0000   23.3450    0.9993    2.2035   10.5945   4292 % 0.454944 1.000 16
   4  -4   1   94.8525   85.9383   -4.5094    0.0000    8.9142    1.0938    1.4478    6.1571   4300 % 0.464541 1.000 16
   4   5   4   94.7191   87.1550    4.3262    0.0000    7.5640    1.0404    1.4070    5.3759   4303 % 0.582242 1.000 16
Refinement program                                                                                                 page=  20
structure :                                                                                                15:35:54 12-11-24 

   5  -3   2  125.3350  131.7190   -7.7689    0.0000   -6.3843    1.0328    1.6241   -3.9310   4311 % 0.458741 1.000 16
   5   4   4  137.6190  147.6550    8.5607    0.0000  -10.0360    1.0148    1.7099   -5.8695   4315 % 0.554372 1.000 16
   6  -5   2   65.7176   77.8454   -5.3039    0.0000  -12.1278    1.1443    1.3196   -9.1907   4322 % 0.631385 1.000 16
   6   8   6   15.0366   23.8602    0.9671    0.0000   -8.8236    2.1913    2.1965   -4.0172   4331 % 0.909888 1.000 16
   8  -5   3   48.3229   41.2068   -3.4936    0.0000    7.1161    1.2344    1.3256    5.3681   4351 % 0.742479 1.000 16
   8   4   6   16.4165   24.7231    1.1276    0.0000   -8.3066    2.3635    2.3692   -3.5061   4356 % 0.749170 1.000 16
   9  -1   5   20.2361   33.4305   -1.8703    0.0000  -13.1944    2.0434    2.0534   -6.4257   4366 % 0.695231 1.000 16
   9   6   7   21.1518   14.8869   -0.2434    0.0000    6.2649    1.7138    1.7268    3.6281   4371 % 0.923910 1.000 16
 -13  -1  -7   26.0442   20.3246    1.9611    0.0000    5.7196    1.5627    1.5843    3.6102   4403 % 0.994641 1.000 17
 -12  -3  -7   14.6561   23.1750   -0.6182    0.0000   -8.5189    2.3301    2.3347   -3.6488   4408 % 0.966658 1.000 17
 -12   0  -6   26.7656   18.6304    1.2532    0.0000    8.1353    1.6084    1.6305    4.9894   4411 % 0.904192 1.000 17
 -11  -1  -6   22.5366   16.4295    1.4022    0.0000    6.1071    1.8193    1.8332    3.3314   4420 % 0.844760 1.000 17
 -10  -4  -6   39.8472   46.5188   -3.1193    0.0000   -6.6716    1.3363    1.3945   -4.7842   4428 % 0.858549 1.000 17
  -9  -5  -6   24.9840   17.6802    0.6147    0.0000    7.3038    1.6991    1.7174    4.2529   4440 % 0.848490 1.000 17
  -8   0  -4   22.2890   31.4531    0.7383    0.0000   -9.1641    2.0885    2.1003   -4.3632   4454 % 0.602795 1.000 17
  -6  -7  -5   30.0317   38.6135   -1.1770    0.0000   -8.5818    1.5284    1.5576   -5.5096   4476 % 0.816668 1.000 17
  -5  -5  -4   25.9538   17.9602    0.0041    0.0000    7.9936    1.8205    1.8390    4.3468   4488 % 0.618844 1.000 17
  -5   9   0   23.3452   37.9921   -1.3469    0.0000  -14.6469    1.6791    1.6953   -8.6397   4494 % 0.896036 1.000 17
  -4  -9  -4   16.1679   26.2679    1.2783    0.0000  -10.1000    2.3472    2.3528   -4.2927   4496 % 0.899808 1.000 17
  -3  -6  -3   73.8938   64.5446   -5.7901    0.0000    9.3493    1.1327    1.3524    6.9130   4509 % 0.612424 1.000 17
  -3   2  -1  167.1800  143.0520   -5.5841    0.0000   24.1280    1.0480    1.9731   12.2284   4513 % 0.284168 1.000 17
  -3   9   1   22.0862   29.3540   -2.0346    0.0000   -7.2678    1.7681    1.7818   -4.0789   4516 % 0.853168 1.000 17
  -2  -4  -2   55.8820   68.2070   -1.5727    0.0000  -12.3250    1.3645    1.4745   -8.3589   4522 % 0.408283 1.000 17
  -2   4   0  153.0810  165.0450   -8.2994    0.0000  -11.9648    1.0325    1.8464   -6.4799   4524 % 0.392441 1.000 17
  -2   7   1   57.1612   65.8741   -4.2119    0.0000   -8.7129    1.1818    1.3127   -6.6373   4526 % 0.659188 1.000 17
  -1  -6  -2   64.6220   69.8004   -3.2377    0.0000   -5.1785    1.1985    1.3616   -3.8031   4533 % 0.565800 1.000 17
  -1   5   1   78.7394   73.7516    3.5252    0.0000    4.9878    1.1595    1.4016    3.5587   4536 % 0.467084 1.000 17
  -1   8   2   19.1651   12.0975   -0.9747    0.0000    7.0676    2.0663    2.0751    3.4058   4538 % 0.745288 1.000 17
   0  -9  -2   31.2042   41.4451    3.0844    0.0000  -10.2410    1.5254    1.5570   -6.5773   4542 % 0.832734 1.000 17
   1  -7  -1   20.2213   32.6374   -1.1897    0.0000  -12.4161    2.1883    2.1976   -5.6498   4549 % 0.647977 1.000 17
   2  -8  -1   54.5701   44.0227   -2.8437    0.0000   10.5474    1.1444    1.2678    8.3191   4558 % 0.748729 1.000 17
   2   3   2  101.2670   96.2606    3.8043    0.0000    5.0064    1.1406    1.5252    3.2824   4559 % 0.328426 1.000 17
   3  10   5   20.9976   14.4433    1.2780    0.0000    6.5543    1.6811    1.6942    3.8686   4573 % 0.981675 1.000 17
   4  -5   1   25.8380   34.4949   -1.3547    0.0000   -8.6570    2.0106    2.0271   -4.2705   4577 % 0.539850 1.000 17
   4   3   3   58.9814   51.7098    3.5753    0.0000    7.2716    1.3479    1.4713    4.9423   4579 % 0.427008 1.000 17
   5  -7   1   23.4307   17.2551   -0.5523    0.0000    6.1756    1.8309    1.8459    3.3456   4587 % 0.732877 1.000 17
   5   4   4  155.0150  141.0530    8.5607    0.0000   13.9623    1.0128    1.8517    7.5403   4592 % 0.554372 1.000 17
   6  -5   2   88.4833   81.4794   -5.3039    0.0000    7.0039    1.0895    1.4035    4.9902   4601 % 0.631385 1.000 17
   6   2   4   22.4678   13.3315   -0.7461    0.0000    9.1362    2.0830    2.0951    4.3608   4604 % 0.510104 1.000 17
   6   6   5   23.1840   38.4031   -1.4748    0.0000  -15.2191    1.9000    1.9141   -7.9510   4607 % 0.746786 1.000 17
   7  -4   3   61.2830   74.6706   -3.7937    0.0000  -13.3877    1.1847    1.3338  -10.0373   4614 % 0.634322 1.000 17
   7   4   5   62.4492   57.7469    3.7146    0.0000    4.7023    1.1730    1.3288    3.5387   4619 % 0.673128 1.000 17
   8  -7   3   28.5955   40.2293    2.2060    0.0000  -11.6339    1.5492    1.5754   -7.3849   4625 % 0.867746 1.000 17
   9   6   7   24.8596   18.8881   -0.2434    0.0000    5.9715    1.6111    1.6301    3.6632   4649 % 0.923910 1.000 17
  10  -7   4   23.9875   17.7237    1.5705    0.0000    6.2638    1.6884    1.7053    3.6730   4651 % 0.975208 1.000 17
  10  -3   5   29.7574   18.4347    0.7845    0.0000   11.3226    1.5710    1.5990    7.0812   4655 % 0.802118 1.000 17
  11  -1   6   22.9783   15.4425   -1.4022    0.0000    7.5358    1.7647    1.7796    4.2345   4668 % 0.844760 1.000 17
  12  -4   6   17.5157   33.7090    0.9686    0.0000  -16.1933    1.9982    2.0059   -8.0730   4673 % 0.975723 1.000 17
  13  -1   7   25.3140   31.9327   -1.9611    0.0000   -6.6187    1.5703    1.5905   -4.1613   4679 % 0.994641 1.000 17
 -12   0  -6   18.1494   28.6370    1.2532    0.0000  -10.4877    2.0910    2.0988   -4.9969   4688 % 0.904192 1.000 18
 -11   2  -5   21.0190   26.6633   -1.1165    0.0000   -5.6442    1.8126    1.8248   -3.0931   4699 % 0.839017 1.000 18
 -10  -4  -6   33.2461   27.8738   -3.1193    0.0000    5.3722    1.4122    1.4508    3.7029   4704 % 0.858549 1.000 18
Refinement program                                                                                                 page=  21
structure :                                                                                                15:35:54 12-11-24 

  -9   6  -3   20.7364   28.0947   -1.6961    0.0000   -7.3582    1.9314    1.9425   -3.7880   4722 % 0.852505 1.000 18
  -7  -8  -5   25.0340   36.3318    1.2171    0.0000  -11.2978    1.5779    1.5976   -7.0718   4738 % 0.925481 1.000 18
  -7  -2  -4   57.5030   62.2029    3.7489    0.0000   -4.6999    1.2139    1.3432   -3.4991   4743 % 0.568954 1.000 18
  -7   2  -3   68.3776   43.0523    5.0357    0.0000   25.3253    1.1736    1.3583   18.6450   4745 % 0.549100 1.000 18
  -6  -4  -4   32.5853   24.0206   -0.7345    0.0000    8.5647    1.5176    1.5521    5.5179   4755 % 0.600883 1.000 18
  -6   0  -3   44.6016   26.7477    1.2030    0.0000   17.8539    1.5571    1.6197   11.0227   4757 % 0.452096 1.000 18
  -6   4  -2   50.7070   43.7218   -2.2467    0.0000    6.9851    1.2296    1.3301    5.2517   4759 % 0.568337 1.000 18
  -5  -2  -3  104.4490   91.8842    4.0373    0.0000   12.5644    1.0914    1.5107    8.3169   4768 % 0.429274 1.000 18
  -4  -4  -3   38.8574   30.4726    0.8085    0.0000    8.3848    1.5094    1.5586    5.3798   4779 % 0.491088 1.000 18
  -4   8   0   23.0174   28.8600   -1.7679    0.0000   -5.8426    1.7552    1.7702   -3.3005   4783 % 0.784883 1.000 18
  -3  -6  -3  113.8170  109.1790   -5.7901    0.0000    4.6382    1.0152    1.5252    3.0411   4789 % 0.612424 1.000 18
  -3  -2  -2  120.8160  115.2480   -2.1246    0.0000    5.5688    1.0913    1.6281    3.4205   4790 % 0.300441 1.000 18
  -2  -4  -2   50.4321   39.4348   -1.5727    0.0000   10.9974    1.4435    1.5291    7.1921   4799 % 0.408283 1.000 18
  -2   4   0  152.1330  125.3520   -8.2994    0.0000   26.7813    1.0274    1.8357   14.5888   4800 % 0.392441 1.000 18
  -2   8   1   33.4500   38.1772   -2.8437    0.0000   -4.7273    1.3991    1.4385   -3.2862   4802 % 0.748729 1.000 18
  -1  -7  -2   38.0026   45.0943   -2.6422    0.0000   -7.0917    1.4012    1.4518   -4.8846   4806 % 0.655277 1.000 18
  -1  -2  -1  150.9060  169.2220    7.0078    0.0000  -18.3161    1.1043    1.8700   -9.7949   4808 % 0.204141 1.000 18
  -1   6   1   34.5398   46.3875    0.9056    0.0000  -11.8477    1.5866    1.6237   -7.2965   4810 % 0.557330 1.000 18
  -1   9   2   29.3803   23.1765   -2.2994    0.0000    6.2038    1.5316    1.5596    3.9779   4812 % 0.835662 1.000 18
   0 -10  -2   16.0997   26.8496    0.4402    0.0000  -10.7499    2.3106    2.3162   -4.6412   4814 % 0.923651 1.000 18
   0  -9  -2   44.1192   38.1916    3.0844    0.0000    5.9275    1.2648    1.3395    4.4252   4815 % 0.832734 1.000 18
   0   7   2   42.9162   38.6458   -2.7734    0.0000    4.2704    1.3014    1.3703    3.1163   4817 % 0.651539 1.000 18
   1   2   1  130.4670  140.2710    7.0078    0.0000   -9.8039    1.1401    1.7326   -5.6583   4823 % 0.204141 1.000 18
   1   6   2   51.9336   60.5979   -3.2377    0.0000   -8.6642    1.2593    1.3622   -6.3605   4824 % 0.565800 1.000 18
   2 -10  -1   17.7313   25.7732    1.3941    0.0000   -8.0419    1.9993    2.0071   -4.0067   4828 % 0.929062 1.000 18
   3  -3   1  206.0280  225.5700  -11.1832    0.0000  -19.5425    0.9899    2.2858   -8.5497   4839 % 0.350391 1.000 18
   3   5   3   45.9042   36.0347    1.8715    0.0000    9.8695    1.3430    1.4193    6.9538   4843 % 0.531615 1.000 18
   4  -6   1   54.6022   67.0947    3.8670    0.0000  -12.4925    1.1941    1.3130   -9.5144   4850 % 0.619587 1.000 18
   4  -5   1   52.5890   61.6758   -1.3547    0.0000   -9.0868    1.2598    1.3651   -6.6564   4851 % 0.539850 1.000 18
   5   1   3  116.0940  108.5030   -6.1402    0.0000    7.5905    1.0513    1.5662    4.8464   4866 % 0.398827 1.000 18
   7   0   4  136.3190  128.2650   -8.6316    0.0000    8.0541    1.0142    1.6991    4.7403   4891 % 0.538600 1.000 18
   7   1   4   24.8697   17.5727    0.3830    0.0000    7.2969    1.8657    1.8822    3.8768   4892 % 0.546347 1.000 18
   7   4   5   61.8498   56.0045    3.7146    0.0000    5.8454    1.1770    1.3297    4.3962   4893 % 0.673128 1.000 18
   8  -6   3   17.9889   10.2137    0.9619    0.0000    7.7752    2.2820    2.2890    3.3967   4899 % 0.802324 1.000 18
   8   2   5   52.0375   59.0322    2.7635    0.0000   -6.9947    1.1684    1.2790   -5.4688   4904 % 0.652319 1.000 18
  10   6   7   13.1453   22.7297    0.7317    0.0000   -9.5844    2.4457    2.4493   -3.9132   4935*% 0.972841 1.000 18
  11   0   6   32.4931   27.1801   -2.0699    0.0000    5.3129    1.3865    1.4240    3.7310   4941 % 0.839771 1.000 18
 -10  -6  -6   18.2455   24.9608    1.5705    0.0000   -6.7152    2.0580    2.0661   -3.2502   4975 % 0.951418 1.000 19
 -10   5  -4   52.9207   70.0364   -3.4055    0.0000  -17.1157    1.1924    1.3045  -13.1204   4983 % 0.865635 1.000 19
  -9  -3  -5   32.0983   24.8863   -1.7070    0.0000    7.2119    1.4752    1.5097    4.7772   4989 % 0.742013 1.000 19
  -9   3  -4   23.6939   30.3368   -0.3653    0.0000   -6.6429    1.8549    1.8700   -3.5524   4993 % 0.722525 1.000 19
  -8  -6  -5   22.1585   29.2038    1.3746    0.0000   -7.0452    1.9699    1.9823   -3.5540   5000 % 0.833344 1.000 19
  -8  -5  -5   38.1497   44.7448   -3.0943    0.0000   -6.5951    1.4325    1.4824   -4.4488   5001 % 0.775895 1.000 19
  -8   4  -3   22.9804   15.1294   -1.0726    0.0000    7.8510    1.9865    1.9997    3.9260   5006 % 0.689663 1.000 19
  -7  -8  -5   26.5669   31.9593    1.2171    0.0000   -5.3924    1.5508    1.5734   -3.4273   5013 % 0.925481 1.000 19
  -7  -2  -4   52.0826   57.9439    3.7489    0.0000   -5.8613    1.3143    1.4137   -4.1461   5018 % 0.568954 1.000 19
  -7   2  -3  108.1610  115.5030    5.0357    0.0000   -7.3423    1.0577    1.5128   -4.8534   5020 % 0.549100 1.000 19
  -7   3  -3   58.1214   79.1587   -0.3362    0.0000  -21.0373    1.2267    1.3575  -15.4975   5021 % 0.586117 1.000 19
  -7   6  -2   32.1745   41.1922   -0.4265    0.0000   -9.0177    1.5711    1.6037   -5.6230   5022 % 0.744713 1.000 19
  -6  -6  -4   21.9613   32.2180   -0.0305    0.0000  -10.2567    1.9967    2.0087   -5.1060   5028 % 0.727426 1.000 19
  -6  -5  -4   35.7645   30.7277   -1.6845    0.0000    5.0368    1.4512    1.4946    3.3701   5029 % 0.660833 1.000 19
  -6   0  -3   48.0843   32.1668    1.2030    0.0000   15.9175    1.4849    1.5608   10.1983   5031 % 0.452096 1.000 19
Refinement program                                                                                                 page=  22
structure :                                                                                                15:35:54 12-11-24 

  -6   5  -2   73.4561   83.5201   -5.3039    0.0000  -10.0639    1.1401    1.3563   -7.4203   5034 % 0.631385 1.000 19
  -5  -2  -3   79.4324   64.6676    4.0373    0.0000   14.7647    1.1985    1.4378   10.2688   5043 % 0.429274 1.000 19
  -5   6  -1   24.4867   15.5110    1.3833    0.0000    8.9758    1.8827    1.8985    4.7278   5045 % 0.654103 1.000 19
  -4   0  -2  188.6770  126.3570    6.4732    0.0000   62.3203    1.0290    2.1491   28.9979   5055 % 0.301397 1.000 19
  -4   5  -1   38.2374   53.6964   -1.3547    0.0000  -15.4590    1.5691    1.6151   -9.5717   5057 % 0.539850 1.000 19
  -3  -2  -2   82.6535   64.5539   -2.1246    0.0000   18.0996    1.2698    1.5151   11.9464   5065 % 0.300441 1.000 19
  -2   9   1   30.2209   53.5014    1.0477    0.0000  -23.2805    1.4957    1.5259  -15.2571   5078 % 0.838732 1.000 19
  -1   7   1   29.9333   42.3981   -1.1897    0.0000  -12.4649    1.6336    1.6608   -7.5052   5086 % 0.647977 1.000 19
   1   2   1  187.1540  195.5020    7.0078    0.0000   -8.3480    1.0601    2.1509   -3.8811   5097 % 0.204141 1.000 19
   1   6   2   63.9406   58.9194   -3.2377    0.0000    5.0212    1.2011    1.3607    3.6901   5098 % 0.565800 1.000 19
   2   4   2   51.1596   42.7446   -1.5727    0.0000    8.4150    1.4377    1.5260    5.5145   5104 % 0.408283 1.000 19
   3  -3   1  222.7510  213.6210  -11.1832    0.0000    9.1298    0.9960    2.4400    3.7417   5113 % 0.350391 1.000 19
   3   2   2   81.8908   71.2545   -2.1246    0.0000   10.6363    1.2559    1.4993    7.0940   5114 % 0.300441 1.000 19
   4   7   4   42.6181   36.2946   -2.2917    0.0000    6.3234    1.2882    1.3569    4.6604   5128 % 0.735331 1.000 19
   5  -4   2   92.4905   99.5515   -5.1996    0.0000   -7.0609    1.0806    1.4224   -4.9641   5136 % 0.518917 1.000 19
   5   1   3  134.8940  122.5230   -6.1402    0.0000   12.3706    1.0416    1.7043    7.2586   5138 % 0.398827 1.000 19
   6  -8   2   25.5949   35.6791   -0.8978    0.0000  -10.0842    1.6937    1.7129   -5.8871   5145 % 0.852303 1.000 19
   6  -1   3   49.4722   42.3922    2.2626    0.0000    7.0800    1.4240    1.5075    4.6965   5150 % 0.461298 1.000 19
   6   3   4   74.1627   57.7910    4.6688    0.0000   16.3717    1.1347    1.3555   12.0776   5151 % 0.549753 1.000 19
   8   3   5   61.7325   54.3857    4.4610    0.0000    7.3468    1.1517    1.3068    5.6222   5176 % 0.683770 1.000 19
   9  -6   4   19.7864   27.7649    0.4278    0.0000   -7.9785    2.0140    2.0237   -3.9425   5182 % 0.865426 1.000 19
   9   1   5   35.1113   30.4072    1.8703    0.0000    4.7040    1.4938    1.5345    3.0654   5188 % 0.695231 1.000 19
   9   4   6   33.3197   27.7665    1.7002    0.0000    5.5531    1.3671    1.4071    3.9466   5190 % 0.802680 1.000 19
  12   1   7   13.5277   29.4296    0.2540    0.0000  -15.9018    2.7573    2.7606   -5.7603   5220*% 0.931232 1.000 19
  13  -1   7   24.3701   32.7109   -1.9611    0.0000   -8.3408    1.6044    1.6228   -5.1397   5223 % 0.994641 1.000 19
 -12  -2  -6   24.1267   17.5188   -0.9878    0.0000    6.6079    1.6517    1.6692    3.9587   5230 % 0.922595 1.000 20
 -11   2  -5   20.2657   34.6554   -1.1165    0.0000  -14.3897    2.0305    2.0406   -7.0517   5243 % 0.839017 1.000 20
 -10   5  -4   42.0428   35.8831   -3.4055    0.0000    6.1597    1.2547    1.3232    4.6550   5255 % 0.865635 1.000 20
  -9  -5  -5   21.0499   27.2619    1.1035    0.0000   -6.2119    1.9454    1.9567   -3.1746   5259 % 0.827680 1.000 20
  -8   5  -3   64.3677   71.1505   -3.4936    0.0000   -6.7828    1.1528    1.3203   -5.1374   5278 % 0.742479 1.000 20
  -7  -3  -4   84.3178   91.6990   -0.9796    0.0000   -7.3811    1.0757    1.3668   -5.4004   5286 % 0.604757 1.000 20
  -7   2  -3  100.4500   83.3151    5.0357    0.0000   17.1354    1.1000    1.4897   11.5028   5288 % 0.549100 1.000 20
  -6   0  -3   42.9313   28.9220    1.2030    0.0000   14.0094    1.5664    1.6242    8.6253   5301 % 0.452096 1.000 20
  -5  -3  -3   99.4827   95.0237    6.8805    0.0000    4.4590    1.0886    1.4747    3.0236   5311 % 0.475709 1.000 20
  -5   3  -2  127.0110  142.6430   -7.7689    0.0000  -15.6323    1.0586    1.6534   -9.4546   5313 % 0.458741 1.000 20
  -4   0  -2  183.2770  142.5800    6.4732    0.0000   40.6973    1.0280    2.1014   19.3671   5325 % 0.301397 1.000 20
  -3  -3  -2   79.5204   66.3815   -0.1916    0.0000   13.1390    1.1827    1.4252    9.2191   5335 % 0.363713 1.000 20
  -1  -3  -1  130.9880  123.8100   -5.1804    0.0000    7.1778    1.1024    1.7120    4.1926   5354 % 0.289303 1.000 20
   2  -6   0   42.4111   37.3122    2.0875    0.0000    5.0989    1.4548    1.5154    3.3648   5373 % 0.567538 1.000 20
   2   5   2   76.8986   86.5563   -4.8253    0.0000   -9.6577    1.1496    1.3831   -6.9829   5375 % 0.492275 1.000 20
   3  -4   1   83.6505  104.4130   -3.1842    0.0000  -20.7622    1.1907    1.4551  -14.2682   5382 % 0.426152 1.000 20
   3   2   2   79.0671   63.7213   -2.1246    0.0000   15.3458    1.2913    1.5141   10.1349   5384 % 0.300441 1.000 20
   3   7   3   46.9212   53.1517   -3.7391    0.0000   -6.2305    1.3107    1.3922   -4.4754   5387 % 0.695932 1.000 20
   4  -7   1   52.1565   60.1515    3.3554    0.0000   -7.9950    1.2386    1.3439   -5.9490   5393 % 0.702243 1.000 20
   4   4   3   32.4052   23.7451    0.8085    0.0000    8.6601    1.7312    1.7613    4.9170   5396 % 0.491088 1.000 20
   5  -5   2   69.3275   79.1675    5.2257    0.0000   -9.8401    1.1936    1.3803   -7.1287   5404 % 0.587294 1.000 20
   5  -4   2   96.4220   89.7441   -5.1996    0.0000    6.6779    1.0947    1.4588    4.5778   5405 % 0.518917 1.000 20
   5   2   3   81.0117   87.2863    4.0373    0.0000   -6.2746    1.1745    1.4268   -4.3976   5408 % 0.429274 1.000 20
   5   6   4   82.4379   77.8582   -4.6544    0.0000    4.5797    1.0845    1.3622    3.3619   5411 % 0.689505 1.000 20
   6  -7   2   39.3421   44.3621    1.9015    0.0000   -5.0201    1.3726    1.4278   -3.5158   5417 % 0.774825 1.000 20
   7  -6   3   38.5279   46.2017    2.2852    0.0000   -7.6738    1.3795    1.4323   -5.3576   5431 % 0.755283 1.000 20
   7  -4   3   76.4016   68.6615   -3.7937    0.0000    7.7401    1.1224    1.3577    5.7008   5433 % 0.634322 1.000 20
Refinement program                                                                                                 page=  23
structure :                                                                                                15:35:54 12-11-24 

   7   6   5   44.8498   39.8698   -1.8304    0.0000    4.9800    1.2386    1.3173    3.7805   5439 % 0.788157 1.000 20
   8  -1   4   41.0877   32.8664    1.4571    0.0000    8.2213    1.3848    1.4445    5.6914   5446 % 0.609726 1.000 20
   8   3   5   76.7372   69.3239    4.4610    0.0000    7.4133    1.1051    1.3454    5.5102   5448 % 0.683770 1.000 20
   9  -7   4   19.1102   27.2478   -0.2754    0.0000   -8.1376    1.9571    1.9664   -4.1383   5455 % 0.926402 1.000 20
   9   0   5   33.8777   42.7153   -2.0535    0.0000   -8.8376    1.5172    1.5546   -5.6849   5460 % 0.689161 1.000 20
   9   1   5   31.7978   38.0473    1.8703    0.0000   -6.2495    1.5709    1.6027   -3.8993   5461 % 0.695231 1.000 20
  11  -6   5   17.4126   25.0717   -0.4184    0.0000   -7.6591    2.0043    2.0118   -3.8070   5478 % 0.986353 1.000 20
 -12   4  -5   17.1610   10.4202    0.9170    0.0000    6.7408    2.1590    2.1658    3.1124   5512 % 0.957681 1.000 21
 -12   5  -5   18.6655   30.8487   -0.8798    0.0000  -12.1832    1.9983    2.0070   -6.0702   5513 % 0.996390 1.000 21
 -11  -4  -6   22.6650   15.9050   -1.5385    0.0000    6.7599    1.8222    1.8362    3.6814   5515 % 0.916344 1.000 21
 -11   2  -5   23.3773   29.8327   -1.1165    0.0000   -6.4554    1.9549    1.9688   -3.2788   5519 % 0.839017 1.000 21
 -10   4  -4   22.5721   15.3496   -0.1031    0.0000    7.2225    1.8275    1.8414    3.9224   5531 % 0.820782 1.000 21
 -10   5  -4   54.2789   58.8626   -3.4055    0.0000   -4.5836    1.1892    1.3072   -3.5064   5532 % 0.865635 1.000 21
  -8  -1  -4   42.2930   51.7629   -1.4571    0.0000   -9.4699    1.4943    1.5530   -6.0977   5551 % 0.609726 1.000 21
  -7   2  -3  134.1950  115.4210    5.0357    0.0000   18.7737    1.0388    1.6970   11.0627   5567 % 0.549100 1.000 21
  -6  -8  -4   17.3349   24.2244   -0.0997    0.0000   -6.8894    2.1834    2.1903   -3.1454   5574 % 0.874342 1.000 21
  -6   0  -3   48.3911   30.7868    1.2030    0.0000   17.6043    1.4930    1.5695   11.2164   5578 % 0.452096 1.000 21
  -6   5  -2   94.5463   87.1860   -5.3039    0.0000    7.3603    1.0757    1.4321    5.1395   5580 % 0.631385 1.000 21
  -5  -4  -3   54.3065   71.1105   -2.4419    0.0000  -16.8039    1.3369    1.4429  -11.6456   5587 % 0.533976 1.000 21
  -4   0  -2  189.8430  148.9900    6.4732    0.0000   40.8534    1.0309    2.1603   18.9114   5602 % 0.301397 1.000 21
  -1  -4  -1   34.2958   23.3544   -0.2729    0.0000   10.9413    2.1475    2.1747    5.0312   5626 % 0.377528 1.000 21
   1   9   2   29.3581   39.6938    2.2994    0.0000  -10.3357    1.5975    1.6243   -6.3633   5639 % 0.835662 1.000 21
   3  -4   1   90.1488  104.1200   -3.1842    0.0000  -13.9714    1.1803    1.4852   -9.4073   5651 % 0.426152 1.000 21
   3   3   2   76.0066   58.1481   -0.1916    0.0000   17.8585    1.2611    1.4724   12.1287   5654 % 0.363713 1.000 21
   4   5   3   62.3450   66.9470   -2.4002    0.0000   -4.6020    1.2118    1.3628   -3.3769   5665 % 0.562856 1.000 21
   4   6   3   44.7582   39.2963    1.8348    0.0000    5.4619    1.3495    1.4218    3.8417   5666 % 0.639732 1.000 21
   5  -4   2  113.6890  103.5910   -5.1996    0.0000   10.0990    1.0753    1.5649    6.4536   5674 % 0.518917 1.000 21
   5   3   3  128.8720  136.1690    6.8805    0.0000   -7.2974    1.0510    1.6630   -4.3881   5678 % 0.475709 1.000 21
   7  -6   3   43.2100   37.7134    2.2852    0.0000    5.4966    1.3238    1.3925    3.9472   5698 % 0.755283 1.000 21
   7  -5   3   37.1578   29.4090    1.0966    0.0000    7.7488    1.5313    1.5757    4.9175   5699 % 0.691378 1.000 21
   7   2   4   77.0428   87.2187    3.7489    0.0000  -10.1758    1.1409    1.3767   -7.3915   5704 % 0.568954 1.000 21
   8  -3   4   61.7220   70.1620   -0.0979    0.0000   -8.4400    1.1681    1.3212   -6.3882   5713 % 0.662572 1.000 21
   8  -1   4   47.4342   56.8041    1.4571    0.0000   -9.3699    1.3724    1.4521   -6.4527   5714 % 0.609726 1.000 21
   8   4   5   35.6735   26.2278   -1.8076    0.0000    9.4457    1.4086    1.4531    6.5005   5717 % 0.725516 1.000 21
   9  -7   4   17.7285   28.4830   -0.2754    0.0000  -10.7545    2.1858    2.1929   -4.9042   5723 % 0.926402 1.000 21
   9   1   5   34.4746   40.4388    1.8703    0.0000   -5.9642    1.5490    1.5869   -3.7585   5729 % 0.695231 1.000 21
   9   2   5   48.9571   42.9732    2.6991    0.0000    5.9839    1.2276    1.3216    4.5277   5730 % 0.713134 1.000 21
  10   4   6   38.3001   44.4736   -3.1193    0.0000   -6.1734    1.3368    1.3906   -4.4394   5743 % 0.858549 1.000 21
  11   1   6   37.1699   50.8429    1.4022    0.0000  -13.6730    1.3855    1.4345   -9.5314   5751 % 0.844760 1.000 21
  13  -1   7   23.4371   29.5073   -1.9611    0.0000   -6.0701    1.7110    1.7269   -3.5150   5763 % 0.994641 1.000 21
 -10  -1  -5   35.7994   41.2795    1.4864    0.0000   -5.4801    1.3841    1.4296   -3.8332   5794 % 0.759050 1.000 22
 -10   5  -4   40.1111   32.0765   -3.4055    0.0000    8.0346    1.3525    1.4107    5.6954   5799 % 0.865635 1.000 22
  -8  -2  -4   32.4792   40.6374    1.1348    0.0000   -8.1582    1.5687    1.6020   -5.0926   5818 % 0.630063 1.000 22
  -8  -1  -4   47.7588   39.1855   -1.4571    0.0000    8.5733    1.3076    1.3921    6.1585   5819 % 0.609726 1.000 22
  -7  -8  -4   20.3175   28.6932   -1.7248    0.0000   -8.3757    1.9245    1.9351   -4.3282   5829 % 0.909932 1.000 22
  -7   2  -3  121.3550  100.2900    5.0357    0.0000   21.0653    1.0358    1.5955   13.2030   5836 % 0.549100 1.000 22
  -7   3  -3   39.8397   30.7581   -0.3362    0.0000    9.0816    1.5449    1.5955    5.6921   5837 % 0.586117 1.000 22
  -6  -1  -3   81.1659  102.5380   -2.2626    0.0000  -21.3719    1.1717    1.4253  -14.9942   5847 % 0.461298 1.000 22
  -6   0  -3   43.9101   35.6693    1.2030    0.0000    8.2408    1.6295    1.6876    4.8832   5848 % 0.452096 1.000 22
  -6   7  -2   35.0657   41.3691    1.9015    0.0000   -6.3034    1.3931    1.4366   -4.3879   5852 % 0.774825 1.000 22
  -5   3  -2  125.7200  109.5950   -7.7689    0.0000   16.1252    1.0857    1.6611    9.7073   5862 % 0.458741 1.000 22
  -5   4  -2   95.2686  128.7320   -5.1996    0.0000  -33.4637    1.0990    1.4544  -23.0079   5863 % 0.518917 1.000 22
Refinement program                                                                                                 page=  24
structure :                                                                                                15:35:54 12-11-24 

  -4   0  -2  184.3160  152.9610    6.4732    0.0000   31.3555    1.0184    2.1058   14.8902   5872 % 0.301397 1.000 22
  -4   6  -1   64.4259   58.6890    3.8670    0.0000    5.7369    1.1502    1.3183    4.3517   5874 % 0.619587 1.000 22
  -4   7  -1   44.0704   49.8076    3.3554    0.0000   -5.7372    1.3240    1.3954   -4.1114   5875 % 0.702243 1.000 22
  -3  -4  -2  101.7720   84.0655    3.6519    0.0000   17.7064    1.0813    1.4849   11.9239   5884 % 0.437171 1.000 22
  -3   4  -1   59.7796   68.8847   -3.1842    0.0000   -9.1051    1.4185    1.5394   -5.9149   5886 % 0.426152 1.000 22
  -2   6   0   48.9684   42.3863    2.0875    0.0000    6.5820    1.3468    1.4330    4.5930   5892 % 0.567538 1.000 22
  -1  -4  -1   40.5993   23.1866   -0.2729    0.0000   17.4126    1.6921    1.7402   10.0063   5901 % 0.377528 1.000 22
   1  -5   0   47.9667   31.2925   -0.3885    0.0000   16.6742    1.4510    1.5282   10.9107   5909 % 0.463677 1.000 22
   1   4   1   35.9833   24.3748   -0.2729    0.0000   11.6085    1.9023    1.9360    5.9961   5910 % 0.377528 1.000 22
   3  -6   1   36.6906   41.8533   -0.5226    0.0000   -5.1627    1.5385    1.5817   -3.2641   5925 % 0.591350 1.000 22
   3  -5   1  115.6380  105.2280    7.8869    0.0000   10.4099    1.0628    1.5706    6.6280   5926 % 0.507194 1.000 22
   3   3   2  104.6380   84.0464   -0.1916    0.0000   20.5915    1.1124    1.5272   13.4831   5928 % 0.363713 1.000 22
   3   4   2   84.6038   91.7355    3.6519    0.0000   -7.1317    1.1702    1.4440   -4.9390   5929 % 0.437171 1.000 22
   4   0   2  196.9570  166.3730    6.4732    0.0000   30.5838    1.0248    2.2202   13.7749   5937 % 0.301397 1.000 22
   4   6   3   45.0078   34.3322    1.8348    0.0000   10.6756    1.2953    1.3713    7.7850   5939 % 0.639732 1.000 22
   4   7   3   34.9714   48.2328    1.2870    0.0000  -13.2614    1.4526    1.4941   -8.8757   5940 % 0.720079 1.000 22
   5  -7   2   33.2701   27.1343   -2.5180    0.0000    6.1358    1.5194    1.5554    3.9449   5946 % 0.739339 1.000 22
   6  -2   3  117.1200  122.0940   -6.3111    0.0000   -4.9738    1.0374    1.5646   -3.1790   5960 % 0.487861 1.000 22
   6  -1   3   68.7663   83.6546    2.2626    0.0000  -14.8884    1.2244    1.4043  -10.6018   5961 % 0.461298 1.000 22
   7  -9   3   17.0734   29.3942    0.3636    0.0000  -12.3208    2.1730    2.1797   -5.6526   5968 % 0.973989 1.000 22
   7  -7   3   21.5012   14.0975    0.1424    0.0000    7.4036    1.8673    1.8797    3.9388   5970 % 0.824446 1.000 22
   7  -5   3   38.0276   30.3364    1.0966    0.0000    7.6912    1.4148    1.4650    5.2500   5972 % 0.691378 1.000 22
   7   2   4   80.1068   94.2937    3.7489    0.0000  -14.1869    1.0861    1.3495  -10.5125   5975 % 0.568954 1.000 22
   7   3   4   60.8054   52.9877   -0.9796    0.0000    7.8177    1.1800    1.3274    5.8893   5976 % 0.604757 1.000 22
   8  -1   4   33.3856   38.3588    1.4571    0.0000   -4.9732    1.5995    1.6340   -3.0436   5985 % 0.609726 1.000 22
   9   3   5   37.9421   44.9155   -1.7070    0.0000   -6.9734    1.3112    1.3650   -5.1087   6000 % 0.742013 1.000 22
  10  -5   5   15.7829   24.0626   -1.1610    0.0000   -8.2797    2.2239    2.2295   -3.7137   6006 % 0.881966 1.000 22
  10  -1   5   33.6080   21.8886   -1.4864    0.0000   11.7195    1.3851    1.4253    8.2226   6010 % 0.759050 1.000 22
 -11   0  -5   33.6764   26.3127   -0.2336    0.0000    7.3637    1.4090    1.4487    5.0830   6054 % 0.818738 1.000 23
 -10  -5  -5   21.9909   29.2518    1.1610    0.0000   -7.2609    1.8780    1.8909   -3.8400   6062 % 0.881966 1.000 23
 -10   7  -4   18.4608   25.3454    1.5705    0.0000   -6.8846    2.1722    2.1800   -3.1581   6071 % 0.975208 1.000 23
  -9   4  -4   32.5069   40.1895    0.5482    0.0000   -7.6826    1.5874    1.6203   -4.7415   6078 % 0.762151 1.000 23
  -8  -5  -4   34.0881   39.9887   -1.6718    0.0000   -5.9006    1.5827    1.6190   -3.6447   6085 % 0.757280 1.000 23
  -8  -4  -4   53.6414   64.7873    0.3447    0.0000  -11.1459    1.2425    1.3534   -8.2358   6086 % 0.705573 1.000 23
  -8  -2  -4   58.0758   73.4731    1.1348    0.0000  -15.3973    1.2312    1.3613  -11.3111   6088 % 0.630063 1.000 23
  -8   6  -3   32.0453   25.6885    0.9619    0.0000    6.3568    1.5260    1.5593    4.0768   6093 % 0.802324 1.000 23
  -8   7  -3   32.6282   42.4087    2.2060    0.0000   -9.7805    1.4696    1.5054   -6.4971   6094 % 0.867746 1.000 23
  -7  -7  -4   29.0482   24.0747   -0.5282    0.0000    4.9736    1.6042    1.6303    3.0507   6098 % 0.837800 1.000 23
  -7   3  -3  100.1340  110.8240   -0.3362    0.0000  -10.6903    1.0796    1.4725   -7.2602   6103 % 0.586117 1.000 23
  -6  -1  -3   63.6113   72.9102   -2.2626    0.0000   -9.2989    1.3402    1.4835   -6.2683   6117 % 0.461298 1.000 23
  -6   7  -2   35.3963   41.3787    1.9015    0.0000   -5.9824    1.5256    1.5661   -3.8199   6122 % 0.774825 1.000 23
  -5  -7  -3   38.0276   31.3713    2.8641    0.0000    6.6563    1.4621    1.5107    4.4060   6128 % 0.749985 1.000 23
  -5   4  -2   82.0640   75.2848   -5.1996    0.0000    6.7792    1.1948    1.4495    4.6770   6133 % 0.518917 1.000 23
  -4  -1  -2  162.1220  153.8470   -4.1889    0.0000    8.2749    1.0853    1.9510    4.2414   6139 % 0.315032 1.000 23
  -4   0  -2  223.2980  184.4420    6.4732    0.0000   38.8560    1.0233    2.4563   15.8190   6140 % 0.301397 1.000 23
  -3  -6  -2   45.1088   39.7291   -0.8785    0.0000    5.3797    1.3833    1.4550    3.6973   6150 % 0.599339 1.000 23
  -3   4  -1   99.8424  105.3280   -3.1842    0.0000   -5.4857    1.1688    1.5372   -3.5686   6153 % 0.426152 1.000 23
  -3   5  -1  129.5170  134.8850    7.8869    0.0000   -5.3683    1.0732    1.6820   -3.1916   6154 % 0.507194 1.000 23
  -1  -7  -1   33.7224   27.5247   -1.1897    0.0000    6.1977    1.6058    1.6408    3.7773   6163 % 0.647977 1.000 23
  -1   5   0   56.8533   39.7454   -0.3885    0.0000   17.1079    1.4309    1.5397   11.1113   6167 % 0.463677 1.000 23
   1   4   1   40.2318   25.2521   -0.2729    0.0000   14.9797    1.8282    1.8719    8.0024   6173 % 0.377528 1.000 23
   3 -10   1   12.8763   21.9761    0.0991    0.0000   -9.0998    2.9511    2.9540   -3.0805   6183*% 0.942114 1.000 23
Refinement program                                                                                                 page=  25
structure :                                                                                                15:35:54 12-11-24 

   3  -9   1   31.5008   39.9425    2.0346    0.0000   -8.4417    1.5746    1.6058   -5.2571   6184 % 0.853168 1.000 23
   3  -7   1   40.5142   32.8283   -2.6510    0.0000    7.6859    1.4575    1.5128    5.0806   6186 % 0.677460 1.000 23
   3   4   2   89.9127   73.0486    3.6519    0.0000   16.8641    1.1522    1.4615   11.5387   6191 % 0.437171 1.000 23
   4   0   2  202.0570  174.8910    6.4732    0.0000   27.1658    1.0247    2.2656   11.9908   6197 % 0.301397 1.000 23
   4   7   3   42.3462   32.7902    1.2870    0.0000    9.5560    1.3555    1.4201    6.7291   6200 % 0.720079 1.000 23
   5  -7   2   40.0612   32.8588   -2.5180    0.0000    7.2024    1.4915    1.5443    4.6638   6207 % 0.739339 1.000 23
   6  -2   3  127.3710  133.8620   -6.3111    0.0000   -6.4911    1.0532    1.6528   -3.9275   6222 % 0.487861 1.000 23
   6   0   3   52.3269   44.9422    1.2030    0.0000    7.3847    1.5078    1.5960    4.6269   6224 % 0.452096 1.000 23
   8  -4   4   50.3895   70.3157    0.3447    0.0000  -19.9262    1.3029    1.3969  -14.2646   6249 % 0.705573 1.000 23
   8  -3   4   44.7381   31.5924   -0.0979    0.0000   13.1457    1.3613    1.4329    9.1743   6250 % 0.662572 1.000 23
   8  -1   4   34.4180   40.8913    1.4571    0.0000   -6.4733    1.6823    1.7171   -3.7699   6251 % 0.609726 1.000 23
   8   7   5   24.6597   33.1104    1.9258    0.0000   -8.4507    1.6545    1.6728   -5.0519   6256 % 0.896504 1.000 23
   9   2   5   50.8331   45.2747    2.6991    0.0000    5.5583    1.2256    1.3268    4.1892   6265 % 0.713134 1.000 23
   9   3   5   35.4951   29.5198   -1.7070    0.0000    5.9752    1.5256    1.5663    3.8149   6266 % 0.742013 1.000 23
   9   4   5   40.4623   60.1664   -1.6776    0.0000  -19.7041    1.3556    1.4147  -13.9283   6267 % 0.780650 1.000 23
  10  -4   5   27.3971   34.0837    0.0638    0.0000   -6.6866    1.6553    1.6778   -3.9853   6274 % 0.837988 1.000 23
  11   0   6   40.1148   48.6477   -2.0699    0.0000   -8.5329    1.3623    1.4202   -6.0083   6287 % 0.839771 1.000 23
  11   1   6   32.9939   23.0675    1.4022    0.0000    9.9264    1.4033    1.4416    6.8859   6288 % 0.844760 1.000 23
  11   2   6   29.5635   23.7019    1.6904    0.0000    5.8616    1.5475    1.5755    3.7205   6289 % 0.859554 1.000 23
  13  -1   7   15.0698   24.1917   -1.9611    0.0000   -9.1219    2.6145    2.6188   -3.4832   6300*% 0.994641 1.000 23
 -12   4  -5   21.1495   13.6927    0.9170    0.0000    7.4568    2.1348    2.1453    3.4759   6314 % 0.957681 1.000 24
 -10  -7  -5   18.6708   10.4967   -0.1953    0.0000    8.1742    2.1879    2.1959    3.7225   6328 % 0.989733 1.000 24
 -10  -4  -5   23.0239   16.1790    0.0638    0.0000    6.8449    2.0956    2.1083    3.2467   6331 % 0.837988 1.000 24
 -10   7  -4   34.0955   27.5759    1.5705    0.0000    6.5196    1.5075    1.5456    4.2181   6338 % 0.975208 1.000 24
  -9   1  -4   39.8648   25.5227   -0.0573    0.0000   14.3420    1.6104    1.6591    8.6447   6347 % 0.674394 1.000 24
  -9   4  -4   45.9260   38.8124    0.5482    0.0000    7.1137    1.4012    1.4745    4.8244   6349 % 0.762151 1.000 24
  -8  -6  -4   29.1616   18.3281    0.2868    0.0000   10.8335    1.7917    1.8153    5.9678   6356 % 0.816041 1.000 24
  -8  -5  -4   34.1921   26.6428   -1.6718    0.0000    7.5493    1.7372    1.7706    4.2638   6357 % 0.757280 1.000 24
  -8  -4  -4   40.8314   25.4515    0.3447    0.0000   15.3798    1.5380    1.5913    9.6649   6358 % 0.705573 1.000 24
  -8  -3  -4   55.7665   40.9060    0.0979    0.0000   14.8605    1.2956    1.4105   10.5356   6359 % 0.662572 1.000 24
  -8  -2  -4   72.7812   77.8993    1.1348    0.0000   -5.1181    1.2304    1.4295   -3.5802   6360 % 0.630063 1.000 24
  -7   3  -3   59.3043   63.9812   -0.3362    0.0000   -4.6769    1.3667    1.4898   -3.1393   6369 % 0.586117 1.000 24
  -7   4  -3   86.0663   78.8663   -3.7937    0.0000    7.1999    1.1869    1.4661    4.9110   6370 % 0.634322 1.000 24
  -7   5  -3   42.8194   33.8053    1.0966    0.0000    9.0141    1.4771    1.5379    5.8611   6371 % 0.691378 1.000 24
  -6  -8  -3   28.3019   21.4916    0.8495    0.0000    6.8103    1.8179    1.8398    3.7017   6376 % 0.861555 1.000 24
  -6  -7  -3   40.2206   34.4137    0.9187    0.0000    5.8070    1.5142    1.5667    3.7066   6377 % 0.784990 1.000 24
  -6  -4  -3  109.7420  119.8920    1.1519    0.0000  -10.1492    1.1053    1.5576   -6.5160   6380 % 0.582119 1.000 24
  -6  -3  -3   76.6649   62.1772    1.9313    0.0000   14.4877    1.2744    1.4872    9.7415   6381 % 0.529180 1.000 24
  -6  -2  -3  148.7100  139.5560   -6.3111    0.0000    9.1540    1.0631    1.8280    5.0075   6382 % 0.487861 1.000 24
  -6   8  -2   36.2064   31.1638   -0.8978    0.0000    5.0426    1.5398    1.5818    3.1879   6388 % 0.852303 1.000 24
  -6   9  -2   28.4763   21.8105   -1.7875    0.0000    6.6658    1.7049    1.7285    3.8563   6389 % 0.932361 1.000 24
  -5   4  -2  116.5700  130.0960   -5.1996    0.0000  -13.5260    1.1161    1.6138   -8.3813   6394 % 0.518917 1.000 24
  -4  -9  -2   38.1694   26.8192   -0.6740    0.0000   11.3502    1.5012    1.5490    7.3275   6401 % 0.878408 1.000 24
  -4  -8  -2   63.6828   56.9289    1.0959    0.0000    6.7539    1.2107    1.3680    4.9372   6402 % 0.792922 1.000 24
  -4  -3  -2  183.6200  194.3420    3.0529    0.0000  -10.7222    1.0582    2.1193   -5.0594   6407 % 0.408020 1.000 24
  -4  -1  -2  210.4000  239.8870   -4.1889    0.0000  -29.4876    1.0566    2.3544  -12.5246   6408 % 0.315032 1.000 24
  -4   9  -1   34.2359   39.1714   -0.5223    0.0000   -4.9355    1.5043    1.5427   -3.1992   6412 % 0.872977 1.000 24
  -3   5  -1  125.4700  109.0230    7.8869    0.0000   16.4474    1.1170    1.6799    9.7909   6419 % 0.507194 1.000 24
  -3   6  -1   57.9776   67.4240   -0.5226    0.0000   -9.4465    1.3376    1.4578   -6.4798   6420 % 0.591350 1.000 24
  -1   5   0  125.1470  114.7000   -0.3885    0.0000   10.4475    1.0919    1.6609    6.2904   6436 % 0.463677 1.000 24
   1   5   1  106.0910   98.7806    3.5252    0.0000    7.3104    1.1349    1.5535    4.7057   6447 % 0.467084 1.000 24
   1   6   1   47.6214   42.6861    0.9056    0.0000    4.9354    1.4542    1.5302    3.2254   6448 % 0.557330 1.000 24
Refinement program                                                                                                 page=  26
structure :                                                                                                15:35:54 12-11-24 

   1   7   1   40.2517   32.5100   -1.1897    0.0000    7.7417    1.5266    1.5788    4.9035   6449 % 0.647977 1.000 24
   2   9   2   26.1649   32.2490   -1.5090    0.0000   -6.0842    1.8670    1.8853   -3.2272   6460 % 0.844384 1.000 24
   3   5   2   35.7547   28.3049   -0.8166    0.0000    7.4498    1.8333    1.8679    3.9884   6468 % 0.516487 1.000 24
   3   7   2   39.0167   48.7227   -0.1963    0.0000   -9.7060    1.5481    1.5965   -6.0797   6470 % 0.684446 1.000 24
   4   0   2  225.5730  211.7070    6.4732    0.0000   13.8659    1.0460    2.4865    5.5766   6481 % 0.301397 1.000 24
   4   1   2  220.3670  238.4910   -4.1889    0.0000  -18.1241    1.0396    2.4366   -7.4383   6482 % 0.315032 1.000 24
   6  -9   3   26.7077   18.2902    0.4999    0.0000    8.4175    1.7729    1.7929    4.6949   6498 % 0.940825 1.000 24
   6  -3   3   80.8233   71.7600   -1.9313    0.0000    9.0632    1.2348    1.4758    6.1413   6504 % 0.529180 1.000 24
   6   0   3   83.2268   70.5018    1.2030    0.0000   12.7250    1.2754    1.5230    8.3555   6507 % 0.452096 1.000 24
   6   1   3  105.7740  121.5150   -2.2626    0.0000  -15.7416    1.1657    1.5741  -10.0007   6508 % 0.461298 1.000 24
   7   4   4   88.2938   82.9861   -5.2579    0.0000    5.3077    1.1315    1.4352    3.6983   6520 % 0.651584 1.000 24
   7   6   4   40.3150   48.8835    2.3903    0.0000   -8.5685    1.4610    1.5156   -5.6536   6522 % 0.769838 1.000 24
   8  -4   4   52.4252   40.0187    0.3447    0.0000   12.4064    1.2933    1.3955    8.8904   6530 % 0.705573 1.000 24
   8   0   4   43.2608   28.2737    0.7383    0.0000   14.9872    1.5545    1.6136    9.2881   6533 % 0.602795 1.000 24
   9   3   5   43.2608   37.4833   -1.7070    0.0000    5.7775    1.4112    1.4760    3.9142   6545 % 0.742013 1.000 24
   9   5   5   29.4279   35.8399    1.1035    0.0000   -6.4120    1.7110    1.7361   -3.6934   6547 % 0.827680 1.000 24
  10  -1   5   34.2111   44.8654   -1.4864    0.0000  -10.6542    1.6588    1.6937   -6.2904   6556 % 0.759050 1.000 24
  10   0   5   31.1689   25.0300    0.2493    0.0000    6.1389    1.6780    1.7067    3.5970   6557 % 0.753494 1.000 24
  11   2   6   36.0097   54.2015    1.6904    0.0000  -18.1918    1.4996    1.5422  -11.7958   6568 % 0.859554 1.000 24
  11   3   6   19.8671   27.9004   -1.4472    0.0000   -8.0333    2.3154    2.3239   -3.4568   6569 % 0.883660 1.000 24
 -13  -1  -6    9.6229   25.8797   -0.7570    0.0000  -16.2568    3.9957    3.9968   -4.0674   6583*% 0.973698 1.000 25
 -12   5  -5   19.5013   11.4355   -0.8798    0.0000    8.0658    2.2024    2.2110    3.6480   6592 % 0.996390 1.000 25
 -10   7  -4   28.6740   23.1065    1.5705    0.0000    5.5675    1.5955    1.6211    3.4345   6613 % 0.975208 1.000 25
  -9  -6  -4   39.7844   33.4828    0.4278    0.0000    6.3016    1.4315    1.4857    4.2414   6616 % 0.865426 1.000 25
  -9  -5  -4   31.7585   23.2034    0.3154    0.0000    8.5550    1.6311    1.6617    5.1484   6617 % 0.810255 1.000 25
  -9  -1  -4   33.2971   23.6379    0.0573    0.0000    9.6593    1.6338    1.6674    5.7931   6621 % 0.674394 1.000 25
  -9   0  -4   64.4826   48.1321    1.0814    0.0000   16.3504    1.2267    1.3858   11.7982   6622 % 0.668133 1.000 25
  -9   1  -4   50.8616   46.3735   -0.0573    0.0000    4.4881    1.3183    1.4130    3.1763   6623 % 0.674394 1.000 25
  -9   3  -4   41.3074   32.9363   -0.3653    0.0000    8.3711    1.4271    1.4857    5.6345   6624 % 0.722525 1.000 25
  -8   8  -3   24.9900   18.5378   -0.4763    0.0000    6.4522    1.7327    1.7506    3.6857   6640 % 0.937576 1.000 25
  -7   3  -3   74.8933   69.0007   -0.3362    0.0000    5.8925    1.1950    1.4103    4.1782   6649 % 0.586117 1.000 25
  -7   4  -3   69.1513   59.4374   -3.7937    0.0000    9.7139    1.2465    1.4255    6.8144   6650 % 0.634322 1.000 25
  -7   5  -3   39.8158   34.6049    1.0966    0.0000    5.2109    1.5660    1.6158    3.2250   6651 % 0.691378 1.000 25
  -6  -9  -3   34.7721   26.8168   -0.4999    0.0000    7.9553    1.4883    1.5283    5.2052   6656 % 0.940825 1.000 25
  -6  -8  -3   39.0589   46.6680    0.8495    0.0000   -7.6090    1.4453    1.4971   -5.0825   6657 % 0.861555 1.000 25
  -6  -7  -3   38.2322   27.5926    0.9187    0.0000   10.6396    1.5406    1.5873    6.7029   6658 % 0.784990 1.000 25
  -6  -6  -3   68.9536   51.0304   -2.1199    0.0000   17.9232    1.2153    1.3973   12.8271   6659 % 0.712005 1.000 25
  -6  -5  -3   62.4524   48.1518   -1.2312    0.0000   14.3005    1.2658    1.4114   10.1318   6660 % 0.643819 1.000 25
  -6  -4  -3  128.0970  112.2590    1.1519    0.0000   15.8386    1.0590    1.6620    9.5298   6661 % 0.582119 1.000 25
  -6   9  -2   28.9482   36.1289   -1.7875    0.0000   -7.1807    1.5752    1.6016   -4.4834   6668 % 0.932361 1.000 25
  -5   5  -2   98.3336   92.2887    5.2257    0.0000    6.0449    1.1080    1.4814    4.0806   6674 % 0.587294 1.000 25
  -5   6  -2   57.3969   48.9316    3.4402    0.0000    8.4653    1.3049    1.4256    5.9380   6675 % 0.661335 1.000 25
  -5   8  -2   27.1293   42.2374   -1.7200    0.0000  -15.1081    1.7122    1.7335   -8.7152   6677 % 0.820176 1.000 25
  -4 -10  -2   25.1794   18.3905   -0.5614    0.0000    6.7889    1.8408    1.8579    3.6540   6680 % 0.965032 1.000 25
  -4  -9  -2   38.0828   24.7960   -0.6740    0.0000   13.2868    1.5072    1.5546    8.5467   6681 % 0.878408 1.000 25
  -4  -8  -2   60.8260   51.2874    1.0959    0.0000    9.5386    1.2404    1.3815    6.9043   6682 % 0.792922 1.000 25
  -4  -6  -2   73.1485   58.4423   -1.8195    0.0000   14.7062    1.2379    1.4379   10.2278   6684 % 0.627217 1.000 25
  -4  -5  -2  110.5330   96.2767   -1.9359    0.0000   14.2561    1.1322    1.5823    9.0097   6685 % 0.548591 1.000 25
  -4  -4  -2  113.9170  105.5040    3.3123    0.0000    8.4135    1.1399    1.6115    5.2209   6686 % 0.474670 1.000 25
  -4  -3  -2  197.0650  209.3800    3.0529    0.0000  -12.3151    1.0398    2.2281   -5.5271   6687 % 0.408020 1.000 25
  -3   6  -1   55.7862   42.7423   -0.5226    0.0000   13.0439    1.3337    1.4456    9.0230   6696 % 0.591350 1.000 25
  -3   7  -1   44.1362   33.0878   -2.6510    0.0000   11.0484    1.4059    1.4735    7.4979   6697 % 0.677460 1.000 25
Refinement program                                                                                                 page=  27
structure :                                                                                                15:35:54 12-11-24 

  -2 -10  -1   30.3068   22.0531   -1.3941    0.0000    8.2536    1.6547    1.6823    4.9062   6701 % 0.929062 1.000 25
  -2  -9  -1   30.6349   20.1467   -1.0477    0.0000   10.4882    1.8002    1.8261    5.7435   6702 % 0.838732 1.000 25
  -2  -8  -1   56.9254   33.9779    2.8437    0.0000   22.9475    1.3544    1.4692   15.6193   6703 % 0.748729 1.000 25
  -2  -7  -1   89.1078   83.0313    4.2119    0.0000    6.0765    1.1609    1.4635    4.1520   6704 % 0.659188 1.000 25
  -2  -5  -1  138.4970  132.0340   -4.5885    0.0000    6.4628    1.1022    1.7700    3.6513   6706 % 0.482516 1.000 25
  -2  -4  -1  196.8980  238.8280    9.4488    0.0000  -41.9302    1.0495    2.2312  -18.7924   6707 % 0.396461 1.000 25
   0 -10   0   47.4531   61.5305   -2.7864    0.0000  -14.0773    1.3044    1.3881  -10.1416   6712 % 0.916758 1.000 25
   0  -8   0   61.6595   45.9119    5.3093    0.0000   15.7477    1.3388    1.4740   10.6839   6713 % 0.733407 1.000 25
   0  -6   0  118.4580  101.2520   -9.3538    0.0000   17.2063    1.1333    1.6394   10.4955   6714 % 0.550055 1.000 25
   0  -4   0  277.6900  308.7070   27.0730    0.0000  -31.0165    1.0195    2.9581  -10.4852   6715 % 0.366703 1.000 25
   1   8   1   35.4824   43.8953   -0.1562    0.0000   -8.4129    1.5501    1.5902   -5.2906   6720 % 0.738878 1.000 25
   2  -9   1   34.8224   23.9554    1.0477    0.0000   10.8670    1.6297    1.6665    6.5209   6724 % 0.838732 1.000 25
   2  -8   1   48.6816   31.2923    2.8437    0.0000   17.3893    1.4246    1.5054   11.5509   6725 % 0.748729 1.000 25
   2  -6   1  113.1080  102.8300   -5.8746    0.0000   10.2780    1.1197    1.5916    6.4577   6727 % 0.570325 1.000 25
   2  -5   1  158.8040  182.0250    4.5885    0.0000  -23.2207    1.0500    1.9038  -12.1971   6728 % 0.482516 1.000 25
   3   7   2   34.0367   29.1134   -0.1963    0.0000    4.9233    1.5924    1.6284    3.0235   6735 % 0.684446 1.000 25
   4  -9   2   26.9963   14.8603    0.6740    0.0000   12.1359    1.8947    1.9138    6.3411   6740 % 0.878408 1.000 25
   4  -8   2   38.1248   29.5670    1.0959    0.0000    8.5577    1.5738    1.6193    5.2849   6741 % 0.792922 1.000 25
   4  -7   2   66.2986   51.5684   -1.2601    0.0000   14.7302    1.2745    1.4367   10.2531   6742 % 0.708984 1.000 25
   4  -5   2  139.8970  174.3820    1.9359    0.0000  -34.4850    1.0544    1.7518  -19.6856   6744 % 0.548591 1.000 25
   4  -4   2  156.9390  194.1260    3.3123    0.0000  -37.1868    1.0437    1.8848  -19.7302   6745 % 0.474670 1.000 25
   4  -3   2  183.0460  198.8110   -3.0529    0.0000  -15.7653    1.0445    2.1075   -7.4805   6746 % 0.408020 1.000 25
   4   0   2  189.9040  176.2610    6.4732    0.0000   13.6425    1.0669    2.1782    6.2632   6747 % 0.301397 1.000 25
   4   2   2  226.3380  211.2370   -4.7841    0.0000   15.1016    1.0213    2.4831    6.0817   6749 % 0.352786 1.000 25
   6  -8   3   27.5136   16.5384    0.8495    0.0000   10.9752    1.9318    1.9513    5.6247   6762 % 0.861555 1.000 25
   6  -7   3   42.7890   48.4200   -0.9187    0.0000   -5.6310    1.4571    1.5187   -3.7078   6763 % 0.784990 1.000 25
   6  -6   3   57.7356   52.9084   -2.1199    0.0000    4.8272    1.2869    1.4105    3.4224   6764 % 0.712005 1.000 25
   6  -3   3   90.6741   78.3352   -1.9313    0.0000   12.3390    1.1602    1.4725    8.3796   6767 % 0.529180 1.000 25
   6  -1   3   97.9153  105.1810    2.2626    0.0000   -7.2655    1.1735    1.5283   -4.7539   6769 % 0.461298 1.000 25
   6   0   3   92.0750  100.3890    1.2030    0.0000   -8.3143    1.2017    1.5139   -5.4919   6770 % 0.452096 1.000 25
   6   1   3   99.6684  110.0950   -2.2626    0.0000  -10.4270    1.1829    1.5468   -6.7409   6771 % 0.461298 1.000 25
   6   2   3  136.2200  124.3060   -6.3111    0.0000   11.9136    1.0641    1.7285    6.8923   6772 % 0.487861 1.000 25
   7   8   4   23.0196   31.9108   -1.7248    0.0000   -8.8912    1.8311    1.8455   -4.8179   6781 % 0.909932 1.000 25
   8  -7   4   26.2393   19.7962    0.0902    0.0000    6.4431    1.8312    1.8499    3.4829   6784 % 0.880443 1.000 25
   8  -4   4   70.9246   63.0991    0.3447    0.0000    7.8255    1.1674    1.3660    5.7288   6787 % 0.705573 1.000 25
   8  -1   4   47.8696   37.4366    1.4571    0.0000   10.4330    1.4696    1.5456    6.7501   6789 % 0.609726 1.000 25
   8   0   4   56.5553   46.5005    0.7383    0.0000   10.0547    1.3332    1.4482    6.9429   6790 % 0.602795 1.000 25
   9   6   5   21.4988   39.9149    1.4044    0.0000  -18.4161    2.0606    2.0718   -8.8891   6801 % 0.881761 1.000 25
  10  -4   5   50.4133   41.7648    0.0638    0.0000    8.6485    1.2626    1.3595    6.3615   6806 % 0.837988 1.000 25
  13   1   7   27.7777   36.4692    1.9611    0.0000   -8.6915    1.6308    1.6543   -5.2539   6837 % 0.994641 1.000 25
 -12   5  -5   26.3306   16.5774   -0.8798    0.0000    9.7532    1.7204    1.7405    5.6038   6853 % 0.996390 1.000 26
 -11   1  -5   18.2428   27.9405    0.8572    0.0000   -9.6977    2.5106    2.5172   -3.8526   6861 % 0.823855 1.000 26
  -9  -5  -4   24.3783   11.1562    0.3154    0.0000   13.2221    1.9136    1.9291    6.8542   6874 % 0.810255 1.000 26
  -9  -4  -4   37.8893   30.8052    0.5482    0.0000    7.0841    1.5862    1.6308    4.3439   6875 % 0.762151 1.000 26
  -9  -2  -4   47.5994   54.8106    1.7023    0.0000   -7.2112    1.3761    1.4561   -4.9525   6877 % 0.692835 1.000 26
  -9   0  -4   44.2809   34.8253    1.0814    0.0000    9.4556    1.4092    1.4771    6.4014   6879 % 0.668133 1.000 26
  -9   1  -4   25.8225   15.2020   -0.0573    0.0000   10.6205    2.0970    2.1128    5.0266   6880 % 0.674394 1.000 26
  -9   3  -4   31.0757   37.7200   -0.3653    0.0000   -6.6443    1.7087    1.7368   -3.8257   6881 % 0.722525 1.000 26
  -7  -6  -3   35.2605   29.6695    2.2852    0.0000    5.5910    1.7314    1.7669    3.1642   6893 % 0.755283 1.000 26
  -7   4  -3   81.4524   69.7259   -3.7937    0.0000   11.7265    1.1829    1.4362    8.1649   6903 % 0.634322 1.000 26
  -7   8  -3   24.5337   31.8983   -1.3089    0.0000   -7.3646    1.9259    1.9415   -3.7933   6907 % 0.897651 1.000 26
  -5 -10  -2   19.8368   30.6734    0.7538    0.0000  -10.8366    2.1929    2.2018   -4.9216   6915 % 0.987547 1.000 26
Refinement program                                                                                                 page=  28
structure :                                                                                                15:35:54 12-11-24 

  -5  -8  -2   39.2938   55.1570   -1.7200    0.0000  -15.8633    1.4659    1.5176  -10.4527   6917 % 0.820176 1.000 26
  -5  -7  -2   55.8919   60.7273    2.5180    0.0000   -4.8354    1.3043    1.4190   -3.4076   6918 % 0.739339 1.000 26
  -5   6  -2   70.4124   76.4526    3.4402    0.0000   -6.0402    1.2306    1.4178   -4.2603   6923 % 0.661335 1.000 26
  -5   7  -2   55.4157   47.7514   -2.5180    0.0000    7.6643    1.3309    1.4416    5.3164   6924 % 0.739339 1.000 26
  -5  10  -2   18.2921   31.8606    0.7538    0.0000  -13.5686    2.3726    2.3797   -5.7019   6927 % 0.987547 1.000 26
  -3  -9  -1   40.6546   46.6540   -2.0346    0.0000   -5.9994    1.5041    1.5581   -3.8504   6942 % 0.853168 1.000 26
  -3   8  -1   36.8687   30.2258   -0.1307    0.0000    6.6429    1.5745    1.6171    4.1079   6947 % 0.764865 1.000 26
   0  -6   0  147.8460  104.9670   -9.3538    0.0000   42.8792    1.1198    1.8546   23.1200   6965 % 0.550055 1.000 26
   0  -4   0  325.4120  340.6320   27.0730    0.0000  -15.2197    1.0141    3.4085   -4.4653   6966 % 0.366703 1.000 26
   0   2   0  484.5720  564.3050  -40.9927    0.0000  -79.7329    1.0239    4.9527  -16.0988   6967 % 0.183352 1.000 26
   0   4   0  317.7060  387.0140   27.0730    0.0000  -69.3084    1.0138    3.3349  -20.7827   6968 % 0.366703 1.000 26
   1   9   1   30.8788   21.9144    0.9508    0.0000    8.9644    1.6662    1.6946    5.2901   6976 % 0.829950 1.000 26
   2  -8   1   74.2610   47.1805    2.8437    0.0000   27.0805    1.2638    1.4658   18.4747   6980 % 0.748729 1.000 26
   2  -7   1  109.5960  100.2450   -4.2119    0.0000    9.3509    1.1278    1.5726    5.9462   6981 % 0.659188 1.000 26
   2  -5   1  168.0320  187.6620    4.5885    0.0000  -19.6295    1.0671    1.9905   -9.8616   6983 % 0.482516 1.000 26
   2  -4   1  198.9770  192.1590    9.4488    0.0000    6.8178    1.0577    2.2534    3.0256   6984 % 0.396461 1.000 26
   2   5   1  181.9620  170.2910   -4.5885    0.0000   11.6712    1.0455    2.0986    5.5614   6986 % 0.482516 1.000 26
   4  -8   2   52.7399   29.8903    1.0959    0.0000   22.8496    1.3832    1.4803   15.4354   7001 % 0.792922 1.000 26
   4  -7   2   78.1607   53.3798   -1.2601    0.0000   24.7810    1.2065    1.4375   17.2384   7002 % 0.708984 1.000 26
   4  -6   2   75.9296   57.3359   -1.8195    0.0000   18.5937    1.2637    1.4742   12.6124   7003 % 0.627217 1.000 26
   4  -5   2  104.6310   92.2887    1.9359    0.0000   12.3426    1.1856    1.5813    7.8055   7004 % 0.548591 1.000 26
   4  -4   2  145.4170  187.0130    3.3123    0.0000  -41.5960    1.0790    1.8107  -22.9718   7005 % 0.474670 1.000 26
   4  -3   2  213.5220  222.0290   -3.0529    0.0000   -8.5072    1.0341    2.3724   -3.5858   7006 % 0.408020 1.000 26
   4   0   2  196.0130  203.0860    6.4732    0.0000   -7.0729    1.0540    2.2255   -3.1781   7007 % 0.301397 1.000 26
   4   5   2  102.5170  107.8660   -1.9359    0.0000   -5.3488    1.2003    1.5785   -3.3885   7012 % 0.548591 1.000 26
   4   6   2   79.0930   70.1548   -1.8195    0.0000    8.9382    1.2289    1.4615    6.1159   7013 % 0.627217 1.000 26
   5   9   3   12.9962   23.9727   -0.2948    0.0000  -10.9765    3.1932    3.1959   -3.4346   7023*% 0.911822 1.000 26
   5  10   3    9.2790   21.0040    0.4924    0.0000  -11.7250    3.8420    3.8431   -3.0509   7024*% 0.995542 1.000 26
   6  -8   3   43.3186   35.9625    0.8495    0.0000    7.3561    1.4867    1.5485    4.7505   7026 % 0.861555 1.000 26
   6  -7   3   40.9549   27.7153   -0.9187    0.0000   13.2395    1.5249    1.5789    8.3853   7027 % 0.784990 1.000 26
   6  -6   3   57.1472   49.1742   -2.1199    0.0000    7.9730    1.3868    1.4999    5.3157   7028 % 0.712005 1.000 26
   6  -5   3   75.1099   67.1282    1.2312    0.0000    7.9817    1.2082    1.4227    5.6104   7029 % 0.643819 1.000 26
   6  -4   3   85.1692   91.6046    1.1519    0.0000   -6.4353    1.2035    1.4744   -4.3648   7030 % 0.582119 1.000 26
   6  -3   3   90.9203   74.2536   -1.9313    0.0000   16.6667    1.1675    1.4798   11.2630   7031 % 0.529180 1.000 26
   6  -2   3  131.9500  150.3130   -6.3111    0.0000  -18.3626    1.0777    1.7037  -10.7783   7032 % 0.487861 1.000 26
   6  -1   3  102.9310   97.5469    2.2626    0.0000    5.3836    1.1789    1.5651    3.4399   7033 % 0.461298 1.000 26
   6   0   3  104.9900   96.6147    1.2030    0.0000    8.3748    1.1658    1.5689    5.3380   7034 % 0.452096 1.000 26
   6   1   3  105.4570   82.5500   -2.2626    0.0000   22.9066    1.1564    1.5650   14.6364   7035 % 0.461298 1.000 26
   6   2   3  141.1910  153.7300   -6.3111    0.0000  -12.5389    1.0755    1.7749   -7.0647   7036 % 0.487861 1.000 26
   6   3   3   85.8534   64.9492    1.9313    0.0000   20.9042    1.2189    1.4909   14.0208   7037 % 0.529180 1.000 26
   6   4   3   92.5143   71.6359    1.1519    0.0000   20.8784    1.1625    1.4857   14.0528   7038 % 0.582119 1.000 26
   6   5   3   78.8023   69.3909   -1.2312    0.0000    9.4114    1.2227    1.4546    6.4700   7039 % 0.643819 1.000 26
   6   6   3   65.3437   50.9313   -2.1199    0.0000   14.4124    1.2113    1.3763   10.4718   7040 % 0.712005 1.000 26
   8  -7   4   28.4991   12.9723    0.0902    0.0000   15.5268    1.7053    1.7290    8.9804   7052 % 0.880443 1.000 26
   8  -6   4   34.1087   20.7495    0.2868    0.0000   13.3592    1.6462    1.6812    7.9464   7053 % 0.816041 1.000 26
   8  -4   4   55.7539   47.1593    0.3447    0.0000    8.5946    1.2977    1.4124    6.0852   7055 % 0.705573 1.000 26
   8  -3   4   45.8323   38.7647   -0.0979    0.0000    7.0676    1.5077    1.5758    4.4851   7056 % 0.662572 1.000 26
   8  -1   4   65.5553   56.4650    1.4571    0.0000    9.0903    1.2722    1.4312    6.3516   7057 % 0.609726 1.000 26
   8   0   4   57.3175   30.9839    0.7383    0.0000   26.3337    1.3373    1.4549   18.0994   7058 % 0.602795 1.000 26
   8   1   4   53.1564   42.9721   -1.4571    0.0000   10.1843    1.3818    1.4805    6.8790   7059 % 0.609726 1.000 26
   8   3   4   51.0392   44.1384    0.0979    0.0000    6.9008    1.3881    1.4790    4.6658   7061 % 0.662572 1.000 26
   8   4   4   75.7007   67.5056    0.3447    0.0000    8.1952    1.1645    1.3889    5.9005   7062 % 0.705573 1.000 26
Refinement program                                                                                                 page=  29
structure :                                                                                                15:35:54 12-11-24 

  10  -5   5   29.8379   35.2987   -1.1610    0.0000   -5.4608    1.6941    1.7202   -3.1745   7074 % 0.881966 1.000 26
  10  -3   5   26.8384   19.8899    0.7845    0.0000    6.9485    1.9543    1.9726    3.5224   7076 % 0.802118 1.000 26
  10  -2   5   29.4584   20.6514    0.4267    0.0000    8.8070    1.7669    1.7913    4.9166   7077 % 0.775481 1.000 26
  10  -1   5   45.5631   51.8623   -1.4864    0.0000   -6.2992    1.3531    1.4277   -4.4120   7078 % 0.759050 1.000 26
  10   1   5   45.8356   39.0141    1.4864    0.0000    6.8215    1.3876    1.4613    4.6680   7080 % 0.759050 1.000 26
  10   4   5   48.5015   32.5315    0.0638    0.0000   15.9700    1.3082    1.3952   11.4462   7083 % 0.837988 1.000 26
  12  -1   6   27.0666   33.3437   -0.8028    0.0000   -6.2771    1.8011    1.8213   -3.4464   7096 % 0.908828 1.000 26
 -12  -4  -5   22.0136   14.7905    0.9170    0.0000    7.2231    1.7398    1.7537    4.1188   7111 % 0.957681 1.000 27
 -12  -3  -5   26.3382   15.8953   -1.9293    0.0000   10.4429    1.7712    1.7907    5.8319   7112 % 0.926456 1.000 27
 -12  -2  -5   30.5647   25.7637   -1.7417    0.0000    4.8010    1.5197    1.5502    3.0971   7113 % 0.903493 1.000 27
 -11   1  -5   19.6672   28.0384    0.8572    0.0000   -8.3711    2.2194    2.2281   -3.7570   7128 % 0.823855 1.000 27
  -9  -1  -4   20.4108   27.2769    0.0573    0.0000   -6.8661    2.1998    2.2093   -3.1079   7147 % 0.674394 1.000 27
  -9   6  -4   22.6451   16.8045    0.4278    0.0000    5.8406    1.8326    1.8466    3.1630   7153 % 0.865426 1.000 27
  -9   7  -4   16.3279   24.0275   -0.2754    0.0000   -7.6996    2.4192    2.4247   -3.1755   7154 % 0.926402 1.000 27
  -9   8  -4   14.7817   23.3444    0.0650    0.0000   -8.5626    2.4388    2.4433   -3.5045   7155 % 0.992113 1.000 27
  -7  -5  -3   28.4570   34.6814   -1.0966    0.0000   -6.2244    1.7483    1.7713   -3.5141   7163 % 0.691378 1.000 27
  -7  -3  -3   30.1347   21.8836    0.3362    0.0000    8.2511    1.7455    1.7713    4.6582   7165 % 0.586117 1.000 27
  -7  -2  -3   92.1662   80.3100    5.0357    0.0000   11.8561    1.1105    1.4431    8.2155   7166 % 0.549100 1.000 27
  -7   6  -3   40.4722   30.0724    2.2852    0.0000   10.3998    1.4220    1.4784    7.0343   7174 % 0.755283 1.000 27
  -7   8  -3   21.5128   13.7335   -1.3089    0.0000    7.7793    2.0569    2.0681    3.7615   7176 % 0.897651 1.000 27
  -6  -9  -2   24.4520   31.5151    1.7875    0.0000   -7.0631    1.7708    1.7876   -3.9511   7178 % 0.932361 1.000 27
  -5  -7  -2   49.3953   41.0597    2.5180    0.0000    8.3356    1.3129    1.4027    5.9425   7190 % 0.739339 1.000 27
  -5  -6  -2   55.2132   43.5982    3.4402    0.0000   11.6151    1.2660    1.3812    8.4096   7191 % 0.661335 1.000 27
  -5   9  -2   33.5052   28.5874    1.5580    0.0000    4.9178    1.4625    1.5003    3.2778   7199 % 0.903086 1.000 27
  -3  -8  -1   28.7106   34.8812   -0.1307    0.0000   -6.1706    1.7276    1.7513   -3.5235   7214 % 0.764865 1.000 27
  -3  -7  -1   45.8356   37.5753    2.6510    0.0000    8.2603    1.3712    1.4458    5.7134   7215 % 0.677460 1.000 27
  -3  10  -1   25.6164   31.8418    0.0991    0.0000   -6.2254    1.7138    1.7328   -3.5927   7221 % 0.942114 1.000 27
  -2   5  -1  134.1180  141.3580    4.5885    0.0000   -7.2398    1.0696    1.7155   -4.2204   7224 % 0.482516 1.000 27
  -2   6  -1  115.0630  123.3130   -5.8746    0.0000   -8.2500    1.0881    1.5836   -5.2095   7225 % 0.570325 1.000 27
  -2   7  -1   84.6841   99.9135   -4.2119    0.0000  -15.2293    1.1230    1.4065  -10.8278   7226 % 0.659188 1.000 27
  -2   8  -1   47.5573   42.7352    2.8437    0.0000    4.8221    1.3153    1.3986    3.4478   7227 % 0.748729 1.000 27
  -2   9  -1   26.9481   33.1376    1.0477    0.0000   -6.1895    1.7422    1.7630   -3.5109   7228 % 0.838732 1.000 27
  -1  -7   0   50.3389   40.5598    3.1302    0.0000    9.7790    1.3618    1.4518    6.7356   7231 % 0.645526 1.000 27
   0   4   0  274.5600  247.0380   27.0730    0.0000   27.5212    1.0198    2.9289    9.3965   7236 % 0.366703 1.000 27
   0   6   0   98.4937   85.8662   -9.3538    0.0000   12.6275    1.2016    1.5537    8.1274   7237 % 0.550055 1.000 27
   0  10   0   38.5850   44.9878   -2.7864    0.0000   -6.4028    1.3166    1.3720   -4.6669   7239 % 0.916758 1.000 27
   2   4   1  225.6760  256.8380    9.4488    0.0000  -31.1622    1.0225    2.4776  -12.5776   7252 % 0.396461 1.000 27
   2   5   1  153.5430  145.8460   -4.5885    0.0000    7.6977    1.0515    1.8610    4.1364   7253 % 0.482516 1.000 27
   2   7   1   79.1669   71.2608    4.2119    0.0000    7.9061    1.1501    1.3962    5.6624   7255 % 0.659188 1.000 27
   4  -4   2  140.5190  159.0310    3.3123    0.0000  -18.5128    1.0586    1.7593  -10.5228   7270 % 0.474670 1.000 27
   4   4   2  162.5840  179.6690    3.3123    0.0000  -17.0856    1.0367    1.9282   -8.8608   7276 % 0.474670 1.000 27
   4   5   2  106.6890   80.9667   -1.9359    0.0000   25.7226    1.1116    1.5408   16.6945   7277 % 0.548591 1.000 27
   4   6   2   63.4405   56.8674   -1.8195    0.0000    6.5731    1.2523    1.4039    4.6821   7278 % 0.627217 1.000 27
   4   9   2   25.1297   19.7094   -0.6740    0.0000    5.4203    1.7887    1.8063    3.0008   7281 % 0.878408 1.000 27
   6  -5   3   62.0194   52.7987    1.2312    0.0000    9.2207    1.2681    1.4117    6.5317   7294 % 0.643819 1.000 27
   6  -4   3   99.3393  104.3310    1.1519    0.0000   -4.9919    1.1144    1.4929   -3.3438   7295 % 0.582119 1.000 27
   6  -3   3   80.6114   52.0365   -1.9313    0.0000   28.5749    1.1524    1.4064   20.3178   7296 % 0.529180 1.000 27
   6  -2   3  107.3230  112.3790   -6.3111    0.0000   -5.0555    1.1144    1.5472   -3.2676   7297 % 0.487861 1.000 27
   6   0   3   99.0394  117.6180    1.2030    0.0000  -18.5786    1.1490    1.5170  -12.2473   7299 % 0.452096 1.000 27
   6   3   3   89.8972   82.9657    1.9313    0.0000    6.9315    1.1530    1.4620    4.7410   7302 % 0.529180 1.000 27
   6   7   3   30.5156   21.6806    0.9187    0.0000    8.8349    1.6451    1.6731    5.2805   7306 % 0.784990 1.000 27
   6   9   3   20.1941   14.1873   -0.4999    0.0000    6.0067    1.9610    1.9713    3.0470   7308 % 0.940825 1.000 27
Refinement program                                                                                                 page=  30
structure :                                                                                                15:35:54 12-11-24 

   8  -5   4   38.5526   33.5708    1.6718    0.0000    4.9817    1.4552    1.5054    3.3093   7317 % 0.757280 1.000 27
   8  -1   4   49.5247   36.1096    1.4571    0.0000   13.4152    1.3680    1.4549    9.2208   7320 % 0.609726 1.000 27
   8   1   4   44.3959   29.9802   -1.4571    0.0000   14.4158    1.4630    1.5289    9.4292   7322 % 0.609726 1.000 27
   8   2   4   54.0537   59.2520    1.1348    0.0000   -5.1983    1.2848    1.3939   -3.7293   7323 % 0.630063 1.000 27
   8   4   4   40.8925   28.4703    0.3447    0.0000   12.4222    1.3915    1.4503    8.5653   7325 % 0.705573 1.000 27
   8   5   4   39.1510   33.5649   -1.6718    0.0000    5.5861    1.3831    1.4375    3.8861   7326 % 0.757280 1.000 27
   8   6   4   33.2445   27.1199    0.2868    0.0000    6.1246    1.4950    1.5315    3.9991   7327 % 0.816041 1.000 27
   8   7   4   21.4103   15.5592   -0.0902    0.0000    5.8510    1.9337    1.9455    3.0075   7328 % 0.880443 1.000 27
  10  -5   5   24.8958   18.8252   -1.1610    0.0000    6.0705    1.7372    1.7550    3.4590   7335 % 0.881966 1.000 27
  10  -4   5   26.5895   17.9794    0.0638    0.0000    8.6100    1.7789    1.7987    4.7869   7336 % 0.837988 1.000 27
  10  -1   5   34.5905   25.8287   -1.4864    0.0000    8.7618    1.5134    1.5524    5.6438   7339 % 0.759050 1.000 27
  10   1   5   35.1411   24.8996    1.4864    0.0000   10.2415    1.4968    1.5375    6.6611   7341 % 0.759050 1.000 27
  12   0   6   17.0382   30.4357    1.2532    0.0000  -13.3975    2.3888    2.3948   -5.5944   7354 % 0.904192 1.000 27
 -12   0  -5   28.5482   19.5872    1.0369    0.0000    8.9610    1.6446    1.6692    5.3685   7372 % 0.884693 1.000 28
 -12   1  -5   43.3301   25.0096   -1.7704    0.0000   18.3205    1.3178    1.3872   13.2069   7373 % 0.889430 1.000 28
 -11   2  -5   25.4185   32.9074   -1.1165    0.0000   -7.4889    1.7546    1.7729   -4.2240   7384 % 0.839017 1.000 28
  -9  -1  -4   33.3257   21.7150    0.0573    0.0000   11.6107    1.6294    1.6631    6.9813   7401 % 0.674394 1.000 28
  -9   4  -4   51.5529   46.8017    0.5482    0.0000    4.7512    1.2938    1.3927    3.4114   7405 % 0.762151 1.000 28
  -9   8  -4   27.0832   35.6805    0.0650    0.0000   -8.5973    1.6560    1.6780   -5.1235   7409 % 0.992113 1.000 28
  -8  -7  -3   36.4033   30.8380   -2.2060    0.0000    5.5653    1.4147    1.4608    3.8098   7411 % 0.867746 1.000 28
  -8  -5  -3   54.9982   44.6923    3.4936    0.0000   10.3059    1.2700    1.3840    7.4464   7413 % 0.742479 1.000 28
  -7  -2  -3   87.6904   68.2708    5.0357    0.0000   19.4196    1.1307    1.4309   13.5718   7425 % 0.549100 1.000 28
  -7   0  -3  145.2460  155.3990   -6.0188    0.0000  -10.1538    1.0310    1.7812   -5.7006   7427 % 0.517583 1.000 28
  -6  -8  -2   32.8329   24.1381   -0.8978    0.0000    8.6948    1.5609    1.5951    5.4510   7438 % 0.852303 1.000 28
  -6  -7  -2   37.0311   31.2018   -1.9015    0.0000    5.8293    1.4852    1.5307    3.8082   7439 % 0.774825 1.000 28
  -6   7  -3   48.4056   37.3965   -0.9187    0.0000   11.0091    1.2819    1.3702    8.0345   7445 % 0.784990 1.000 28
  -5  -5  -2  103.1840  111.8300   -5.2257    0.0000   -8.6464    1.1000    1.5082   -5.7330   7451 % 0.587294 1.000 28
  -5  -4  -2  103.9930   97.7067   -5.1996    0.0000    6.2861    1.1212    1.5293    4.1106   7452 % 0.518917 1.000 28
  -4   3  -2  203.7910  220.7650   -3.0529    0.0000  -16.9738    1.0283    2.2826   -7.4361   7462 % 0.408020 1.000 28
  -4   4  -2  117.3610  112.1160    3.3123    0.0000    5.2454    1.1217    1.6235    3.2310   7463 % 0.474670 1.000 28
  -4   5  -2  138.8300  154.0290    1.9359    0.0000  -15.1995    1.0517    1.7416   -8.7271   7464 % 0.548591 1.000 28
  -4   7  -2   68.2627   53.0302   -1.2601    0.0000   15.2325    1.1976    1.3785   11.0503   7466 % 0.708984 1.000 28
  -4   8  -2   49.0082   38.9782    1.0959    0.0000   10.0300    1.3039    1.3929    7.2006   7467 % 0.792922 1.000 28
  -4  10  -2   32.6741   26.0941   -0.5614    0.0000    6.5801    1.4538    1.4900    4.4161   7469 % 0.965032 1.000 28
  -3  -6  -1   57.4186   46.8391   -0.5226    0.0000   10.5796    1.3558    1.4724    7.1852   7472 % 0.591350 1.000 28
  -3  -5  -1  148.4440  159.4800   -7.8869    0.0000  -11.0365    1.0519    1.8194   -6.0661   7473 % 0.507194 1.000 28
  -3  -4  -1  164.0390  187.1920   -3.1842    0.0000  -23.1534    1.0263    1.9350  -11.9657   7474 % 0.426152 1.000 28
  -2   5  -1  166.5880  178.0480    4.5885    0.0000  -11.4602    1.0502    1.9693   -5.8195   7478 % 0.482516 1.000 28
  -2   6  -1  141.6480  154.5150   -5.8746    0.0000  -12.8672    1.0667    1.7732   -7.2564   7479 % 0.570325 1.000 28
  -2   8  -1   61.6895   49.6528    2.8437    0.0000   12.0368    1.2660    1.4083    8.5469   7481 % 0.748729 1.000 28
  -1  -7   0   55.3968   43.5373    3.1302    0.0000   11.8594    1.2988    1.4120    8.3989   7485 % 0.645526 1.000 28
  -1  -5   0   55.7943   45.4015    0.3885    0.0000   10.3927    1.4661    1.5687    6.6252   7486 % 0.463677 1.000 28
   0   8   0   86.8545   52.8441    5.3093    0.0000   34.0104    1.1709    1.4579   23.3285   7491 % 0.733407 1.000 28
   1  -6   1   30.2357   19.6489    0.9056    0.0000   10.5868    1.8968    1.9207    5.5119   7497 % 0.557330 1.000 28
   2  10   1   25.7876   15.4881   -1.3941    0.0000   10.2995    1.7547    1.7736    5.8072   7510 % 0.929062 1.000 28
   3  -6   2   30.1529   22.7952   -0.8785    0.0000    7.3578    1.9003    1.9241    3.8240   7515 % 0.599339 1.000 28
   4  -3   2  230.9860  219.6270   -3.0529    0.0000   11.3588    1.0120    2.5218    4.5042   7527 % 0.408020 1.000 28
   5  -7   3   37.9276   47.1116   -2.8641    0.0000   -9.1840    1.4963    1.5436   -5.9497   7539 % 0.749985 1.000 28
   5  10   2   24.1702   30.0235    0.7538    0.0000   -5.8533    1.7211    1.7380   -3.3678   7548 % 0.987547 1.000 28
   6  -3   3   92.3071   68.6979   -1.9313    0.0000   23.6092    1.1418    1.4683   16.0794   7553 % 0.529180 1.000 28
   6  -1   3   89.1353  107.2430    2.2626    0.0000  -18.1074    1.1802    1.4790  -12.2430   7555 % 0.461298 1.000 28
   7  -9   4   17.6579   27.5578    0.1509    0.0000   -9.8999    2.2285    2.2355   -4.4286   7566 % 0.985318 1.000 28
Refinement program                                                                                                 page=  31
structure :                                                                                                15:35:54 12-11-24 

   7  -6   4   30.7539   43.7035    2.3903    0.0000  -12.9497    1.6795    1.7074   -7.5845   7569 % 0.769838 1.000 28
   7   6   3   45.9064   50.8881    2.2852    0.0000   -4.9817    1.3658    1.4409   -3.4573   7575 % 0.755283 1.000 28
   8  -4   4   53.6228   39.3573    0.3447    0.0000   14.2654    1.2821    1.3897   10.2649   7583 % 0.705573 1.000 28
   8  -3   4   48.4799   42.1782   -0.0979    0.0000    6.3017    1.3387    1.4238    4.4260   7584 % 0.662572 1.000 28
   9  -6   5   20.1668   32.9242    1.4044    0.0000  -12.7574    2.1620    2.1714   -5.8753   7596 % 0.881761 1.000 28
  10  -2   5   26.7694   17.3551    0.4267    0.0000    9.4143    1.6978    1.7188    5.4772   7612 % 0.775481 1.000 28
  10   1   5   40.2119   31.5211    1.4864    0.0000    8.6908    1.3864    1.4435    6.0205   7615 % 0.759050 1.000 28
 -12  -3  -5   50.8104   58.6455   -1.9293    0.0000   -7.8351    1.2980    1.3939   -5.6211   7650 % 0.926456 1.000 29
 -12  -1  -5   34.2447   41.7923    1.7704    0.0000   -7.5476    1.5506    1.5880   -4.7530   7652 % 0.889430 1.000 29
 -12   1  -5   38.9974   32.9409   -1.7704    0.0000    6.0566    1.4732    1.5239    3.9743   7654 % 0.889430 1.000 29
 -11  -5  -4   26.9240   19.8401   -0.3087    0.0000    7.0839    1.7717    1.7920    3.9530   7660 % 0.922986 1.000 29
 -11   2  -5   29.8178   36.4527   -1.1165    0.0000   -6.6349    1.8194    1.8437   -3.5988   7665 % 0.839017 1.000 29
 -10  -5  -4   61.4101   72.7716    3.4055    0.0000  -11.3615    1.2335    1.3779   -8.2454   7671 % 0.865635 1.000 29
 -10  -3  -4   58.8388   52.4557   -3.5418    0.0000    6.3831    1.2730    1.4024    4.5516   7673 % 0.784125 1.000 29
 -10  -2  -4   66.6851   75.3658   -0.5488    0.0000   -8.6807    1.2049    1.3771   -6.3034   7674 % 0.756856 1.000 29
  -9  -7  -3   18.2757   26.9449   -0.9790    0.0000   -8.6693    2.5991    2.6055   -3.3273   7680 % 0.914343 1.000 29
  -9   1  -4   63.3632   75.7469   -0.0573    0.0000  -12.3837    1.2744    1.4232   -8.7011   7685 % 0.674394 1.000 29
  -9   3  -4   41.5644   31.3748   -0.3653    0.0000   10.1896    1.5289    1.5844    6.4310   7686 % 0.722525 1.000 29
  -9   5  -4   48.4551   35.7225   -0.3154    0.0000   12.7326    1.2981    1.3856    9.1892   7688 % 0.810255 1.000 29
  -8  -6  -3   59.9566   38.8162    0.9619    0.0000   21.1404    1.2409    1.3782   15.3397   7695 % 0.802324 1.000 29
  -8  -4  -3   79.9887   87.5271   -1.0726    0.0000   -7.5384    1.1683    1.4159   -5.3242   7697 % 0.689663 1.000 29
  -8   6  -4   25.5558   17.3925    0.2868    0.0000    8.1633    1.9135    1.9304    4.2287   7701 % 0.816041 1.000 29
  -8   7  -4   24.2611   12.9267    0.0902    0.0000   11.3344    1.9641    1.9790    5.7274   7702 % 0.880443 1.000 29
  -7  -2  -3  134.6150  155.7980    5.0357    0.0000  -21.1829    1.0612    1.7141  -12.3579   7709 % 0.549100 1.000 29
  -7   0  -3  151.5710  186.1610   -6.0188    0.0000  -34.5901    1.0596    1.8493  -18.7040   7711 % 0.517583 1.000 29
  -6  -7  -2   39.6409   28.6421   -1.9015    0.0000   10.9988    1.5098    1.5610    7.0461   7722 % 0.774825 1.000 29
  -6  -5  -2  111.7350   94.7127    5.3039    0.0000   17.0227    1.0919    1.5623   10.8962   7724 % 0.631385 1.000 29
  -6   4  -3  126.5090  118.3850    1.1519    0.0000    8.1239    1.0521    1.6454    4.9373   7727 % 0.582119 1.000 29
  -6   5  -3   60.0550   43.1324    1.2312    0.0000   16.9226    1.3146    1.4453   11.7087   7728 % 0.643819 1.000 29
  -6   6  -3   50.9146   31.3949   -2.1199    0.0000   19.5197    1.3847    1.4753   13.2309   7729 % 0.712005 1.000 29
  -6   7  -3   35.5935   23.5074   -0.9187    0.0000   12.0861    1.6084    1.6474    7.3367   7730 % 0.784990 1.000 29
  -6   8  -3   36.6442   29.6363    0.8495    0.0000    7.0079    1.5050    1.5490    4.5242   7731 % 0.861555 1.000 29
  -6   9  -3   19.3830    9.4215    0.4999    0.0000    9.9615    2.2236    2.2320    4.4630   7732 % 0.940825 1.000 29
  -5  -3  -2  171.0230  164.8180    7.7689    0.0000    6.2047    1.0583    2.0112    3.0851   7738 % 0.458741 1.000 29
  -4   3  -2  211.2770  219.3720   -3.0529    0.0000   -8.0952    1.0439    2.3566   -3.4351   7747 % 0.408020 1.000 29
  -4   4  -2  111.8730   83.0602    3.3123    0.0000   28.8129    1.1929    1.6354   17.6184   7748 % 0.474670 1.000 29
  -4   6  -2   97.0062   92.0288   -1.8195    0.0000    4.9774    1.1345    1.4927    3.3346   7750 % 0.627217 1.000 29
  -4   7  -2   66.7585   45.6048   -1.2601    0.0000   21.1537    1.2905    1.4529   14.5594   7751 % 0.708984 1.000 29
  -4   8  -2   51.5083   36.5814    1.0959    0.0000   14.9268    1.3522    1.4470   10.3158   7752 % 0.792922 1.000 29
  -4   9  -2   37.3015   20.2307    0.6740    0.0000   17.0708    1.4691    1.5157   11.2625   7753 % 0.878408 1.000 29
  -3  -4  -1  166.0810  188.3240   -3.1842    0.0000  -22.2432    1.0603    1.9704  -11.2885   7758 % 0.426152 1.000 29
  -3  -3  -1  277.8380  259.1760   11.1832    0.0000   18.6623    1.0054    2.9547    6.3161   7759 % 0.350391 1.000 29
  -1  -5   0   79.0816   50.4014    0.3885    0.0000   28.6802    1.2753    1.5006   19.1130   7774 % 0.463677 1.000 29
   1  -6   1   48.7145   36.1718    0.9056    0.0000   12.5427    1.4708    1.5494    8.0952   7786 % 0.557330 1.000 29
   1  -5   1   83.2226   89.4774   -3.5252    0.0000   -6.2548    1.2118    1.4701   -4.2548   7787 % 0.467084 1.000 29
   1   7   0   60.4483   46.2342    3.1302    0.0000   14.2141    1.2796    1.4152   10.0439   7790 % 0.645526 1.000 29
   3  -7   2   34.8597   26.2956    0.1963    0.0000    8.5641    1.7312    1.7660    4.8495   7798 % 0.684446 1.000 29
   3  -6   2   34.4775   27.2189   -0.8785    0.0000    7.2586    1.7809    1.8139    4.0016   7799 % 0.599339 1.000 29
   3   5   1  166.6390  187.4890   -7.8869    0.0000  -20.8492    1.0301    1.9591  -10.6425   7802 % 0.507194 1.000 29
   3   6   1   61.8902   51.7668   -0.5226    0.0000   10.1234    1.3298    1.4667    6.9020   7803 % 0.591350 1.000 29
   3  10   1   21.4336   28.6334    0.0991    0.0000   -7.1997    2.0692    2.0803   -3.4610   7807 % 0.942114 1.000 29
   5   5   2  101.2640   96.0443   -5.2257    0.0000    5.2193    1.0937    1.4905    3.5017   7822 % 0.587294 1.000 29
Refinement program                                                                                                 page=  32
structure :                                                                                                15:35:54 12-11-24 

   5   6   2   60.7264   50.3935    3.4402    0.0000   10.3330    1.2630    1.4014    7.3731   7823 % 0.661335 1.000 29
   5   7   2   47.8738   39.8183    2.5180    0.0000    8.0555    1.3880    1.4683    5.4864   7824 % 0.739339 1.000 29
   5   8   2   37.0540   31.1223   -1.7200    0.0000    5.9317    1.4843    1.5299    3.8772   7825 % 0.820176 1.000 29
   5   9   2   32.4715   25.6217   -1.5580    0.0000    6.8499    1.6199    1.6521    4.1461   7826 % 0.903086 1.000 29
   6  -3   3   60.3283   41.9857   -1.9313    0.0000   18.3426    1.3940    1.5190   12.0756   7832 % 0.529180 1.000 29
   7  -7   4   27.6025   38.6872    0.5282    0.0000  -11.0847    1.8024    1.8234   -6.0792   7838 % 0.837800 1.000 29
   7   4   3   85.5167  101.1140   -3.7937    0.0000  -15.5971    1.1401    1.4252  -10.9438   7845 % 0.634322 1.000 29
   7   5   3   51.1898   55.9982   -1.0966    0.0000   -4.8084    1.2971    1.3945   -3.4481   7846 % 0.691378 1.000 29
   7   6   3   35.0642   26.4019    2.2852    0.0000    8.6623    1.6498    1.6867    5.1357   7847 % 0.755283 1.000 29
   8  -3   4   47.5037   29.9546   -0.0979    0.0000   17.5491    1.3894    1.4683   11.9517   7854 % 0.662572 1.000 29
   8  -1   4   42.9418   36.8877    1.4571    0.0000    6.0542    1.5172    1.5768    3.8396   7855 % 0.609726 1.000 29
   9   4   4   40.1609   45.8846    0.5482    0.0000   -5.7237    1.4404    1.4954   -3.8276   7867 % 0.762151 1.000 29
   9   6   4   26.0979   19.7167    0.4278    0.0000    6.3811    1.7205    1.7401    3.6671   7869 % 0.865426 1.000 29
  10  -3   5   22.9717   14.9352    0.7845    0.0000    8.0365    1.9698    1.9832    4.0524   7875 % 0.802118 1.000 29
  11   2   5   31.0483   40.0974   -1.1165    0.0000   -9.0490    1.6007    1.6306   -5.5496   7887 % 0.839017 1.000 29
  11   6   5   18.1769   10.2333   -0.4184    0.0000    7.9436    2.1428    2.1505    3.6938   7891 % 0.986353 1.000 29
 -12   1  -5   36.2409   27.8959   -1.7704    0.0000    8.3450    1.4100    1.4558    5.7321   7914 % 0.889430 1.000 30
 -12   2  -5   41.5078   34.3744   -1.7417    0.0000    7.1334    1.3166    1.3805    5.1673   7915 % 0.903493 1.000 30
 -11  -6  -4   25.4382   35.2633   -1.3206    0.0000   -9.8251    1.6589    1.6783   -5.8542   7919 % 0.971778 1.000 30
 -11  -4  -4   34.1233   41.7325    1.4194    0.0000   -7.6092    1.4872    1.5259   -4.9867   7921 % 0.881058 1.000 30
 -10  -3  -4   56.3409   52.0529   -3.5418    0.0000    4.2881    1.2389    1.3610    3.1507   7933 % 0.784125 1.000 30
 -10  -2  -4   31.9124   24.7851   -0.5488    0.0000    7.1273    1.6044    1.6358    4.3570   7934 % 0.756856 1.000 30
 -10  -1  -4   63.8991   75.3465    4.8260    0.0000  -11.4474    1.2113    1.3695   -8.3588   7935 % 0.740012 1.000 30
  -9  -6  -3   29.4839   24.3639   -1.6961    0.0000    5.1200    1.6127    1.6395    3.1229   7943 % 0.852505 1.000 30
  -9   1  -4   31.6970   18.4185   -0.0573    0.0000   13.2785    1.7178    1.7468    7.6015   7948 % 0.674394 1.000 30
  -9   3  -4   54.1516   49.0826   -0.3653    0.0000    5.0690    1.2308    1.3447    3.7698   7949 % 0.722525 1.000 30
  -9   4  -4   64.5949   40.6411    0.5482    0.0000   23.9538    1.1704    1.3368   17.9188   7950 % 0.762151 1.000 30
  -8  -4  -3   50.4083   63.3782   -1.0726    0.0000  -12.9699    1.3222    1.4150   -9.1658   7959 % 0.689663 1.000 30
  -8   7  -4   31.8481   36.4308    0.0902    0.0000   -4.5827    1.3925    1.4285   -3.2080   7966 % 0.880443 1.000 30
  -7  -1  -3   69.2062   63.1680   -1.3776    0.0000    6.0382    1.2369    1.4173    4.2603   7973 % 0.525640 1.000 30
  -7   1  -3  111.8260  101.1040    1.3776    0.0000   10.7219    1.0990    1.5679    6.8383   7975 % 0.525640 1.000 30
  -6  -5  -2   75.3658   66.5327    5.3039    0.0000    8.8331    1.1444    1.3703    6.4461   7983 % 0.631385 1.000 30
  -6  -4  -2   60.9442   66.9477   -2.2467    0.0000   -6.0035    1.2577    1.3976   -4.2956   7984 % 0.568337 1.000 30
  -6   5  -3   29.1582   18.8762    1.2312    0.0000   10.2820    1.9497    1.9714    5.2156   7988 % 0.643819 1.000 30
  -6   7  -3   30.3529   23.0430   -0.9187    0.0000    7.3099    1.6325    1.6604    4.4024   7990 % 0.784990 1.000 30
  -6   8  -3   24.1433   18.2598    0.8495    0.0000    5.8835    1.7707    1.7871    3.2923   7991 % 0.861555 1.000 30
  -5  -2  -2  203.0000  210.4420   10.4210    0.0000   -7.4424    1.0197    2.2717   -3.2761   7998 % 0.410391 1.000 30
  -4   3  -2  137.7130  119.6830   -3.0529    0.0000   18.0298    1.1016    1.7635   10.2239   8008 % 0.408020 1.000 30
  -3  -3  -1  240.0960  252.3150   11.1832    0.0000  -12.2191    1.0063    2.6033   -4.6937   8018 % 0.350391 1.000 30
  -3   7  -2   26.4462   37.7651    0.1963    0.0000  -11.3189    1.9833    2.0008   -5.6571   8022 % 0.684446 1.000 30
  -2  -6   0   45.0133   60.0092    2.0875    0.0000  -14.9958    1.3940    1.4649  -10.2367   8028 % 0.567538 1.000 30
  -1   5  -1   75.5036   89.5969   -3.5252    0.0000  -14.0932    1.2430    1.4543   -9.6905   8035 % 0.467084 1.000 30
  -1   7  -1   37.2277   27.5509    1.1897    0.0000    9.6768    1.5593    1.6031    6.0361   8037 % 0.647977 1.000 30
   1  -5   1   82.9867   74.7790   -3.5252    0.0000    8.2077    1.1881    1.4493    5.6634   8044 % 0.467084 1.000 30
   1  -4   1  110.8430  136.3740   -0.2729    0.0000  -25.5313    1.1259    1.5800  -16.1594   8045 % 0.377528 1.000 30
   1   5   0  101.5560   84.3250    0.3885    0.0000   17.2309    1.1294    1.5189   11.3446   8046 % 0.463677 1.000 30
   3   5   1  140.9430  146.3630   -7.8869    0.0000   -5.4193    1.0479    1.7563   -3.0856   8063 % 0.507194 1.000 30
   5  -5   3   35.0642   40.9439    1.2507    0.0000   -5.8796    1.5643    1.6031   -3.6677   8082 % 0.600641 1.000 30
   5   2   2  232.8970  205.3000   10.4210    0.0000   27.5968    0.9974    2.5336   10.8925   8084 % 0.410391 1.000 30
   5   3   2  140.4770  119.8870    7.7689    0.0000   20.5892    1.0546    1.7566   11.7212   8085 % 0.458741 1.000 30
   6   8   2   32.1574   26.8529   -0.8978    0.0000    5.3045    1.4740    1.5087    3.5160   8103 % 0.852303 1.000 30
   6   9   2   24.2734   18.6244    1.7875    0.0000    5.6490    1.7262    1.7431    3.2407   8104 % 0.932361 1.000 30
Refinement program                                                                                                 page=  33
structure :                                                                                                15:35:54 12-11-24 

   7  -6   4   35.8594   44.1316    2.3903    0.0000   -8.2722    1.4752    1.5182   -5.4488   8108 % 0.769838 1.000 30
   8  -3   4   56.2894   61.2838   -0.0979    0.0000   -4.9943    1.1521    1.2822   -3.8950   8124 % 0.662572 1.000 30
   8  -1   4   41.9833   50.7149    1.4571    0.0000   -8.7316    1.4411    1.5010   -5.8173   8125 % 0.609726 1.000 30
   8   7   3   34.7620   44.1882   -2.2060    0.0000   -9.4262    1.3837    1.4267   -6.6070   8129 % 0.867746 1.000 30
   9   1   4   44.9867   31.0939    0.0573    0.0000   13.8928    1.3226    1.3970    9.9445   8136 % 0.674394 1.000 30
   9   2   4   36.2795   29.9177    1.7023    0.0000    6.3618    1.5215    1.5642    4.0672   8137 % 0.692835 1.000 30
   9   4   4   31.0193   25.3057    0.5482    0.0000    5.7136    1.5797    1.6098    3.5492   8139 % 0.762151 1.000 30
  11  -5   6   15.1888   24.1377   -0.7337    0.0000   -8.9489    2.4097    2.4145   -3.7064   8156 % 0.956727 1.000 30
 -12   2  -5   39.3179   51.9808   -1.7417    0.0000  -12.6628    1.3963    1.4506   -8.7293   8191 % 0.903493 1.000 31
 -11  -4  -4   41.1570   36.0444    1.4194    0.0000    5.1126    1.3558    1.4169    3.6084   8196 % 0.881058 1.000 31
 -11   5  -5   21.4593   11.8482    0.4200    0.0000    9.6111    1.9059    1.9180    5.0110   8202 % 0.938320 1.000 31
 -10  -2  -4   56.9746   67.0052   -0.5488    0.0000  -10.0307    1.2699    1.3918   -7.2069   8208 % 0.756856 1.000 31
  -9  -4  -3   53.2766   68.0559    2.5217    0.0000  -14.7792    1.3214    1.4248  -10.3731   8220 % 0.747446 1.000 31
  -9   1  -4   63.2424   74.0061   -0.0573    0.0000  -10.7637    1.2144    1.3692   -7.8614   8223 % 0.674394 1.000 31
  -8  -3  -3  105.4470  113.1680   -5.1876    0.0000   -7.7213    1.0835    1.5119   -5.1070   8232 % 0.645604 1.000 31
  -7   0  -3  147.2730  160.3340   -6.0188    0.0000  -13.0612    1.0497    1.8086   -7.2218   8247 % 0.517583 1.000 31
  -7   1  -3  110.1140  101.9220    1.3776    0.0000    8.1925    1.1011    1.5572    5.2609   8248 % 0.525640 1.000 31
  -7   9  -4   23.5393   30.9619    0.1509    0.0000   -7.4226    1.6823    1.6987   -4.3696   8252 % 0.985318 1.000 31
  -6  -8  -1   21.0950   11.7329   -0.0933    0.0000    9.3622    1.9697    1.9809    4.7262   8254 % 0.846704 1.000 31
  -6  -4  -2   57.9025   52.8025   -2.2467    0.0000    5.1000    1.3549    1.4734    3.4614   8256 % 0.568337 1.000 31
  -6  -3  -2   98.4368   87.4334   -5.7524    0.0000   11.0034    1.1439    1.5091    7.2913   8257 % 0.513980 1.000 31
  -6   3  -3   49.7293   39.4918   -1.9313    0.0000   10.2375    1.4690    1.5508    6.6012   8258 % 0.529180 1.000 31
  -6   5  -3   43.6234   32.1621    1.2312    0.0000   11.4613    1.4923    1.5548    7.3717   8260 % 0.643819 1.000 31
  -5   8  -3   24.4029   18.4878   -0.8865    0.0000    5.9150    1.8113    1.8276    3.2365   8273 % 0.829786 1.000 31
  -5  10  -3   15.4370    8.2499    0.4924    0.0000    7.1871    2.3061    2.3113    3.1095   8275 % 0.995542 1.000 31
  -4   3  -2  129.4850  120.8430   -3.0529    0.0000    8.6419    1.1364    1.7228    5.0161   8280 % 0.408020 1.000 31
  -3  -2  -1  191.1880  202.9410   -5.5841    0.0000  -11.7533    1.0484    2.1805   -5.3902   8287 % 0.284168 1.000 31
  -3   5  -2   62.2479   43.2262    0.8166    0.0000   19.0217    1.2956    1.4374   13.2334   8288 % 0.516487 1.000 31
  -3   7  -2   23.3431   13.2503    0.1963    0.0000   10.0928    2.1312    2.1440    4.7075   8290 % 0.684446 1.000 31
  -2  -6   0   54.5985   61.1155    2.0875    0.0000   -6.5169    1.3947    1.4978   -4.3510   8296 % 0.567538 1.000 31
  -1   4  -1  107.5000   61.8345   -0.2729    0.0000   45.6658    1.1381    1.5656   29.1689   8305 % 0.377528 1.000 31
   1  -4   1   78.3849   61.3759   -0.2729    0.0000   17.0091    1.2974    1.5158   11.2209   8317 % 0.377528 1.000 31
   1   3   0  270.1090  249.7500    8.4709    0.0000   20.3590    0.9974    2.8793    7.0707   8319 % 0.283769 1.000 31
   3  -4   2   94.5087  107.5030    3.6519    0.0000  -12.9948    1.1729    1.5063   -8.6270   8334 % 0.437171 1.000 31
   4   6   1   61.9919   54.9026    3.8670    0.0000    7.0893    1.2921    1.4331    4.9468   8345 % 0.619587 1.000 31
   4  10   1   20.5937   13.7182    0.9599    0.0000    6.8755    1.9351    1.9460    3.5331   8349 % 0.960090 1.000 31
   5  -4   3   68.8157   89.1084   -2.4419    0.0000  -20.2927    1.1916    1.3760  -14.7473   8354 % 0.533976 1.000 31
   6   5   2  109.3640  101.5870    5.3039    0.0000    7.7762    1.0813    1.5379    5.0564   8368 % 0.631385 1.000 31
   6   6   2   37.9131   47.3677    1.8876    0.0000   -9.4546    1.6419    1.6851   -5.6107   8369 % 0.700782 1.000 31
   6   8   2   36.1012   31.6059   -0.8978    0.0000    4.4954    1.4501    1.4944    3.0083   8371 % 0.852303 1.000 31
   7  -6   4   48.5881   43.9716    2.3903    0.0000    4.6165    1.3326    1.4184    3.2546   8376 % 0.769838 1.000 31
   7   2   3  105.0640   97.4577    5.0357    0.0000    7.6066    1.1165    1.5331    4.9616   8381 % 0.549100 1.000 31
   8   5   3   47.6382   41.6473    3.4936    0.0000    5.9909    1.3844    1.4641    4.0920   8394 % 0.742479 1.000 31
   8   6   3   33.2295   25.4368    0.9619    0.0000    7.7927    1.5829    1.6174    4.8180   8395 % 0.802324 1.000 31
   9   1   4   49.7624   45.2117    0.0573    0.0000    4.5507    1.3504    1.4392    3.1620   8404 % 0.674394 1.000 31
   9   2   4   60.5714   76.5905    1.7023    0.0000  -16.0190    1.2275    1.3688  -11.7031   8405 % 0.692835 1.000 31
  12   4   5   18.3630   10.0499    0.9170    0.0000    8.3131    2.1374    2.1453    3.8750   8438 % 0.957681 1.000 31
 -13  -2  -5   40.1696   48.4655   -0.7734    0.0000   -8.2958    1.2671    1.3293   -6.2409   8446 % 0.968720 1.000 32
 -12   1  -5   33.0061   49.1223   -1.7704    0.0000  -16.1162    1.4558    1.4927  -10.7964   8455 % 0.889430 1.000 32
 -10  -1  -4   74.9867   91.1789    4.8260    0.0000  -16.1923    1.0995    1.3309  -12.1665   8475 % 0.740012 1.000 32
  -9  -8  -2   12.0872   22.7956    0.9452    0.0000  -10.7084    2.7508    2.7535   -3.8890   8482*% 0.972746 1.000 32
  -9  -4  -3   52.1699   39.8673    2.5217    0.0000   12.3026    1.1817    1.2918    9.5240   8486 % 0.747446 1.000 32
Refinement program                                                                                                 page=  34
structure :                                                                                                15:35:54 12-11-24 

  -9   1  -4   39.2925   52.0240   -0.0573    0.0000  -12.7315    1.4138    1.4673   -8.6766   8489 % 0.674394 1.000 32
  -8  -2  -3   57.3167   70.9140    1.7897    0.0000  -13.5974    1.2161    1.3444  -10.1144   8498 % 0.612194 1.000 32
  -7   0  -3   85.9674   80.5146   -6.0188    0.0000    5.4528    1.1126    1.4061    3.8781   8512 % 0.517583 1.000 32
  -7   1  -3   83.7024   94.7797    1.3776    0.0000  -11.0773    1.0818    1.3678   -8.0985   8513 % 0.525640 1.000 32
  -6   4  -3   41.4693   26.5038    1.1519    0.0000   14.9655    1.3613    1.4230   10.5168   8526 % 0.582119 1.000 32
  -4  -4  -1   77.2179   81.6058   -4.5094    0.0000   -4.3879    1.1558    1.3900   -3.1567   8543 % 0.464541 1.000 32
   1   3   0  206.6630  193.8580    8.4709    0.0000   12.8051    1.0043    2.2977    5.5729   8583 % 0.283769 1.000 32
   2  -6   2   22.1788   15.7743   -0.4147    0.0000    6.4045    2.0312    2.0433    3.1344   8589 % 0.578605 1.000 32
   2   6   0   40.9475   34.6121    2.0875    0.0000    6.3354    1.3774    1.4370    4.4089   8591 % 0.567538 1.000 32
   2   8   0   29.4550   23.4075   -1.8000    0.0000    6.0476    1.5481    1.5759    3.8375   8592 % 0.746609 1.000 32
   3  -4   2   75.0027   66.0886    3.6519    0.0000    8.9141    1.2080    1.4219    6.2693   8599 % 0.437171 1.000 32
   3   2   1  172.2760  156.0160   -5.5841    0.0000   16.2596    1.0396    2.0121    8.0808   8601 % 0.284168 1.000 32
   4  -6   3   31.8496   45.5247    1.8348    0.0000  -13.6751    1.6327    1.6634   -8.2209   8608 % 0.639732 1.000 32
   4   6   1   49.9159   39.4728    3.8670    0.0000   10.4432    1.2581    1.3535    7.7156   8611 % 0.619587 1.000 32
   4   7   1   65.3697   52.6840   -3.3554    0.0000   12.6858    1.1129    1.2907    9.8287   8612 % 0.702243 1.000 32
   5  -4   3   36.4650   41.4753   -2.4419    0.0000   -5.0102    1.5563    1.5984   -3.1345   8619 % 0.533976 1.000 32
   5   2   2  198.1050  182.0470   10.4210    0.0000   16.0578    1.0080    2.2228    7.2242   8621 % 0.410391 1.000 32
   6  -2   3  101.2290   91.1460   -6.3111    0.0000   10.0834    1.0792    1.4797    6.8145   8631 % 0.487861 1.000 32
   6   4   2   53.5621   48.6302   -2.2467    0.0000    4.9319    1.2528    1.3625    3.6198   8634 % 0.568337 1.000 32
   6   5   2   67.8255   55.0136    5.3039    0.0000   12.8119    1.1581    1.3421    9.5460   8635 % 0.631385 1.000 32
   6   6   2   46.3422   36.3538    1.8876    0.0000    9.9884    1.2483    1.3316    7.5012   8636 % 0.700782 1.000 32
   7  -4   4   65.8050   85.4506   -5.2579    0.0000  -19.6456    1.1846    1.3551  -14.4978   8644 % 0.651584 1.000 32
   7   1   3   87.0517   82.2107   -1.3776    0.0000    4.8410    1.1097    1.4104    3.4324   8647 % 0.525640 1.000 32
   8  -7   5   19.8040   29.0124   -1.9258    0.0000   -9.2084    2.0097    2.0194   -4.5599   8655 % 0.896504 1.000 32
   8   4   3   78.1211   82.9247   -1.0726    0.0000   -4.8036    1.0989    1.3483   -3.5627   8660 % 0.689663 1.000 32
   8   5   3   52.8157   58.2743    3.4936    0.0000   -5.4586    1.1976    1.3089   -4.1705   8661 % 0.742479 1.000 32
   8   6   3   32.4900   23.8621    0.9619    0.0000    8.6279    1.4635    1.4992    5.7552   8662 % 0.802324 1.000 32
   9   0   4   40.2616   29.8948    1.0814    0.0000   10.3668    1.3835    1.4408    7.1950   8670 % 0.668133 1.000 32
  11  -4   6   14.6697   23.5160   -1.5385    0.0000   -8.8462    2.3518    2.3564   -3.7542   8689 % 0.916344 1.000 32
  12   3   5   40.6596   47.1572   -1.9293    0.0000   -6.4976    1.2420    1.3069   -4.9719   8704 % 0.926456 1.000 32
 -13   0  -5   28.9396   23.6138    1.7858    0.0000    5.3258    1.5947    1.6207    3.2860   8714 % 0.951210 1.000 33
 -11  -3  -4   40.6423   29.8424    0.2677    0.0000   10.7999    1.3594    1.4189    7.6116   8727 % 0.847014 1.000 33
 -10  -1  -4   92.1293   77.6550    4.8260    0.0000   14.4743    1.0876    1.4254   10.1548   8737 % 0.740012 1.000 33
 -10   0  -4   42.0726   33.8910   -0.2597    0.0000    8.1816    1.4511    1.5108    5.4153   8738 % 0.734311 1.000 33
  -9  -4  -3   75.1392   62.7790    2.5217    0.0000   12.3602    1.1006    1.3327    9.2749   8747 % 0.747446 1.000 33
  -9  -3  -3   59.5097   46.3411   -1.9965    0.0000   13.1685    1.2250    1.3619    9.6692   8748 % 0.706997 1.000 33
  -8  -9  -1   19.7028   25.8263   -0.4806    0.0000   -6.1235    2.0251    2.0347   -3.0096   8755 % 0.998277 1.000 33
  -8  -2  -3   84.4606   76.8180    1.7897    0.0000    7.6427    1.1378    1.4170    5.3934   8759 % 0.612194 1.000 33
  -8   5  -4   38.4877   44.3080    1.6718    0.0000   -5.8204    1.4212    1.4724   -3.9529   8764 % 0.757280 1.000 33
  -7  -4  -2   59.3203   66.7817   -1.2673    0.0000   -7.4614    1.2753    1.4065   -5.3050   8771 % 0.621698 1.000 33
  -7   1  -3  113.5130  119.5950    1.3776    0.0000   -6.0817    1.0585    1.5521   -3.9185   8774 % 0.525640 1.000 33
  -6  -7  -1   24.9199   19.0830    1.2366    0.0000    5.8369    1.8539    1.8706    3.1203   8782 % 0.768661 1.000 33
  -6  -2  -2   92.3331   80.3281    5.3488    0.0000   12.0050    1.1756    1.4949    8.0308   8785 % 0.471331 1.000 33
  -6   3  -3   41.4367   31.3252   -1.9313    0.0000   10.1115    1.5843    1.6376    6.1744   8786 % 0.529180 1.000 33
  -5  -9   0   25.8457   32.0796    1.3469    0.0000   -6.2339    1.7256    1.7449   -3.5727   8791 % 0.896036 1.000 33
  -5  -5  -1   54.0555   49.3244    0.9850    0.0000    4.7311    1.3421    1.4469    3.2698   8793 % 0.579138 1.000 33
  -4   9  -3   18.0333   27.5367    0.7417    0.0000   -9.5034    2.1959    2.2033   -4.3132   8807 % 0.887388 1.000 33
  -2  -4   0  176.3110  158.7390   -8.2994    0.0000   17.5723    1.0303    2.0421    8.6052   8822 % 0.392441 1.000 33
  -1  -7   1   34.5789   27.6228    1.1897    0.0000    6.9561    1.5645    1.6023    4.3413   8831 % 0.647977 1.000 33
  -1   3  -1  194.1830  233.8530    5.1804    0.0000  -39.6694    1.0235    2.1951  -18.0721   8833 % 0.289303 1.000 33
   1  -3   1  223.1000  231.3870    5.1804    0.0000   -8.2867    1.0132    2.4503   -3.3819   8845 % 0.289303 1.000 33
   2  -9   3   27.5608   35.8413   -1.6407    0.0000   -8.2805    1.7507    1.7722   -4.6723   8852 % 0.853721 1.000 33
Refinement program                                                                                                 page=  35
structure :                                                                                                15:35:54 12-11-24 

   3  -8   3   64.2199   74.6653    3.0600    0.0000  -10.4453    1.2037    1.3643   -7.6563   8861 % 0.781273 1.000 33
   4  -6   3   55.0545   61.3091    1.8348    0.0000   -6.2545    1.2606    1.3755   -4.5469   8871 % 0.639732 1.000 33
   4   4   1   93.1837  100.4990   -4.5094    0.0000   -7.3151    1.1155    1.4535   -5.0326   8873 % 0.464541 1.000 33
   4   5   1   47.1922   31.6244    1.3547    0.0000   15.5678    1.4388    1.5142   10.2811   8874 % 0.539850 1.000 33
   5  -8   4   33.9971   40.5759    2.6490    0.0000   -6.5788    1.5707    1.6071   -4.0936   8878 % 0.843055 1.000 33
   6   4   2   52.3622   40.8412   -2.2467    0.0000   11.5210    1.3445    1.4428    7.9849   8897 % 0.568337 1.000 33
   7   1   3   44.1146   48.8968   -1.3776    0.0000   -4.7822    1.5244    1.5870   -3.0134   8909 % 0.525640 1.000 33
   8   4   3   62.7782   53.9824   -1.0726    0.0000    8.7958    1.1923    1.3475    6.5276   8924 % 0.689663 1.000 33
  10  -3   5   28.2294   35.4965    0.7845    0.0000   -7.2671    1.6773    1.7009   -4.2724   8945 % 0.802118 1.000 33
  10   2   4   62.2085   48.7176   -0.5488    0.0000   13.4910    1.1743    1.3289   10.1522   8949 % 0.756856 1.000 33
  10   3   4   93.1509   87.7240   -3.5418    0.0000    5.4269    1.0590    1.4104    3.8478   8950 % 0.784125 1.000 33
  11  -4   6   22.8648   17.2977   -1.5385    0.0000    5.5671    1.7953    1.8098    3.0760   8955 % 0.916344 1.000 33
  11   1   5   20.7171   27.6368   -0.8572    0.0000   -6.9196    2.0804    2.0907   -3.3097   8959 % 0.823855 1.000 33
  12   3   5   37.9473   53.4191   -1.9293    0.0000  -15.4718    1.3361    1.3889  -11.1395   8969 % 0.926456 1.000 33
 -12   1  -5   38.5953   44.0591   -1.7704    0.0000   -5.4637    1.4147    1.4664   -3.7260   8988 % 0.889430 1.000 34
 -12   2  -5   32.6205   23.7392   -1.7417    0.0000    8.8813    1.4975    1.5326    5.7948   8989 % 0.903493 1.000 34
 -10   0  -4   32.9090   26.0156   -0.2597    0.0000    6.8934    1.7685    1.7989    3.8321   9006 % 0.734311 1.000 34
 -10   1  -4  100.4200   95.3147   -4.8260    0.0000    5.1054    1.0914    1.4831    3.4423   9007 % 0.740012 1.000 34
  -9  -7  -2   12.5260   23.6597   -0.3358    0.0000  -11.1337    3.4169    3.4192   -3.2562   9014*% 0.905631 1.000 34
  -9  -3  -3   40.7885   27.3423   -1.9965    0.0000   13.4462    1.4588    1.5147    8.8772   9017 % 0.706997 1.000 34
  -9  -2  -3  100.5770  105.3800   -3.1240    0.0000   -4.8034    1.0862    1.4804   -3.2448   9018 % 0.676626 1.000 34
  -8  -8  -1   26.5311   20.0871    1.6647    0.0000    6.4440    1.6924    1.7130    3.7618   9024 % 0.923948 1.000 34
  -8  -5  -2   40.8326   49.2148   -2.6407    0.0000   -8.3822    1.4755    1.5310   -5.4750   9026 % 0.731724 1.000 34
  -8  -1  -3  106.1170  100.3890    6.3212    0.0000    5.7277    1.1257    1.5470    3.7025   9029 % 0.591243 1.000 34
  -7  -3  -2   76.0861   86.6556   -2.4034    0.0000  -10.5695    1.1855    1.4087   -7.5032   9040 % 0.572431 1.000 34
  -7   1  -3  133.9200  118.5880    1.3776    0.0000   15.3326    1.0603    1.7081    8.9762   9042 % 0.525640 1.000 34
  -6  -2  -2  138.4900  120.8300    5.3488    0.0000   17.6593    1.0712    1.7508   10.0862   9051 % 0.471331 1.000 34
  -6   3  -3   52.6792   36.4431   -1.9313    0.0000   16.2361    1.3933    1.4896   10.8997   9052 % 0.529180 1.000 34
  -5  -4  -1   39.9600   30.8699    1.1724    0.0000    9.0901    1.6654    1.7127    5.3075   9061 % 0.509668 1.000 34
  -5   5  -3   39.2479   34.4195    1.2507    0.0000    4.8285    1.5580    1.6067    3.0052   9063 % 0.600641 1.000 34
  -4  -3  -1  178.7250  170.1680   -8.2037    0.0000    8.5576    1.0388    2.0672    4.1398   9070 % 0.396191 1.000 34
  -4   8  -3   21.8151   14.5791   -0.4996    0.0000    7.2360    2.0032    2.0150    3.5910   9074 % 0.802858 1.000 34
  -3  10  -3   21.6287   27.7653   -1.5721    0.0000   -6.1366    1.9349    1.9470   -3.1518   9086 % 0.955483 1.000 34
  -2  -7   1   74.2348   83.2580    4.2119    0.0000   -9.0233    1.1578    1.3754   -6.5607   9089 % 0.659188 1.000 34
   1  -6   2   63.0849   69.6541   -3.2377    0.0000   -6.5693    1.2317    1.3838   -4.7472   9113 % 0.565800 1.000 34
   1   8  -1   20.4157   11.6533   -0.1562    0.0000    8.7624    2.1356    2.1453    4.0844   9118 % 0.738878 1.000 34
   2  -9   3   33.4455   28.5818   -1.6407    0.0000    4.8637    1.5428    1.5786    3.0809   9121 % 0.853721 1.000 34
   2  -5   2  102.0430   94.0819    4.8253    0.0000    7.9612    1.1358    1.5269    5.2141   9123 % 0.492275 1.000 34
   2   4   0  186.2350  179.1590   -8.2994    0.0000    7.0754    1.0393    2.1327    3.3176   9125 % 0.392441 1.000 34
   2   9  -1   22.9739   30.7646   -1.0477    0.0000   -7.7907    1.8848    1.8987   -4.1032   9127 % 0.838732 1.000 34
   3  -3   2   65.3957   77.8897    0.1916    0.0000  -12.4939    1.4045    1.5493   -8.0642   9134 % 0.363713 1.000 34
   4  -9   4   21.3705   33.2370   -1.2783    0.0000  -11.8665    2.1689    2.1794   -5.4449   9139 % 0.899808 1.000 34
   4   3   1  179.9960  169.0240   -8.2037    0.0000   10.9719    1.0453    2.0815    5.2712   9143 % 0.396191 1.000 34
   5  -4   3   64.4477   58.1188   -2.4419    0.0000    6.3288    1.2599    1.4152    4.4720   9149 % 0.533976 1.000 34
   6  -2   3  136.1340  121.9140   -6.3111    0.0000   14.2199    1.0497    1.7190    8.2719   9160 % 0.487861 1.000 34
   6   8   1   22.0590   32.2754   -0.0933    0.0000  -10.2164    1.9765    1.9888   -5.1370   9166 % 0.846704 1.000 34
   7  -8   5   22.2935   16.1638    1.2171    0.0000    6.1297    1.8795    1.8926    3.2387   9169 % 0.925481 1.000 34
   7   0   3  129.4820  147.8170   -6.0188    0.0000  -18.3354    1.0596    1.6731  -10.9588   9174 % 0.517583 1.000 34
   7   5   2   60.4640   69.0956    2.8166    0.0000   -8.6315    1.2396    1.3792   -6.2585   9177 % 0.679815 1.000 34
   8   2   3   73.1444   79.3814    1.7897    0.0000   -6.2370    1.2229    1.4250   -4.3769   9187 % 0.612194 1.000 34
   8   3   3  102.3010   96.0109   -5.1876    0.0000    6.2896    1.0855    1.4916    4.2167   9188 % 0.645604 1.000 34
   8   7   2   25.8438   13.2117    0.3366    0.0000   12.6320    1.6271    1.6475    7.6675   9191 % 0.858561 1.000 34
Refinement program                                                                                                 page=  36
structure :                                                                                                15:35:54 12-11-24 

   9   0   4   39.1229   32.0827    1.0814    0.0000    7.0402    1.5030    1.5530    4.5332   9199 % 0.668133 1.000 34
   9   4   3   84.6316  103.4460    2.5217    0.0000  -18.8141    1.0888    1.3791  -13.6427   9201 % 0.747446 1.000 34
   9   5   3   35.5106   42.7153    0.9306    0.0000   -7.2048    1.5108    1.5520   -4.6423   9202 % 0.796440 1.000 34
  12   3   5   48.9581   55.5239   -1.9293    0.0000   -6.5657    1.2388    1.3320   -4.9290   9234 % 0.926456 1.000 34
 -13   0  -5   33.4320   23.5572    1.7858    0.0000    9.8749    1.5330    1.5690    6.2937   9245 % 0.951210 1.000 35
 -12   2  -5   36.5212   29.6511   -1.7417    0.0000    6.8701    1.5156    1.5589    4.4069   9255 % 0.903493 1.000 35
 -11  -5  -3   16.0437   26.6749   -0.1063    0.0000  -10.6312    2.5617    2.5668   -4.1418   9258 % 0.910882 1.000 35
 -11  -1  -4   42.4240   37.6683   -0.4315    0.0000    4.7558    1.4355    1.4969    3.1771   9261 % 0.806348 1.000 35
 -11   4  -5   24.7649   17.2931   -0.0281    0.0000    7.4718    1.8615    1.8779    3.9788   9264 % 0.897108 1.000 35
 -10   1  -4   97.2430  110.6350   -4.8260    0.0000  -13.3915    1.1008    1.4688   -9.1171   9271 % 0.740012 1.000 35
  -8  -1  -3  140.5950  167.4100    6.3212    0.0000  -26.8149    1.0520    1.7559  -15.2710   9294 % 0.591243 1.000 35
  -8   3  -4   47.2493   33.5634   -0.0979    0.0000   13.6860    1.4709    1.5449    8.8586   9296 % 0.662572 1.000 35
  -7  -9   0   20.7846   11.7682    0.3469    0.0000    9.0164    1.9750    1.9859    4.5402   9301 % 0.959226 1.000 35
  -7  -6  -1   42.8847   56.4083   -2.0101    0.0000  -13.5236    1.4318    1.4946   -9.0484   9303 % 0.738298 1.000 35
  -7   1  -3   89.0713   75.9539    1.3776    0.0000   13.1174    1.2047    1.4982    8.7555   9308 % 0.525640 1.000 35
  -6  -5  -1   47.9823   41.9893    0.4563    0.0000    5.9930    1.4464    1.5239    3.9327   9317 % 0.623806 1.000 35
  -6   3  -3   64.9107   54.7659   -1.9313    0.0000   10.1448    1.3372    1.4864    6.8249   9319 % 0.529180 1.000 35
  -6   7  -4   39.4740   34.0470   -2.1046    0.0000    5.4270    1.4541    1.5067    3.6018   9321 % 0.799004 1.000 35
  -4  -6   0   64.3218   57.3175    3.6506    0.0000    7.0043    1.2546    1.4099    4.9679   9334 % 0.617022 1.000 35
  -4   7  -3   26.6533   17.4780   -1.2870    0.0000    9.1753    1.9754    1.9933    4.6032   9339 % 0.720079 1.000 35
  -3   3  -2   53.8934   45.0044    0.1916    0.0000    8.8890    1.7163    1.7990    4.9411   9347 % 0.363713 1.000 35
  -3   8  -3   44.4567   50.9480    3.0600    0.0000   -6.4913    1.3294    1.4017   -4.6308   9350 % 0.781273 1.000 35
  -2  -7   1   84.1273   88.9758    4.2119    0.0000   -4.8486    1.1500    1.4249   -3.4027   9355 % 0.659188 1.000 35
  -2   5  -2   98.2115  103.9180    4.8253    0.0000   -5.7067    1.1363    1.5019   -3.7996   9357 % 0.492275 1.000 35
  -1  -9   2   40.0799   46.6390    2.2994    0.0000   -6.5591    1.4770    1.5305   -4.2857   9361 % 0.835662 1.000 35
  -1  -8   2   42.5911   36.6429   -0.9747    0.0000    5.9482    1.4839    1.5438    3.8530   9362 % 0.745288 1.000 35
  -1   7  -2   45.0677   53.5733    2.6422    0.0000   -8.5056    1.4689    1.5365   -5.5357   9368 % 0.655277 1.000 35
   0  -7   2   52.1996   56.8735    2.7734    0.0000   -4.6739    1.3956    1.4900   -3.1368   9372 % 0.651539 1.000 35
   0   9  -2   43.1347   56.1756   -3.0844    0.0000  -13.0409    1.4107    1.4752   -8.8403   9374 % 0.832734 1.000 35
   1  -6   2   77.6750   82.3365   -3.2377    0.0000   -4.6615    1.1793    1.4121   -3.3011   9379 % 0.565800 1.000 35
   1   7  -1   33.7031   24.2035    1.1897    0.0000    9.4996    1.7565    1.7886    5.3113   9383 % 0.647977 1.000 35
   2  -4   2  112.4860   89.8109   -1.5727    0.0000   22.6751    1.1250    1.5909   14.2529   9391 % 0.408283 1.000 35
   3  -6   3  115.1940  122.8820   -5.7901    0.0000   -7.6883    1.0886    1.5849   -4.8509   9400 % 0.612424 1.000 35
   3  -3   2   62.3009   43.9739    0.1916    0.0000   18.3270    1.4261    1.5563   11.7761   9401 % 0.363713 1.000 35
   3   5   0   51.6904   65.9432   -1.3193    0.0000  -14.2527    1.4964    1.5832   -9.0027   9402 % 0.504058 1.000 35
   4   3   1  179.3180  161.0560   -8.2037    0.0000   18.2625    1.0409    2.0734    8.8081   9412 % 0.396191 1.000 35
   5  -3   3  148.2700  154.8970   -6.8805    0.0000   -6.6267    1.0589    1.8220   -3.6371   9421 % 0.475709 1.000 35
   5   5   1   49.6820   43.6016    0.9850    0.0000    6.0804    1.4623    1.5444    3.9371   9423 % 0.579138 1.000 35
   6  -5   4   49.8357   41.8891    1.6845    0.0000    7.9466    1.3705    1.4583    5.4492   9429 % 0.660833 1.000 35
   6   2   2  115.6850   91.9440    5.3488    0.0000   23.7409    1.1255    1.6140   14.7094   9432 % 0.471331 1.000 35
   6   7   1   33.7446   39.5209    1.2366    0.0000   -5.7762    1.6180    1.6528   -3.4947   9435 % 0.768661 1.000 35
   7  -4   4   99.3106  107.1590   -5.2579    0.0000   -7.8481    1.0905    1.4750   -5.3209   9441 % 0.651584 1.000 35
   7   4   2   81.5291   57.4543   -1.2673    0.0000   24.0748    1.1370    1.3991   17.2072   9445 % 0.621698 1.000 35
   8  -6   5   39.5740   49.0673    1.3746    0.0000   -9.4933    1.4366    1.4901   -6.3711   9452 % 0.833344 1.000 35
   8  -5   5   62.3442   55.1580    3.0943    0.0000    7.1863    1.2038    1.3557    5.3009   9453 % 0.775895 1.000 35
   8   2   3   73.2980   85.2866    1.7897    0.0000  -11.9886    1.2026    1.4084   -8.5122   9457 % 0.612194 1.000 35
   9   0   4   40.6473   33.0878    1.0814    0.0000    7.5595    1.4933    1.5477    4.8844   9470 % 0.668133 1.000 35
   9   4   3   60.0908   54.9945    2.5217    0.0000    5.0962    1.2398    1.3777    3.6990   9473 % 0.747446 1.000 35
  10  -6   6   21.7141   28.0680    1.5705    0.0000   -6.3539    2.1023    2.1135   -3.0063   9477 % 0.951418 1.000 35
  10  -2   5   27.2213   14.6833    0.4267    0.0000   12.5380    1.7376    1.7588    7.1287   9480 % 0.775481 1.000 35
  10   1   4   81.9665   71.6331    4.8260    0.0000   10.3334    1.1383    1.4027    7.3669   9482 % 0.740012 1.000 35
  11  -1   5   24.3721   17.0599    0.8572    0.0000    7.3122    1.8587    1.8746    3.9007   9492 % 0.823855 1.000 35
Refinement program                                                                                                 page=  37
structure :                                                                                                15:35:54 12-11-24 

  11   3   4   26.1706   18.0986    0.2677    0.0000    8.0720    1.8150    1.8338    4.4018   9496 % 0.847014 1.000 35
  12   1   5   27.6948   21.8822    1.7704    0.0000    5.8126    1.6953    1.7177    3.3839   9503 % 0.889430 1.000 35
 -13   0  -5   27.1643   36.6606    1.7858    0.0000   -9.4963    1.7873    1.8078   -5.2530   9517 % 0.951210 1.000 36
 -11  -1  -4   37.4126   24.7863   -0.4315    0.0000   12.6263    1.4875    1.5338    8.2320   9533 % 0.806348 1.000 36
 -11   0  -4   45.5346   27.5031    1.8817    0.0000   18.0315    1.3517    1.4264   12.6417   9534 % 0.801119 1.000 36
 -10  -6  -2   28.3708   34.3642   -1.7369    0.0000   -5.9935    1.7183    1.7416   -3.4414   9539 % 0.896504 1.000 36
 -10  -3  -3   28.7263   18.4120    1.0411    0.0000   10.3143    1.7301    1.7538    5.8811   9542 % 0.769841 1.000 36
 -10   1  -4   82.2064   77.1479   -4.8260    0.0000    5.0585    1.1343    1.4009    3.6109   9545 % 0.740012 1.000 36
 -10   4  -5   26.1954   17.2737    0.0638    0.0000    8.9217    1.7541    1.7736    5.0304   9547 % 0.837988 1.000 36
  -8  -7  -1   23.0825   32.4052    0.7010    0.0000   -9.3228    1.9517    1.9653   -4.7437   9563 % 0.853003 1.000 36
  -8  -4  -2   29.5635   21.6271   -1.0778    0.0000    7.9364    1.8418    1.8654    4.2546   9565 % 0.678070 1.000 36
  -8   0  -3   88.1504   78.9107   -1.4875    0.0000    9.2397    1.1633    1.4596    6.3303   9568 % 0.584092 1.000 36
  -7  -6  -1   41.8569   25.7990   -2.0101    0.0000   16.0579    1.4442    1.5036   10.6793   9576 % 0.738298 1.000 36
  -7   1  -3  112.0170  104.9240    1.3776    0.0000    7.0927    1.0958    1.5670    4.5262   9580 % 0.525640 1.000 36
  -7   5  -4   38.0578   50.8370    0.2446    0.0000  -12.7791    1.5003    1.5479   -8.2560   9583 % 0.707250 1.000 36
  -6  -5  -1   31.3528   21.7665    0.4563    0.0000    9.5863    1.7494    1.7773    5.3937   9588 % 0.623806 1.000 36
  -6   3  -3   64.0195   43.7938   -1.9313    0.0000   20.2257    1.3379    1.4832   13.6369   9591 % 0.529180 1.000 36
  -5   8  -4   39.0231   45.1221    2.6490    0.0000   -6.0990    1.4376    1.4896   -4.0943   9603 % 0.843055 1.000 36
  -5   9  -4   25.2428   15.5406   -0.0068    0.0000    9.7022    1.7233    1.7417    5.5707   9604 % 0.923914 1.000 36
  -4  -9   1   23.5881   12.2209    0.5223    0.0000   11.3672    1.8908    1.9054    5.9657   9606 % 0.872977 1.000 36
  -4  -8   1   30.6464   36.3359    1.8779    0.0000   -5.6896    1.7066    1.7339   -3.2814   9607 % 0.786900 1.000 36
  -4  -2  -1  294.4060  322.2420   12.7978    0.0000  -27.8360    0.9935    3.1072   -8.9586   9609 % 0.339035 1.000 36
  -4   6  -3   40.8864   48.7473    1.8348    0.0000   -7.8609    1.4944    1.5493   -5.0738   9611 % 0.639732 1.000 36
  -3  -7   1   59.6875   75.4473   -2.6510    0.0000  -15.7598    1.2490    1.3843  -11.3847   9618 % 0.677460 1.000 36
  -3   7  -3   74.6458   82.2745    3.7391    0.0000   -7.6287    1.1488    1.3700   -5.5685   9621 % 0.695932 1.000 36
  -3   8  -3   57.0500   47.9677    3.0600    0.0000    9.0823    1.2191    1.3460    6.7477   9622 % 0.781273 1.000 36
  -2   5  -2  100.5290   94.4277    4.8253    0.0000    6.1009    1.1181    1.5036    4.0576   9630 % 0.492275 1.000 36
  -1  -8   2   34.5673   27.6527   -0.9747    0.0000    6.9147    1.5781    1.6155    4.2802   9636 % 0.745288 1.000 36
  -1  -5   1   87.8595   70.8816   -3.5252    0.0000   16.9780    1.1974    1.4851   11.4320   9638 % 0.467084 1.000 36
  -1   7  -2   54.0703   39.9462    2.6422    0.0000   14.1241    1.3002    1.4081   10.0305   9641 % 0.655277 1.000 36
   0   8  -2   46.9723   55.4914   -1.2061    0.0000   -8.5191    1.3444    1.4241   -5.9821   9647 % 0.742004 1.000 36
   1  -2   1  188.5570  197.1120    7.0078    0.0000   -8.5545    1.0710    2.1685   -3.9448   9655 % 0.204141 1.000 36
   1   6  -1   37.8708   32.7353    0.9056    0.0000    5.1355    1.6160    1.6598    3.0941   9657 % 0.557330 1.000 36
   2  -7   3   72.3208   66.2344    3.2619    0.0000    6.0864    1.2168    1.4155    4.2998   9664 % 0.678157 1.000 36
   2  -4   2   99.5033  105.0140   -1.5727    0.0000   -5.5110    1.1683    1.5346   -3.5912   9665 % 0.408283 1.000 36
   2   7  -1   74.0581   87.3556    4.2119    0.0000  -13.2975    1.1984    1.4088   -9.4392   9667 % 0.659188 1.000 36
   2   8  -1   51.5170   45.2029   -2.8437    0.0000    6.3141    1.2967    1.3953    4.5254   9668 % 0.748729 1.000 36
   3  -6   3   97.3499   74.3391   -5.7901    0.0000   23.0108    1.1135    1.4791   15.5578   9673 % 0.612424 1.000 36
   3   9  -1   32.4361   38.9551    2.0346    0.0000   -6.5190    1.5184    1.5526   -4.1987   9677 % 0.853168 1.000 36
   5  -6   4   75.7153   84.9847   -4.6544    0.0000   -9.2695    1.2019    1.4205   -6.5256   9690 % 0.689505 1.000 36
   5  -3   3  141.0340  158.2940   -6.8805    0.0000  -17.2596    1.0526    1.7598   -9.8076   9692 % 0.475709 1.000 36
   5   4   1   53.4041   67.2332    1.1724    0.0000  -13.8291    1.4138    1.5113   -9.1507   9693 % 0.509668 1.000 36
   6  -5   4   49.2433   43.7961    1.6845    0.0000    5.4472    1.3657    1.4517    3.7522   9700 % 0.660833 1.000 36
   6  -2   3  137.2460  121.7050   -6.3111    0.0000   15.5419    1.0561    1.7318    8.9745   9702 % 0.487861 1.000 36
   6   2   2   88.3414   66.9119    5.3488    0.0000   21.4295    1.2157    1.5028   14.2596   9704 % 0.471331 1.000 36
   7  -4   4  107.8040  122.3480   -5.2579    0.0000  -14.5439    1.0746    1.5222   -9.5547   9712 % 0.651584 1.000 36
   7   0   3  128.9280  119.2850   -6.0188    0.0000    9.6425    1.0657    1.6727    5.7646   9715 % 0.517583 1.000 36
   7   4   2   64.6722   54.7723   -1.2673    0.0000    9.9000    1.2517    1.4089    7.0268   9717 % 0.621698 1.000 36
   7   8   1   19.5525   27.1441    0.9459    0.0000   -7.5916    2.0714    2.0806   -3.6488   9720 % 0.883408 1.000 36
   8   5   2   50.3686   61.9274   -2.6407    0.0000  -11.5587    1.3471    1.4382   -8.0372   9730 % 0.731724 1.000 36
   8   6   2   19.0368    7.1673    0.1441    0.0000   11.8695    2.1563    2.1647    5.4831   9731 % 0.792382 1.000 36
   9   0   4   38.3262   26.7797    1.0814    0.0000   11.5466    1.5759    1.6219    7.1193   9740 % 0.668133 1.000 36
Refinement program                                                                                                 page=  38
structure :                                                                                                15:35:54 12-11-24 

  10   6   3   22.0590   11.0209    0.3514    0.0000   11.0381    1.8156    1.8289    6.0353   9755 % 0.905304 1.000 36
  12   1   5   36.0264   41.2505    1.7704    0.0000   -5.2241    1.4115    1.4567   -3.5862   9770 % 0.889430 1.000 36
  13   3   5   17.0441    9.0837    0.0413    0.0000    7.9604    2.1327    2.1395    3.7207   9779 % 0.990172 1.000 36
 -13   1  -5   22.1450   28.7435    0.3276    0.0000   -6.5985    1.7837    1.7974   -3.6712   9783 % 0.955617 1.000 37
 -11  -4  -3   14.5430   22.8860   -0.4584    0.0000   -8.3430    2.7642    2.7680   -3.0141   9794*% 0.868370 1.000 37
  -9  -4  -2   47.7797   56.4234    2.7718    0.0000   -8.6437    1.3123    1.3965   -6.1893   9814 % 0.736763 1.000 37
  -8  -6  -1   39.2747   44.4680   -2.7985    0.0000   -5.1933    1.4462    1.4986   -3.4654   9824 % 0.786356 1.000 37
  -8  -3  -2   35.1852   40.5216    1.5452    0.0000   -5.3364    1.6342    1.6717   -3.1923   9826 % 0.633205 1.000 37
  -8   0  -3  113.3990  108.3740   -1.4875    0.0000    5.0245    1.0666    1.5568    3.2275   9828 % 0.584092 1.000 37
  -7   1  -3   45.8955   36.4993    1.3776    0.0000    9.3962    1.5100    1.5782    5.9539   9840 % 0.525640 1.000 37
  -7   5  -4   26.2640   17.7978    0.2446    0.0000    8.4663    1.8447    1.8633    4.5436   9843 % 0.707250 1.000 37
  -6  -4  -1   26.0787   19.8172   -0.5441    0.0000    6.2616    2.0112    2.0281    3.0875   9850 % 0.559905 1.000 37
  -5  -3  -1   36.3015   20.9175    1.0568    0.0000   15.3841    1.8828    1.9175    8.0229   9858 % 0.448252 1.000 37
  -5   7  -4   34.7994   40.9646   -0.4092    0.0000   -6.1652    1.4713    1.5119   -4.0778   9861 % 0.764640 1.000 37
  -4  -2  -1  333.0510  344.0490   12.7978    0.0000  -10.9984    0.9833    3.4726   -3.1671   9867 % 0.339035 1.000 37
  -3   3  -2   56.2139   42.4935    0.1916    0.0000   13.7204    1.5334    1.6332    8.4008   9877 % 0.363713 1.000 37
  -3   6  -3  112.0220  118.6250   -5.7901    0.0000   -6.6036    1.0583    1.5410   -4.2851   9878 % 0.612424 1.000 37
  -3   7  -3   71.4479   63.1300    3.7391    0.0000    8.3179    1.1757    1.3758    6.0460   9879 % 0.695932 1.000 37
  -2   4  -2  117.2930  129.2440   -1.5727    0.0000  -11.9507    1.0968    1.6059   -7.4419   9887 % 0.408283 1.000 37
  -2   8  -3   30.1795   36.9865   -0.4785    0.0000   -6.8070    1.6269    1.6547   -4.1138   9890 % 0.765483 1.000 37
  -1  -7   2   42.4370   49.7222   -2.6422    0.0000   -7.2852    1.4787    1.5384   -4.7357   9896 % 0.655277 1.000 37
  -1   6  -2   68.4865   74.3270   -3.2377    0.0000   -5.8405    1.2360    1.4131   -4.1332   9901 % 0.565800 1.000 37
   0   7  -2   59.6808   48.7432    2.7734    0.0000   10.9376    1.2182    1.3565    8.0632   9907 % 0.651539 1.000 37
   1   5  -1   84.1219   65.1007   -3.5252    0.0000   19.0212    1.2143    1.4772   12.8763   9915 % 0.467084 1.000 37
   2   6  -1  122.3150  131.0340    5.8746    0.0000   -8.7196    1.0628    1.6204   -5.3811   9925 % 0.570325 1.000 37
   2   7  -1   79.2944   74.7944    4.2119    0.0000    4.5000    1.1337    1.3835    3.2526   9926 % 0.659188 1.000 37
   4  -7   4   37.2854   44.7079    2.2917    0.0000   -7.4226    1.5381    1.5827   -4.6899   9944 % 0.735331 1.000 37
   4   6   0   58.3627   47.2409    3.6506    0.0000   11.1218    1.3022    1.4270    7.7938   9947 % 0.617022 1.000 37
   4   9  -1   20.8038   10.9526    0.5223    0.0000    9.8512    1.8771    1.8886    5.2163   9948 % 0.872977 1.000 37
   5   7   0   57.1078   49.4055   -3.5730    0.0000    7.7023    1.2319    1.3578    5.6726   9957 % 0.730710 1.000 37
   6  -5   4   47.4721   39.9875    1.6845    0.0000    7.4846    1.4377    1.5140    4.9435   9963 % 0.660833 1.000 37
   6   5   1   27.8962   18.9721    0.4563    0.0000    8.9242    1.9322    1.9522    4.5713   9969 % 0.623806 1.000 37
   7   0   3  130.3900  135.8090   -6.0188    0.0000   -5.4189    1.0446    1.6707   -3.2435   9978 % 0.517583 1.000 37
   7   3   2   88.8324  107.8420   -2.4034    0.0000  -19.0100    1.1145    1.4252  -13.3387   9979 % 0.572431 1.000 37
   8  -5   5   51.7165   45.7275    3.0943    0.0000    5.9891    1.2240    1.3288    4.5073   9987 % 0.775895 1.000 37
   8   1   3  151.5660  144.0240    6.3212    0.0000    7.5419    1.0339    1.8347    4.1107   9990 % 0.591243 1.000 37
   9  -1   4   70.6244   64.4414   -0.0573    0.0000    6.1829    1.1391    1.3403    4.6131  10001 % 0.674394 1.000 37
   9   6   2   20.1246   31.5834   -1.0290    0.0000  -11.4588    2.1342    2.1437   -5.3454  10006 % 0.843154 1.000 37
  10  -2   5   20.7340   14.4198    0.4267    0.0000    6.3142    1.9822    1.9931    3.1681  10012 % 0.775481 1.000 37
  11   3   4   27.6586   19.9765    0.2677    0.0000    7.6821    1.6505    1.6735    4.5905  10027 % 0.847014 1.000 37
  12  -2   6   21.4593   13.7266   -0.9878    0.0000    7.7326    1.8640    1.8763    4.1212  10030 % 0.922595 1.000 37
  12   0   5   27.9159   16.5738    1.0369    0.0000   11.3422    1.5887    1.6130    7.0316  10031 % 0.884693 1.000 37
  12   4   4   25.2765   19.2473    0.0095    0.0000    6.0291    1.6359    1.6553    3.6423  10035 % 0.942663 1.000 37
 -12   2  -5   23.9583   29.7505   -1.7417    0.0000   -5.7922    1.7322    1.7487   -3.3123  10057 % 0.903493 1.000 38
 -10   1  -4   66.7353   59.8557   -4.8260    0.0000    6.8796    1.1613    1.3394    5.1364  10078 % 0.740012 1.000 38
  -9  -6  -1   22.4744   13.2144    0.5341    0.0000    9.2600    1.7976    1.8116    5.1115  10084 % 0.837494 1.000 38
  -9  -4  -2   43.8406   51.6914    2.7718    0.0000   -7.8508    1.3036    1.3753   -5.7083  10085 % 0.736763 1.000 38
  -8  -6  -1   38.6096   45.4775   -2.7985    0.0000   -6.8679    1.3352    1.3899   -4.9414  10093 % 0.786356 1.000 38
  -8   0  -3   47.3540   36.3731   -1.4875    0.0000   10.9809    1.3758    1.4550    7.5469  10096 % 0.584092 1.000 38
  -8   7  -5   29.6226   21.1400   -1.9258    0.0000    8.4826    1.4685    1.4981    5.6624  10100 % 0.896504 1.000 38
  -7  -5  -1   55.2675   51.3556    3.4604    0.0000    3.9119    1.1806    1.3036    3.0009  10104 % 0.672782 1.000 38
  -7  -2  -2   47.8571   59.0017   -1.8312    0.0000  -11.1446    1.3519    1.4341   -7.7709  10106 % 0.534467 1.000 38
Refinement program                                                                                                 page=  39
structure :                                                                                                15:35:54 12-11-24 

  -7   1  -3   38.8574   43.6715    1.3776    0.0000   -4.8141    1.5390    1.5873   -3.0329  10107 % 0.525640 1.000 38
  -7   4  -4   76.8915   84.1213   -5.2579    0.0000   -7.2299    1.1282    1.3653   -5.2954  10109 % 0.651584 1.000 38
  -5  -5   0   90.9098   81.2453    5.0196    0.0000    9.6645    1.0769    1.4093    6.8576  10128 % 0.576394 1.000 38
  -5   7  -4   35.3016   30.7740   -0.4092    0.0000    4.5275    1.3994    1.4432    3.1371  10133 % 0.764640 1.000 38
  -2   4  -2   68.0125   58.3387   -1.5727    0.0000    9.6738    1.2586    1.4306    6.7621  10161 % 0.408283 1.000 38
  -1  -4   1   42.3568   28.4744   -0.2729    0.0000   13.8824    1.6408    1.6946    8.1921  10169 % 0.377528 1.000 38
  -1   5  -2  136.8370  126.2420   -8.2791    0.0000   10.5953    1.0414    1.7196    6.1616  10171 % 0.477159 1.000 38
   1  -7   3   36.0652   26.4726   -1.3925    0.0000    9.5926    1.4363    1.4809    6.4777  10184 % 0.667265 1.000 38
   2  -6   3   20.6228   12.8732    0.5237    0.0000    7.7496    2.3203    2.3294    3.3269  10197 % 0.592148 1.000 38
   2   9  -2   25.1515   31.0554    1.5090    0.0000   -5.9039    1.6699    1.6887   -3.4961  10202 % 0.844384 1.000 38
   3   7  -1   48.8457   59.3936   -2.6510    0.0000  -10.5479    1.2673    1.3581   -7.7665  10209 % 0.677460 1.000 38
   4  -4   3   29.8948   40.3782    0.8085    0.0000  -10.4834    2.0305    2.0523   -5.1080  10216 % 0.491088 1.000 38
   5  -8   5   16.8464   25.7847    0.5666    0.0000   -8.9383    2.3447    2.3508   -3.8023  10222 % 0.859815 1.000 38
   5   3   1   44.9222   38.9859    1.0568    0.0000    5.9363    1.5171    1.5822    3.7519  10226 % 0.448252 1.000 38
   5   7   0   52.2207   48.0573   -3.5730    0.0000    4.1634    1.2246    1.3313    3.1273  10228 % 0.730710 1.000 38
   7   3   2   93.3236   99.1342   -2.4034    0.0000   -5.8106    1.0442    1.4005   -4.1491  10251 % 0.572431 1.000 38
   8  -5   5   49.5258   42.3592    3.0943    0.0000    7.1666    1.2488    1.3435    5.3344  10258 % 0.775895 1.000 38
   8   1   3  114.0090  120.3040    6.3212    0.0000   -6.2946    1.0394    1.5428   -4.0800  10260 % 0.591243 1.000 38
   9  -6   6   12.8647   21.7428   -1.1326    0.0000   -8.8781    2.9422    2.9450   -3.0147  10267*% 0.901324 1.000 38
   9  -4   5   36.0888   23.3373   -1.6776    0.0000   12.7515    1.3966    1.4424    8.8403  10268 % 0.780650 1.000 38
  11   2   4   48.6590   57.5474   -2.6568    0.0000   -8.8884    1.2033    1.2979   -6.8481  10297 % 0.821833 1.000 38
 -13   1  -5   21.7210   15.0383    0.3276    0.0000    6.6827    1.9106    1.9229    3.4753  10318 % 0.955617 1.000 39
 -11  -2  -3   30.8107   24.3364    0.6001    0.0000    6.4743    1.6358    1.6646    3.8895  10332 % 0.808215 1.000 39
 -11   0  -4   52.5509   57.1769    1.8817    0.0000   -4.6260    1.2464    1.3527   -3.4199  10333 % 0.801119 1.000 39
 -10  -4  -2   51.9711   58.5457    3.1312    0.0000   -6.5746    1.3171    1.4159   -4.6434  10341 % 0.797264 1.000 39
 -10   1  -4   85.2356  102.8790   -4.8260    0.0000  -17.6430    1.1474    1.4294  -12.3433  10344 % 0.740012 1.000 39
  -9  -3  -2   33.1602   25.7338   -0.5411    0.0000    7.4264    1.7551    1.7862    4.1577  10353 % 0.695693 1.000 39
  -8   0  -3   44.8832   34.7376   -1.4875    0.0000   10.1456    1.5329    1.5972    6.3520  10367 % 0.584092 1.000 39
  -7  -9   1   24.1785   31.7663   -1.0957    0.0000   -7.5878    1.9253    1.9404   -3.9105  10373 % 0.960877 1.000 39
  -7  -7   0   23.2830   15.2138    1.3879    0.0000    8.0692    2.0788    2.0918    3.8576  10374 % 0.806952 1.000 39
  -7  -4  -1   53.8154   60.7495    1.9851    0.0000   -6.9341    1.3574    1.4602   -4.7487  10376 % 0.613999 1.000 39
  -7   4  -4  101.5620  106.6440   -5.2579    0.0000   -5.0825    1.1033    1.4996   -3.3893  10381 % 0.651584 1.000 39
  -7   7  -5   28.9413   20.0524   -0.2267    0.0000    8.8889    1.6637    1.6887    5.2638  10383 % 0.854663 1.000 39
  -6  -6   0   76.6916   83.3913   -3.7916    0.0000   -6.6997    1.1833    1.4101   -4.7512  10388 % 0.691673 1.000 39
  -6  -3  -1   75.8887   71.3653    2.0302    0.0000    4.5235    1.2294    1.4448    3.1309  10390 % 0.504641 1.000 39
  -6   8  -5   19.2614   26.6978    0.7336    0.0000   -7.4364    2.2506    2.2588   -3.2921  10395 % 0.890513 1.000 39
  -5  -7   1   42.7995   34.6453   -0.5523    0.0000    8.1542    1.4720    1.5329    5.3193  10400 % 0.732877 1.000 39
  -5  -5   0  110.3860   95.3986    5.0196    0.0000   14.9871    1.0993    1.5579    9.6201  10401 % 0.576394 1.000 39
  -5   7  -4   41.3159   30.5562   -0.4092    0.0000   10.7597    1.4450    1.5029    7.1594  10406 % 0.764640 1.000 39
  -4  -9   2   21.0309   12.6369    0.6740    0.0000    8.3941    2.0993    2.1098    3.9786  10408 % 0.878408 1.000 39
  -4  -4   0  172.3720  186.9810   -6.4134    0.0000  -14.6093    1.0390    2.0127   -7.2587  10412 % 0.461115 1.000 39
  -4   8  -4   24.5499   13.7978    0.1740    0.0000   10.7521    1.9308    1.9463    5.5244  10416 % 0.816565 1.000 39
  -3   6  -3  156.7870  134.9180   -5.7901    0.0000   21.8683    1.0393    1.8811   11.6256  10427 % 0.612424 1.000 39
  -2  -9   3   47.5258   53.3395    1.6407    0.0000   -5.8137    1.2940    1.3785   -4.2173  10432 % 0.853721 1.000 39
  -2  -2   0  151.4950  122.8130    4.6508    0.0000   28.6824    1.1575    1.9065   15.0444  10435 % 0.230558 1.000 39
  -2   7  -3   87.0253   95.5044    3.2619    0.0000   -8.4792    1.1330    1.4286   -5.9351  10438 % 0.678157 1.000 39
  -1  -6   2   69.5629   59.0093    3.2377    0.0000   10.5536    1.2751    1.4525    7.2657  10444 % 0.565800 1.000 39
  -1   5  -2  178.8710  171.8840   -8.2791    0.0000    6.9869    1.0429    2.0705    3.3744  10447 % 0.477159 1.000 39
   0  -5   2  247.1010  260.3090  -10.9017    0.0000  -13.2086    1.0091    2.6691   -4.9487  10454 % 0.472013 1.000 39
   1   4  -1   52.9386   37.7001   -0.2729    0.0000   15.2385    1.6340    1.7176    8.8721  10463 % 0.377528 1.000 39
   2   5  -1  100.3430  108.5310   -4.5885    0.0000   -8.1877    1.1630    1.5361   -5.3303  10473 % 0.482516 1.000 39
   3  -9   5   35.1098   28.6934   -1.1907    0.0000    6.4165    1.5138    1.5540    4.1290  10479 % 0.896661 1.000 39
Refinement program                                                                                                 page=  40
structure :                                                                                                15:35:54 12-11-24 

   3   7  -1   60.5987   52.9670   -2.6510    0.0000    7.6317    1.2715    1.4085    5.4183  10486 % 0.677460 1.000 39
   4  -6   4   20.5694   12.4684   -0.4448    0.0000    8.1010    2.5256    2.5340    3.1970  10492 % 0.656852 1.000 39
   4  -4   3   53.0754   36.9730    0.8085    0.0000   16.1025    1.4395    1.5342   10.4957  10493 % 0.491088 1.000 39
   5  -8   5   18.0997   10.5873    0.5666    0.0000    7.5125    2.4476    2.4542    3.0610  10500 % 0.859815 1.000 39
   5  -5   4   24.0707   14.0157   -0.0041    0.0000   10.0550    2.3099    2.3224    4.3296  10503 % 0.618844 1.000 39
   5   3   1   46.2180   29.0205    1.0568    0.0000   17.1975    1.7342    1.7947    9.5823  10505 % 0.448252 1.000 39
   6  -7   5   36.5978   17.2554    1.1770    0.0000   19.3424    1.5096    1.5534   12.4518  10513 % 0.816668 1.000 39
   6  -4   4   25.2468   18.0244   -0.7345    0.0000    7.2224    2.2696    2.2836    3.1627  10516 % 0.600883 1.000 39
   6   4   1   36.5459   28.9565   -0.5441    0.0000    7.5893    1.6678    1.7073    4.4451  10520 % 0.559905 1.000 39
   7   5   1   69.9936   79.6599    3.4604    0.0000   -9.6663    1.2130    1.4004   -6.9024  10532 % 0.672782 1.000 39
   8  -5   5   66.0681   71.1681    3.0943    0.0000   -5.1000    1.2124    1.3807   -3.6937  10538 % 0.775895 1.000 39
   8   1   3  140.8670  154.6350    6.3212    0.0000  -13.7684    1.0577    1.7616   -7.8160  10541 % 0.591243 1.000 39
   8   4   2   35.4641   27.6340   -1.0778    0.0000    7.8300    1.7215    1.7576    4.4549  10543 % 0.678070 1.000 39
   8   7   1   24.4377   14.8856    0.7010    0.0000    9.5521    1.8046    1.8211    5.2453  10545 % 0.853003 1.000 39
   9  -1   4   34.9657   22.8210   -0.0573    0.0000   12.1447    1.6616    1.6980    7.1522  10552 % 0.674394 1.000 39
   9   2   3   67.7326   82.1462   -3.1240    0.0000  -14.4136    1.2535    1.4248  -10.1166  10555 % 0.676626 1.000 39
  10   0   4   27.4336   17.5414   -0.2597    0.0000    9.8922    1.9392    1.9585    5.0508  10566 % 0.734311 1.000 39
  10   3   3   47.2515   38.9936    1.0411    0.0000    8.2579    1.3714    1.4505    5.6931  10568 % 0.769841 1.000 39
  11   1   4   17.2221    7.8871   -0.4315    0.0000    9.3349    2.5200    2.5259    3.6957  10577 % 0.806348 1.000 39
  12   0   5   29.6395   14.6116    1.0369    0.0000   15.0279    1.6009    1.6281    9.2303  10584 % 0.884693 1.000 39
  12   3   4   37.4380   45.9815    1.4188    0.0000   -8.5436    1.4424    1.4902   -5.7332  10587 % 0.910923 1.000 39
  13  -2   6   18.3412    9.3273   -0.3024    0.0000    9.0139    2.1400    2.1478    4.1967  10590 % 0.986560 1.000 39
 -12   2  -5   36.9770   50.5915   -1.7417    0.0000  -13.6145    1.3995    1.4475   -9.4052  10608 % 0.903493 1.000 40
 -10  -1  -3   30.2341   24.7937   -1.2233    0.0000    5.4403    1.7116    1.7381    3.1300  10626 % 0.724858 1.000 40
 -10   1  -4   74.8057   80.9975   -4.8260    0.0000   -6.1918    1.1376    1.3615   -4.5477  10627 % 0.740012 1.000 40
  -8  -5  -1   38.0539   48.1622   -1.2906    0.0000  -10.1083    1.4834    1.5315   -6.6005  10645 % 0.725194 1.000 40
  -7   1  -3   43.7356   38.2152    1.3776    0.0000    5.5204    1.5091    1.5712    3.5136  10661 % 0.525640 1.000 40
  -7   4  -4   90.5052  104.9140   -5.2579    0.0000  -14.4090    1.1193    1.4394  -10.0104  10662 % 0.651584 1.000 40
  -6  -3  -1   60.8194   52.2312    2.0302    0.0000    8.5882    1.2652    1.4038    6.1178  10670 % 0.504641 1.000 40
  -6   5  -4   30.1513   23.8374    1.6845    0.0000    6.3139    1.7512    1.7769    3.5533  10672 % 0.660833 1.000 40
  -5  -2  -1  120.3520   96.0666    5.1754    0.0000   24.2858    1.1101    1.6373   14.8329  10681 % 0.398632 1.000 40
  -3  -5   1  158.1940  149.8730    7.8869    0.0000    8.3203    1.0307    1.8881    4.4067  10701 % 0.507194 1.000 40
  -3   5  -3   45.2659   40.0112   -1.8715    0.0000    5.2546    1.4492    1.5183    3.4609  10704 % 0.531615 1.000 40
  -2  -9   3   36.0666   46.3810    1.6407    0.0000  -10.3144    1.4861    1.5293   -6.7446  10710 % 0.853721 1.000 40
  -2  -2   0  152.2130  119.0590    4.6508    0.0000   33.1545    1.1284    1.8947   17.4981  10715 % 0.230558 1.000 40
  -1  -8   3   27.5826   35.2690   -1.2811    0.0000   -7.6864    1.8001    1.8211   -4.2208  10722 % 0.755851 1.000 40
  -1  10  -4   29.6462   36.3992    1.8768    0.0000   -6.7529    1.5618    1.5896   -4.2481  10729 % 0.946609 1.000 40
   0  -5   2  243.3890  226.8960  -10.9017    0.0000   16.4923    1.0177    2.6381    6.2516  10732 % 0.472013 1.000 40
   1  -6   3   51.6904   67.3231    2.2668    0.0000  -15.6327    1.3784    1.4721  -10.6191  10738 % 0.579642 1.000 40
   1  -4   2   92.4824  106.2120    1.6473    0.0000  -13.7296    1.1862    1.5041   -9.1282  10739 % 0.389924 1.000 40
   1   7  -2   58.0896   51.0627   -2.6422    0.0000    7.0269    1.2489    1.3774    5.1015  10742 % 0.655277 1.000 40
   2  -3   2   99.3992  114.4730   -3.8043    0.0000  -15.0735    1.1786    1.5418   -9.7767  10751 % 0.328426 1.000 40
   2   2   0  133.4630  103.3920    4.6508    0.0000   30.0710    1.1955    1.7917   16.7830  10752 % 0.230558 1.000 40
   3  -7   4   29.1685   36.8850   -0.4639    0.0000   -7.7165    1.8205    1.8437   -4.1854  10759 % 0.711701 1.000 40
   3   3   0   57.9879   63.0754   -1.5099    0.0000   -5.0874    1.4977    1.6061   -3.1676  10763 % 0.345836 1.000 40
   3   6  -1   38.1969   32.0484   -0.5226    0.0000    6.1485    1.5329    1.5797    3.8921  10764 % 0.591350 1.000 40
   3   9  -2   18.8839   11.7034   -0.3057    0.0000    7.1804    2.0547    2.0633    3.4800  10766 % 0.858725 1.000 40
   4  -8   5   28.8080   33.8644   -0.3112    0.0000   -5.0564    1.6454    1.6704   -3.0271  10769 % 0.833858 1.000 40
   4   4   0  148.3850  161.2580   -6.4134    0.0000  -12.8723    1.0523    1.8191   -7.0761  10773 % 0.461115 1.000 40
   5  -9   6   18.4851   25.5664   -1.5755    0.0000   -7.0813    2.2802    2.2877   -3.0954  10778 % 0.957622 1.000 40
   5  -7   5   40.1273   54.1212   -1.9706    0.0000  -13.9939    1.4242    1.4797   -9.4574  10780 % 0.783080 1.000 40
   5  -5   4   19.6977    9.6347   -0.0041    0.0000   10.0630    2.4774    2.4853    4.0491  10781 % 0.618844 1.000 40
Refinement program                                                                                                 page=  41
structure :                                                                                                15:35:54 12-11-24 

   6  -4   4   19.3132   10.3339   -0.7345    0.0000    8.9793    2.5760    2.5832    3.4760  10793 % 0.600883 1.000 40
   6   6   0   70.9563   52.5994   -3.7916    0.0000   18.3569    1.1613    1.3609   13.4888  10799 % 0.691673 1.000 40
   7   2   2   45.5291   51.4189   -1.8312    0.0000   -5.8898    1.4804    1.5488   -3.8028  10808 % 0.534467 1.000 40
   9  -3   5   36.9581   24.8650    1.7070    0.0000   12.0930    1.4435    1.4901    8.1157  10830 % 0.742013 1.000 40
  10  -2   5   28.0535   21.8648    0.4267    0.0000    6.1887    1.6415    1.6653    3.7163  10842 % 0.775481 1.000 40
 -13  -3  -3   21.9180   10.4062   -0.3494    0.0000   11.5118    1.9687    1.9809    5.8115  10875 % 0.964211 1.000 41
 -12   2  -5   25.8070   34.7635   -1.7417    0.0000   -8.9565    1.7825    1.8010   -4.9729  10887 % 0.903493 1.000 41
 -11  -4  -2   44.5320   55.7584   -2.1663    0.0000  -11.2264    1.3159    1.3892   -8.0811  10892 % 0.859192 1.000 41
 -10  -3  -2   50.5727   43.0314    2.4729    0.0000    7.5413    1.2813    1.3775    5.4746  10902 % 0.759473 1.000 41
 -10   4  -5   31.2746   18.2872    0.0638    0.0000   12.9874    1.5700    1.6008    8.1130  10907 % 0.837988 1.000 41
  -9  -5  -1   42.2706   32.4684   -1.8826    0.0000    9.8021    1.4029    1.4652    6.6901  10910 % 0.780351 1.000 41
  -9   5  -5   46.2115   51.4101   -1.1035    0.0000   -5.1986    1.2811    1.3619   -3.8173  10917 % 0.827680 1.000 41
  -8  -4  -1   87.2634   93.6750    4.5601    0.0000   -6.4116    1.1391    1.4349   -4.4682  10922 % 0.671019 1.000 41
  -8   6  -5   36.1649   29.8791    1.3746    0.0000    6.2858    1.4614    1.5054    4.1754  10928 % 0.833344 1.000 41
  -7  -1  -2  113.5630  106.1040    4.0181    0.0000    7.4590    1.0778    1.5657    4.7641  10936 % 0.510335 1.000 41
  -7   4  -4   91.9984  101.9310   -5.2579    0.0000   -9.9330    1.1250    1.4533   -6.8348  10938 % 0.651584 1.000 41
  -6   5  -4   68.9522   62.5116    1.6845    0.0000    6.4406    1.1841    1.3703    4.7002  10946 % 0.660833 1.000 41
  -5   3  -3  141.3150  132.2570   -6.8805    0.0000    9.0572    1.0583    1.7655    5.1302  10956 % 0.475709 1.000 41
  -5   8  -5   35.5007   48.4335    0.5666    0.0000  -12.9328    1.4662    1.5085   -8.5730  10959 % 0.859815 1.000 41
  -4   4  -3   83.6475   65.3835    0.8085    0.0000   18.2640    1.1847    1.4503   12.5935  10967 % 0.491088 1.000 41
  -3  -9   3   25.3160   17.4118   -0.6029    0.0000    7.9042    1.8605    1.8776    4.2097  10972 % 0.867908 1.000 41
  -3  -5   1  188.9520  181.1850    7.8869    0.0000    7.7669    1.0280    2.1511    3.6107  10974 % 0.507194 1.000 41
  -3   7  -4   35.9444   30.0023   -0.4639    0.0000    5.9421    1.5510    1.5921    3.7322  10977 % 0.711701 1.000 41
  -2  -4   1  227.2790  235.8370   -9.4488    0.0000   -8.5579    1.0203    2.4913   -3.4351  10984 % 0.396461 1.000 41
  -2   6  -3   32.5192   22.5626    0.5237    0.0000    9.9566    1.7912    1.8205    5.4691  10987 % 0.592148 1.000 41
  -1  -3   1  174.8170  154.9230    5.1804    0.0000   19.8945    1.0600    2.0444    9.7311  10996 % 0.289303 1.000 41
  -1   4  -2   88.0233   95.3121    1.6473    0.0000   -7.2888    1.2014    1.4893   -4.8940  10997 % 0.389924 1.000 41
   1  -6   3   61.9007   66.8109    2.2668    0.0000   -4.9102    1.3061    1.4454   -3.3972  11007 % 0.579642 1.000 41
   1   6  -2   55.2983   49.2483    3.2377    0.0000    6.0499    1.3961    1.5016    4.0290  11010 % 0.565800 1.000 41
   2  -5   3  138.1140  147.2510   -6.4990    0.0000   -9.1374    1.0738    1.7494   -5.2231  11018 % 0.508124 1.000 41
   2  -3   2  134.8220  146.6530   -3.8043    0.0000  -11.8306    1.1037    1.7424   -6.7900  11019 % 0.328426 1.000 41
   3  -8   5   46.5908   56.1925   -2.6587    0.0000   -9.6018    1.3726    1.4495   -6.6241  11028 % 0.813096 1.000 41
   3  -4   3  245.5190  258.0080   10.4865    0.0000  -12.4891    1.0146    2.6566   -4.7012  11031 % 0.454944 1.000 41
   3  -2   2   74.7556   68.6367   -2.1246    0.0000    6.1189    1.3892    1.5776    3.8787  11032 % 0.300441 1.000 41
   4   9  -2   20.9952   11.6765    0.6740    0.0000    9.3188    1.9766    1.9878    4.6881  11049 % 0.878408 1.000 41
   5   2   1  165.1950  149.1110    5.1754    0.0000   16.0846    1.0506    1.9577    8.2160  11056 % 0.398632 1.000 41
   5   5   0  104.7940   98.7208    5.0196    0.0000    6.0733    1.1103    1.5267    3.9780  11057 % 0.576394 1.000 41
   6   1   2  203.8760  211.7830    9.4344    0.0000   -7.9067    1.0200    2.2797   -3.4684  11066 % 0.443779 1.000 41
   6   3   1   67.4025   62.1337    2.0302    0.0000    5.2688    1.2641    1.4325    3.6780  11067 % 0.504641 1.000 41
   6   6   0   68.8963   62.1136   -3.7916    0.0000    6.7827    1.2163    1.3979    4.8521  11068 % 0.691673 1.000 41
   8  -8   7   31.8638   41.5548    1.2641    0.0000   -9.6910    1.5535    1.5858   -6.1110  11082 % 1.002943 1.000 41
   8  -4   5   51.1361   56.5721   -1.8076    0.0000   -5.4360    1.3034    1.4001   -3.8826  11086 % 0.725516 1.000 41
   8   0   3   46.1172   33.9912   -1.4875    0.0000   12.1261    1.4127    1.4861    8.1598  11087 % 0.584092 1.000 41
   9   4   2   65.1667   73.9811    2.7718    0.0000   -8.8144    1.1824    1.3500   -6.5289  11102 % 0.736763 1.000 41
   9   6   1   30.0283   22.8059    0.5341    0.0000    7.2224    1.5952    1.6232    4.4495  11103 % 0.837494 1.000 41
  10   5   2   31.5420   22.6042   -0.9315    0.0000    8.9378    1.5725    1.6038    5.5728  11114 % 0.843369 1.000 41
  11   1   4   20.6688    6.6608   -0.4315    0.0000   14.0080    2.0296    2.0401    6.8663  11122 % 0.806348 1.000 41
  12   0   5   23.7129   16.7923    1.0369    0.0000    6.9206    1.8302    1.8455    3.7499  11130 % 0.884693 1.000 41
  12   2   4   16.1493    7.2591   -0.0163    0.0000    8.8902    2.3778    2.3833    3.7302  11132 % 0.887558 1.000 41
  12   4   3   21.6056   15.2201    0.6226    0.0000    6.3855    1.9023    1.9145    3.3353  11134 % 0.930814 1.000 41
  12   5   3   24.0499   32.7872   -1.2881    0.0000   -8.7373    1.7464    1.7628   -4.9563  11135 % 0.970595 1.000 41
 -12   2  -5   30.0982   35.4753   -1.7417    0.0000   -5.3772    1.6180    1.6458   -3.2672  11153 % 0.903493 1.000 42
Refinement program                                                                                                 page=  42
structure :                                                                                                15:35:54 12-11-24 

 -10   1  -4   98.5906  110.6440   -4.8260    0.0000  -12.0530    1.0838    1.4651   -8.2266  11171 % 0.740012 1.000 42
 -10   4  -5   21.7669   13.5812    0.0638    0.0000    8.1857    2.0651    2.0765    3.9421  11174 % 0.837988 1.000 42
  -9   5  -5   61.3164   68.7975   -1.1035    0.0000   -7.4811    1.1759    1.3261   -5.6413  11184 % 0.827680 1.000 42
  -8  -8   1   30.1347   24.0724   -1.6647    0.0000    6.0623    1.5696    1.5983    3.7930  11188 % 0.923948 1.000 42
  -8  -4  -1   87.9858   95.1021    4.5601    0.0000   -7.1163    1.1235    1.4270   -4.9868  11190 % 0.671019 1.000 42
  -7  -5   0   32.3141   20.3774    0.3068    0.0000   11.9366    1.6432    1.6747    7.1276  11202 % 0.670421 1.000 42
  -7  -3  -1  124.8530  131.1370   -5.9552    0.0000   -6.2842    1.0697    1.6441   -3.8223  11203 % 0.564060 1.000 42
  -7  -1  -2   82.2216   89.6883    4.0181    0.0000   -7.4667    1.1670    1.4275   -5.2305  11204 % 0.510335 1.000 42
  -6   0  -2  100.0720   86.3950   -3.3412    0.0000   13.6774    1.1412    1.5178    9.0113  11217 % 0.434207 1.000 42
  -1  -7   3   28.4798   35.7141   -1.3925    0.0000   -7.2343    1.8504    1.8722   -3.8640  11271 % 0.667265 1.000 42
  -1  -5   2  185.1480  191.5880    8.2791    0.0000   -6.4406    1.0300    2.1187   -3.0399  11272 % 0.477159 1.000 42
  -1  -3   1  149.1370  157.9080    5.1804    0.0000   -8.7710    1.0926    1.8488   -4.7442  11273 % 0.289303 1.000 42
  -1   4  -2   98.8074   81.6517    1.6473    0.0000   17.1557    1.1770    1.5368   11.1634  11274 % 0.389924 1.000 42
  -1   6  -3   52.9160   60.0783    2.2668    0.0000   -7.1623    1.4136    1.5094   -4.7453  11275 % 0.579642 1.000 42
   0  -8   4   17.7257   10.2113   -0.4546    0.0000    7.5144    2.4823    2.4886    3.0195  11281 % 0.767218 1.000 42
   1   8  -3   37.2666   42.9546   -1.2811    0.0000   -5.6880    1.4262    1.4741   -3.8586  11293 % 0.755851 1.000 42
   2  -5   3  148.5070  140.8900   -6.4990    0.0000    7.6172    1.0484    1.8179    4.1902  11300 % 0.508124 1.000 42
   2   9  -3   38.5019   34.0588    1.6407    0.0000    4.4432    1.3779    1.4306    3.1057  11305 % 0.853721 1.000 42
   3  -8   5   40.9365   47.1232   -2.6587    0.0000   -6.1867    1.4559    1.5124   -4.0907  11308 % 0.813096 1.000 42
   3  -2   2   76.6375   62.7312   -2.1246    0.0000   13.9063    1.3414    1.5449    9.0016  11311 % 0.300441 1.000 42
   4  -5   4   97.8075   92.5910   -4.3262    0.0000    5.2164    1.1073    1.4774    3.5308  11320 % 0.582242 1.000 42
   4   6  -1   81.9524   76.3728   -3.8670    0.0000    5.5796    1.1507    1.4127    3.9497  11324 % 0.619587 1.000 42
   4   8  -2   24.7225   19.0260    1.0959    0.0000    5.6964    1.8607    1.8770    3.0348  11325 % 0.792922 1.000 42
   5   2   1  139.0930  123.4420    5.1754    0.0000   15.6508    1.0759    1.7585    8.9002  11335 % 0.398632 1.000 42
   6   3   1   68.2239   57.0079    2.0302    0.0000   11.2160    1.2444    1.4192    7.9032  11346 % 0.504641 1.000 42
   7   4   1   50.9176   45.5993    1.9851    0.0000    5.3182    1.3119    1.4073    3.7791  11358 % 0.613999 1.000 42
   8  -8   7   29.1942   36.3263    1.2641    0.0000   -7.1321    1.5311    1.5587   -4.5757  11362 % 1.002943 1.000 42
   9  -5   6   29.5263   16.4469   -0.6147    0.0000   13.0794    1.6392    1.6656    7.8527  11373 % 0.848490 1.000 42
  10  -4   6   63.4728   81.0987   -3.1193    0.0000  -17.6259    1.1871    1.3462  -13.0935  11384 % 0.858549 1.000 42
  10  -2   5   29.9266   20.4773    0.4267    0.0000    9.4493    1.5956    1.6234    5.8207  11386 % 0.775481 1.000 42
  10   4   2   50.8911   56.9219    3.1312    0.0000   -6.0308    1.2920    1.3886   -4.3431  11390 % 0.797264 1.000 42
  11   6   2   26.5104   35.5500    1.2004    0.0000   -9.0396    1.6371    1.6584   -5.4507  11404 % 0.951998 1.000 42
  13   0   5   26.7114   33.8378    1.7858    0.0000   -7.1264    1.6697    1.6909   -4.2145  11416 % 0.951210 1.000 42
 -13   0  -4   18.8388   27.2485   -1.0707    0.0000   -8.4097    2.2454    2.2533   -3.7322  11425 % 0.936088 1.000 43
 -11  -3  -2   27.4408   21.4863    1.4003    0.0000    5.9546    1.8002    1.8210    3.2699  11440 % 0.824245 1.000 43
 -11  -1  -3   26.3458   19.7380   -0.6766    0.0000    6.6077    1.8542    1.8728    3.5282  11442 % 0.792464 1.000 43
 -11   5  -6   28.7054   20.8818   -0.7337    0.0000    7.8236    1.6129    1.6383    4.7755  11445 % 0.956727 1.000 43
 -10  -3  -2   49.8498   58.4714    2.4729    0.0000   -8.6216    1.3511    1.4401   -5.9868  11449 % 0.759473 1.000 43
 -10   4  -5   32.5622   25.2606    0.0638    0.0000    7.3016    1.6077    1.6403    4.4513  11456 % 0.837988 1.000 43
 -10   6  -6   28.1389   36.6265    1.5705    0.0000   -8.4875    1.7556    1.7780   -4.7737  11458 % 0.951418 1.000 43
  -9   4  -5   38.5331   33.5872   -1.6776    0.0000    4.9459    1.5013    1.5500    3.1910  11463 % 0.780650 1.000 43
  -8   3  -4   38.0447   28.5851   -0.0979    0.0000    9.4596    1.5784    1.6236    5.8263  11476 % 0.662572 1.000 43
  -8   5  -5   64.1389   70.7927    3.0943    0.0000   -6.6537    1.2270    1.3845   -4.8057  11477 % 0.775895 1.000 43
  -7  -5   0   32.4052   24.6098    0.3068    0.0000    7.7955    1.8053    1.8341    4.2503  11485 % 0.670421 1.000 43
  -7   6  -5   41.3787   31.1329   -1.8304    0.0000   10.2458    1.4706    1.5277    6.7068  11491 % 0.788157 1.000 43
  -6  -4   0  169.0040  186.8260    7.9525    0.0000  -17.8220    1.0423    1.9856   -8.9756  11496 % 0.557066 1.000 43
  -6  -2  -1   60.3241   50.5925   -1.9193    0.0000    9.7316    1.3825    1.5084    6.4516  11497 % 0.461129 1.000 43
  -5  -7   2   57.0675   44.1090    2.5180    0.0000   12.9585    1.2634    1.3863    9.3474  11508 % 0.739339 1.000 43
  -5   3  -3  185.4540  176.7680   -6.8805    0.0000    8.6858    1.0245    2.1187    4.0996  11511 % 0.475709 1.000 43
  -5   5  -4   28.4341   18.3516   -0.0041    0.0000   10.0826    2.0961    2.1153    4.7666  11512 % 0.618844 1.000 43
  -4   6  -4   36.6442   25.5151   -0.4448    0.0000   11.1291    1.7138    1.7525    6.3504  11523 % 0.656852 1.000 43
  -3  -8   3   63.1775   72.6313    3.0600    0.0000   -9.4537    1.2647    1.4137   -6.6872  11528 % 0.781273 1.000 43
Refinement program                                                                                                 page=  43
structure :                                                                                                15:35:54 12-11-24 

  -2   5  -3  143.9440  152.9120   -6.4990    0.0000   -8.9680    1.0803    1.7997   -4.9830  11541 % 0.508124 1.000 43
   0   9  -4   30.6088   25.4439    0.6694    0.0000    5.1650    1.6531    1.6812    3.0722  11560 % 0.855277 1.000 43
   1   3  -1  182.3670  167.5380    5.1804    0.0000   14.8294    1.0635    2.1111    7.0244  11566 % 0.289303 1.000 43
   1   5  -2  213.3680  224.0090    8.2791    0.0000  -10.6414    1.0304    2.3694   -4.4911  11567 % 0.477159 1.000 43
   2 -10   6   14.3318    5.1223   -0.1064    0.0000    9.2095    2.6340    2.6379    3.4912  11572*% 0.986988 1.000 43
   3  -2   2   75.5745   66.0136   -2.1246    0.0000    9.5608    1.3556    1.5520    6.1602  11588 % 0.300441 1.000 43
   4  -9   6   24.7083   34.3205    0.6233    0.0000   -9.6123    1.8516    1.8680   -5.1457  11593 % 0.934386 1.000 43
   4  -5   4   90.0311   98.4596   -4.3262    0.0000   -8.4285    1.1685    1.4751   -5.7139  11596 % 0.582242 1.000 43
   4   8  -2   27.9016   21.7251    1.0959    0.0000    6.1765    1.8207    1.8419    3.3533  11602 % 0.792922 1.000 43
   7  -5   5   32.4068   38.4513    1.1813    0.0000   -6.0445    1.6879    1.7187   -3.5168  11629 % 0.727146 1.000 43
   8   0   3   34.9085   27.5481   -1.4875    0.0000    7.3603    1.7718    1.8058    4.0758  11642 % 0.584092 1.000 43
   9   1   3   53.5051   47.2874    1.9645    0.0000    6.2177    1.2709    1.3789    4.5090  11653 % 0.657730 1.000 43
  10   0   4   28.5307   20.9993   -0.2597    0.0000    7.5314    1.7805    1.8033    4.1766  11664 % 0.734311 1.000 43
  10   2   3   44.6453   38.1838    1.0434    0.0000    6.4615    1.3059    1.3801    4.6821  11666 % 0.742046 1.000 43
  10   6   1   22.6672   28.8586    1.1773    0.0000   -6.1915    1.9919    2.0047   -3.0884  11668 % 0.891182 1.000 43
  11  -5   7   14.7241   23.7678    0.3673    0.0000   -9.0437    2.6691    2.6731   -3.3832  11670*% 0.978034 1.000 43
 -13  -2  -3   35.1440   27.1138    1.5210    0.0000    8.0302    1.4312    1.4738    5.4487  11699 % 0.942168 1.000 44
 -12  -2  -3   40.6190   47.8174   -2.0689    0.0000   -7.1984    1.3442    1.4042   -5.1262  11707 % 0.874964 1.000 44
 -12   2  -5   29.7288   37.3470   -1.7417    0.0000   -7.6182    1.6129    1.6401   -4.6450  11711 % 0.903493 1.000 44
 -11  -7   0   23.7992   16.7651   -1.4205    0.0000    7.0340    1.7543    1.7703    3.9733  11714 % 1.001435 1.000 44
 -11  -3  -2   36.7600   31.3997    1.4003    0.0000    5.3604    1.4391    1.4853    3.6090  11716 % 0.824245 1.000 44
 -10   6  -6   38.1969   51.8488    1.5705    0.0000  -13.6520    1.3352    1.3888   -9.8304  11732 % 0.951418 1.000 44
  -9   4  -5   35.0970   44.9177   -1.6776    0.0000   -9.8207    1.5671    1.6059   -6.1154  11739 % 0.780650 1.000 44
  -8  -7   1   31.7143   14.8661    0.7010    0.0000   16.8483    1.5498    1.5819   10.6507  11745 % 0.853003 1.000 44
  -8   5  -5   52.1565   47.7305    3.0943    0.0000    4.4260    1.3134    1.4131    3.1321  11750 % 0.775895 1.000 44
  -7  -6   1   39.0103   26.3460   -2.0101    0.0000   12.6643    1.4599    1.5111    8.3809  11755 % 0.738298 1.000 44
  -6  -9   3   16.6343    6.9951   -0.4999    0.0000    9.6392    2.3085    2.3145    4.1648  11766 % 0.940825 1.000 44
  -6  -2  -1   51.3722   42.1367   -1.9193    0.0000    9.2355    1.4414    1.5302    6.0353  11771 % 0.461129 1.000 44
  -6   0  -2   80.4854   72.4562   -3.3412    0.0000    8.0292    1.2133    1.4560    5.5148  11772 % 0.434207 1.000 44
  -6   4  -4   43.0081   36.9364   -0.7345    0.0000    6.0717    1.4904    1.5512    3.9141  11773 % 0.600883 1.000 44
  -4  -8   3   20.9857   13.2439    0.4996    0.0000    7.7418    2.1491    2.1593    3.5853  11789 % 0.802858 1.000 44
  -3  -4   1   95.3651   90.0777   -3.1842    0.0000    5.2874    1.1791    1.5165    3.4865  11801 % 0.426152 1.000 44
  -2  -7   3   56.4907   62.8100   -3.2619    0.0000   -6.3193    1.3029    1.4201   -4.4500  11811 % 0.678157 1.000 44
  -2  -5   2   92.9408  102.8790    4.8253    0.0000   -9.9377    1.1534    1.4813   -6.7089  11812 % 0.492275 1.000 44
  -1  -8   4   46.3638   38.9089    3.2448    0.0000    7.4549    1.3610    1.4378    5.1850  11820 % 0.770395 1.000 44
   1  -5   3   40.3398   32.1092    0.0022    0.0000    8.2306    1.6547    1.7032    4.8326  11838 % 0.493494 1.000 44
   1   5  -2  195.9730  184.7860    8.2791    0.0000   11.1866    1.0200    2.2093    5.0634  11840 % 0.477159 1.000 44
   3  -7   5   60.8482   66.2993    3.4299    0.0000   -5.4511    1.2465    1.3871   -3.9298  11853 % 0.731477 1.000 44
   3   9  -3   26.6496   19.9680   -0.6029    0.0000    6.6816    1.6285    1.6502    4.0490  11862 % 0.867908 1.000 44
   4  -5   4   90.3681   96.8504   -4.3262    0.0000   -6.4823    1.1188    1.4381   -4.5074  11868 % 0.582242 1.000 44
   4   1   1  240.9450  231.6460    7.5705    0.0000    9.2992    1.0029    2.6099    3.5631  11870 % 0.299552 1.000 44
   4   5  -1   54.8489   40.7578    1.3547    0.0000   14.0911    1.3200    1.4294    9.8580  11871 % 0.539850 1.000 44
   7   1   2   87.5968   96.4904    4.0181    0.0000   -8.8936    1.1142    1.4173   -6.2750  11907 % 0.510335 1.000 44
   7   3   1  130.9460  136.7990   -5.9552    0.0000   -5.8530    1.0447    1.6751   -3.4940  11908 % 0.564060 1.000 44
   7   5   0   25.2765   13.9259    0.3068    0.0000   11.3506    1.9603    1.9766    5.7426  11909 % 0.670421 1.000 44
   8   6   0   28.3743   22.1436    1.0795    0.0000    6.2307    1.5807    1.6059    3.8798  11921 % 0.784337 1.000 44
   9   1   3   50.2713   57.1043    1.9645    0.0000   -6.8330    1.3039    1.3975   -4.8895  11929 % 0.657730 1.000 44
   9   3   2   25.5891   19.4779   -0.5411    0.0000    6.1111    1.8172    1.8351    3.3301  11930 % 0.695693 1.000 44
  10  -4   6   45.0322   51.8228   -3.1193    0.0000   -6.7906    1.3246    1.3991   -4.8537  11935 % 0.858549 1.000 44
  11   0   4   48.5448   35.6553    1.8817    0.0000   12.8895    1.2185    1.3116    9.8273  11951 % 0.801119 1.000 44
  11   4   2   44.4702   39.4664   -2.1663    0.0000    5.0038    1.3076    1.3812    3.6229  11955 % 0.859192 1.000 44
  12   1   4   27.5971   37.4887   -1.6811    0.0000   -9.8916    1.6705    1.6931   -5.8422  11962 % 0.873239 1.000 44
Refinement program                                                                                                 page=  44
structure :                                                                                                15:35:54 12-11-24 

 -12  -3  -2   32.7628   42.1224   -0.9740    0.0000   -9.3597    1.5048    1.5400   -6.0777  11979 % 0.889791 1.000 45
 -11   1  -4   33.4156   41.7025    0.4315    0.0000   -8.2870    1.6175    1.6517   -5.0173  11993 % 0.806348 1.000 45
 -11   5  -6   35.9416   41.4186   -0.7337    0.0000   -5.4770    1.3772    1.4234   -3.8479  11994 % 0.956727 1.000 45
 -10  -6   0   29.8647   35.0143    1.5544    0.0000   -5.1496    1.6307    1.6578   -3.1063  11996 % 0.889402 1.000 45
 -10  -2  -2   56.7177   50.8871   -2.9985    0.0000    5.8306    1.2994    1.4178    4.1124  11998 % 0.731284 1.000 45
 -10   6  -6   29.9333   34.9957    1.5705    0.0000   -5.0624    1.5852    1.6132   -3.1381  12006 % 0.951418 1.000 45
  -9  -7   1   23.7655   16.9251   -1.0156    0.0000    6.8404    1.8704    1.8854    3.6281  12008 % 0.900363 1.000 45
  -9  -5   0   61.8660   70.6031   -3.3724    0.0000   -8.7371    1.2487    1.3935   -6.2698  12009 % 0.778316 1.000 45
  -8  -1  -2   69.2979   63.6263   -3.5041    0.0000    5.6717    1.2201    1.4032    4.0421  12021 % 0.577679 1.000 45
  -8   1  -3  147.8740  155.5990   -6.3212    0.0000   -7.7252    1.0374    1.8063   -4.2768  12022 % 0.591243 1.000 45
  -8   3  -4   30.4959   19.8421   -0.0979    0.0000   10.6538    1.7838    1.8097    5.8870  12023 % 0.662572 1.000 45
  -7  -6   1   38.3262   26.3399   -2.0101    0.0000   11.9863    1.5707    1.6168    7.4136  12031 % 0.738298 1.000 45
  -6   0  -2   94.3923   87.1074   -3.3412    0.0000    7.2849    1.1759    1.5079    4.8310  12046 % 0.434207 1.000 45
  -6   4  -4   54.7010   46.2450   -0.7345    0.0000    8.4560    1.3583    1.4643    5.7748  12047 % 0.600883 1.000 45
  -6   6  -5   29.7960   21.1745   -1.4748    0.0000    8.6215    1.7284    1.7539    4.9156  12048 % 0.746786 1.000 45
  -5  -5   1   34.6468   25.2161   -0.9850    0.0000    9.4307    1.7202    1.7548    5.3744  12054 % 0.579138 1.000 45
  -5   7  -5   49.5954   42.3769   -1.9706    0.0000    7.2185    1.3489    1.4372    5.0226  12060 % 0.783080 1.000 45
  -5   9  -6   28.3531   21.9313   -1.5755    0.0000    6.4219    1.6488    1.6730    3.8384  12062 % 0.957622 1.000 45
  -4  -6   2   64.0664   59.4323   -1.8195    0.0000    4.6340    1.2620    1.4153    3.2743  12066 % 0.627217 1.000 45
  -4   7  -5   36.5855   21.6282    0.2841    0.0000   14.9573    1.5416    1.5844    9.4403  12070 % 0.754488 1.000 45
  -3 -10   5   22.5965   29.9758    1.2780    0.0000   -7.3794    1.9295    1.9427   -3.7985  12073 % 0.981675 1.000 45
  -3  -7   3   71.4171   78.7058    3.7391    0.0000   -7.2887    1.2203    1.4139   -5.1550  12075 % 0.695932 1.000 45
  -3   2  -2   75.3372   80.5593   -2.1246    0.0000   -5.2221    1.3519    1.5477   -3.3742  12078 % 0.300441 1.000 45
  -3   4  -3  266.8260  252.0440   10.4865    0.0000   14.7820    1.0063    2.8517    5.1836  12079 % 0.454944 1.000 45
  -2  -5   2  133.1510  140.2140    4.8253    0.0000   -7.0627    1.0781    1.7132   -4.1224  12087 % 0.492275 1.000 45
  -1  -9   5   23.2142   15.6221    0.4560    0.0000    7.5921    1.8868    1.9010    3.9938  12094 % 0.874599 1.000 45
  -1  -6   3   91.4303   75.2569    2.2668    0.0000   16.1734    1.1293    1.4530   11.1310  12096 % 0.579642 1.000 45
   0  -7   4   73.4466   64.6019   -4.6634    0.0000    8.8447    1.2322    1.4345    6.1658  12104 % 0.680115 1.000 45
   0   4  -2   93.0403   82.0701   -3.1583    0.0000   10.9702    1.2183    1.5329    7.1564  12105 % 0.383609 1.000 45
   2  -6   4   34.4384   19.5469    0.3907    0.0000   14.8915    1.6725    1.7076    8.7205  12121 % 0.610604 1.000 45
   2  -4   3  137.0770  145.3720   -5.0732    0.0000   -8.2946    1.0925    1.7528   -4.7321  12122 % 0.427259 1.000 45
   2   7  -3   67.1826   73.0034   -3.2619    0.0000   -5.8208    1.2101    1.3841   -4.2055  12124 % 0.678157 1.000 45
   4  -3   3  126.9810  120.2620   -3.5753    0.0000    6.7193    1.0970    1.6781    4.0042  12141 % 0.427008 1.000 45
   5  -4   4  173.9760  189.8710    8.5607    0.0000  -15.8946    1.0478    2.0309   -7.8262  12152 % 0.554372 1.000 45
   6  -5   5   30.0882   21.0896    0.0088    0.0000    8.9986    1.8080    1.8329    4.9096  12163 % 0.682085 1.000 45
   6   2   1   62.9913   47.3054   -1.9193    0.0000   15.6859    1.3946    1.5303   10.2502  12167 % 0.461129 1.000 45
   6   6  -1   36.3291   42.0405    0.2799    0.0000   -5.7114    1.5635    1.6051   -3.5582  12169 % 0.693961 1.000 45
   7  -1   3   71.3975   86.1917    1.3776    0.0000  -14.7942    1.2381    1.4292  -10.3510  12177 % 0.525640 1.000 45
   7   5   0   26.0730   11.2898    0.3068    0.0000   14.7832    2.0078    2.0247    7.3015  12180 % 0.670421 1.000 45
   7   7  -1   46.5876   52.6783    2.4266    0.0000   -6.0907    1.3448    1.4232   -4.2796  12181 % 0.808914 1.000 45
   8   0   3   47.7022   35.7155   -1.4875    0.0000   11.9867    1.4496    1.5261    7.8545  12187 % 0.584092 1.000 45
  10  -4   6   48.7360   34.2724   -3.1193    0.0000   14.4636    1.3194    1.4065   10.2835  12208 % 0.858549 1.000 45
  11   0   4   39.3815   33.1391    1.8817    0.0000    6.2424    1.4029    1.4572    4.2839  12222 % 0.801119 1.000 45
  11   4   2   41.7660   46.8882   -2.1663    0.0000   -5.1221    1.3779    1.4398   -3.5575  12224 % 0.859192 1.000 45
  12  -1   5   37.2102   46.8679   -1.7704    0.0000   -9.6577    1.4297    1.4773   -6.5372  12228 % 0.889430 1.000 45
  13   0   5   27.9911   33.0303    1.7858    0.0000   -5.0392    1.5987    1.6230   -3.1048  12236 % 0.951210 1.000 45
 -12   4  -6   20.5621   27.2292    0.9686    0.0000   -6.6671    2.0961    2.1061   -3.1655  12255 % 0.975723 1.000 46
 -11  -4  -1   23.6178   13.9230   -0.3000    0.0000    9.6948    1.9434    1.9577    4.9520  12256 % 0.853637 1.000 46
 -10  -2  -2   63.7809   69.7646   -2.9985    0.0000   -5.9837    1.2402    1.3946   -4.2907  12267 % 0.731284 1.000 46
  -7   5  -5   34.8267   28.4928    1.1813    0.0000    6.3339    1.6668    1.7028    3.7197  12307 % 0.727146 1.000 46
  -7   7  -6   21.0476   11.8562   -0.4890    0.0000    9.1913    2.1665    2.1767    4.2226  12308 % 0.874832 1.000 46
  -6  -5   1   43.7687   36.0749    0.4563    0.0000    7.6938    1.5125    1.5746    4.8863  12312 % 0.623806 1.000 46
Refinement program                                                                                                 page=  45
structure :                                                                                                15:35:54 12-11-24 

  -6   0  -2   99.6303   88.6713   -3.3412    0.0000   10.9590    1.1819    1.5458    7.0896  12314 % 0.434207 1.000 46
  -6   4  -4   78.7629   69.3318   -0.7345    0.0000    9.4311    1.2042    1.4389    6.5542  12315 % 0.600883 1.000 46
  -5  -1  -1   53.7224   40.3175    0.2977    0.0000   13.4049    1.6604    1.7451    7.6813  12323 % 0.365642 1.000 46
  -4  -7   3   33.6467   44.9110    1.2870    0.0000  -11.2643    1.7075    1.7403   -6.4727  12331 % 0.720079 1.000 46
  -4  -4   1  106.7300  112.3170    4.5094    0.0000   -5.5865    1.1562    1.5735   -3.5504  12333 % 0.464541 1.000 46
  -4   3  -3   87.5808   77.0279   -3.5753    0.0000   10.5529    1.2606    1.5349    6.8751  12335 % 0.427008 1.000 46
  -4   9  -6   20.1742   13.0238    0.6233    0.0000    7.1504    2.1042    2.1138    3.3827  12338 % 0.934386 1.000 46
  -3  -8   4   26.5236   33.4410   -0.5426    0.0000   -6.9174    1.9699    1.9877   -3.4801  12340 % 0.795353 1.000 46
  -3  -5   2   35.9639   20.4027   -0.8166    0.0000   15.5612    1.8977    1.9315    8.0565  12342 % 0.516487 1.000 46
  -2  -6   3   37.3135   30.8874   -0.5237    0.0000    6.4262    1.6911    1.7318    3.7108  12353 % 0.592148 1.000 46
  -2   6  -4   30.3068   22.8464    0.3907    0.0000    7.4603    2.0144    2.0371    3.6623  12355 % 0.610604 1.000 46
  -1  -9   5   27.9714   20.2596    0.4560    0.0000    7.7119    1.6910    1.7140    4.4994  12360 % 0.874599 1.000 46
  -1  -4   2   71.9680   65.2219   -1.6473    0.0000    6.7461    1.4319    1.6026    4.2096  12363 % 0.389924 1.000 46
  -1   7  -4   50.5480   36.0083    0.6920    0.0000   14.5397    1.3888    1.4779    9.8380  12365 % 0.683697 1.000 46
   1  -9   6   42.4040   51.7310    2.3960    0.0000   -9.3270    1.4621    1.5224   -6.1266  12374 % 0.894319 1.000 46
   1  -6   4   94.9289  113.9170    4.8077    0.0000  -18.9877    1.1503    1.4914  -12.7311  12376 % 0.598484 1.000 46
   1   6  -3  128.1410  120.4030    2.2668    0.0000    7.7371    1.0609    1.6636    4.6508  12378 % 0.579642 1.000 46
   2   5  -2  121.5280  133.6040    4.8253    0.0000  -12.0761    1.1113    1.6468   -7.3333  12386 % 0.492275 1.000 46
   4  -6   5   45.8279   56.5844    0.9435    0.0000  -10.7565    1.5329    1.5999   -6.7231  12401 % 0.678229 1.000 46
   4   6  -2   78.2796   71.2271   -1.8195    0.0000    7.0525    1.2027    1.4350    4.9145  12405 % 0.627217 1.000 46
   5  -2   3  103.5670   98.3072    4.0373    0.0000    5.2602    1.1722    1.5642    3.3629  12415 % 0.429274 1.000 46
   6   0   2  114.5850  102.4160   -3.3412    0.0000   12.1695    1.1319    1.6107    7.5557  12426 % 0.434207 1.000 46
   6   4   0  192.8790  205.5460    7.9525    0.0000  -12.6666    1.0286    2.1859   -5.7946  12428 % 0.557066 1.000 46
   7  -4   5   75.7938   80.7942    3.7146    0.0000   -5.0004    1.1789    1.4015   -3.5679  12436 % 0.673128 1.000 46
   8  -5   6   34.4238   42.1141    1.1460    0.0000   -7.6903    1.6079    1.6443   -4.6768  12447 % 0.798057 1.000 46
   9  -3   5   41.6641   31.1971    1.7070    0.0000   10.4670    1.4305    1.4899    7.0252  12460 % 0.742013 1.000 46
   9   2   2   27.2507   14.6670   -1.0742    0.0000   12.5837    2.0513    2.0693    6.0810  12464 % 0.664806 1.000 46
  10   3   2   53.5397   58.5602    2.4729    0.0000   -5.0205    1.2860    1.3930   -3.6042  12474 % 0.759473 1.000 46
  11   7   0   23.6897   16.8550   -1.4205    0.0000    6.8347    1.7898    1.8054    3.7857  12489 % 1.001435 1.000 46
  12  -1   5   26.6158   18.5968   -1.7704    0.0000    8.0190    1.8185    1.8378    4.3633  12492 % 0.889430 1.000 46
  12   1   4   40.1622   45.8607   -1.6811    0.0000   -5.6985    1.4080    1.4642   -3.8919  12494 % 0.873239 1.000 46
 -13   2  -5   22.4611   12.7110   -0.7734    0.0000    9.7501    1.9768    1.9895    4.9008  12512 % 0.968720 1.000 47
 -12  -4  -1   29.5601   40.1609   -1.2385    0.0000  -10.6008    1.6221    1.6488   -6.4293  12513 % 0.917086 1.000 47
 -12   1  -4   32.0624   38.3432    1.6811    0.0000   -6.2807    1.6593    1.6900   -3.7165  12517 % 0.873239 1.000 47
  -9  -6   1   23.6199   15.4075    0.5341    0.0000    8.2124    1.8755    1.8904    4.3444  12541 % 0.837494 1.000 47
  -9  -1  -2   49.6387   36.8863   -0.0246    0.0000   12.7524    1.4011    1.4865    8.5791  12544 % 0.645564 1.000 47
  -7  -5   1   85.5301   78.4366   -3.4604    0.0000    7.0935    1.1429    1.4275    4.9693  12568 % 0.672782 1.000 47
  -7  -2  -1  103.1950  112.2320   -4.9477    0.0000   -9.0369    1.1154    1.5195   -5.9472  12569 % 0.525492 1.000 47
  -7   3  -4   35.2264   27.3196    0.9796    0.0000    7.9068    1.7998    1.8339    4.3114  12572 % 0.604757 1.000 47
  -7   5  -5   43.9386   37.1685    1.1813    0.0000    6.7701    1.4213    1.4877    4.5508  12573 % 0.727146 1.000 47
  -5  -7   3   54.8389   63.5327   -2.8641    0.0000   -8.6938    1.3439    1.4515   -5.9895  12587 % 0.749985 1.000 47
  -5  -4   1   53.5350   33.7861    1.1724    0.0000   19.7489    1.3991    1.4980   13.1834  12589 % 0.509668 1.000 47
  -5  -1  -1   49.3923   37.2559    0.2977    0.0000   12.1364    1.7118    1.7816    6.8120  12590 % 0.365642 1.000 47
  -5   4  -4  182.3070  193.8990    8.5607    0.0000  -11.5926    1.0285    2.0932   -5.5383  12591 % 0.554372 1.000 47
  -4  -8   4   23.2444   15.0639    0.1740    0.0000    8.1805    1.9876    2.0011    4.0879  12596 % 0.816565 1.000 47
  -4  -7   3   37.0122   45.5192    1.2870    0.0000   -8.5071    1.6076    1.6496   -5.1569  12597 % 0.720079 1.000 47
  -4  -2   0  292.5350  309.2360   11.6124    0.0000  -16.7014    1.0042    3.0929   -5.3999  12600 % 0.334326 1.000 47
  -4   3  -3  112.3630  117.5630   -3.5753    0.0000   -5.1999    1.1285    1.5925   -3.2653  12601 % 0.427008 1.000 47
  -2   6  -4   33.2641   26.5241    0.3907    0.0000    6.7400    1.7632    1.7943    3.7564  12621 % 0.610604 1.000 47
  -1  10  -6   15.4693    6.1295   -0.1890    0.0000    9.3398    2.3983    2.4033    3.8863  12636 % 0.979536 1.000 47
   0  -9   6   40.7897   53.4855   -1.9145    0.0000  -12.6958    1.3950    1.4534   -8.7354  12638 % 0.891584 1.000 47
   0   7  -4   85.2784   80.7632   -4.6634    0.0000    4.5151    1.1656    1.4442    3.1263  12640 % 0.680115 1.000 47
Refinement program                                                                                                 page=  46
structure :                                                                                                15:35:54 12-11-24 

   1  -9   6   42.9092   50.7356    2.3960    0.0000   -7.8264    1.3878    1.4526   -5.3877  12643 % 0.894319 1.000 47
   1  -6   4  113.3710  122.4990    4.8077    0.0000   -9.1283    1.0960    1.5768   -5.7890  12645 % 0.598484 1.000 47
   1   4  -2   58.7775   46.1422   -1.6473    0.0000   12.6354    1.5933    1.6983    7.4402  12647 % 0.389924 1.000 47
   1   6  -3  116.6930   99.4610    2.2668    0.0000   17.2321    1.0669    1.5811   10.8985  12648 % 0.579642 1.000 47
   2  -7   5   48.6652   40.8877   -1.5165    0.0000    7.7775    1.3480    1.4331    5.4269  12653 % 0.714587 1.000 47
   3   5  -2   28.9724   15.5245   -0.8166    0.0000   13.4479    2.2280    2.2467    5.9855  12667 % 0.516487 1.000 47
   3   7  -3   78.5283   69.0927    3.7391    0.0000    9.4356    1.1779    1.4157    6.6651  12668 % 0.695932 1.000 47
   5  -2   3  111.9830  122.0160    4.0373    0.0000  -10.0329    1.1278    1.5894   -6.3126  12687 % 0.429274 1.000 47
   5   3   0  240.5780  213.1880  -10.4961    0.0000   27.3908    1.0121    2.6100   10.4944  12689 % 0.444701 1.000 47
   6   0   2   92.4954   81.2102   -3.3412    0.0000   11.2852    1.1709    1.4921    7.5631  12699 % 0.434207 1.000 47
   7  -7   7   27.6839   32.9575    1.6387    0.0000   -5.2736    1.7320    1.7540   -3.0066  12706 % 0.898084 1.000 47
   7  -4   5   55.4482   50.0120    3.7146    0.0000    5.4362    1.3634    1.4719    3.6934  12708 % 0.673128 1.000 47
   7  -1   3   76.9422   68.1388    1.3776    0.0000    8.8034    1.1730    1.4028    6.2756  12710 % 0.525640 1.000 47
   9   0   3   77.2955   84.8776    3.5366    0.0000   -7.5820    1.1573    1.3916   -5.4482  12732 % 0.651310 1.000 47
  10  -1   4   91.6253  102.3960   -4.8260    0.0000  -10.7710    1.1012    1.4326   -7.5187  12743 % 0.740012 1.000 47
  10   6   0   29.8664   21.3300    1.5544    0.0000    8.5363    1.6021    1.6297    5.2379  12749 % 0.889402 1.000 47
  11  -3   6   37.4420   42.9348    1.4472    0.0000   -5.4929    1.4930    1.5392   -3.5686  12752 % 0.883660 1.000 47
  11   0   4   38.6717   32.2940    1.8817    0.0000    6.3777    1.4584    1.5088    4.2269  12754 % 0.801119 1.000 47
  11   3   2   28.0054   35.5668    1.4003    0.0000   -7.5615    1.7747    1.7966   -4.2087  12757 % 0.824245 1.000 47
  12  -1   5   36.2919   47.0202   -1.7704    0.0000  -10.7283    1.4411    1.4861   -7.2192  12762 % 0.889430 1.000 47
 -13  -1  -3   22.0023   15.5441   -0.0960    0.0000    6.4581    1.9725    1.9848    3.2539  12777 % 0.928691 1.000 48
 -12  -4  -1   24.3721   34.7879   -1.2385    0.0000  -10.4158    1.9613    1.9763   -5.2702  12781 % 0.917086 1.000 48
 -12  -2  -2   30.4138   24.6777    1.0967    0.0000    5.7361    1.7755    1.8014    3.1843  12783 % 0.865856 1.000 48
 -12  -1  -3   45.9815   59.4954   -1.9840    0.0000  -13.5139    1.3788    1.4535   -9.2977  12784 % 0.860435 1.000 48
 -11   0  -3   20.3740   13.0361   -0.6459    0.0000    7.3379    2.3486    2.3574    3.1127  12794 % 0.787143 1.000 48
 -10   5  -6   23.4457   16.9207    0.7108    0.0000    6.5250    2.0515    2.0649    3.1600  12808 % 0.901524 1.000 48
  -9  -7   2   16.7063   38.0395   -0.3358    0.0000  -21.3332    2.6786    2.6838   -7.9488  12810 % 0.905631 1.000 48
  -9  -1  -2   88.6081   63.5216   -0.0246    0.0000   25.0865    1.1568    1.4571   17.2162  12813 % 0.645564 1.000 48
  -9   4  -5   40.1036   27.9310   -1.6776    0.0000   12.1726    1.5423    1.5935    7.6387  12816 % 0.780650 1.000 48
  -9   7  -7   21.1400   30.0386   -1.1802    0.0000   -8.8986    2.0766    2.0874   -4.2631  12819 % 0.981258 1.000 48
  -8  -5   1   39.2046   53.9407   -1.2906    0.0000  -14.7361    1.5712    1.6194   -9.0997  12822 % 0.725194 1.000 48
  -7  -5   1   78.2464   69.4996   -3.4604    0.0000    8.7468    1.2250    1.4536    6.0175  12835 % 0.672782 1.000 48
  -7   0  -2  102.4100   82.7067   -3.0530    0.0000   19.7032    1.1381    1.5310   12.8694  12838 % 0.502033 1.000 48
  -6  -6   2   44.5892   53.2954    1.8876    0.0000   -8.7062    1.5295    1.5932   -5.4646  12847 % 0.700782 1.000 48
  -6   7  -6   39.4348   26.7718    1.7668    0.0000   12.6629    1.4518    1.5044    8.4174  12853 % 0.837753 1.000 48
  -5  -8   4   58.0741   73.6077   -2.6490    0.0000  -15.5336    1.2768    1.4027  -11.0742  12854 % 0.843055 1.000 48
  -5  -7   3   61.2528   72.2212   -2.8641    0.0000  -10.9684    1.2930    1.4307   -7.6662  12855 % 0.749985 1.000 48
  -5  -4   1   46.9894   41.8485    1.1724    0.0000    5.1408    1.5940    1.6618    3.0935  12857 % 0.509668 1.000 48
  -5   4  -4  193.6720  204.4770    8.5607    0.0000  -10.8053    1.0368    2.1968   -4.9187  12860 % 0.554372 1.000 48
  -4  -5   2   71.7886   63.0468    1.9359    0.0000    8.7418    1.2927    1.4786    5.9120  12868 % 0.548591 1.000 48
  -4   3  -3  102.8340   88.4562   -3.5753    0.0000   14.3776    1.2199    1.5955    9.0112  12870 % 0.427008 1.000 48
  -4   8  -6   22.3025   14.8509   -0.9392    0.0000    7.4515    2.1208    2.1325    3.4942  12873 % 0.854518 1.000 48
  -3  -6   3  118.8720  113.3490   -5.7901    0.0000    5.5228    1.1046    1.6227    3.4035  12878 % 0.612424 1.000 48
  -3   5  -4   42.4240   35.0571    0.1901    0.0000    7.3670    1.6205    1.6752    4.3978  12880 % 0.552098 1.000 48
  -2  -7   4   43.0778   28.4419    0.8499    0.0000   14.6360    1.5333    1.5926    9.1898  12887 % 0.694331 1.000 48
  -2  -4   2  118.1220  141.3080   -1.5727    0.0000  -23.1858    1.1602    1.6557  -14.0034  12888 % 0.408283 1.000 48
  -2   9  -6   25.7119   36.6320    0.8390    0.0000  -10.9201    1.9135    1.9307   -5.6560  12894 % 0.902475 1.000 48
  -1  -5   3   75.0899   67.8660    0.0022    0.0000    7.2239    1.3091    1.5092    4.7867  12900 % 0.493494 1.000 48
  -1   6  -4   98.3036   92.8542    4.8077    0.0000    5.4494    1.1485    1.5117    3.6047  12902 % 0.598484 1.000 48
  -1   8  -5   33.2611   27.0561    1.3370    0.0000    6.2050    1.6716    1.7044    3.6406  12903 % 0.788700 1.000 48
   0  -6   4   47.1370   36.0333    0.4942    0.0000   11.1037    1.5073    1.5793    7.0308  12907 % 0.594389 1.000 48
   0  10  -6   19.4294   26.4981   -0.3978    0.0000   -7.0687    2.1514    2.1601   -3.2724  12909 % 0.977039 1.000 48
Refinement program                                                                                                 page=  47
structure :                                                                                                15:35:54 12-11-24 

   1  -7   5   30.9919   24.6836   -1.2997    0.0000    6.3083    1.8069    1.8333    3.4410  12913 % 0.704259 1.000 48
   1  -4   3  195.8120  186.7430   -3.9728    0.0000    9.0690    1.0431    2.2186    4.0877  12915 % 0.409751 1.000 48
   2  -5   4  103.1830   79.2767    1.9242    0.0000   23.9066    1.1378    1.5360   15.5644  12923 % 0.529517 1.000 48
   3  -6   5  103.0740   95.7935    5.6101    0.0000    7.2802    1.1240    1.5250    4.7738  12932 % 0.652534 1.000 48
   3   5  -2   33.4649   21.5954   -0.8166    0.0000   11.8695    2.0230    2.0505    5.7886  12935 % 0.516487 1.000 48
   4  -7   6   23.3966   12.8697   -1.2709    0.0000   10.5268    2.1969    2.2093    4.7647  12942 % 0.777261 1.000 48
   4  -4   4   77.2231   68.1366    0.8411    0.0000    9.0864    1.2729    1.4889    6.1029  12944 % 0.513191 1.000 48
   4   7  -3   38.9397   46.8583    1.2870    0.0000   -7.9186    1.6731    1.7178   -4.6097  12948 % 0.720079 1.000 48
   5  -2   3  128.6150  139.7460    4.0373    0.0000  -11.1317    1.1142    1.7016   -6.5417  12957 % 0.429274 1.000 48
   5   1   1  120.1050  131.7650    0.2977    0.0000  -11.6600    1.1619    1.6711   -6.9775  12958 % 0.365642 1.000 48
   6  -6   6   46.3562   55.9419   -2.0757    0.0000   -9.5857    1.4712    1.5425   -6.2143  12966 % 0.769787 1.000 48
   7  -1   3   77.5139   66.7608    1.3776    0.0000   10.7531    1.2565    1.4764    7.2833  12981 % 0.525640 1.000 48
   7   2   1  117.3730   99.4440   -4.9477    0.0000   17.9294    1.1016    1.6097   11.1382  12983 % 0.525492 1.000 48
   7   7  -2   24.1868   31.9562   -0.9878    0.0000   -7.7695    1.9535    1.9685   -3.9470  12986 % 0.814773 1.000 48
   7   9  -3   23.6601   11.7669    0.3636    0.0000   11.8932    1.9062    1.9208    6.1918  12988 % 0.973989 1.000 48
   8   6  -1   60.7503   67.2042    2.7985    0.0000   -6.4538    1.2625    1.4011   -4.6063  12998 % 0.786356 1.000 48
   9   0   3   73.6661   68.9688    3.5366    0.0000    4.6973    1.2156    1.4214    3.3047  13005 % 0.651310 1.000 48
   9   5   0   72.2399   84.0309   -3.3724    0.0000  -11.7911    1.1891    1.3913   -8.4747  13008 % 0.778316 1.000 48
  10  -4   6   51.3069   58.9754   -3.1193    0.0000   -7.6685    1.3351    1.4303   -5.3615  13013 % 0.858549 1.000 48
  10   2   2   86.4841   77.4351   -2.9985    0.0000    9.0490    1.1262    1.4200    6.3726  13017 % 0.731284 1.000 48
  10   4   1   37.2572   57.6689   -1.3490    0.0000  -20.4117    1.5822    1.6255  -12.5570  13018 % 0.791276 1.000 48
 -12  -2  -2   22.2913   29.7961    1.0967    0.0000   -7.5049    2.1802    2.1916   -3.4244  13056 % 0.865856 1.000 49
 -11  -2  -2   43.3728   29.7705    1.8937    0.0000   13.6023    1.3741    1.4410    9.4398  13066 % 0.798346 1.000 49
 -10  -6   1   36.3841   30.9790   -1.1773    0.0000    5.4050    1.4691    1.5134    3.5714  13072 % 0.891182 1.000 49
 -10  -3  -1   39.0756   48.4107   -1.6346    0.0000   -9.3352    1.5137    1.5634   -5.9712  13074 % 0.753184 1.000 49
 -10   0  -3   24.9159   17.2685    0.6181    0.0000    7.6474    2.0389    2.0540    3.7231  13076 % 0.719037 1.000 49
  -9  -7   2   21.0855   13.4789   -0.3358    0.0000    7.6067    2.0464    2.0573    3.6975  13083 % 0.905631 1.000 49
  -9  -1  -2   52.9084   44.4511   -0.0246    0.0000    8.4573    1.3854    1.4830    5.7028  13086 % 0.645564 1.000 49
  -9   4  -5   53.9379   49.0357   -1.6776    0.0000    4.9022    1.2672    1.3772    3.5595  13088 % 0.780650 1.000 49
  -8   1  -3  126.6880  115.6290   -6.3212    0.0000   11.0591    1.0786    1.6639    6.6466  13096 % 0.591243 1.000 49
  -8   4  -5   46.6969   55.0182   -1.8076    0.0000   -8.3213    1.3673    1.4449   -5.7592  13098 % 0.725516 1.000 49
  -7  -3   0   69.1701   78.4595    2.9067    0.0000   -9.2895    1.2498    1.4285   -6.5031  13106 % 0.561242 1.000 49
  -7   0  -2   79.9938   67.6897   -3.0530    0.0000   12.3040    1.2063    1.4475    8.5004  13108 % 0.502033 1.000 49
  -7   3  -4   43.2932   36.8511    0.9796    0.0000    6.4421    1.5129    1.5737    4.0937  13109 % 0.604757 1.000 49
  -7   6  -6   28.0125   21.6742   -0.2709    0.0000    6.3383    1.7724    1.7944    3.5322  13111 % 0.809983 1.000 49
  -6  -7   3   28.9879   23.2654    0.9187    0.0000    5.7225    1.8008    1.8239    3.1374  13115 % 0.784990 1.000 49
  -6  -4   1   30.4598   20.2153    0.5441    0.0000   10.2445    2.0568    2.0792    4.9270  13117 % 0.559905 1.000 49
  -6   5  -5   33.5842   21.5680    0.0088    0.0000   12.0162    1.7940    1.8252    6.5836  13120 % 0.682085 1.000 49
  -6   7  -6   40.4549   49.6054    1.7668    0.0000   -9.1505    1.4831    1.5373   -5.9523  13121 % 0.837753 1.000 49
  -5  -8   4   46.9478   52.8025   -2.6490    0.0000   -5.8546    1.3973    1.4741   -3.9718  13124 % 0.843055 1.000 49
  -5   4  -4  187.9580  203.1970    8.5607    0.0000  -15.2392    1.0340    2.1452   -7.1038  13130 % 0.554372 1.000 49
  -4  -9   5   30.3513   41.6245    1.2348    0.0000  -11.2732    1.5897    1.6184   -6.9655  13134 % 0.915530 1.000 49
  -4  -6   3   48.8170   43.5810   -1.8348    0.0000    5.2361    1.4944    1.5721    3.3307  13137 % 0.639732 1.000 49
  -4   6  -5   37.2948   30.5946    0.9435    0.0000    6.7002    1.6155    1.6580    4.0411  13143 % 0.678229 1.000 49
  -4   8  -6   27.4354   18.3287   -0.9392    0.0000    9.1067    1.7350    1.7565    5.1845  13144 % 0.854518 1.000 49
  -3   5  -4   30.4023   21.2897    0.1901    0.0000    9.1126    1.9933    2.0163    4.5194  13153 % 0.552098 1.000 49
  -3   8  -6   21.7187   15.0861    0.3925    0.0000    6.6326    2.0719    2.0833    3.1837  13156 % 0.834271 1.000 49
  -2  -4   2  141.1950  164.1310   -1.5727    0.0000  -22.9361    1.0911    1.7844  -12.8539  13162 % 0.408283 1.000 49
  -1  -9   6   39.1267   45.7296   -2.3960    0.0000   -6.6029    1.4964    1.5467   -4.2690  13169 % 0.894319 1.000 49
  -1  -2   1  243.1640  228.5300    7.0078    0.0000   14.6334    1.0501    2.6487    5.5248  13173 % 0.204141 1.000 49
  -1   6  -4   92.0326   79.8824    4.8077    0.0000   12.1502    1.1529    1.4752    8.2366  13175 % 0.598484 1.000 49
   0  -6   4   63.7542   55.7162    0.4942    0.0000    8.0380    1.3160    1.4623    5.4968  13182 % 0.594389 1.000 49
Refinement program                                                                                                 page=  48
structure :                                                                                                15:35:54 12-11-24 

   0  10  -6   21.3588   14.6219   -0.3978    0.0000    6.7369    1.9594    1.9710    3.4181  13185 % 0.977039 1.000 49
   1  -4   3  137.8280  117.0340   -3.9728    0.0000   20.7940    1.1097    1.7695   11.7513  13191 % 0.409751 1.000 49
   2  -5   4   74.9313   49.3285    1.9242    0.0000   25.6028    1.2638    1.4693   17.4257  13200 % 0.529517 1.000 49
   2   4  -2  132.5300  125.4070   -1.5727    0.0000    7.1223    1.1194    1.7348    4.1056  13201 % 0.408283 1.000 49
   3  -3   3  184.5340  210.2830    9.8531    0.0000  -25.7494    1.0648    2.1305  -12.0859  13211 % 0.384893 1.000 49
   4  -8   7   32.2847   41.9094   -1.5257    0.0000   -9.6248    1.5565    1.5896   -6.0548  13218 % 0.878309 1.000 49
   4  -7   6   36.7845   26.0611   -1.2709    0.0000   10.7234    1.5808    1.6231    6.6069  13219 % 0.777261 1.000 49
   4  -4   4   69.6139   63.8944    0.8411    0.0000    5.7195    1.2943    1.4696    3.8918  13221 % 0.513191 1.000 49
   4   5  -2   73.0897   68.0867    1.9359    0.0000    5.0030    1.2464    1.4449    3.4625  13222 % 0.548591 1.000 49
   5  -9   8   26.0595   16.2988    1.0574    0.0000    9.7608    1.6693    1.6895    5.7774  13227 % 1.002911 1.000 49
   5  -5   5   50.0190   41.3679    1.4027    0.0000    8.6511    1.4135    1.4994    5.7699  13230 % 0.641489 1.000 49
   5   1   1   54.0897   42.0476    0.2977    0.0000   12.0421    1.6482    1.7347    6.9420  13232 % 0.365642 1.000 49
   5   4  -1   52.4185   40.2405    1.1724    0.0000   12.1780    1.4432    1.5354    7.9313  13233 % 0.509668 1.000 49
   6  -7   7   23.3195   30.4319    0.9248    0.0000   -7.1124    1.9812    1.9948   -3.5654  13239 % 0.862006 1.000 49
   6  -6   6   49.7081   43.7173   -2.0757    0.0000    5.9909    1.3197    1.4102    4.2482  13240 % 0.769787 1.000 49
   7   5  -1   61.2111   56.4402   -3.4604    0.0000    4.7709    1.2588    1.3997    3.4085  13254 % 0.672782 1.000 49
   8   1   2   65.9492   58.5184   -3.5041    0.0000    7.4309    1.2517    1.4148    5.2521  13262 % 0.577679 1.000 49
   8   6  -1   64.7657   71.0626    2.7985    0.0000   -6.2969    1.1866    1.3518   -4.6581  13265 % 0.786356 1.000 49
   9   0   3   67.3357   76.9084    3.5366    0.0000   -9.5727    1.2319    1.4039   -6.8186  13272 % 0.651310 1.000 49
   9   5   0   68.7874   74.7155   -3.3724    0.0000   -5.9281    1.1761    1.3625   -4.3510  13275 % 0.778316 1.000 49
  10  -4   6   51.0039   57.3664   -3.1193    0.0000   -6.3625    1.2528    1.3527   -4.7036  13281 % 0.858549 1.000 49
  10  -1   4   76.0283   82.2539   -4.8260    0.0000   -6.2256    1.1680    1.3936   -4.4672  13283 % 0.740012 1.000 49
  11  -2   5   40.6534   46.2699   -1.1165    0.0000   -5.6164    1.4169    1.4740   -3.8103  13290 % 0.839017 1.000 49
  11   1   3   22.4767   13.3323   -0.6766    0.0000    9.1444    2.0377    2.0500    4.4606  13292 % 0.792464 1.000 49
  11   3   2   40.9194   35.9207    1.4003    0.0000    4.9987    1.3710    1.4307    3.4938  13293 % 0.824245 1.000 49
  12   2   3   33.1255   44.3306   -2.0689    0.0000  -11.2051    1.5788    1.6132   -6.9458  13298 % 0.874964 1.000 49
  13  -1   5   18.1080   11.0036    0.3276    0.0000    7.1044    2.2476    2.2549    3.1506  13302 % 0.955617 1.000 49
 -13  -2  -2   21.3682   14.7949   -0.6313    0.0000    6.5733    1.8836    1.8957    3.4674  13310 % 0.933716 1.000 50
 -13  -1  -3   19.0342   11.8131   -0.0960    0.0000    7.2210    2.1199    2.1284    3.3927  13311 % 0.928691 1.000 50
 -13   1  -4   16.2450    6.4358    0.0128    0.0000    9.8092    2.3423    2.3479    4.1779  13312 % 0.940566 1.000 50
 -13   2  -5   18.6896   10.3528   -0.7734    0.0000    8.3368    2.2579    2.2657    3.6796  13313 % 0.968720 1.000 50
 -12   1  -4   34.7664   39.8823    1.6811    0.0000   -5.1160    1.5604    1.5987   -3.2001  13318 % 0.873239 1.000 50
 -11  -3  -1   23.1948   12.7385    0.4207    0.0000   10.4563    1.9854    1.9989    5.2311  13323 % 0.818453 1.000 50
 -10   2  -4   23.1754   15.8720   -0.5488    0.0000    7.3034    2.2200    2.2321    3.2720  13337 % 0.756856 1.000 50
  -9  -2  -1   54.0666   45.6246    0.8662    0.0000    8.4421    1.3178    1.4244    5.9267  13344 % 0.657612 1.000 50
  -9  -1  -2   44.1690   32.4114   -0.0246    0.0000   11.7576    1.4637    1.5289    7.6903  13345 % 0.645564 1.000 50
  -8  -7   3   57.4848   53.0679   -2.2060    0.0000    4.4169    1.2386    1.3655    3.2347  13351 % 0.867746 1.000 50
  -8  -2  -1  136.0780  146.5670   -6.0577    0.0000  -10.4891    1.0534    1.7209   -6.0952  13354 % 0.591111 1.000 50
  -8   1  -3  130.1250  121.8930   -6.3212    0.0000    8.2319    1.0740    1.6872    4.8790  13356 % 0.591243 1.000 50
  -8   7  -7   25.1952   17.4562    0.2152    0.0000    7.7390    1.8059    1.8234    4.2443  13360 % 0.937991 1.000 50
  -7  -8   4   32.4346   24.5216    1.7248    0.0000    7.9129    1.5539    1.5874    4.9849  13363 % 0.909932 1.000 50
  -7   0  -2   76.1334   65.4141   -3.0530    0.0000   10.7194    1.2609    1.4730    7.2774  13368 % 0.502033 1.000 50
  -7   3  -4   62.7774   43.7504    0.9796    0.0000   19.0270    1.2720    1.4184   13.4140  13369 % 0.604757 1.000 50
  -7   6  -6   32.4561   26.6071   -0.2709    0.0000    5.8490    1.6176    1.6498    3.5452  13372 % 0.809983 1.000 50
  -6  -8   4   21.7394   15.3506   -0.0997    0.0000    6.3888    2.0654    2.0768    3.0763  13376 % 0.874342 1.000 50
  -6  -4   1   38.0303   23.7331    0.5441    0.0000   14.2972    1.7013    1.7433    8.2014  13379 % 0.559905 1.000 50
  -6  -1  -1   57.6784   41.9917   -0.5829    0.0000   15.6868    1.4824    1.5906    9.8621  13380 % 0.432928 1.000 50
  -6   5  -5   53.5500   40.3125    0.0088    0.0000   13.2374    1.3585    1.4603    9.0650  13382 % 0.682085 1.000 50
  -5  -6   3   50.9048   43.5993    1.5747    0.0000    7.3055    1.3899    1.4801    4.9357  13389 % 0.673216 1.000 50
  -5   7  -6   37.2035   32.2273    2.2010    0.0000    4.9762    1.5859    1.6289    3.0549  13394 % 0.805045 1.000 50
  -4  -7   4   50.8094   41.8641    2.2917    0.0000    8.9454    1.3738    1.4647    6.1073  13399 % 0.735331 1.000 50
  -4  -6   3   57.9914   50.3508   -1.8348    0.0000    7.6406    1.3148    1.4371    5.3169  13400 % 0.639732 1.000 50
Refinement program                                                                                                 page=  49
structure :                                                                                                15:35:54 12-11-24 

  -4  -3   1  210.0230  197.1400   -8.2037    0.0000   12.8833    1.0318    2.3400    5.5057  13401 % 0.396191 1.000 50
  -3  -8   5   56.8524   67.7599   -2.6587    0.0000  -10.9074    1.2708    1.3922   -7.8346  13409 % 0.813096 1.000 50
  -3   3  -3  238.7190  220.4020    9.8531    0.0000   18.3168    1.0259    2.5983    7.0495  13412 % 0.384893 1.000 50
  -3   6  -5  117.5880  131.6780    5.6101    0.0000  -14.0894    1.0966    1.6079   -8.7627  13414 % 0.652534 1.000 50
  -2   2  -2  214.4290  268.8360   -2.5500    0.0000  -54.4079    1.0558    2.3901  -22.7635  13421 % 0.256596 1.000 50
  -2   5  -4   60.9869   40.4203    1.9242    0.0000   20.5666    1.4478    1.5711   13.0909  13422 % 0.529517 1.000 50
  -1  -6   4   82.3626   74.7676   -4.8077    0.0000    7.5950    1.2075    1.4616    5.1963  13429 % 0.598484 1.000 50
  -1   4  -3  108.9510  100.7920   -3.9728    0.0000    8.1590    1.2033    1.6233    5.0264  13431 % 0.409751 1.000 50
  -1   7  -5   29.4381   16.0100   -1.2997    0.0000   13.4281    1.9074    1.9300    6.9576  13433 % 0.704259 1.000 50
  -1   9  -6   50.4391   59.9825    2.3960    0.0000   -9.5434    1.3045    1.3987   -6.8233  13434 % 0.894319 1.000 50
   0   6  -4   46.3206   38.4682    0.4942    0.0000    7.8524    1.5878    1.6540    4.7475  13437 % 0.594389 1.000 50
   1  -5   4   37.9276   45.7810    1.1535    0.0000   -7.8534    1.9089    1.9462   -4.0352  13442 % 0.515494 1.000 50
   1   8  -5   23.2487   16.5412    1.3370    0.0000    6.7075    2.1442    2.1568    3.1100  13446 % 0.788700 1.000 50
   2  -6   5   30.2209   14.0705    0.9166    0.0000   16.1503    1.9573    1.9805    8.1549  13450 % 0.633543 1.000 50
   2   4  -2  147.8550  157.4200   -1.5727    0.0000   -9.5648    1.0842    1.8334   -5.2168  13452 % 0.408283 1.000 50
   2   7  -4   32.5192   26.2145    0.8499    0.0000    6.3047    1.8251    1.8538    3.4009  13453 % 0.694331 1.000 50
   3   6  -3  119.4090  105.4610   -5.7901    0.0000   13.9477    1.0937    1.6193    8.6135  13464 % 0.612424 1.000 50
   4  -8   7   33.3871   40.4636   -1.5257    0.0000   -7.0764    1.5934    1.6280   -4.3466  13470 % 0.878309 1.000 50
   4  -5   5   79.7164   75.1745   -3.7538    0.0000    4.5419    1.1892    1.4317    3.1724  13472 % 0.606255 1.000 50
   4   5  -2   80.0756   86.3568    1.9359    0.0000   -6.2812    1.2501    1.4845   -4.2311  13475 % 0.548591 1.000 50
   5  -6   6   42.2315   60.6918    1.9287    0.0000  -18.4603    1.5166    1.5743  -11.7258  13482 % 0.734057 1.000 50
   5   4  -1   73.3069   62.0766    1.1724    0.0000   11.2303    1.2543    1.4528    7.7300  13486 % 0.509668 1.000 50
   5   7  -3   54.3249   60.0883   -2.8641    0.0000   -5.7633    1.3272    1.4341   -4.0188  13488 % 0.749985 1.000 50
   6  -3   4  108.8940  115.7280   -4.6688    0.0000   -6.8341    1.1089    1.5542   -4.3973  13495 % 0.549753 1.000 50
   6   0   2  115.3180  101.5380   -3.3412    0.0000   13.7797    1.1382    1.6203    8.5046  13496 % 0.434207 1.000 50
   6   6  -2   43.1613   29.4139    1.8876    0.0000   13.7474    1.5048    1.5655    8.7815  13499 % 0.700782 1.000 50
   7  -5   6   45.3332   50.1538    2.6003    0.0000   -4.8205    1.4559    1.5248   -3.1614  13506 % 0.750749 1.000 50
   7  -4   5   68.7015   57.8170    3.7146    0.0000   10.8846    1.2533    1.4292    7.6158  13507 % 0.673128 1.000 50
   7   5  -1   65.9280   59.4500   -3.4604    0.0000    6.4780    1.2499    1.4131    4.5844  13512 % 0.672782 1.000 50
   8  -6   7   44.8910   56.2059   -2.1217    0.0000  -11.3149    1.3488    1.4216   -7.9595  13518 % 0.877820 1.000 50
   8   1   2   88.7136   93.1762   -3.5041    0.0000   -4.4626    1.1588    1.4594   -3.0579  13522 % 0.577679 1.000 50
   9  -4   6   37.8312   45.6421    1.7002    0.0000   -7.8109    1.5001    1.5471   -5.0489  13530 % 0.802680 1.000 50
  10  -4   6   57.7339   63.4224   -3.1193    0.0000   -5.6885    1.2185    1.3484   -4.2188  13541 % 0.858549 1.000 50
  10  -1   4   80.4755   89.1168   -4.8260    0.0000   -8.6413    1.1705    1.4205   -6.0833  13543 % 0.740012 1.000 50
  11  -3   6   36.6838   52.6080    1.4472    0.0000  -15.9242    1.5279    1.5713  -10.1341  13551 % 0.883660 1.000 50
  11   1   3   26.6927   33.6630   -0.6766    0.0000   -6.9703    1.9088    1.9273   -3.6166  13555 % 0.792464 1.000 50
  12  -4   7   29.6833   19.8396   -0.5422    0.0000    9.8437    1.5918    1.6192    6.0792  13560 % 0.996624 1.000 50
 -13  -3  -1   36.2036   30.3399   -2.0750    0.0000    5.8637    1.4515    1.4960    3.9196  13577 % 0.950965 1.000 51
 -13   1  -4   24.5967   16.1425    0.0128    0.0000    8.4543    1.7767    1.7936    4.7136  13581 % 0.940566 1.000 51
 -12   0  -3   24.0728   15.9587    0.5238    0.0000    8.1141    1.9462    1.9610    4.1377  13587 % 0.855537 1.000 51
 -12   1  -4   42.8182   48.2607    1.6811    0.0000   -5.4425    1.3779    1.4429   -3.7719  13588 % 0.873239 1.000 51
 -10  -6   2   26.1113   32.7215   -1.7369    0.0000   -6.6102    1.8555    1.8738   -3.5277  13602 % 0.896504 1.000 51
 -10  -5   1   20.7147   12.4796    0.5238    0.0000    8.2352    2.1651    2.1750    3.7863  13603 % 0.837710 1.000 51
 -10  -1  -2   61.7349   54.9764   -2.3458    0.0000    6.7586    1.2400    1.3852    4.8793  13606 % 0.713837 1.000 51
 -10   2  -4   49.6719   43.0174   -0.5488    0.0000    6.6545    1.3529    1.4412    4.6174  13608 % 0.756856 1.000 51
 -10   5  -6   25.6535   13.7655    0.7108    0.0000   11.8879    1.8341    1.8519    6.4193  13610 % 0.901524 1.000 51
  -9  -2  -1   61.7009   46.2861    0.8662    0.0000   15.4148    1.2212    1.3682   11.2662  13617 % 0.657612 1.000 51
  -8  -7   3   51.2445   45.0699   -2.2060    0.0000    6.1746    1.2938    1.3916    4.4371  13625 % 0.867746 1.000 51
  -8   1  -3  103.3750  112.0760   -6.3212    0.0000   -8.7013    1.1536    1.5490   -5.6174  13630 % 0.591243 1.000 51
  -8   4  -5   55.2847   42.8112   -1.8076    0.0000   12.4735    1.3367    1.4465    8.6230  13632 % 0.725516 1.000 51
  -8   7  -7   29.9683   21.4746    0.2152    0.0000    8.4937    1.6034    1.6311    5.2073  13635 % 0.937991 1.000 51
  -7  -4   1   42.9779   35.7561    1.9851    0.0000    7.2218    1.5601    1.6182    4.4628  13640 % 0.613999 1.000 51
Refinement program                                                                                                 page=  50
structure :                                                                                                15:35:54 12-11-24 

  -7   3  -4   61.3865   41.5764    0.9796    0.0000   19.8100    1.3325    1.4671   13.5025  13644 % 0.604757 1.000 51
  -7   6  -6   32.6175   22.3309   -0.2709    0.0000   10.2866    1.6356    1.6678    6.1676  13646 % 0.809983 1.000 51
  -6  -9   5   29.4635   19.4656    0.0663    0.0000    9.9979    1.6105    1.6372    6.1067  13649 % 0.967414 1.000 51
  -6  -5   2   94.4944  119.6370   -5.3039    0.0000  -25.1425    1.1704    1.5043  -16.7140  13653 % 0.631385 1.000 51
  -6  -1  -1   54.9345   39.5677   -0.5829    0.0000   15.3668    1.5582    1.6522    9.3007  13656 % 0.432928 1.000 51
  -4  -8   5   23.5117   16.1969    0.3112    0.0000    7.3148    2.0352    2.0487    3.5705  13672 % 0.833858 1.000 51
  -4  -7   4   64.2869   52.8592    2.2917    0.0000   11.4276    1.2374    1.3945    8.1951  13673 % 0.735331 1.000 51
  -4   4  -4   67.7318   57.5647    0.8411    0.0000   10.1671    1.3332    1.4954    6.7990  13677 % 0.513191 1.000 51
  -4   7  -6   35.3907   29.9545   -1.2709    0.0000    5.4362    1.6177    1.6559    3.2829  13679 % 0.777261 1.000 51
  -3  -5   3  121.1470  126.2850   -1.8715    0.0000   -5.1388    1.1065    1.6407   -3.1320  13684 % 0.531615 1.000 51
  -3  -4   2  144.9080  137.5860   -3.6519    0.0000    7.3212    1.0872    1.8116    4.0413  13685 % 0.437171 1.000 51
  -3   3  -3  215.4950  202.2330    9.8531    0.0000   13.2625    1.0358    2.3909    5.5470  13687 % 0.384893 1.000 51
  -2  -6   4   42.5370   22.7009    0.3907    0.0000   19.8362    1.6127    1.6679   11.8931  13694 % 0.610604 1.000 51
  -2   2  -2  229.1790  256.5970   -2.5500    0.0000  -27.4180    1.0404    2.5169  -10.8935  13696 % 0.256596 1.000 51
  -2   5  -4   98.5201   74.4775    1.9242    0.0000   24.0425    1.1734    1.5321   15.6923  13697 % 0.529517 1.000 51
  -1  -7   5   36.7138   29.4428   -1.2997    0.0000    7.2709    1.5893    1.6312    4.4575  13704 % 0.704259 1.000 51
  -1  -3   2  344.6040  372.9080  -12.1084    0.0000  -28.3034    1.0074    3.5903   -7.8834  13706 % 0.305302 1.000 51
  -1   7  -5   40.0724   30.4649   -1.2997    0.0000    9.6075    1.4948    1.5476    6.2081  13709 % 0.704259 1.000 51
   0   9  -6   35.6272   27.0100   -1.9145    0.0000    8.6172    1.5676    1.6076    5.3603  13716 % 0.891584 1.000 51
   1   9  -6   42.7317   50.4747   -2.3960    0.0000   -7.7430    1.4416    1.5036   -5.1498  13725 % 0.894319 1.000 51
   2  -7   6   31.2698   18.8698   -1.2461    0.0000   12.4000    1.7477    1.7754    6.9841  13728 % 0.738592 1.000 51
   2  -6   5   38.9102   26.6861    0.9166    0.0000   12.2240    1.6975    1.7415    7.0191  13729 % 0.633543 1.000 51
   2   5  -3  136.1420  145.0830    6.4990    0.0000   -8.9409    1.0882    1.7429   -5.1300  13731 % 0.508124 1.000 51
   3  -4   4   82.5688   76.4781    3.3200    0.0000    6.0907    1.3074    1.5463    3.9389  13738 % 0.478719 1.000 51
   3   7  -4   35.7715   24.9944    0.4639    0.0000   10.7771    1.6689    1.7068    6.3141  13742 % 0.711701 1.000 51
   4  -5   5   71.7670   76.3368   -3.7538    0.0000   -4.5698    1.2513    1.4425   -3.1680  13750 % 0.606255 1.000 51
   4   6  -3   54.5747   45.9228   -1.8348    0.0000    8.6520    1.3898    1.4931    5.7944  13753 % 0.639732 1.000 51
   5   5  -2  105.2970  111.3370   -5.2257    0.0000   -6.0401    1.1192    1.5367   -3.9306  13764 % 0.587294 1.000 51
   5   8  -4   42.0987   49.0663   -2.6490    0.0000   -6.9676    1.4324    1.4929   -4.6670  13767 % 0.843055 1.000 51
   6  -8   8   28.8721   36.4911   -1.7939    0.0000   -7.6190    1.7699    1.7933   -4.2487  13769 % 0.957438 1.000 51
   6  -3   4  107.0860  112.8320   -4.6688    0.0000   -5.7453    1.1056    1.5392   -3.7326  13773 % 0.549753 1.000 51
   6   4  -1   37.4486   29.2363    0.5441    0.0000    8.2123    1.7664    1.8057    4.5481  13776 % 0.559905 1.000 51
   6   7  -3   25.7002   17.4951    0.9187    0.0000    8.2051    1.9591    1.9759    4.1525  13778 % 0.784990 1.000 51
   7   3   0   75.4977   67.1588    2.9067    0.0000    8.3389    1.1961    1.4144    5.8957  13789 % 0.561242 1.000 51
   7   6  -2   20.8495   13.2627    0.4265    0.0000    7.5867    2.4053    2.4144    3.1423  13791 % 0.744713 1.000 51
   8  -7   8   16.3951   24.3621   -0.4195    0.0000   -7.9669    2.5739    2.5792   -3.0890  13795 % 0.963013 1.000 51
   8  -6   7   37.5153   43.8418   -2.1217    0.0000   -6.3264    1.5567    1.6013   -3.9509  13796 % 0.877820 1.000 51
   9  -3   5   32.7887   25.3079    1.7070    0.0000    7.4808    1.7292    1.7601    4.2503  13810 % 0.742013 1.000 51
   9   0   3   74.2819   89.3280    3.5366    0.0000  -15.0462    1.1954    1.4074  -10.6905  13811 % 0.651310 1.000 51
  10  -1   4   85.4049   97.9306   -4.8260    0.0000  -12.5257    1.1440    1.4276   -8.7739  13822 % 0.740012 1.000 51
  10   3   1   33.4021   39.9787   -1.6346    0.0000   -6.5767    1.6646    1.6977   -3.8737  13825 % 0.753184 1.000 51
  11  -2   5   42.5406   38.1746   -1.1165    0.0000    4.3660    1.3740    1.4383    3.0354  13832 % 0.839017 1.000 51
  11   2   2   40.1410   32.7963    1.8937    0.0000    7.3447    1.4424    1.4972    4.9055  13835 % 0.798346 1.000 51
  11   5   0   44.2753   50.1767    2.7662    0.0000   -5.9014    1.3540    1.4246   -4.1426  13838 % 0.895079 1.000 51
  12  -4   7   15.3883    5.2501   -0.5422    0.0000   10.1382    2.4889    2.4937    4.0656  13840 % 0.996624 1.000 51
  13   2   3   33.2009   24.1367    1.5210    0.0000    9.0642    1.4774    1.5142    5.9861  13851 % 0.942168 1.000 51
 -10  -1  -2   62.8880   58.9669   -2.3458    0.0000    3.9211    1.1441    1.3055    3.0034  13883 % 0.713837 1.000 52
 -10   2  -4   27.5045   19.3915   -0.5488    0.0000    8.1131    1.7743    1.7954    4.5187  13885 % 0.756856 1.000 52
 -10   3  -5   39.9287   44.5466    0.7845    0.0000   -4.6179    1.3499    1.4077   -3.2804  13886 % 0.802118 1.000 52
  -9  -2  -1   35.1483   30.2952    0.8662    0.0000    4.8530    1.5264    1.5663    3.0983  13894 % 0.657612 1.000 52
  -9   1  -3   35.6343   23.3636   -1.9645    0.0000   12.2706    1.5827    1.6224    7.5634  13895 % 0.657730 1.000 52
  -9   5  -6   20.2312   13.2431   -0.6147    0.0000    6.9880    2.0093    2.0194    3.4604  13897 % 0.848490 1.000 52
Refinement program                                                                                                 page=  51
structure :                                                                                                15:35:54 12-11-24 

  -8  -4   1   78.8797   83.7353   -4.5601    0.0000   -4.8556    1.1175    1.3679   -3.5498  13903 % 0.671019 1.000 52
  -7   3  -4   59.2739   42.8719    0.9796    0.0000   16.4020    1.2788    1.4095   11.6368  13917 % 0.604757 1.000 52
  -5  -3   1   97.1833   69.9278   -1.0568    0.0000   27.2555    1.1350    1.4942   18.2410  13938 % 0.448252 1.000 52
  -4  -4   2   73.5575   55.1960    3.3123    0.0000   18.3615    1.2575    1.4569   12.6035  13947 % 0.474670 1.000 52
  -4   4  -4   95.2019   87.9346    0.8411    0.0000    7.2673    1.1124    1.4641    4.9635  13950 % 0.513191 1.000 52
  -3  -5   3   80.6164   73.0548   -1.8715    0.0000    7.5616    1.1542    1.4079    5.3709  13957 % 0.531615 1.000 52
  -3   3  -3  180.4440  167.6540    9.8531    0.0000   12.7895    1.0388    2.0821    6.1426  13959 % 0.384893 1.000 52
  -2   2  -2  207.0050  219.6180   -2.5500    0.0000  -12.6130    1.0377    2.3156   -5.4471  13968 % 0.256596 1.000 52
  -1  -8   6   30.8188   21.3907   -0.4890    0.0000    9.4282    1.5770    1.6068    5.8677  13974 % 0.810512 1.000 52
  -1  -3   2  261.6890  275.3800  -12.1084    0.0000  -13.6906    1.0029    2.8025   -4.8851  13977 % 0.305302 1.000 52
  -1   5  -4   59.2503   48.2897    1.1535    0.0000   10.9606    1.2903    1.4198    7.7197  13978 % 0.515494 1.000 52
   0  -5   4  106.4860  116.9020    4.4091    0.0000  -10.4160    1.0922    1.5254   -6.8285  13984 % 0.510734 1.000 52
   1  -7   6   41.3884   30.7293   -1.9380    0.0000   10.6591    1.4098    1.4693    7.2545  13989 % 0.728604 1.000 52
   1  -6   5   49.6850   38.4148   -2.8011    0.0000   11.2702    1.3203    1.4107    7.9890  13990 % 0.621871 1.000 52
   1   3  -2  275.2610  310.5740  -12.1084    0.0000  -35.3127    1.0043    2.9301  -12.0517  13992 % 0.305302 1.000 52
   2  -3   3  239.8480  273.3020   12.1053    0.0000  -33.4544    1.0042    2.6002  -12.8661  14001 % 0.351737 1.000 52
   2   8  -5   45.6004   37.1120    0.5598    0.0000    8.4885    1.2664    1.3460    6.3063  14004 % 0.797936 1.000 52
   3  -4   4   59.8515   47.9312    3.3200    0.0000   11.9203    1.3375    1.4653    8.1351  14009 % 0.478719 1.000 52
   3   4  -2  107.3790   83.1378   -3.6519    0.0000   24.2409    1.1380    1.5646   15.4929  14012 % 0.437171 1.000 52
   4  -6   6   31.6481   23.6861    1.3741    0.0000    7.9620    1.6162    1.6469    4.8345  14020 % 0.703475 1.000 52
   4  -5   5   69.2055   61.9879   -3.7538    0.0000    7.2176    1.1589    1.3498    5.3472  14021 % 0.606255 1.000 52
   4   3  -1  156.6330  147.9630   -8.2037    0.0000    8.6702    1.0537    1.8878    4.5928  14022 % 0.396191 1.000 52
   4   7  -4   42.1687   36.1801    2.2917    0.0000    5.9886    1.3956    1.4579    4.1077  14025 % 0.735331 1.000 52
   5  -2   3   70.6201   62.1265    4.0373    0.0000    8.4936    1.2900    1.4707    5.7754  14031 % 0.429274 1.000 52
   6   1   1   50.3110   39.1727   -0.5829    0.0000   11.1383    1.4778    1.5611    7.1349  14043 % 0.432928 1.000 52
   6   4  -1   55.5941   49.9279    0.5441    0.0000    5.6661    1.3302    1.4417    3.9302  14044 % 0.559905 1.000 52
   6   5  -2   93.6558  103.6770   -5.3039    0.0000  -10.0216    1.0960    1.4417   -6.9514  14045 % 0.631385 1.000 52
   8   2   1   98.1748  110.3590   -6.0577    0.0000  -12.1837    1.0741    1.4552   -8.3727  14068 % 0.591111 1.000 52
   9   1   2   29.6209   23.0768   -0.0246    0.0000    6.5441    1.6694    1.6955    3.8597  14078 % 0.645564 1.000 52
   9   5  -1   36.0860   40.7701    1.8826    0.0000   -4.6841    1.4743    1.5178   -3.0861  14080 % 0.780351 1.000 52
  10  -1   4   75.0680   80.5071   -4.8260    0.0000   -5.4392    1.1017    1.3331   -4.0800  14088 % 0.740012 1.000 52
  10   0   3   26.1381   18.6732    0.6181    0.0000    7.4648    1.7541    1.7735    4.2091  14089 % 0.719037 1.000 52
  10   3   1   26.6064   32.2165   -1.6346    0.0000   -5.6101    1.6970    1.7177   -3.2661  14091 % 0.753184 1.000 52
  11  -3   6   28.5114   33.4619    1.4472    0.0000   -4.9505    1.5818    1.6073   -3.0800  14097 % 0.883660 1.000 52
  11   5   0   44.8509   49.7343    2.7662    0.0000   -4.8834    1.2452    1.3235   -3.6897  14103 % 0.895079 1.000 52
  12   4   1   22.9543   30.0613   -1.2385    0.0000   -7.1070    1.8668    1.8808   -3.7787  14112 % 0.917086 1.000 52
 -12  -5   1   23.9332    8.1108    0.1333    0.0000   15.8224    1.8740    1.8892    8.3753  14128 % 0.957437 1.000 53
 -12   0  -3   28.9482   19.3626    0.5238    0.0000    9.5856    1.7203    1.7445    5.4948  14133 % 0.855537 1.000 53
 -12   4  -6   24.3721   18.3614    0.9686    0.0000    6.0107    1.8689    1.8848    3.1891  14136 % 0.975723 1.000 53
 -11  -1  -2   29.7876   21.4646   -1.4267    0.0000    8.3230    1.8263    1.8504    4.4979  14141 % 0.782396 1.000 53
 -10  -2  -1   55.1462   61.9734    2.4573    0.0000   -6.8272    1.3074    1.4190   -4.8114  14149 % 0.724751 1.000 53
 -10   3  -5   41.9058   30.5912    0.7845    0.0000   11.3147    1.4318    1.4918    7.5843  14153 % 0.802118 1.000 53
  -9  -4   1   30.1181   43.8987   -1.1331    0.0000  -13.7806    1.9307    1.9541   -7.0522  14161 % 0.730279 1.000 53
  -9   1  -3   41.0536   31.8732   -1.9645    0.0000    9.1804    1.6357    1.6864    5.4438  14165 % 0.657730 1.000 53
  -8  -5   2   42.5617   48.0718    2.6407    0.0000   -5.5101    1.5413    1.5990   -3.4460  14173 % 0.731724 1.000 53
  -8  -4   1   99.4178  118.3130   -4.5601    0.0000  -18.8953    1.1261    1.5021  -12.5790  14174 % 0.671019 1.000 53
  -8   0  -2   79.9381   65.6117   -1.7991    0.0000   14.3264    1.2372    1.4730    9.7261  14176 % 0.570358 1.000 53
  -8   4  -5   68.4039   63.5869   -1.8076    0.0000    4.8170    1.2126    1.3923    3.4598  14178 % 0.725516 1.000 53
  -7  -6   3   58.4782   73.7645    2.2852    0.0000  -15.2863    1.2586    1.3878  -11.0147  14184 % 0.755283 1.000 53
  -7  -1  -1  188.5080  177.8650    7.1439    0.0000   10.6432    1.0368    2.1514    4.9471  14186 % 0.500927 1.000 53
  -7   3  -4   69.7467   52.3450    0.9796    0.0000   17.4017    1.2567    1.4373   12.1075  14188 % 0.604757 1.000 53
  -6  -2   0  161.2330  143.6250   -7.0797    0.0000   17.6089    1.0702    1.9352    9.0993  14199 % 0.457678 1.000 53
Refinement program                                                                                                 page=  52
structure :                                                                                                15:35:54 12-11-24 

  -6   6  -6   49.4024   41.4910   -2.0757    0.0000    7.9115    1.3349    1.4234    5.5580  14202 % 0.769787 1.000 53
  -6   7  -7   26.8011   32.6803    0.9248    0.0000   -5.8791    1.8786    1.8977   -3.0981  14203 % 0.862006 1.000 53
  -5  -4   2  126.5700  119.4700    5.1996    0.0000    7.1001    1.0804    1.6641    4.2666  14208 % 0.518917 1.000 53
  -5  -3   1   56.6313   41.4427   -1.0568    0.0000   15.1885    1.5380    1.6390    9.2671  14209 % 0.448252 1.000 53
  -5   5  -5   60.1814   52.9453    1.4027    0.0000    7.2361    1.3177    1.4486    4.9952  14211 % 0.641489 1.000 53
  -4  -6   4   33.0409   25.7860   -0.4448    0.0000    7.2548    1.8053    1.8353    3.9529  14219 % 0.656852 1.000 53
  -4   5  -5   66.2752   75.5493   -3.7538    0.0000   -9.2741    1.2938    1.4537   -6.3796  14224 % 0.606255 1.000 53
  -3  -7   5   63.7323   70.1748    3.4299    0.0000   -6.4425    1.2466    1.4001   -4.6015  14230 % 0.731477 1.000 53
  -3  -1   0  135.5680  105.3280   -0.6666    0.0000   30.2404    1.2068    1.8150   16.6615  14233 % 0.228839 1.000 53
  -3   4  -4   86.7012   81.7869    3.3200    0.0000    4.9143    1.2722    1.5395    3.1921  14235 % 0.478719 1.000 53
  -2  -8   6   31.3672   22.5956    0.0108    0.0000    8.7716    1.6339    1.6637    5.2723  14239 % 0.819503 1.000 53
  -2   6  -5   49.0632   33.7224    0.9166    0.0000   15.3408    1.4563    1.5367    9.9829  14243 % 0.633543 1.000 53
  -1   5  -4   94.2269   83.7645    1.1535    0.0000   10.4623    1.1945    1.5214    6.8769  14251 % 0.515494 1.000 53
   0  -5   4  123.3200  114.5860    4.4091    0.0000    8.7341    1.1113    1.6601    5.2613  14257 % 0.510734 1.000 53
   0   8  -6   29.9833   22.7291    1.1080    0.0000    7.2543    1.7776    1.8028    4.0240  14259 % 0.807493 1.000 53
   1   3  -2  315.4560  332.3700  -12.1084    0.0000  -16.9138    1.0106    3.3125   -5.1061  14264 % 0.305302 1.000 53
   2  -3   3  293.9340  336.9570   12.1053    0.0000  -43.0228    1.0128    3.1089  -13.8384  14275 % 0.351737 1.000 53
   2   6  -4   41.3134   28.0722    0.3907    0.0000   13.2412    1.6181    1.6700    7.9288  14277 % 0.610604 1.000 53
   3  -5   5  104.6650  130.3070   -3.8031    0.0000  -25.6426    1.1298    1.5401  -16.6500  14284 % 0.577366 1.000 53
   3  -4   4   97.0660   76.0546    3.3200    0.0000   21.0114    1.1884    1.5344   13.6935  14285 % 0.478719 1.000 53
   3   5  -3  103.5970   97.8197   -1.8715    0.0000    5.7771    1.1299    1.5329    3.7687  14288 % 0.531615 1.000 53
   3   8  -5   67.5270   85.0171   -2.6587    0.0000  -17.4900    1.1677    1.3489  -12.9664  14290 % 0.813096 1.000 53
   4   4  -2   90.3039   62.7439    3.3123    0.0000   27.5600    1.2563    1.5472   17.8129  14297 % 0.474670 1.000 53
   4   7  -4   58.9737   52.1172    2.2917    0.0000    6.8565    1.2904    1.4188    4.8327  14298 % 0.735331 1.000 53
   5  -8   8   19.3985    8.9590   -0.2251    0.0000   10.4394    2.1780    2.1866    4.7742  14301 % 0.928954 1.000 53
   5  -3   4   48.9060   41.9809   -0.8294    0.0000    6.9251    1.6194    1.6917    4.0936  14304 % 0.498494 1.000 53
   5   6  -3   63.0603   33.5559    1.5747    0.0000   29.5044    1.2409    1.3919   21.1969  14307 % 0.673216 1.000 53
   6  -5   6   66.2427   72.5010   -2.8165    0.0000   -6.2583    1.2250    1.3927   -4.4937  14315 % 0.707193 1.000 53
   6  -4   5   30.8772   22.3065    1.0384    0.0000    8.5707    1.9076    1.9324    4.4353  14316 % 0.624180 1.000 53
   6   1   1   43.8874   27.9437   -0.5829    0.0000   15.9437    1.6417    1.6994    9.3822  14319 % 0.432928 1.000 53
   6   5  -2  125.2310  150.1430   -5.3039    0.0000  -24.9119    1.0632    1.6428  -15.1644  14321 % 0.631385 1.000 53
   6   9  -5   19.3778   11.4237    0.0663    0.0000    7.9542    2.1390    2.1478    3.7034  14324 % 0.967414 1.000 53
   8   6  -2   21.0143   13.1229    0.1441    0.0000    7.8914    2.1604    2.1706    3.6355  14344 % 0.792382 1.000 53
   8   7  -3   40.2976   32.6665   -2.2060    0.0000    7.6311    1.4232    1.4791    5.1593  14345 % 0.867746 1.000 53
   9  -4   6   35.1184   40.8387    1.7002    0.0000   -5.7203    1.5476    1.5870   -3.6046  14349 % 0.802680 1.000 53
   9   5  -1   47.8665   36.5144    1.8826    0.0000   11.3521    1.3297    1.4133    8.0325  14354 % 0.780351 1.000 53
  10  -1   4   90.0244  105.9340   -4.8260    0.0000  -15.9095    1.1302    1.4450  -11.0104  14362 % 0.740012 1.000 53
  10   4   0   34.9070   30.1687   -1.2676    0.0000    4.7383    1.4653    1.5063    3.1456  14366 % 0.789269 1.000 53
  11   3   1   19.7155   12.0408    0.4207    0.0000    7.6747    2.3535    2.3617    3.2496  14377 % 0.818453 1.000 53
  13  -1   5   15.6716    6.5342    0.3276    0.0000    9.1374    2.4599    2.4648    3.7071  14388 % 0.955617 1.000 53
 -13   0  -3   34.5051   25.6963   -1.7188    0.0000    8.8088    1.6143    1.6507    5.3363  14398 % 0.924155 1.000 54
 -11  -3   0   61.8409   66.1702   -3.1088    0.0000   -4.3293    1.2686    1.4113   -3.0676  14411 % 0.816514 1.000 54
 -11  -2  -1   34.3235   40.0986    1.6975    0.0000   -5.7752    1.7656    1.7986   -3.2109  14412 % 0.792366 1.000 54
 -11  -1  -2   48.5263   57.5074   -1.4267    0.0000   -8.9811    1.4250    1.5054   -5.9661  14413 % 0.782396 1.000 54
 -10  -5   2   40.0824   24.2963    0.9315    0.0000   15.7861    1.5069    1.5593   10.1239  14420 % 0.843369 1.000 54
 -10   2  -4   38.7324   26.4257   -0.5488    0.0000   12.3067    1.7040    1.7475    7.0426  14425 % 0.756856 1.000 54
 -10   3  -5   40.9219   31.0731    0.7845    0.0000    9.8487    1.5579    1.6107    6.1146  14426 % 0.802118 1.000 54
  -9  -4   1   39.2607   46.8380   -1.1331    0.0000   -7.5774    1.5830    1.6310   -4.6459  14433 % 0.730279 1.000 54
  -9   1  -3   51.3050   37.0378   -1.9645    0.0000   14.2672    1.5320    1.6156    8.8307  14436 % 0.657730 1.000 54
  -9   5  -6   25.8650   17.4931   -0.6147    0.0000    8.3719    2.1477    2.1632    3.8701  14438 % 0.848490 1.000 54
  -9   6  -7   41.6977   49.2473   -0.2434    0.0000   -7.5496    1.4125    1.4728   -5.1260  14439 % 0.923910 1.000 54
  -8   5  -6   59.7252   50.2125    1.1460    0.0000    9.5127    1.2683    1.4019    6.7856  14449 % 0.798057 1.000 54
Refinement program                                                                                                 page=  53
structure :                                                                                                15:35:54 12-11-24 

  -7  -1  -1  153.9660  162.0340    7.1439    0.0000   -8.0677    1.0912    1.8871   -4.2752  14455 % 0.500927 1.000 54
  -6  -3   1   89.3907   75.3041    2.0302    0.0000   14.0867    1.2048    1.5002    9.3897  14466 % 0.504641 1.000 54
  -6   3  -4  113.5980  124.2180   -4.6688    0.0000  -10.6196    1.1325    1.6041   -6.6204  14468 % 0.549753 1.000 54
  -6   8  -8   22.5411   41.2165   -1.7939    0.0000  -18.6754    2.2182    2.2296   -8.3762  14472 % 0.957438 1.000 54
  -5  -6   4  120.4450  134.2050    4.6544    0.0000  -13.7601    1.0976    1.6295   -8.4441  14476 % 0.689505 1.000 54
  -5  -5   3   31.3544   19.7565    1.2507    0.0000   11.5979    2.0013    2.0257    5.7253  14477 % 0.600641 1.000 54
  -5   2  -3  115.1050  137.3350    4.0373    0.0000  -22.2306    1.2128    1.6721  -13.2953  14480 % 0.429274 1.000 54
  -5   6  -6   56.3312   62.4187    1.9287    0.0000   -6.0876    1.3714    1.4825   -4.1062  14482 % 0.734057 1.000 54
  -4  -7   5   39.3001   20.7629   -0.2841    0.0000   18.5372    1.5674    1.6159   11.4714  14487 % 0.754488 1.000 54
  -4  -6   4   36.5609   24.4362   -0.4448    0.0000   12.1247    1.8093    1.8459    6.5685  14488 % 0.656852 1.000 54
  -4   5  -5   77.9769   88.8324   -3.7538    0.0000  -10.8555    1.2722    1.4921   -7.2752  14492 % 0.606255 1.000 54
  -3  -9   7   23.0217   13.2340    1.0064    0.0000    9.7877    2.1501    2.1624    4.5262  14496 % 0.938141 1.000 54
  -3  -1   0  100.7340   65.2281   -0.6666    0.0000   35.5057    1.3774    1.7064   20.8069  14501 % 0.228839 1.000 54
  -3   4  -4   90.5953   74.5775    3.3200    0.0000   16.0178    1.2898    1.5762   10.1624  14503 % 0.478719 1.000 54
  -2  -3   2  119.8840  111.5390   -3.8043    0.0000    8.3449    1.1978    1.6947    4.9241  14512 % 0.328426 1.000 54
  -2   7  -6   42.8882   37.2720   -1.2461    0.0000    5.6163    1.6007    1.6571    3.3891  14515 % 0.738592 1.000 54
  -1  -6   5   63.1308   71.9013   -2.8011    0.0000   -8.7705    1.3694    1.5079   -5.8164  14520 % 0.621871 1.000 54
  -1  -5   4   66.4229   73.8112   -1.1535    0.0000   -7.3884    1.3700    1.5225   -4.8527  14521 % 0.515494 1.000 54
   0   5  -4  120.4950  113.7940    4.4091    0.0000    6.7016    1.1685    1.6785    3.9926  14530 % 0.510734 1.000 54
   1   4  -3  130.3710  108.9720   -3.9728    0.0000   21.3985    1.1590    1.7444   12.2670  14536 % 0.409751 1.000 54
   1   8  -6   40.3534   27.2725   -0.4890    0.0000   13.0809    1.4881    1.5418    8.4839  14538 % 0.810512 1.000 54
   2  -4   4   77.5023   57.4813    0.7591    0.0000   20.0210    1.3735    1.5771   12.6949  14545 % 0.452491 1.000 54
   2  -3   3  357.3090  388.8700   12.1053    0.0000  -31.5608    1.0133    3.7140   -8.4978  14546 % 0.351737 1.000 54
   3  -9   9   37.5273   31.4657   -1.4255    0.0000    6.0616    1.4962    1.5426    3.9295  14552 % 0.990749 1.000 54
   3  -7   7   53.4752   58.2924   -2.7848    0.0000   -4.8171    1.4137    1.5115   -3.1870  14554 % 0.781771 1.000 54
   3  -5   5  135.2960  148.8290   -3.8031    0.0000  -13.5328    1.0850    1.7343   -7.8030  14556 % 0.577366 1.000 54
   3   1   0  111.2580   65.0746   -0.6666    0.0000   46.1837    1.3608    1.7577   26.2746  14558 % 0.228839 1.000 54
   3   6  -4   49.9330   60.0358    0.6710    0.0000  -10.1029    1.5791    1.6562   -6.1001  14560 % 0.630286 1.000 54
   4   4  -2  128.6500   87.2869    3.3123    0.0000   41.3630    1.1629    1.7342   23.8520  14566 % 0.474670 1.000 54
   4   5  -3   66.6251   80.4699   -2.4002    0.0000  -13.8448    1.4064    1.5562   -8.8965  14567 % 0.562856 1.000 54
   4   8  -5   28.9482   14.5114    0.3112    0.0000   14.4369    1.9535    1.9748    7.3105  14568 % 0.833858 1.000 54
   5  -3   4   64.6297   58.5696   -0.8294    0.0000    6.0601    1.4421    1.5803    3.8349  14573 % 0.498494 1.000 54
   5  -2   3  115.0470  134.9590    4.0373    0.0000  -19.9119    1.1891    1.6545  -12.0347  14574 % 0.429274 1.000 54
   5   3  -1   56.4455   35.0157   -1.0568    0.0000   21.4298    1.6069    1.7031   12.5827  14575 % 0.448252 1.000 54
   5   7  -4   27.1404   16.0477    0.4092    0.0000   11.0926    2.0984    2.1158    5.2427  14578 % 0.764640 1.000 54
   6  -7   8   40.7652   28.0050    0.6205    0.0000   12.7602    1.4817    1.5367    8.3036  14582 % 0.889169 1.000 54
   6  -6   7   21.7509   10.2387    0.5022    0.0000   11.5122    2.4459    2.4555    4.6883  14583 % 0.796113 1.000 54
   6  -4   5   46.0326   53.2269    1.0384    0.0000   -7.1943    1.5663    1.6325   -4.4068  14585 % 0.624180 1.000 54
   6   7  -4   52.5214   64.8506   -2.1046    0.0000  -12.3292    1.3261    1.4263   -8.6439  14591 % 0.799004 1.000 54
   7  -7   8   24.0707   11.2761    0.5840    0.0000   12.7946    2.0377    2.0519    6.2355  14594 % 0.924187 1.000 54
   7   0   2  111.1510   95.9474   -3.0530    0.0000   15.2034    1.1466    1.5969    9.5203  14599 % 0.502033 1.000 54
   7   5  -2   72.3077   82.7683    2.8166    0.0000  -10.4607    1.2786    1.4689   -7.1216  14602 % 0.679815 1.000 54
   8  -3   5   95.2082   99.9245   -4.4610    0.0000   -4.7163    1.1606    1.5012   -3.1418  14610 % 0.683770 1.000 54
   8   4  -1   87.2445   93.0253   -4.5601    0.0000   -5.7808    1.2173    1.4976   -3.8600  14613 % 0.671019 1.000 54
   9  -3   5   52.0922   30.2552    1.7070    0.0000   21.8370    1.3879    1.4825   14.7302  14620 % 0.742013 1.000 54
   9   2   1   52.4862   35.1852    0.8662    0.0000   17.3010    1.4185    1.5125   11.4390  14623 % 0.657612 1.000 54
   9   6  -2   27.0777   13.6909    1.0290    0.0000   13.3868    1.9444    1.9632    6.8190  14626 % 0.843154 1.000 54
  10  -6   8   24.5438   15.7594   -1.0146    0.0000    8.7844    1.9414    1.9569    4.4890  14629 % 0.996989 1.000 54
  10   0   3   26.0135   17.5083    0.6181    0.0000    8.5052    2.1662    2.1817    3.8983  14634 % 0.719037 1.000 54
  10   1   2   90.8301   72.1089   -2.3458    0.0000   18.7211    1.1329    1.4520   12.8929  14635 % 0.713837 1.000 54
  11  -2   5   28.4763   35.0785   -1.1165    0.0000   -6.6022    1.8629    1.8846   -3.5032  14643 % 0.839017 1.000 54
  12   1   3   49.5984   56.9956   -1.9840    0.0000   -7.3972    1.3619    1.4494   -5.1035  14653 % 0.860435 1.000 54
Refinement program                                                                                                 page=  54
structure :                                                                                                15:35:54 12-11-24 

 -13  -1  -2   21.0309   30.0228    0.7911    0.0000   -8.9919    2.3846    2.3938   -3.7563  14670 % 0.920115 1.000 55
 -12  -2  -1   45.4863   39.1357    0.8863    0.0000    6.3506    1.3938    1.4662    4.3314  14677 % 0.860344 1.000 55
 -12   0  -3   44.1962   26.3765    0.5238    0.0000   17.8197    1.4221    1.4892   11.9662  14679 % 0.855537 1.000 55
 -12   4  -6   29.2353   36.1732    0.9686    0.0000   -6.9379    1.7564    1.7806   -3.8964  14682 % 0.975723 1.000 55
 -10  -7   4   34.8640   24.3803    1.5705    0.0000   10.4837    1.5145    1.5541    6.7460  14693 % 0.975208 1.000 55
 -10   2  -4   40.8130   28.9218   -0.5488    0.0000   11.8912    1.6306    1.6809    7.0743  14699 % 0.756856 1.000 55
 -10   3  -5   36.5869   22.3204    0.7845    0.0000   14.2665    1.6509    1.6909    8.4371  14700 % 0.802118 1.000 55
  -9  -6   3   48.4593   57.6377   -1.6961    0.0000   -9.1784    1.3496    1.4340   -6.4008  14704 % 0.852505 1.000 55
  -9   6  -7   33.8836   23.5145   -0.2434    0.0000   10.3692    1.6232    1.6582    6.2533  14712 % 0.923910 1.000 55
  -8  -1  -1   80.2266   71.1660   -2.1563    0.0000    9.0605    1.2888    1.5181    5.9682  14717 % 0.569385 1.000 55
  -8   5  -6   40.3287   22.5497    1.1460    0.0000   17.7789    1.6799    1.7277   10.2907  14721 % 0.798057 1.000 55
  -7  -3   1  149.8670  159.7750    5.9552    0.0000   -9.9082    1.0870    1.8514   -5.3519  14728 % 0.564060 1.000 55
  -7   4  -5  105.7810  119.9330    3.7146    0.0000  -14.1519    1.1595    1.5695   -9.0168  14732 % 0.673128 1.000 55
  -7   8  -8   22.2666   15.1010    0.1458    0.0000    7.1656    1.9626    1.9752    3.6278  14736 % 0.990045 1.000 55
  -6  -6   4   34.4775   25.7167   -0.0305    0.0000    8.7608    1.7519    1.7855    4.9067  14739 % 0.727426 1.000 55
  -6  -4   2   67.6173   75.3698   -2.2467    0.0000   -7.7524    1.3843    1.5406   -5.0322  14741 % 0.568337 1.000 55
  -6  -3   1   77.2120   70.3626    2.0302    0.0000    6.8494    1.2887    1.5023    4.5594  14742 % 0.504641 1.000 55
  -6   3  -4  162.3370  140.5810   -4.6688    0.0000   21.7561    1.0774    1.9484   11.1664  14744 % 0.549753 1.000 55
  -5  -7   5   48.2348   57.4265   -1.9706    0.0000   -9.1916    1.4284    1.5077   -6.0966  14750 % 0.783080 1.000 55
  -5  -6   4  107.9740  126.0830    4.6544    0.0000  -18.1092    1.1572    1.5827  -11.4418  14751 % 0.689505 1.000 55
  -5   2  -3  142.8500  134.6250    4.0373    0.0000    8.2241    1.1355    1.8248    4.5069  14754 % 0.429274 1.000 55
  -4   0  -1  257.1010  270.3460   -8.4508    0.0000  -13.2455    1.0379    2.7726   -4.7773  14763 % 0.285179 1.000 55
  -4   6  -6   40.7946   28.0865    1.3741    0.0000   12.7081    1.6718    1.7208    7.3848  14765 % 0.703475 1.000 55
  -3  -2   1  191.6230  174.7170   -5.5841    0.0000   16.9064    1.0802    2.1997    7.6856  14772 % 0.284168 1.000 55
  -2  -5   4   57.8965   51.2708    1.9242    0.0000    6.6256    1.5718    1.6750    3.9556  14783 % 0.529517 1.000 55
  -2  -4   3  148.4340  154.0490    5.0732    0.0000   -5.6142    1.1045    1.8502   -3.0344  14784 % 0.427259 1.000 55
  -2   8  -7   47.0638   55.9393    2.5010    0.0000   -8.8755    1.4884    1.5610   -5.6856  14788 % 0.844280 1.000 55
  -1  -8   7   24.4888   12.7883    0.1296    0.0000   11.7005    2.1663    2.1801    5.3670  14791 % 0.835556 1.000 55
  -1   7  -6   52.1306   43.3428   -1.9380    0.0000    8.7878    1.4473    1.5383    5.7125  14796 % 0.728604 1.000 55
   1   5  -4   67.1178   62.4284   -1.1535    0.0000    4.6894    1.3849    1.5389    3.0472  14807 % 0.515494 1.000 55
   2  -7   7   50.7622   57.2206    2.4909    0.0000   -6.4584    1.4489    1.5353   -4.2067  14813 % 0.765991 1.000 55
   2  -6   6   48.9040   40.7443    0.7425    0.0000    8.1597    1.5653    1.6399    4.9756  14814 % 0.660500 1.000 55
   2  -5   5  131.1590  141.7290    5.4159    0.0000  -10.5692    1.1425    1.7394   -6.0762  14815 % 0.555813 1.000 55
   2  -4   4   82.5463   51.9461    0.7591    0.0000   30.6002    1.3841    1.6115   18.9883  14816 % 0.452491 1.000 55
   3   1   0   95.3483   50.6892   -0.6666    0.0000   44.6591    1.4709    1.7529   25.4769  14828 % 0.228839 1.000 55
   3   6  -4   66.8670   60.5483    0.6710    0.0000    6.3187    1.3183    1.4782    4.2747  14830 % 0.630286 1.000 55
   4   6  -4   38.6135   27.3256   -0.4448    0.0000   11.2878    1.7753    1.8168    6.2130  14837 % 0.656852 1.000 55
   4   9  -6   27.2580   16.2253    0.6233    0.0000   11.0327    1.7518    1.7729    6.2231  14839 % 0.934386 1.000 55
   5  -5   6  118.3380  135.4250   -4.8292    0.0000  -17.0872    1.1222    1.6309  -10.4773  14843 % 0.668124 1.000 55
   5  -3   4   50.5045   32.7185   -0.8294    0.0000   17.7860    1.7187    1.7913    9.9289  14845 % 0.498494 1.000 55
   5   8  -5   28.4939   19.8489    0.5666    0.0000    8.6449    1.8021    1.8245    4.7382  14851 % 0.859815 1.000 55
   6  -7   8   36.7410   23.9775    0.6205    0.0000   12.7635    1.5732    1.6155    7.9006  14854 % 0.889169 1.000 55
   6  -6   7   26.3021   15.9853    0.5022    0.0000   10.3168    2.1139    2.1302    4.8431  14855 % 0.796113 1.000 55
   6   7  -4   52.5899   43.1636   -2.1046    0.0000    9.4263    1.3567    1.4551    6.4782  14862 % 0.799004 1.000 55
   6   8  -5   22.6627   16.3254   -0.7336    0.0000    6.3373    2.0783    2.0906    3.0313  14863 % 0.890513 1.000 55
   7   7  -4   20.5913   11.9528   -0.5282    0.0000    8.6384    2.3384    2.3474    3.6800  14873 % 0.837800 1.000 55
   8  -4   6   32.4392   20.7950    1.1276    0.0000   11.6442    1.8126    1.8414    6.3235  14879 % 0.749170 1.000 55
   8   4  -1  119.9060  133.1540   -4.5601    0.0000  -13.2478    1.1042    1.6300   -8.1274  14883 % 0.671019 1.000 55
   9  -5   7   43.7047   52.9037    1.4896    0.0000   -9.1990    1.4381    1.5030   -6.1204  14888 % 0.872445 1.000 55
   9   2   1   51.6120   36.0805    0.8662    0.0000   15.5315    1.4541    1.5430   10.0658  14892 % 0.657612 1.000 55
   9   3   0   64.9192   69.6305    2.5443    0.0000   -4.7113    1.3039    1.4566   -3.2344  14893 % 0.686516 1.000 55
  10   6  -2   53.1761   69.8799   -1.7369    0.0000  -16.7038    1.2759    1.3823  -12.0839  14908 % 0.896504 1.000 55
Refinement program                                                                                                 page=  55
structure :                                                                                                15:35:54 12-11-24 

  11  -1   4   42.3545   36.2036    0.4315    0.0000    6.1509    1.4591    1.5193    4.0484  14913 % 0.806348 1.000 55
 -14  -1  -2   22.3741   15.2207   -0.0740    0.0000    7.1534    2.0247    2.0370    3.5117  14937 % 0.989191 1.000 56
 -13  -2  -1   46.8177   55.2612   -2.1520    0.0000   -8.4435    1.3990    1.4753   -5.7232  14941 % 0.928607 1.000 56
 -13   0  -3   38.8549   28.9702   -1.7188    0.0000    9.8847    1.4773    1.5275    6.4710  14943 % 0.924155 1.000 56
 -12  -5   2   21.6749   14.7506   -0.7016    0.0000    6.9243    2.1130    2.1241    3.2598  14947 % 0.962393 1.000 56
 -12  -4   1   32.5945   44.2662    1.2385    0.0000  -11.6718    1.6399    1.6719   -6.9810  14948 % 0.917086 1.000 56
 -11  -6   3   20.9165    9.0960    0.3147    0.0000   11.8205    2.1873    2.1972    5.3797  14956 % 0.960289 1.000 56
 -10   1  -3   46.2547   30.4508    1.2233    0.0000   15.8039    1.5220    1.5907    9.9350  14971 % 0.724858 1.000 56
 -10   2  -4   41.4789   30.4731   -0.5488    0.0000   11.0058    1.6080    1.6607    6.6273  14972 % 0.756856 1.000 56
 -10   3  -5   35.7785   27.7069    0.7845    0.0000    8.0716    1.6896    1.7270    4.6737  14973 % 0.802118 1.000 56
  -9   6  -7   43.1891   29.8223   -0.2434    0.0000   13.3668    1.3939    1.4592    9.1601  14984 % 0.923910 1.000 56
  -8  -2   0   50.5450   42.2812    0.7749    0.0000    8.2638    1.5570    1.6370    5.0481  14991 % 0.588423 1.000 56
  -8   0  -2   66.1445   79.7258   -1.7991    0.0000  -13.5812    1.3312    1.4865   -9.1367  14993 % 0.570358 1.000 56
  -8   7  -8   21.3635   13.6675   -0.4195    0.0000    7.6960    2.1064    2.1172    3.6350  14998 % 0.963013 1.000 56
  -7  -8   6   31.7080   23.9437   -0.1006    0.0000    7.7644    1.6873    1.7168    4.5226  14999 % 0.944139 1.000 56
  -7  -7   5   27.6568   14.1167   -0.2267    0.0000   13.5402    1.8838    1.9040    7.1115  15000 % 0.854663 1.000 56
  -7  -6   4   55.9848   48.7924   -2.3903    0.0000    7.1924    1.3468    1.4585    4.9313  15001 % 0.769838 1.000 56
  -7  -4   2   64.5825   45.5544    1.2673    0.0000   19.0281    1.3340    1.4821   12.8389  15003 % 0.621698 1.000 56
  -7  -3   1  129.8470  141.7820    5.9552    0.0000  -11.9347    1.1109    1.7089   -6.9840  15004 % 0.564060 1.000 56
  -7   4  -5   93.1434   83.5386    3.7146    0.0000    9.6048    1.1622    1.4894    6.4489  15007 % 0.673128 1.000 56
  -6  -7   5   39.6598   48.5809   -1.1770    0.0000   -8.9211    1.5709    1.6202   -5.5063  15013 % 0.816668 1.000 56
  -6  -6   4   35.4923   24.0181   -0.0305    0.0000   11.4741    1.7666    1.8019    6.3679  15014 % 0.727426 1.000 56
  -6   3  -4   98.6240   73.5282   -4.6688    0.0000   25.0958    1.1985    1.5521   16.1688  15018 % 0.549753 1.000 56
  -6   4  -5   57.7564   51.8517    1.0384    0.0000    5.9047    1.4007    1.5151    3.8972  15019 % 0.624180 1.000 56
  -5  -9   7   17.2163    8.3776    0.0857    0.0000    8.8387    2.4976    2.5036    3.5304  15023 % 0.978910 1.000 56
  -5   7  -7   33.9662   23.3959    0.6405    0.0000   10.5702    1.7194    1.7526    6.0312  15030 % 0.830254 1.000 56
  -4   0  -1  274.2690  292.9680   -8.4508    0.0000  -18.6987    1.0247    2.9279   -6.3865  15033 % 0.285179 1.000 56
  -4   6  -6   42.2126   31.7159    1.3741    0.0000   10.4966    1.6346    1.6882    6.2176  15035 % 0.703475 1.000 56
  -3  -4   3  278.9950  295.5990   10.4865    0.0000  -16.6046    1.0308    2.9743   -5.5827  15043 % 0.454944 1.000 56
  -3  -3   2   70.4535   61.7333   -0.1916    0.0000    8.7202    1.4854    1.6440    5.3043  15044 % 0.363713 1.000 56
  -3  -2   1  221.5360  232.0620   -5.5841    0.0000  -10.5260    1.0684    2.4596   -4.2797  15045 % 0.284168 1.000 56
  -2  -8   7   58.1713   42.1663   -2.5010    0.0000   16.0050    1.3460    1.4663   10.9149  15053 % 0.844280 1.000 56
  -2  -6   5   75.0073   68.0029   -0.9166    0.0000    7.0044    1.2572    1.4640    4.7845  15055 % 0.633543 1.000 56
  -2  -5   4   58.9763   46.2472    1.9242    0.0000   12.7291    1.4879    1.6005    7.9532  15056 % 0.529517 1.000 56
  -2   4  -4   69.3765   52.8195    0.7591    0.0000   16.5570    1.5322    1.6820    9.8439  15058 % 0.452491 1.000 56
   0   7  -6   79.8448   89.0343    3.3124    0.0000   -9.1894    1.1898    1.4329   -6.4132  15071 % 0.725244 1.000 56
   1  -3   3   99.5706   92.5883   -3.0328    0.0000    6.9823    1.3413    1.6705    4.1799  15078 % 0.330250 1.000 56
   2  -6   6   59.1194   51.7011    0.7425    0.0000    7.4183    1.3946    1.5148    4.8973  15087 % 0.660500 1.000 56
   2  -5   5  150.3330  157.7180    5.4159    0.0000   -7.3851    1.0916    1.8578   -3.9751  15088 % 0.555813 1.000 56
   2   4  -3  146.0170  157.3020    5.0732    0.0000  -11.2848    1.1163    1.8380   -6.1397  15091 % 0.427259 1.000 56
   4   6  -4   40.2032   31.8512   -0.4448    0.0000    8.3520    1.6678    1.7155    4.8684  15112 % 0.656852 1.000 56
   4   7  -5   31.5040   20.0405   -0.2841    0.0000   11.4635    1.9410    1.9664    5.8296  15113 % 0.754488 1.000 56
   5  -7   8   62.3105   76.6107   -2.2039    0.0000  -14.3002    1.2534    1.3997  -10.2163  15117 % 0.858422 1.000 56
   5  -4   5   64.7518   49.4227   -0.0943    0.0000   15.3292    1.3621    1.5082   10.1639  15120 % 0.579541 1.000 56
   5  -3   4   62.8164   52.1277   -0.8294    0.0000   10.6887    1.5275    1.6516    6.4717  15121 % 0.498494 1.000 56
   6  -6   7   33.0318   26.8470    0.5022    0.0000    6.1848    1.7877    1.8179    3.4021  15130 % 0.796113 1.000 56
   7   0   2  128.0570  120.1080   -3.0530    0.0000    7.9487    1.1097    1.6945    4.6910  15144 % 0.502033 1.000 56
   8  -5   7   27.5754   21.0594   -0.4814    0.0000    6.5159    1.9510    1.9704    3.3069  15152 % 0.823480 1.000 56
   8  -3   5  109.2540  116.4430   -4.4610    0.0000   -7.1888    1.1203    1.5649   -4.5939  15154 % 0.683770 1.000 56
   8  -1   3  150.4890  172.0730   -6.3212    0.0000  -21.5835    1.0795    1.8520  -11.6540  15155 % 0.591243 1.000 56
   9  -5   7   40.8044   27.3799    1.4896    0.0000   13.4245    1.5587    1.6112    8.3321  15163 % 0.872445 1.000 56
   9  -4   6   46.7814   40.1373    1.7002    0.0000    6.6441    1.4065    1.4823    4.4823  15164 % 0.802680 1.000 56
Refinement program                                                                                                 page=  56
structure :                                                                                                15:35:54 12-11-24 

   9   3   0   64.3506   58.9330    2.5443    0.0000    5.4176    1.2704    1.4241    3.8043  15167 % 0.686516 1.000 56
   9   4  -1   48.5829   37.4179   -1.1331    0.0000   11.1650    1.4295    1.5098    7.3949  15168 % 0.730279 1.000 56
   9   5  -2   24.4540    7.9209   -0.4169    0.0000   16.5332    2.1960    2.2095    7.4827  15169 % 0.786423 1.000 56
  10   0   3   39.5335   30.7695    0.6181    0.0000    8.7641    1.6454    1.6923    5.1789  15177 % 0.719037 1.000 56
  10   1   2   53.8943   47.9229   -2.3458    0.0000    5.9715    1.3860    1.4871    4.0154  15178 % 0.713837 1.000 56
  10   2   1   50.8026   64.1303    2.4573    0.0000  -13.3278    1.4054    1.4944   -8.9182  15179 % 0.724751 1.000 56
  10   7  -3   31.8951   42.4016    0.4784    0.0000  -10.5065    1.5864    1.6182   -6.4927  15182 % 0.963760 1.000 56
  11  -3   6   39.2071   47.4658    1.4472    0.0000   -8.2586    1.4780    1.5292   -5.4008  15184 % 0.883660 1.000 56
  11  -1   4   24.8173   13.0885    0.4315    0.0000   11.7288    2.1558    2.1700    5.4050  15186 % 0.806348 1.000 56
  11   0   3   31.2410   23.1061   -0.6459    0.0000    8.1349    1.8181    1.8448    4.4097  15187 % 0.787143 1.000 56
  13   3   1   33.0061   26.8742   -2.0750    0.0000    6.1319    1.6194    1.6527    3.7102  15205 % 0.950965 1.000 56
  14   1   3   35.1056   40.2914    1.4062    0.0000   -5.1859    1.5268    1.5667   -3.3101  15206 % 0.997173 1.000 56
 -14  -2  -1   24.7568   18.4524   -0.7701    0.0000    6.3045    1.9873    2.0027    3.1480  15207 % 0.997095 1.000 57
 -14   0  -3   28.3355   19.3075   -0.5095    0.0000    9.0280    1.7240    1.7471    5.1674  15209 % 0.992950 1.000 57
 -12  -4   1   27.8442   21.6391    1.2385    0.0000    6.2051    1.7634    1.7852    3.4758  15219 % 0.917086 1.000 57
 -11   4  -6   40.8925   35.5134   -1.5385    0.0000    5.3792    1.4758    1.5314    3.5125  15233 % 0.916344 1.000 57
 -10   2  -4   39.0205   29.8295   -0.5488    0.0000    9.1910    1.6760    1.7209    5.3409  15243 % 0.756856 1.000 57
 -10   3  -5   22.0930   13.4689    0.7845    0.0000    8.6241    2.4669    2.4767    3.4821  15244 % 0.802118 1.000 57
 -10   4  -6   56.7415   65.6056   -3.1193    0.0000   -8.8641    1.3562    1.4701   -6.0297  15245 % 0.858549 1.000 57
  -9  -1  -1   79.6819   84.6121   -2.8179    0.0000   -4.9302    1.2161    1.4539   -3.3910  15253 % 0.638154 1.000 57
  -9   0  -2   81.0728   86.8038    4.2954    0.0000   -5.7310    1.2236    1.4678   -3.9045  15254 % 0.639022 1.000 57
  -9   1  -3   82.8698   88.8032   -1.9645    0.0000   -5.9334    1.2103    1.4668   -4.0450  15255 % 0.657730 1.000 57
  -8  -8   6   19.8847   11.0481    0.2723    0.0000    8.8366    2.1072    2.1165    4.1751  15259 % 0.982176 1.000 57
  -8  -7   5   39.2161   27.9342    1.9258    0.0000   11.2819    1.4382    1.4907    7.5682  15260 % 0.896504 1.000 57
  -8  -2   0   48.5788   35.6062    0.7749    0.0000   12.9726    1.5099    1.5861    8.1787  15265 % 0.588423 1.000 57
  -8  -1  -1   62.8800   53.1206   -2.1563    0.0000    9.7594    1.3685    1.5060    6.4802  15266 % 0.569385 1.000 57
  -8   6  -7   66.1853   74.2758   -2.1217    0.0000   -8.0905    1.2193    1.3874   -5.8316  15270 % 0.877820 1.000 57
  -7  -8   6   43.1486   34.1980   -0.1006    0.0000    8.9506    1.3106    1.3798    6.4869  15272 % 0.944139 1.000 57
  -7  -6   4   58.8863   75.7826   -2.3903    0.0000  -16.8963    1.3339    1.4581  -11.5877  15274 % 0.769838 1.000 57
  -7   5  -6   55.5041   38.0776    2.6003    0.0000   17.4265    1.3792    1.4867   11.7218  15280 % 0.750749 1.000 57
  -7   6  -7   36.8497   29.6132    1.2868    0.0000    7.2365    1.5794    1.6218    4.4620  15281 % 0.835044 1.000 57
  -6   3  -4  191.5840  174.9600   -4.6688    0.0000   16.6237    1.0439    2.1818    7.6193  15286 % 0.549753 1.000 57
  -6   4  -5   35.7757   27.3660    1.0384    0.0000    8.4096    1.9678    2.0001    4.2047  15287 % 0.624180 1.000 57
  -5   2  -3  128.9530  143.4430    4.0373    0.0000  -14.4907    1.1512    1.7286   -8.3828  15296 % 0.429274 1.000 57
  -5   3  -4   43.5729   32.0718   -0.8294    0.0000   11.5011    1.8383    1.8892    6.0877  15297 % 0.498494 1.000 57
  -4  -9   8   16.7541    7.5433    0.1737    0.0000    9.2108    2.4919    2.4976    3.6879  15302 % 0.980749 1.000 57
  -4  -8   7   30.8107   38.9949    1.5257    0.0000   -8.1842    1.7526    1.7795   -4.5991  15303 % 0.878309 1.000 57
  -4  -7   6   33.7402   23.1082   -1.2709    0.0000   10.6320    1.7679    1.7998    5.9072  15304 % 0.777261 1.000 57
  -4   0  -1  266.4990  287.4160   -8.4508    0.0000  -20.9171    1.0334    2.8583   -7.3179  15309 % 0.285179 1.000 57
  -4   8  -8   56.2885   44.0749    1.1386    0.0000   12.2136    1.2347    1.3570    9.0007  15312 % 0.904982 1.000 57
  -3  -8   7   39.0717   34.5138   -0.2199    0.0000    4.5580    1.4601    1.5115    3.0155  15314 % 0.858622 1.000 57
  -3  -7   6   21.4056   13.6176    0.5417    0.0000    7.7880    2.4083    2.4177    3.2212  15315 % 0.754945 1.000 57
  -3  -4   3  252.0810  269.6020   10.4865    0.0000  -17.5208    1.0364    2.7255   -6.4284  15318 % 0.454944 1.000 57
  -3   6  -6   25.1317   17.8519   -0.5169    0.0000    7.2798    2.3795    2.3927    3.0425  15322 % 0.678737 1.000 57
  -3   7  -7   49.1955   41.3449   -2.7848    0.0000    7.8506    1.4798    1.5594    5.0343  15323 % 0.781771 1.000 57
  -2   4  -4   80.8492   61.0451    0.7591    0.0000   19.8042    1.4372    1.6490   12.0095  15331 % 0.452491 1.000 57
  -2   5  -5  148.3280  162.9630    5.4159    0.0000  -14.6348    1.1013    1.8474   -7.9218  15332 % 0.555813 1.000 57
  -1   3  -3  138.5200  117.4560   -3.0328    0.0000   21.0637    1.1724    1.8147   11.6070  15338 % 0.330250 1.000 57
   0  -8   8   63.3482   74.6606   -3.3017    0.0000  -11.3123    1.2818    1.4298   -7.9118  15342 % 0.860719 1.000 57
   0   9  -8   21.1234   13.5853    0.1050    0.0000    7.5382    2.1919    2.2020    3.4233  15346 % 0.940060 1.000 57
   1  -8   8   30.1977   20.7613    0.1389    0.0000    9.4364    1.7700    1.7956    5.2554  15348 % 0.863552 1.000 57
   1  -6   6   62.6913   53.9806   -1.0725    0.0000    8.7107    1.3415    1.4808    5.8827  15350 % 0.649311 1.000 57
Refinement program                                                                                                 page=  57
structure :                                                                                                15:35:54 12-11-24 

   1  -5   5   38.0500   29.9611    1.1190    0.0000    8.0888    1.9093    1.9469    4.1548  15351 % 0.542470 1.000 57
   1   7  -6   50.6764   56.9833    1.9380    0.0000   -6.3069    1.4247    1.5122   -4.1708  15355 % 0.728604 1.000 57
   1   8  -7   29.2729   18.3317    0.1296    0.0000   10.9412    1.8515    1.8745    5.8367  15356 % 0.835556 1.000 57
   2   5  -4   58.7588   46.6980    1.9242    0.0000   12.0609    1.5028    1.6135    7.4748  15364 % 0.529517 1.000 57
   3   2  -1  228.1480  192.5540   -5.5841    0.0000   35.5939    1.0432    2.5087   14.1884  15371 % 0.284168 1.000 57
   3   3  -2   62.2784   50.1508   -0.1916    0.0000   12.1276    1.5953    1.7125    7.0818  15372 % 0.363713 1.000 57
   5  -7   8   48.0104   42.5100   -2.2039    0.0000    5.5004    1.4413    1.5192    3.6206  15387 % 0.858422 1.000 57
   5  -4   5   34.2316   22.6544   -0.0943    0.0000   11.5772    1.9266    1.9568    5.9165  15390 % 0.579541 1.000 57
   5   6  -4  100.3380  110.0230    4.6544    0.0000   -9.6843    1.1352    1.5150   -6.3921  15394 % 0.689505 1.000 57
   5   7  -5   47.5289   53.8191   -1.9706    0.0000   -6.2902    1.4233    1.5006   -4.1918  15395 % 0.783080 1.000 57
   6   5  -3   61.6709   53.5341   -1.2312    0.0000    8.1368    1.3475    1.4819    5.4908  15405 % 0.643819 1.000 57
   7   1   1  166.6520  181.0440    7.1439    0.0000  -14.3919    1.0633    1.9768   -7.2802  15417 % 0.500927 1.000 57
   7   3  -1  136.2820  128.1950    5.9552    0.0000    8.0873    1.0841    1.7415    4.6440  15418 % 0.564060 1.000 57
   8  -3   5  101.5240  110.3720   -4.4610    0.0000   -8.8477    1.1229    1.5138   -5.8447  15427 % 0.683770 1.000 57
   9   5  -2   20.1544   12.2053   -0.4169    0.0000    7.9491    2.4709    2.4791    3.2064  15442 % 0.786423 1.000 57
  10   5  -2   28.9862   21.8737    0.9315    0.0000    7.1125    1.8561    1.8786    3.7861  15454 % 0.843369 1.000 57
  11   0   3   27.0832   20.8360   -0.6459    0.0000    6.2472    1.9643    1.9829    3.1505  15461 % 0.787143 1.000 57
  11   1   2   51.6653   45.7755   -1.4267    0.0000    5.8897    1.3191    1.4166    4.1575  15462 % 0.782396 1.000 57
  11   2   1   40.5869   49.0561    1.6975    0.0000   -8.4691    1.4758    1.5306   -5.5331  15463 % 0.792366 1.000 57
 -11   2  -4   88.7812   75.4453   -2.6568    0.0000   13.3358    1.0824    1.4000    9.5259  15507 % 0.821833 1.000 58
 -10   0  -2   87.1504   78.0916    4.5635    0.0000    9.0588    1.1337    1.4299    6.3351  15517 % 0.707926 1.000 58
 -10   1  -3   26.6927   14.1820    1.2233    0.0000   12.5107    2.0380    2.0554    6.0867  15518 % 0.724858 1.000 58
 -10   4  -6   53.2879   66.2073   -3.1193    0.0000  -12.9194    1.2948    1.4002   -9.2267  15521 % 0.858549 1.000 58
  -9  -3   1   80.1686   92.9860   -2.1800    0.0000  -12.8175    1.1314    1.3866   -9.2437  15528 % 0.688822 1.000 58
  -9  -1  -1   59.7637   67.8226   -2.8179    0.0000   -8.0589    1.3085    1.4385   -5.6022  15529 % 0.638154 1.000 58
  -9   0  -2   74.5433   87.8834    4.2954    0.0000  -13.3402    1.2161    1.4264   -9.3526  15530 % 0.639022 1.000 58
  -8  -5   3   64.6080   55.4067    3.4936    0.0000    9.2014    1.2266    1.3864    6.6370  15539 % 0.742479 1.000 58
  -7   7  -8   20.2707   11.1893    0.5840    0.0000    9.0814    2.1509    2.1604    4.2035  15556 % 0.924187 1.000 58
  -6   5  -6   46.5521   31.2050   -2.8165    0.0000   15.3472    1.4038    1.4790   10.3769  15562 % 0.707193 1.000 58
  -6   6  -7   31.0242   13.1689    0.5022    0.0000   17.8553    1.6987    1.7268   10.3403  15563 % 0.796113 1.000 58
  -5  -6   5   34.8970   41.6569   -1.4772    0.0000   -6.7599    1.7122    1.7474   -3.8686  15569 % 0.709899 1.000 58
  -5   4  -5   60.9967   55.4626   -0.0943    0.0000    5.5341    1.2788    1.4168    3.9061  15577 % 0.579541 1.000 58
  -4  -7   6   32.0187   24.8773   -1.2709    0.0000    7.1414    1.7193    1.7489    4.0835  15583 % 0.777261 1.000 58
  -4  -4   3   77.8216   62.7933   -0.8085    0.0000   15.0283    1.2182    1.4455   10.3964  15586 % 0.491088 1.000 58
  -4   8  -8   45.9304   39.9825    1.1386    0.0000    5.9479    1.2878    1.3673    4.3502  15590 % 0.904982 1.000 58
  -2   5  -5  125.0190  131.3540    5.4159    0.0000   -6.3353    1.0886    1.6577   -3.8216  15604 % 0.555813 1.000 58
  -2   6  -6   65.2089   53.1912    0.7425    0.0000   12.0177    1.2652    1.4233    8.4434  15605 % 0.660500 1.000 58
  -2   7  -7   46.2688   51.0754    2.4909    0.0000   -4.8067    1.3692    1.4452   -3.3259  15606 % 0.765991 1.000 58
  -1   3  -3  127.1300  116.3870   -3.0328    0.0000   10.7426    1.1213    1.6951    6.3373  15614 % 0.330250 1.000 58
  -1   5  -5   34.7218   45.5588    1.1190    0.0000  -10.8370    1.9555    1.9861   -5.4563  15615 % 0.542470 1.000 58
   0  -8   8   55.1462   61.4939   -3.3017    0.0000   -6.3477    1.2757    1.3898   -4.5674  15619 % 0.860719 1.000 58
   0  -4   4  123.2360  133.9660   -3.5968    0.0000  -10.7309    1.1502    1.6857   -6.3656  15621 % 0.430359 1.000 58
   2   6  -5   70.8654   64.9569   -0.9166    0.0000    5.9085    1.1966    1.3907    4.2485  15635 % 0.633543 1.000 58
   3  -8   9   17.7820   10.3044    0.3666    0.0000    7.4776    2.4266    2.4331    3.0733  15639 % 0.915810 1.000 58
   3   3  -2   53.6153   42.4382   -0.1916    0.0000   11.1771    1.6479    1.7329    6.4500  15644 % 0.363713 1.000 58
   3   5  -4   31.3943   22.5916   -0.1901    0.0000    8.8027    1.9813    2.0060    4.3882  15645 % 0.552098 1.000 58
   4  -4   5   70.8407   49.5964    0.2687    0.0000   21.2443    1.2168    1.4080   15.0882  15654 % 0.540282 1.000 58
   4  -3   4  152.3270  162.4350    7.0496    0.0000  -10.1077    1.0615    1.8567   -5.4440  15655 % 0.452254 1.000 58
   6   5  -3   39.9963   32.0234   -1.2312    0.0000    7.9728    1.6239    1.6724    4.7672  15673 % 0.643819 1.000 58
   7  -6   8   29.8931   24.7746    0.0103    0.0000    5.1186    1.6509    1.6777    3.0509  15678 % 0.863055 1.000 58
   7   5  -3   33.4036   26.7961    1.0966    0.0000    6.6075    1.6331    1.6669    3.9640  15688 % 0.691378 1.000 58
   8  -1   3  115.9670  123.0000   -6.3212    0.0000   -7.0328    1.0904    1.5918   -4.4181  15697 % 0.591243 1.000 58
Refinement program                                                                                                 page=  58
structure :                                                                                                15:35:54 12-11-24 

   8   0   2   52.5328   46.1194   -1.7991    0.0000    6.4134    1.4210    1.5150    4.2333  15698 % 0.570358 1.000 58
   9   6  -3   38.7337   28.5921   -1.6961    0.0000   10.1416    1.3941    1.4469    7.0090  15712 % 0.852505 1.000 58
  11  -3   6   26.4858   34.5818    1.4472    0.0000   -8.0959    1.8104    1.8297   -4.4248  15727 % 0.883660 1.000 58
  11  -1   4   26.5801   20.4829    0.4315    0.0000    6.0971    1.7381    1.7583    3.4675  15729 % 0.806348 1.000 58
  11   1   2   33.6764   41.0853   -1.4267    0.0000   -7.4089    1.6213    1.6559   -4.4742  15731 % 0.782396 1.000 58
  11   2   1   27.2342   34.2870    1.6975    0.0000   -7.0528    1.8139    1.8342   -3.8451  15732 % 0.792366 1.000 58
  11   4  -1   21.2344   14.7604   -0.3000    0.0000    6.4740    2.0156    2.0268    3.1943  15734 % 0.853637 1.000 58
  12  -2   5   27.5935   32.8557   -1.7417    0.0000   -5.2623    1.6942    1.7166   -3.0656  15738 % 0.903493 1.000 58
  14   1   3   28.0820   36.3717    1.4062    0.0000   -8.2897    1.7004    1.7234   -4.8100  15750 % 0.997173 1.000 58
 -12   4  -6   31.0516   21.7929    0.9686    0.0000    9.2587    1.6392    1.6684    5.5496  15773 % 0.975723 1.000 59
 -11  -4   2   59.4483   74.4198    2.1663    0.0000  -14.9715    1.2944    1.4244  -10.5108  15776 % 0.859192 1.000 59
 -11   2  -4   99.8989   94.8899   -2.6568    0.0000    5.0090    1.1206    1.5013    3.3365  15781 % 0.821833 1.000 59
 -10  -2   0   73.7442   68.5230    3.6591    0.0000    5.2212    1.2720    1.4703    3.5512  15789 % 0.722560 1.000 59
 -10   0  -2   98.3214   85.3340    4.5635    0.0000   12.9874    1.1523    1.5148    8.5737  15791 % 0.707926 1.000 59
 -10   4  -6   50.6814   55.8561   -3.1193    0.0000   -5.1747    1.4443    1.5307   -3.3807  15795 % 0.858549 1.000 59
  -9  -4   2   65.4775   76.8824   -2.7718    0.0000  -11.4049    1.3004    1.4560   -7.8331  15801 % 0.736763 1.000 59
  -9  -3   1   71.1351   64.7850   -2.1800    0.0000    6.3501    1.2413    1.4307    4.4385  15802 % 0.688822 1.000 59
  -9  -1  -1   90.5146  102.0980   -2.8179    0.0000  -11.5834    1.1926    1.4972   -7.7366  15803 % 0.638154 1.000 59
  -9   0  -2   95.2817  107.7730    4.2954    0.0000  -12.4912    1.1881    1.5229   -8.2021  15804 % 0.639022 1.000 59
  -7   6  -7   41.2444   33.2114    1.2868    0.0000    8.0330    1.5372    1.5915    5.0472  15824 % 0.835044 1.000 59
  -7   7  -8   34.3235   17.6014    0.5840    0.0000   16.7220    1.6068    1.6430   10.1776  15825 % 0.924187 1.000 59
  -6  -7   6   39.2428   30.2924    1.7668    0.0000    8.9504    1.6067    1.6539    5.4117  15827 % 0.837753 1.000 59
  -6   4  -5   46.2785   31.2054    1.0384    0.0000   15.0731    1.5785    1.6449    9.1634  15833 % 0.624180 1.000 59
  -6   6  -7   26.4386   11.2348    0.5022    0.0000   15.2038    2.1711    2.1871    6.9516  15835 % 0.796113 1.000 59
  -5  -5   4   58.0870   46.8177    0.0041    0.0000   11.2693    1.4375    1.5504    7.2685  15842 % 0.618844 1.000 59
  -5  -3   2  205.0350  225.0820    7.7689    0.0000  -20.0471    1.0576    2.3071   -8.6895  15844 % 0.458741 1.000 59
  -5  -2   1  171.9920  180.0170    5.1754    0.0000   -8.0248    1.1091    2.0465   -3.9213  15845 % 0.398632 1.000 59
  -5   0  -1  122.4180  101.6560    3.7376    0.0000   20.7614    1.1951    1.7108   12.1355  15846 % 0.353963 1.000 59
  -5   2  -3  129.3960  144.8550    4.0373    0.0000  -15.4588    1.1755    1.7482   -8.8429  15847 % 0.429274 1.000 59
  -5   3  -4  103.6660   83.7323   -0.8294    0.0000   19.9335    1.2106    1.5938   12.5067  15848 % 0.498494 1.000 59
  -5   4  -5   31.5087   20.4306   -0.0943    0.0000   11.0781    2.2930    2.3146    4.7863  15849 % 0.579541 1.000 59
  -5   5  -6   98.2558  112.3790   -4.8292    0.0000  -14.1230    1.1638    1.5231   -9.2725  15850 % 0.668124 1.000 59
  -2  -9   9   25.0320   32.5484    1.0498    0.0000   -7.5164    2.0134    2.0289   -3.7046  15872 % 0.978346 1.000 59
  -2  -7   7   49.3244   60.6721   -2.4909    0.0000  -11.3476    1.5236    1.6014   -7.0859  15874 % 0.765991 1.000 59
  -1  -5   5   42.5429   36.3552    1.1190    0.0000    6.1877    1.8934    1.9406    3.1886  15885 % 0.542470 1.000 59
  -1   6  -6   88.8116   80.2664   -1.0725    0.0000    8.5452    1.2099    1.5008    5.6936  15889 % 0.649311 1.000 59
   0  -4   4  169.4190  140.5350   -3.5968    0.0000   28.8846    1.1135    2.0274   14.2474  15896 % 0.430359 1.000 59
   2   8  -7   71.1519   77.2748   -2.5010    0.0000   -6.1229    1.2319    1.4226   -4.3040  15910 % 0.844280 1.000 59
   3  -8   9   28.1567   19.5735    0.3666    0.0000    8.5833    1.8610    1.8822    4.5602  15912 % 0.915810 1.000 59
   3  -6   7   48.0864   33.5380    0.8663    0.0000   14.5483    1.5243    1.5984    9.1019  15914 % 0.708454 1.000 59
   3  -5   6   45.7428   25.0364   -0.4815    0.0000   20.7064    1.6374    1.7001   12.1794  15915 % 0.606823 1.000 59
   3   5  -4   45.7701   31.2005   -0.1901    0.0000   14.5696    1.6911    1.7519    8.3164  15919 % 0.552098 1.000 59
   3   6  -5  137.2050  157.1400    5.6101    0.0000  -19.9355    1.1031    1.7605  -11.3238  15920 % 0.652534 1.000 59
   3   7  -6   24.8898   12.9468    0.5417    0.0000   11.9429    2.3303    2.3435    5.0961  15921 % 0.754945 1.000 59
   3   8  -7   43.3428   35.3864   -0.2199    0.0000    7.9564    1.5101    1.5710    5.0644  15922 % 0.858622 1.000 59
   3   9  -8   26.4348   19.3716    0.5402    0.0000    7.0632    1.8215    1.8405    3.8376  15923 % 0.963159 1.000 59
   4  -6   7   56.3658   48.0010    2.2102    0.0000    8.3647    1.3652    1.4770    5.6634  15926 % 0.732189 1.000 59
   4  -5   6   64.1490   58.4277    2.0478    0.0000    5.7213    1.3461    1.4911    3.8369  15927 % 0.634372 1.000 59
   4  -4   5   75.0387   65.1107    0.2687    0.0000    9.9280    1.2920    1.4941    6.6448  15928 % 0.540282 1.000 59
   4  -3   4  161.2080  169.0920    7.0496    0.0000   -7.8834    1.0871    1.9444   -4.0545  15929 % 0.452254 1.000 59
   4   3  -2  123.6280  131.1600   -3.0529    0.0000   -7.5321    1.1834    1.7114   -4.4012  15930 % 0.408020 1.000 59
   4   4  -3   94.5907   89.7580   -0.8085    0.0000    4.8327    1.3030    1.6101    3.0014  15931 % 0.491088 1.000 59
Refinement program                                                                                                 page=  59
structure :                                                                                                15:35:54 12-11-24 

   7  -5   7   62.0016   77.9044   -2.8215    0.0000  -15.9028    1.3177    1.4563  -10.9201  15953 % 0.777720 1.000 59
   7  -4   6   41.7289   36.4719    0.4273    0.0000    5.2570    1.6643    1.7158    3.0638  15954 % 0.698559 1.000 59
   8   1   1   62.8944   56.6392   -2.1563    0.0000    6.2551    1.3904    1.5261    4.0989  15973 % 0.569385 1.000 59
   8   2   0   61.0614   53.4388    0.7749    0.0000    7.6227    1.3871    1.5156    5.0296  15974 % 0.588423 1.000 59
   8   5  -3   72.5348   66.2669    3.4936    0.0000    6.2679    1.2270    1.4254    4.3974  15977 % 0.742479 1.000 59
  11   0   3   35.3384   28.4436   -0.6459    0.0000    6.8947    1.6059    1.6443    4.1930  16005 % 0.787143 1.000 59
  11   3   0   61.2381   51.9827   -3.1088    0.0000    9.2554    1.2794    1.4184    6.5251  16008 % 0.816514 1.000 59
  11   5  -2   49.0765   35.5696   -0.7696    0.0000   13.5068    1.2613    1.3534    9.9798  16010 % 0.902137 1.000 59
  12   0   3   26.1324   14.4948    0.5238    0.0000   11.6375    1.8999    1.9178    6.0681  16015 % 0.855537 1.000 59
  12   1   2   53.0811   41.3401    1.1052    0.0000   11.7410    1.2716    1.3780    8.5205  16016 % 0.851171 1.000 59
  12   2   1   24.1081   17.4869    0.8863    0.0000    6.6212    2.0408    2.0550    3.2220  16017 % 0.860344 1.000 59
  12   4  -1   30.3924   24.1201    1.2385    0.0000    6.2723    1.6715    1.6989    3.6920  16018 % 0.917086 1.000 59
  14   1   3   39.2008   45.1597    1.4062    0.0000   -5.9590    1.4375    1.4900   -3.9994  16028 % 0.997173 1.000 59
 -11  -4   2   47.7535   29.3605    2.1663    0.0000   18.3930    1.3465    1.4287   12.8742  16052 % 0.859192 1.000 60
 -11   0  -2   97.5838  102.4350   -2.9846    0.0000   -4.8515    1.0924    1.4648   -3.3121  16055 % 0.777006 1.000 60
 -11   2  -4   93.7321   76.1394   -2.6568    0.0000   17.5927    1.0871    1.4354   12.2561  16057 % 0.821833 1.000 60
 -11   4  -6   41.3824   32.7154   -1.5385    0.0000    8.6669    1.4596    1.5171    5.7129  16058 % 0.916344 1.000 60
 -10  -3   1   42.3391   35.1127   -1.6346    0.0000    7.2264    1.4809    1.5402    4.6918  16064 % 0.753184 1.000 60
 -10  -2   0   73.9236   86.2096    3.6591    0.0000  -12.2860    1.2466    1.4493   -8.4774  16065 % 0.722560 1.000 60
 -10  -1  -1   40.3138   20.4951    1.2602    0.0000   19.8186    1.5392    1.5911   12.4560  16066 % 0.707142 1.000 60
 -10   0  -2   89.6761   98.4947    4.5635    0.0000   -8.8186    1.1625    1.4682   -6.0064  16067 % 0.707926 1.000 60
 -10   4  -6   56.3835   67.5359   -3.1193    0.0000  -11.1524    1.3497    1.4627   -7.6244  16071 % 0.858549 1.000 60
 -10   6  -8   37.2183   50.6853   -1.0146    0.0000  -13.4670    1.4442    1.4914   -9.0300  16073 % 0.996989 1.000 60
  -8  -6   5   49.2798   39.9387   -1.3746    0.0000    9.3411    1.3444    1.4318    6.5238  16087 % 0.833344 1.000 60
  -7  -7   6   22.9848   16.2837    0.4890    0.0000    6.7010    2.0927    2.1053    3.1830  16094 % 0.874832 1.000 60
  -7  -6   5   41.6941   35.6889   -1.8304    0.0000    6.0052    1.5614    1.6161    3.7159  16095 % 0.788157 1.000 60
  -7  -5   4   31.6828   20.2630   -0.2446    0.0000   11.4198    1.8243    1.8516    6.1674  16096 % 0.707250 1.000 60
  -6  -6   5   38.1091   30.3300    1.4748    0.0000    7.7790    1.6125    1.6569    4.6949  16104 % 0.746786 1.000 60
  -6  -4   3   42.6943   24.7631   -1.1519    0.0000   17.9312    1.7286    1.7805   10.0708  16106 % 0.582119 1.000 60
  -6  -3   2  151.1320  160.3780    5.7524    0.0000   -9.2460    1.0888    1.8627   -4.9638  16107 % 0.513980 1.000 60
  -6   6  -7   23.8642   15.8066    0.5022    0.0000    8.0576    2.2691    2.2816    3.5315  16114 % 0.796113 1.000 60
  -5  -3   2  205.3490  181.6340    7.7689    0.0000   23.7145    1.0409    2.3022   10.3006  16122 % 0.458741 1.000 60
  -5  -2   1  129.3520  119.0800    5.1754    0.0000   10.2720    1.1511    1.7316    5.9323  16123 % 0.398632 1.000 60
  -5   0  -1  108.4950   96.3841    3.7376    0.0000   12.1106    1.2014    1.6188    7.4811  16124 % 0.353963 1.000 60
  -5   3  -4   63.4058   47.1126   -0.8294    0.0000   16.2932    1.4935    1.6226   10.0416  16126 % 0.498494 1.000 60
  -5   4  -5   41.0719   18.1323   -0.0943    0.0000   22.9396    1.6605    1.7105   13.4107  16127 % 0.579541 1.000 60
  -5   5  -6   98.6144  107.5220   -4.8292    0.0000   -8.9077    1.1464    1.5122   -5.8906  16128 % 0.668124 1.000 60
  -5   7  -8   46.7729   38.4357   -2.2039    0.0000    8.3372    1.3608    1.4390    5.7939  16130 % 0.858422 1.000 60
  -4   4  -5   84.4885   65.3001    0.2687    0.0000   19.1884    1.2055    1.4721   13.0348  16136 % 0.540282 1.000 60
  -2  -6   6   70.7383   77.2036    0.7425    0.0000   -6.4654    1.2532    1.4391   -4.4927  16149 % 0.660500 1.000 60
  -1   7  -7   37.9421   31.2853    1.0841    0.0000    6.6568    1.6407    1.6840    3.9530  16163 % 0.756365 1.000 60
  -1   8  -8   42.7890   30.7683    0.1389    0.0000   12.0207    1.3625    1.4281    8.4172  16164 % 0.863552 1.000 60
   0   4  -4  160.8530  175.3140   -3.5968    0.0000  -14.4607    1.0879    1.9419   -7.4466  16168 % 0.430359 1.000 60
   0   6  -6   68.6797   53.4041   -3.0907    0.0000   15.2756    1.3039    1.4737   10.3655  16169 % 0.645539 1.000 60
   1  -8   9   42.9337   38.0933   -0.1598    0.0000    4.8404    1.3847    1.4497    3.3388  16172 % 0.894220 1.000 60
   2  -8   9   47.2726   55.8954   -1.5672    0.0000   -8.6228    1.4067    1.4840   -5.8104  16181 % 0.902377 1.000 60
   2  -6   7  107.9870  129.7650   -4.3358    0.0000  -21.7781    1.1432    1.5726  -13.8487  16183 % 0.691002 1.000 60
   3  -6   7   46.5553   30.8363    0.8663    0.0000   15.7190    1.5530    1.6213    9.6955  16189 % 0.708454 1.000 60
   3   8  -7   44.5623   39.3802   -0.2199    0.0000    5.1821    1.4048    1.4738    3.5162  16196 % 0.858622 1.000 60
   4  -3   4  203.1830  221.6440    7.0496    0.0000  -18.4604    1.0446    2.2846   -8.0802  16202 % 0.452254 1.000 60
   4   4  -3  109.6790  102.2200   -0.8085    0.0000    7.4583    1.1620    1.5979    4.6676  16204 % 0.491088 1.000 60
   5  -8  10   33.0015   38.2962    1.0927    0.0000   -5.2947    1.5545    1.5891   -3.3319  16210 % 0.988491 1.000 60
Refinement program                                                                                                 page=  60
structure :                                                                                                15:35:54 12-11-24 

   5   4  -3   87.5408   77.3240   -2.4419    0.0000   10.2169    1.2326    1.5118    6.7580  16216 % 0.533976 1.000 60
   5   5  -4   63.6883   58.9958    0.0041    0.0000    4.6925    1.3095    1.4562    3.2225  16217 % 0.618844 1.000 60
   7  -5   7   61.6482   78.0045   -2.8215    0.0000  -16.3563    1.2725    1.4140  -11.5673  16229 % 0.777720 1.000 60
   7  -4   6   39.6232   29.2368    0.4273    0.0000   10.3864    1.5963    1.6447    6.3150  16230 % 0.698559 1.000 60
   7   8  -6   42.5723   36.1137   -0.1006    0.0000    6.4586    1.3530    1.4184    4.5535  16237 % 0.944139 1.000 60
   8  -1   3  116.4680  108.2400   -6.3212    0.0000    8.2275    1.1505    1.6371    5.0256  16243 % 0.591243 1.000 60
   8   1   1   57.9595   44.5466   -2.1563    0.0000   13.4129    1.4338    1.5465    8.6732  16245 % 0.569385 1.000 60
   9   3  -1   68.9645   75.8017   -2.1800    0.0000   -6.8372    1.2506    1.4282   -4.7874  16259 % 0.688822 1.000 60
   9   4  -2   62.5811   68.7488   -2.7718    0.0000   -6.1677    1.2695    1.4154   -4.3575  16260 % 0.736763 1.000 60
  12  -1   4   29.3803   39.3218    1.6811    0.0000   -9.9415    1.8210    1.8445   -5.3898  16282 % 0.873239 1.000 60
  12   0   3   22.6429   15.4848    0.5238    0.0000    7.1581    2.1022    2.1144    3.3854  16283 % 0.855537 1.000 60
 -13  -3   1   39.6674   48.6980    2.0750    0.0000   -9.0307    1.4470    1.5004   -6.0188  16302 % 0.950965 1.000 61
 -13  -1  -1   65.0138   38.5032    2.1496    0.0000   26.5106    1.2190    1.3815   19.1896  16303 % 0.914931 1.000 61
 -12  -4   2   28.6129   15.2187   -1.0413    0.0000   13.3942    1.7772    1.8001    7.4410  16309 % 0.922258 1.000 61
 -12  -2   0   39.6157   27.7289   -1.5222    0.0000   11.8868    1.5625    1.6120    7.3742  16311 % 0.858500 1.000 61
 -12   1  -3   47.0191   56.5968    1.9840    0.0000   -9.5777    1.4143    1.4904   -6.4261  16314 % 0.860435 1.000 61
 -11  -1  -1   26.3249   18.6665   -0.0680    0.0000    7.6583    2.0988    2.1152    3.6206  16322 % 0.776292 1.000 61
 -11   1  -3   28.2436   21.1870    0.6766    0.0000    7.0566    1.9473    1.9677    3.5862  16324 % 0.792464 1.000 61
 -11   2  -4   84.9888   80.5556   -2.6568    0.0000    4.4332    1.1613    1.4391    3.0806  16325 % 0.821833 1.000 61
 -10   0  -2   90.4981  115.2870    4.5635    0.0000  -24.7885    1.1873    1.4929  -16.6044  16333 % 0.707926 1.000 61
 -10   2  -4   35.0328   25.4498   -0.5488    0.0000    9.5831    1.7526    1.7873    5.3617  16335 % 0.756856 1.000 61
 -10   3  -5   23.7445   12.6689    0.7845    0.0000   11.0756    2.2911    2.3033    4.8085  16336 % 0.802118 1.000 61
  -9   4  -6   52.7769   61.3009    1.7002    0.0000   -8.5240    1.3737    1.4716   -5.7923  16347 % 0.802680 1.000 61
  -9   6  -8   24.3516   17.1715   -0.2533    0.0000    7.1801    1.9424    1.9576    3.6678  16349 % 0.949303 1.000 61
  -8  -5   4   43.9625   37.0918    1.6718    0.0000    6.8707    1.4888    1.5523    4.4261  16353 % 0.757280 1.000 61
  -8  -4   3   49.5843   43.8782    1.0726    0.0000    5.7060    1.4985    1.5784    3.6151  16354 % 0.689663 1.000 61
  -7  -5   4   32.7796   22.2706   -0.2446    0.0000   10.5090    1.9357    1.9632    5.3529  16364 % 0.707250 1.000 61
  -7  -3   2   70.6074   51.1488   -2.4034    0.0000   19.4586    1.3101    1.4882   13.0750  16366 % 0.572431 1.000 61
  -6  -8   8   40.4796   46.8551   -1.7939    0.0000   -6.3755    1.4353    1.4913   -4.2752  16369 % 0.957438 1.000 61
  -6  -3   2  137.0300  124.7320    5.7524    0.0000   12.2982    1.1260    1.7736    6.9340  16373 % 0.513980 1.000 61
  -6  -2   1   73.7618   67.6587    1.9193    0.0000    6.1031    1.4696    1.6443    3.7116  16374 % 0.461129 1.000 61
  -5  -7   7   46.6937   51.3391    0.6405    0.0000   -4.6454    1.4499    1.5232   -3.0497  16384 % 0.830254 1.000 61
  -5   2  -3  102.0740  111.3780    4.0373    0.0000   -9.3042    1.2711    1.6302   -5.7073  16389 % 0.429274 1.000 61
  -5   3  -4  114.2910  107.5730   -0.8294    0.0000    6.7176    1.1598    1.6283    4.1256  16390 % 0.498494 1.000 61
  -5   6  -7   37.3818   32.0000   -1.0313    0.0000    5.3818    1.6706    1.7119    3.1437  16393 % 0.761619 1.000 61
  -5   7  -8   49.4742   37.5060   -2.2039    0.0000   11.9682    1.3704    1.4570    8.2144  16394 % 0.858422 1.000 61
  -4  -7   7   52.5861   59.7963    2.2769    0.0000   -7.2102    1.4158    1.5103   -4.7741  16397 % 0.803342 1.000 61
  -4   4  -5   54.6544   39.8974    0.2687    0.0000   14.7570    1.5241    1.6192    9.1140  16401 % 0.540282 1.000 61
  -4   6  -7   47.2663   38.8549    2.2102    0.0000    8.4114    1.4598    1.5344    5.4818  16403 % 0.732189 1.000 61
  -4   7  -8   23.7382   13.5890   -0.3511    0.0000   10.1492    2.1063    2.1196    4.7881  16404 % 0.832422 1.000 61
  -3  -6   6   31.1111   39.2122    0.5169    0.0000   -8.1011    2.1841    2.2062   -3.6721  16409 % 0.678737 1.000 61
  -2  -5   5  130.1640  142.5200   -5.4159    0.0000  -12.3564    1.1363    1.7278   -7.1515  16420 % 0.555813 1.000 61
  -2  -4   4   73.7109   55.6076    0.7591    0.0000   18.1034    1.5588    1.7243   10.4991  16421 % 0.452491 1.000 61
  -1  -3   3  123.0830  128.6780   -3.0328    0.0000   -5.5946    1.2284    1.7390   -3.2172  16428 % 0.330250 1.000 61
   0  -7   8   53.0358   45.6037    1.6582    0.0000    7.4321    1.3415    1.4426    5.1520  16433 % 0.784073 1.000 61
   0   8  -8   67.4833   71.9840   -3.3017    0.0000   -4.5007    1.2633    1.4322   -3.1425  16436 % 0.860719 1.000 61
   1  -8   9   35.2236   21.0019   -0.1598    0.0000   14.2217    1.6523    1.6894    8.4180  16438 % 0.894220 1.000 61
   1  -7   8   47.6382   27.3071    1.6970    0.0000   20.3311    1.5020    1.5757   12.9030  16439 % 0.787181 1.000 61
   1   5  -5   43.1903   33.0666    1.1190    0.0000   10.1237    1.8476    1.8974    5.3354  16443 % 0.542470 1.000 61
   1   6  -6   77.0902   58.2443    1.0725    0.0000   18.8459    1.2706    1.4862   12.6809  16444 % 0.649311 1.000 61
   1   7  -7   29.0362   22.3564    1.0841    0.0000    6.6797    2.0164    2.0372    3.2788  16445 % 0.756365 1.000 61
   1   8  -8   36.8062   29.9975   -0.1389    0.0000    6.8088    1.6261    1.6672    4.0839  16446 % 0.863552 1.000 61
Refinement program                                                                                                 page=  61
structure :                                                                                                15:35:54 12-11-24 

   2  -6   7   95.5395  108.6460   -4.3358    0.0000  -13.1067    1.1906    1.5265   -8.5859  16450 % 0.691002 1.000 61
   2  -5   6   77.0818   93.0210    2.3491    0.0000  -15.9392    1.3213    1.5297  -10.4197  16451 % 0.586354 1.000 61
   3  -3   4   59.6163   53.2973   -1.5966    0.0000    6.3190    1.7135    1.8142    3.4831  16462 % 0.412723 1.000 61
   5  -8  10   32.5269   16.1037    1.0927    0.0000   16.4232    1.6694    1.7008    9.6563  16474 % 0.988491 1.000 61
   5  -6   8   26.1056   17.5405    0.2861    0.0000    8.5650    2.2428    2.2580    3.7933  16476 % 0.792231 1.000 61
   5   2  -1  132.5130  120.2410    5.1754    0.0000   12.2716    1.1644    1.7640    6.9565  16479 % 0.398632 1.000 61
   5   3  -2  195.7220  206.3150    7.7689    0.0000  -10.5936    1.0699    2.2305   -4.7493  16480 % 0.458741 1.000 61
   5   4  -3  114.1100   98.9303   -2.4419    0.0000   15.1797    1.1642    1.6302    9.3116  16481 % 0.533976 1.000 61
   5   5  -4   57.7564   45.7110    0.0041    0.0000   12.0453    1.4224    1.5351    7.8464  16482 % 0.618844 1.000 61
   5   6  -5   51.8691   46.5575   -1.4772    0.0000    5.3116    1.4190    1.5108    3.5158  16483 % 0.709899 1.000 61
   5   7  -6   41.9929   48.6354   -2.2010    0.0000   -6.6425    1.5765    1.6314   -4.0716  16484 % 0.805045 1.000 61
   6  -7   9   25.2389   18.6338    0.5401    0.0000    6.6050    2.0900    2.1052    3.1375  16487 % 0.918983 1.000 61
   6  -6   8   67.7894   72.1374    2.7572    0.0000   -4.3480    1.2731    1.4423   -3.0146  16488 % 0.825447 1.000 61
   6   5  -4  117.7600   95.4741    1.6845    0.0000   22.2863    1.1082    1.6170   13.7821  16494 % 0.660833 1.000 61
   6   6  -5   43.9215   36.3566    1.4748    0.0000    7.5649    1.5152    1.5776    4.7953  16495 % 0.746786 1.000 61
   6   7  -6   44.6038   35.8246    1.7668    0.0000    8.7792    1.4035    1.4726    5.9616  16496 % 0.837753 1.000 61
   6   8  -7   26.7563   17.1061    0.1667    0.0000    9.6502    1.7977    1.8175    5.3096  16497 % 0.932266 1.000 61
   7  -3   5   85.7916   66.0704   -1.0252    0.0000   19.7212    1.1936    1.4699   13.4165  16503 % 0.627910 1.000 61
   8  -3   5  114.0280  126.0240   -4.4610    0.0000  -11.9957    1.1238    1.6010   -7.4925  16512 % 0.683770 1.000 61
   8  -1   3  150.6290  183.1780   -6.3212    0.0000  -32.5482    1.0798    1.8533  -17.5618  16513 % 0.591243 1.000 61
   8   0   2   71.3239   82.2137   -1.7991    0.0000  -10.8898    1.3446    1.5220   -7.1548  16514 % 0.570358 1.000 61
   9   0   2   91.7262  102.3380    4.2954    0.0000  -10.6115    1.1910    1.5033   -7.0587  16527 % 0.639022 1.000 61
   9   1   1   86.2972   75.1352   -2.8179    0.0000   11.1620    1.2063    1.4832    7.5256  16528 % 0.638154 1.000 61
   9   3  -1   56.0500   63.4295   -2.1800    0.0000   -7.3795    1.4184    1.5251   -4.8387  16529 % 0.688822 1.000 61
   9   5  -3   44.9689   39.9112   -0.9306    0.0000    5.0577    1.4165    1.4862    3.4031  16531 % 0.796440 1.000 61
   9   6  -4   30.1247   20.2899   -0.4278    0.0000    9.8348    1.6896    1.7163    5.7303  16532 % 0.865426 1.000 61
  10   5  -3   33.2054   25.6505   -0.7361    0.0000    7.5549    1.6278    1.6613    4.5477  16542 % 0.852717 1.000 61
  12  -2   5   30.9564   24.1913   -1.7417    0.0000    6.7651    1.7460    1.7732    3.8151  16554 % 0.903493 1.000 61
  12   0   3   25.2824   15.0831    0.5238    0.0000   10.1993    1.9698    1.9859    5.1358  16556 % 0.855537 1.000 61
  12   2   1   31.6907   18.9650    0.8863    0.0000   12.7257    1.6835    1.7130    7.4288  16558 % 0.860344 1.000 61
  13   0   3   47.1232   40.5315   -1.7188    0.0000    6.5918    1.3507    1.4306    4.6078  16563 % 0.924155 1.000 61
  13   2   1   41.8760   53.2109   -2.1520    0.0000  -11.3349    1.4674    1.5260   -7.4278  16565 % 0.928607 1.000 61
 -13  -3   1   37.8127   46.7022    2.0750    0.0000   -8.8896    1.5524    1.5978   -5.5637  16577 % 0.950965 1.000 62
 -12  -2   0   40.3943   47.5005   -1.5222    0.0000   -7.1062    1.4878    1.5417   -4.6094  16586 % 0.858500 1.000 62
 -12  -1  -1   33.9205   24.7754   -0.2054    0.0000    9.1451    1.6951    1.7287    5.2900  16587 % 0.845564 1.000 62
 -11   1  -3   24.8294   17.1429    0.6766    0.0000    7.6865    2.1205    2.1350    3.6003  16599 % 0.792464 1.000 62
 -11   2  -4   80.0175   60.6564   -2.6568    0.0000   19.3611    1.1435    1.3957   13.8723  16600 % 0.821833 1.000 62
 -10  -5   4   53.2888   48.6765   -3.4055    0.0000    4.6123    1.3765    1.4760    3.1249  16604 % 0.865635 1.000 62
 -10   2  -4   26.7357   17.8197   -0.5488    0.0000    8.9161    2.2161    2.2322    3.9943  16610 % 0.756856 1.000 62
 -10   3  -5   28.0268   15.4078    0.7845    0.0000   12.6190    2.0177    2.0371    6.1946  16611 % 0.802118 1.000 62
 -10   4  -6   60.6960   72.1138   -3.1193    0.0000  -11.4178    1.2851    1.4212   -8.0338  16612 % 0.858549 1.000 62
 -10   6  -8   28.5359   19.1507   -1.0146    0.0000    9.3852    1.6909    1.7148    5.4732  16614 % 0.996989 1.000 62
  -9  -4   3   76.2240   87.4494    2.5217    0.0000  -11.2254    1.2162    1.4353   -7.8210  16618 % 0.747446 1.000 62
  -8  -3   2   63.3719   56.4128   -1.5452    0.0000    6.9591    1.3129    1.4578    4.7736  16629 % 0.633205 1.000 62
  -7  -3   2   52.3173   57.7139   -2.4034    0.0000   -5.3966    1.5454    1.6315   -3.3077  16640 % 0.572431 1.000 62
  -6  -7   7   33.4754   23.7447   -0.9248    0.0000    9.7307    1.6460    1.6797    5.7932  16647 % 0.862006 1.000 62
  -4  -6   6   49.3488   43.0233    1.3741    0.0000    6.3255    1.5137    1.5921    3.9730  16668 % 0.703475 1.000 62
  -4  -5   5   88.3085  128.9920    3.7538    0.0000  -40.6837    1.2128    1.5002  -27.1182  16669 % 0.606255 1.000 62
  -4   3  -4  197.5950  227.2140    7.0496    0.0000  -29.6190    1.0575    2.2411  -13.2162  16671 % 0.452254 1.000 62
  -4   4  -5   49.9910   41.7684    0.2687    0.0000    8.2226    1.6293    1.7043    4.8247  16672 % 0.540282 1.000 62
  -4   6  -7   53.1536   60.0791    2.2102    0.0000   -6.9256    1.3997    1.4972   -4.6255  16674 % 0.732189 1.000 62
  -4   7  -8   44.6027   35.5654   -0.3511    0.0000    9.0373    1.4237    1.4919    6.0575  16675 % 0.832422 1.000 62
Refinement program                                                                                                 page=  62
structure :                                                                                                15:35:54 12-11-24 

  -3  -4   4   92.5602   77.3007   -3.3200    0.0000   15.2595    1.2867    1.5851    9.6271  16681 % 0.478719 1.000 62
  -3   4  -5  193.4110  204.0170   -6.9754    0.0000  -10.6062    1.0509    2.2012   -4.8184  16684 % 0.507653 1.000 62
  -2  -4   4   92.1900   62.3723    0.7591    0.0000   29.8177    1.2897    1.5853   18.8085  16692 % 0.452491 1.000 62
  -2   8  -9   43.2435   52.3249   -1.5672    0.0000   -9.0815    1.4730    1.5352   -5.9154  16697 % 0.902377 1.000 62
   0  -7   8   53.6843   44.2335    1.6582    0.0000    9.4508    1.3514    1.4541    6.4992  16707 % 0.784073 1.000 62
   1  -6   7   34.6958   28.5673   -0.5184    0.0000    6.1285    2.0118    2.0415    3.0020  16712 % 0.680316 1.000 62
   1  -5   6  152.2610  161.4560    7.4900    0.0000   -9.1946    1.0938    1.8748   -4.9043  16713 % 0.573721 1.000 62
   1   6  -6  117.0800   76.9337    1.0725    0.0000   40.1466    1.0992    1.6060   24.9984  16717 % 0.649311 1.000 62
   1   7  -7   36.8890   28.2202    1.0841    0.0000    8.6688    1.6767    1.7168    5.0496  16718 % 0.756365 1.000 62
   2   4  -4   79.5971   66.2171    0.7591    0.0000   13.3800    1.4404    1.6457    8.1304  16726 % 0.452491 1.000 62
   2   6  -6  105.0030   89.8092    0.7425    0.0000   15.1936    1.1209    1.5359    9.8922  16728 % 0.660500 1.000 62
   2   7  -7   42.2587   33.9897   -2.4909    0.0000    8.2690    1.5725    1.6282    5.0785  16729 % 0.765991 1.000 62
   2   8  -8   33.6155   28.1807    1.2952    0.0000    5.4348    1.6838    1.7170    3.1653  16730 % 0.871995 1.000 62
   2   9  -9   21.9841   29.8941    1.0498    0.0000   -7.9101    2.1811    2.1922   -3.6083  16731 % 0.978346 1.000 62
   3  -3   4   58.4594   50.6271   -1.5966    0.0000    7.8323    1.7944    1.8872    4.1502  16736 % 0.412723 1.000 62
   4  -7   9   39.0115   27.2599   -1.6239    0.0000   11.7517    1.5867    1.6340    7.1921  16743 % 0.864196 1.000 62
   5  -7   9   31.7679   22.3745    0.6682    0.0000    9.3934    1.7754    1.8036    5.2082  16748 % 0.889268 1.000 62
   5  -6   8   35.2378   22.0089    0.2861    0.0000   13.2289    1.7552    1.7902    7.3895  16749 % 0.792231 1.000 62
   5   0   1  128.7440  137.6440    3.7376    0.0000   -8.9009    1.1737    1.7421   -5.1093  16751 % 0.353963 1.000 62
   5   2  -1  180.2500  190.6120    5.1754    0.0000  -10.3626    1.0788    2.1007   -4.9330  16752 % 0.398632 1.000 62
   6  -6   8   81.0494   93.9271    2.7572    0.0000  -12.8777    1.1789    1.4306   -9.0014  16761 % 0.825447 1.000 62
   6  -4   6   57.4648   27.6657    2.0239    0.0000   29.7991    1.4331    1.5440   19.3002  16763 % 0.651523 1.000 62
   6   3  -2  166.2670  145.4680    5.7524    0.0000   20.7990    1.0886    1.9873   10.4657  16766 % 0.513980 1.000 62
   6   5  -4  101.8220   91.7709    1.6845    0.0000   10.0515    1.1299    1.5210    6.6084  16768 % 0.660833 1.000 62
   6   6  -5   44.1486   38.4994    1.4748    0.0000    5.6493    1.5708    1.6317    3.4622  16769 % 0.746786 1.000 62
   6   7  -6   40.3472   33.4051    1.7668    0.0000    6.9422    1.5503    1.6019    4.3336  16770 % 0.837753 1.000 62
   7  -4   6   44.9132   34.0206    0.4273    0.0000   10.8927    1.5953    1.6573    6.5725  16775 % 0.698559 1.000 62
   7   6  -5   60.9221   66.6048   -1.8304    0.0000   -5.6827    1.2606    1.4001   -4.0588  16781 % 0.788157 1.000 62
   7   7  -6   28.1176   18.6781    0.4890    0.0000    9.4396    1.8494    1.8706    5.0462  16782 % 0.874832 1.000 62
   8  -1   3  134.4460  143.8990   -6.3212    0.0000   -9.4537    1.0963    1.7348   -5.4495  16788 % 0.591243 1.000 62
   9  -5   8   37.5606   45.4808   -2.1499    0.0000   -7.9201    1.6027    1.6462   -4.8113  16795 % 0.899293 1.000 62
   9   0   2   85.1657   75.0919    4.2954    0.0000   10.0738    1.2012    1.4725    6.8414  16798 % 0.639022 1.000 62
   9   1   1   92.6758   73.8370   -2.8179    0.0000   18.8388    1.1718    1.4940   12.6096  16799 % 0.638154 1.000 62
  10   4  -2   60.3001   77.8460    3.1312    0.0000  -17.5459    1.2952    1.4287  -12.2812  16813 % 0.797264 1.000 62
  10   7  -5   19.0421   11.4254   -0.1953    0.0000    7.6167    2.2897    2.2976    3.3151  16816 % 0.989733 1.000 62
  11  -4   7   20.7605   11.6876    0.3796    0.0000    9.0729    2.1555    2.1655    4.1898  16817 % 0.938568 1.000 62
  11  -3   6   37.2706   31.3492    1.4472    0.0000    5.9215    1.5857    1.6289    3.6352  16818 % 0.883660 1.000 62
 -14  -1  -1   19.3236   31.4259   -0.0698    0.0000  -12.1024    2.3572    2.3651   -5.1170  16845 % 0.984371 1.000 63
 -14   0  -2   39.6888   49.7695   -0.7148    0.0000  -10.0807    1.4954    1.5472   -6.5156  16846 % 0.984934 1.000 63
 -13  -1  -1   55.8140   60.9902    2.1496    0.0000   -5.1762    1.2981    1.4130   -3.6633  16850 % 0.914931 1.000 63
 -12   1  -3   42.3899   35.2732    1.9840    0.0000    7.1166    1.4827    1.5421    4.6150  16861 % 0.860435 1.000 63
 -11   0  -2   67.4322   62.3394   -2.9846    0.0000    5.0928    1.2731    1.4407    3.5350  16870 % 0.777006 1.000 63
 -11   1  -3   29.3820   14.6588    0.6766    0.0000   14.7232    1.9059    1.9284    7.6347  16871 % 0.792464 1.000 63
 -11   2  -4   62.9611   55.1543   -2.6568    0.0000    7.8068    1.3087    1.4523    5.3754  16872 % 0.821833 1.000 63
 -10   1  -3   46.7557   55.7351    1.2233    0.0000   -8.9793    1.5731    1.6411   -5.4716  16881 % 0.724858 1.000 63
 -10   5  -7   21.6610   14.2752    0.4547    0.0000    7.3859    2.1790    2.1898    3.3729  16885 % 0.924105 1.000 63
 -10   6  -8   44.9744   37.6975   -1.0146    0.0000    7.2770    1.3552    1.4279    5.0963  16886 % 0.996989 1.000 63
  -9  -4   3   66.4485   77.4771    2.5217    0.0000  -11.0286    1.3138    1.4723   -7.4908  16890 % 0.747446 1.000 63
  -9  -3   2   69.7438   54.4720   -0.5411    0.0000   15.2718    1.2661    1.4455   10.5654  16891 % 0.695693 1.000 63
  -9   3  -5   40.3931   29.9661    1.7070    0.0000   10.4269    1.6971    1.7445    5.9771  16894 % 0.742013 1.000 63
  -9   4  -6   41.0488   32.2630    1.7002    0.0000    8.7858    1.6200    1.6712    5.2571  16895 % 0.802680 1.000 63
  -8  -7   7   24.2590   15.2941   -0.2152    0.0000    8.9649    1.9786    1.9935    4.4971  16898 % 0.937991 1.000 63
Refinement program                                                                                                 page=  63
structure :                                                                                                15:35:54 12-11-24 

  -8  -2   1  118.9370  142.8920    6.0577    0.0000  -23.9542    1.1342    1.6435  -14.5752  16902 % 0.591111 1.000 63
  -8   4  -6   33.7194   23.3932    1.1276    0.0000   10.3263    1.8743    1.9044    5.4224  16904 % 0.749170 1.000 63
  -7  -7   7   37.4313   29.6473    1.6387    0.0000    7.7840    1.5375    1.5824    4.9191  16909 % 0.898084 1.000 63
  -7  -6   6   43.1439   30.1203    0.2709    0.0000   13.0237    1.5309    1.5906    8.1881  16910 % 0.809983 1.000 63
  -7  -2   1  129.5660  124.0560   -4.9477    0.0000    5.5094    1.1102    1.7063    3.2289  16913 % 0.525492 1.000 63
  -7  -1   0   88.3601   94.4638   -1.4856    0.0000   -6.1037    1.2596    1.5386   -3.9670  16914 % 0.497752 1.000 63
  -7   6  -8   22.7134   13.1027    0.0103    0.0000    9.6108    2.3114    2.3225    4.1380  16918 % 0.863055 1.000 63
  -6   0  -1  133.9680  146.5670   -0.9779    0.0000  -12.5999    1.1469    1.7636   -7.1445  16926 % 0.423110 1.000 63
  -5  -6   6   67.1349   57.9724   -1.9287    0.0000    9.1625    1.2974    1.4608    6.2723  16932 % 0.734057 1.000 63
  -5  -5   5   54.1470   46.3282    1.4027    0.0000    7.8188    1.5088    1.6031    4.8774  16933 % 0.641489 1.000 63
  -5   0  -1  161.7470  175.2170    3.7376    0.0000  -13.4700    1.1088    1.9610   -6.8688  16935 % 0.353963 1.000 63
  -4  -5   5   97.5295  131.1340    3.7538    0.0000  -33.6040    1.1971    1.5441  -21.7631  16943 % 0.606255 1.000 63
  -4   3  -4  197.7270  185.9790    7.0496    0.0000   11.7486    1.0626    2.2447    5.2339  16945 % 0.452254 1.000 63
  -3  -4   4   98.1504   78.0955   -3.3200    0.0000   20.0549    1.2649    1.6010   12.5262  16954 % 0.478719 1.000 63
  -3  -3   3  245.9660  262.0060    9.8531    0.0000  -16.0397    1.0501    2.6745   -5.9974  16955 % 0.384893 1.000 63
  -3   4  -5  164.5190  156.0510   -6.9754    0.0000    8.4677    1.0990    1.9785    4.2799  16958 % 0.507653 1.000 63
  -3   5  -6   60.4409   31.6199   -0.4815    0.0000   28.8209    1.4477    1.5688   18.3713  16959 % 0.606823 1.000 63
  -3   6  -7   46.3595   39.4132    0.8663    0.0000    6.9463    1.6135    1.6788    4.1377  16960 % 0.708454 1.000 63
  -3   7  -8   28.6636   15.0003    0.2989    0.0000   13.6632    1.9520    1.9729    6.9255  16961 % 0.811623 1.000 63
  -3   8  -9   31.2570   19.2403    0.3666    0.0000   12.0167    1.6636    1.6927    7.0990  16962 % 0.915810 1.000 63
  -2  -7   8   41.2638   34.1423   -0.5890    0.0000    7.1214    1.5825    1.6354    4.3545  16964 % 0.796435 1.000 63
  -2   5  -6   71.7126   78.6047    2.3491    0.0000   -6.8921    1.3631    1.5402   -4.4748  16968 % 0.586354 1.000 63
  -2   7  -8   23.0391   12.9877   -0.5890    0.0000   10.0514    2.4003    2.4113    4.1685  16970 % 0.796435 1.000 63
  -1  -7   8   51.0382   43.9898   -1.6970    0.0000    7.0484    1.4519    1.5389    4.5800  16973 % 0.787181 1.000 63
  -1  -6   7   67.9500   55.0990   -0.5184    0.0000   12.8510    1.3260    1.4899    8.6251  16974 % 0.680316 1.000 63
  -1   7  -8   62.4708   57.4508    1.6970    0.0000    5.0199    1.3006    1.4429    3.4792  16978 % 0.787181 1.000 63
  -1   8  -9   26.4443   18.2625   -0.1598    0.0000    8.1818    2.0345    2.0516    3.9880  16979 % 0.894220 1.000 63
  -1   9 -10   27.0869   36.4788    0.8032    0.0000   -9.3919    1.8201    1.8401   -5.1040  16980 % 1.001378 1.000 63
   0  -5   6  136.5590  154.5350   -6.2850    0.0000  -17.9760    1.1299    1.7724  -10.1420  16983 % 0.569448 1.000 63
   1  -8  10   24.6232   13.5366   -0.6559    0.0000   11.0865    2.1362    2.1503    5.1557  16986 % 0.927298 1.000 63
   1  -5   6  150.2440  126.9760    7.4900    0.0000   23.2678    1.1102    1.8681   12.4552  16988 % 0.573721 1.000 63
   2  -8  10   32.9333   19.3212    0.0374    0.0000   13.6120    1.6655    1.6977    8.0177  16992 % 0.935166 1.000 63
   2  -4   5  141.6110  147.1460   -3.4120    0.0000   -5.5347    1.1203    1.8057   -3.0652  16995 % 0.482999 1.000 63
   2   4  -4   76.2325   51.3459    0.7591    0.0000   24.8867    1.4764    1.6616   14.9775  16998 % 0.452491 1.000 63
   2   5  -5  164.4350  145.3960   -5.4159    0.0000   19.0388    1.0810    1.9678    9.6750  16999 % 0.555813 1.000 63
   3  -7   9   56.7627   71.1449    1.0693    0.0000  -14.3823    1.3239    1.4405   -9.9843  17005 % 0.844181 1.000 63
   3  -3   4   98.8590   86.0517   -1.5966    0.0000   12.8073    1.3383    1.6638    7.6975  17008 % 0.412723 1.000 63
   3   5  -5  154.2860  162.2810   -3.8031    0.0000   -7.9945    1.0814    1.8841   -4.2431  17010 % 0.577366 1.000 63
   3   7  -7   66.6206   61.1940   -2.7848    0.0000    5.4266    1.3014    1.4620    3.7118  17012 % 0.781771 1.000 63
   3   9  -9   31.7096   18.3147   -1.4255    0.0000   13.3949    1.7171    1.7462    7.6710  17014 % 0.990749 1.000 63
   4  -7   9   58.1799   63.0420   -1.6239    0.0000   -4.8622    1.3372    1.4583   -3.3341  17016 % 0.864196 1.000 63
   4   7  -7   59.3608   64.8652    2.2769    0.0000   -5.5045    1.3410    1.4665   -3.7536  17021 % 0.803342 1.000 63
   5  -5   7   42.4629   19.7641   -0.1721    0.0000   22.6988    1.6273    1.6818   13.4968  17025 % 0.698294 1.000 63
   5   0   1  154.5810  175.6870    3.7376    0.0000  -21.1062    1.1272    1.9132  -11.0321  17027 % 0.353963 1.000 63
   6  -5   7   40.7321   22.1481    0.3000    0.0000   18.5839    1.6609    1.7101   10.8673  17033 % 0.735763 1.000 63
   6  -4   6   57.7763   40.5623    2.0239    0.0000   17.2140    1.5015    1.6088   10.6999  17034 % 0.651523 1.000 63
   6   2  -1   77.4887   57.9353    1.9193    0.0000   19.5534    1.4157    1.6139   12.1157  17036 % 0.461129 1.000 63
   6   3  -2  187.6380  175.3820    5.7524    0.0000   12.2552    1.0507    2.1505    5.6987  17037 % 0.513980 1.000 63
   7  -3   5   72.8629   78.9766   -1.0252    0.0000   -6.1137    1.3134    1.5020   -4.0704  17047 % 0.627910 1.000 63
   7   3  -2   75.8571   97.6898   -2.4034    0.0000  -21.8327    1.3394    1.5393  -14.1839  17050 % 0.572431 1.000 63
   7   4  -3   87.1413   97.4377   -3.7937    0.0000  -10.2964    1.2520    1.5254   -6.7500  17051 % 0.634322 1.000 63
   7   5  -4   67.5566   58.1266   -0.2446    0.0000    9.4300    1.2878    1.4542    6.4845  17052 % 0.707250 1.000 63
Refinement program                                                                                                 page=  64
structure :                                                                                                15:35:54 12-11-24 

   7   7  -6   35.8790   27.5224    0.4890    0.0000    8.3566    1.6068    1.6464    5.0758  17054 % 0.874832 1.000 63
   8  -1   3  169.8550  180.1110   -6.3212    0.0000  -10.2558    1.0612    2.0028   -5.1207  17059 % 0.591243 1.000 63
   8   6  -5   33.5723   24.3711   -1.3746    0.0000    9.2012    1.7410    1.7731    5.1894  17063 % 0.833344 1.000 63
   9  -5   8   41.0536   49.3366   -2.1499    0.0000   -8.2830    1.5187    1.5733   -5.2649  17067 % 0.899293 1.000 63
   9  -1   3   74.5473   69.3333   -1.9645    0.0000    5.2140    1.2992    1.4979    3.4810  17069 % 0.657730 1.000 63
   9   0   2   87.5386   96.0817    4.2954    0.0000   -8.5432    1.2018    1.4868   -5.7461  17070 % 0.639022 1.000 63
   9   1   1  103.3330   87.0942   -2.8179    0.0000   16.2388    1.1482    1.5447   10.5123  17071 % 0.638154 1.000 63
  10  -4   7   31.3752   17.8771   -1.3018    0.0000   13.4981    1.7992    1.8263    7.3907  17076 % 0.882230 1.000 63
  10   1   1   44.3373   25.8486    1.2602    0.0000   18.4887    1.5799    1.6410   11.2670  17081 % 0.707142 1.000 63
  10   2   0   84.0916   90.2458    3.6591    0.0000   -6.1542    1.2112    1.4745   -4.1738  17082 % 0.722560 1.000 63
  10   3  -1   66.9111   49.2291   -1.6346    0.0000   17.6821    1.2539    1.4213   12.4411  17083 % 0.753184 1.000 63
  10   4  -2  105.5090   79.9869    3.1312    0.0000   25.5219    1.0847    1.5132   16.8658  17084 % 0.797264 1.000 63
  11  -4   7   25.7138   13.7782    0.3796    0.0000   11.9356    1.8453    1.8631    6.4061  17088 % 0.938568 1.000 63
  11   3  -1   34.7232   25.7282   -0.4207    0.0000    8.9950    1.7481    1.7823    5.0469  17093 % 0.818453 1.000 63
  11   6  -4   41.6029   26.6597    1.3206    0.0000   14.9432    1.4061    1.4664   10.1903  17096 % 0.971778 1.000 63
  12  -2   5   33.0757   43.6245   -1.7417    0.0000  -10.5489    1.8201    1.8499   -5.7025  17098 % 0.903493 1.000 63
  12   0   3   23.2121   11.2787    0.5238    0.0000   11.9333    2.2230    2.2351    5.3391  17100 % 0.855537 1.000 63
  13  -1   4   32.3852   23.2551    0.0128    0.0000    9.1301    1.6782    1.7092    5.3417  17107 % 0.940566 1.000 63
  14   1   2   18.0416   10.3841   -0.0740    0.0000    7.6575    2.4499    2.4565    3.1172  17115 % 0.989191 1.000 63
 -14   0  -2   22.7750   31.0471   -0.7148    0.0000   -8.2721    2.0549    2.0675   -4.0011  17119 % 0.984934 1.000 64
 -13  -4   3   24.7588   18.6371   -1.2570    0.0000    6.1218    1.9225    1.9384    3.1581  17121 % 0.994250 1.000 64
 -13   1  -3   36.1677   27.2754    0.0960    0.0000    8.8922    1.5981    1.6385    5.4269  17125 % 0.928691 1.000 64
 -12  -3   2   36.3607   19.6288    0.9740    0.0000   16.7319    1.5773    1.6186   10.3371  17130 % 0.889791 1.000 64
 -12   0  -2   47.3339   41.8975   -1.3794    0.0000    5.4364    1.3753    1.4545    3.7376  17133 % 0.846220 1.000 64
 -12   2  -4   33.9234   21.0021   -0.0163    0.0000   12.9213    1.6596    1.6939    7.6280  17135 % 0.887558 1.000 64
 -11  -3   2   37.5686   29.4942    1.4003    0.0000    8.0744    1.6556    1.6977    4.7560  17140 % 0.824245 1.000 64
 -11   1  -3   27.2268   17.7533    0.6766    0.0000    9.4735    2.0403    2.0584    4.6025  17143 % 0.792464 1.000 64
 -11   2  -4   60.7297   45.6388   -2.6568    0.0000   15.0909    1.3206    1.4535   10.3821  17144 % 0.821833 1.000 64
 -10  -3   2   63.0420   77.4435   -2.4729    0.0000  -14.4015    1.3324    1.4741   -9.7700  17150 % 0.759473 1.000 64
 -10  -2   1   79.7690   34.1643   -2.4573    0.0000   45.6047    1.1997    1.4407   31.6545  17151 % 0.724751 1.000 64
 -10   2  -4   27.2855   17.6819   -0.5488    0.0000    9.6036    2.1495    2.1667    4.4323  17153 % 0.756856 1.000 64
 -10   3  -5   45.2239   39.5992    0.7845    0.0000    5.6247    1.4848    1.5522    3.6237  17154 % 0.802118 1.000 64
  -9  -3   2   63.8804   53.2391   -0.5411    0.0000   10.6413    1.2868    1.4366    7.4072  17162 % 0.695693 1.000 64
  -9  -2   1   66.6956   55.6965    0.8662    0.0000   10.9991    1.2872    1.4497    7.5870  17163 % 0.657612 1.000 64
  -9   3  -5   44.9944   38.8652    1.7070    0.0000    6.1293    1.5513    1.6152    3.7947  17165 % 0.742013 1.000 64
  -9   4  -6   46.3519   35.3709    1.7002    0.0000   10.9810    1.4519    1.5241    7.2048  17166 % 0.802680 1.000 64
  -9   5  -7   40.5894   46.1259    1.4896    0.0000   -5.5365    1.5374    1.5900   -3.4820  17167 % 0.872445 1.000 64
  -9   6  -8   30.8496   25.5674   -0.2533    0.0000    5.2823    1.6580    1.6865    3.1321  17168 % 0.949303 1.000 64
  -8  -2   1  153.4130  174.7540    6.0577    0.0000  -21.3410    1.0609    1.8652  -11.4416  17173 % 0.591111 1.000 64
  -8   5  -7   38.8870   30.3865   -0.4814    0.0000    8.5005    1.6149    1.6611    5.1174  17177 % 0.823480 1.000 64
  -7   5  -7   54.8762   48.4665   -2.8215    0.0000    6.4097    1.4341    1.5355    4.1743  17188 % 0.777720 1.000 64
  -7   6  -8   36.7709   26.0331    0.0103    0.0000   10.7379    1.6304    1.6713    6.4248  17189 % 0.863055 1.000 64
[truncated: 597,274 more chars]
