# Supplementary material for: On the use of beam precession for serial electron crystallography
Source: J Appl Crystallogr. 2025 Jul 25;58(Pt 4):1249–60. doi: 10.1107/S1600576725005606 (PMC12321033; doi:10.1107/S1600576725005606)
Supplement: Supplementary file 2 [file j-58-01249-sup2.zip › F200_3DED_cry1_kinRef.ref]

Refinement program                                                                                                 page=   1
structure :                                                                                                15:47:17 12-11-24 

The following lines were read as a control data : 
=>cycles 100 fsquare 0<=                                                             

******************
* Run parameters *
******************

Structure refinement in 100 cycles will be performed
The refinement will stop if max(change/s.u.)<0.05
The damping factor will be reduced by the factor 2 if wR(all) is larger by more than 10% from the previous value
In the case that in 3 consecutive cycles refinement converge, the damping factor will change back
Atoms reaching Uiso>0.2 will be disabled from the refinement
Refinement based on F
Weight 1/sig(Fo)**2 coefficient of unstability : 0.01
Reflections with I<3sig(I) will be classified as unobserved - flag *
Reflections with |Fo-Fc|>3 will be flagged by %
Only not-matching reflections flagged by % will be printed
Print of reflections after last cycle of refinement
Correlations larger than 0.9 will be printed

Extinction correction:
----------------------
will not be applied

Automatic procedure for setting of refinement keys will be applied
Automatic procedure for setting of restrictions on atoms/molecules at special positions will applied

*************
* Radiation *
*************

Radiation type: Electrons
Wavelength:   0.02517

******************
* Structure data *
******************

Cell parameters       :     7.1540    5.4540    8.8790    90.000    90.000    90.000    Volume :      346.4
Reciprocal parameters :   0.139782  0.183352  0.112625    90.000    90.000    90.000    Volume :   0.002887

Centrosymmetric space group: Pcmn  Number : 62

List of centring vectors:

  0.000000  0.000000  0.000000

Symmetry operators:

     x      y      z
    -x+1/2 -y+1/2  z+1/2
    -x      y+1/2 -z
Refinement program                                                                                                 page=   2
structure :                                                                                                15:47:17 12-11-24 

     x+1/2 -y     -z+1/2
    -x     -y     -z
     x+1/2  y+1/2 -z+1/2
     x     -y+1/2  z
    -x+1/2  y      z+1/2

Standard space group symbol : Pnma  Number : 62

Transformation matrix to the standard setting : (0,0,1 | 0,1,0 | -1,0,0)


                           Source and type of used form-factors

Ba                                Atomic scattering amplitudes for electrons  - in steps as in IT, vol.C
                 18.2670  18.1570  17.8280  17.3090  16.6360  15.8540  15.0080  14.1380
                 13.2780  12.4510  11.6750  10.9580  10.3020   9.7070   9.1680   8.6820
                  8.2410   7.8400   7.4740   7.1390   6.8290   6.2750   5.7910   5.5700
                  5.3610   4.9750   4.6280   4.3130   4.0280   3.8950   3.7690   3.5330
                  3.3180   3.1230   2.9440   2.8610   2.7810   2.6310   2.4940   2.1970
                  1.9510   1.7450   1.5700   1.2880   1.0730   0.9040   0.7720   0.6660
                  0.5800   0.5110   0.4560   0.4110   0.3670   0.3370   0.3040   0.2770
                  0.0000   0.0000   0.0000   0.0000   0.0000   0.0000

S                                 Atomic scattering amplitudes for electrons  - in steps as in IT, vol.C
                  5.1610   5.1520   5.1240   5.0790   5.0160   4.9380   4.8450   4.7400
                  4.6230   4.4960   4.3620   4.2220   4.0780   3.9310   3.7830   3.6350
                  3.4870   3.3420   3.2000   3.0610   2.9270   2.6710   2.4360   2.3260
                  2.2210   2.0260   1.8510   1.6940   1.5540   1.4900   1.4290   1.3180
                  1.2180   1.1300   1.0510   1.0140   0.9800   0.9170   0.8600   0.7410
                  0.6480   0.5730   0.5130   0.4190   0.3500   0.2980   0.2550   0.2210
                  0.1930   0.1690   0.1500   0.1330   0.1190   0.1070   0.0960   0.0870
                  0.0000   0.0000   0.0000   0.0000   0.0000   0.0000

O                                 Atomic scattering amplitudes for electrons  - in steps as in IT, vol.C
                  1.9830   1.9820   1.9760   1.9660   1.9530   1.9370   1.9170   1.8930
                  1.8670   1.8390   1.8080   1.7740   1.7390   1.7020   1.6640   1.6250
                  1.5850   1.5450   1.5040   1.4630   1.4220   1.3410   1.2610   1.2220
                  1.1840   1.1100   1.0400   0.9740   0.9110   0.8810   0.8530   0.7980
                  0.7470   0.7000   0.6560   0.6350   0.6150   0.5770   0.5420   0.4660
                  0.4030   0.3500   0.3070   0.2410   0.1930   0.1590   0.1330   0.1130
                  0.0970   0.0850   0.0740   0.0660   0.0590   0.0530   0.0480   0.0440
                  0.0000   0.0000   0.0000   0.0000   0.0000   0.0000


F(000)  for neutrons  :      124.516
F(000)  for electrons :      125.440


Equations induced by symmetry :

y[Ba1]=0.25
y[S1]=0.25
Refinement program                                                                                                 page=   3
structure :                                                                                                15:47:17 12-11-24 

y[O1]=0.25
y[O3]=0.25

**************************************
* User defined constrains/restraints *
**************************************

None

******************************
* User defined keep commands *
******************************

None


Refinement program                                                                                                 page=   4
structure :                                                                                                15:47:17 12-11-24 


*******************************
* Fo/Fc list after last cycle *
*******************************

   h   k   l     Fo        Fc        A         B        Fo-Fc    sig(Fo) sqr(1/w)  sqr(wdFq)   nref    SinThL   ext  sc
   6   0   0   71.0556  113.3170  113.3170    0.0000  -42.2612    6.3422    6.4225   -6.5802      1 % 0.419346 1.000  1
  10   0   0   30.3447   12.2241  -12.2241    0.0000   18.1206    1.6840    1.6960   10.6842      3 % 0.698910 1.000  1
  14   0   0   12.0665    1.8309   -1.8309    0.0000   10.2356    1.3053    1.3072    7.8301      5 % 0.978474 1.000  1
   3   1   0   28.7611    2.5404   -2.5404    0.0000   26.2207    1.7732    1.7811   14.7216      7 % 0.228839 1.000  1
   9   1   0   38.7337   48.2348  -48.2348    0.0000   -9.5010    1.7194    1.7781   -5.3434     10 % 0.635664 1.000  1
  13   1   0   10.8213    2.1201   -2.1201    0.0000    8.7012    0.9287    0.9310    9.3462     12 % 0.913196 1.000  1
   0   2   0  133.1790  340.4080 -340.4080    0.0000 -207.2290    9.3652    9.7992  -21.1476     13 % 0.183352 1.000  1
   4   2   0   87.3779  115.7180  115.7180    0.0000  -28.3402    7.3548    7.4324   -3.8131     15 % 0.334326 1.000  1
   8   2   0   19.1494    2.8168   -2.8168    0.0000   16.3326    1.1750    1.1804   13.8367     17 % 0.588423 1.000  1
   3   3   0   20.8710   10.9636  -10.9636    0.0000    9.9074    2.1681    2.1733    4.5588     22 % 0.345836 1.000  1
   7   3   0   30.8399   37.3323   37.3323    0.0000   -6.4924    1.6910    1.7274   -3.7583     24 % 0.561242 1.000  1
   9   3   0   26.2393   32.7911   32.7911    0.0000   -6.5518    1.6064    1.6356   -4.0058     25 % 0.686516 1.000  1
  13   3   0    8.5029    3.1930    3.1930    0.0000    5.3099    1.4054    1.4065    3.7753     27 % 0.949296 1.000  1
   0   4   0  105.6590  240.7270  240.7270    0.0000 -135.0680    5.3384    5.7213  -23.6077     28 % 0.366703 1.000  1
   4   4   0   59.2891   72.0731  -72.0731    0.0000  -12.7840    2.2508    2.3515   -5.4364     30 % 0.461115 1.000  1
   8   4   0   33.7283   26.9541  -26.9541    0.0000    6.7742    1.8293    1.8528    3.6563     32 % 0.668652 1.000  1
  10   4   0   20.5378   11.9451  -11.9451    0.0000    8.5927    1.5362    1.5438    5.5658     33 % 0.789269 1.000  1
   1   5   0   32.3898    6.2110   -6.2110    0.0000   26.1788    1.7475    1.7582   14.8898     35 % 0.463677 1.000  1
   3   5   0   16.5106   10.4491  -10.4491    0.0000    6.0615    1.0387    1.0466    5.7917     36 % 0.504058 1.000  1
   9   5   0   30.3546   36.6729  -36.6729    0.0000   -6.3184    1.8284    1.8610   -3.3951     39 % 0.778316 1.000  1
  11   5   0   23.8097   31.8000   31.8000    0.0000   -7.9904    1.5246    1.5526   -5.1463     40 % 0.895079 1.000  1
   0   6   0   57.4622   85.0972  -85.0972    0.0000  -27.6350    3.2813    3.3704   -8.1993     42 % 0.550055 1.000  1
   4   6   0   30.4187   43.9493   43.9493    0.0000  -13.5305    1.4070    1.4626   -9.2507     44 % 0.617022 1.000  1
   8   6   0   13.4127    2.1037    2.1037    0.0000   11.3090    1.3346    1.3369    8.4590     46 % 0.784337 1.000  1
   3   7   0   10.4211    0.8618   -0.8618    0.0000    9.5593    1.3914    1.3927    6.8638     50 % 0.675116 1.000  1
   5   7   0   29.4788   38.3760  -38.3760    0.0000   -8.8972    1.5706    1.6106   -5.5242     51 % 0.730710 1.000  1
   7   7   0   12.3895   21.7791   21.7791    0.0000   -9.3896    1.1663    1.1820   -7.9441     52 % 0.806952 1.000  1
  11   7   0   13.1149   20.4124  -20.4124    0.0000   -7.2975    1.9215    1.9302   -3.7808     54 % 1.001435 1.000  1
   0   8   0   38.9846   61.2693   61.2693    0.0000  -22.2847    2.4009    2.4628   -9.0485     55 % 0.733407 1.000  1
   2   8   0   16.1617   22.6797  -22.6797    0.0000   -6.5180    1.2499    1.2670   -5.1446     56 % 0.746609 1.000  1
   4   8   0   15.2184   26.5750  -26.5750    0.0000  -11.3566    1.2945    1.3155   -8.6330     57 % 0.784883 1.000  1
   6   8   0   20.1271   30.3434   30.3434    0.0000  -10.2163    1.2421    1.2719   -8.0323     58 % 0.844829 1.000  1
   1   9   0   15.7003    5.2413   -5.2413    0.0000   10.4591    1.5223    1.5256    6.8559     61 % 0.828037 1.000  1
   5   9   0   15.0897   19.1280   19.1280    0.0000   -4.0383    1.2127    1.2259   -3.2943     63 % 0.896036 1.000  1
   9   9   0   12.9769   18.5666  -18.5666    0.0000   -5.5897    1.2021    1.2140   -4.6045     65 % 1.037509 1.000  1
   0  10   0   22.8954   32.3907  -32.3907    0.0000   -9.4953    1.7580    1.7827   -5.3264     66 % 0.916758 1.000  1
   4  10   0    7.6092   16.3811   16.3811    0.0000   -8.7719    1.9384    1.9435   -4.5134     68*% 0.958437 1.000  1
   1   0   1   28.3954   15.9206   15.9206    0.0000   12.4748    1.5566    1.5706    7.9428     72 % 0.089754 1.000  1
   2   0   1  106.7170  238.1600  238.1600    0.0000 -131.4430    8.6331    8.8708  -14.8175     73 % 0.150699 1.000  1
   7   0   1   35.5823   29.3562   29.3562    0.0000    6.2261    1.4375    1.4718    4.2304     78 % 0.492467 1.000  1
   9   0   1   28.2330   24.0278  -24.0278    0.0000    4.2052    1.2663    1.2917    3.2556     80 % 0.631534 1.000  1
  10   0   1   23.4947   16.6665  -16.6665    0.0000    6.8282    1.8770    1.8868    3.6189     81 % 0.701175 1.000  1
  11   0   1   12.9112    3.0655   -3.0655    0.0000    9.8457    0.8520    0.8556   11.5075     82 % 0.770860 1.000  1
  12   0   1   18.2154   21.9093  -21.9093    0.0000   -3.6940    1.0129    1.0339   -3.5728     83 % 0.840580 1.000  1
  13   0   1   16.4256   10.7299   10.7299    0.0000    5.6957    0.9284    0.9374    6.0763     84 % 0.910326 1.000  1
   1   1   1   90.9285  127.6310  127.6310    0.0000  -36.7020    5.3779    5.5030   -6.6695     86 % 0.128298 1.000  1
Refinement program                                                                                                 page=   5
structure :                                                                                                15:47:17 12-11-24 

   2   1   1   95.9521  205.0300 -205.0300    0.0000 -109.0780    9.6110    9.7715  -11.1629     87 % 0.176393 1.000  1
   3   1   1  116.1940  165.5230 -165.5230    0.0000  -49.3291    9.4411    9.5609   -5.1594     88 % 0.235666 1.000  1
   5   1   1   22.2126    6.0670    6.0670    0.0000   16.1456    0.8621    0.8730   18.4940     90 % 0.365642 1.000  1
   6   1   1   17.8185    3.2747    3.2747    0.0000   14.5439    0.9064    0.9126   15.9372     91 % 0.432928 1.000  1
   8   1   1   28.2046   14.0832  -14.0832    0.0000   14.1214    1.9642    1.9743    7.1526     93 % 0.569385 1.000  1
   9   1   1   33.2986   29.9078  -29.9078    0.0000    3.3908    1.0811    1.1249    3.0143     94 % 0.638154 1.000  1
  10   1   1   18.6306   11.3054   11.3054    0.0000    7.3252    0.8132    0.8254    8.8743     95 % 0.707142 1.000  1
  11   1   1   14.8930    6.2914   -6.2914    0.0000    8.6016    0.7117    0.7188   11.9672     96 % 0.776292 1.000  1
  12   1   1   14.3108    0.9334   -0.9334    0.0000   13.3775    0.6848    0.6898   19.3932     97 % 0.845564 1.000  1
  14   1   1   11.3049    3.9489   -3.9489    0.0000    7.3560    0.6900    0.6938   10.6025     99 % 0.984371 1.000  1
   2   2   1  112.6250  208.6040 -208.6040    0.0000  -95.9789    7.1379    7.3670  -13.0282    101 % 0.237335 1.000  1
   3   2   1   58.3747   50.5513  -50.5513    0.0000    7.8234    2.0231    2.0921    3.7394    102 % 0.284168 1.000  1
   4   2   1   97.5531  114.8660  114.8660    0.0000  -17.3131    3.4520    3.6212   -4.7811    103 % 0.339035 1.000  1
   5   2   1   52.4109   36.2320   36.2320    0.0000   16.1789    2.0120    2.0560    7.8691    104 % 0.398632 1.000  1
   6   2   1   25.9519    4.4721   -4.4721    0.0000   21.4798    1.3930    1.4015   15.3266    105 % 0.461129 1.000  1
   9   2   1   19.1520   12.1180   12.1180    0.0000    7.0340    0.9842    0.9954    7.0669    108 % 0.657612 1.000  1
   2   3   1  102.4960  134.7930  134.7930    0.0000  -32.2970    5.9607    6.0903   -5.3030    115 % 0.313608 1.000  1
   5   3   1   20.8062    5.0606    5.0606    0.0000   15.7457    1.6966    1.7014    9.2548    118 % 0.448252 1.000  1
   6   3   1   27.3075    7.5455    7.5455    0.0000   19.7620    1.1645    1.1768   16.7937    119 % 0.504641 1.000  1
   8   3   1   21.6795   12.2330   12.2330    0.0000    9.4465    1.2062    1.2168    7.7634    121 % 0.625648 1.000  1
  11   3   1   12.2393    8.1941    8.1941    0.0000    4.0452    1.0376    1.0422    3.8814    124 % 0.818453 1.000  1
  12   3   1   10.7564    4.6784    4.6784    0.0000    6.0780    1.3155    1.3175    4.6132    125 % 0.884429 1.000  1
  13   3   1   17.7904   21.1330  -21.1330    0.0000   -3.3426    1.0568    1.0757   -3.1075    126 % 0.950965 1.000  1
  14   3   1    8.0561    1.7304    1.7304    0.0000    6.3257    0.9806    0.9818    6.4427    127 % 1.017950 1.000  1
   1   4   1   17.3724    1.2605    1.2605    0.0000   16.1119    2.0607    2.0632    7.8091    128 % 0.377528 1.000  1
   4   4   1   39.8911   44.4430  -44.4430    0.0000   -4.5519    1.4464    1.5089   -3.0166    131 % 0.464541 1.000  1
  11   4   1    9.4763    3.7488   -3.7488    0.0000    5.7275    1.0605    1.0624    5.3911    138 % 0.853637 1.000  1
   1   5   1   32.0031   39.7007   39.7007    0.0000   -7.6975    1.1796    1.2372   -6.2219    141 % 0.467084 1.000  1
   4   5   1   20.7509   14.6204   14.6204    0.0000    6.1305    0.8819    0.8980    6.8271    144 % 0.539850 1.000  1
   5   5   1   16.7541    8.6284    8.6284    0.0000    8.1257    1.4265    1.4315    5.6762    145 % 0.579138 1.000  1
   6   5   1   13.3753    8.9996    8.9996    0.0000    4.3757    0.8673    0.8738    5.0077    146 % 0.623806 1.000  1
   7   5   1   30.7685   36.0506   36.0506    0.0000   -5.2821    1.2919    1.3369   -3.9511    147 % 0.672782 1.000  1
   8   5   1   16.4012   10.4128  -10.4128    0.0000    5.9884    1.0060    1.0140    5.9055    148 % 0.725194 1.000  1
  10   5   1    9.3541    4.9132    4.9132    0.0000    4.4409    1.0797    1.0818    4.1050    150 % 0.837710 1.000  1
  11   5   1    9.7057    2.8937   -2.8937    0.0000    6.8120    1.1797    1.1813    5.7666    151 % 0.896848 1.000  1
  12   5   1    9.7724    2.3925    2.3925    0.0000    7.3799    1.1051    1.1068    6.6680    152 % 0.957437 1.000  1
  13   5   1   11.7132   15.1558   15.1558    0.0000   -3.4425    1.0544    1.0638   -3.2362    153 % 1.019218 1.000  1
   1   6   1   16.7690    8.0513    8.0513    0.0000    8.7177    0.9541    0.9613    9.0688    154 % 0.557330 1.000  1
   3   6   1   22.0635    6.0747   -6.0747    0.0000   15.9889    1.3733    1.3801   11.5854    156 % 0.591350 1.000  1
   4   6   1   32.2707   44.1676   44.1676    0.0000  -11.8969    1.4905    1.5448   -7.7012    157 % 0.619587 1.000  1
   5   6   1   16.1338   10.1708   10.1708    0.0000    5.9630    0.7903    0.8001    7.4532    158 % 0.654103 1.000  1
   6   6   1   13.7004    3.0807    3.0807    0.0000   10.6197    0.9562    0.9598   11.0648    159 % 0.693961 1.000  1
   7   6   1   18.4689   21.0834  -21.0834    0.0000   -2.6145    0.8284    0.8528   -3.0657    160 % 0.738298 1.000  1
   8   6   1   24.8113   30.9908  -30.9908    0.0000   -6.1795    1.0479    1.0875   -5.6823    161 % 0.786356 1.000  1
   9   6   1   12.1737    8.5450    8.5450    0.0000    3.6288    1.0473    1.0520    3.4494    162 % 0.837494 1.000  1
   1   7   1   15.0798   19.5550  -19.5550    0.0000   -4.4752    0.9118    0.9298   -4.8132    166 % 0.647977 1.000  1
   3   7   1   27.4936   30.8501   30.8501    0.0000   -3.3565    1.0511    1.0925   -3.0723    168 % 0.677460 1.000  1
   5   7   1   14.6185    4.0120    4.0120    0.0000   10.6065    0.8619    0.8667   12.2383    170 % 0.732877 1.000  1
   6   7   1   13.5314    5.6368    5.6368    0.0000    7.8947    0.7981    0.8033    9.8281    171 % 0.768661 1.000  1
   7   7   1   21.4453   27.4740  -27.4740    0.0000   -6.0287    0.9769    1.0099   -5.9693    172 % 0.808914 1.000  1
   8   7   1   13.5683    7.5557    7.5557    0.0000    6.0126    1.3266    1.3304    4.5196    173 % 0.853003 1.000  1
   1   8   1   11.4891    1.7161    1.7161    0.0000    9.7730    0.9705    0.9728   10.0458    177 % 0.738878 1.000  1
Refinement program                                                                                                 page=   6
structure :                                                                                                15:47:17 12-11-24 

   3   8   1   12.6570    7.3043   -7.3043    0.0000    5.3527    0.8809    0.8860    6.0416    179 % 0.764865 1.000  1
   4   8   1   16.6643   22.7938  -22.7938    0.0000   -6.1295    0.8881    0.9125   -6.7172    180 % 0.786900 1.000  1
   5   8   1    7.8230    1.5717    1.5717    0.0000    6.2514    1.2527    1.2536    4.9868    181 % 0.814356 1.000  1
   6   8   1   11.0815    6.3003   -6.3003    0.0000    4.7812    0.9972    1.0005    4.7787    182 % 0.846704 1.000  1
   8   8   1   15.6045   21.6477   21.6477    0.0000   -6.0432    1.1952    1.2115   -4.9881    184 % 0.923948 1.000  1
   1   9   1   11.6619   16.0162   16.0162    0.0000   -4.3542    1.0333    1.0437   -4.1720    187 % 0.829950 1.000  1
   3   9   1   18.0499   26.7692  -26.7692    0.0000   -8.7193    1.0249    1.0531   -8.2793    189 % 0.853168 1.000  1
   4   9   1   10.2859    5.7631    5.7631    0.0000    4.5228    1.1229    1.1254    4.0187    190 % 0.872977 1.000  1
   7   9   1   12.4016   15.6924   15.6924    0.0000   -3.2908    0.9273    0.9388   -3.5051    193 % 0.960877 1.000  1
   1  10   1    6.8264    0.7174   -0.7174    0.0000    6.1090    1.4796    1.4801    4.1275    196*% 0.921142 1.000  1
   2  10   1   13.4388   19.8228  -19.8228    0.0000   -6.3841    1.0678    1.0828   -5.8960    197 % 0.929062 1.000  1
   3  10   1   10.2956    2.2853    2.2853    0.0000    8.0103    1.1267    1.1284    7.0987    198 % 0.942114 1.000  1
   4  10   1    9.8793   16.2458   16.2458    0.0000   -6.3665    1.1438    1.1529   -5.5222    199 % 0.960090 1.000  1
   5  10   1    6.9570    1.6483    1.6483    0.0000    5.3087    1.3152    1.3159    4.0343    200*% 0.982718 1.000  1
   2  11   1    8.5615   14.3798   14.3798    0.0000   -5.8183    1.4133    1.4190   -4.1002    204 % 1.019632 1.000  1
   1   0   2   58.2658   33.3538   33.3538    0.0000   24.9120    3.5124    3.5389    7.0394    207 % 0.132549 1.000  1
   2   0   2   48.5510   36.6988  -36.6988    0.0000   11.8522    2.9783    3.0064    3.9423    208 % 0.179509 1.000  1
   6   0   2   35.8036   27.2557  -27.2557    0.0000    8.5479    1.4133    1.4455    5.9133    212 % 0.434207 1.000  1
   7   0   2   33.0998   21.5705  -21.5705    0.0000   11.5293    1.3505    1.3752    8.3835    213 % 0.502033 1.000  1
   8   0   2   24.0437   18.5822  -18.5822    0.0000    5.4615    1.0377    1.0579    5.1627    214 % 0.570358 1.000  1
   9   0   2   38.1195   44.0454   44.0454    0.0000   -5.9258    1.4769    1.5359   -3.8581    215 % 0.639022 1.000  1
  13   0   2   10.5736    2.9911    2.9911    0.0000    7.5825    0.8985    0.9009    8.4168    219 % 0.915536 1.000  1
   0   1   2   83.5392  307.0160  307.0160    0.0000 -223.4770    5.9828    6.5047  -34.3564    221 % 0.145220 1.000  1
   1   1   2   83.0289  231.3140  231.3140    0.0000 -148.2850    3.6445    4.1327  -35.8809    222 % 0.161163 1.000  1
   2   1   2   70.8837  106.3130 -106.3130    0.0000  -35.4296    5.3468    5.4322   -6.5221    223 % 0.201564 1.000  1
   3   1   2   35.0100    5.8529   -5.8529    0.0000   29.1571    3.8046    3.8103    7.6522    224 % 0.255052 1.000  1
   8   1   2   36.5623   26.5837  -26.5837    0.0000    9.9785    1.6602    1.6876    5.9130    229 % 0.577679 1.000  1
   9   1   2   20.9929    6.6590    6.6590    0.0000   14.3339    1.6863    1.6915    8.4740    230 % 0.645564 1.000  1
  11   1   2   21.7117   15.7239  -15.7239    0.0000    5.9878    0.9119    0.9294    6.4424    232 % 0.782396 1.000  1
  12   1   2   17.3378   14.6633   14.6633    0.0000    2.6745    0.7065    0.7236    3.6962    233 % 0.851171 1.000  1
  13   1   2   11.5239    5.6622    5.6622    0.0000    5.8617    0.6638    0.6688    8.7650    234 % 0.920115 1.000  1
  14   1   2   10.6958    4.5109    4.5109    0.0000    6.1849    0.6778    0.6816    9.0735    235 % 0.989191 1.000  1
   1   2   2  102.9230  140.1890 -140.1890    0.0000  -37.2667    8.5414    8.6382   -4.3142    236 % 0.226246 1.000  1
   2   2   2   64.4189   26.9843  -26.9843    0.0000   37.4347    2.5552    2.5915   14.4454    237 % 0.256596 1.000  1
   3   2   2   28.0000   21.3855  -21.3855    0.0000    6.6144    1.2625    1.2847    5.1485    238 % 0.300441 1.000  1
   4   2   2   83.4626   50.6762  -50.6762    0.0000   32.7864    2.9762    3.0432   10.7737    239 % 0.352786 1.000  1
   6   2   2   40.0087   48.4929   48.4929    0.0000   -8.4841    1.9971    2.0490   -4.1406    241 % 0.471331 1.000  1
   8   2   2   12.8530    4.0892   -4.0892    0.0000    8.7638    1.2020    1.2048    7.2741    243 % 0.599104 1.000  1
   9   2   2   17.9165   14.4444  -14.4444    0.0000    3.4720    0.8093    0.8244    4.2117    244 % 0.664806 1.000  1
  10   2   2   32.0967   27.3273  -27.3273    0.0000    4.7694    1.1169    1.1540    4.1330    245 % 0.731284 1.000  1
  11   2   2   22.0862   18.2007   18.2007    0.0000    3.8855    0.7991    0.8228    4.7223    246 % 0.798346 1.000  1
  13   2   2   10.2713    6.5699   -6.5699    0.0000    3.7014    0.6912    0.6959    5.3192    248 % 0.933716 1.000  1
  14   2   2    8.9331    5.5452    5.5452    0.0000    3.3878    0.7780    0.7810    4.3377    249 % 1.001855 1.000  1
   0   3   2   89.4640  119.6970 -119.6970    0.0000  -30.2329    6.4450    6.5392   -4.6234    250 % 0.297195 1.000  1
   3   3   2   23.1797    4.8251   -4.8251    0.0000   18.3546    1.9500    1.9550    9.3887    253 % 0.363713 1.000  1
   4   3   2   68.7655   35.0866   35.0866    0.0000   33.6790    3.9606    3.9907    8.4394    254 % 0.408020 1.000  1
   7   3   2   31.6038   24.9938  -24.9938    0.0000    6.6100    1.3543    1.3817    4.7841    257 % 0.572431 1.000  1
   8   3   2   18.7403   12.1547   12.1547    0.0000    6.5856    2.0731    2.0783    3.1688    258 % 0.633205 1.000  1
  13   3   2   10.4163    4.4742   -4.4742    0.0000    5.9422    0.9360    0.9387    6.3304    263 % 0.955953 1.000  1
   0   4   2   30.8804   25.9129  -25.9129    0.0000    4.9675    1.3147    1.3435    3.6973    265 % 0.383609 1.000  1
   1   4   2   27.6369   15.9004   15.9004    0.0000   11.7365    1.4926    1.5067    7.7897    266 % 0.389924 1.000  1
   2   4   2   31.4833    8.6136   -8.6136    0.0000   22.8697    1.9487    1.9584   11.6779    267 % 0.408283 1.000  1
Refinement program                                                                                                 page=   7
structure :                                                                                                15:47:17 12-11-24 

   4   4   2   48.9122   34.0417   34.0417    0.0000   14.8705    2.8572    2.8845    5.1553    269 % 0.474670 1.000  1
   7   4   2   27.1588    9.1930   -9.1930    0.0000   17.9658    1.1562    1.1692   15.3664    272 % 0.621698 1.000  1
   8   4   2   16.7511   12.0857  -12.0857    0.0000    4.6654    1.1522    1.1604    4.0205    273 % 0.678070 1.000  1
  13   4   2    8.5674    2.6589    2.6589    0.0000    5.9085    1.2256    1.2268    4.8163    278 % 0.986244 1.000  1
   2   5   2   40.0749   45.1924  -45.1924    0.0000   -5.1175    1.3500    1.4185   -3.6077    281 % 0.492275 1.000  1
   3   5   2   16.6313    1.4612   -1.4612    0.0000   15.1701    0.8508    0.8563   17.7160    282 % 0.516487 1.000  1
   4   5   2   48.6498   23.0036  -23.0036    0.0000   25.6462    2.5920    2.6139    9.8114    283 % 0.548591 1.000  1
   6   5   2   41.7169   50.7133   50.7133    0.0000   -8.9964    1.4670    1.5433   -5.8295    285 % 0.631385 1.000  1
   9   5   2   11.7558    1.8784    1.8784    0.0000    9.8774    1.0718    1.0741    9.1963    288 % 0.786423 1.000  1
  11   5   2   17.6607   11.1541  -11.1541    0.0000    6.5066    2.0526    2.0571    3.1629    290 % 0.902137 1.000  1
   1   6   2   30.7034   40.2024  -40.2024    0.0000   -9.4990    1.0829    1.1454   -8.2932    294 % 0.565800 1.000  1
   2   6   2   13.1034   10.0064  -10.0064    0.0000    3.0970    0.8471    0.8544    3.6249    295 % 0.578605 1.000  1
   3   6   2   17.6409   11.9981  -11.9981    0.0000    5.6427    0.9353    0.9459    5.9652    296 % 0.599339 1.000  1
   4   6   2   34.2199   21.6504  -21.6504    0.0000   12.5695    1.9448    1.9628    6.4040    297 % 0.627217 1.000  1
   5   6   2   31.5547   36.7438   36.7438    0.0000   -5.1891    1.4879    1.5287   -3.3944    298 % 0.661335 1.000  1
   6   6   2   18.5095   23.8716   23.8716    0.0000   -5.3621    0.8833    0.9109   -5.8868    299 % 0.700782 1.000  1
   8   6   2    6.9857    0.7927    0.7927    0.0000    6.1930    1.2168    1.2175    5.0869    301*% 0.792382 1.000  1
  10   6   2   14.1138   18.3607  -18.3607    0.0000   -4.2469    1.3710    1.3816   -3.0740    303 % 0.896504 1.000  1
   1   7   2   23.6199   29.3642  -29.3642    0.0000   -5.7443    0.9378    0.9775   -5.8766    307 % 0.655277 1.000  1
   3   7   2   12.5817    5.1555   -5.1555    0.0000    7.4262    1.0730    1.0763    6.9000    309 % 0.684446 1.000  1
   4   7   2   26.8905   15.8013   15.8013    0.0000   11.0893    1.8352    1.8463    6.0062    310 % 0.708984 1.000  1
   6   7   2   17.9944   23.5412  -23.5412    0.0000   -5.5467    1.2893    1.3077   -4.2417    312 % 0.774825 1.000  1
   8   7   2    9.2087    2.0609    2.0609    0.0000    7.1478    1.1782    1.1796    6.0598    314 % 0.858561 1.000  1
  10   7   2   11.6017   16.3848   16.3848    0.0000   -4.7831    0.8576    0.8706   -5.4942    316 % 0.955499 1.000  1
   2   8   2    8.6602    2.1198    2.1198    0.0000    6.5404    1.1489    1.1501    5.6866    320 % 0.755055 1.000  1
   7   8   2    7.7782    0.9818    0.9818    0.0000    6.7964    1.2921    1.2929    5.2568    325 % 0.888776 1.000  1
   9   8   2    8.9387   13.1609   13.1609    0.0000   -4.2222    1.2082    1.2141   -3.4777    327 % 0.972746 1.000  1
  10   8   2    9.5289   15.1458   15.1458    0.0000   -5.6169    0.9340    0.9438   -5.9516    328 % 1.019335 1.000  1
   0   9   2   21.3026   32.4609   32.4609    0.0000  -11.1583    1.2369    1.2710   -8.7793    329 % 0.832734 1.000  1
   1   9   2   19.6112   26.4035   26.4035    0.0000   -6.7923    0.9535    0.9841   -6.9018    330 % 0.835662 1.000  1
   2   9   2   13.9750   17.7293  -17.7293    0.0000   -3.7544    0.9159    0.9308   -4.0335    331 % 0.844384 1.000  1
   3   9   2    8.8487    0.1947    0.1947    0.0000    8.6540    1.1132    1.1143    7.7661    332 % 0.858725 1.000  1
   5   9   2   14.9365   19.2546  -19.2546    0.0000   -4.3181    1.0478    1.0630   -4.0622    334 % 0.903086 1.000  1
   6   9   2   14.6629   23.1937   23.1937    0.0000   -8.5308    0.9105    0.9338   -9.1357    335 % 0.932361 1.000  1
   1  10   2    7.3212   11.5081  -11.5081    0.0000   -4.1869    1.3454    1.3493   -3.1029    340*% 0.926291 1.000  1
   4   0   3   36.3139   26.6277   26.6277    0.0000    9.6862    2.2292    2.2495    4.3059    352 % 0.326643 1.000  1
   5   0   3   36.9418   46.3806  -46.3806    0.0000   -9.4388    1.7514    1.8045   -5.2306    353 % 0.388148 1.000  1
   6   0   3   23.9437   16.2189   16.2189    0.0000    7.7247    1.1193    1.1355    6.8027    354 % 0.452096 1.000  1
   8   0   3   23.1387   11.0987  -11.0987    0.0000   12.0400    1.2382    1.2487    9.6423    356 % 0.584092 1.000  1
  10   0   3   15.0897    6.0380    6.0380    0.0000    9.0517    0.9145    0.9200    9.8389    358 % 0.719037 1.000  1
  11   0   3   13.3304    2.7410    2.7410    0.0000   10.5895    1.6054    1.6074    6.5882    359 % 0.787143 1.000  1
  12   0   3    9.2952    1.1520    1.1520    0.0000    8.1431    1.3932    1.3943    5.8404    360 % 0.855537 1.000  1
  14   0   3   10.1735    5.7916   -5.7916    0.0000    4.3819    0.9240    0.9270    4.7268    362 % 0.992950 1.000  1
   1   1   3   35.7281   26.4893  -26.4893    0.0000    9.2388    1.3449    1.3777    6.7060    363 % 0.204522 1.000  1
   2   1   3  110.5310  177.4950  177.4950    0.0000  -66.9644    4.9733    5.2193  -12.8302    364 % 0.237663 1.000  1
   4   1   3   51.9307   44.1072  -44.1072    0.0000    7.8235    1.7735    1.8344    4.2649    366 % 0.339265 1.000  1
   7   1   3   25.2844   11.3575  -11.3575    0.0000   13.9269    0.9512    0.9668   14.4055    369 % 0.525640 1.000  1
   8   1   3   58.2477   50.5413   50.5413    0.0000    7.7065    1.9245    1.9968    3.8594    370 % 0.591243 1.000  1
  10   1   3   17.9805   14.0176  -14.0176    0.0000    3.9629    0.7897    0.8047    4.9246    372 % 0.724858 1.000  1
  11   1   3   13.0461    2.0784   -2.0784    0.0000   10.9677    0.6860    0.6904   15.8869    373 % 0.792464 1.000  1
  13   1   3   11.4368    4.0589   -4.0589    0.0000    7.3779    0.7170    0.7208   10.2360    375 % 0.928691 1.000  1
  14   1   3   15.4661   18.2761   18.2761    0.0000   -2.8100    0.6724    0.6946   -4.0457    376 % 0.997173 1.000  1
Refinement program                                                                                                 page=   8
structure :                                                                                                15:47:17 12-11-24 

   2   2   3   31.9766    5.2953   -5.2953    0.0000   26.6812    1.8295    1.8393   14.5065    378 % 0.285827 1.000  1
   3   2   3  115.0400  146.0430 -146.0430    0.0000  -31.0034    6.1101    6.2607   -4.9521    379 % 0.325762 1.000  1
   7   2   3   45.2902   51.9389   51.9389    0.0000   -6.6488    1.7079    1.7791   -3.7372    383 % 0.549100 1.000  1
   8   2   3   28.2170   11.7744   11.7744    0.0000   16.4426    1.7241    1.7345    9.4798    384 % 0.612194 1.000  1
  10   2   3   15.4984   11.2191   11.2191    0.0000    4.2793    0.9711    0.9795    4.3690    386 % 0.742046 1.000  1
  11   2   3   13.1073    2.1791   -2.1791    0.0000   10.9281    0.9994    1.0025   10.9013    387 % 0.808215 1.000  1
   1   3   3   34.0206   25.7435   25.7435    0.0000    8.2771    1.9385    1.9598    4.2235    391 % 0.330250 1.000  1
   2   3   3   91.6799  113.0060 -113.0060    0.0000  -21.3265    4.0320    4.1699   -5.1144    392 % 0.351737 1.000  1
   7   3   3   23.0781    4.3516    4.3516    0.0000   18.7265    5.0849    5.0868    3.6814    397*% 0.586117 1.000  1
   9   3   3   16.4286   21.6159  -21.6159    0.0000   -5.1872    1.0743    1.0929   -4.7464    399 % 0.706997 1.000  1
  10   3   3   17.0909   12.0817   12.0817    0.0000    5.0093    0.9713    0.9812    5.1050    400 % 0.769841 1.000  1
  11   3   3   13.5130    6.7828    6.7828    0.0000    6.7301    1.3839    1.3872    4.8517    401 % 0.833807 1.000  1
  13   3   3    9.2574    0.3502    0.3502    0.0000    8.9072    0.9290    0.9305    9.5722    403 % 0.964211 1.000  1
  14   3   3   13.9032   16.8326  -16.8326    0.0000   -2.9294    0.8200    0.8353   -3.5071    404 % 1.030335 1.000  1
   6   4   3   33.6571   13.1305   13.1305    0.0000   20.5266    3.2356    3.2432    6.3292    410 % 0.582119 1.000  1
  10   4   3   15.5756    3.3962    3.3962    0.0000   12.1794    0.9695    0.9740   12.5043    414 % 0.807147 1.000  1
  11   4   3   11.1982    2.1937    2.1937    0.0000    9.0045    1.1921    1.1940    7.5412    415 % 0.868370 1.000  1
  12   4   3   11.3578    2.5447    2.5447    0.0000    8.8131    2.2099    2.2110    3.9860    416*% 0.930814 1.000  1
  13   4   3   11.8110   15.6874  -15.6874    0.0000   -3.8764    1.0372    1.0473   -3.7015    417 % 0.994250 1.000  1
   1   5   3   15.6141    1.7323   -1.7323    0.0000   13.8818    2.8148    2.8162    4.9292    418*% 0.493494 1.000  1
   2   5   3   56.2370   65.3271   65.3271    0.0000   -9.0901    1.6866    1.7985   -5.0543    419 % 0.508124 1.000  1
   6   5   3   28.7141   19.7363  -19.7363    0.0000    8.9778    1.4313    1.4499    6.1920    423 % 0.643819 1.000  1
   7   5   3   18.2538   10.3742  -10.3742    0.0000    7.8796    0.9231    0.9329    8.4459    424 % 0.691378 1.000  1
   8   5   3   27.9034   33.8485   33.8485    0.0000   -5.9450    1.1576    1.2010   -4.9503    425 % 0.742479 1.000  1
   9   5   3   15.7956   12.3634   12.3634    0.0000    3.4321    0.9148    0.9249    3.7109    426 % 0.796440 1.000  1
  11   5   3    9.0609    1.7914    1.7914    0.0000    7.2695    1.1864    1.1877    6.1209    428 % 0.910882 1.000  1
   2   6   3   12.6768    5.4676    5.4676    0.0000    7.2092    0.8598    0.8641    8.3429    432 % 0.592148 1.000  1
   4   6   3   21.9021   18.0258   18.0258    0.0000    3.8762    1.0182    1.0365    3.7397    434 % 0.639732 1.000  1
   7   6   3   23.1646   27.5338   27.5338    0.0000   -4.3692    1.0749    1.1063   -3.9494    437 % 0.755283 1.000  1
   8   6   3   15.9280    7.7172    7.7172    0.0000    8.2107    1.5413    1.5453    5.3132    438 % 0.802324 1.000  1
   9   6   3   16.9499   22.6798  -22.6798    0.0000   -5.7298    0.9941    1.0159   -5.6400    439 % 0.852505 1.000  1
  10   6   3    9.2844    4.7301    4.7301    0.0000    4.5543    1.0609    1.0630    4.2845    440 % 0.905304 1.000  1
  11   6   3    8.4143    1.5408   -1.5408    0.0000    6.8735    1.0577    1.0589    6.4910    441 % 0.960289 1.000  1
   2   7   3   29.7439   37.9886  -37.9886    0.0000   -8.2447    1.1649    1.2177   -6.7707    444 % 0.678157 1.000  1
   4   7   3   15.8619   19.0965   19.0965    0.0000   -3.2346    1.0560    1.0714   -3.0191    446 % 0.720079 1.000  1
   6   7   3   19.2977   14.0752   14.0752    0.0000    5.2225    1.1115    1.1230    4.6505    448 % 0.784990 1.000  1
   7   7   3   10.8582    1.0187    1.0187    0.0000    9.8395    1.1144    1.1162    8.8155    449 % 0.824446 1.000  1
   8   7   3   20.4841   24.5727  -24.5727    0.0000   -4.0885    0.9398    0.9682   -4.2229    450 % 0.867746 1.000  1
   1   8   3   13.8600   17.6161  -17.6161    0.0000   -3.7561    0.8117    0.8282   -4.5352    454 % 0.755851 1.000  1
   3   8   3   23.7466   34.0619   34.0619    0.0000  -10.3153    0.9012    0.9530  -10.8236    456 % 0.781273 1.000  1
   4   8   3    9.9549    0.6362    0.6362    0.0000    9.3187    0.9292    0.9310   10.0096    457 % 0.802858 1.000  1
   6   8   3   15.7671    8.6608    8.6608    0.0000    7.1062    0.9989    1.0055    7.0670    459 % 0.861555 1.000  1
   7   8   3   14.7750   18.5004  -18.5004    0.0000   -3.7254    0.9645    0.9799   -3.8016    460 % 0.897651 1.000  1
   8   8   3   12.4298    5.5435   -5.5435    0.0000    6.8863    1.1102    1.1135    6.1845    461 % 0.937576 1.000  1
   9   8   3   10.0399   16.3252   16.3252    0.0000   -6.2853    0.9213    0.9327   -6.7387    462 % 0.980862 1.000  1
   1   9   3    6.7528    1.5411   -1.5411    0.0000    5.2117    1.3772    1.3778    3.7826    464*% 0.845095 1.000  1
   2   9   3   18.4499   23.3337   23.3337    0.0000   -4.8838    0.9512    0.9759   -5.0042    465 % 0.853721 1.000  1
   3   9   3   11.1490    5.8632    5.8632    0.0000    5.2858    1.4127    1.4150    3.7357    466 % 0.867908 1.000  1
   7   9   3    9.8234    5.3523   -5.3523    0.0000    4.4711    1.0790    1.0814    4.1345    470 % 0.973989 1.000  1
   8   9   3   12.1778   17.0630   17.0630    0.0000   -4.8852    1.0429    1.0545   -4.6328    471 % 1.010903 1.000  1
   2  10   3    8.3726    4.5406    4.5406    0.0000    3.8320    1.1645    1.1661    3.2862    473 % 0.942616 1.000  1
   3  10   3   12.5459   21.4671  -21.4671    0.0000   -8.9212    1.0242    1.0416   -8.5645    474 % 0.955483 1.000  1
Refinement program                                                                                                 page=   9
structure :                                                                                                15:47:17 12-11-24 

   4  10   3    8.7807    2.1016    2.1016    0.0000    6.6790    1.2243    1.2255    5.4503    475 % 0.973212 1.000  1
   2  11   3    8.7407   14.2679  -14.2679    0.0000   -5.5272    1.2299    1.2364   -4.4703    479 % 1.031997 1.000  1
   2   0   4   23.0651   17.6484   17.6484    0.0000    5.4167    1.5044    1.5172    3.5703    481 % 0.265098 1.000  1
   6   0   4   25.4401    7.3259   -7.3259    0.0000   18.1143    1.1419    1.1529   15.7125    485 % 0.476013 1.000  1
   7   0   4   65.5301   84.3906  -84.3906    0.0000  -18.8605    2.8331    2.9401   -6.4149    486 % 0.538600 1.000  1
   8   0   4   11.3754    8.1897    8.1897    0.0000    3.1857    0.9978    1.0022    3.1788    487 % 0.602795 1.000  1
   9   0   4   24.2755    0.8048   -0.8048    0.0000   23.4707    2.5520    2.5558    9.1833    488 % 0.668133 1.000  1
  10   0   4   15.6908    4.8246   -4.8246    0.0000   10.8662    1.1185    1.1228    9.6774    489 % 0.734311 1.000  1
  12   0   4    8.3367    1.3311   -1.3311    0.0000    7.0056    1.1096    1.1107    6.3076    491 % 0.868413 1.000  1
  13   0   4   11.7473    7.3631   -7.3631    0.0000    4.3843    0.8853    0.8899    4.9265    492 % 0.936088 1.000  1
  14   0   4    6.9714    2.3742    2.3742    0.0000    4.5972    1.2336    1.2344    3.7241    493*% 1.004066 1.000  1
   1   1   4   29.3479   13.9434  -13.9434    0.0000   15.4045    1.4652    1.4793   10.4131    494 % 0.253036 1.000  1
   2   1   4   38.5201   15.0143  -15.0143    0.0000   23.5058    1.4862    1.5078   15.5897    495 % 0.280502 1.000  1
   5   1   4   20.4450    8.7265   -8.7265    0.0000   11.7185    1.6263    1.6321    7.1798    498 % 0.425748 1.000  1
   6   1   4   43.9932   36.8196  -36.8196    0.0000    7.1736    1.5900    1.6380    4.3794    499 % 0.484761 1.000  1
   7   1   4   17.1610    8.9940    8.9940    0.0000    8.1670    0.7954    0.8049   10.1465    500 % 0.546347 1.000  1
   8   1   4   20.2953   17.3713  -17.3713    0.0000    2.9240    0.7834    0.8047    3.6335    501 % 0.609726 1.000  1
   9   1   4   16.1555    5.4525    5.4525    0.0000   10.7029    0.7180    0.7254   14.7541    502 % 0.674394 1.000  1
  11   1   4   14.0285    5.0545   -5.0545    0.0000    8.9740    1.1904    1.1939    7.5166    504 % 0.806348 1.000  1
  13   1   4    8.5732    0.7896   -0.7896    0.0000    7.7836    0.8048    0.8064    9.6525    506 % 0.940566 1.000  1
  14   1   4   11.1041    8.4760   -8.4760    0.0000    2.6281    0.7069    0.7132    3.6848    507 % 1.008242 1.000  1
   0   2   4   83.8737   16.8136   16.8136    0.0000   67.0601    4.4197    4.4483   15.0754    508 % 0.290440 1.000  1
   1   2   4   82.2958  100.4040  100.4040    0.0000  -18.1079    4.1642    4.2707   -4.2400    509 % 0.298731 1.000  1
   2   2   4   65.2265   24.5126   24.5126    0.0000   40.7139    2.7880    2.8204   14.4355    510 % 0.322327 1.000  1
   3   2   4   59.6414   13.3626  -13.3626    0.0000   46.2788    2.5142    2.5400   18.2200    511 % 0.358216 1.000  1
   4   2   4   41.9440   20.0789  -20.0789    0.0000   21.8651    1.8215    1.8448   11.8523    512 % 0.403127 1.000  1
   5   2   4   72.6664   87.1942  -87.1942    0.0000  -14.5279    4.5867    4.6606   -3.1172    513 % 0.454394 1.000  1
   8   2   4   21.1282   10.0117   10.0117    0.0000   11.1165    2.4848    2.4892    4.4659    516 % 0.630063 1.000  1
  10   2   4   16.9765    3.8110   -3.8110    0.0000   13.1654    1.1192    1.1239   11.7139    518 % 0.756856 1.000  1
  11   2   4   26.4707   29.6388  -29.6388    0.0000   -3.1680    0.9992    1.0394   -3.0480    519 % 0.821833 1.000  1
  12   2   4   11.0499    1.6180    1.6180    0.0000    9.4319    0.8100    0.8126   11.6073    520 % 0.887558 1.000  1
  13   2   4   11.8701    3.3957    3.3957    0.0000    8.4744    0.7414    0.7450   11.3745    521 % 0.953875 1.000  1
  14   2   4    6.6333    0.8927    0.8927    0.0000    5.7405    0.9724    0.9732    5.8989    522 % 1.020669 1.000  1
   0   3   4  100.7600  130.9560  130.9560    0.0000  -30.1962    5.1732    5.3145   -5.6819    523 % 0.355497 1.000  1
   1   3   4   33.1723    4.2106   -4.2106    0.0000   28.9617    1.6128    1.6245   17.8282    524 % 0.362302 1.000  1
   2   3   4   36.1179   11.6520  -11.6520    0.0000   24.4659    2.4378    2.4486    9.9918    525 % 0.381991 1.000  1
   4   3   4   64.1171   73.2590  -73.2590    0.0000   -9.1419    2.4307    2.5304   -3.6128    527 % 0.452254 1.000  1
   5   3   4   20.5451    9.5185    9.5185    0.0000   11.0266    1.4188    1.4259    7.7331    528 % 0.498494 1.000  1
   8   3   4   17.2337    6.4774    6.4774    0.0000   10.7563    1.3520    1.3567    7.9283    531 % 0.662572 1.000  1
   9   3   4   14.3108    1.0990   -1.0990    0.0000   13.2119    0.8280    0.8322   15.8758    532 % 0.722525 1.000  1
  11   3   4   14.4049    3.4617    3.4617    0.0000   10.9431    0.9372    0.9413   11.6257    534 % 0.847014 1.000  1
  13   3   4    8.7121    0.1557    0.1557    0.0000    8.5563    0.9929    0.9942    8.6067    536 % 0.975654 1.000  1
   0   4   4   53.7736   41.8005  -41.8005    0.0000   11.9731    3.3232    3.3551    3.5687    538 % 0.430359 1.000  1
   2   4   4   27.1348    7.7324    7.7324    0.0000   19.4025    0.9784    0.9929   19.5409    540 % 0.452491 1.000  1
   3   4   4   31.1256   25.0136   25.0136    0.0000    6.1120    1.1550    1.1866    5.1508    541 % 0.478719 1.000  1
   4   4   4   28.6042   12.7128   12.7128    0.0000   15.8914    1.6886    1.6998    9.3490    542 % 0.513191 1.000  1
   6   4   4   17.8718    4.5188   -4.5188    0.0000   13.3530    0.9316    0.9381   14.2347    544 % 0.600883 1.000  1
   7   4   4   41.0755   56.0318  -56.0318    0.0000  -14.9562    1.5021    1.5880   -9.4180    545 % 0.651584 1.000  1
   9   4   4   20.0599    2.7261   -2.7261    0.0000   17.3338    2.5274    2.5302    6.8508    547 % 0.762151 1.000  1
  10   4   4   14.5671    2.8185   -2.8185    0.0000   11.7486    2.1864    2.1882    5.3691    548 % 0.820782 1.000  1
  11   4   4   16.5076   20.0813   20.0813    0.0000   -3.5737    1.0026    1.0203   -3.5024    549 % 0.881058 1.000  1
  12   4   4   10.9453    1.1187   -1.1187    0.0000    9.8266    1.0461    1.0481    9.3760    550 % 0.942663 1.000  1
Refinement program                                                                                                 page=  10
structure :                                                                                                15:47:17 12-11-24 

   2   5   4   29.1890    8.0403   -8.0403    0.0000   21.1487    1.2453    1.2584   16.8061    554 % 0.529517 1.000  1
   4   5   4   40.0637   48.2732   48.2732    0.0000   -8.2095    1.3454    1.4209   -5.7778    556 % 0.582242 1.000  1
   5   5   4   13.9248    2.3772   -2.3772    0.0000   11.5476    1.6517    1.6538    6.9825    557 % 0.618844 1.000  1
   7   5   4   11.8743    1.8079    1.8079    0.0000   10.0664    1.7601    1.7615    5.7147    559 % 0.707250 1.000  1
   9   5   4   12.8802    5.7046    5.7046    0.0000    7.1756    0.9200    0.9242    7.7642    561 % 0.810255 1.000  1
  10   5   4   25.7895   31.8525   31.8525    0.0000   -6.0630    1.0082    1.0518   -5.7646    562 % 0.865635 1.000  1
  11   5   4   10.9818    4.3388   -4.3388    0.0000    6.6430    0.8286    0.8318    7.9861    563 % 0.922986 1.000  1
  13   5   4    7.1063    0.9230   -0.9230    0.0000    6.1833    1.2876    1.2883    4.7998    565*% 1.042292 1.000  1
   0   6   4   16.3279    7.2215    7.2215    0.0000    9.1064    1.6996    1.7032    5.3467    566 % 0.594389 1.000  1
   2   6   4   14.3178    4.8793    4.8793    0.0000    9.4385    1.0791    1.0830    8.7154    568 % 0.610604 1.000  1
   3   6   4   13.7477    2.1230   -2.1230    0.0000   11.6248    1.5275    1.5297    7.5995    569 % 0.630286 1.000  1
   4   6   4   12.0083    7.6775   -7.6775    0.0000    4.3308    0.9702    0.9747    4.4434    570 % 0.656852 1.000  1
   6   6   4   13.0767    2.7342   -2.7342    0.0000   10.3425    0.8527    0.8563   12.0783    572 % 0.727426 1.000  1
   7   6   4   22.0749   25.6401   25.6401    0.0000   -3.5652    1.1302    1.1565   -3.0828    573 % 0.769838 1.000  1
   8   6   4   11.9917    3.9174    3.9174    0.0000    8.0742    1.0507    1.0535    7.6642    574 % 0.816041 1.000  1
  10   6   4   11.1445    1.7127   -1.7127    0.0000    9.4318    1.0633    1.0653    8.8533    576 % 0.917482 1.000  1
  11   6   4   15.0067   19.2932  -19.2932    0.0000   -4.2866    0.9329    0.9501   -4.5118    577 % 0.971778 1.000  1
  12   6   4    7.9750    1.0681    1.0681    0.0000    6.9069    1.1473    1.1483    6.0149    578 % 1.027960 1.000  1
   0   7   4   40.6005   49.8320   49.8320    0.0000   -9.2315    1.8029    1.8631   -4.9549    579 % 0.680115 1.000  1
   1   7   4   12.5260    5.5699   -5.5699    0.0000    6.9561    1.3093    1.3121    5.3016    580 % 0.683697 1.000  1
   2   7   4   16.7302   12.4104  -12.4104    0.0000    4.3198    0.9265    0.9370    4.6103    581 % 0.694331 1.000  1
   3   7   4   12.2311    6.1518    6.1518    0.0000    6.0793    0.9116    0.9157    6.6388    582 % 0.711701 1.000  1
   4   7   4   22.1314   30.3315  -30.3315    0.0000   -8.2001    1.0664    1.1022   -7.4400    583 % 0.735331 1.000  1
   5   7   4   14.9064    4.6066    4.6066    0.0000   10.2997    1.0935    1.0975    9.3846    584 % 0.764640 1.000  1
   6   7   4   20.2312   25.7071   25.7071    0.0000   -5.4760    1.0405    1.0678   -5.1281    585 % 0.799004 1.000  1
   7   7   4   11.5715    7.2294   -7.2294    0.0000    4.3421    1.1883    1.1916    3.6439    586 % 0.837800 1.000  1
   8   7   4   10.7191    1.1711    1.1711    0.0000    9.5480    1.3247    1.3262    7.1995    587 % 0.880443 1.000  1
   9   7   4    8.9331    0.8084    0.8084    0.0000    8.1247    1.1530    1.1542    7.0393    588 % 0.926402 1.000  1
  11   7   4    6.1806    1.6604    1.6604    0.0000    4.5202    1.4157    1.4162    3.1917    590*% 1.026455 1.000  1
   1   8   4   27.5663   38.2534  -38.2534    0.0000  -10.6872    1.0484    1.1054   -9.6678    592 % 0.770395 1.000  1
   2   8   4    8.8487    1.5294    1.5294    0.0000    7.3193    1.1640    1.1652    6.2816    593 % 0.779848 1.000  1
   3   8   4   10.3392    3.4408    3.4408    0.0000    6.8984    0.9865    0.9887    6.9770    594 % 0.795353 1.000  1
   4   8   4    9.1049    4.3390    4.3390    0.0000    4.7660    1.5047    1.5060    3.1646    595 % 0.816565 1.000  1
   5   8   4   21.1731   31.3541   31.3541    0.0000  -10.1810    0.9351    0.9772  -10.4182    596 % 0.843055 1.000  1
   6   8   4    7.6092    1.5034   -1.5034    0.0000    6.1058    1.2748    1.2756    4.7867    597*% 0.874342 1.000  1
   7   8   4   13.9356   23.4337  -23.4337    0.0000   -9.4981    0.9795    1.0013   -9.4862    598 % 0.909932 1.000  1
   8   8   4    8.6718    0.4778    0.4778    0.0000    8.1940    1.1532    1.1543    7.0989    599 % 0.949340 1.000  1
   9   8   4   11.5845    4.0266   -4.0266    0.0000    7.5578    1.2042    1.2065    6.2642    600 % 0.992113 1.000  1
  10   8   4    9.0995    0.3644   -0.3644    0.0000    8.7351    1.1429    1.1441    7.6347    601 % 1.037833 1.000  1
   0   9   4   10.6019   15.3523  -15.3523    0.0000   -4.7504    1.4809    1.4874   -3.1937    602 % 0.855277 1.000  1
   2   9   4   11.4193    1.3933   -1.3933    0.0000   10.0260    1.0727    1.0748    9.3280    604 % 0.866624 1.000  1
   3   9   4    7.0852    0.3207   -0.3207    0.0000    6.7645    1.1856    1.1863    5.7023    605*% 0.880603 1.000  1
   4   9   4   13.5904   19.3351   19.3351    0.0000   -5.7446    0.8388    0.8571   -6.7020    606 % 0.899808 1.000  1
   7   9   4    9.6333    0.0488   -0.0488    0.0000    9.5845    1.2457    1.2469    7.6865    609 % 0.985318 1.000  1
   1  10   4   17.4986   21.6157   21.6157    0.0000   -4.1172    0.9629    0.9842   -4.1834    612 % 0.946609 1.000  1
   3  10   4    6.9714    0.2485   -0.2485    0.0000    6.7229    1.4488    1.4493    4.6386    614*% 0.967030 1.000  1
   4  10   4    7.8613    2.5091   -2.5091    0.0000    5.3522    1.1576    1.1586    4.6193    615 % 0.984550 1.000  1
   5  10   4   12.5738   19.3466  -19.3466    0.0000   -6.7729    1.2486    1.2607   -5.3724    616 % 1.006629 1.000  1
   0  11   4    9.1214   18.2712   18.2712    0.0000   -9.1498    2.0117    2.0180   -4.5342    618*% 1.033285 1.000  1
   1   0   5   57.8403   69.4978   69.4978    0.0000  -11.6575    3.3031    3.3680   -3.4612    621 % 0.290108 1.000  1
   4   0   5   16.2788   11.3070   11.3070    0.0000    4.9718    1.2962    1.3028    3.8161    624 % 0.396779 1.000  1
   5   0   5   21.9272   14.3724  -14.3724    0.0000    7.5548    1.4913    1.5013    5.0323    625 % 0.448772 1.000  1
Refinement program                                                                                                 page=  11
structure :                                                                                                15:47:17 12-11-24 

   8   0   5   29.6547   23.0436  -23.0436    0.0000    6.6111    1.4939    1.5154    4.3627    628 % 0.626020 1.000  1
  10   0   5    9.9146    6.5131    6.5131    0.0000    3.4015    1.0943    1.0971    3.1004    630 % 0.753494 1.000  1
  11   0   5   12.5220    6.9740   -6.9740    0.0000    5.5480    1.7729    1.7753    3.1252    631 % 0.818738 1.000  1
  12   0   5   15.0499   10.4027   10.4027    0.0000    4.6472    1.0332    1.0403    4.4670    632 % 0.884693 1.000  1
   1   1   5   42.4865   31.8798  -31.8798    0.0000   10.6067    1.8653    1.8993    5.5846    635 % 0.304248 1.000  1
   7   1   5   24.3434   20.6453  -20.6453    0.0000    3.6981    1.0578    1.0803    3.4232    641 % 0.571870 1.000  1
  10   1   5   18.7670   13.9328   13.9328    0.0000    4.8342    0.7327    0.7493    6.4514    644 % 0.759050 1.000  1
  11   1   5   13.0729    3.1466   -3.1466    0.0000    9.9263    0.7688    0.7729   12.8430    645 % 0.823855 1.000  1
  13   1   5   10.7842    5.2159   -5.2159    0.0000    5.5683    0.7001    0.7041    7.9079    647 % 0.955617 1.000  1
  14   1   5   12.8569   15.4006  -15.4006    0.0000   -2.5437    0.6767    0.6923   -3.6745    648 % 1.022298 1.000  1
   2   2   5   27.9446   22.8601   22.8601    0.0000    5.0845    1.2829    1.3064    3.8920    650 % 0.363916 1.000  1
   4   2   5   44.0840   28.6611   28.6611    0.0000   15.4229    1.7399    1.7739    8.6945    652 % 0.437095 1.000  1
   5   2   5   45.9380   37.0576  -37.0576    0.0000    8.8804    1.7023    1.7492    5.0768    653 % 0.484783 1.000  1
   7   2   5   37.4753   32.2505  -32.2505    0.0000    5.2248    1.3916    1.4327    3.6468    655 % 0.593505 1.000  1
   8   2   5   27.5754   22.1196   22.1196    0.0000    5.4557    1.1079    1.1337    4.8122    656 % 0.652319 1.000  1
  10   2   5   13.2363    1.9873    1.9873    0.0000   11.2490    0.7517    0.7558   14.8842    658 % 0.775481 1.000  1
  11   2   5   14.9164    7.1318   -7.1318    0.0000    7.7846    0.8581    0.8644    9.0059    659 % 0.839017 1.000  1
  13   2   5   13.4015    8.7494   -8.7494    0.0000    4.6521    0.9738    0.9795    4.7497    661 % 0.968720 1.000  1
   1   3   5   36.9080   28.4392   28.4392    0.0000    8.4688    1.5241    1.5563    5.4416    663 % 0.399753 1.000  1
   3   3   5   85.2995   74.6963  -74.6963    0.0000   10.6031    3.3283    3.4193    3.1009    665 % 0.445960 1.000  1
   5   3   5   43.8315   37.6793   37.6793    0.0000    6.1522    1.7100    1.7557    3.5041    667 % 0.526343 1.000  1
   7   3   5   20.2534   14.7199   14.7199    0.0000    5.5335    1.3529    1.3632    4.0592    669 % 0.627910 1.000  1
   8   3   5   38.1851   43.1739   43.1739    0.0000   -4.9889    1.2845    1.3501   -3.6951    670 % 0.683770 1.000  1
  10   3   5   14.3666    8.7676   -8.7676    0.0000    5.5990    1.2181    1.2230    4.5780    672 % 0.802118 1.000  1
  11   3   5   12.6254    5.1532    5.1532    0.0000    7.4722    0.8554    0.8595    8.6931    673 % 0.863697 1.000  1
  13   3   5    9.6644    3.2031    3.2031    0.0000    6.4612    0.9261    0.9281    6.9616    675 % 0.990172 1.000  1
   2   4   5   50.6587   37.1802  -37.1802    0.0000   13.4785    3.2926    3.3195    4.0604    677 % 0.482999 1.000  1
   4   4   5   22.3473    8.2676    8.2676    0.0000   14.0797    1.0941    1.1037   12.7563    679 % 0.540282 1.000  1
   5   4   5   12.2678    5.1304   -5.1304    0.0000    7.1374    1.5528    1.5550    4.5899    680 % 0.579541 1.000  1
   6   4   5   16.2696   13.5081   13.5081    0.0000    2.7615    0.7898    0.8030    3.4390    681 % 0.624180 1.000  1
  10   4   5   12.0789    4.2806    4.2806    0.0000    7.7983    0.9024    0.9058    8.6096    685 % 0.837988 1.000  1
  11   4   5    8.3187    4.5621   -4.5621    0.0000    3.7566    0.9136    0.9156    4.1027    686 % 0.897108 1.000  1
   3   5   5   47.1190   35.3614   35.3614    0.0000   11.7576    3.0232    3.0491    3.8561    691 % 0.577366 1.000  1
   4   5   5   33.0545   39.5935   39.5935    0.0000   -6.5390    1.2434    1.2988   -5.0345    692 % 0.606255 1.000  1
   5   5   5   21.0832   15.0123  -15.0123    0.0000    6.0708    0.8846    0.9013    6.7357    693 % 0.641489 1.000  1
   8   5   5   26.7283   33.0227  -33.0227    0.0000   -6.2945    1.0625    1.1070   -5.6859    696 % 0.775895 1.000  1
  11   5   5    8.0808    0.5975   -0.5975    0.0000    7.4834    1.0271    1.0282    7.2782    699 % 0.938320 1.000  1
   1   6   5   27.3478   34.9995  -34.9995    0.0000   -7.6518    1.1573    1.2025   -6.3633    701 % 0.621871 1.000  1
   2   6   5   18.9447   12.2192   12.2192    0.0000    6.7255    1.7789    1.7850    3.7678    702 % 0.633543 1.000  1
   3   6   5   47.3350   57.6347   57.6347    0.0000  -10.2998    2.0270    2.0988   -4.9074    703 % 0.652534 1.000  1
   4   6   5   18.5338    5.2589    5.2589    0.0000   13.2749    1.1520    1.1577   11.4665    704 % 0.678229 1.000  1
   9   6   5   12.6135   17.7956   17.7956    0.0000   -5.1821    0.9474    0.9612   -5.3911    709 % 0.881761 1.000  1
  10   6   5    8.8826    0.4242    0.4242    0.0000    8.4584    1.0301    1.0314    8.2010    710 % 0.932906 1.000  1
  11   6   5    7.4699    2.7754   -2.7754    0.0000    4.6946    1.2785    1.2794    3.6694    711*% 0.986353 1.000  1
   2   7   5   22.8539   17.1598   17.1598    0.0000    5.6941    1.5118    1.5240    3.7364    714 % 0.714587 1.000  1
   4   7   5   15.7258   10.3504  -10.3504    0.0000    5.3754    1.5452    1.5502    3.4675    716 % 0.754488 1.000  1
   7   7   5   10.4019    6.5961    6.5961    0.0000    3.8059    0.9854    0.9887    3.8494    719 % 0.854663 1.000  1
   8   7   5   16.7571   24.0989   24.0989    0.0000   -7.3418    0.8474    0.8753   -8.3877    720 % 0.896504 1.000  1
  10   7   5    7.9498    3.7701   -3.7701    0.0000    4.1797    1.2893    1.2905    3.2388    722 % 0.989733 1.000  1
   4   8   5    8.7977    3.0586    3.0586    0.0000    5.7392    1.7277    1.7286    3.3200    727*% 0.833858 1.000  1
   5   8   5    9.8438    2.3735    2.3735    0.0000    7.4703    1.2190    1.2205    6.1206    728 % 0.859815 1.000  1
   7   8   5   11.9833   16.2490   16.2490    0.0000   -4.2656    1.0139    1.0249   -4.1620    730 % 0.925481 1.000  1
Refinement program                                                                                                 page=  12
structure :                                                                                                15:47:17 12-11-24 

   1   9   5   10.0200    6.6732   -6.6732    0.0000    3.3468    1.0729    1.0758    3.1110    733 % 0.874599 1.000  1
   2   9   5   15.9593   20.5214  -20.5214    0.0000   -4.5621    0.9274    0.9469   -4.8181    734 % 0.882937 1.000  1
   8   9   5    8.1486   16.3437  -16.3437    0.0000   -8.1951    1.1658    1.1744   -6.9781    740 % 1.035694 1.000  1
   1  10   5    8.1915   12.5240  -12.5240    0.0000   -4.3325    1.2147    1.2199   -3.5516    741 % 0.961566 1.000  1
   3  10   5   10.1587   20.1463   20.1463    0.0000   -9.9876    1.0877    1.1017   -9.0659    743 % 0.981675 1.000  1
   1   0   6   28.8045   22.7435   22.7435    0.0000    6.0610    1.9129    1.9291    3.1419    748 % 0.345029 1.000  1
   3   0   6   21.3822   13.1242   13.1242    0.0000    8.2580    1.6930    1.7009    4.8552    750 % 0.397647 1.000  1
   4   0   6   48.1415   38.1875  -38.1875    0.0000    9.9539    2.5986    2.6319    3.7820    751 % 0.438539 1.000  1
   5   0   6   49.5863   39.9362  -39.9362    0.0000    9.6500    2.7992    2.8326    3.4068    752 % 0.486085 1.000  1
   6   0   6   31.4643   21.7148   21.7148    0.0000    9.7495    1.9769    1.9931    4.8917    753 % 0.538527 1.000  1
  13   0   6    7.8039    1.4324    1.4324    0.0000    6.3714    1.2366    1.2374    5.1489    760 % 0.969372 1.000  1
   2   1   6   49.0112   41.8887  -41.8887    0.0000    7.1225    1.9179    1.9686    3.6180    764 % 0.376966 1.000  1
   3   1   6   21.4243    4.7732   -4.7732    0.0000   16.6511    1.0596    1.0675   15.5989    765 % 0.408078 1.000  1
   4   1   6   53.7466   41.1691  -41.1691    0.0000   12.5775    2.8541    2.8906    4.3512    766 % 0.448018 1.000  1
   6   1   6   52.5956   41.2368   41.2368    0.0000   11.3588    2.4698    2.5111    4.5235    768 % 0.546274 1.000  1
   8   1   6   20.1147    9.5309   -9.5309    0.0000   10.5837    0.9322    0.9426   11.2285    770 % 0.659688 1.000  1
   9   1   6   14.9766    6.5935   -6.5935    0.0000    8.3832    0.8981    0.9038    9.2752    771 % 0.719881 1.000  1
  10   1   6   18.1907   11.6279  -11.6279    0.0000    6.5628    0.9950    1.0050    6.5299    772 % 0.781690 1.000  1
  14   1   6    7.8039    1.2349    1.2349    0.0000    6.5690    0.9034    0.9046    7.2619    776 % 1.039218 1.000  1
   1   2   6   35.9625   24.4951  -24.4951    0.0000   11.4674    1.8033    1.8262    6.2795    777 % 0.390721 1.000  1
   3   2   6   18.4255   10.1489  -10.1489    0.0000    8.2766    1.0013    1.0104    8.1917    779 % 0.437882 1.000  1
   5   2   6   53.2400   36.9697   36.9697    0.0000   16.2703    2.6568    2.6915    6.0450    781 % 0.519516 1.000  1
   7   2   6   17.6692   11.7115  -11.7115    0.0000    5.9577    1.1913    1.1995    4.9668    783 % 0.622198 1.000  1
   8   2   6   18.4120   12.9370   12.9370    0.0000    5.4750    1.0591    1.0696    5.1185    784 % 0.678529 1.000  1
  13   2   6    7.4565    1.5527   -1.5527    0.0000    5.9038    1.2539    1.2547    4.7052    789*% 0.986560 1.000  1
   2   3   6   63.4366   30.5217   30.5217    0.0000   32.9148    2.5695    2.6074   12.6236    792 % 0.457536 1.000  1
   3   3   6   52.9046   12.6420   12.6420    0.0000   40.2626    2.7871    2.8057   14.3504    793 % 0.483490 1.000  1
   4   3   6   49.0143   32.7844   32.7844    0.0000   16.2299    1.9555    1.9940    8.1395    794 % 0.517645 1.000  1
   6   3   6   43.5603   34.4942  -34.4942    0.0000    9.0661    1.6965    1.7380    5.2164    796 % 0.604691 1.000  1
   7   3   6   25.8089   15.9635   15.9635    0.0000    9.8454    2.4294    2.4374    4.0392    797 % 0.655098 1.000  1
   8   3   6   21.9112    7.7844    7.7844    0.0000   14.1268    1.8598    1.8652    7.5740    798 % 0.708819 1.000  1
  10   3   6   19.5295   10.7184   10.7184    0.0000    8.8111    1.3441    1.3517    6.5186    800 % 0.823575 1.000  1
  12   3   6   12.2597    8.8142   -8.8142    0.0000    3.4455    1.0726    1.0774    3.1981    802 % 0.945095 1.000  1
  13   3   6    8.5790    4.8176    4.8176    0.0000    3.7614    1.0432    1.0452    3.5989    803 % 1.007632 1.000  1
   0   4   6   23.6495   11.2735   11.2735    0.0000   12.3761    1.3975    1.4072    8.7951    804 % 0.498630 1.000  1
   1   4   6   21.7463   16.5108   16.5108    0.0000    5.2355    1.0646    1.0804    4.8460    805 % 0.503504 1.000  1
   2   4   6   19.4191    9.4413    9.4413    0.0000    9.9778    1.0402    1.0491    9.5110    806 % 0.517852 1.000  1
   3   4   6   12.8258    8.5986    8.5986    0.0000    4.2271    1.0448    1.0497    4.0268    807 % 0.540920 1.000  1
   4   4   6   34.5080   25.9486  -25.9486    0.0000    8.5594    1.4547    1.4835    5.7696    808 % 0.571653 1.000  1
   7   4   6   19.1807    8.3707    8.3707    0.0000   10.8100    1.7387    1.7436    6.1999    811 % 0.698559 1.000  1
  10   4   6   26.7114   32.5448  -32.5448    0.0000   -5.8334    1.2055    1.2440   -4.6891    814 % 0.858549 1.000  1
  13   4   6    7.9246    1.2603    1.2603    0.0000    6.6643    1.0347    1.0358    6.4339    817 % 1.036414 1.000  1
   1   5   6   60.5062   69.2396  -69.2396    0.0000   -8.7334    2.5047    2.5914   -3.3702    819 % 0.573721 1.000  1
   2   5   6   28.9500   21.1380  -21.1380    0.0000    7.8120    1.4698    1.4893    5.2455    820 % 0.586354 1.000  1
   3   5   6   21.4173    0.8331   -0.8331    0.0000   20.5842    1.1323    1.1390   18.0719    821 % 0.606823 1.000  1
   5   5   6   40.5906   45.9023   45.9023    0.0000   -5.3117    1.5176    1.5807   -3.3604    823 % 0.668124 1.000  1
   8   5   6   12.3653    6.4809   -6.4809    0.0000    5.8844    1.3586    1.3615    4.3219    826 % 0.798057 1.000  1
   9   5   6   11.7558    0.3983   -0.3983    0.0000   11.3575    0.9655    0.9679   11.7346    827 % 0.848490 1.000  1
  10   5   6   12.4579    8.6073   -8.6073    0.0000    3.8506    1.1800    1.1842    3.2515    828 % 0.901524 1.000  1
   0   6   6   27.5045   34.9829  -34.9829    0.0000   -7.4784    1.5307    1.5652   -4.7780    831 % 0.645539 1.000  1
   1   6   6   25.1655   13.1971  -13.1971    0.0000   11.9684    2.1418    2.1494    5.5681    832 % 0.649311 1.000  1
   2   6   6   30.1430   13.9095   13.9095    0.0000   16.2335    2.4118    2.4208    6.7059    833 % 0.660500 1.000  1
Refinement program                                                                                                 page=  13
structure :                                                                                                15:47:17 12-11-24 

   3   6   6   13.2891    5.8374   -5.8374    0.0000    7.4517    0.8014    0.8065    9.2397    834 % 0.678737 1.000  1
   6   6   6   22.2441   27.1750  -27.1750    0.0000   -4.9309    0.9598    0.9935   -4.9633    837 % 0.769787 1.000  1
   7   6   6   13.8852    6.8816   -6.8816    0.0000    7.0036    0.9434    0.9485    7.3838    838 % 0.809983 1.000  1
   8   6   6   10.2908    3.1203    3.1203    0.0000    7.1705    1.0446    1.0466    6.8510    839 % 0.854017 1.000  1
  10   6   6   13.2929   18.0973   18.0973    0.0000   -4.8044    0.9065    0.9217   -5.2127    841 % 0.951418 1.000  1
   5   7   6   18.8122   24.8201  -24.8201    0.0000   -6.0079    0.9621    0.9892   -6.0733    848 % 0.805045 1.000  1
   7   7   6   11.1355    6.9757    6.9757    0.0000    4.1599    1.1001    1.1034    3.7699    850 % 0.874832 1.000  1
   8   7   6    9.4763    4.0961    4.0961    0.0000    5.3802    1.0711    1.0730    5.0141    851 % 0.915752 1.000  1
   0   8   6   17.4700   11.6830   11.6830    0.0000    5.7870    1.3738    1.3808    4.1911    854 % 0.807493 1.000  1
   2   8   6   11.5542    2.2273   -2.2273    0.0000    9.3270    1.0040    1.0063    9.2682    856 % 0.819503 1.000  1
   3   8   6    8.6487    4.3411    4.3411    0.0000    4.3076    1.2430    1.2445    3.4614    857 % 0.834271 1.000  1
   6   8   6    9.4763   13.6913   13.6913    0.0000   -4.2151    1.1925    1.1989   -3.5157    860 % 0.909888 1.000  1
   1   9   6   20.7147   29.1926  -29.1926    0.0000   -8.4779    0.9607    0.9970   -8.5034    865 % 0.894319 1.000  1
   3   9   6    7.1764    0.5200   -0.5200    0.0000    6.6563    1.7349    1.7354    3.8357    867*% 0.915906 1.000  1
   5   9   6   13.6088   20.5231   20.5231    0.0000   -6.9143    1.0912    1.1068   -6.2472    869 % 0.957622 1.000  1
   7   9   6    9.7570   14.0270  -14.0270    0.0000   -4.2700    1.0403    1.0481   -4.0741    871 % 1.016992 1.000  1
   1   0   7   20.6954    9.7140   -9.7140    0.0000   10.9815    1.5994    1.6058    6.8386    878 % 0.400337 1.000  1
   2   0   7  100.7010  132.4700  132.4700    0.0000  -31.7685    5.4329    5.5700   -5.7035    879 % 0.418239 1.000  1
   3   0   7   29.6917   20.1023   20.1023    0.0000    9.5895    1.8372    1.8525    5.1766    880 % 0.446483 1.000  1
   5   0   7   33.1466   13.0130  -13.0130    0.0000   20.1336    2.0636    2.0751    9.7023    882 % 0.526786 1.000  1
   6   0   7   17.5898   11.6068  -11.6068    0.0000    5.9830    1.4582    1.4648    4.0844    883 % 0.575531 1.000  1
   7   0   7   26.3610    8.6569   -8.6569    0.0000   17.7041    1.9005    1.9079    9.2792    884 % 0.628281 1.000  1
   8   0   7   44.9733   35.8127   35.8127    0.0000    9.1606    2.4437    2.4748    3.7016    885 % 0.684111 1.000  1
  11   0   7    9.1706    1.2639    1.2639    0.0000    7.9067    1.1559    1.1571    6.8331    888 % 0.863967 1.000  1
  13   0   7    9.9750    5.4282   -5.4282    0.0000    4.5468    1.0777    1.0801    4.2094    890 % 0.990407 1.000  1
   1   1   7   26.7021   21.1118   21.1118    0.0000    5.5902    1.2639    1.2849    4.3506    891 % 0.410699 1.000  1
   2   1   7   60.9820   44.9210   44.9210    0.0000   16.0610    2.7762    2.8224    5.6905    892 % 0.428168 1.000  1
   5   1   7   23.1387   17.9172   17.9172    0.0000    5.2215    1.4651    1.4784    3.5319    895 % 0.534703 1.000  1
   6   1   7   27.2489    0.3940    0.3940    0.0000   26.8549    1.6239    1.6315   16.4600    896 % 0.582786 1.000  1
   8   1   7   20.6083    5.7676    5.7676    0.0000   14.8406    1.2689    1.2753   11.6365    898 % 0.690227 1.000  1
  10   1   7   12.7750    5.8470   -5.8470    0.0000    6.9280    0.9393    0.9434    7.3434    900 % 0.807628 1.000  1
  11   1   7   12.2066    8.3654   -8.3654    0.0000    3.8412    0.7824    0.7885    4.8715    901 % 0.868817 1.000  1
  12   1   7    8.4971    2.9098    2.9098    0.0000    5.5873    0.8709    0.8726    6.4030    902 % 0.931232 1.000  1
  13   1   7   17.4585   21.0269   21.0269    0.0000   -3.5683    0.7618    0.7874   -4.5319    903 % 0.994641 1.000  1
   1   2   7   30.2175   16.5330  -16.5330    0.0000   13.6845    1.2658    1.2849   10.6503    904 % 0.440326 1.000  1
   4   2   7   41.2117   31.5137   31.5137    0.0000    9.6979    1.6585    1.6951    5.7210    907 % 0.516874 1.000  1
   6   2   7   18.0555   24.1984   24.1984    0.0000   -6.1429    0.9942    1.0189   -6.0287    909 % 0.604031 1.000  1
   7   2   7   28.0945   20.4643   20.4643    0.0000    7.6302    1.4718    1.4901    5.1205    910 % 0.654488 1.000  1
   9   2   7   13.8888    3.9973   -3.9973    0.0000    9.8916    1.0332    1.0368    9.5402    912 % 0.764635 1.000  1
  10   2   7   15.4564   10.6669   10.6669    0.0000    4.7895    1.0125    1.0202    4.6948    913 % 0.823090 1.000  1
   2   3   7   61.5419   45.5707  -45.5707    0.0000   15.9711    2.2846    2.3418    6.8199    918 % 0.500563 1.000  1
   5   3   7   23.0217   19.4499  -19.4499    0.0000    3.5719    1.1011    1.1204    3.1879    921 % 0.594259 1.000  1
   6   3   7   21.8884    7.2963   -7.2963    0.0000   14.5920    1.2221    1.2301   11.8628    922 % 0.637868 1.000  1
   8   3   7   13.9284    4.9949   -4.9949    0.0000    8.9334    1.3785    1.3814    6.4668    924 % 0.737325 1.000  1
   9   3   7   24.0998   28.6417   28.6417    0.0000   -4.5419    1.0270    1.0624   -4.2751    925 % 0.791637 1.000  1
  10   3   7   14.3003    8.4050    8.4050    0.0000    5.8954    0.8741    0.8807    6.6942    926 % 0.848233 1.000  1
  11   3   7   10.9499    5.7596    5.7596    0.0000    5.1903    1.1233    1.1261    4.6093    927 % 0.906686 1.000  1
  12   3   7   10.0846    5.6578   -5.6578    0.0000    4.4269    1.2891    1.2912    3.4284    928 % 0.966658 1.000  1
  13   3   7   14.3388   18.0523  -18.0523    0.0000   -3.7135    0.9345    0.9497   -3.9102    929 % 1.027885 1.000  1
   1   4   7   14.7003    4.6995   -4.6995    0.0000   10.0009    1.0986    1.1026    9.0706    930 % 0.542900 1.000  1
   3   4   7   16.1988   10.4835   10.4835    0.0000    5.7153    1.0433    1.0510    5.4381    932 % 0.577770 1.000  1
   5   4   7   14.2056    5.8039   -5.8039    0.0000    8.4018    1.3023    1.3057    6.4345    934 % 0.641852 1.000  1
Refinement program                                                                                                 page=  14
structure :                                                                                                15:47:17 12-11-24 

   6   4   7   18.6038   10.1998  -10.1998    0.0000    8.4039    1.8786    1.8836    4.4617    935 % 0.682427 1.000  1
   7   4   7   16.3003    7.8611   -7.8611    0.0000    8.4392    0.8834    0.8907    9.4745    936 % 0.727467 1.000  1
   9   4   7   11.7729    8.5780    8.5780    0.0000    3.1948    0.9811    0.9859    3.2404    938 % 0.827962 1.000  1
  11   4   7    8.1731    2.0506    2.0506    0.0000    6.1226    1.3398    1.3407    4.5667    940 % 0.938568 1.000  1
  12   4   7   11.2827    7.3292   -7.3292    0.0000    3.9535    0.9838    0.9878    4.0025    941 % 0.996624 1.000  1
   1   5   7   18.1742   14.2004   14.2004    0.0000    3.9738    0.9602    0.9728    4.0848    942 % 0.608589 1.000  1
   2   5   7   22.2800   17.1023   17.1023    0.0000    5.1777    1.1872    1.2022    4.3067    943 % 0.620512 1.000  1
   5   5   7   15.1658    6.3638    6.3638    0.0000    8.8019    1.8661    1.8688    4.7099    946 % 0.698294 1.000  1
   6   5   7   10.9362    3.7907   -3.7907    0.0000    7.1455    1.1110    1.1132    6.4188    947 % 0.735763 1.000  1
   8   5   7    9.5603    4.4917    4.4917    0.0000    5.0687    1.5951    1.5965    3.1748    949*% 0.823480 1.000  1
  10   5   7    8.7121    2.2299   -2.2299    0.0000    6.4822    1.0216    1.0230    6.3366    951 % 0.924105 1.000  1
  12   5   7    6.6030    0.3291   -0.3291    0.0000    6.2739    1.2419    1.2424    5.0497    953*% 1.033876 1.000  1
   1   6   7   21.2838    4.6413   -4.6413    0.0000   16.6424    1.3954    1.4013   11.8761    954 % 0.680316 1.000  1
   3   6   7   18.5607    9.8838    9.8838    0.0000    8.6769    1.0479    1.0565    8.2132    956 % 0.708454 1.000  1
   5   6   7   15.1327   10.9012  -10.9012    0.0000    4.2315    0.8558    0.8648    4.8930    958 % 0.761619 1.000  1
   7   6   7   18.4065   11.0907   11.0907    0.0000    7.3158    1.6326    1.6385    4.4648    960 % 0.835044 1.000  1
   9   6   7   13.6858    3.2081   -3.2081    0.0000   10.4777    1.1070    1.1101    9.4384    962 % 0.923910 1.000  1
   3   7   7   26.9944   31.2791   31.2791    0.0000   -4.2846    1.0706    1.1116   -3.8544    967 % 0.781771 1.000  1
   5   7   7   16.4134   10.0427  -10.0427    0.0000    6.3707    1.0662    1.0735    5.9343    969 % 0.830254 1.000  1
   6   7   7   13.5241    6.1674   -6.1674    0.0000    7.3566    0.9797    0.9841    7.4752    970 % 0.862006 1.000  1
   7   7   7   13.7441   20.1755  -20.1755    0.0000   -6.4314    0.9349    0.9527   -6.7510    971 % 0.898084 1.000  1
   8   7   7    9.1542    3.1958   -3.1958    0.0000    5.9585    1.5730    1.5741    3.7852    972*% 0.937991 1.000  1
   9   7   7   10.7564   17.7508   17.7508    0.0000   -6.9944    1.0924    1.1037   -6.3373    973 % 0.981258 1.000  1
   1   8   7    8.6429    0.6058   -0.6058    0.0000    8.0371    2.0190    2.0196    3.9795    975*% 0.835556 1.000  1
   2   8   7   21.6910   31.7149   31.7149    0.0000  -10.0239    1.0165    1.0565   -9.4882    976 % 0.844280 1.000  1
   3   8   7   13.9821    1.4855    1.4855    0.0000   12.4967    1.4161    1.4184    8.8101    977 % 0.858622 1.000  1
   4   8   7   14.9933   19.8891  -19.8891    0.0000   -4.8958    1.5607    1.5715   -3.1153    978 % 0.878309 1.000  1
   5   8   7    8.7977    0.9042    0.9042    0.0000    7.8935    1.2162    1.2173    6.4844    979 % 0.902989 1.000  1
   7   8   7    9.9950    5.5377   -5.5377    0.0000    4.4573    1.0405    1.0431    4.2731    981 % 0.965724 1.000  1
   2   9   7   11.9290    6.2019    6.2019    0.0000    5.7270    1.1233    1.1266    5.0836    985 % 0.925032 1.000  1
   7   9   7   12.3288   15.5276   15.5276    0.0000   -3.1987    1.0301    1.0403   -3.0748    990 % 1.037062 1.000  1
   1  10   7    6.6030    0.3440   -0.3440    0.0000    6.2590    1.4842    1.4847    4.2158    991*% 1.000358 1.000  1
   2  10   7   12.5658   19.2540  -19.2540    0.0000   -6.6882    1.0186    1.0332   -6.4730    992 % 1.007655 1.000  1
   2   0   8   42.0309   58.0858   58.0858    0.0000  -16.0549    2.3209    2.3813   -6.7422    996 % 0.471689 1.000  1
   5   0   8   57.7598   18.9230  -18.9230    0.0000   38.8369    3.3812    3.4012   11.4187    999 % 0.570149 1.000  1
   8   0   8   35.2023   21.4429   21.4429    0.0000   13.7594    2.1916    2.2080    6.2317   1002 % 0.718036 1.000  1
   9   0   8   14.5911    3.8770   -3.8770    0.0000   10.7141    1.7031    1.7055    6.2822   1003 % 0.773703 1.000  1
  11   0   8   14.5017    3.5863   -3.5863    0.0000   10.9154    1.3585    1.3614    8.0181   1005 % 0.891070 1.000  1
   0   1   8   45.2173   33.8528   33.8528    0.0000   11.3644    2.9325    2.9571    3.8431   1008 % 0.459734 1.000  1
   2   1   8   29.1616    6.1454    6.1454    0.0000   23.0162    1.3922    1.4033   16.4017   1010 % 0.480515 1.000  1
   6   1   8   12.2841    1.6438   -1.6438    0.0000   10.6404    2.3811    2.3822    4.4666   1014*% 0.622259 1.000  1
   7   1   8   25.2131   12.0970   12.0970    0.0000   13.1161    1.4834    1.4938    8.7807   1015 % 0.671348 1.000  1
   8   1   8   10.3634    3.6359    3.6359    0.0000    6.7275    1.4812    1.4827    4.5374   1016 % 0.723864 1.000  1
  10   1   8   18.0194    2.4886   -2.4886    0.0000   15.5308    1.1765    1.1813   13.1475   1018 % 0.836559 1.000  1
  12   1   8    7.9812    2.5863    2.5863    0.0000    5.3950    1.0713    1.0725    5.0305   1020 % 0.956430 1.000  1
  13   1   8    8.4439    2.9303    2.9303    0.0000    5.5136    0.9711    0.9726    5.6688   1021 % 1.018272 1.000  1
   1   2   8   35.7029   23.0512   23.0512    0.0000   12.6517    1.8304    1.8515    6.8331   1023 % 0.491380 1.000  1
   3   2   8   14.6765    5.7973    5.7973    0.0000    8.8792    1.1174    1.1216    7.9163   1025 % 0.529653 1.000  1
   5   2   8   21.3682    4.5721    4.5721    0.0000   16.7961    1.9843    1.9884    8.4469   1027 % 0.598906 1.000  1
   7   2   8   14.8122    0.1969    0.1969    0.0000   14.6153    1.1072    1.1105   13.1610   1029 % 0.689871 1.000  1
   8   2   8   16.7750    6.0658   -6.0658    0.0000   10.7092    1.2370    1.2417    8.6244   1030 % 0.741076 1.000  1
  11   2   8   11.7856    8.4351    8.4351    0.0000    3.3505    1.0649    1.0693    3.1335   1033 % 0.909738 1.000  1
Refinement program                                                                                                 page=  15
structure :                                                                                                15:47:17 12-11-24 

  13   2   8    6.3404    1.6851    1.6851    0.0000    4.6553    1.3327    1.3333    3.4915   1035*% 1.030578 1.000  1
   2   3   8   20.2410    4.6591    4.6591    0.0000   15.5819    1.3018    1.3076   11.9165   1038 % 0.546013 1.000  1
   3   3   8   16.7153   11.9781  -11.9781    0.0000    4.7371    1.0858    1.0945    4.3281   1039 % 0.567938 1.000  1
   6   3   8   18.7403    4.6198   -4.6198    0.0000   14.1205    1.0299    1.0362   13.6270   1042 % 0.674123 1.000  1
   7   3   8   22.2508   14.8265  -14.8265    0.0000    7.4244    1.2629    1.2752    5.8224   1043 % 0.719683 1.000  1
   8   3   8   14.1386    2.3486    2.3486    0.0000   11.7900    1.5525    1.5548    7.5832   1044 % 0.768905 1.000  1
  10   3   8   11.4891    0.5311   -0.5311    0.0000   10.9580    1.0619    1.0640   10.2994   1046 % 0.875823 1.000  1
  12   3   8    8.4853    2.2252   -2.2252    0.0000    6.2601    1.3199    1.3210    4.7390   1048 % 0.990957 1.000  1
   0   4   8   73.9919   89.3674  -89.3674    0.0000  -15.3755    3.7835    3.8769   -3.9660   1049 % 0.580881 1.000  1
   1   4   8   56.5712   15.2814   15.2814    0.0000   41.2897    2.2945    2.3209   17.7901   1050 % 0.585070 1.000  1
   2   4   8   52.3603   37.6849   37.6849    0.0000   14.6754    2.1725    2.2149    6.6259   1051 % 0.597463 1.000  1
   3   4   8   45.4247   14.6623  -14.6623    0.0000   30.7623    2.2873    2.3054   13.3436   1052 % 0.617564 1.000  1
   4   4   8   42.4723   32.8391   32.8391    0.0000    9.6333    1.7965    1.8328    5.2559   1053 % 0.644654 1.000  1
   5   4   8   39.7869   12.1143  -12.1143    0.0000   27.6726    1.9919    2.0075   13.7846   1054 % 0.677895 1.000  1
   7   4   8   23.5669   16.1595   16.1595    0.0000    7.4075    1.7737    1.7838    4.1527   1056 % 0.759457 1.000  1
   9   4   8   15.4045    1.8204   -1.8204    0.0000   13.5842    1.9572    1.9593    6.9332   1058 % 0.856205 1.000  1
  11   4   8   11.3798    3.3724   -3.3724    0.0000    8.0074    0.9007    0.9035    8.8623   1060 % 0.963575 1.000  1
   0   5   8   32.5484    8.4813    8.4813    0.0000   24.0672    1.7835    1.7947   13.4101   1062 % 0.642700 1.000  1
   2   5   8   20.2163    7.2178    7.2178    0.0000   12.9986    1.0635    1.0715   12.1311   1064 % 0.657725 1.000  1
   4   5   8   17.6153   11.0444  -11.0444    0.0000    6.5709    1.1694    1.1773    5.5813   1066 % 0.700870 1.000  1
   6   5   8   15.4175    3.2132   -3.2132    0.0000   12.2043    1.2421    1.2456    9.7983   1068 % 0.767407 1.000  1
   7   5   8   17.3436    6.1672    6.1672    0.0000   11.1764    1.0926    1.0984   10.1755   1069 % 0.807722 1.000  1
  10   5   8   10.0000    4.1093   -4.1093    0.0000    5.8907    1.1300    1.1320    5.2039   1072 % 0.949493 1.000  1
  11   5   8   17.1260   21.4024  -21.4024    0.0000   -4.2764    0.9343    0.9556   -4.4752   1073 % 1.002056 1.000  1
   0   6   8   37.0608   48.3846   48.3846    0.0000  -11.3238    2.0534    2.1020   -5.3873   1074 % 0.710994 1.000  1
   1   6   8   19.4345    5.0091    5.0091    0.0000   14.4254    1.2401    1.2458   11.5792   1075 % 0.714420 1.000  1
   3   6   8    9.4393    2.4675    2.4675    0.0000    6.9718    1.3137    1.3149    5.3019   1077 % 0.741265 1.000  1
   4   6   8   19.5397   23.7997  -23.7997    0.0000   -4.2600    1.1515    1.1732   -3.6311   1078 % 0.763982 1.000  1
   5   6   8   13.0652    3.5992    3.5992    0.0000    9.4661    1.5346    1.5367    6.1598   1079 % 0.792231 1.000  1
   6   6   8   25.6379   29.2998   29.2998    0.0000   -3.6619    1.1292    1.1637   -3.1468   1080 % 0.825447 1.000  1
   7   6   8    9.3595    2.0813   -2.0813    0.0000    7.2782    1.1272    1.1286    6.4487   1081 % 0.863055 1.000  1
   8   6   8   11.7771    5.0023   -5.0023    0.0000    6.7748    1.0826    1.0855    6.2411   1082 % 0.904508 1.000  1
   2   7   8   14.0855    5.7480    5.7480    0.0000    8.3375    1.1359    1.1398    7.3149   1087 % 0.796435 1.000  1
   3   7   8   14.2548    6.3601   -6.3601    0.0000    7.8947    1.4556    1.4589    5.4114   1088 % 0.811623 1.000  1
   4   7   8   12.0582    6.9176    6.9176    0.0000    5.1406    1.0532    1.0570    4.8632   1089 % 0.832422 1.000  1
   5   7   8   22.3428   25.5727   25.5727    0.0000   -3.2300    1.0361    1.0648   -3.0334   1090 % 0.858422 1.000  1
   6   7   8   14.8526    5.3964   -5.3964    0.0000    9.4562    0.9796    0.9844    9.6065   1091 % 0.889169 1.000  1
   7   7   8   14.3631   10.2856  -10.2856    0.0000    4.0776    1.1000    1.1064    3.6856   1092 % 0.924187 1.000  1
   8   7   8    7.8166    3.2836    3.2836    0.0000    4.5331    1.1706    1.1718    3.8686   1093 % 0.963013 1.000  1
   0   8   8   28.1691   36.6677  -36.6677    0.0000   -8.4986    1.6969    1.7308   -4.9103   1095 % 0.860719 1.000  1
   1   8   8   14.6048    4.2582    4.2582    0.0000   10.3466    1.8966    1.8988    5.4490   1096 % 0.863552 1.000  1
   2   8   8   12.4298   16.0947   16.0947    0.0000   -3.6649    1.0660    1.0765   -3.4046   1097 % 0.871995 1.000  1
   3   8   8    8.8938    3.4892   -3.4892    0.0000    5.4046    1.1131    1.1147    4.8486   1098 % 0.885889 1.000  1
   5   8   8    9.2412    4.5545   -4.5545    0.0000    4.6867    1.1200    1.1219    4.1776   1100 % 0.928954 1.000  1
   6   8   8   17.7623   23.3857  -23.3857    0.0000   -5.6234    1.0640    1.0859   -5.1785   1101 % 0.957438 1.000  1
   0   9   8    9.9247    1.2024    1.2024    0.0000    8.7224    2.6046    2.6053    3.3480   1104*% 0.940060 1.000  1
   2   9   8    8.8994    3.1141    3.1141    0.0000    5.7853    1.3034    1.3047    4.4342   1106 % 0.950395 1.000  1
   6   9   8    6.6333    1.3145   -1.3145    0.0000    5.3188    1.7488    1.7492    3.0407   1110*% 1.029351 1.000  1
   1  10   8    7.1414    1.1693   -1.1693    0.0000    5.9721    1.4913    1.4919    4.0030   1112*% 1.023856 1.000  1
   2   0   9   53.6423   29.8439  -29.8439    0.0000   23.7985    2.8532    2.8802    8.2627   1116 % 0.525737 1.000  1
   3   0   9   32.7933   23.7266   23.7266    0.0000    9.0667    2.0873    2.1048    4.3076   1117 % 0.548473 1.000  1
   4   0   9   27.3130   21.4138   21.4138    0.0000    5.8992    1.8727    1.8875    3.1254   1118 % 0.578806 1.000  1
Refinement program                                                                                                 page=  16
structure :                                                                                                15:47:17 12-11-24 

   5   0   9   20.7678    8.5098    8.5098    0.0000   12.2580    1.5553    1.5615    7.8504   1119 % 0.615613 1.000  1
  10   0   9   15.5852    6.5258    6.5258    0.0000    9.0595    1.4918    1.4955    6.0580   1124 % 0.863328 1.000  1
   3   1   9   70.0314   50.8588   50.8588    0.0000   19.1726    3.4777    3.5257    5.4380   1130 % 0.556082 1.000  1
   5   1   9   11.7941    1.1396    1.1396    0.0000   10.6545    1.8484    1.8497    5.7602   1132 % 0.622401 1.000  1
   6   1   9   17.9805    4.4862    4.4862    0.0000   13.4944    1.5461    1.5500    8.7059   1133 % 0.664165 1.000  1
   7   1   9   37.9289   29.1847  -29.1847    0.0000    8.7442    1.5358    1.5695    5.5714   1134 % 0.710364 1.000  1
  11   1   9   12.1367    3.2793    3.2793    0.0000    8.8574    1.4831    1.4850    5.9646   1138 % 0.925375 1.000  1
  12   1   9   11.0227    4.0334   -4.0334    0.0000    6.9893    1.2429    1.2450    5.6142   1139 % 0.984209 1.000  1
   1   2   9   17.6550   10.8932   10.8932    0.0000    6.7619    1.1045    1.1128    6.0767   1141 % 0.543473 1.000  1
   3   2   9   43.0627   18.9011  -18.9011    0.0000   24.1617    2.1956    2.2150   10.9080   1143 % 0.578309 1.000  1
   4   2   9   49.5146   59.9518  -59.9518    0.0000  -10.4371    2.0994    2.1746   -4.7996   1144 % 0.607152 1.000  1
   5   2   9   17.1697   10.1036  -10.1036    0.0000    7.0662    1.0920    1.0996    6.4260   1145 % 0.642337 1.000  1
   6   2   9   16.2327    6.5254    6.5254    0.0000    9.7072    1.5740    1.5777    6.1529   1146 % 0.682883 1.000  1
  12   2   9   10.0349    5.1714   -5.1714    0.0000    4.8635    1.1310    1.1333    4.2914   1152 % 0.996936 1.000  1
   5   3   9   14.2794    9.3044   -9.3044    0.0000    4.9749    1.1660    1.1714    4.2470   1157 % 0.674254 1.000  1
   6   3   9   17.5100    3.8303   -3.8303    0.0000   13.6797    1.1394    1.1443   11.9551   1158 % 0.712988 1.000  1
   8   3   9   28.2454   17.8812  -17.8812    0.0000   10.3641    1.5047    1.5205    6.8162   1160 % 0.803196 1.000  1
  10   3   9   16.0468   10.3648   10.3648    0.0000    5.6820    1.2183    1.2248    4.6393   1162 % 0.906077 1.000  1
   1   4   9   21.6726   10.4434  -10.4434    0.0000   11.2291    1.4165    1.4246    7.8823   1165 % 0.629457 1.000  1
   2   4   9   32.1123   24.9664  -24.9664    0.0000    7.1459    1.2845    1.3138    5.4392   1166 % 0.640992 1.000  1
   4   4   9   25.5558   19.6709   19.6709    0.0000    5.8849    1.2443    1.2633    4.6584   1168 % 0.685192 1.000  1
   5   4   9   14.2338    6.4404    6.4404    0.0000    7.7934    2.0936    2.0959    3.7184   1169 % 0.716554 1.000  1
   6   4   9   16.7033   11.2850   11.2850    0.0000    5.4183    1.0806    1.0888    4.9763   1170 % 0.753115 1.000  1
  10   4   9   11.2116    6.1861    6.1861    0.0000    5.0255    1.0837    1.0868    4.6241   1174 % 0.937980 1.000  1
   5   5   9   17.0147    5.5289   -5.5289    0.0000   11.4858    1.0638    1.0693   10.7418   1180 % 0.767522 1.000  1
   6   5   9   15.0067    1.7865    1.7865    0.0000   13.2202    1.0928    1.0964   12.0581   1181 % 0.801762 1.000  1
  11   5   9    8.4912    0.2422    0.2422    0.0000    8.2489    1.1247    1.1258    7.3274   1186 % 1.028604 1.000  1
   4   6   9   21.4266   30.3725  -30.3725    0.0000   -8.9459    1.0641    1.0996   -8.1356   1190 % 0.798484 1.000  1
   5   6   9   11.6060    5.5587   -5.5587    0.0000    6.0474    1.2709    1.2735    4.7487   1191 % 0.825554 1.000  1
   6   6   9    9.5812    0.4372    0.4372    0.0000    9.1440    1.1794    1.1807    7.7447   1192 % 0.857480 1.000  1
   8   6   9   14.5877   19.7404   19.7404    0.0000   -5.1528    0.8672    0.8860   -5.8155   1194 % 0.933833 1.000  1
   2   7   9   24.2136   19.5794  -19.5794    0.0000    4.6343    1.2844    1.3018    3.5598   1198 % 0.829589 1.000  1
   3   7   9   19.2224   14.1640  -14.1640    0.0000    5.0584    1.2902    1.3001    3.8909   1199 % 0.844181 1.000  1
   5   7   9   11.1265    7.0380   -7.0380    0.0000    4.0886    1.2852    1.2881    3.1741   1201 % 0.889268 1.000  1
   6   7   9    9.6177    1.3782   -1.3782    0.0000    8.2395    1.0605    1.0621    7.7580   1202 % 0.918983 1.000  1
   7   7   9   14.4153   17.7678   17.7678    0.0000   -3.3525    0.8602    0.8763   -3.8257   1203 % 0.952907 1.000  1
   1   8   9   15.3264    5.9032   -5.9032    0.0000    9.4233    1.2136    1.2178    7.7382   1206 % 0.894220 1.000  1
   3   8   9   11.8786    8.2724    8.2724    0.0000    3.6062    0.9723    0.9771    3.6907   1208 % 0.915810 1.000  1
   5   8   9   11.1937    3.3303    3.3303    0.0000    7.8635    1.1256    1.1278    6.9723   1210 % 0.957530 1.000  1
   6   8   9    9.9499    4.3673    4.3673    0.0000    5.5826    1.1055    1.1076    5.0402   1211 % 0.985189 1.000  1
   3   9   9   13.6565   19.3982   19.3982    0.0000   -5.7417    1.3766    1.3880   -4.1368   1215 % 0.990749 1.000  1
   1   0  10   25.3614    9.9942   -9.9942    0.0000   15.3672    2.3638    2.3698    6.4847   1218 % 0.567447 1.000  1
   2   0  10   16.3799    8.3555   -8.3555    0.0000    8.0243    1.6819    1.6860    4.7594   1219 % 0.580216 1.000  1
   3   0  10   44.1509   20.3022  -20.3022    0.0000   23.8487    2.9433    2.9590    8.0598   1220 % 0.600894 1.000  1
   6   0  10   29.7489   15.9768   15.9768    0.0000   13.7722    2.1076    2.1186    6.5005   1223 % 0.702113 1.000  1
   7   0  10   19.5064    2.2199    2.2199    0.0000   17.2865    1.5380    1.5422   11.2091   1224 % 0.745965 1.000  1
   8   0  10   13.4944    3.7964    3.7964    0.0000    9.6981    1.8119    1.8138    5.3468   1225 % 0.793559 1.000  1
  10   0  10   17.4299   10.7603  -10.7603    0.0000    6.6695    1.4974    1.5034    4.4364   1227 % 0.897545 1.000  1
   2   1  10   32.3218   27.5284   27.5284    0.0000    4.7934    1.4974    1.5257    3.1418   1232 % 0.587414 1.000  1
   3   1  10   14.1880    5.5240    5.5240    0.0000    8.6641    1.3603    1.3635    6.3542   1233 % 0.607847 1.000  1
   5   1  10   32.8268   24.3269   24.3269    0.0000    8.4999    1.7440    1.7655    4.8145   1235 % 0.669055 1.000  1
   6   1  10   44.1928   38.3478  -38.3478    0.0000    5.8449    1.8080    1.8526    3.1551   1236 % 0.708073 1.000  1
Refinement program                                                                                                 page=  17
structure :                                                                                                15:47:17 12-11-24 

   7   1  10   26.9963   21.1917  -21.1917    0.0000    5.8046    1.3650    1.3847    4.1918   1237 % 0.751577 1.000  1
   8   1  10   19.9550   11.0058   11.0058    0.0000    8.9492    1.2428    1.2514    7.1515   1238 % 0.798836 1.000  1
   9   1  10   13.7732    4.0426   -4.0426    0.0000    9.7306    1.5247    1.5271    6.3718   1239 % 0.849223 1.000  1
   0   2  10   31.3449   16.7127  -16.7127    0.0000   14.6322    2.0211    2.0337    7.1947   1243 % 0.592224 1.000  1
   2   2  10   16.5771    4.5300   -4.5300    0.0000   12.0470    1.1522    1.1568   10.4145   1245 % 0.608497 1.000  1
   3   2  10   13.3566    5.7051    5.7051    0.0000    7.6515    1.2091    1.2125    6.3106   1246 % 0.628245 1.000  1
   6   2  10   20.9595    7.2088   -7.2088    0.0000   13.7506    1.2500    1.2573   10.9371   1249 % 0.725658 1.000  1
   3   3  10   13.9212    6.0538   -6.0538    0.0000    7.8674    1.0703    1.0745    7.3222   1259 % 0.660844 1.000  1
   4   3  10   33.5321   22.6584  -22.6584    0.0000   10.8737    1.6536    1.6752    6.4910   1260 % 0.686227 1.000  1
   5   3  10   30.0033   22.6624  -22.6624    0.0000    7.3409    1.4865    1.5080    4.8681   1261 % 0.717545 1.000  1
   8   3  10    9.8387    4.7914   -4.7914    0.0000    5.0473    1.2400    1.2419    4.0641   1264 % 0.839866 1.000  1
   9   3  10   13.6418    1.8508    1.8508    0.0000   11.7911    1.1509    1.1537   10.2206   1265 % 0.887928 1.000  1
   1   4  10   19.8947   11.5866  -11.5866    0.0000    8.3081    1.2491    1.2579    6.6047   1269 % 0.675624 1.000  1
   2   4  10   16.0094    5.3304   -5.3304    0.0000   10.6789    0.9651    0.9705   11.0041   1270 % 0.686383 1.000  1
   4   4  10   29.8915   19.0255  -19.0255    0.0000   10.8660    1.5857    1.6026    6.7800   1272 % 0.727831 1.000  1
   6   4  10   15.4984   12.1272   12.1272    0.0000    3.3712    1.0614    1.0698    3.1514   1274 % 0.792107 1.000  1
   7   4  10   15.5917    0.4479   -0.4479    0.0000   15.1438    1.2218    1.2251   12.3610   1275 % 0.831225 1.000  1
   8   4  10   12.9267    3.5351    3.5351    0.0000    9.3916    1.2300    1.2326    7.6193   1276 % 0.874189 1.000  1
  10   4  10   15.0067    9.4508   -9.4508    0.0000    5.5558    1.0629    1.0692    5.1964   1278 % 0.969566 1.000  1
   0   5  10   39.4956   48.5463  -48.5463    0.0000   -9.0507    2.2243    2.2708   -3.9857   1280 % 0.726101 1.000  1
   1   5  10   35.3228   17.5173  -17.5173    0.0000   17.8055    1.5273    1.5475   11.5058   1281 % 0.729457 1.000  1
   2   5  10   32.0000   22.7466   22.7466    0.0000    9.2534    1.3687    1.3936    6.6399   1282 % 0.739433 1.000  1
   3   5  10   30.6317    1.8766    1.8766    0.0000   28.7551    1.4315    1.4425   19.9344   1283 % 0.755768 1.000  1
   4   5  10   34.4078   17.6373   17.6373    0.0000   16.7706    1.5316    1.5512   10.8117   1284 % 0.778061 1.000  1
   5   5  10   32.3435   16.1872   16.1872    0.0000   16.1562    1.4810    1.4985   10.7813   1285 % 0.805817 1.000  1
   7   5  10   22.2688   12.9949  -12.9949    0.0000    9.2739    1.1339    1.1461    8.0920   1287 % 0.875543 1.000  1
   8   5  10   17.1697   10.7404   10.7404    0.0000    6.4293    1.7385    1.7436    3.6875   1288 % 0.916431 1.000  1
   9   5  10   13.4759    4.3585   -4.3585    0.0000    9.1174    1.2949    1.2977    7.0257   1289 % 0.960670 1.000  1
   0   6  10   17.5556   11.7439  -11.7439    0.0000    5.8117    1.3756    1.3827    4.2032   1291 % 0.787192 1.000  1
   2   6  10   13.1339    0.7679   -0.7679    0.0000   12.3660    1.3781    1.3802    8.9595   1293 % 0.799507 1.000  1
   5   6  10   17.6380   23.1815  -23.1815    0.0000   -5.5434    1.0545    1.0762   -5.1508   1296 % 0.861273 1.000  1
   6   6  10    9.9549    6.1345   -6.1345    0.0000    3.8204    1.2054    1.2078    3.1630   1297 % 0.891921 1.000  1
   3   7  10    7.9373    3.1115   -3.1115    0.0000    4.8258    1.4048    1.4057    3.4329   1304*% 0.879143 1.000  1
   8   7  10    6.2290    0.6247   -0.6247    0.0000    5.6042    1.1960    1.1966    4.6835   1309*% 1.020565 1.000  1
   2   8  10   11.5499    1.8188   -1.8188    0.0000    9.7311    1.1082    1.1103    8.7641   1312 % 0.935166 1.000  1
   3   8  10   10.4690    6.5824   -6.5824    0.0000    3.8866    1.1749    1.1777    3.3002   1313 % 0.948135 1.000  1
   6   8  10    9.7314    6.2945    6.2945    0.0000    3.4369    1.0636    1.0663    3.2233   1316 % 1.015307 1.000  1
   7   8  10    7.7266    2.9220   -2.9220    0.0000    4.8046    1.2230    1.2241    3.9250   1317 % 1.046111 1.000  1
   0   9  10   15.5306   23.8371  -23.8371    0.0000   -8.3065    1.4648    1.4804   -5.6108   1318 % 0.998936 1.000  1
   3   9  10    8.0870    0.2154    0.2154    0.0000    7.8716    1.5271    1.5279    5.1521   1321*% 1.020703 1.000  1
   2   0  11   11.2071    1.6332    1.6332    0.0000    9.5739    2.5475    2.5483    3.7569   1324*% 0.635015 1.000  1
   3   0  11   47.8372   60.4935  -60.4935    0.0000  -12.6562    2.6841    2.7431   -4.6138   1325 % 0.653963 1.000  1
   4   0  11   14.6458    3.5268   -3.5268    0.0000   11.1191    1.4646    1.4673    7.5779   1326 % 0.679603 1.000  1
   6   0  11   13.0154    4.5574   -4.5574    0.0000    8.4580    1.5943    1.5965    5.2979   1328 % 0.748035 1.000  1
   8   0  11   22.0409    5.4842    5.4842    0.0000   16.5567    1.9418    1.9465    8.5058   1330 % 0.834463 1.000  1
   9   0  11   19.2743   26.6023  -26.6023    0.0000   -7.3280    1.5176    1.5371   -4.7675   1331 % 0.882819 1.000  1
  10   0  11   14.0748    0.2414   -0.2414    0.0000   13.8334    1.4636    1.4659    9.4370   1332 % 0.933906 1.000  1
  12   0  11    9.9146    3.2357   -3.2357    0.0000    6.6789    1.7550    1.7561    3.8032   1334*% 1.042645 1.000  1
   1   1  11   17.2772   11.8234   11.8234    0.0000    5.4537    1.4528    1.4594    3.7370   1335 % 0.630075 1.000  1
   3   1  11   25.2448   16.9691  -16.9691    0.0000    8.2757    1.3151    1.3304    6.2204   1337 % 0.660357 1.000  1
   5   1  11   17.9527    9.0110    9.0110    0.0000    8.9417    1.4566    1.4621    6.1155   1339 % 0.717097 1.000  1
   7   1  11   16.2911    0.7026   -0.7026    0.0000   15.5885    1.2676    1.2711   12.2641   1341 % 0.794646 1.000  1
Refinement program                                                                                                 page=  18
structure :                                                                                                15:47:17 12-11-24 

   1   2  11   21.1755   13.9346  -13.9346    0.0000    7.2409    1.3577    1.3679    5.2933   1346 % 0.649775 1.000  1
   2   2  11   16.5680   11.5355   11.5355    0.0000    5.0326    1.3339    1.3406    3.7539   1347 % 0.660955 1.000  1
   3   2  11   42.8346   32.9453   32.9453    0.0000    9.8892    2.2143    2.2443    4.4064   1348 % 0.679180 1.000  1
   4   2  11   18.3548   13.0858  -13.0858    0.0000    5.2691    1.2830    1.2918    4.0787   1349 % 0.703902 1.000  1
   5   2  11   19.9299    8.1328   -8.1328    0.0000   11.7971    1.3623    1.3687    8.6189   1350 % 0.734467 1.000  1
   6   2  11   21.1021   13.6351   13.6351    0.0000    7.4670    1.3932    1.4030    5.3223   1351 % 0.770178 1.000  1
   8   2  11   13.9284    5.4974   -5.4974    0.0000    8.4310    1.5005    1.5034    5.6081   1353 % 0.854369 1.000  1
   1   3  11   16.2573   11.7843  -11.7843    0.0000    4.4730    1.3778    1.3844    3.2310   1357 % 0.681344 1.000  1
   3   3  11   24.3639   19.0792   19.0792    0.0000    5.2847    1.2765    1.2936    4.0852   1359 % 0.709442 1.000  1
   5   3  11   18.3167   11.6599  -11.6599    0.0000    6.6568    0.9991    1.0092    6.5963   1361 % 0.762538 1.000  1
   7   3  11   11.6362    1.7177    1.7177    0.0000    9.9184    1.0914    1.0936    9.0697   1363 % 0.835881 1.000  1
   9   3  11   10.6583    4.9773    4.9773    0.0000    5.6810    1.2385    1.2407    4.5790   1365 % 0.924667 1.000  1
   2   4  11   17.8802    0.7021    0.7021    0.0000   17.1781    1.9715    1.9742    8.7014   1369 % 0.733291 1.000  1
   4   4  11   16.5680    1.0151   -1.0151    0.0000   15.5529    1.2162    1.2200   12.7485   1371 % 0.772225 1.000  1
   6   4  11   10.3634    4.2842   -4.2842    0.0000    6.0792    1.1242    1.1263    5.3976   1373 % 0.833083 1.000  1
   8   4  11   13.6602    4.4278    4.4278    0.0000    9.2324    1.2774    1.2804    7.2107   1375 % 0.911482 1.000  1
   9   4  11   16.8701   21.4939  -21.4939    0.0000   -4.6238    0.9899    1.0101   -4.5778   1376 % 0.955950 1.000  1
  10   4  11    8.3427    0.1232    0.1232    0.0000    8.2194    1.5343    1.5350    5.3545   1377*% 1.003320 1.000  1
   1   5  11   13.1947    5.8523    5.8523    0.0000    7.3425    1.2581    1.2613    5.8214   1378 % 0.773758 1.000  1
   3   5  11   14.7682    8.6360   -8.6360    0.0000    6.1322    1.1681    1.1733    5.2266   1380 % 0.798611 1.000  1
   4   5  11   16.7481   10.0394   10.0394    0.0000    6.7088    1.1136    1.1207    5.9860   1381 % 0.819739 1.000  1
   5   5  11   10.0598    3.9694    3.9694    0.0000    6.0904    1.3320    1.3337    4.5666   1382 % 0.846129 1.000  1
   7   5  11   12.6649    0.6946    0.6946    0.0000   11.9703    1.2397    1.2418    9.6393   1384 % 0.912781 1.000  1
   9   5  11   10.1143    2.8513   -2.8513    0.0000    7.2630    1.6758    1.6770    4.3309   1386 % 0.994726 1.000  1
  10   5  11    8.4794    3.6207    3.6207    0.0000    4.8587    1.3975    1.3987    3.4738   1387 % 1.040332 1.000  1
   1   6  11   15.7987   11.3776  -11.3776    0.0000    4.4212    1.2754    1.2820    3.4485   1388 % 0.831354 1.000  1
   2   6  11   10.8536    4.5527    4.5527    0.0000    6.3009    1.3636    1.3656    4.6142   1389 % 0.840122 1.000  1
   5   6  11   13.4981    6.7819   -6.7819    0.0000    6.7162    1.1742    1.1781    5.7008   1392 % 0.899102 1.000  1
   8   6  11    9.0222    3.6137   -3.6137    0.0000    5.4085    1.7235    1.7246    3.1361   1395*% 0.999444 1.000  1
   1   7  11   10.7191    6.4977   -6.4977    0.0000    4.2214    1.3667    1.3691    3.0833   1397 % 0.894655 1.000  1
   2   7  11   19.6316   27.1557   27.1557    0.0000   -7.5241    1.0519    1.0809   -6.9607   1398 % 0.902808 1.000  1
   4   7  11   11.6705   16.6623  -16.6623    0.0000   -4.9919    1.2553    1.2645   -3.9478   1400 % 0.934708 1.000  1
   7   7  11    7.3485    1.1941    1.1941    0.0000    6.1544    1.2520    1.2527    4.9128   1403*% 1.017288 1.000  1
   2   8  11    8.4499    0.3932   -0.3932    0.0000    8.0566    1.2781    1.2791    6.2988   1405 % 0.970118 1.000  1
   3   8  11   15.2840   21.5462  -21.5462    0.0000   -6.2622    1.1581    1.1747   -5.3310   1406 % 0.982625 1.000  1
   4   8  11    7.7524    1.3411    1.3411    0.0000    6.4113    1.5479    1.5486    4.1401   1407*% 0.999873 1.000  1
   1   9  11    6.9498    2.2915    2.2915    0.0000    4.6583    1.3813    1.3820    3.3706   1410*% 1.034094 1.000  1
   3   0  12   18.7056    4.3041    4.3041    0.0000   14.4016    1.7321    1.7358    8.2967   1414 % 0.707533 1.000  1
   9   0  12   16.0717    4.6973    4.6973    0.0000   11.3745    1.7266    1.7296    6.5765   1420 % 0.923204 1.000  1
  10   0  12   10.0548    1.1149    1.1149    0.0000    8.9400    2.0140    2.0148    4.4371   1421*% 0.972170 1.000  1
   1   1  12   16.1245    2.5823   -2.5823    0.0000   13.5422    2.3970    2.3989    5.6452   1424 % 0.685514 1.000  1
   2   1  12   14.6799    6.6508   -6.6508    0.0000    8.0292    1.1921    1.1963    6.7114   1425 % 0.696121 1.000  1
   3   1  12   11.4586    3.2752    3.2752    0.0000    8.1835    2.1338    2.1350    3.8331   1426*% 0.713448 1.000  1
   5   1  12   19.2380    8.7164    8.7164    0.0000   10.5216    1.7569    1.7619    5.9718   1428 % 0.766266 1.000  1
   7   1  12   16.0655    5.4248   -5.4248    0.0000   10.6406    1.5001    1.5036    7.0767   1430 % 0.839284 1.000  1
   8   1  12   11.6146    5.2291    5.2291    0.0000    6.3856    1.5713    1.5733    4.0587   1431 % 0.881855 1.000  1
   9   1  12   13.3866    5.2777   -5.2777    0.0000    8.1088    1.3521    1.3550    5.9844   1432 % 0.927744 1.000  1
   0   2  12   22.7134    4.5539   -4.5539    0.0000   18.1595    1.6510    1.6566   10.9618   1435 % 0.700184 1.000  1
   2   2  12   17.0088    7.5831   -7.5831    0.0000    9.4257    1.0024    1.0091    9.3405   1437 % 0.714001 1.000  1
   3   2  12   11.4543    5.0146   -5.0146    0.0000    6.4396    1.1961    1.1986    5.3727   1438 % 0.730904 1.000  1
   6   2  12   13.4573    1.8030    1.8030    0.0000   11.6544    1.9506    1.9522    5.9698   1441 % 0.816155 1.000  1
   9   2  12   15.8524    5.6213   -5.6213    0.0000   10.2312    1.6874    1.6905    6.0520   1444 % 0.941235 1.000  1
Refinement program                                                                                                 page=  19
structure :                                                                                                15:47:17 12-11-24 

   0   3  12   38.4604   23.2515  -23.2515    0.0000   15.2089    2.1672    2.1868    6.9549   1447 % 0.729576 1.000  1
   1   3  12   22.5987    9.6165    9.6165    0.0000   12.9822    1.4226    1.4308    9.0735   1448 % 0.732916 1.000  1
   2   3  12   13.8852    6.5288    6.5288    0.0000    7.3564    1.0551    1.0595    6.9435   1449 % 0.742846 1.000  1
   3   3  12   12.4218    5.1467   -5.1467    0.0000    7.2751    1.2076    1.2104    6.0104   1450 % 0.759107 1.000  1
   5   3  12   19.4833    9.7679   -9.7679    0.0000    9.7154    1.2549    1.2625    7.6955   1452 % 0.808949 1.000  1
   7   3  12   15.0964    9.0330    9.0330    0.0000    6.0633    1.0963    1.1022    5.5010   1454 % 0.878426 1.000  1
   9   3  12    6.7454    1.4329    1.4329    0.0000    5.3125    1.7197    1.7202    3.0883   1456*% 0.963299 1.000  1
   2   4  12   12.9112    8.4649   -8.4649    0.0000    4.4464    1.2470    1.2511    3.5539   1460 % 0.781441 1.000  1
   3   4  12    9.6644    3.5338    3.5338    0.0000    6.1305    1.2934    1.2949    4.7343   1461 % 0.796916 1.000  1
   6   4  12   13.1377    8.9117    8.9117    0.0000    4.2260    1.1950    1.1996    3.5227   1464 % 0.875764 1.000  1
   9   4  12    9.9146    4.1070    4.1070    0.0000    5.8076    1.3213    1.3229    4.3899   1467 % 0.993366 1.000  1
  10   4  12    8.8487    0.1187    0.1187    0.0000    8.7301    1.4861    1.4870    5.8711   1468*% 1.039032 1.000  1
   0   5  12   23.5733   17.7465   17.7465    0.0000    5.8267    1.7689    1.7801    3.2733   1469 % 0.816549 1.000  1
   1   5  12   14.2267    2.1429    2.1429    0.0000   12.0838    1.2371    1.2400    9.7454   1470 % 0.819534 1.000  1
   2   5  12   12.9190    4.7238   -4.7238    0.0000    8.1951    1.3198    1.3224    6.1970   1471 % 0.828427 1.000  1
   3   5  12   11.3842    0.5229   -0.5229    0.0000   10.8613    1.2034    1.2052    9.0119   1472 % 0.843039 1.000  1
   5   5  12   21.5893    4.5819    4.5819    0.0000   17.0075    1.4938    1.4995   11.3425   1474 % 0.888184 1.000  1
   6   5  12   27.2507   17.2081   17.2081    0.0000   10.0426    2.6366    2.6451    3.7968   1475 % 0.917934 1.000  1
   7   5  12   17.3810    0.8498   -0.8498    0.0000   16.5312    1.3866    1.3902   11.8911   1476 % 0.951895 1.000  1
   8   5  12   11.7431    4.2755    4.2755    0.0000    7.4676    1.2475    1.2499    5.9747   1477 % 0.989634 1.000  1
   0   6  12   24.4786    5.2545   -5.2545    0.0000   19.2240    2.1223    2.1274    9.0364   1479 % 0.871321 1.000  1
   1   6  12   22.6119   28.3489  -28.3489    0.0000   -5.7370    1.4660    1.4899   -3.8505   1480 % 0.874120 1.000  1
   2   6  12   20.5085    1.7498   -1.7498    0.0000   18.7588    1.3897    1.3948   13.4493   1481 % 0.882462 1.000  1
   3   6  12   21.1424    3.1473   -3.1473    0.0000   17.9951    1.2321    1.2384   14.5307   1482 % 0.896194 1.000  1
   4   6  12   22.2329    6.2864    6.2864    0.0000   15.9465    1.3763    1.3833   11.5281   1483 % 0.915072 1.000  1
   6   6  12   17.6238    1.0725   -1.0725    0.0000   16.5513    1.2256    1.2299   13.4579   1485 % 0.966981 1.000  1
   8   6  12   12.6728    3.2996   -3.2996    0.0000    9.3732    1.3415    1.3437    6.9756   1487 % 1.035290 1.000  1
   1   7  12   15.6141    8.5335    8.5335    0.0000    7.0806    1.2489    1.2541    5.6461   1489 % 0.934529 1.000  1
   3   7  12   11.6276    3.0158   -3.0158    0.0000    8.6118    1.1266    1.1289    7.6285   1491 % 0.955208 1.000  1
   5   7  12   11.0136    6.5012   -6.5012    0.0000    4.5124    1.2984    1.3010    3.4683   1493 % 0.995278 1.000  1
   1   8  12   16.4985   20.7103   20.7103    0.0000   -4.2118    1.1395    1.1559   -3.6437   1496 % 0.999705 1.000  1
   4   0  13   16.9676    2.1498   -2.1498    0.0000   14.8178    1.6296    1.6326    9.0761   1503 % 0.783629 1.000  1
   5   0  13   14.6595    1.2097    1.2097    0.0000   13.4497    1.8725    1.8744    7.1753   1504 % 0.811195 1.000  1
   7   0  13   24.2136   17.7092  -17.7092    0.0000    6.5044    1.8708    1.8816    3.4568   1506 % 0.880495 1.000  1
   2   1  13   28.7280   22.2913   22.2913    0.0000    6.4367    1.4846    1.5049    4.2772   1511 % 0.750907 1.000  1
   8   1  13   23.6875   18.4843   18.4843    0.0000    5.2032    1.4987    1.5125    3.4403   1517 % 0.925714 1.000  1
   2   2  13   17.4213   13.6743  -13.6743    0.0000    3.7469    1.1652    1.1749    3.1892   1521 % 0.767512 1.000  1
   6   2  13   11.8491    6.1334    6.1334    0.0000    5.7157    1.4220    1.4246    4.0122   1525 % 0.863358 1.000  1
   7   2  13   19.0289   11.3712   11.3712    0.0000    7.6577    1.3112    1.3190    5.8056   1526 % 0.899382 1.000  1
   2   3  13   24.5703   16.0107  -16.0107    0.0000    8.5596    1.3126    1.3267    6.4520   1531 % 0.794416 1.000  1
   4   3  13   17.1901    9.5034    9.5034    0.0000    7.6868    1.0791    1.0864    7.0752   1533 % 0.830490 1.000  1
   5   3  13   11.0272    6.0646   -6.0646    0.0000    4.9626    1.3829    1.3853    3.5824   1534 % 0.856550 1.000  1
   2   4  13   17.3609    6.7664    6.7664    0.0000   10.5945    2.3098    2.3126    4.5812   1540 % 0.830619 1.000  1
   3   4  13   22.3361   18.5938   18.5938    0.0000    3.7423    1.1528    1.1699    3.1987   1541 % 0.845194 1.000  1
   4   4  13   10.2176    2.9012   -2.9012    0.0000    7.3164    1.3457    1.3472    5.4308   1542 % 0.865185 1.000  1
   5   4  13   10.9087    0.5485   -0.5485    0.0000   10.3602    1.1459    1.1476    9.0276   1543 % 0.890229 1.000  1
   8   5  13   24.6759   14.0218   14.0218    0.0000   10.6541    1.4630    1.4743    7.2263   1555 % 1.028909 1.000  1
   5   7  13    9.5499    3.1310   -3.1310    0.0000    6.4188    1.5969    1.5980    4.0167   1567*% 1.034338 1.000  1
   2   0  14   11.1445    0.5394    0.5394    0.0000   10.6051    3.1092    3.1098    3.4102   1571*% 0.800673 1.000  1
   3   0  14    9.4446    0.9784    0.9784    0.0000    8.4662    2.4088    2.4094    3.5138   1572*% 0.815782 1.000  1
   5   0  14   17.5471   11.8290   11.8290    0.0000    5.7181    1.8664    1.8716    3.0551   1574 % 0.862355 1.000  1
   0   1  14   29.8345   23.0347  -23.0347    0.0000    6.7998    1.9172    1.9341    3.5157   1579 % 0.793689 1.000  1
Refinement program                                                                                                 page=  20
structure :                                                                                                15:47:17 12-11-24 

   2   1  14   14.2232    8.4967    8.4967    0.0000    5.7265    1.4167    1.4208    4.0306   1581 % 0.805904 1.000  1
   8   1  14    9.1488    1.7939    1.7939    0.0000    7.3548    1.7981    1.7989    4.0885   1587*% 0.970859 1.000  1
   9   1  14   10.8213    4.9942    4.9942    0.0000    5.8271    1.6634    1.6651    3.4996   1588 % 1.012723 1.000  1
   1   2  14   15.2020    3.1406   -3.1406    0.0000   12.0614    1.2959    1.2991    9.2844   1590 % 0.812429 1.000  1
   5   2  14   16.5590    6.7121   -6.7121    0.0000    9.8469    1.2863    1.2910    7.6272   1594 % 0.881632 1.000  1
   7   2  14    9.8387    0.1265   -0.1265    0.0000    9.7122    1.7634    1.7644    5.5047   1596*% 0.945785 1.000  1
   8   2  14    9.6281    0.3856    0.3856    0.0000    9.2425    1.9734    1.9742    4.6817   1597*% 0.983758 1.000  1
   3   3  14   11.5065    1.3225   -1.3225    0.0000   10.1840    1.4340    1.4355    7.0942   1602 % 0.860896 1.000  1
   4   3  14   15.3623   10.4252  -10.4252    0.0000    4.9371    1.1294    1.1361    4.3458   1603 % 0.880531 1.000  1
   0   4  14   20.5985   15.4797  -15.4797    0.0000    5.1189    1.6215    1.6307    3.1390   1609 % 0.869488 1.000  1
   2   4  14    8.0561    1.5030    1.5030    0.0000    6.5530    1.7627    1.7633    3.7163   1611*% 0.880652 1.000  1
   3   4  14   10.0000    0.1658    0.1658    0.0000    9.8342    1.2650    1.2663    7.7660   1612 % 0.894412 1.000  1
   5   4  14   15.4175    9.4601    9.4601    0.0000    5.9574    1.2324    1.2380    4.8122   1614 % 0.937085 1.000  1
   6   4  14   15.1526   11.4208  -11.4208    0.0000    3.7317    1.1450    1.1521    3.2390   1615 % 0.965329 1.000  1
   2   5  14   10.5404    4.0685    4.0685    0.0000    6.4719    1.2381    1.2400    5.2192   1620 % 0.922599 1.000  1
   3   5  14    7.7266    0.3929   -0.3929    0.0000    7.3337    1.6566    1.6572    4.4253   1621*% 0.935742 1.000  1
   6   5  14   12.5618    6.9779   -6.9779    0.0000    5.5839    1.3692    1.3723    4.0689   1624 % 1.003743 1.000  1
   1   6  14    9.7928    0.1464    0.1464    0.0000    9.6465    2.1138    2.1145    4.5620   1627*% 0.963838 1.000  1
   5   6  14   10.3634    5.4760   -5.4760    0.0000    4.8874    1.5053    1.5071    3.2428   1631 % 1.022848 1.000  1
   2   7  14   14.6322    7.5822   -7.5822    0.0000    7.0500    1.3908    1.3947    5.0548   1634 % 1.026107 1.000  1
   3   7  14   12.9923    1.7025   -1.7025    0.0000   11.2898    1.4316    1.4336    7.8749   1635 % 1.037940 1.000  1
   4   0  15   14.2302   26.5375   26.5375    0.0000  -12.3073    2.0976    2.1104   -5.8317   1639 % 0.889751 1.000  1
   6   0  15   19.9474    2.7687    2.7687    0.0000   17.1788    1.7070    1.7110   10.0401   1641 % 0.943054 1.000  1
   7   0  15   10.6489    2.6980    2.6980    0.0000    7.9510    2.1035    2.1045    3.7781   1642*% 0.976142 1.000  1
   2   1  15   12.2270    3.2130   -3.2130    0.0000    9.0141    1.8034    1.8050    4.9941   1645 % 0.861071 1.000  1
   5   1  15   10.4451    3.6556   -3.6556    0.0000    6.7895    1.9722    1.9734    3.4406   1648*% 0.918708 1.000  1
   8   1  15    9.1324    1.8100   -1.8100    0.0000    7.3224    1.7465    1.7474    4.1905   1651*% 1.017118 1.000  1
   1   2  15   12.0499    0.5675   -0.5675    0.0000   11.4823    1.3320    1.3338    8.6088   1652 % 0.867181 1.000  1
   2   2  15   26.7039   22.3515   22.3515    0.0000    4.3524    1.3668    1.3876    3.1367   1653 % 0.875590 1.000  1
   3   2  15   13.8420    4.5419   -4.5419    0.0000    9.3001    1.4124    1.4151    6.5720   1654 % 0.889427 1.000  1
   5   2  15   13.5499    8.1618    8.1618    0.0000    5.3881    1.2731    1.2772    4.2186   1656 % 0.932329 1.000  1
   7   2  15   10.5641    3.1133   -3.1133    0.0000    7.4508    1.8459    1.8471    4.0339   1658*% 0.993213 1.000  1
   2   3  15   15.9060    3.4018    3.4018    0.0000   12.5041    2.0778    2.0800    6.0114   1661 % 0.899266 1.000  1
   4   3  15   14.2583    8.5299   -8.5299    0.0000    5.7285    1.4553    1.4593    3.9255   1663 % 0.931288 1.000  1
   1   4  15    9.1214    0.8335    0.8335    0.0000    8.2879    1.6335    1.6344    5.0709   1667*% 0.923502 1.000  1
   2   4  15   21.9522   27.7001  -27.7001    0.0000   -5.7478    1.3302    1.3552   -4.2414   1668 % 0.931403 1.000  1
   3   4  15   11.3314    2.6405    2.6405    0.0000    8.6908    1.2267    1.2286    7.0737   1669 % 0.944423 1.000  1
   4   4  15   14.7580   20.7735   20.7735    0.0000   -6.0155    1.1417    1.1574   -5.1973   1670 % 0.962355 1.000  1
   6   4  15    8.3726    3.0962    3.0962    0.0000    5.2764    1.5885    1.5895    3.3196   1672*% 1.011841 1.000  1
   2   5  15   13.9750    2.4685   -2.4685    0.0000   11.5065    1.1592    1.1622    9.9007   1675 % 0.971160 1.000  1
   5   5  15    6.6708    0.2157   -0.2157    0.0000    6.4551    1.7839    1.7843    3.6177   1678*% 1.022610 1.000  1
   1   6  15    7.5100    0.1140   -0.1140    0.0000    7.3960    1.7377    1.7382    4.2549   1679*% 1.010419 1.000  1
   3   6  15    9.7057    2.8338   -2.8338    0.0000    6.8719    1.5506    1.5518    4.4282   1681 % 1.029575 1.000  1
   1   2  16    9.2844    0.8552    0.8552    0.0000    8.4292    1.6425    1.6434    5.1290   1700*% 0.922121 1.000  1
   5   2  16   12.4660    5.1654   -5.1654    0.0000    7.3006    1.4038    1.4063    5.1913   1704 % 0.983637 1.000  1
   1   3  16   17.8718   11.7723   11.7723    0.0000    6.0995    1.3093    1.3169    4.6317   1708 % 0.944632 1.000  1
   5   4  16   12.0623    7.4569    7.4569    0.0000    4.6055    1.3264    1.3297    3.4636   1719 % 1.033632 1.000  1
   2   5  16    6.5038    0.2868   -0.2868    0.0000    6.2171    1.5375    1.5380    4.0423   1722*% 1.020517 1.000  1
   0   2  18   10.0698    0.6093   -0.6093    0.0000    9.4605    1.7031    1.7041    5.5515   1755*% 1.030077 1.000  1


Refinement program                                                                                                 page=  21
structure :                                                                                                15:47:17 12-11-24 


***********************************************************
* Fo/Fc list of worst fitted reflections after last cycle *
***********************************************************

   h   k   l     Fo        Fc        A         B        Fo-Fc    sig(Fo) sqr(1/w)  sqr(wdFq)   nref    SinThL   ext  sc
   1   1   2   83.0289  231.3140  231.3140    0.0000 -148.2850    3.6445    4.1327  -35.8809    222 % 0.161163 1.000  1             
   0   1   2   83.5392  307.0160  307.0160    0.0000 -223.4770    5.9828    6.5047  -34.3564    221 % 0.145220 1.000  1             
   0   4   0  105.6590  240.7270  240.7270    0.0000 -135.0680    5.3384    5.7213  -23.6077     28 % 0.366703 1.000  1             
   0   2   0  133.1790  340.4080 -340.4080    0.0000 -207.2290    9.3652    9.7992  -21.1476     13 % 0.183352 1.000  1             
   3   5  10   30.6317    1.8766    1.8766    0.0000   28.7551    1.4315    1.4425   19.9344   1283 % 0.755768 1.000  1             
   2   4   4   27.1348    7.7324    7.7324    0.0000   19.4025    0.9784    0.9929   19.5409    540 % 0.452491 1.000  1             
  12   1   1   14.3108    0.9334   -0.9334    0.0000   13.3775    0.6848    0.6898   19.3932     97 % 0.845564 1.000  1             
   5   1   1   22.2126    6.0670    6.0670    0.0000   16.1456    0.8621    0.8730   18.4940     90 % 0.365642 1.000  1             
   3   2   4   59.6414   13.3626  -13.3626    0.0000   46.2788    2.5142    2.5400   18.2200    511 % 0.358216 1.000  1             
   3   5   6   21.4173    0.8331   -0.8331    0.0000   20.5842    1.1323    1.1390   18.0719    821 % 0.606823 1.000  1             

Statistics as a function of sin(th)/lambda and structure factors
sin(th)/lambda
                  limits       0.498562  0.630435  0.724234  0.795733  0.859373  0.918141  0.978410  1.047983
                  number +          122       148       141       128       145       129       131       104
                         -           69        42        50        63        45        62        59        87
                  together          191       190       191       191       190       191       190       191
                  av. wdFq      62.3638   40.4704   33.4315   32.3715   30.9910   24.3250   21.6369   12.6277
                  numerator +    1412.0    1300.3    1039.8     806.2     853.2     720.4     630.3     393.7
                            -   -1815.5    -247.3    -215.8    -230.9    -176.5    -218.5    -179.5    -240.2
                  together       3227.5    1547.5    1255.6    1037.1    1029.7     938.9     809.8     633.9
                  denominator   10900.4    6420.1    4937.6    3987.2    3173.3    2902.0    2436.1    2194.7
                  R factor        29.61     24.10     25.43     26.01     32.45     32.35     33.24     28.88
struct. factors
                  limits           10.4      12.5      14.7      17.4      21.2      28.0      42.0     133.3      unobs
                  number +          151       138       134       140       127       122       126       110       196
                         -           40        52        57        51        63        69        64        81        36
                  together          191       190       191       191       190       191       190       191       232
                  av. wdFq      19.2720   23.4545   34.5832   31.8655   33.7548   36.2262   34.4663   44.5878    6.8423
                  numerator +     691.8     713.5     856.5     845.6     900.0     888.8    1096.4    1163.3     884.9
                            -    -114.5    -120.1    -188.8    -179.6    -192.4    -262.6    -322.3   -1943.7     -79.3
                  together        806.3     833.6    1045.3    1025.2    1092.4    1151.4    1418.7    3107.1     964.1
                  denominator    1743.0    2186.0    2595.5    3059.7    3636.9    4631.4    6450.7   12648.3    1913.5
                  R factor        46.26     38.14     40.27     33.51     30.04     24.86     21.99     24.57     50.38

                                 final check                    sin(th)/lambda     structure factors
                                               number +              1048                  1048
                                                      -               477                   477
                                               together              1525                  1525
                                               numerator +         7156.0                7156.0
                                                         -        -3324.1               -3324.1
                                               together           10480.1               10480.1
                                               denominator        36951.5               36951.5
                                               R-factor             28.36                 28.36


Refinement program                                                                                                 page=  22
structure :                                                                                                15:47:17 12-11-24 


Last screen information window:

--------------------------------------------------------------------------
|R factors : [1757=1525+232/17],    Damping factor:   1.0000             |
|GOF(obs)=  5.72    GOF(all)=  5.41                                      |
|R(obs)=  28.36    wR(obs)=  35.59    R(all)=   29.45    wR(all)=  35.95 |
|Last wR(all): 36.87 35.96 35.95                                         |
|Maximum change/s.u. :   -0.0302 for Uiso[O2]                            |
--------------------------------------------------------------------------

**********************************
* R-factors for individual zones *
**********************************

                  Robs  wRobs   Rall  wRall  nobs  nall

**********************
* R-factors overview *
**********************

Cycle   Robs  wRobs   Rall  wRall  nobs  nall   np nall/np nskip nover  damp  gofobs gofall av ch/su       max ch/su            
   0   29.31  36.49  30.49  36.87  1525  1757   17  103.35     0     0 1.0000   5.87   5.55   0.6302     2.2706 scale1          
   1   28.35  35.60  29.43  35.96  1525  1757   17  103.35     0     0 1.0000   5.72   5.41   0.1108     0.4291 Uiso[Ba1]       
   2   28.36  35.59  29.45  35.95  1525  1757   17  103.35     0     0 1.0000   5.72   5.41   0.0106    -0.0302 Uiso[O2]        
   3   28.36  35.59  29.45  35.95  1525  1757   17  103.35                                                                      


Refinement program                                                                                                 page=  23
structure :                                                                                                15:47:17 12-11-24 


********************
* Changes overview *
********************


            scale1    scale2    scale3    scale4    scale5    scale6
   0        7.809286* 0.000000  0.000000  0.000000  0.000000  0.000000   2.27
   1        8.192101* 0.000000  0.000000  0.000000  0.000000  0.000000   0.26
   2        8.233117* 0.000000  0.000000  0.000000  0.000000  0.000000  -0.03
   3        8.229037  0.000000  0.000000  0.000000  0.000000  0.000000
  su        0.160504  0.000000  0.000000  0.000000  0.000000  0.000000
================================================================================================================================
           TOverall   sclam/2   sc3lam
   0        0.000000  0.000000  0.000000   0.00
   1        0.000000  0.000000  0.000000   0.00
   2        0.000000  0.000000  0.000000   0.00
   3        0.000000  0.000000  0.000000
  su        0.000000  0.000000  0.000000
================================================================================================================================
Ba1           occ        x         y         z       Uiso
   0        0.500000  0.343316  0.250000  0.315999  0.006777* -2.19
   1        0.500000  0.343309  0.250000  0.316053  0.005706*  0.43
   2        0.500000  0.343309  0.250000  0.316032  0.005891* -0.03
   3        0.500000  0.343310  0.250000  0.316034  0.005880
  su        0.000000  0.000229  0.000000  0.000228  0.000434
================================================================================================================================
S1            occ        x         y         z       Uiso
   0        0.500000  0.689502  0.250000 -0.062996  0.009619* -1.65
   1        0.500000  0.689772  0.250000 -0.063069  0.008016*  0.27
   2        0.500000  0.689659  0.250000 -0.063041  0.008243* -0.02
   3        0.500000  0.689674  0.250000 -0.063044  0.008226
  su        0.000000  0.000786  0.000000  0.000746  0.000840
================================================================================================================================
O1            occ        x         y         z       Uiso
   0        0.500000  0.606235  0.250000  0.092230  0.013863* -0.91
   1        0.500000  0.606054  0.250000  0.092715  0.012102*  0.14
   2        0.500000  0.605965  0.250000  0.092633* 0.012330   0.01
   3        0.500000  0.605977  0.250000  0.092646  0.012315
  su        0.000000  0.001609  0.000000  0.001464  0.001670
================================================================================================================================
O2            occ        x         y         z       Uiso
   0        1.000000  0.188233  0.523723  0.082014  0.009782* -1.44
   1        1.000000  0.188136  0.523612  0.082068  0.008083*  0.25
   2        1.000000  0.188152  0.523573  0.082104  0.008334* -0.03
   3        1.000000  0.188151  0.523575  0.082103  0.008303
  su        0.000000  0.000951  0.001318  0.000882  0.001017
================================================================================================================================


Refinement program                                                                                                 page=  24
structure :                                                                                                15:47:17 12-11-24 

O3            occ        x         y         z       Uiso
   0        0.500000  0.568278  0.250000 -0.171659  0.038773* -0.76
   1        0.500000  0.568536  0.250000 -0.172249* 0.035066  -0.03
   2        0.500000  0.568549  0.250000 -0.172329  0.034946* -0.01
   3        0.500000  0.568566  0.250000 -0.172324  0.034921
  su        0.000000  0.003326  0.000000  0.002582  0.003979
================================================================================================================================

There were no correlations larger than  0.900 in the last refinement cycle


Refinement program                                                                                                 page=  25
structure :                                                                                                15:47:17 12-11-24 


Program started at 15:47:17 ended   at 15:47:18 cpu time :      1.16
