# Supplementary material for: On the use of beam precession for serial electron crystallography
Source: J Appl Crystallogr. 2025 Jul 25;58(Pt 4):1249–60. doi: 10.1107/S1600576725005606 (PMC12321033; doi:10.1107/S1600576725005606)
Supplement: Supplementary file 2 [file j-58-01249-sup2.zip › F200_3DED_cry2_dynRef.cif]

#=======================================================================
data_global
#=======================================================================

_audit_creation_method                   'Jana2020 1.3.57'


# 1. PROCESSING SUMMARY (IUCr Office Use Only)

_journal_date_recd_electronic            ?
_journal_date_to_coeditor                ?
_journal_date_from_coeditor              ?
_journal_date_accepted                   ?
_journal_date_printers_first             ?
_journal_date_printers_final             ?
_journal_date_proofs_out                 ?
_journal_date_proofs_in                  ?
_journal_coeditor_name                   ?
_journal_coeditor_code                   ?
_journal_coeditor_notes
; ?
;
_journal_techeditor_code                 ?
_journal_paper_category                  ?
_journal_techeditor_notes
; ?
;
_journal_coden_ASTM                      ?
_journal_name_full                       'Acta Crystallographica Section C'
_journal_year                            ?
_journal_volume                          ?
_journal_issue                           ?
_journal_page_first                      ?
_journal_page_last                       ?
_journal_suppl_publ_number               ?
_journal_suppl_publ_pages                ?

#=======================================================================

# 2. SUBMISSION DETAILS

_publ_contact_author_name                ?
_publ_contact_author_address
; ?
;
_publ_contact_author_email               ?
_publ_contact_author_fax                 ?
_publ_contact_author_phone               ?

_publ_requested_journal                  'Acta Crystallographica Section C'
_publ_requested_category                 ?

_publ_contact_letter
; ?
;

#=======================================================================

# 3. TITLE AND AUTHOR LIST

_publ_section_title
; ?
;
_publ_section_title_footnote
; ?
;
loop_
 _publ_author_name
 _publ_author_footnote
 _publ_author_address
; ?      # name
;
; ?      # footnote
;
; ?      # address
;

#=======================================================================

# 4. TEXT

_publ_section_synopsis
; ?
;
_publ_section_abstract
; ?
;
_publ_section_comment
; ?
;
_publ_section_introduction
; ?
;
_publ_section_experimental
; ?
;
_publ_section_exptl_prep
; ?
;
_publ_section_exptl_refinement
; ?
;
_publ_section_exptl_solution
; ?
;
_publ_section_discussion
; ?
;
_publ_section_acknowledgements
; ?
;
_publ_section_references
;
;
_publ_section_figure_captions
; ?
;
_publ_section_table_legends
; ?
;

#=======================================================================
data_I
#=======================================================================

# 5. CHEMICAL DATA

_chemical_name_systematic
; ?
;
_chemical_name_common                    ?
_chemical_formula_moiety                 ?
_chemical_formula_structural             ?
_chemical_formula_analytical             ?
_chemical_formula_iupac                  ?
_chemical_formula_sum                    'Ba4 O16 S4'
_chemical_formula_weight                 933.6
_chemical_melting_point                  ?
_chemical_compound_source                ?
_chemical_absolute_configuration         .

#=======================================================================

# 6. CRYSTAL DATA

_symmetry_cell_setting                   orthorhombic
_symmetry_space_group_name_H-M           'P c m n'
_symmetry_space_group_name_Hall          '-P -2xac;-2yb;-2zabc'
_symmetry_Int_Tables_number              62

loop_
 _space_group_symop_id
 _space_group_symop_operation_xyz
 1   x,y,z
 2   -x+1/2,-y+1/2,z+1/2
 3   -x,y+1/2,-z
 4   x+1/2,-y,-z+1/2
 5   -x,-y,-z
 6   x+1/2,y+1/2,-z+1/2
 7   x,-y+1/2,z
 8   -x+1/2,y,z+1/2

_cell_length_a                           7.154
_cell_length_b                           5.454
_cell_length_c                           8.879
_cell_angle_alpha                        90
_cell_angle_beta                         90
_cell_angle_gamma                        90
_cell_volume                             346.44

loop_
 _twin_individual_id
 _twin_individual_mass_fraction_refined
 _twin_individual_twin_matrix_11
 _twin_individual_twin_matrix_12
 _twin_individual_twin_matrix_13
 _twin_individual_twin_matrix_21
 _twin_individual_twin_matrix_22
 _twin_individual_twin_matrix_23
 _twin_individual_twin_matrix_31
 _twin_individual_twin_matrix_32
 _twin_individual_twin_matrix_33
 ? ? ? ? ? ? ? ? ? ? ?

_cell_formula_units_Z                    1

_cell_measurement_reflns_used         3553
_cell_measurement_theta_min          0.128
_cell_measurement_theta_max          1.576
_cell_measurement_temperature            ?
_cell_special_details
; ?
;

_exptl_crystal_density_diffrn            4.4748
_exptl_crystal_density_meas              ?
_exptl_crystal_density_method            ?
_exptl_crystal_F_000                     125.44

_exptl_absorpt_coefficient_mu            0
_exptl_crystal_description               ?
_exptl_crystal_size_max                  ?
_exptl_crystal_size_mid                  ?
_exptl_crystal_size_min                  ?
_exptl_crystal_size_rad                  ?
_exptl_crystal_colour                    ?
_exptl_absorpt_correction_type           ?
_exptl_absorpt_process_details           ?
_exptl_absorpt_correction_T_min          ?
_exptl_absorpt_correction_T_max          ?
loop_
 _exptl_crystal_face_index_h
 _exptl_crystal_face_index_k
 _exptl_crystal_face_index_l
 _exptl_crystal_face_perp_dist
 ? ? ? ?

#=======================================================================

# 7. EXPERIMENTAL DATA

_exptl_special_details                   ?

_diffrn_ambient_temperature              293
_diffrn_source                           ?
_diffrn_source_power                     ?
_diffrn_source_voltage                   ?
_diffrn_source_current                   ?
_diffrn_radiation_type                   electron
_diffrn_radiation_source                 ?
_diffrn_radiation_wavelength             0.02517
_diffrn_radiation_monochromator          ?
_diffrn_measurement_details              ?
_diffrn_radiation_monochromator          ?
_diffrn_measurement_device_type          ?
_diffrn_detector                         ?
_diffrn_detector_area_resol_mean         ?
_diffrn_measurement_method               ?
_diffrn_measurement_specimen_support     ?

_diffrn_reflns_number                    27236
_diffrn_reflns_theta_min                 0.12
_diffrn_reflns_theta_max                 1.38
_diffrn_reflns_theta_full                1.38
_diffrn_measured_fraction_theta_max      0.79
_diffrn_measured_fraction_theta_full     0.79
_diffrn_reflns_av_R_equivalents          ?
_diffrn_reflns_av_unetI/netI             0.0332
_diffrn_reflns_limit_h_min               -14
_diffrn_reflns_limit_h_max               14
_diffrn_reflns_limit_k_min               -10
_diffrn_reflns_limit_k_max               10
_diffrn_reflns_limit_l_min               -15
_diffrn_reflns_limit_l_max               15
_diffrn_reflns_reduction_process
;
data collection geometry: precession
dstarmax:  2.000
RC width:  0.00110
mosaicity:  0.060
tilt axis position:   15.313
reflection size:   52.000
Virtual frame settings: number of merged frames:  1
                        step between frames:      1
                        intensity integration: only on the actual frame
;

_diffrn_standards_number                 ?
_diffrn_standards_interval_count         ?
_diffrn_standards_interval_time          ?
_diffrn_standards_decay_%                ?
loop_
_diffrn_standard_refln_index_h
_diffrn_standard_refln_index_k
_diffrn_standard_refln_index_l
  ? ? ?

_diffrn_radiation_probe                  electron

#=======================================================================

# 8. REFINEMENT DATA

_refine_special_details
; ?
;

_reflns_number_total                     13025
_reflns_number_gt                        11880
_reflns_threshold_expression             'I>3\s(I)'

_refine_ls_structure_factor_coef         F
_refine_ls_R_factor_gt                   0.1394
_refine_ls_wR_factor_gt                  0.1573
_refine_ls_R_factor_all                  0.1428
_refine_ls_wR_factor_ref                 0.1575
_refine_ls_goodness_of_fit_ref           5.9286
_refine_ls_goodness_of_fit_gt            6.1950
_refine_ls_restrained_S_gt               ?
_refine_ls_restrained_S_all              ?
_refine_ls_number_reflns                 13025
_refine_ls_number_parameters             135
_refine_ls_number_restraints             0
_refine_ls_number_constraints            0
_refine_ls_weighting_scheme              sigma
_refine_ls_weighting_details             'calc w=1/[\s^2^(Fo)+(0.01P)^2^+0.0000P] where P=(Fo+2Fc)/3'
_refine_ls_hydrogen_treatment            ?
_refine_ls_shift/su_max                  0.0427
_refine_ls_shift/su_mean                 0.0020
_refine_diff_density_max                 2.26
_refine_diff_density_min                 -3.05
_refine_ls_extinction_method             'none'
_refine_ls_extinction_coef               ?
_refine_ls_extinction_expression         ?
_refine_ls_abs_structure_details         ?
_refine_ls_abs_structure_Flack           ?
_refine_ls_abs_structure_Rogers          ?

loop_
 _atom_type_symbol
 _atom_type_scat_source
 Ba  International_Tables_Vol_C
 O   International_Tables_Vol_C
 S   International_Tables_Vol_C

_computing_data_collection               ?
_computing_cell_refinement               ?
_computing_data_reduction                ?
_computing_structure_solution            ?
_computing_structure_refinement          ?
_computing_molecular_graphics            ?
_computing_publication_material          ?

loop_
 _restr_distance_atom_site_label_1
 _restr_distance_site_symmetry_1
 _restr_distance_atom_site_label_2
 _restr_distance_site_symmetry_2
 _restr_distance_target
 _restr_distance_target_weight_param
 ? ? ? ? ? ?

loop_
 _restr_angle_atom_site_label_1
 _restr_angle_site_symmetry_1
 _restr_angle_atom_site_label_2
 _restr_angle_site_symmetry_2
 _restr_angle_atom_site_label_3
 _restr_angle_site_symmetry_3
 _restr_angle_target
 _restr_angle_target_weight_param
 ? ? ? ? ? ? ? ?

loop_
 _restr_torsion_atom_site_label_1
 _restr_torsion_site_symmetry_1
 _restr_torsion_atom_site_label_2
 _restr_torsion_site_symmetry_2
 _restr_torsion_atom_site_label_3
 _restr_torsion_site_symmetry_3
 _restr_torsion_atom_site_label_4
 _restr_torsion_site_symmetry_4
 _restr_torsion_angle_target
 _restr_torsion_weight_param
 ? ? ? ? ? ? ? ? ? ?

loop_
 _restr_equal_distance_atom_site_label_1
 _restr_equal_distance_site_symmetry_1
 _restr_equal_distance_atom_site_label_2
 _restr_equal_distance_site_symmetry_2
 _restr_equal_distance_class_class_id
 _restr_equal_distance_class_target_weight_param
 ? ? ? ? ? ?

loop_
 _restr_equal_angle_atom_site_label_1
 _restr_equal_angle_site_symmetry_1
 _restr_equal_angle_atom_site_label_2
 _restr_equal_angle_site_symmetry_2
 _restr_equal_angle_atom_site_label_3
 _restr_equal_angle_site_symmetry_3
 _restr_equal_angle_class_class_id
 _restr_equal_angle_class_target_weight_param
 ? ? ? ? ? ? ? ?

loop_
 _restr_equal_torsion_atom_site_label_1
 _restr_equal_torsion_site_symmetry_1
 _restr_equal_torsion_atom_site_label_2
 _restr_equal_torsion_site_symmetry_2
 _restr_equal_torsion_atom_site_label_3
 _restr_equal_torsion_site_symmetry_3
 _restr_equal_torsion_atom_site_label_4
 _restr_equal_torsion_site_symmetry_4
 _restr_equal_torsion_class_class_id
 _restr_equal_torsion_class_target_weight_param
 ? ? ? ? ? ? ? ? ? ?


#=======================================================================

# 9. ATOMIC COORDINATES AND DISPLACEMENT PARAMETERS

loop_
 _atom_site_label
 _atom_site_type_symbol
 _atom_site_fract_x
 _atom_site_fract_y
 _atom_site_fract_z
 _atom_site_adp_type
 _atom_site_U_iso_or_equiv
 _atom_site_site_symmetry_multiplicity
 _atom_site_occupancy
 _atom_site_calc_flag
 _atom_site_refinement_flags
 _atom_site_disorder_assembly
 _atom_site_disorder_group
  Ba1 Ba 0.34175(7) 0.25 0.31590(11) Uani 0.00953(18) 4 1 d . . .
  S1 S 0.69106(17) 0.25 -0.0607(3) Uani 0.0058(5) 4 1 d . . .
  O1 O 0.6082(5) 0.25 0.0895(6) Uani 0.0220(15) 4 1 d . . .
  O2 O 0.1905(2) 0.5312(3) 0.0800(4) Uani 0.0112(7) 8 1 d . . .
  O3 O 0.5501(4) 0.25 -0.1862(6) Uani 0.0208(13) 4 1 d . . .

loop_
 _atom_site_aniso_label
 _atom_site_aniso_type_symbol
 _atom_site_aniso_U_11
 _atom_site_aniso_U_22
 _atom_site_aniso_U_33
 _atom_site_aniso_U_12
 _atom_site_aniso_U_13
 _atom_site_aniso_U_23
 Ba1 Ba 0.00786(19) 0.01156(16) 0.0092(5) 0 -0.0005(2) 0
 S1 S 0.0040(5) 0.0064(4) 0.0069(13) 0 -0.0007(5) 0
 O1 O 0.0300(17) 0.0273(15) 0.009(4) 0 0.0119(16) 0
 O2 O 0.0072(7) 0.0060(5) 0.021(2) 0.0003(4) 0.0016(7) 0.0045(9)
 O3 O 0.0100(11) 0.0252(11) 0.027(4) 0 -0.0013(13) 0

loop_
 _jana_atom_site_ADP_C_label
 _jana_atom_site_ADP_C_type_symbol
 _jana_atom_site_ADP_C_111
 _jana_atom_site_ADP_C_112
 _jana_atom_site_ADP_C_113
 _jana_atom_site_ADP_C_122
 _jana_atom_site_ADP_C_123
 _jana_atom_site_ADP_C_133
 _jana_atom_site_ADP_C_222
 _jana_atom_site_ADP_C_223
 _jana_atom_site_ADP_C_233
 _jana_atom_site_ADP_C_333
 ? ? ? ? ? ? ? ? ? ? ? ?

loop_
 _jana_atom_site_ADP_D_label
 _jana_atom_site_ADP_D_type_symbol
 _jana_atom_site_ADP_D_1111
 _jana_atom_site_ADP_D_1112
 _jana_atom_site_ADP_D_1113
 _jana_atom_site_ADP_D_1122
 _jana_atom_site_ADP_D_1123
 _jana_atom_site_ADP_D_1133
 _jana_atom_site_ADP_D_1222
 _jana_atom_site_ADP_D_1223
 _jana_atom_site_ADP_D_1233
 _jana_atom_site_ADP_D_1333
 _jana_atom_site_ADP_D_2222
 _jana_atom_site_ADP_D_2223
 _jana_atom_site_ADP_D_2233
 _jana_atom_site_ADP_D_2333
 _jana_atom_site_ADP_D_3333
 ? ? ? ? ? ? ? ? ? ? ? ? ? ? ? ? ?

loop_
 _jana_atom_site_ADP_E_label
 _jana_atom_site_ADP_E_type_symbol
 _jana_atom_site_ADP_E_11111
 _jana_atom_site_ADP_E_11112
 _jana_atom_site_ADP_E_11113
 _jana_atom_site_ADP_E_11122
 _jana_atom_site_ADP_E_11123
 _jana_atom_site_ADP_E_11133
 _jana_atom_site_ADP_E_11222
 _jana_atom_site_ADP_E_11223
 _jana_atom_site_ADP_E_11233
 _jana_atom_site_ADP_E_11333
 _jana_atom_site_ADP_E_12222
 _jana_atom_site_ADP_E_12223
 _jana_atom_site_ADP_E_12233
 _jana_atom_site_ADP_E_12333
 _jana_atom_site_ADP_E_13333
 _jana_atom_site_ADP_E_22222
 _jana_atom_site_ADP_E_22223
 _jana_atom_site_ADP_E_22233
 _jana_atom_site_ADP_E_22333
 _jana_atom_site_ADP_E_23333
 _jana_atom_site_ADP_E_33333
 ? ? ? ? ? ? ? ? ? ? ? ? ? ? ? ? ? ? ? ? ? ? ?

loop_
 _jana_atom_site_ADP_F_label
 _jana_atom_site_ADP_F_type_symbol
 _jana_atom_site_ADP_F_111111
 _jana_atom_site_ADP_F_111112
 _jana_atom_site_ADP_F_111113
 _jana_atom_site_ADP_F_111122
 _jana_atom_site_ADP_F_111123
 _jana_atom_site_ADP_F_111133
 _jana_atom_site_ADP_F_111222
 _jana_atom_site_ADP_F_111223
 _jana_atom_site_ADP_F_111233
 _jana_atom_site_ADP_F_111333
 _jana_atom_site_ADP_F_112222
 _jana_atom_site_ADP_F_112223
 _jana_atom_site_ADP_F_112233
 _jana_atom_site_ADP_F_112333
 _jana_atom_site_ADP_F_113333
 _jana_atom_site_ADP_F_122222
 _jana_atom_site_ADP_F_122223
 _jana_atom_site_ADP_F_122233
 _jana_atom_site_ADP_F_122333
 _jana_atom_site_ADP_F_123333
 _jana_atom_site_ADP_F_133333
 _jana_atom_site_ADP_F_222222
 _jana_atom_site_ADP_F_222223
 _jana_atom_site_ADP_F_222233
 _jana_atom_site_ADP_F_222333
 _jana_atom_site_ADP_F_223333
 _jana_atom_site_ADP_F_233333
 _jana_atom_site_ADP_F_333333
 ? ? ? ? ? ? ? ? ? ? ? ? ? ? ? ? ? ? ? ? ? ? ? ? ? ? ? ? ? ?


#=======================================================================

# 10. MOLECULAR GEOMETRY


loop_
 _geom_bond_atom_site_label_1
 _geom_bond_atom_site_label_2
 _geom_bond_site_symmetry_1
 _geom_bond_site_symmetry_2
 _geom_bond_distance
 _geom_bond_publ_flag
 ? ? ? ? ? ?

loop_
 _geom_angle_atom_site_label_1
 _geom_angle_atom_site_label_2
 _geom_angle_atom_site_label_3
 _geom_angle_site_symmetry_1
 _geom_angle_site_symmetry_2
 _geom_angle_site_symmetry_3
 _geom_angle
 _geom_angle_publ_flag
 ? ? ? ? ? ? ? ?

loop_
 _geom_torsion_atom_site_label_1
 _geom_torsion_atom_site_label_2
 _geom_torsion_atom_site_label_3
 _geom_torsion_atom_site_label_4
 _geom_torsion_site_symmetry_1
 _geom_torsion_site_symmetry_2
 _geom_torsion_site_symmetry_3
 _geom_torsion_site_symmetry_4
 _geom_torsion
 _geom_torsion_publ_flag
 ? ? ? ? ? ? ? ? ? ?

loop_
 _geom_hbond_atom_site_label_D
 _geom_hbond_atom_site_label_H
 _geom_hbond_atom_site_label_A
 _geom_hbond_site_symmetry_D
 _geom_hbond_site_symmetry_H
 _geom_hbond_site_symmetry_A
 _geom_hbond_distance_DH
 _geom_hbond_distance_HA
 _geom_hbond_distance_DA
 _geom_hbond_angle_DHA
 _geom_hbond_publ_flag
 ? ? ? ? ? ? ? ? ? ? ?


#=======================================================================

# 11. STRUCTURE-FACTOR LIST

loop_
 _reflns_scale_group_code
 _reflns_scale_meas_intensity
    1  2031.671
    2  1943.542
    3  2050.263
    4  2083.873
    5  2039.732
    6  2289.358
    7  2159.851
    8  2179.892
    9  2330.972
   10  2385.438
   11  2370.740
   12  2389.070
   13  2194.050
   14  2423.449
   15  2409.738
   16  2348.144
   17  2334.027
   18  2406.846
   19  2421.745
   20  2514.173
   21  2562.993
   22  2513.921
   23  2425.560
   24  2376.731
   25  2530.063
   26  2398.374
   27  2602.627
   28  2460.925
   29  2610.607
   30  2585.073
   31  2579.699
   32  2523.156
   33  2673.015
   34  2642.550
   35  2681.937
   36  2617.952
   37  2658.460
   38  2814.283
   39  2598.652
   40  2656.729
   41  2659.808
   42  2621.590
   43  2686.325
   44  2776.338
   45  2584.779
   46  2841.704
   47  2802.563
   48  2780.889
   49  2847.669
   50  2838.540
   51  2870.224
   52  2940.344
   53  2933.675
   54  2947.523
   55  2863.223
   56  2763.866
   57  2993.673
   58  2960.897
   59  2930.495
   60  2870.119
   61  2756.183
   62  2614.451
   63  3033.957
   64  3032.946
   65  3090.906
   66  2835.887
   67  2874.968
   68  2841.030
   69  2804.362
   70  2866.353
   71  2795.995
   72  2800.036
   73  2810.135
   74  2804.839
   75  2736.126
   76  2709.530
   77  2758.873
   78  2802.021
   79  2718.928
   80  2692.827
   81  2599.925
   82  2770.280
   83  2734.941
   84  2624.773
   85  2624.287
   86  2644.583
   87  2705.911
   88  2672.739
   89  2533.207
   90  2554.688
   91  2425.897
   92  2595.886
   93  2577.352
   94  2567.662
   95  2522.361
   96  2340.117
   97  2507.347
   98  2474.095
   99  2513.139
  100  2432.486
  101  2488.787
loop_
 _refln_index_h
 _refln_index_k
 _refln_index_l
 _refln_intensity_calc
 _refln_intensity_meas
 _refln_intensity_sigma
 _refln_scale_group_code
 _refln_observed_status
  -8   1  14    248.32    218.70     97.10      1 <
  -8   2  14    320.66    289.80    100.90      1 <
  -8   3  13   2082.30   1452.10    123.50      1 o
  -8   4  12    102.16    106.80     95.10      1 <
  -8   5  11    532.67    803.80    114.60      1 o
  -8   6  10    454.01    284.10    100.40      1 <
  -7  -2  15    238.13    242.30     97.90      1 <
  -7  -1  14    840.75    672.70    114.00      1 o
  -7   0  13    368.34   1323.90    124.40      1 o
  -7   2  12   2042.70   1154.50    124.20      1 o
  -7   3  11    139.82    254.50    107.70      1 <
  -7   4  10    944.21    714.50    119.30      1 o
  -7   5   9    776.53    945.00    129.00      1 o
  -7   8   7    153.28     49.20    102.50      1 <
  -6  -3  14   1684.30    627.50    113.90      1 o
  -6  -2  13    852.47    485.50    106.00      1 o
  -6  -1  12   1035.10   2164.30    141.00      1 o
  -6   1  11   3716.30   4342.00    173.90      1 o
  -6   2  10    516.74    738.70    126.60      1 o
  -6   3   9   1304.60   1187.50    135.30      1 o
  -6   7   6    884.93   1099.90    127.00      1 o
  -6   8   5    243.39    535.70    107.40      1 o
  -6   9   4    301.06    209.80     97.60      1 <
  -5  -5  13    609.81    301.50     99.40      1 o
  -5  -4  13    255.09    514.60    103.50      1 o
  -5  -3  12    633.20   2652.90    148.10      1 o
  -5  -2  11   2088.90    885.20    127.50      1 o
  -5   1   9    539.56    812.80    138.60      1 o
  -5   2   8   1703.40   4674.20    191.10      1 o
  -5   6   5    669.96   1436.50    142.90      1 o
  -5   7   4   2624.10   1216.10    133.20      1 o
  -5   8   3    342.41    233.70    109.80      1 <
  -5   9   2   1979.40    555.50    109.80      1 o
  -5  10   1    131.72    105.70     91.40      1 <
  -4  -6  12    494.92    381.90    102.60      1 o
  -4  -4  11    722.51    815.70    127.90      1 o
  -4  -3  10   1274.40   2439.80    159.70      1 o
  -4   0   8  11614.00  13463.60    274.90      1 o
  -4   1   7   2723.70   5676.50    209.80      1 o
  -4   2   6   6613.20   7263.90    229.70      1 o
  -4   6   3   1113.20   2130.90    157.30      1 o
  -4   7   2    621.77    951.30    129.60      1 o
  -4   8   1   2478.20   1574.20    129.90      1 o
  -4  10  -1   1029.60    297.30    101.70      1 <
  -3  -7  11   1344.50    682.50    113.40      1 o
  -3  -6  10    367.67    533.00    112.60      1 o
  -3  -4   9   4691.30   8591.40    227.60      1 o
  -3  -3   8   2223.80   2373.40    164.60      1 o
  -3   0   6   1639.80   2555.60    193.90      1 o
  -3   1   5  35735.00  46408.40    474.00      1 o
  -3   6   1   1076.90   2235.80    166.10      1 o
  -3   8  -1     79.91    304.90    112.00      1 <
  -3   9  -2   1388.50    694.30    113.50      1 o
  -3  10  -3   2368.30    701.80    107.50      1 o
  -2  -8  10     18.73    146.30     97.10      1 <
  -2  -7   9   6027.60   3132.60    154.30      1 o
  -2  -5   8   4730.40   4939.10    189.70      1 o
  -2  -4   7  20803.00  20945.30    337.50      1 o
  -2   0   4   6927.50   7550.60    273.10      1 o
  -2   6  -1  15181.00  19397.20    314.50      1 o
  -2   7  -2    848.77    678.30    129.00      1 o
  -2   8  -3    548.97   1189.60    131.50      1 o
  -2   9  -4    142.43    187.70    107.40      1 <
  -2  10  -5    133.69    168.00     95.30      1 <
  -1  -8   8    200.37    269.60    114.30      1 <
  -1  -7   7   2939.80   1828.00    139.50      1 o
  -1  -5   6  39931.00  29673.60    378.50      1 o
  -1  -4   5  20464.00  13455.60    278.00      1 o
  -1   6  -3   2850.90   3142.20    173.30      1 o
  -1   7  -4    611.29    703.10    125.90      1 o
  -1   8  -5   7019.30   3194.70    158.70      1 o
  -1   9  -6    587.26   1309.50    125.30      1 o
  -1  10  -7    601.18    431.20     94.70      1 o
   0  -8   6    454.05   1620.20    136.40      1 o
   0  -5   4  13976.00  14093.30    284.80      1 o
   0   7  -6   2862.90   3674.50    169.40      1 o
   0   9  -8    265.91    178.90     98.70      1 <
   1 -10   5    954.39    358.20    100.80      1 o
   1  -9   5    223.63    280.90    111.10      1 <
   1  -8   4   2469.40   3871.10    175.60      1 o
   1  -5   2  23934.00  38056.50    427.70      1 o
   1  -4   1   1267.20   2160.80    191.20      1 o
   1   0  -2  47562.00  49234.00    520.50      1 o
   1   7  -8   1706.40   1566.00    140.90      1 o
   1   8  -9    239.82     83.70    104.60      1 <
   1   9 -10   1247.50    299.60     96.50      1 o
   2 -10   3    357.83    486.50    106.70      1 o
   2  -9   3   1593.20   1555.10    134.10      1 o
   2  -8   2    366.83    611.10    122.20      1 o
   2   0  -4  12190.00   8241.30    265.10      1 o
   2   1  -5  58135.00  63093.30    537.20      1 o
   2   8 -11   1149.10    693.40    104.50      1 o
   3 -10   1    236.61    188.20    105.50      1 <
   3  -9   1   1995.20   3241.80    157.60      1 o
   3  -7  -1   6496.90   5278.70    197.60      1 o
   3  -5  -2   2536.40   2042.20    167.90      1 o
   3  -4  -3  49673.00  39529.70    432.90      1 o
   3   0  -6   4284.90   3611.40    199.20      1 o
   3   1  -7  16743.00  23220.30    352.20      1 o
   3   2  -8    395.92   1129.80    157.90      1 o
   3   3  -9  11544.00  14084.20    273.60      1 o
   3   4 -10   1975.30   2406.40    152.30      1 o
   3   5 -11   2333.40   1762.40    135.60      1 o
   3   6 -12     84.95    411.90    106.10      1 o
   3   7 -13   2595.20   1282.30    110.00      1 o
   4 -10  -1   1960.30    669.00    104.20      1 o
   4  -9  -1    244.74    940.30    121.70      1 o
   4  -8  -2    424.89    526.40    121.80      1 o
   4  -7  -3    755.55   1532.40    144.70      1 o
   4  -5  -4  14092.00  12659.10    267.40      1 o
   4  -4  -5    586.65   1780.50    162.40      1 o
   4  -3  -6   4021.20   5475.90    205.80      1 o
   4   1  -9  17242.00   9680.80    243.90      1 o
   4   2 -10   1669.80   3193.20    170.20      1 o
   4   3 -11   2221.10   4384.10    179.40      1 o
   4   4 -12    571.75   1405.60    124.50      1 o
   4   5 -13    876.40    969.80    111.10      1 o
   4   6 -14    100.57    378.50     93.20      1 o
   5 -10  -3    607.29    279.30     99.10      1 <
   5  -8  -4   2468.60   2084.90    147.00      1 o
   5  -7  -5   1463.30   2844.10    155.20      1 o
   5  -4  -7     78.85    690.90    130.10      1 o
   5  -3  -8   3752.90   9268.70    235.40      1 o
   5  -2  -9   1671.40   1818.10    147.70      1 o
   5   1 -11    754.35   1760.50    141.00      1 o
   5   2 -12   3651.30   5412.70    187.70      1 o
   5   3 -13    426.58    654.60    116.00      1 o
   5   4 -14    267.73    433.40    102.40      1 o
   6  -8  -6    214.91    426.50    107.10      1 o
   6  -7  -7   2197.80   1056.20    121.60      1 o
   6  -6  -8   7974.90   5186.00    188.00      1 o
   6  -4  -9    210.99    656.20    123.20      1 o
   6  -3 -10   1017.50   2938.30    161.60      1 o
   6  -2 -11     96.79    818.50    125.20      1 o
   6  -1 -12   2960.80   2683.30    153.70      1 o
   6   0 -13    529.60   1083.90    120.90      1 o
   6   3 -15    331.65    545.20    102.20      1 o
   7  -8  -8     90.97    237.10     96.80      1 <
   7  -7  -9   1400.80    673.20    108.50      1 o
   7  -6 -10    297.64    400.00    104.50      1 o
   7  -5 -11   2043.10   1310.60    124.10      1 o
   7  -3 -12   1073.70   1048.70    118.70      1 o
   7  -2 -13    517.22    492.10    114.10      1 o
   7  -1 -14   2514.60   1253.30    119.70      1 o
   7   0 -15    582.59    480.60    101.10      1 o
  -8   1  14    667.61    331.00     91.20      2 o
  -8   2  13    735.20   1375.30    120.70      2 o
  -8   5  11    473.85    845.30    107.60      2 o
  -8   6  10    483.01    395.90     99.90      2 o
  -8   7   9    543.52   1597.70    117.80      2 o
  -7  -2  14    600.30    359.50    101.60      2 o
  -7  -1  14   3567.20   1475.20    119.00      2 o
  -7   0  13   1300.10   1240.50    118.50      2 o
  -7   1  12    304.42    790.10    112.90      2 o
  -7   4  10    131.90    351.10    111.60      2 o
  -7   5   9   4782.70   1146.30    131.10      2 o
  -7   6   8    395.52    506.90    110.80      2 o
  -7   7   7   1121.50   1614.50    125.20      2 o
  -6  -4  14    547.34    724.80    107.50      2 o
  -6  -3  13    861.36    941.00    111.10      2 o
  -6  -1  12   3480.20   2603.30    149.50      2 o
  -6   0  11    323.27   1838.00    136.70      2 o
  -6   3   9   1316.80   1132.40    127.90      2 o
  -6   4   8   5833.30   4374.80    185.70      2 o
  -6   5   7   1939.60   1332.70    132.80      2 o
  -6   8   5    526.18    123.40    109.90      2 <
  -6   9   4    262.89    320.70     97.90      2 o
  -5  -5  13    295.87    334.60     99.70      2 o
  -5  -4  12   2958.10   2666.80    152.00      2 o
  -5  -2  11    961.58    988.20    129.50      2 o
  -5  -1  10   6989.40   6656.40    205.50      2 o
  -5   2   8   2972.80   7587.10    220.40      2 o
  -5   3   7    838.20   1644.90    161.80      2 o
  -5   4   6  12247.00   8198.70    223.50      2 o
  -5   7   4    448.49    529.70    123.10      2 o
  -5   8   3   1801.00    832.90    120.40      2 o
  -5   9   2    382.10    488.50    106.50      2 o
  -5  10   1    144.62    411.40     93.40      2 o
  -4  -6  12    378.21    235.50    102.50      2 <
  -4  -5  11    277.11    557.30    114.80      2 o
  -4  -2   9  12825.00  10802.70    250.40      2 o
  -4   2   6   4351.60   3958.30    198.30      2 o
  -4   3   5   8303.70   8315.20    234.30      2 o
  -4   7   2   1561.50   2153.80    147.60      2 o
  -4   8   1   2498.20   1797.50    140.60      2 o
  -4  10  -1    440.71    257.80    100.00      2 <
  -3  -8  11   1370.90    797.50    113.50      2 o
  -3  -6  10    544.11    252.60    108.90      2 <
  -3  -5   9   6913.50   7231.30    212.90      2 o
  -3  -3   8    971.52   1328.70    146.70      2 o
  -3  -2   7  10553.00  10538.20    254.80      2 o
  -3   1   5  53366.00  55599.40    507.00      2 o
  -3   2   4   6819.10   7783.10    249.80      2 o
  -3   6   1   6198.00   7127.80    214.90      2 o
  -3   8  -1    540.67    780.20    124.30      2 o
  -3   9  -2    611.58    289.80    103.30      2 <
  -3  10  -3    698.65    463.50    101.80      2 o
  -2  -7   9   1876.90   1354.50    128.10      2 o
  -2  -6   8   1394.00   1069.70    133.70      2 o
  -2  -3   6   7573.40   9150.40    247.80      2 o
  -2   6  -1  11152.00  12636.00    267.40      2 o
  -2   7  -2    344.82   1039.10    133.10      2 o
  -2   8  -3    338.81    486.00    108.50      2 o
  -2   9  -4    524.86    587.50    108.20      2 o
  -2  10  -5   1449.40    492.30     99.40      2 o
  -1  -9   8    481.43    503.50    103.30      2 o
  -1  -7   7    146.11   1061.40    124.90      2 o
  -1  -4   5   7604.80   9405.60    252.80      2 o
  -1   5  -2  33297.00  31879.10    394.50      2 o
  -1   6  -3   3552.50   3467.90    176.20      2 o
  -1   7  -4    598.01    629.80    124.10      2 o
  -1   8  -5    466.08    889.90    117.80      2 o
  -1   9  -6    837.01   1171.70    124.30      2 o
  -1  10  -7    111.78     40.40     90.30      2 <
   0  -8   6    418.30   1717.80    134.50      2 o
   0   5  -4  11422.00  17962.30    306.80      2 o
   0   7  -6   2022.70   2521.80    149.30      2 o
   0   9  -8    181.15    434.50     95.60      2 o
   1 -10   5    122.34    259.30    101.10      2 <
   1  -8   4   3067.70   3126.60    166.20      2 o
   1  -7   3   2423.20   3020.00    168.90      2 o
   1  -5   2  37620.00  41030.60    437.60      2 o
   1  -4   1  10752.00   8016.40    248.40      2 o
   1   0  -2  44223.00  61347.10    562.50      2 o
   1   5  -6  17833.00  18823.10    316.20      2 o
   1   6  -7    359.78   1571.20    145.60      2 o
   1   7  -8   3467.70   2694.30    149.60      2 o
   1   8  -9    544.89    220.90    104.20      2 <
   1   9 -10    633.09    340.50     96.80      2 o
   2 -10   3    792.99    744.50    109.10      2 o
   2  -8   2    577.04    487.80    124.00      2 o
   2  -7   1   6023.30   7432.70    217.80      2 o
   2   0  -4   6643.30   7669.20    270.90      2 o
   2   5  -8    587.95   1428.60    139.70      2 o
   2   6  -9   1717.40   2007.50    150.00      2 o
   2   7 -10    485.05    496.60    103.30      2 o
   2   8 -11    139.25    246.50     94.60      2 <
   3 -10   1     77.61    427.20    106.40      2 o
   3  -9   1   2033.40   3729.10    163.20      2 o
   3  -5  -2    884.63   1385.90    161.60      2 o
   3  -4  -3  45646.00  51823.10    491.10      2 o
   3  -1  -5  66765.00  66084.80    550.40      2 o
   3   0  -6   1306.70   3217.00    201.00      2 o
   3   5 -10     57.68    211.60    122.20      2 <
   3   6 -11   1785.80   1328.50    128.60      2 o
   3   7 -12    385.56    179.10     94.20      2 <
   4 -10  -1    426.73    609.40    110.10      2 o
   4  -9  -1    146.21    707.50    115.90      2 o
   4  -8  -2    763.82   1744.30    142.20      2 o
   4  -5  -4   8657.50   7643.30    229.00      2 o
   4  -4  -5   2411.50   2469.70    173.90      2 o
   4  -1  -7   3694.10   7191.20    230.80      2 o
   4   0  -8  14323.00  11450.70    261.70      2 o
   4   1  -9   7130.10  11084.40    248.40      2 o
   4   5 -12   1565.70   1912.30    138.70      2 o
   4   6 -13    102.98     10.30     94.10      2 <
   5 -10  -3    615.47    211.00     95.40      2 <
   5  -9  -3     77.37    181.10    105.10      2 <
   5  -8  -4   3395.80   3018.30    164.40      2 o
   5  -7  -5   5071.50   2497.10    156.00      2 o
   5  -5  -6  15805.00   8336.20    232.50      2 o
   5  -4  -7    357.14   1672.80    149.50      2 o
   5  -1  -9    580.95   1098.80    144.60      2 o
   5   0 -10   8861.70   7149.80    214.90      2 o
   5   1 -11    587.71   1430.70    138.20      2 o
   5   2 -12   3603.70   4365.50    181.00      2 o
   5   3 -13    839.05   1054.50    121.60      2 o
   6  -9  -5    210.30    268.80    102.70      2 <
   6  -8  -6    859.08   1466.70    125.30      2 o
   6  -7  -7    885.15    594.30    128.50      2 o
   6  -5  -8    467.82   1129.10    130.30      2 o
   6  -4  -9    510.60   1050.70    134.50      2 o
   6  -3 -10   7017.90   4795.70    181.00      2 o
   6  -1 -11   4813.80   3748.90    164.10      2 o
   6   0 -12   2219.60   1810.20    136.40      2 o
   6   1 -13    296.35   1092.30    124.50      2 o
   6   2 -14   1037.40    582.70    113.70      2 o
   6   3 -15   2216.80    599.40    104.50      2 o
   7  -8  -8    150.38    -15.10    103.90      2 <
   7  -7  -9    756.51    900.50    119.80      2 o
   7  -5 -10    433.00    599.60    116.50      2 o
   7  -4 -11   1261.80   1224.00    128.60      2 o
   7  -3 -12    451.53    484.10    108.40      2 o
   7  -2 -13    454.32   1342.20    123.10      2 o
   7   0 -14    339.25    532.50    107.40      2 o
   7   1 -15   3467.40   1681.10    122.10      2 o
   8  -5 -12    601.20    346.20    100.10      2 o
   8  -4 -13    824.52    250.10    103.30      2 <
   8  -3 -14    482.40    393.20     91.90      2 o
  -8   0  14    484.95    563.80    103.80      3 o
  -8   2  13   2837.20   2292.90    135.20      3 o
  -8   3  12    963.22    542.60    105.10      3 o
  -8   4  11    700.05    546.90    111.60      3 o
  -8   7   9    615.86    600.00    106.00      3 o
  -7  -2  14    130.10     91.20     97.40      3 <
  -7  -1  13   3547.20   1799.30    133.30      3 o
  -7   1  12   1123.20    658.90    117.50      3 o
  -7   2  11   3022.10   1499.20    133.00      3 o
  -7   3  10   1939.70   1747.60    131.70      3 o
  -7   5   9   4099.40   1917.20    138.60      3 o
  -7   6   8    624.41    418.00    113.30      3 o
  -7   7   7    869.43   1599.90    130.10      3 o
  -7   8   6    929.90    495.70    112.20      3 o
  -6  -5  14    392.82    535.50    102.30      3 o
  -6  -3  13    506.32   1008.00    118.10      3 o
  -6  -2  12   2386.80   2258.50    146.90      3 o
  -6   0  11   1773.00   1408.40    135.00      3 o
  -6   1  10   6381.40   5729.90    200.30      3 o
  -6   2   9   3307.90   4230.10    179.50      3 o
  -6   4   8   2586.80   6295.20    199.40      3 o
  -6   5   7    332.36    467.70    120.70      3 o
  -6   6   6   4935.70   2642.10    157.50      3 o
  -6   9   4    238.71    243.00     99.60      3 <
  -5  -6  13    630.77    409.80    101.80      3 o
  -5  -4  12   4310.90   3602.20    163.20      3 o
  -5  -3  11   1293.70   1538.30    145.40      3 o
  -5   0   9    465.03   1417.00    148.50      3 o
  -5   3   7   1688.60   2141.40    159.70      3 o
  -5   4   6   7227.20   4861.20    192.00      3 o
  -5   5   5   2955.80   4891.40    189.60      3 o
  -5   8   3    749.37    306.80    110.30      3 <
  -5   9   2   1089.70    574.00    114.60      3 o
  -5  10   1     92.48    344.60     97.10      3 o
  -4  -7  12   1351.70   1220.50    117.70      3 o
  -4  -6  11    726.42    757.50    110.00      3 o
  -4  -4  10   1225.90   1577.60    137.90      3 o
  -4  -1   8   3684.80   4210.60    185.90      3 o
  -4   3   5   5196.70   4917.90    203.10      3 o
  -4   7   2    855.12   1451.30    138.40      3 o
  -4   8   1   2019.90   1208.90    127.50      3 o
  -4  10  -1    190.13    416.20    104.30      3 o
  -3  -8  11   2726.50   1111.50    115.10      3 o
  -3  -7  10    418.35    271.00    110.00      3 <
  -3  -5   9  10917.00   7065.70    210.50      3 o
  -3  -2   7   9370.60   7905.90    235.00      3 o
  -3   2   4   5787.30   5328.30    244.10      3 o
  -3   6   1   2551.60   3081.50    174.70      3 o
  -3   8  -1    327.44    717.50    123.20      3 o
  -3   9  -2    778.61   1127.00    122.10      3 o
  -3  10  -3    585.35    882.00    115.00      3 o
  -2  -8   9   2047.20   1377.40    124.30      3 o
  -2  -6   8   1777.20   1878.10    141.10      3 o
  -2  -5   7   1911.30   2735.60    162.80      3 o
  -2  -2   5  15540.00  20201.50    333.70      3 o
  -2   6  -1   8547.60  12930.60    268.60      3 o
  -2   7  -2    492.52    646.00    131.40      3 o
  -2   8  -3    992.03   1476.30    131.10      3 o
  -2   9  -4    502.26   1094.70    120.30      3 o
  -1  -9   8    601.67    556.30    109.00      3 o
  -1  -8   7    130.89    654.30    110.00      3 o
  -1  -6   6   2379.60   2358.80    157.10      3 o
  -1  -3   4   5029.10   4536.90    223.90      3 o
  -1   5  -2  37739.00  31493.20    389.00      3 o
  -1   6  -3   1846.70   2586.50    167.80      3 o
  -1   7  -4   2891.20   1842.60    145.90      3 o
  -1   8  -5   2308.50   2172.80    142.60      3 o
   0  -9   6   2016.40   1856.50    137.70      3 o
   0  -6   4    470.09   1848.70    155.90      3 o
   0   5  -4   5959.70   6615.20    217.80      3 o
   0   7  -6   2474.70   4603.20    178.50      3 o
   1 -10   5    397.09    243.30    102.70      3 <
   1  -9   4    427.25    743.50    110.70      3 o
   1  -7   3   3417.60   1592.10    154.60      3 o
   1  -4   1   3191.20   3444.70    208.60      3 o
   1   4  -5   6459.90   6187.70    215.60      3 o
   1   5  -6  32437.00  21392.10    331.20      3 o
   1   6  -7    644.66   1044.00    135.60      3 o
   2 -10   3    118.77    367.50     99.30      3 o
   2  -8   2    141.68    439.90    115.40      3 o
   2  -7   1  10608.00   9556.50    238.10      3 o
   2   3  -6   7202.40   7014.40    221.90      3 o
   2   4  -7  13502.00  24094.70    345.40      3 o
   2   5  -8    953.97   1002.80    133.00      3 o
   2   6  -9   5131.70   4763.50    175.50      3 o
   3 -10   1     81.74    339.70    104.60      3 o
   3  -5  -2   1770.80   1770.90    175.50      3 o
   3  -1  -5  56835.00  51779.50    492.60      3 o
   3   3  -8    927.31   1264.30    150.00      3 o
   3   4  -9   1794.90   1632.70    145.40      3 o
   3   5 -10    988.34    693.80    120.00      3 o
   3   6 -11   3838.30   4039.00    164.60      3 o
   3   7 -12    143.35    331.30     94.60      3 o
   4 -10  -1     76.59    398.30     99.70      3 o
   4  -9  -1    272.91    348.20    114.20      3 o
   4  -8  -2   1502.30    981.40    129.30      3 o
   4  -5  -4   7170.80   6794.90    222.40      3 o
   4  -2  -6   2613.10   3749.90    199.80      3 o
   4  -1  -7   3269.80   5159.00    204.20      3 o
   4   3 -10   2211.40   3341.80    167.60      3 o
   4   4 -11    154.10    540.20    113.90      3 o
   4   5 -12    929.25   1707.40    130.50      3 o
   4   6 -13    402.12    223.40     95.00      3 <
   5 -10  -3    664.77    317.20    104.70      3 o
   5  -9  -3     51.01    141.90    102.70      3 <
   5  -8  -4   1023.10   1824.70    139.50      3 o
   5  -6  -5    520.76   1053.50    138.10      3 o
   5  -5  -6   5004.40  11244.30    250.20      3 o
   5  -2  -8   4097.70   7787.60    221.90      3 o
   5  -1  -9   1480.60   1213.90    147.90      3 o
   5   2 -11   1709.60   1030.70    125.30      3 o
   5   3 -12    597.13   1201.70    120.60      3 o
   5   4 -13    146.53    255.20     95.50      3 <
   5   5 -14    356.36   1048.70    109.60      3 o
   6  -9  -5     47.12    131.90     97.40      3 <
   6  -8  -6    163.41    211.50    108.30      3 <
   6  -6  -7    219.63   1349.70    135.00      3 o
   6  -5  -8    832.62    937.50    133.00      3 o
   6  -2 -10   1362.60   2286.60    148.00      3 o
   6  -1 -11   1799.00   2217.60    145.50      3 o
   6   0 -12   2084.10   1240.00    125.40      3 o
   6   2 -13    711.07    497.60    102.30      3 o
   6   3 -14    654.36    613.00    108.90      3 o
   7  -8  -8    512.18    626.10    104.60      3 o
   7  -6  -9   1194.70   2000.80    131.30      3 o
   7  -5 -10   1707.70    714.10    113.70      3 o
   7  -4 -11   1886.80   2736.90    149.00      3 o
   7  -3 -11    185.21    383.00    108.00      3 o
   7  -2 -12    558.54   1193.00    120.30      3 o
   7  -1 -13   1165.60   1244.20    123.10      3 o
   7   0 -14    736.97    469.50    103.70      3 o
   7   2 -15    951.75    446.90     96.30      3 o
   8  -6 -11    437.01    330.80     96.50      3 o
   8  -5 -12    411.88    381.60     92.00      3 o
   8  -4 -13   1379.60    750.30    113.80      3 o
   8  -3 -13    604.43   1437.70    120.50      3 o
   8  -2 -14    196.02    251.60     93.00      3 <
  -9   3  13   1128.80   1787.00    122.60      4 o
  -8  -1  14    594.02    378.50     96.90      4 o
  -8   0  14    536.20    785.50    105.20      4 o
  -8   1  13   3888.90   2169.20    132.50      4 o
  -8   2  12    127.98    363.50    104.80      4 o
  -8   4  11   1193.10    716.20    110.20      4 o
  -8   5  10    449.91   1063.20    115.30      4 o
  -8   6   9   1802.00   1866.90    131.90      4 o
  -7  -3  14   1059.50    637.70    102.50      4 o
  -7  -2  13    316.10    519.30    102.00      4 o
  -7  -1  13   1111.90   1031.30    119.10      4 o
  -7   0  12   2994.10   4342.50    167.90      4 o
  -7   3  10   7399.80   3169.60    158.70      4 o
  -7   4   9    975.17   1398.90    137.30      4 o
  -7   7   7   3550.40    900.00    117.10      4 o
  -7   8   6    153.34    351.50    100.10      4 o
  -7   9   5    514.11    580.60    100.30      4 o
  -6  -4  13   1686.50    919.20    111.00      4 o
  -6  -2  12    997.81   1326.10    128.60      4 o
  -6  -1  11   1786.80   1880.10    141.60      4 o
  -6   2   9   2551.70   1906.60    149.40      4 o
  -6   3   8   3330.50   2564.00    158.20      4 o
  -6   5   7   1414.00   1105.60    131.80      4 o
  -6   6   6   2181.70   2038.10    144.60      4 o
  -6   7   5   1959.70   1214.00    133.10      4 o
  -5  -5  12    738.18   1162.40    119.00      4 o
  -5  -2  10   8701.60   6797.30    209.10      4 o
  -5   1   8  14163.00  12381.50    260.90      4 o
  -5   4   6   3083.50   3859.40    181.30      4 o
  -5   5   5   1557.30   2317.90    160.40      4 o
  -5   6   4   9087.10   8836.90    229.80      4 o
  -5   9   2   1118.80    584.20    115.10      4 o
  -5  10   1     68.58    236.20     95.80      4 <
  -4  -6  11   1304.80    742.30    116.50      4 o
  -4  -5  10    702.36    990.50    127.00      4 o
  -4  -3   9   6201.00   5951.40    195.80      4 o
  -4   0   7  12501.00  19799.90    326.90      4 o
  -4   3   5   9038.30   9100.80    237.00      4 o
  -4   4   4   3370.90   4461.70    190.40      4 o
  -4   7   2   1284.40   1564.80    144.40      4 o
  -4   8   1    926.02   1751.80    140.10      4 o
  -4  10  -1    720.98    507.50    107.60      4 o
  -3  -7  10    411.55    654.40    117.00      4 o
  -3  -6   9    930.72   1337.70    135.20      4 o
  -3  -4   8   2817.40   1454.80    147.80      4 o
  -3  -1   6   2346.20   3199.50    189.40      4 o
  -3   3   3  37759.00  39523.30    432.40      4 o
  -3   6   1    668.59   1631.70    148.20      4 o
  -3   8  -1   1537.80   1371.00    135.40      4 o
  -3   9  -2    679.61    473.20    109.30      4 o
  -2  -9   9   3016.30    878.00    109.70      4 o
  -2  -8   9    447.12    906.30    115.10      4 o
  -2  -7   8    219.23    337.20    113.80      4 <
  -2  -5   7   2231.40   2737.10    159.70      4 o
  -2  -2   5   4835.20   5766.40    222.90      4 o
  -2   6  -1   7458.40  11421.90    255.70      4 o
  -2   7  -2   1110.10   1058.50    137.80      4 o
  -2  10  -4     92.09    165.20     98.70      4 <
  -1  -8   7    233.38    263.60    112.80      4 <
  -1  -6   6   3594.00   2606.90    159.80      4 o
  -1  -5   5   4309.00   3455.50    176.10      4 o
  -1  -3   4   3757.80   6094.50    228.90      4 o
  -1   5  -2  21197.00  26190.20    360.60      4 o
  -1   6  -3   4197.00   3237.80    173.10      4 o
  -1   9  -5    310.61    310.60    103.90      4 <
  -1  10  -6     79.76    103.30     92.50      4 <
   0  -9   6   1707.10   1352.50    126.50      4 o
   0  -6   4    524.56   1489.70    148.00      4 o
   0   5  -4  20050.00  20879.60    322.10      4 o
   0   8  -6   2692.90   1405.90    136.20      4 o
   1 -10   5   1107.50    745.30    106.80      4 o
   1  -9   4    219.15    454.50    107.10      4 o
   1  -7   3   1075.70   1407.50    146.00      4 o
   1  -4   1   1546.10   4258.30    214.70      4 o
   1   3  -4   2321.00   3383.40    199.70      4 o
   1   4  -5  19021.00  17186.10    297.40      4 o
   1   8  -8    831.75    328.40    108.60      4 o
   1   9  -9    134.54    456.70    103.50      4 o
   2 -10   3    231.07    455.40    106.40      4 o
   2  -9   2   1503.00    759.70    121.70      4 o
   2  -8   2    381.17    286.00    120.90      4 <
   2  -7   1  10523.00   9382.00    236.40      4 o
   2   2  -5   2595.40   4883.30    214.80      4 o
   2   3  -6   8146.90   6707.20    221.60      4 o
   2   7  -9   1904.80   1343.20    132.00      4 o
   2   8 -10    103.85    299.50     96.20      4 o
   3 -10   1    305.03    507.90    105.90      4 o
   3  -5  -2    498.45    984.90    153.30      4 o
   3  -2  -4   2226.10   3913.00    222.50      4 o
   3   2  -7   5222.80   8035.30    233.60      4 o
   3   3  -8   2082.90   2301.40    167.50      4 o
   3   6 -10    411.68    878.70    116.80      4 o
   3   7 -11    268.29    850.70    109.30      4 o
   4 -10  -1    621.94    625.00    102.00      4 o
   4  -9  -1    297.50    428.50    102.50      4 o
   4  -8  -2   3160.70   2078.20    145.10      4 o
   4  -6  -3   1433.00   2395.20    158.40      4 o
   4  -5  -4  14330.00  13257.70    277.20      4 o
   4  -2  -6   1440.00   4743.00    207.10      4 o
   4   1  -8   2116.60   2447.60    165.30      4 o
   4   2  -9  11155.00   8189.50    227.30      4 o
   4   3 -10   3003.60   6287.10    199.90      4 o
   4   5 -11   3301.70   1971.80    136.30      4 o
   4   6 -12    684.41   1146.20    112.00      4 o
   5  -9  -3    124.32    355.10    102.40      4 o
   5  -8  -4   5528.50   2852.10    153.50      4 o
   5  -6  -5    311.63    660.90    127.80      4 o
   5  -3  -7   1254.50   1309.00    149.50      4 o
   5  -2  -8  19841.00  20425.20    316.30      4 o
   5   1 -10   5332.30   5802.90    194.50      4 o
   5   2 -11    629.91    910.40    127.50      4 o
   5   5 -13    659.08    508.00     96.80      4 o
   6  -9  -5     61.15    379.90     99.60      4 o
   6  -8  -6   1042.40    965.10    115.30      4 o
   6  -7  -6    992.19   1561.80    131.40      4 o
   6  -6  -7    326.21    611.30    127.40      4 o
   6  -3  -9    926.10   1705.70    142.20      4 o
   6  -2 -10   2214.80   2108.20    145.60      4 o
   6   0 -11    490.76    839.40    121.10      4 o
   6   1 -12   2126.00   2710.20    145.90      4 o
   6   2 -13   1014.30    497.60    106.80      4 o
   6   3 -14    947.21    868.40    112.50      4 o
   7  -7  -8    215.25    173.80    101.60      4 <
   7  -6  -9   2077.20   1844.00    133.80      4 o
   7  -4 -10    115.59    486.70    114.90      4 o
   7  -3 -11    519.99    660.40    112.50      4 o
   7  -2 -12    889.88   1015.80    119.30      4 o
   7   0 -13   1070.90   1288.20    132.70      4 o
   7   1 -14   1029.30   1157.60    117.60      4 o
   7   2 -15    120.96    207.80     96.80      4 <
   8  -6 -11    360.07    475.30     95.50      4 o
   8  -4 -12    288.45    130.10     95.30      4 <
   8  -3 -13   3174.70    869.90    115.70      4 o
   8  -2 -14     67.64    238.60     93.50      4 <
  -9   2  13   1997.30   1072.50    113.10      5 o
  -9   3  13    567.35    906.90    108.40      5 o
  -9   4  12    143.21    362.40     99.90      5 o
  -9   5  11    183.04    348.00     99.70      5 o
  -8  -1  14    742.67    475.20    102.10      5 o
  -8   0  13    718.60    896.10    116.20      5 o
  -8   2  12    447.01    625.40    106.00      5 o
  -8   3  11    773.22   1277.70    130.00      5 o
  -8   5  10   2499.80   1401.40    132.10      5 o
  -8   6   9   2385.90   1530.40    133.40      5 o
  -8   7   8    882.38   1150.40    120.00      5 o
  -7  -4  14     81.36    189.80     96.80      5 <
  -7  -2  13    312.83    613.60    112.80      5 o
  -7  -1  12    411.08   1240.20    129.40      5 o
  -7   1  11    332.29    514.60    121.90      5 o
  -7   2  10    495.87   1293.10    136.50      5 o
  -7   4   9   2088.30   2794.00    150.80      5 o
  -7   5   8   1141.50   1705.60    136.30      5 o
  -7   8   6    492.28    524.30    111.20      5 o
  -7   9   5    773.40    698.20    107.70      5 o
  -6  -5  13    132.75    460.50    102.60      5 o
  -6  -3  12   1533.10   1388.30    131.60      5 o
  -6  -2  11   2782.00   4398.90    170.60      5 o
  -6   0  10   1446.90   1347.00    142.70      5 o
  -6   3   8   1963.70   2427.40    158.70      5 o
  -6   4   7   1513.90   4728.40    183.30      5 o
  -6   7   5    891.07   1038.20    129.40      5 o
  -6   8   4    316.99    708.30    114.10      5 o
  -5  -6  12    699.96   1985.10    133.40      5 o
  -5  -4  11   1772.20   2543.60    148.30      5 o
  -5  -1   9    503.81   1013.80    145.10      5 o
  -5   2   7   5390.90   6310.20    209.90      5 o
  -5   5   5   7987.30   4968.30    190.10      5 o
  -5   6   4   6759.40   8927.70    229.60      5 o
  -5   9   2   1598.80   1484.10    129.50      5 o
  -5  10   1     84.16    335.50     99.10      5 o
  -4  -7  11    929.63   1509.30    120.80      5 o
  -4  -5  10    642.15   1324.00    135.30      5 o
  -4  -2   8  12498.00  10849.70    250.90      5 o
  -4   1   6  13045.00  16172.10    300.90      5 o
  -4   4   4   3064.50   4234.10    200.30      5 o
  -4   5   3   5433.30   6205.00    213.10      5 o
  -4   8   1   3625.50   2599.00    151.50      5 o
  -4  10  -1    730.19    525.80    109.30      5 o
  -3  -8  10    352.88    741.30    109.10      5 o
  -3  -6   9   1226.40   2843.60    157.60      5 o
  -3  -3   7  32907.00  27378.90    360.20      5 o
  -3   0   5  48686.00  59186.50    521.70      5 o
  -3   3   3  26737.00  37031.40    426.80      5 o
  -3   8  -1    875.43   1163.10    131.60      5 o
  -3   9  -2    936.15    762.00    124.20      5 o
  -2  -9   9   1732.60   1579.40    125.70      5 o
  -2  -7   8    511.93    776.00    122.20      5 o
  -2  -6   7  16646.00  10929.30    248.90      5 o
  -2  -4   6   7868.40   6771.60    216.10      5 o
  -2  -1   4  11032.00  14048.40    302.30      5 o
  -2   6  -1  18012.00  10793.70    257.80      5 o
  -2   7  -2   1530.50   1314.90    148.80      5 o
  -2  10  -4    233.00    439.30    103.40      5 o
  -1  -9   7    750.73    438.10    110.70      5 o
  -1  -8   7    149.09    148.40    110.60      5 <
  -1  -7   6   7095.60   6358.00    200.40      5 o
  -1  -5   5   4059.00   7047.60    225.10      5 o
  -1  -2   3  33362.00  39311.20    438.60      5 o
  -1   5  -2  27280.00  31202.60    386.00      5 o
  -1   9  -5    484.80    362.20    104.80      5 o
  -1  10  -6    139.87    211.60     93.70      5 <
   0 -10   6    405.80    814.10    114.90      5 o
   0  -6   4    622.93   2004.70    160.90      5 o
   0   8  -6    258.30    540.50    112.40      5 o
   1  -9   4    818.78   1133.60    123.40      5 o
   1  -7   3   2562.40   1881.30    152.40      5 o
   1  -6   2   7404.20   7093.40    214.30      5 o
   1  -4   1  18910.00  18961.30    326.20      5 o
   1   3  -4   1585.50   4464.70    217.30      5 o
   1   6  -6   1813.00   1535.60    140.60      5 o
   1   7  -7    601.56    582.80    124.30      5 o
   1   8  -8   2675.40    970.10    116.70      5 o
   1   9  -9    223.81    655.30    106.00      5 o
   2 -10   3    467.45    569.00    109.60      5 o
   2  -9   2   1623.70   1138.90    128.10      5 o
   2  -7   1   3883.70   5469.20    196.30      5 o
   2   2  -5   6385.70   7904.60    242.40      5 o
   2   5  -7   4030.80   3123.20    171.10      5 o
   2   6  -8    530.68   1073.60    130.20      5 o
   2   7  -9   1903.60   1297.10    126.60      5 o
   2   8 -10    497.10    480.40    103.60      5 o
   3 -10   1    296.80    804.40    114.10      5 o
   3  -5  -2   1615.90   1799.00    170.70      5 o
   3  -2  -4   2199.90   4368.40    230.00      5 o
   3   1  -6   3082.90   3556.60    194.80      5 o
   3   5  -9   5115.90   5308.90    187.90      5 o
   3   6 -10    509.63    202.00    111.40      5 <
   3   7 -11    749.40    806.60    110.50      5 o
   4 -10  -1    389.58    410.00    108.60      5 o
   4  -9  -1    525.77    662.60    117.20      5 o
   4  -8  -2    458.56    871.90    128.10      5 o
   4  -6  -3    673.68   1112.00    151.30      5 o
   4  -3  -5   3588.70   4572.10    199.20      5 o
   4   0  -7  23981.00  23195.60    339.30      5 o
   4   1  -8   3963.40   2891.80    173.80      5 o
   4   4 -10   1532.80   1696.20    139.90      5 o
   4   5 -11    565.31    780.80    117.70      5 o
   4   6 -12    819.84    760.80    107.90      5 o
   5  -9  -3    103.66    210.10    103.40      5 <
   5  -7  -4    394.51    845.50    130.60      5 o
   5  -6  -5    331.17    711.90    134.90      5 o
   5  -4  -6   4274.60   4008.40    183.30      5 o
   5  -3  -7   1546.40   1909.50    157.30      5 o
   5  -1  -8  11976.00  12998.00    269.50      5 o
   5   0  -9   1019.30   1391.50    143.90      5 o
   5   3 -11    542.79   1051.60    123.80      5 o
   5   4 -12   4135.60   2631.60    145.60      5 o
   5   5 -13   1025.00    435.60    102.40      5 o
   6  -9  -5    193.02     77.40    100.70      5 <
   6  -7  -6    526.89   1220.90    126.20      5 o
   6  -5  -7   1219.20   1855.30    140.50      5 o
   6  -4  -8   3649.70   4683.60    181.40      5 o
   6  -1 -10  10313.00   6763.90    215.60      5 o
   6   0 -11    716.11   1121.20    128.90      5 o
   6   2 -12    674.45    984.90    118.80      5 o
   6   3 -13    414.68    291.40    101.40      5 <
   6   4 -14    328.01    707.20    104.90      5 o
   7  -8  -7   2526.80    773.50    106.40      5 o
   7  -7  -8    125.99    454.20    102.00      5 o
   7  -5  -9   5103.70   2615.80    146.90      5 o
   7  -4 -10    165.42    210.90    112.30      5 <
   7  -2 -11   3417.20   2391.80    145.20      5 o
   7  -1 -12    294.40    543.60    105.80      5 o
   7   0 -13   3931.30   2039.80    132.40      5 o
   7   2 -14     46.10    158.10     94.20      5 <
   8  -6 -10    674.05    463.80    108.90      5 o
   8  -5 -11    366.92    605.70    108.80      5 o
   8  -4 -12    165.72    396.70     95.00      5 o
   8  -3 -12    608.97    792.60    111.20      5 o
   8  -2 -13   4472.80   1898.40    132.40      5 o
   8  -1 -14     52.67     62.90     93.10      5 <
  -9   2  13    378.47    675.70    102.60      6 o
  -9   3  12    493.06    363.90    100.20      6 o
  -9   5  11    161.16    393.50     95.20      6 o
  -8  -2  14    134.91     42.10     91.40      6 <
  -8  -1  13    865.95   2312.00    136.30      6 o
  -8   1  12    310.46    620.00    104.20      6 o
  -8   3  11   4649.90   2433.30    142.00      6 o
  -8   4  10   2492.70   1167.50    120.00      6 o
  -8   7   8    974.03    518.40    107.90      6 o
  -8   8   7    508.30    451.30    101.80      6 o
  -7  -3  13     78.29    196.90     96.60      6 <
  -7  -1  12    751.61   1002.40    125.20      6 o
  -7   0  11    608.29   1679.00    133.90      6 o
  -7   2  10   1609.60   2512.10    147.70      6 o
  -7   3   9  12094.00   5550.10    189.30      6 o
  -7   5   8    478.01   1304.00    126.10      6 o
  -7   6   7   1203.50   1401.80    132.40      6 o
  -7   9   5    433.87    767.50    109.60      6 o
  -6  -4  12    237.57    543.40    104.70      6 o
  -6  -2  11   2345.90   2733.30    151.40      6 o
  -6  -1  10   4017.20   6480.60    204.90      6 o
  -6   1   9   1982.70   1968.80    154.50      6 o
  -6   4   7    625.13   2006.00    147.70      6 o
  -6   5   6   3396.60   4381.80    178.40      6 o
  -6   7   5   1691.20   1284.90    129.80      6 o
  -6   8   4    223.84    488.90    110.10      6 o
  -6   9   3    812.26    911.50    112.60      6 o
  -5  -7  12    284.00    123.40     97.90      6 <
  -5  -6  12   2756.10   2457.10    137.30      6 o
  -5  -5  11    362.49    526.40    105.50      6 o
  -5  -3  10   1258.70   3412.90    165.50      6 o
  -5   0   8   4531.80   4190.80    187.40      6 o
  -5   3   6  11556.00  15624.20    288.60      6 o
  -5   6   4   3322.30   6647.00    205.90      6 o
  -5   7   3   2141.80   2627.10    159.20      6 o
  -5   9   2   1971.70   1045.30    122.60      6 o
  -5  10   1     56.56    -37.00     94.00      6 <
  -4  -8  11    159.24     14.70     98.20      6 <
  -4  -7  11    572.27   1892.30    130.10      6 o
  -4  -6  10   1426.10   1228.70    127.40      6 o
  -4  -4   9    785.77   1952.80    152.70      6 o
  -4  -1   7   6573.00   7970.00    235.70      6 o
  -4   2   5  16122.00  13833.00    284.00      6 o
  -4   5   3   7427.60   6065.50    210.20      6 o
  -4   8   1   2414.50   1352.20    132.80      6 o
  -4  10  -1   1008.70    857.70    106.70      6 o
  -3  -8  10    150.21    570.50    102.80      6 o
  -3  -7   9    552.58    974.80    122.80      6 o
  -3  -5   8   1387.20   1092.90    142.00      6 o
  -3   0   5  48653.00  63582.10    533.40      6 o
  -3   3   3  47052.00  43576.00    457.20      6 o
  -3   4   2  21058.00  16133.40    302.90      6 o
  -3   8  -1   1043.70   1705.10    135.10      6 o
  -2  -8   8   1012.50    496.20    117.30      6 o
  -2  -6   7   9221.00  10881.10    246.60      6 o
  -2  -1   4  14335.00  17363.30    320.90      6 o
  -2   6  -1   6735.40  12574.30    268.70      6 o
  -2   9  -3   2473.70   1027.60    121.80      6 o
  -2  10  -4    204.69    265.90     97.00      6 <
  -1  -9   7    506.18    786.50    111.40      6 o
  -1  -7   6  12448.00   9435.20    231.30      6 o
  -1  -2   3  59473.00  52088.80    498.80      6 o
  -1   4  -1   2807.50   5518.70    225.10      6 o
  -1   5  -2  31078.00  35716.90    414.90      6 o
  -1   8  -4   6726.30   6974.60    202.90      6 o
  -1   9  -5    389.06    512.50    107.00      6 o
  -1  10  -6    450.57    515.00    100.80      6 o
   0 -10   6    268.26    558.90    108.70      6 o
   0   8  -6   1416.70   1237.00    122.20      6 o
   1 -10   4   2045.90   1222.40    122.90      6 o
   1  -9   4   1230.10   1309.70    129.60      6 o
   1  -8   3   1427.30   3180.00    165.50      6 o
   1  -6   2   8567.30   9345.00    240.30      6 o
   1  -4   1   1957.10   5001.80    227.60      6 o
   1   2  -3  51156.00  45767.60    469.90      6 o
   1   6  -6   3602.80   2365.20    154.80      6 o
   1   7  -7    738.39   1062.10    124.20      6 o
   1   9  -8    178.90    369.60     98.30      6 o
   2 -10   3    678.06    642.10    110.10      6 o
   2  -9   2   3671.50   3471.40    157.30      6 o
   2  -7   1   7427.00   8509.00    229.90      6 o
   2  -2  -2  63870.00  46473.40    472.50      6 o
   2   1  -4  13287.00  15648.40    309.40      6 o
   2   5  -7   1090.20   2044.40    157.40      6 o
   2   6  -8   1772.30   1618.30    142.90      6 o
   2   8  -9   1421.30    720.10    112.50      6 o
   3 -10   1    247.74    496.30    112.00      6 o
   3  -5  -2   2206.60   2713.10    188.30      6 o
   3  -3  -3  43559.00  40653.40    440.90      6 o
   3   0  -5  67166.00  58684.60    518.00      6 o
   3   3  -7  39561.00  34088.30    399.20      6 o
   3   4  -8    773.59   1038.70    142.80      6 o
   3   7 -10    404.47    355.90    105.80      6 o
   3   8 -11    921.02    922.50    111.40      6 o
   4 -10  -1   1865.30   1861.50    128.90      6 o
   4  -9  -1    184.26    332.80    111.50      6 <
   4  -8  -2   2262.30   1522.40    138.00      6 o
   4  -6  -3   2087.20   1745.40    156.70      6 o
   4  -4  -4   6296.40   5057.90    200.40      6 o
   4  -3  -5   3597.70   3817.00    197.00      6 o
   4  -1  -6  29680.00  24648.80    354.00      6 o
   4   0  -7  28844.00  28650.30    376.40      6 o
   4   3  -9   2396.30   3325.40    170.90      6 o
   4   4 -10   1822.30   2717.70    150.10      6 o
   4   6 -11   1354.30    476.40    106.00      6 o
   4   7 -12    712.04    818.00    101.20      6 o
   5 -10  -2   1296.20    579.40    110.50      6 o
   5  -9  -3    301.13    548.90    110.20      6 o
   5  -7  -4   2950.40   2054.20    141.50      6 o
   5  -4  -6   3776.20   6058.40    207.10      6 o
   5  -2  -7   6452.10  11245.20    256.50      6 o
   5  -1  -8   7703.50  11667.40    261.90      6 o
   5   2 -10   3849.30   4630.10    184.80      6 o
   5   3 -11   1813.20   1137.10    130.10      6 o
   5   5 -12    943.24    312.00    107.10      6 <
   5   6 -13    147.01    177.30     91.20      6 <
   6  -9  -5    158.51    417.90    100.40      6 o
   6  -8  -5    261.86    429.60    116.10      6 o
   6  -7  -6    210.11    610.20    125.60      6 o
   6  -5  -7    850.38   1538.00    143.10      6 o
   6  -2  -9   2086.90   1351.60    151.60      6 o
   6   1 -11   2316.00   2906.90    157.60      6 o
   6   2 -12    627.61    764.30    120.30      6 o
   6   4 -13    396.86    683.00    104.90      6 o
   6   5 -14    160.22    281.60     90.40      6 o
   7  -8  -7   1252.20    467.10    103.90      6 o
   7  -6  -8    214.77   1022.10    116.90      6 o
   7  -5  -9   2371.50   1671.80    131.00      6 o
   7  -3 -10   1028.10   1196.40    126.70      6 o
   7  -2 -11   1996.70   3147.70    153.40      6 o
   7   0 -12   2654.80   4060.90    170.70      6 o
   7   1 -13    821.76    855.00    115.50      6 o
   7   2 -14    640.40    317.70    102.40      6 o
   7   3 -14    733.91    451.40    103.80      6 o
   8  -7  -9    197.88    400.80    103.40      6 o
   8  -6 -10   1176.00    637.30    106.80      6 o
   8  -5 -11   1799.90   1075.80    118.30      6 o
   8  -4 -11    197.35    430.10    106.00      6 o
   8  -3 -12    129.87    393.10    103.90      6 o
   8  -1 -13    876.16   1644.30    125.90      6 o
   8   0 -14    446.01    391.30     97.10      6 o
  -9   1  13    563.17    356.70    102.80      7 o
  -9   3  12    526.25    628.80    106.20      7 o
  -9   4  11    493.79    826.50    113.80      7 o
  -8  -3  14    444.61    787.80    108.20      7 o
  -8  -1  13    983.00   1646.80    127.00      7 o
  -8   0  12   1145.00    604.30    113.20      7 o
  -8   2  11   3229.40   1412.80    127.60      7 o
  -8   5   9   1037.50   1051.30    118.30      7 o
  -8   6   8   1425.70   1016.20    116.40      7 o
  -8   8   7    238.62    735.80    110.60      7 o
  -7  -4  13    345.57    381.80    100.00      7 o
  -7  -2  12   3057.90   1701.70    134.30      7 o
  -7   0  11    527.89   2001.80    139.80      7 o
  -7   1  10    377.48   1392.90    139.50      7 o
  -7   3   9  10846.00   4289.70    173.80      7 o
  -7   4   8    639.21    380.70    121.50      7 o
  -7   6   7   2084.00   3227.10    156.90      7 o
  -7   7   6    529.38    999.90    123.90      7 o
  -7   9   5   2200.10   1398.70    124.60      7 o
  -6  -5  12    502.63    855.10    112.90      7 o
  -6  -3  11    527.00   1059.50    120.60      7 o
  -6  -1  10   3105.40   5413.70    194.00      7 o
  -6   2   8   5208.20   6794.10    210.40      7 o
  -6   5   6   1949.80   3521.00    166.20      7 o
  -6   8   4    405.86    761.40    120.30      7 o
  -6   9   3    435.47    460.00    107.20      7 o
  -5  -7  12    384.70    269.80    100.70      7 <
  -5  -6  11   2695.40   2368.10    139.90      7 o
  -5  -4  10   2346.30   1978.50    142.70      7 o
  -5  -2   9   1748.70   2027.50    150.90      7 o
  -5   1   7   1202.10   1607.60    163.40      7 o
  -5   3   6  10744.00  12478.30    267.80      7 o
  -5   4   5   1181.00   1144.80    153.90      7 o
  -5   6   4   9419.90   7489.30    221.60      7 o
  -5   7   3    862.04   1389.70    139.90      7 o
  -5  10   1    409.62    337.40     96.90      7 o
  -4  -8  11    451.33    485.00     95.40      7 o
  -4  -7  10    721.25    753.90    117.30      7 o
  -4  -6  10   1374.00   1386.50    130.40      7 o
  -4  -5   9   1782.10   3332.10    165.70      7 o
  -4  -3   8   3057.80   2510.50    163.10      7 o
  -4  -1   7   4170.60   9086.30    235.20      7 o
  -4   2   5  11468.00  12886.80    276.50      7 o
  -4   5   3   4781.10   4395.10    191.90      7 o
  -4   8   1   5377.60   2996.20    153.70      7 o
  -4  10  -1    347.72    734.50    112.50      7 o
  -3  -8   9    423.76    761.70    111.30      7 o
  -3  -7   9   1641.80   2151.20    138.50      7 o
  -3  -6   8   1199.30   1194.00    138.20      7 o
  -3  -4   7   2635.20   4983.60    194.90      7 o
  -3  -2   6   7683.30   6660.90    223.90      7 o
  -3   1   4   7894.80   9135.40    259.10      7 o
  -3   4   2   9690.40   8655.50    249.60      7 o
  -3   8  -1   2055.20   2043.40    144.30      7 o
  -3  10  -2    673.34    934.70    117.60      7 o
  -2  -9   8    765.71    728.70    109.40      7 o
  -2  -8   8    637.05    582.40    119.30      7 o
  -2  -7   7   1985.90   2436.20    157.40      7 o
  -2  -5   6   5084.40   5073.40    204.40      7 o
  -2  -3   5   9030.10  15700.00    303.90      7 o
  -2   6  -1  10694.00  11755.60    266.70      7 o
  -2   9  -3   2312.10   2227.70    142.10      7 o
  -2  10  -4    156.30    367.80    100.60      7 o
  -1 -10   7    573.89    805.90    102.90      7 o
  -1  -9   7    348.87    511.80    108.90      7 o
  -1  -8   6   3776.30   1709.60    141.20      7 o
  -1  -6   5   4103.50   2972.70    173.40      7 o
  -1  -4   4  48901.00  54507.00    506.70      7 o
  -1   4  -1  17454.00  16913.60    312.90      7 o
  -1   7  -3   1939.30   2202.70    155.60      7 o
  -1   8  -4   4537.30   3677.60    171.00      7 o
  -1   9  -5    286.92    588.30    111.10      7 o
   0 -10   6   3119.20    994.30    113.30      7 o
   0  -7   4  13603.00  10459.90    248.50      7 o
   0   6  -4    489.38   1812.60    156.40      7 o
   1 -10   4   1150.60   1175.70    124.80      7 o
   1  -8   3   2057.40   1593.40    147.20      7 o
   1  -6   2   2905.80   4454.90    193.20      7 o
   1  -4   1  17086.00  20416.00    333.50      7 o
   1   2  -3  54261.00  53138.00    502.80      7 o
   1   5  -5   2464.60   4003.30    183.90      7 o
   1   6  -6   2114.70   4035.10    185.00      7 o
   1   8  -7    177.44    466.00    112.10      7 o
   1   9  -8    657.99    456.00    102.70      7 o
   2  -9   2    721.38   1233.60    128.60      7 o
   2  -7   1   4411.90   7017.60    214.30      7 o
   2  -2  -2  70421.00  42661.50    460.90      7 o
   2   1  -4  21427.00  29765.00    392.40      7 o
   2   4  -6   1623.40   3092.80    175.40      7 o
   2   7  -8    504.13    798.70    121.30      7 o
   2   8  -9   1260.50    384.50    113.00      7 o
   3 -10   1    489.97    846.20    112.60      7 o
   3  -6  -1   3234.40   5680.50    203.00      7 o
   3  -3  -3  40439.00  38916.00    436.60      7 o
   3   0  -5  62444.00  53482.90    507.40      7 o
   3   3  -7  20102.00  16497.40    296.70      7 o
   3   6  -9   1028.80   1247.90    127.80      7 o
   3   7 -10    460.60    621.30    114.40      7 o
   3   8 -11   1763.60   1393.20    117.10      7 o
   4 -10  -1    508.00    766.00    115.10      7 o
   4  -9  -1   1266.60   1534.10    124.80      7 o
   4  -8  -2   1006.40   1242.20    133.40      7 o
   4  -6  -3   3759.70   4704.00    190.90      7 o
   4  -4  -4   4158.10   4992.20    203.40      7 o
   4  -1  -6  19244.00  19017.50    316.50      7 o
   4   2  -8  15968.00  14284.80    283.70      7 o
   4   5 -10    696.37    879.60    125.80      7 o
   4   6 -11   1044.40    906.10    116.60      7 o
   5 -10  -2   1407.70    868.70    107.20      7 o
   5  -9  -3    145.84    293.20    103.10      7 <
   5  -7  -4    360.51   1064.90    132.90      7 o
   5  -5  -5   2790.10   2321.10    165.00      7 o
   5  -2  -7   5669.20   6023.70    204.90      7 o
   5   1  -9    309.52    904.80    142.50      7 o
   5   4 -11   1616.60   1322.00    136.20      7 o
   5   5 -12    631.78    632.20    110.60      7 o
   6  -8  -5    602.39    422.80    108.70      7 o
   6  -6  -6    922.05   2043.00    153.60      7 o
   6  -5  -7   1217.70   1812.20    145.30      7 o
   6  -3  -8   2354.20   2189.40    157.40      7 o
   6   0 -10    312.12   1012.10    133.90      7 o
   6   3 -12   1321.70   1208.60    119.40      7 o
   6   4 -13    348.12    197.60    100.60      7 <
   7  -8  -7    117.70    320.80    101.90      7 o
   7  -7  -7    270.35    972.50    120.50      7 o
   7  -6  -8    753.90    532.90    114.90      7 o
   7  -4  -9   1018.00   1674.30    141.10      7 o
   7  -3 -10   1458.80   2945.00    155.40      7 o
   7  -1 -11    488.53    562.80    122.40      7 o
   7   0 -12   3894.00   5230.40    185.70      7 o
   7   2 -13    427.00    374.80    109.30      7 o
   7   3 -14    534.50    616.50    105.20      7 o
   8  -7  -9   1098.40    816.30    107.70      7 o
   8  -5 -10    716.94   1158.10    126.00      7 o
   8  -4 -11    379.74    619.40    110.80      7 o
   8  -2 -12    363.23    352.60    104.90      7 o
   8  -1 -13    653.64    941.30    119.20      7 o
   8   1 -14    456.72    383.40    100.80      7 o
   9  -3 -13    301.19    168.70    101.00      7 <
  -9   0  13   1549.30    890.30    113.20      8 o
  -9   2  12    783.69    667.30    106.90      8 o
  -9   4  11   1196.30    644.80    112.90      8 o
  -9   5  10    666.27    659.70    110.20      8 o
  -8  -2  13    515.73    802.20    108.90      8 o
  -8   0  12    991.26    565.40    111.90      8 o
  -8   1  11   2772.00   2787.40    157.80      8 o
  -8   3  10    578.22    580.10    117.10      8 o
  -8   6   8    495.94    938.20    119.10      8 o
  -8   8   7    607.95   1047.40    118.40      8 o
  -7  -5  13     50.42    297.50     94.50      8 o
  -7  -3  12   2017.60   1779.10    132.80      8 o
  -7  -1  11    702.80   1420.20    134.60      8 o
  -7   1  10   2524.60   2376.90    156.10      8 o
  -7   2   9  11247.00   8250.60    218.90      8 o
  -7   4   8    371.45    866.60    130.00      8 o
  -7   5   7   4233.10   6645.20    200.40      8 o
  -7   7   6   1314.90    929.50    118.60      8 o
  -7   8   5   2468.20   1468.90    133.50      8 o
  -6  -6  12     76.57    223.40     98.80      8 <
  -6  -5  12   1463.30    993.70    116.60      8 o
  -6  -4  11    436.29    648.70    114.90      8 o
  -6  -2  10   2554.20   2939.40    160.40      8 o
  -6   0   9   1532.10   1801.00    149.00      8 o
  -6   3   7   3982.00   2549.70    165.40      8 o
  -6   5   6   2048.20   3913.30    175.70      8 o
  -6   6   5    634.15    906.80    136.00      8 o
  -6   8   4    303.92    650.20    121.40      8 o
  -6   9   3    401.80    828.70    114.50      8 o
  -5  -6  11    815.92   1100.20    115.10      8 o
  -5  -4  10   1763.90   3029.40    160.20      8 o
  -5  -3   9   3436.30   4382.50    181.70      8 o
  -5  -1   8  14576.00  13384.80    277.20      8 o
  -5   1   7   2304.60   3034.60    180.50      8 o
  -5   4   5    807.47   1057.40    154.40      8 o
  -5   7   3   2128.20   2379.00    153.90      8 o
  -5   8   2    663.36   1333.50    137.80      8 o
  -5  10   1     36.60    233.60     99.40      8 <
  -4  -7  10   1541.60    711.90    115.90      8 o
  -4  -5   9   2293.90   1865.50    146.00      8 o
  -4   0   6  12997.00  17864.10    311.80      8 o
  -4   3   4  39822.00  29755.20    383.90      8 o
  -4   5   3   4473.70   4018.00    194.20      8 o
  -4   6   2   5689.40   6199.90    211.20      8 o
  -4   8   1   1434.90   1078.80    133.60      8 o
  -4  10  -1    120.94    298.90    108.50      8 <
  -3  -8   9    708.03    426.20    107.70      8 o
  -3  -6   8   2890.60   1660.20    142.10      8 o
  -3  -4   7   3506.80   5181.80    196.80      8 o
  -3   1   4   7239.20   8791.80    257.90      8 o
  -3   4   2  12461.00  12910.50    279.90      8 o
  -3   8  -1   1295.90   2116.30    150.20      8 o
  -3  10  -2    324.68    379.40    107.60      8 o
  -2  -9   8    356.39    387.70    102.20      8 o
  -2  -7   7   1368.70   1362.80    134.70      8 o
  -2  -5   6   4796.40   4557.40    198.00      8 o
  -2   6  -1  14593.00  14480.90    286.80      8 o
  -2   9  -3    653.65   1067.00    125.80      8 o
  -2  10  -4    292.48    770.20    109.00      8 o
  -1 -10   7     39.99    262.60     92.30      8 <
  -1  -8   6   2224.50   1331.90    128.10      8 o
  -1  -6   5   3115.10   5459.80    198.60      8 o
  -1  -4   4  58598.00  55524.40    505.40      8 o
  -1   4  -1  11336.00  11218.70    276.50      8 o
  -1   7  -3  10184.00   5334.00    196.60      8 o
  -1   8  -4   7337.50   6786.20    205.10      8 o
  -1  10  -5    743.15    205.40    105.70      8 <
   0  -7   4   5643.80   6235.40    204.00      8 o
   0   6  -4   1965.70   3020.70    178.10      8 o
   0   9  -6    877.80   1059.70    120.10      8 o
   1 -10   4   1537.60    860.10    110.90      8 o
   1  -8   3   1270.00   2600.10    159.40      8 o
   1  -6   2   3555.30   4882.60    201.30      8 o
   1   5  -5   2712.40   2253.70    176.90      8 o
   1   8  -7   1241.60    732.10    119.30      8 o
   1   9  -8    121.16    356.60     98.10      8 o
   2  -9   2   1266.00   2486.20    146.20      8 o
   2  -7   1   3697.40   4375.50    187.80      8 o
   2   3  -5  21306.00  22026.70    340.90      8 o
   2   6  -7   4162.70   5310.60    193.70      8 o
   2   7  -8    254.43    414.80    112.70      8 o
   3 -10   1   1331.50    894.20    111.90      8 o
   3  -6  -1    920.78   1839.90    163.50      8 o
   3  -3  -3  51817.00  47896.70    477.60      8 o
   3  -1  -4   8664.50   9590.40    269.60      8 o
   3   2  -6  11787.00  11832.70    268.80      8 o
   3   5  -8   4634.50   3169.20    160.40      8 o
   3   6  -9    443.30   1170.90    129.50      8 o
   3   8 -10    269.78    588.70    101.60      8 o
   4  -9  -1    589.08    738.90    111.40      8 o
   4  -7  -2   2882.10   1918.30    149.60      8 o
   4  -4  -4   4888.80   4772.90    205.60      8 o
   4  -2  -5   6730.80   9612.80    253.00      8 o
   4   1  -7  13071.00  10241.00    248.20      8 o
   4   4  -9   5021.70   3928.70    176.30      8 o
   4   7 -11    314.84    842.40    111.00      8 o
   5 -10  -2   1324.40    723.20    103.30      8 o
   5  -9  -3    703.35    511.40    106.90      8 o
   5  -8  -3    706.79   1387.20    127.40      8 o
   5  -7  -4   1234.20   2333.60    148.00      8 o
   5  -5  -5   3966.30   2072.30    157.10      8 o
   5  -3  -6   9354.60  12727.50    270.60      8 o
   5   0  -8   1975.00   2754.90    170.80      8 o
   5   3 -10   2437.20   3136.70    159.10      8 o
   5   6 -12    860.85   1355.50    126.60      8 o
   6  -9  -4   1780.20    707.90    111.40      8 o
   6  -8  -5   1000.90    528.90    110.20      8 o
   6  -6  -6   2374.00   2576.20    151.70      8 o
   6  -4  -7   1794.10   1950.40    150.80      8 o
   6  -1  -9   3423.10   4041.70    177.70      8 o
   6   1 -10   8181.20   6311.10    199.90      8 o
   6   2 -11   1553.80   3602.10    165.90      8 o
   6   4 -12    342.24    804.70    110.30      8 o
   6   5 -13   1617.80   1822.40    127.20      8 o
   7  -7  -7    287.69    946.20    111.30      8 o
   7  -5  -8    746.19    837.10    123.70      8 o
   7  -4  -9   1439.50   1230.90    132.50      8 o
   7  -2 -10   2305.10   1455.70    137.10      8 o
   7   0 -11   1305.10   1859.70    138.10      8 o
   7   1 -12    994.02   1067.30    119.30      8 o
   7   3 -13    203.24    262.00    103.00      8 <
   7   4 -14    136.65    640.40     96.60      8 o
   8  -7  -9    981.96    851.00    104.70      8 o
   8  -6  -9   2219.10   1486.10    120.90      8 o
   8  -5 -10    882.35    907.70    115.40      8 o
   8  -3 -11    652.73   1832.70    134.70      8 o
   8  -2 -12    492.64    768.40    112.60      8 o
   8  -1 -12    456.16    330.80    100.80      8 o
   8   0 -13    165.27    739.30    102.60      8 o
   8   2 -14    118.90    226.00     91.40      8 <
   9  -4 -12    162.59    203.20     97.20      8 <
   9  -3 -13    383.20    289.70     93.40      8 o
   9  -2 -13    297.68    619.70    102.50      8 o
  -9  -1  13    660.86    741.60    108.60      9 o
  -9   1  12    763.45    371.20    108.50      9 o
  -9   3  11    636.98   1113.00    112.30      9 o
  -9   4  10   2519.60   1539.60    124.80      9 o
  -9   5  10    454.59    600.50    105.20      9 o
  -9   6   9    120.48    340.90     97.20      9 o
  -8  -3  13   1375.60    772.50    107.50      9 o
  -8  -1  12    475.71    560.10    111.20      9 o
  -8   1  11   3343.80   3574.80    159.40      9 o
  -8   2  10    691.04    801.10    122.90      9 o
  -8   4   9   1193.00   2241.20    142.70      9 o
  -8   7   7    273.74    599.60    108.30      9 o
  -7  -4  12    941.11    603.30    110.90      9 o
  -7  -2  11   2491.00   2512.40    149.40      9 o
  -7   0  10   1958.30   3282.70    163.00      9 o
  -7   2   9   3382.90   3552.80    168.30      9 o
  -7   3   8   1512.30   1717.90    143.30      9 o
  -7   5   7   4760.70   3794.60    170.90      9 o
  -7   8   5    223.40    520.80    114.30      9 o
  -7   9   4   2824.90   2484.60    137.00      9 o
  -6  -6  12    390.14    352.60     98.00      9 o
  -6  -5  11    936.65    970.10    114.40      9 o
  -6  -4  11    442.81    527.80    110.90      9 o
  -6  -3  10   4645.20   3899.70    169.20      9 o
  -6  -1   9   1899.00   1968.60    154.90      9 o
  -6   1   8   6914.80   8391.70    218.60      9 o
  -6   3   7   3458.20   2828.20    163.80      9 o
  -6   4   6   2545.40   3402.30    175.10      9 o
  -6   6   5   2273.40   4014.70    173.00      9 o
  -6   7   4   3014.20   3774.10    169.90      9 o
  -6   9   3    471.18    451.30    102.60      9 o
  -5  -7  11    244.96    342.20     99.90      9 o
  -5  -5  10   2406.00   1088.60    118.80      9 o
  -5  -3   9   3237.30   4906.90    186.60      9 o
  -5   2   6  19737.00  14452.80    284.00      9 o
  -5   5   4   9484.30  16090.80    288.90      9 o
  -5   7   3   2886.50   2974.50    160.90      9 o
  -5   8   2   1086.20   1772.90    138.90      9 o
  -5  10   1    627.01    467.10    103.10      9 o
  -4  -8  10     75.65    184.60     93.90      9 <
  -4  -6   9    555.82   1742.20    129.80      9 o
  -4  -4   8   4470.20   4688.00    184.60      9 o
  -4  -2   7  14015.00  15666.20    291.80      9 o
  -4   3   4  23580.00  24546.80    352.40      9 o
  -4   6   2   4069.40   3886.60    182.40      9 o
  -4  10  -1   1166.80   1779.10    130.20      9 o
  -3  -9   9    253.15    393.10    100.20      9 o
  -3  -7   8    667.11    905.90    118.00      9 o
  -3  -5   7   4142.10   4703.50    187.50      9 o
  -3  -3   6   2872.30   6039.10    212.40      9 o
  -3  -1   5  45596.00  52485.40    496.20      9 o
  -3   4   2  22419.00  13008.50    282.90      9 o
  -3   8  -1   1839.50   4331.70    172.10      9 o
  -3  10  -2    203.84    267.90    106.90      9 <
  -2  -8   7   2706.10   2213.20    139.80      9 o
  -2  -6   6   2554.00   1682.50    141.80      9 o
  -2  -4   5   9701.90  13239.70    272.70      9 o
  -2  -2   4  36705.00  51675.50    493.60      9 o
  -2   6  -1  11470.00  16482.60    295.60      9 o
  -2   8  -2    938.95   1065.70    135.90      9 o
  -2   9  -3    150.50   1059.30    125.50      9 o
  -1 -10   7    806.86    600.40     99.00      9 o
  -1  -9   6   1021.40   1448.90    127.90      9 o
  -1  -8   6   2657.50   1879.80    137.60      9 o
  -1  -1   2 237870.00 223302.00   1012.50      9 o
  -1   4  -1   3548.60   6792.80    240.90      9 o
  -1   7  -3   3034.20   4264.00    178.80      9 o
  -1  10  -5   2170.20   1698.10    124.10      9 o
   0  -7   4   9107.40   7280.90    205.40      9 o
   0   6  -4   2333.10   2918.00    169.10      9 o
   0   9  -6   1283.40   2999.50    149.50      9 o
   1 -10   4   1340.70   1432.10    115.70      9 o
   1  -8   3   1361.50   1865.00    140.10      9 o
   1  -6   2   4600.10   6772.30    208.60      9 o
   1   4  -4  51431.00  62237.30    532.90      9 o
   1   7  -6  15469.00   9761.50    231.20      9 o
   1   8  -7    134.89    400.80    112.00      9 o
   2  -9   2    457.80   1208.20    123.40      9 o
   2  -7   1   8843.70   6647.80    205.20      9 o
   2   3  -5  25853.00  31292.10    390.20      9 o
   2   5  -6  10876.00   7665.10    222.80      9 o
   2   6  -7   5535.30   7397.40    213.70      9 o
   2   8  -8    642.87   1066.00    118.00      9 o
   2   9  -9    824.91   1313.90    112.70      9 o
   3 -10   1    933.21    855.60    103.80      9 o
   3  -6  -1   2001.90   2725.00    169.10      9 o
   3  -1  -4   7167.00   9291.30    259.50      9 o
   3   1  -5  64089.00  51660.80    490.00      9 o
   3   4  -7   2168.40   4231.80    195.60      9 o
   3   7  -9    551.30   1146.60    121.20      9 o
   3   8 -10    191.36    391.20     93.10      9 o
   4  -9  -1    521.96    392.10    107.50      9 o
   4  -7  -2    513.96   1846.50    144.40      9 o
   4  -5  -3   3412.10   2974.20    174.30      9 o
   4  -2  -5  25648.00  20556.90    325.20      9 o
   4   0  -6  12177.00  11867.30    264.00      9 o
   4   3  -8   2629.80   1957.00    154.20      9 o
   4   6 -10    207.40    666.70    110.80      9 o
   4   7 -11    502.85    719.40    105.50      9 o
   5 -10  -2    108.48    489.40     94.30      9 o
   5  -8  -3    344.62   1078.00    119.60      9 o
   5  -6  -4  11883.00   5772.70    201.30      9 o
   5  -3  -6  15545.00  19320.80    313.30      9 o
   5  -1  -7   1030.70   2237.40    166.60      9 o
   5   2  -9   2108.90   1643.70    151.10      9 o
   5   4 -10   4030.50   5541.10    184.00      9 o
   5   5 -11    411.47    491.00    109.40      9 o
   5   7 -12    117.31    149.00     90.20      9 <
   6  -9  -4    271.27    857.70    106.60      9 o
   6  -7  -5   4570.00   2574.90    145.90      9 o
   6  -5  -6   2924.40   4575.60    179.50      9 o
   6  -4  -7   2779.30   3202.30    161.30      9 o
   6  -2  -8   9890.40   6150.00    205.50      9 o
   6   0  -9   1756.10   1601.60    142.00      9 o
   6   1 -10   5968.00   5842.10    195.00      9 o
   6   3 -11    317.40   1027.40    122.10      9 o
   6   4 -12   1054.50   1013.20    114.80      9 o
   7  -8  -6   3035.30   1112.90    114.00      9 o
   7  -7  -7    484.82    700.50    112.60      9 o
   7  -6  -7   2064.00   2428.30    142.30      9 o
   7  -5  -8   1061.10   1090.50    125.00      9 o
   7  -3  -9   1977.80   1653.40    139.20      9 o
   7  -1 -10   5149.80   2857.70    152.00      9 o
   7   0 -11   2680.20   1550.50    132.90      9 o
   7   2 -12   2819.30   2138.80    134.50      9 o
   7   3 -13    346.99    379.10    104.60      9 o
   8  -7  -8   1108.90   1107.80    111.90      9 o
   8  -6  -9   1010.60    746.00    106.00      9 o
   8  -4 -10    616.21    477.50    109.60      9 o
   8  -2 -11    607.20   1250.50    115.60      9 o
   8  -1 -12    773.70    302.40     98.70      9 o
   8   1 -13   1687.60   1549.10    127.50      9 o
   8   2 -14     87.93    236.30     91.60      9 <
   8   3 -14    425.42    844.00    102.30      9 o
   9  -5 -11    185.00    314.60     93.80      9 o
   9  -3 -12    123.35    296.10     96.60      9 o
   9  -2 -13    959.03    683.30     98.60      9 o
 -10   4  11    462.95    578.80    107.50     10 o
  -9  -1  13    453.64    535.20    101.20     10 o
  -9   0  12   1498.40   1431.10    115.60     10 o
  -9   1  12    331.89    761.20    103.30     10 o
  -9   2  11   1522.90   1802.60    133.60     10 o
  -9   4  10   1671.60   1469.50    129.60     10 o
  -9   6   9    812.52    585.80    103.60     10 o
  -8  -4  13    919.64    719.00    104.60     10 o
  -8  -2  12    754.78   1208.90    114.70     10 o
  -8   0  11    381.56    860.30    119.60     10 o
  -8   2  10    787.82   1241.80    131.40     10 o
  -8   5   8   1324.60    737.60    118.20     10 o
  -8   7   7    533.75    814.80    105.10     10 o
  -8   8   6    306.04    342.60    100.10     10 o
  -7  -5  12     69.13    248.10     95.20     10 <
  -7  -4  12    963.50    604.70    108.80     10 o
  -7  -3  11   1028.30   1139.00    117.80     10 o
  -7  -1  10   7663.60   7382.80    206.40     10 o
  -7   1   9   4991.10   3925.30    177.40     10 o
  -7   3   8   1028.10   1694.40    144.60     10 o
  -7   5   7   2544.40   2355.50    152.90     10 o
  -7   6   6    905.57    980.50    131.60     10 o
  -7   8   5   3400.90   1527.20    126.10     10 o
  -7   9   4    412.72    600.00    105.80     10 o
  -6  -5  11   1906.60    898.20    111.90     10 o
  -6  -3  10   2368.70   2719.80    151.40     10 o
  -6  -1   9    806.25   1891.00    149.40     10 o
  -6   2   7   8398.00  10568.10    247.30     10 o
  -6   4   6   4716.30   4716.50    186.30     10 o
  -6   6   5   1840.90   1711.90    145.40     10 o
  -6   7   4   1842.10   2375.30    149.40     10 o
  -6   9   3    279.60    589.20    103.70     10 o
  -5  -6  10   2396.00   1940.70    132.10     10 o
  -5  -4   9   3514.00   2269.80    145.40     10 o
  -5  -2   8   1460.80   2622.70    163.20     10 o
  -5   0   7   6326.80   8966.10    234.50     10 o
  -5   2   6  16156.00  10415.00    252.60     10 o
  -5   5   4  11684.00  12291.70    259.60     10 o
  -5   7   3   2469.40   2797.40    157.60     10 o
  -5   8   2    982.40   1278.70    134.70     10 o
  -5  10   1    330.51    591.70    104.10     10 o
  -4  -7   9   1216.50   1286.60    118.30     10 o
  -4  -5   8    904.49   2009.80    138.90     10 o
  -4   3   4  32154.00  24609.70    352.20     10 o
  -4   6   2   5729.40   5470.20    195.40     10 o
  -4   8   1   1243.40   2527.80    147.20     10 o
  -3  -9   9   1810.50   1359.60    108.90     10 o
  -3  -7   8    173.89    296.00    105.40     10 <
  -3  -5   7   3095.90   3605.80    176.60     10 o
  -3  -3   6   5546.40   6401.80    218.00     10 o
  -3   4   2  12565.00  12406.80    270.40     10 o
  -3  10  -2    120.12    236.00     98.40     10 <
  -2  -8   7   1973.70   1813.40    136.10     10 o
  -2  -6   6    475.59   1051.00    131.70     10 o
  -2  -4   5   7806.30   9040.50    237.00     10 o
  -2  -2   4  39838.00  58482.70    511.80     10 o
  -2   8  -2    362.61    476.90    123.70     10 o
  -2   9  -3   3117.80   1991.70    141.50     10 o
  -1  -9   6   2293.40   1604.20    124.30     10 o
  -1  -7   5   1744.30   2071.10    139.20     10 o
  -1  -5   4   2609.00   4911.00    194.60     10 o
  -1  -3   3   4666.40   8614.20    248.10     10 o
  -1  -1   2 185930.00 233381.00   1009.70     10 o
  -1   4  -1  13063.00  19021.00    318.30     10 o
  -1   7  -3  17320.00  11605.10    251.30     10 o
  -1   9  -4    193.27    483.30    115.20     10 o
  -1  10  -5    419.95    423.40    102.80     10 o
   0  -8   4   1296.70   2501.30    147.10     10 o
   0   9  -6   2774.90   2229.70    138.70     10 o
   1  -9   3    366.52   1063.20    115.70     10 o
   1   4  -4  86066.00  66919.50    544.30     10 o
   1   6  -5   6033.90   3691.10    175.20     10 o
   1   7  -6   4633.90   6671.90    197.80     10 o
   1   9  -7    322.99    384.60    108.70     10 o
   2 -10   2    257.39     21.00     94.40     10 <
   2  -9   2    983.61    916.70    116.10     10 o
   2  -7   1   7377.80   6352.70    207.50     10 o
   2   2  -4  41116.00  58606.40    521.80     10 o
   2   5  -6  21543.00  14775.70    278.60     10 o
   2   8  -8    543.17   1329.20    127.30     10 o
   2   9  -9    741.24    744.40    107.40     10 o
   3 -10   1   1025.00    790.70    109.40     10 o
   3  -6  -1    810.80   1658.80    155.70     10 o
   3  -4  -2  12953.00  12161.00    269.60     10 o
   3   1  -5  38662.00  42020.10    453.70     10 o
   3   4  -7  14488.00  21203.60    321.20     10 o
   3   6  -8   3668.90   4315.70    175.10     10 o
   3   7  -9   3680.00   3543.10    156.40     10 o
   4 -10  -1    485.92    732.50    100.80     10 o
   4  -9  -1    580.49    756.90    108.70     10 o
   4  -7  -2   3441.40   2024.00    150.40     10 o
   4  -5  -3   2580.50   3183.90    175.10     10 o
   4  -3  -4  28583.00  25961.40    354.40     10 o
   4   0  -6  17791.00  16475.90    298.60     10 o
   4   2  -7  14959.00  13230.40    274.80     10 o
   4   5  -9   3231.90   3103.50    158.60     10 o
   4   7 -10    718.19   1125.20    120.00     10 o
   4   8 -11    519.03    687.40    104.70     10 o
   5 -10  -2    808.16    736.00     97.70     10 o
   5  -8  -3   1022.70    909.80    114.90     10 o
   5  -6  -4   7512.50   7114.20    210.70     10 o
   5  -4  -5   2005.70   2151.60    160.50     10 o
   5   1  -8  16373.00  13914.50    275.60     10 o
   5   3  -9   3141.40   5396.30    189.80     10 o
   5   4 -10   2433.60   4027.60    169.90     10 o
   5   6 -11   3395.00   2031.90    128.50     10 o
   5   7 -12    504.20    755.70     96.90     10 o
   6  -9  -4    524.88    536.40     97.20     10 o
   6  -7  -5   1050.60   1418.20    124.20     10 o
   6  -5  -6   1932.00   2964.90    156.80     10 o
   6  -3  -7   4426.70   5416.60    186.40     10 o
   6   0  -9   1026.20   1696.00    138.30     10 o
   6   2 -10   2242.80   2872.90    156.80     10 o
   6   3 -11    853.51    925.50    120.80     10 o
   6   5 -12   2465.00   1661.20    123.30     10 o
   7  -8  -6   1763.70    756.40    102.20     10 o
   7  -6  -7   1627.30   1060.40    121.20     10 o
   7  -4  -8    678.42    761.90    121.20     10 o
   7  -2  -9   3645.30   3249.00    162.40     10 o
   7  -1 -10   4203.50   4630.60    176.70     10 o
   7   1 -11    445.60   1062.40    120.70     10 o
   7   3 -12   4050.10   1857.50    132.90     10 o
   7   4 -13    625.55    857.70    102.80     10 o
   8  -7  -8    334.36    679.30    101.70     10 o
   8  -5  -9    982.46    746.10    116.90     10 o
   8  -4 -10   1132.00   1351.20    123.90     10 o
   8  -3 -10    959.29    689.10    115.90     10 o
   8  -2 -11   1102.80   1087.50    122.90     10 o
   8   0 -12    728.89    615.20    108.60     10 o
   8   2 -13    926.05    533.50    104.50     10 o
   8   3 -14    335.59    438.70     94.80     10 o
   9  -5 -11    169.05    232.70     88.90     10 <
   9  -4 -11    763.28   1193.80    117.20     10 o
   9  -3 -12    177.81    104.00     95.20     10 <
   9  -1 -13    218.87    296.80     96.60     10 o
 -10   2  12    545.83    620.60    114.80     11 o
 -10   4  11    687.03    309.20    102.10     11 o
  -9  -2  13   1455.80   1049.80    121.00     11 o
  -9   0  12    877.91    928.80    119.80     11 o
  -9   2  11   4106.60   3247.00    156.50     11 o
  -9   3  10    743.13    743.40    119.80     11 o
  -9   5   9    793.90    747.10    116.20     11 o
  -8  -3  12    722.91   1464.30    126.50     11 o
  -8  -1  11   1120.50   3366.30    163.20     11 o
  -8   1  10   1311.00   1907.20    140.40     11 o
  -8   3   9    625.71   2046.60    145.70     11 o
  -8   5   8    862.80   1555.90    135.60     11 o
  -8   6   7   4070.90   2463.80    146.80     11 o
  -8   8   6    703.11    853.30    111.60     11 o
  -7  -6  12    873.68   1677.40    127.80     11 o
  -7  -5  12    121.12     40.00    103.40     11 <
  -7  -3  11    327.52   1238.50    135.30     11 o
  -7  -1  10   6657.60   5460.80    193.70     11 o
  -7   1   9   6220.50   6609.90    204.30     11 o
  -7   4   7   5764.80   5085.80    187.70     11 o
  -7   6   6   2093.10   2749.20    152.90     11 o
  -7   7   5   1617.80   1912.70    136.40     11 o
  -7   9   4    411.62    951.40    111.80     11 o
  -6  -6  11    261.01    426.50    106.20     11 o
  -6  -4  10   1284.20   1620.20    147.80     11 o
  -6  -2   9  11842.00   8590.00    228.40     11 o
  -6   0   8   7781.70  11517.60    269.20     11 o
  -6   2   7   6407.20   4761.20    197.40     11 o
  -6   4   6   3291.90   2948.30    166.70     11 o
  -6   5   5   2415.10   1854.30    152.80     11 o
  -6   7   4   3307.40   2665.70    159.70     11 o
  -6   9   3    477.19    480.90    104.70     11 o
  -5  -7  10    610.19   1482.60    127.00     11 o
  -5  -6  10   1190.00   2152.90    139.00     11 o
  -5  -4   9   3045.80   3235.40    163.50     11 o
  -5   3   5  14022.00   8736.50    239.70     11 o
  -5   5   4   9088.40   9265.80    234.30     11 o
  -5   8   2   1124.50   1765.80    136.20     11 o
  -5  10   1    689.64    246.60    104.50     11 <
  -4  -7   9   1192.00    908.30    122.30     11 o
  -4  -5   8   1393.20   1057.50    140.10     11 o
  -4  -3   7  15252.00  14532.80    286.00     11 o
  -4  -1   6   8551.30  11630.90    275.10     11 o
  -4   4   3   4308.00   8305.70    242.40     11 o
  -4   6   2   3737.00   3531.40    176.90     11 o
  -3  -8   8    126.15    216.00    106.40     11 <
  -3  -6   7   3271.00   2342.00    159.90     11 o
  -3  -4   6   3210.50   2951.50    175.40     11 o
  -3   0   4  48310.00  45513.30    464.60     11 o
  -3  10  -2     49.49    206.30    104.50     11 <
  -2  -9   7    181.46    490.60    110.20     11 o
  -2  -8   7   3224.00   3095.60    152.20     11 o
  -2  -6   6   1731.40   1836.60    149.00     11 o
  -2   8  -2    953.24    695.30    127.70     11 o
  -2   9  -3   2946.30   2612.20    144.70     11 o
  -1 -10   6    606.70    514.50    103.40     11 o
  -1  -9   6   1163.10   1831.40    135.40     11 o
  -1  -7   5   1136.60   1585.60    140.80     11 o
  -1  -5   4   2881.30   5238.20    199.40     11 o
  -1  -3   3   7068.20   9603.50    263.50     11 o
  -1   4  -1   5295.80   7305.40    240.20     11 o
  -1   6  -2   7773.10   7881.50    225.60     11 o
  -1   7  -3   9754.20   7100.90    210.90     11 o
  -1   9  -4    466.81    695.70    114.10     11 o
  -1  10  -5    578.34    688.60    109.00     11 o
   0  -8   4   1262.20    676.30    127.50     11 o
   0  -4   2  23451.00  23957.60    352.10     11 o
   0   7  -4   6149.90   5744.10    197.30     11 o
   0  10  -6    665.47    802.30    110.40     11 o
   1  -9   3    182.06    383.10    114.10     11 o
   1  -7   2   4167.00   3355.70    177.60     11 o
   1   6  -5   2935.40   3730.70    179.90     11 o
   1   9  -7    616.43    873.00    111.70     11 o
   2 -10   2    349.34    132.40     99.90     11 <
   2  -9   2   1154.90    753.50    119.10     11 o
   2  -7   1   5602.40   6687.80    206.00     11 o
   2   2  -4  32124.00  51444.70    491.70     11 o
   2   4  -5   5417.10   7796.40    227.00     11 o
   2   7  -7   1112.00   2120.80    146.00     11 o
   2   8  -8    709.12    961.30    116.70     11 o
   3 -10   1     90.99    178.20     97.70     11 <
   3  -6  -1    937.18   2599.50    163.80     11 o
   3  -4  -2  16492.00  12185.50    272.50     11 o
   3   3  -6   3951.60   5043.00    201.00     11 o
   3   5  -7   7515.90   6146.70    201.90     11 o
   3   6  -8   2242.30   2146.50    150.20     11 o
   3   8  -9    652.61    704.40    105.40     11 o
   4  -9  -1    587.27    439.80    111.40     11 o
   4  -7  -2   3631.00   3740.50    176.70     11 o
   4  -5  -3   3612.20   3036.70    173.10     11 o
   4  -3  -4  23464.00  21182.90    333.70     11 o
   4  -1  -5  40443.00  34474.30    403.90     11 o
   4   2  -7  16918.00  19362.40    310.80     11 o
   4   4  -8   3943.60   3378.60    169.90     11 o
   4   7 -10    423.25    714.70    114.30     11 o
   4   8 -11    384.26   1971.00    123.50     11 o
   5 -10  -2    598.48    686.70    100.20     11 o
   5  -8  -3    707.48    607.60    113.80     11 o
   5  -6  -4   4392.10   6149.40    208.20     11 o
   5  -4  -5   1428.40   1210.70    150.30     11 o
   5  -2  -6   8342.60   9083.50    245.30     11 o
   5   0  -7   5418.20   5555.40    203.10     11 o
   5   3  -9  11744.00   6757.10    204.60     11 o
   5   5 -10    414.21    832.80    121.90     11 o
   5   6 -11   4610.00   2427.60    139.50     11 o
   6  -9  -4   1586.60    971.30    109.00     11 o
   6  -7  -5   1945.00   1699.30    135.50     11 o
   6  -5  -6   2959.80   2348.80    156.70     11 o
   6  -3  -7    949.50   3200.60    166.40     11 o
   6  -1  -8   1831.80   2467.90    165.10     11 o
   6   1  -9   1321.90   1946.90    145.60     11 o
   6   2 -10   2065.10   5011.90    186.70     11 o
   6   4 -11    586.08    914.50    123.60     11 o
   6   6 -12    131.96    480.50     98.30     11 o
   7  -8  -6    934.43    732.70    104.60     11 o
   7  -6  -7   2367.30   2373.20    140.00     11 o
   7  -4  -8    531.62    608.40    120.50     11 o
   7  -2  -9   3603.40   2215.30    147.20     11 o
   7   0 -10   1906.60   2924.10    145.60     11 o
   7   2 -11   3688.60   2432.40    145.30     11 o
   7   3 -12    708.76   1460.70    121.60     11 o
   7   5 -13    323.67    353.30     98.30     11 o
   8  -8  -7    727.00    956.90    108.10     11 o
   8  -7  -8    631.99    536.60     99.80     11 o
   8  -6  -8    909.59    420.30    112.60     11 o
   8  -5  -9    327.15    690.40    108.20     11 o
   8  -3 -10   1579.90    953.50    113.40     11 o
   8  -1 -11   2331.60   1917.70    136.50     11 o
   8   1 -12    359.78    632.20    108.40     11 o
   8   2 -13    231.87    721.60    107.30     11 o
   9  -5 -10    782.07    655.50     99.10     11 o
   9  -4 -11   1072.40    643.30    106.10     11 o
   9  -2 -12    196.46    416.90    104.20     11 o
   9   0 -13    388.32   1351.90    113.80     11 o
 -10   1  12   2758.30   1455.40    121.10     12 o
 -10   3  11    323.49    162.70     98.50     12 <
  -9  -3  13    222.81    709.40    100.30     12 o
  -9  -1  12    762.79   1024.60    114.90     12 o
  -9   1  11    440.44    559.70    110.90     12 o
  -9   3  10    236.95    771.20    114.50     12 o
  -9   5   9   1462.40   1388.20    122.30     12 o
  -9   6   8    447.64    577.40    100.10     12 o
  -8  -4  12     67.47    385.90     97.30     12 o
  -8  -3  12   2587.30   2143.90    133.60     12 o
  -8  -2  11    732.30    466.70    116.30     12 o
  -8  -1  11   1903.50   2897.90    156.80     12 o
  -8   0  10    336.62    216.30    112.60     12 <
  -8   2   9   9002.50   8586.40    220.60     12 o
  -8   4   8   1488.00   2079.10    143.20     12 o
  -8   6   7   1003.00   1433.80    129.20     12 o
  -8   8   6    413.14    685.30    101.20     12 o
  -7  -6  12   2661.50   1638.60    124.60     12 o
  -7  -4  11    579.76   1357.20    120.00     12 o
  -7  -2  10   1672.10   2289.80    141.60     12 o
  -7   0   9   1839.30   3102.00    164.80     12 o
  -7   2   8   4088.20   3338.80    174.50     12 o
  -7   4   7   3518.10   4494.50    181.90     12 o
  -7   7   5   4540.10   3751.80    158.80     12 o
  -7   9   4    238.90    295.80     96.70     12 o
  -6  -7  11    339.30     49.00     98.90     12 <
  -6  -5  10   3346.30   2239.20    148.10     12 o
  -6   3   6  11692.00  10458.20    250.10     12 o
  -6   5   5    502.56    667.70    141.10     12 o
  -6   7   4   1493.80   2196.30    144.70     12 o
  -6   8   3    532.42    742.40    112.70     12 o
  -5  -8  10    548.43    897.50    106.70     12 o
  -5  -7  10    634.35   1620.20    122.40     12 o
  -5  -5   9   1100.10   1112.80    126.30     12 o
  -5  -3   8  16102.00  15004.00    278.40     12 o
  -5  -1   7   3308.00   6214.00    212.40     12 o
  -5   3   5  14128.00  16138.00    295.80     12 o
  -5   6   3   2091.80   4575.10    188.00     12 o
  -5   8   2    880.42   1735.20    133.40     12 o
  -5  10   1    244.27    431.60     98.80     12 o
  -4  -8   9    428.62    821.70    112.50     12 o
  -4  -6   8   7095.90   4281.20    172.60     12 o
  -4   4   3   7552.80   7877.50    233.20     12 o
  -4   6   2   2768.70   3953.50    177.30     12 o
  -3  -9   8    443.77    777.80    103.60     12 o
  -3  -8   8    239.62    567.90    105.80     12 o
  -3  -6   7   1373.70   1934.10    151.60     12 o
  -3  -4   6   1002.50   2293.70    164.00     12 o
  -3  -2   5 104270.00 100701.00    666.20     12 o
  -3   0   4  53892.00  46315.20    462.50     12 o
  -3   5   1  31095.00  29107.20    373.10     12 o
  -3   9  -1   1320.70   1476.20    130.30     12 o
  -3  10  -2    191.59    164.70    101.50     12 <
  -2  -9   7    121.49    100.40     98.60     12 <
  -2  -7   6   1837.50   1772.70    143.60     12 o
  -2  -5   5   9161.40  10180.30    247.90     12 o
  -2   8  -2   1841.40    863.70    132.90     12 o
  -2  10  -3    396.92    514.40    108.50     12 o
  -1 -10   6    233.40    288.90     99.10     12 <
  -1  -8   5    352.18    596.00    122.90     12 o
  -1   4  -1  10960.00  10263.80    258.20     12 o
  -1   6  -2   7007.50   6050.40    209.50     12 o
  -1   9  -4    335.18    632.00    118.20     12 o
   0  -8   4   1627.00   2469.60    145.00     12 o
   0  -4   2   6752.00   9400.80    255.20     12 o
   0   7  -4   7781.80   8647.20    227.10     12 o
   0  10  -6    701.76    434.70    106.30     12 o
   1  -9   3    167.50    117.80    108.10     12 <
   1  -7   2   2537.00   2763.00    159.00     12 o
   1   3  -3  13562.00  16532.90    310.50     12 o
   1   6  -5   3749.40   4291.80    183.70     12 o
   1   8  -6    452.28   1150.40    130.40     12 o
   1   9  -7   1479.80   1285.80    124.70     12 o
   2 -10   2     52.32   -109.80     99.30     12 <
   2  -8   1   3157.30   3462.20    167.10     12 o
   2   4  -5   4249.80   6929.10    227.60     12 o
   2   6  -6    796.36   1349.70    136.30     12 o
   2   7  -7    530.32   2442.50    149.20     12 o
   2   9  -8    102.29    490.80    100.60     12 o
   3 -10   1    261.64    755.40    108.00     12 o
   3  -6  -1    494.00   1389.10    150.30     12 o
   3  -4  -2   7923.90   8287.20    247.40     12 o
   3   0  -4  57362.00  42950.20    452.60     12 o
   3   5  -7   5397.40   5253.00    193.50     12 o
   3   7  -8    889.29    957.30    121.30     12 o
   3   8  -9    502.88   1105.00    116.20     12 o
   4  -9  -1    244.37    151.00    102.90     12 <
   4  -7  -2   1085.20   1633.40    146.00     12 o
   4  -5  -3   4952.60   4831.00    202.60     12 o
   4  -3  -4  31102.00  26708.40    371.60     12 o
   4  -1  -5  32974.00  30702.70    389.90     12 o
   4   1  -6   9621.40  10647.50    268.80     12 o
   4   3  -7  12734.00  12694.80    269.20     12 o
   4   6  -9   1638.70   1714.50    140.00     12 o
   4   8 -10    707.56    428.00    101.60     12 o
   5 -10  -2    538.47    317.40     96.30     12 o
   5  -8  -3    324.26    334.00    116.30     12 <
   5  -6  -4  13385.00   9187.60    236.70     12 o
   5   0  -7   8656.30  10241.50    248.30     12 o
   5   2  -8   2085.10   2803.60    173.10     12 o
   5   4  -9   2205.80   1877.80    141.30     12 o
   5   5 -10   1144.20   1320.80    131.30     12 o
   5   7 -11    182.07    533.70     99.80     12 o
   6  -9  -4    389.21    695.50    101.20     12 o
   6  -8  -4    144.83    387.10    105.70     12 o
   6  -7  -5   2047.90   1931.40    136.70     12 o
   6  -6  -5   1493.50   1542.30    142.20     12 o
   6  -4  -6   4291.10   5017.50    197.60     12 o
   6  -2  -7   5908.50   6461.60    211.90     12 o
   6   1  -9   1287.00   1882.00    153.10     12 o
   6   3 -10   2691.70   2201.90    148.90     12 o
   6   5 -11    678.24    900.70    113.60     12 o
   6   6 -12    381.50    958.80    106.60     12 o
   7  -9  -5    492.15    481.80    101.30     12 o
   7  -8  -6    619.59    339.20    102.10     12 o
   7  -7  -6   1108.10    825.50    114.70     12 o
   7  -5  -7   3863.00   1921.40    149.00     12 o
   7  -3  -8   3301.90   3767.00    172.10     12 o
   7  -1  -9   7645.80   7080.00    211.10     12 o
   7   2 -11   3080.10   2011.00    145.90     12 o
   7   4 -12    393.33    949.70    114.20     12 o
   7   5 -13    483.18    694.40    108.30     12 o
   8  -8  -7    624.65    750.30    102.20     12 o
   8  -6  -8    460.73    355.90    111.70     12 o
   8  -4  -9   2277.20   3177.90    159.10     12 o
   8  -2 -10    381.82   1065.70    121.20     12 o
   8   0 -11   1175.70   1289.30    129.90     12 o
   8   1 -12   1123.40   1618.30    125.30     12 o
   8   2 -12    992.18   1419.30    123.00     12 o
   8   3 -13    371.55    535.00    103.10     12 o
   9  -5 -10    391.24    493.90    102.50     12 o
   9  -3 -11    552.75    626.20    101.50     12 o
   9  -1 -12    207.73    638.00    107.60     12 o
   9   1 -13    657.01    492.50     97.60     12 o
 -10   0  12    817.50    499.20    104.00     13 o
 -10   1  12   3245.80   2098.10    137.20     13 o
 -10   2  11    210.62    804.70    110.70     13 o
 -10   3  11    418.58    420.70     99.90     13 o
 -10   4  10    558.76   1037.60    115.60     13 o
  -9  -2  12     97.67    221.10    102.10     13 <
  -9   0  11   1038.00   1525.50    132.20     13 o
  -9   2  10    168.51    533.30    116.90     13 o
  -9   4   9    318.21    277.40    113.00     13 <
  -9   6   8    311.45    366.80    102.00     13 o
  -8  -5  12    358.98    657.30    104.60     13 o
  -8  -4  12    400.56    721.50    107.00     13 o
  -8  -2  11    420.30    493.00    115.00     13 o
  -8   0  10    317.60    170.40    118.10     13 <
  -8   2   9   9077.20   4738.50    189.50     13 o
  -8   4   8    998.19   1145.50    129.80     13 o
  -8   6   7   1371.50   2578.60    148.70     13 o
  -8   7   6    235.85    293.20    108.80     13 <
  -7  -5  11    200.05    165.40    103.50     13 <
  -7  -3  10   2117.20   2194.40    144.40     13 o
  -7  -1   9   1889.10   4752.90    191.80     13 o
  -7   1   8   3230.20   3716.40    182.10     13 o
  -7   3   7  13407.00   8489.20    229.30     13 o
  -7   5   6   4402.70   5223.90    185.40     13 o
  -7   7   5    368.46   1111.40    124.80     13 o
  -7   9   4    325.67    450.80    103.00     13 o
  -6  -7  11    110.98    179.60     98.40     13 <
  -6  -6  10   3339.70   5135.60    174.10     13 o
  -6  -5  10   1219.10   3141.20    157.40     13 o
  -6  -3   9   1232.70   1139.40    140.80     13 o
  -6  -1   8    252.99   1028.40    145.40     13 o
  -6   1   7   1225.20   1379.10    157.40     13 o
  -6   3   6  12989.00  11551.40    258.60     13 o
  -6   5   5    460.96    663.10    137.70     13 o
  -6   8   3    474.91    509.10    116.60     13 o
  -5  -8  10    366.08    614.70     99.30     13 o
  -5  -6   9    293.67    474.50    113.80     13 o
  -5  -4   8   5681.40  10993.80    242.40     13 o
  -5   6   3    896.56   1977.30    153.40     13 o
  -5   8   2   4211.90   3852.40    167.20     13 o
  -5   9   1    997.98    610.10    114.20     13 o
  -4  -6   8   3831.80   3657.30    168.10     13 o
  -4  -4   7   6169.40   6271.00    209.80     13 o
  -4  -2   6   1052.40   3190.10    195.60     13 o
  -4   0   5   9210.90  12005.70    273.70     13 o
  -4   2   4   6265.40   6950.50    235.20     13 o
  -4   4   3   5892.30   6017.10    220.30     13 o
  -4   6   2   7281.30   5729.70    203.90     13 o
  -3  -9   8    173.98    318.30    104.10     13 o
  -3  -7   7   3631.70   3049.10    160.80     13 o
  -3  -5   6   2421.50   3277.00    175.00     13 o
  -3   5   1  26538.00  20877.70    330.10     13 o
  -3   9  -1   1521.30   1683.90    131.10     13 o
  -3  10  -2     96.93    156.90    101.00     13 <
  -2  -8   6    766.18    424.60    120.80     13 o
  -2  -7   6   1921.40   2079.10    146.50     13 o
  -2  -5   5   5216.70   8737.70    235.30     13 o
  -2  -3   4   6821.20   7108.30    239.10     13 o
  -2   1   2 123220.00  96759.30    657.20     13 o
  -2   8  -2    502.55    541.10    120.20     13 o
  -2  10  -3    177.49    266.10    102.20     13 <
  -1 -10   6    218.91    485.70    103.20     13 o
  -1  -8   5    743.20   1142.70    127.80     13 o
  -1  -6   4  10543.00  11508.00    257.50     13 o
  -1   6  -2   4387.50   5174.10    203.10     13 o
  -1   8  -3   3114.20   2158.90    146.40     13 o
  -1   9  -4    254.82    662.00    111.20     13 o
   0  -9   4   1497.90   1575.60    130.20     13 o
   0  -4   2  14691.00  19353.10    325.60     13 o
   0   7  -4   5836.90   7402.90    217.20     13 o
   0  10  -6    262.15    354.60    101.80     13 o
   1 -10   3   1242.50    850.40    116.10     13 o
   1  -9   3    404.96    676.20    121.80     13 o
   1  -7   2   4768.30   3604.20    177.10     13 o
   1  -5   1   7227.50   7992.80    237.30     13 o
   1   3  -3  27948.00  27068.60    375.00     13 o
   1   5  -4   2026.80   2952.30    177.80     13 o
   1   7  -5   1036.00   1704.10    144.30     13 o
   1   8  -6   2135.50   2124.20    141.40     13 o
   1  10  -7    170.74    129.50     92.60     13 <
   2 -10   2    312.35    347.70    101.90     13 o
   2  -8   1   3847.80   4290.80    181.40     13 o
   2   6  -6    416.29   1410.90    139.20     13 o
   2   8  -7   3740.00   2169.70    143.10     13 o
   2   9  -8    136.32    442.40    105.10     13 o
   3  -9   0   1602.60    769.00    116.50     13 o
   3  -6  -1   1323.00   1780.30    163.20     13 o
   3  -4  -2   7599.80   6942.10    237.80     13 o
   3   0  -4  40465.00  37584.70    427.00     13 o
   3   4  -6   2147.10   1745.80    163.10     13 o
   3   7  -8    611.76   1010.30    126.60     13 o
   3   9  -9   1441.30   1107.80    119.40     13 o
   4  -9  -1    816.15    995.80    118.80     13 o
   4  -7  -2   1412.20   2644.90    160.60     13 o
   4   3  -7  15815.00  12238.90    267.90     13 o
   4   5  -8    576.40    831.80    135.70     13 o
   4   7  -9   1804.20   1867.90    131.40     13 o
   4   8 -10    180.50    258.80    101.00     13 <
   5 -10  -2    398.37    567.70    100.50     13 o
   5  -8  -3    208.08    408.60    116.60     13 o
   5  -7  -3   3909.50   3873.20    174.90     13 o
   5  -5  -4  21657.00  16520.90    290.40     13 o
   5  -3  -5   7990.20   6235.90    220.50     13 o
   5  -1  -6  30697.00  35339.30    413.30     13 o
   5   1  -7  11800.00  18370.60    309.70     13 o
   5   4  -9   1603.60   1874.90    148.60     13 o
   5   6 -10    940.05    882.50    121.30     13 o
   6  -9  -4    319.99    605.40    108.10     13 o
   6  -8  -4    404.16    230.60    110.60     13 <
   6  -6  -5   1392.90   1449.60    140.60     13 o
   6  -4  -6   1569.20   2010.40    170.00     13 o
   6  -2  -7   8557.60   9651.80    244.10     13 o
   6   0  -8  28685.00  32278.70    391.90     13 o
   6   2  -9   5385.80   8113.70    222.70     13 o
   6   4 -10   1097.60   1385.20    136.20     13 o
   6   5 -11    323.22    983.30    114.10     13 o
   7  -9  -5     88.93    310.80     94.60     13 o
   7  -7  -6     87.46    250.90    112.00     13 <
   7  -5  -7   4799.40   2194.20    160.20     13 o
   7  -3  -8   2060.50   2931.10    166.60     13 o
   7  -1  -9   3140.40   3861.00    180.20     13 o
   7   1 -10   5339.50   3278.60    166.30     13 o
   7   3 -11    430.80   1283.70    126.50     13 o
   7   5 -12    147.11    450.80     99.10     13 o
   8  -8  -7    495.47    748.10    105.90     13 o
   8  -7  -7    499.75    514.50    110.50     13 o
   8  -6  -8    620.86    598.20    112.70     13 o
   8  -5  -8    265.92    302.70    121.60     13 <
   8  -3  -9   1659.40   3768.00    171.90     13 o
   8  -1 -10  10503.00   6567.90    204.00     13 o
   8   0 -11    904.30   1538.40    137.60     13 o
   8   1 -11   2637.20   2972.40    157.90     13 o
   8   2 -12   1244.80   1066.40    120.50     13 o
   8   4 -13   1036.70    741.20    109.80     13 o
   9  -6  -9    410.69    196.60    109.60     13 <
   9  -4 -10    732.64   1347.30    124.50     13 o
   9  -2 -11   1243.70   1125.40    127.20     13 o
   9   0 -12    707.51    729.40    117.70     13 o
   9   1 -13    653.17    533.50    102.70     13 o
   9   2 -13    859.07   1219.30    118.60     13 o
 -10   0  12     80.46    197.70    100.50     14 <
 -10   2  11    167.61    321.10     97.80     14 o
 -10   4  10    253.45    393.10    102.10     14 o
  -9  -3  12     99.95    223.40     94.20     14 <
  -9  -1  11   1053.60   1005.60    115.00     14 o
  -9   1  10   1248.60   1027.20    120.30     14 o
  -9   3   9   1154.00   1381.80    123.50     14 o
  -9   5   8   2810.20   2249.90    138.70     14 o
  -9   7   7   1157.60    822.10    113.30     14 o
  -8  -5  12    401.95    574.40     98.50     14 o
  -8  -3  11   1482.80   2632.70    141.80     14 o
  -8  -1  10    372.23    885.70    121.40     14 o
  -8   1   9   4882.50   3858.80    165.90     14 o
  -8   3   8    537.96    574.00    115.10     14 o
  -8   5   7   4804.20   2591.70    147.50     14 o
  -8   7   6    178.59    215.40    100.50     14 <
  -7  -6  11   1570.70    903.00    112.70     14 o
  -7  -4  10   1833.50   2806.90    145.20     14 o
  -7  -3  10   2908.20   2826.50    152.50     14 o
  -7  -1   9   2161.20   2791.60    158.10     14 o
  -7   1   8    554.61   1205.70    142.90     14 o
  -7   3   7   2920.60   3548.60    173.40     14 o
  -7   5   6   3299.00   3523.20    166.10     14 o
  -7   7   5   3086.00   2389.30    139.00     14 o
  -7   8   4   1893.50   1305.30    123.30     14 o
  -6  -6  10   2039.00   3003.10    148.90     14 o
  -6  -4   9    546.59    670.20    126.10     14 o
  -6  -2   8  15087.00  11923.50    251.40     14 o
  -6   6   4    262.36    402.30    126.50     14 o
  -6   8   3    525.26    449.50    106.10     14 o
  -5  -7   9    226.70    435.90    106.40     14 o
  -5  -6   9    665.46    219.50    113.40     14 <
  -5  -4   8  10548.00  10309.50    236.00     14 o
  -5  -2   7   2442.60   3783.40    176.40     14 o
  -5   0   6  18374.00  20792.20    321.10     14 o
  -5   2   5   8843.40  10510.30    253.10     14 o
  -5   4   4  29952.00  30204.70    384.80     14 o
  -5   6   3   2256.50   1171.20    138.90     14 o
  -5   8   2   4055.60   5631.10    182.00     14 o
  -5   9   1    694.82    384.90    103.30     14 o
  -4  -7   8    342.30    494.00    108.40     14 o
  -4  -5   7   8891.20   8265.70    220.40     14 o
  -4   0   5  20687.00  18868.10    316.90     14 o
  -4   2   4  14769.00   9709.90    258.00     14 o
  -4   7   1   9238.50   7557.00    211.40     14 o
  -3  -8   7    938.75    897.80    112.80     14 o
  -3  -7   7   2499.20   3095.90    156.70     14 o
  -3  -5   6   1771.90   2070.10    159.10     14 o
  -3  -3   5  42435.00  42898.60    445.70     14 o
  -3   5   1  22085.00  26015.80    359.00     14 o
  -3   9  -1   2025.90   2236.10    137.60     14 o
  -3  10  -2    135.76    172.30     94.90     14 <
  -2  -8   6   3203.90   3789.00    156.40     14 o
  -2  -3   4   1913.80   3614.30    204.90     14 o
  -2   1   2 143660.00 101441.00    664.80     14 o
  -2   8  -2    538.70    898.30    124.30     14 o
  -2  10  -3    233.63    524.70    100.60     14 o
  -1  -9   5    308.17    704.20    109.60     14 o
  -1  -8   5    561.49    673.60    117.80     14 o
  -1  -6   4  13796.00  16097.80    288.80     14 o
  -1  -4   3   7640.80  10861.10    262.20     14 o
  -1   6  -2   4864.00   3965.60    188.20     14 o
  -1   8  -3   1855.10   1377.10    131.80     14 o
   0  -9   4    177.97    577.00    107.90     14 o
   0  -4   2   9505.60  14076.60    286.10     14 o
   0   4  -2   5384.50   9224.20    252.90     14 o
   0   7  -4  10563.00  16801.00    291.50     14 o
   1 -10   3    610.97    743.80    109.20     14 o
   1  -9   3    186.23    680.60    113.40     14 o
   1  -7   2   1098.20   1578.40    154.90     14 o
   1  -5   1   7763.40   8756.50    239.30     14 o
   1   5  -4  23380.00  21403.20    323.40     14 o
   1   7  -5   1070.10   1127.20    137.80     14 o
   1   9  -6   5373.70   2774.60    144.40     14 o
   1  10  -7    174.58    -60.20     88.40     14 <
   2 -10   2    671.28    394.90    102.90     14 o
   2  -8   1   2007.70   2682.00    158.40     14 o
   2   3  -4   2064.20   4029.60    212.10     14 o
   2   5  -5  15366.00  14236.10    284.60     14 o
   2   8  -7   1017.80   1838.60    134.60     14 o
   3  -6  -1   2112.90   2951.60    164.70     14 o
   3  -4  -2   9838.10   9584.50    255.60     14 o
   3   4  -6   1197.80   2147.10    168.70     14 o
   3   6  -7   1281.40   1369.80    137.00     14 o
   3   8  -8    196.65    381.70    102.00     14 o
   3   9  -9    369.73    817.40    108.90     14 o
   4  -9  -1    123.82    246.90    101.10     14 <
   4  -7  -2   1043.20   1448.00    138.30     14 o
   4  -4  -3  30199.00  38379.20    420.10     14 o
   4  -2  -4   9799.80   9530.00    262.20     14 o
   4   0  -5   9849.90  12286.00    273.60     14 o
   4   2  -6   2080.70   4704.20    223.60     14 o
   4   5  -8    638.94   1884.20    144.50     14 o
   4   7  -9    691.64    578.70    112.50     14 o
   5 -10  -2    220.71    410.30     95.80     14 o
   5  -9  -2   1411.80   1945.50    130.20     14 o
   5  -7  -3   4747.50   3475.20    166.10     14 o
   5  -5  -4   1370.30   2904.60    167.90     14 o
   5  -3  -5  12588.00   8318.40    232.70     14 o
   5  -1  -6  50649.00  52330.20    485.20     14 o
   5   1  -7   5447.30  15587.10    290.50     14 o
   5   3  -8  26619.00  19274.90    314.10     14 o
   5   5  -9    723.52    583.80    122.50     14 o
   5   7 -10    926.05   1535.70    121.80     14 o
   6  -8  -4    273.32    262.90    101.90     14 <
   6  -6  -5   1152.40   1576.00    140.10     14 o
   6  -1  -7   3669.00   3377.30    183.80     14 o
   6   4 -10    691.06   1185.00    135.80     14 o
   6   6 -11    773.38    375.80    101.90     14 o
   7  -9  -5    130.49     96.30     95.60     14 <
   7  -8  -5   2704.40   1787.90    124.00     14 o
   7  -7  -6   1003.10    679.00    112.80     14 o
   7  -6  -6   1203.10    986.20    124.30     14 o
   7  -4  -7   4717.30   4466.00    177.20     14 o
   7  -2  -8   4623.60   6085.40    195.60     14 o
   7   0  -9   2032.40   2342.20    163.90     14 o
   7   2 -10   1112.80   1568.80    139.50     14 o
   7   4 -11    607.19   1437.30    123.50     14 o
   7   5 -12    246.51    446.30     99.00     14 o
   8  -7  -7    422.46    479.70    105.00     14 o
   8  -5  -8   2372.50   1907.40    135.80     14 o
   8  -3  -9   9334.50   7590.80    206.80     14 o
   8  -1 -10   2546.80   2627.00    151.70     14 o
   8   1 -11  14084.00  10379.30    234.40     14 o
   8   3 -12    549.94    453.30    107.60     14 o
   9  -6  -9    934.95    668.10    102.00     14 o
   9  -5  -9   2068.60   1321.70    123.40     14 o
   9  -4 -10   1056.40   1266.10    119.80     14 o
   9  -3 -10    676.86    271.20    108.40     14 <
   9  -2 -11   2677.80   1637.70    131.70     14 o
   9  -1 -11    514.39   1197.60    119.40     14 o
   9   0 -12   1046.90   1702.20    126.50     14 o
   9   1 -12    485.37    457.50    106.80     14 o
   9   2 -13   1839.50    962.30    117.50     14 o
  10  -4 -11    292.32    501.00     98.60     14 o
  10  -2 -12    598.31    379.80     97.50     14 o
 -10  -1  12    759.59   1969.10    131.10     15 o
 -10   1  11    710.15    681.30    106.10     15 o
 -10   3  10   2263.60   2823.30    140.70     15 o
 -10   5   9   1862.20    732.80    105.60     15 o
  -9  -4  12    672.04    407.10     95.90     15 o
  -9  -2  11   1034.40   2453.50    141.10     15 o
  -9  -1  11   2725.40   2930.80    144.50     15 o
  -9   1  10    234.36    870.70    114.20     15 o
  -9   3   9   1482.00    830.80    118.30     15 o
  -9   5   8    725.61   2498.70    145.20     15 o
  -9   7   7    365.92   1003.30    117.30     15 o
  -8  -4  11    327.86    460.80    106.80     15 o
  -8  -2  10    382.03    560.90    115.40     15 o
  -8   1   9   4774.40   3720.80    174.70     15 o
  -8   3   8    809.65   1150.50    133.80     15 o
  -8   5   7   2872.60   2672.10    150.80     15 o
  -8   7   6    357.17    500.60    104.30     15 o
  -8   8   5    354.21    204.20    103.20     15 <
  -7  -6  11    523.07    490.30    106.50     15 o
  -7  -4  10    267.51    815.10    119.60     15 o
  -7  -2   9   6466.30   4595.40    180.90     15 o
  -7   0   8   2046.30   2490.30    158.20     15 o
  -7   2   7  11547.00  16659.30    290.80     15 o
  -7   4   6   1509.20   1784.20    143.50     15 o
  -7   6   5   1752.90   1419.20    138.70     15 o
  -7   8   4   1637.90   1175.10    122.40     15 o
  -6  -7  10    508.51    886.80    104.20     15 o
  -6  -5   9    827.21   1202.80    126.60     15 o
  -6  -4   9    442.16   1105.30    123.50     15 o
  -6  -2   8   8897.80  11084.10    244.80     15 o
  -6   0   7   1056.00   1332.20    154.00     15 o
  -6   2   6  22088.00  18867.60    309.30     15 o
  -6   4   5   2205.40   1448.00    149.50     15 o
  -6   6   4   2459.60   2043.20    148.00     15 o
  -6   8   3    302.31    637.10    113.30     15 o
  -5  -8   9    461.44    571.80     96.30     15 o
  -5  -7   9    253.62    574.70    107.00     15 o
  -5  -5   8   6106.50   5693.80    187.00     15 o
  -5   0   6  20287.00  20931.50    322.40     15 o
  -5   2   5   9691.90  12487.80    268.40     15 o
  -5   4   4  20564.00  28230.40    365.10     15 o
  -5   6   3   3406.50   2272.40    154.00     15 o
  -5   8   2  14305.00  10717.50    235.70     15 o
  -5   9   1   1787.10    623.20    109.30     15 o
  -4  -8   8   1962.60    889.00    109.70     15 o
  -4  -5   7   2375.20   2564.20    158.60     15 o
  -4  -3   6   7444.00   8165.90    229.50     15 o
  -4   7   1  10014.00   5241.90    189.40     15 o
  -3  -8   7    648.99    668.50    116.30     15 o
  -3  -6   6    352.51    971.10    131.10     15 o
  -3  -3   5  38184.00  48284.40    462.50     15 o
  -3  -1   4   8530.10   9769.40    259.70     15 o
  -3   3   2   4730.30   4371.40    219.50     15 o
  -3   5   1  33789.00  30902.50    383.70     15 o
  -3   9  -1   3155.20   2534.20    147.10     15 o
  -3  10  -2    199.43    520.60    101.00     15 o
  -2  -9   6    423.60    532.00    104.50     15 o
  -2  -8   6   2039.20   1774.70    134.80     15 o
  -2  -6   5   3414.10   2827.90    161.70     15 o
  -2   8  -2    805.04   1018.90    124.00     15 o
  -2  10  -3    372.82    252.00     98.80     15 <
  -1  -9   5    255.17    496.00    106.80     15 o
  -1  -6   4  17734.00  13909.80    267.10     15 o
  -1  -4   3  10089.00  12752.50    275.80     15 o
  -1   6  -2   4384.40   5719.20    199.40     15 o
  -1   8  -3    965.97   1335.50    130.10     15 o
  -1  10  -4    578.62   1373.50    120.70     15 o
   0 -10   4    127.50    143.50     96.20     15 <
   0  -9   4   1858.20   1177.00    119.50     15 o
   0   4  -2  25492.00  19547.30    319.20     15 o
   0   8  -4    450.82   2018.80    144.20     15 o
   1 -10   3    946.71    394.00    104.80     15 o
   1  -7   2   3465.20   3568.40    176.40     15 o
   1  -5   1  33062.00  21582.10    328.50     15 o
   1   7  -5   1372.30   1420.40    136.90     15 o
   1   9  -6   2457.20   2089.10    138.50     15 o
   2 -10   2    145.05    227.60     99.60     15 <
   2  -8   1  10418.00   7241.60    202.60     15 o
   2   3  -4   3224.80   4505.10    214.10     15 o
   2   5  -5   8131.60   8872.50    237.10     15 o
   2   7  -6    918.99   2319.90    145.40     15 o
   2   9  -7    314.24    575.80    108.60     15 o
   3  -9   0    815.43    825.80    117.90     15 o
   3  -6  -1   1404.20   1814.40    161.40     15 o
   3   6  -7   1217.90   1885.20    146.30     15 o
   3   8  -8    220.96    412.10    107.80     15 o
   4  -9  -1   1563.90   1196.20    122.20     15 o
   4  -6  -2   6899.80   6307.80    203.70     15 o
   4  -4  -3   3947.80   5594.50    207.60     15 o
   4  -2  -4   8571.50   9821.50    256.80     15 o
   4   0  -5   9769.80  12294.10    269.90     15 o
   4   2  -6   1562.80   4194.00    200.70     15 o
   4   4  -7   6651.60   7968.00    221.30     15 o
   4   6  -8   4779.10   3903.90    172.30     15 o
   4   8  -9   2443.20    976.70    111.20     15 o
   5 -10  -2    206.01    186.10     99.20     15 <
   5  -9  -2   3829.60   1966.60    133.30     15 o
   5  -7  -3   2624.30   2870.20    156.90     15 o
   5  -5  -4   1186.00   1538.60    148.80     15 o
   5   2  -7   5066.40   8994.40    226.40     15 o
   5   5  -9    963.89    952.10    123.00     15 o
   5   7 -10    652.52   1674.50    117.20     15 o
   6  -8  -4     76.86    381.80    101.70     15 o
   6  -5  -5   1487.40   2046.00    144.50     15 o
   6  -3  -6  10059.00   9863.40    240.70     15 o
   6  -1  -7   2178.10   2178.30    162.10     15 o
   6   1  -8    296.46    967.70    137.40     15 o
   6   3  -9    485.67   1197.40    139.30     15 o
   6   5 -10   3043.80   2754.30    149.20     15 o
   6   7 -11    108.34    254.70     92.30     15 <
   7  -9  -5    331.28    341.10     94.70     15 o
   7  -8  -5   1404.70   1561.80    121.20     15 o
   7  -6  -6   2101.70    949.00    125.00     15 o
   7  -4  -7   3311.50   3016.30    158.60     15 o
   7   1  -9   4292.40   7525.40    208.60     15 o
   7   3 -10   2415.40   4695.40    173.20     15 o
   7   4 -11    442.35    755.00    117.70     15 o
   7   6 -12    664.78    591.00    100.00     15 o
   8  -7  -7    487.29    433.10    102.10     15 o
   8  -6  -7   2272.10   2008.60    137.00     15 o
   8  -4  -8   1647.50   1102.30    126.80     15 o
   8  -2  -9   1954.80   3003.90    157.40     15 o
   8   0 -10    786.73    302.20    112.80     15 <
   8   2 -11    490.69    600.50    112.20     15 o
   8   4 -12    168.63    412.10     96.50     15 o
   9  -5  -9   1350.70    779.90    110.60     15 o
   9  -3 -10    679.50    776.10    110.20     15 o
   9  -1 -11   2321.50   1938.30    133.40     15 o
   9   1 -12    390.23    550.90    106.10     15 o
   9   3 -13    103.16    398.90     95.80     15 o
  10  -4 -11    486.91    581.80     97.50     15 o
  10  -3 -11    557.87    442.00    102.40     15 o
  10  -1 -12   1000.70   1660.90    121.30     15 o
 -11   2  11   1021.80    644.50    100.40     16 o
 -10  -2  12    446.21    356.20    100.40     16 o
 -10   0  11     83.16    250.90     99.20     16 <
 -10   2  10    808.36    783.50    113.50     16 o
 -10   4   9    952.70    397.70    107.20     16 o
 -10   5   9    291.97    815.30    107.80     16 o
 -10   6   8    697.08    615.00    105.40     16 o
  -9  -4  12    251.73    185.80     99.20     16 <
  -9  -2  11   1365.80   1322.40    128.40     16 o
  -9   0  10   1932.70   1371.70    127.90     16 o
  -9   2   9    740.32    711.70    121.40     16 o
  -9   4   8    184.93    467.60    108.90     16 o
  -9   6   7    125.45    280.60    102.20     16 <
  -8  -5  11    640.07   1312.60    127.40     16 o
  -8  -3  10   1213.80   1189.20    123.50     16 o
  -8  -2  10    892.98    535.50    117.90     16 o
  -8   0   9   6139.30   5925.10    198.60     16 o
  -8   2   8    560.61   1533.00    136.60     16 o
  -8   4   7   5223.30   3843.70    172.10     16 o
  -8   6   6    382.40    597.50    109.10     16 o
  -8   8   5   1476.30   1249.50    119.00     16 o
  -7  -5  10    853.07    632.70    118.50     16 o
  -7  -3   9   5765.60   5543.20    191.70     16 o
  -7   0   8   3254.90   5588.30    200.70     16 o
  -7   2   7   6451.40   9587.10    234.40     16 o
  -7   4   6    215.10    434.60    126.80     16 o
  -7   6   5   2713.30   2352.20    143.00     16 o
  -7   8   4   1094.50    838.50    119.20     16 o
  -6  -5   9    205.23    396.00    117.20     16 o
  -6  -3   8   7565.80   7209.60    212.40     16 o
  -6   2   6  26394.00  26245.60    355.40     16 o
  -6   4   5   1607.20   1907.60    158.10     16 o
  -6   6   4    408.15    840.00    129.20     16 o
  -6   8   3    482.10    291.30    110.70     16 <
  -6   9   2   1621.80   1256.30    121.20     16 o
  -5  -8   9    164.97    262.80     98.90     16 <
  -5  -6   8    291.63    941.60    125.80     16 o
  -5  -5   8   8490.60   7073.70    208.80     16 o
  -5  -3   7   2051.30   3142.30    175.90     16 o
  -5  -1   6  55412.00  51336.50    487.00     16 o
  -5   7   2   4229.20   4785.30    183.90     16 o
  -5   9   1    167.06    462.60    105.80     16 o
  -4  -9   8     91.97    421.00     95.40     16 o
  -4  -8   8    796.73    643.90    110.60     16 o
  -4  -6   7    629.43   1330.40    138.10     16 o
  -4  -3   6   3316.40   5840.60    203.90     16 o
  -4  -1   5  24170.00  22225.50    341.00     16 o
  -4   5   2   3321.10   3206.60    181.60     16 o
  -4   7   1   4842.90   5917.20    198.80     16 o
  -3  -9   7    202.57    287.90     98.90     16 <
  -3  -8   7    203.22    592.80    112.60     16 o
  -3  -6   6   1169.10    946.30    134.40     16 o
  -3   3   2   8836.40   9124.70    264.70     16 o
  -3   5   1  27588.00  25715.10    363.40     16 o
  -3   9  -1   3261.20   2321.30    142.10     16 o
  -3  10  -2    226.80    364.80     96.70     16 o
  -2  -9   6    927.90    393.10    110.60     16 o
  -2  -6   5   3074.10   2931.40    168.70     16 o
  -2  -4   4   2461.70   3800.00    203.20     16 o
  -2   7  -1  10715.00  10581.40    240.40     16 o
  -2  10  -3    299.70    329.80    102.40     16 o
  -1 -10   5     97.51    214.20     97.00     16 <
  -1  -9   5    414.09    807.20    116.40     16 o
  -1  -7   4   7088.20   7084.20    207.60     16 o
  -1  -4   3   7874.10  10426.70    268.60     16 o
  -1   6  -2   6458.20   6554.30    212.30     16 o
  -1   8  -3   1194.10   1322.40    134.30     16 o
  -1  10  -4   1729.80   1377.30    131.10     16 o
   0 -10   4    168.69    522.20    106.80     16 o
   0   4  -2   7592.40  11119.80    267.60     16 o
   0   8  -4    405.36    858.10    126.50     16 o
   1 -10   3    185.68    491.10    104.40     16 o
   1  -8   2    445.37    852.90    133.60     16 o
   1  -7   2   3235.30   3381.40    171.90     16 o
   1  -5   1  18201.00  15121.20    297.70     16 o
   1   4  -3  12615.00  13360.70    278.60     16 o
   1   6  -4  13948.00  10472.30    250.60     16 o
   1   9  -6   2665.90   1580.40    131.80     16 o
   2 -10   2    497.87    327.10    106.30     16 o
   2  -8   1   4192.10   5141.30    193.90     16 o
   2   5  -5  15132.00  18759.50    309.80     16 o
   2   7  -6   1119.60   1356.30    134.30     16 o
   2   9  -7    335.54    201.30    103.50     16 <
   3  -9   0   1348.70   1278.00    129.70     16 o
   3  -6  -1   5814.30   5940.90    212.60     16 o
   3   1  -4   9925.40   8817.70    256.60     16 o
   3   3  -5  55480.00  53616.50    494.70     16 o
   3   5  -6   1970.00   1184.50    150.10     16 o
   3   7  -7   3542.70   3052.30    159.40     16 o
   3   9  -8    319.97    629.20     96.00     16 o
   4  -9  -1    347.55    473.90    109.40     16 o
   4  -6  -2   5250.40   7857.10    220.90     16 o
   4  -4  -3  13705.00  17961.20    308.20     16 o
   4   6  -8   2290.50   2972.50    157.60     16 o
   4   8  -9    708.57    705.50    107.80     16 o
   5 -10  -2    460.02    306.20    107.10     16 <
   5  -9  -2   1727.70   1166.30    125.20     16 o
   5  -7  -3   4029.60   2984.20    159.80     16 o
   5  -4  -4  35205.00  34854.00    404.90     16 o
   5  -2  -5  13554.00  12060.30    263.80     16 o
   5   0  -6  14629.00  13309.60    278.90     16 o
   5   2  -7   3632.60   3774.40    179.90     16 o
   5   4  -8   6597.00   6869.50    206.10     16 o
   5   6  -9    617.48    964.60    118.40     16 o
   5   8 -10    248.16    421.50    100.20     16 o
   6  -8  -4    231.55    465.80    109.30     16 o
   6  -7  -4   5142.30   3376.80    160.80     16 o
   6  -5  -5   1087.50   1561.70    145.20     16 o
   6   0  -7   1134.00   1433.70    155.70     16 o
   6   2  -8  10581.00  11570.20    252.70     16 o
   6   4  -9    355.62    678.60    122.50     16 o
   6   6 -10   1160.40    883.60    107.80     16 o
   6   7 -11    160.13     71.60     90.70     16 <
   7  -8  -5    769.73   1014.40    122.80     16 o
   7  -6  -6    411.69    306.50    120.80     16 <
   7  -5  -6   4640.90   4950.90    184.30     16 o
   7  -3  -7   7729.50   7293.70    216.60     16 o
   7  -1  -8   5093.10   3065.60    165.60     16 o
   7   1  -9    946.00   3826.20    170.40     16 o
   7   3 -10   4189.50   3427.20    162.80     16 o
   7   5 -11    386.37    603.70    104.10     16 o
   8  -8  -6    920.65    733.50    108.40     16 o
   8  -6  -7   3268.80   1456.00    133.40     16 o
   8  -4  -8   1334.90    908.00    125.10     16 o
   8  -1  -9   2742.40   2348.80    148.30     16 o
   8   1 -10   1000.70   1159.20    119.30     16 o
   8   3 -11   2925.30   2879.50    144.40     16 o
   8   4 -12    262.44    394.60     92.60     16 o
   8   5 -12    308.65    166.40     96.00     16 <
   9  -6  -8    371.00    687.20    112.50     16 o
   9  -4  -9   1634.90   1401.00    127.30     16 o
   9  -2 -10    298.49    963.80    113.70     16 o
   9   0 -11   1447.30   1344.70    125.00     16 o
   9   2 -12     92.48    191.30     96.50     16 <
  10  -3 -11     91.87    196.00     93.90     16 <
  10  -2 -11    881.29    412.30    103.50     16 o
  10  -1 -12   1876.40   1368.20    122.80     16 o
  10   0 -12    522.60    770.40    109.70     16 o
 -11   2  11    392.79    586.70    101.20     17 o
 -10  -1  11    159.85    200.00    100.40     17 <
 -10   2  10   1197.90    975.90    114.50     17 o
 -10   4   9    297.91    220.00     99.40     17 <
 -10   6   8     96.66    416.00     98.70     17 o
  -9  -3  11    220.10    437.00    106.00     17 o
  -9  -1  10    124.18    435.30    101.80     17 o
  -9   2   9    359.95    639.20    113.20     17 o
  -9   4   8    373.54    433.30    107.70     17 o
  -9   6   7     26.33    314.10     98.80     17 o
  -8  -6  11    289.15    242.70     99.50     17 <
  -8  -3  10    233.57    615.80    115.90     17 o
  -8  -1   9   1176.50   1560.50    145.90     17 o
  -8   4   7   3453.20   4394.10    179.00     17 o
  -8   6   6    300.82    214.80    110.40     17 <
  -8   8   5    362.47    368.40    104.70     17 o
  -7  -6  10    254.22    612.00    105.90     17 o
  -7  -3   9   9856.50   8329.20    220.10     17 o
  -7  -1   8   1351.50   1960.20    146.30     17 o
  -7   1   7  15434.00  11642.10    255.50     17 o
  -7   4   6   1310.60    777.50    137.90     17 o
  -7   6   5   1303.40   1732.30    140.90     17 o
  -7   8   4   2788.00   1712.70    127.10     17 o
  -7   9   3   1066.70    500.00    102.80     17 o
  -6  -6   9    557.88    784.70    109.50     17 o
  -6  -4   8   9924.80  10428.00    239.50     17 o
  -6  -3   8   7873.80  10699.40    237.20     17 o
  -6  -1   7    921.29   1391.40    149.50     17 o
  -6   1   6  13894.00  15004.20    285.50     17 o
  -6   9   2   1797.70   1226.10    119.80     17 o
  -5  -6   8    875.25   2246.70    139.50     17 o
  -5  -4   7    213.56    630.10    132.70     17 o
  -5  -1   6  46195.00  40141.00    434.80     17 o
  -5   1   5  11761.00  12132.50    270.60     17 o
  -5   3   4   1692.50   2549.30    177.40     17 o
  -5   5   3   1745.40   1607.40    152.70     17 o
  -5   7   2   1452.00   2202.30    153.30     17 o
  -5   9   1    294.58    213.50    101.80     17 <
  -4  -9   8     89.91     34.40     94.00     17 <
  -4  -7   7   1581.40   1744.60    134.20     17 o
  -4  -6   7   1868.50   3146.40    161.80     17 o
  -4  -4   6   4017.80   4424.40    188.50     17 o
  -4   3   3   7075.90   8443.80    244.80     17 o
  -4   5   2   2597.20   3017.50    175.10     17 o
  -4   7   1   6484.10   5590.20    195.90     17 o
  -3  -9   7    255.89    620.60    109.40     17 o
  -3  -7   6    655.26    414.40    122.40     17 o
  -3  -4   5  18538.00  23701.50    346.00     17 o
  -3   3   2    935.50   1733.70    185.80     17 o
  -3   5   1  30015.00  29540.40    379.20     17 o
  -3   9  -1   1530.10   1653.80    133.60     17 o
  -2 -10   6    352.25    463.00    104.30     17 o
  -2  -9   6    535.85    467.00    106.40     17 o
  -2  -7   5   1471.60   1403.90    138.40     17 o
  -2  -4   4   1646.10   3715.40    198.90     17 o
  -2   7  -1   6998.30   7369.00    212.00     17 o
  -2   9  -2    693.48    520.20    121.50     17 o
  -2  10  -3    240.00    325.80     99.70     17 o
  -1 -10   5    147.66    344.10    100.50     17 o
  -1  -7   4   1316.20   1904.90    155.20     17 o
  -1   8  -3   1030.00   1222.80    136.90     17 o
  -1  10  -4   2459.40   2027.80    134.80     17 o
   0 -10   4    115.74    230.60    101.90     17 <
   0  -5   2  67394.00  50242.60    481.50     17 o
   0   8  -4   1358.70   1380.60    134.10     17 o
   1 -10   3    219.17    173.50    105.50     17 <
   1  -8   2   2250.70   4257.70    178.40     17 o
   1  -5   1  10755.00   9453.40    251.60     17 o
   1   4  -3  13214.00  10034.70    261.00     17 o
   1   6  -4   8357.30   9109.90    237.20     17 o
   1   8  -5    503.11    736.10    117.30     17 o
   1  10  -6    447.18    368.50     95.40     17 o
   2  -8   1   3519.80   3779.10    174.80     17 o
   2   6  -5   1245.50   3527.80    170.90     17 o
   2   8  -6   1703.40   2324.70    140.10     17 o
   2   9  -7    479.60    669.90    111.90     17 o
   3  -9   0    903.12    668.40    119.70     17 o
   3  -6  -1   8760.50  13060.50    264.20     17 o
   3   5  -6   1069.10   1278.30    148.20     17 o
   3   7  -7    891.35   1978.10    147.50     17 o
   3   9  -8    144.38    303.40     96.20     17 o
   4  -9  -1    644.73   1455.70    128.70     17 o
   4  -6  -2   3227.40   5417.20    204.30     17 o
   4  -4  -3   6033.90  10040.70    253.40     17 o
   4   1  -5  22320.00  20255.00    334.80     17 o
   4   3  -6   8483.30   8137.40    233.50     17 o
   4   5  -7    678.99   1487.10    139.10     17 o
   4   7  -8     93.97     27.60    105.00     17 <
   5 -10  -2    856.79    340.20    100.30     17 o
   5  -9  -2   1668.60   1326.50    126.20     17 o
   5  -7  -3   5726.20   3687.90    172.60     17 o
   5  -4  -4  50923.00  42288.60    444.20     17 o
   5  -2  -5  17953.00  13585.90    283.20     17 o
   5   3  -7   2888.60   3701.30    180.20     17 o
   5   5  -8   9670.00   8028.60    215.90     17 o
   5   7  -9    315.67    608.50    108.90     17 o
   5   8 -10    338.70    726.70    109.20     17 o
   6  -9  -3    258.51    578.30    109.90     17 o
   6  -7  -4   2535.50   1771.80    141.40     17 o
   6  -5  -5   1341.60   2085.90    152.50     17 o
   6  -2  -6  17204.00  15696.20    292.70     17 o
   6   0  -7   1802.90   2301.70    169.40     17 o
   6   2  -8   8102.00  10421.80    247.30     17 o
   6   4  -9    470.43    657.60    120.00     17 o
   6   6 -10    650.81    916.60    115.70     17 o
   7  -8  -5    454.03    770.70    108.20     17 o
   7  -7  -5    258.43    560.40    118.60     17 o
   7  -5  -6   3530.10   3566.10    170.00     17 o
   7  -3  -7   6981.70   8279.10    225.20     17 o
   7   0  -8   7973.30   7696.90    219.40     17 o
   7   2  -9   3290.00   4102.40    177.70     17 o
   7   4 -10    187.78    624.50    116.60     17 o
   7   6 -11    192.95    524.00    103.60     17 o
   8  -8  -6    149.31    513.60    102.90     17 o
   8  -6  -7   1784.30   1648.50    131.20     17 o
   8  -5  -7   2365.80   2998.80    153.60     17 o
   8  -3  -8    668.91    714.20    122.40     17 o
   8  -1  -9   3331.60   3300.90    167.70     17 o
   8   1 -10   1500.60   1658.60    132.90     17 o
   8   3 -11   3453.20   2688.70    144.60     17 o
   8   5 -12    247.82    385.00     92.20     17 o
   9  -6  -8    465.51    816.30    107.80     17 o
   9  -4  -9    427.06    529.70    107.90     17 o
   9  -3  -9   2244.30   1325.60    128.80     17 o
   9  -1 -10    608.75    323.30    113.20     17 <
   9   1 -11    177.41    647.70    115.70     17 o
   9   3 -12     87.00     29.70     96.70     17 <
  10  -4 -10    247.43    512.90    106.50     17 o
  10  -2 -11    877.46    711.50    110.10     17 o
  10   0 -12   1647.10   1312.50    110.20     17 o
  10   1 -12   1774.00   1992.80    131.50     17 o
 -11   1  11    351.83     -6.00     92.30     18 <
 -11   3  10    424.13    566.00     99.10     18 o
 -10  -2  11     68.50     91.70     91.10     18 <
 -10  -1  11    143.21    288.90     94.70     18 o
 -10   1  10   3261.10   1262.70    119.30     18 o
 -10   3   9    604.08    539.30    105.10     18 o
 -10   5   8    119.01    389.50     96.50     18 o
  -9  -4  11    951.58   1024.30    118.10     18 o
  -9  -2  10    256.10    719.60    104.90     18 o
  -9  -1  10    212.97    399.70    103.40     18 o
  -9   1   9   1824.40   1032.80    118.60     18 o
  -9   3   8   1992.40   1365.60    128.10     18 o
  -9   5   7   1467.40    847.20    116.60     18 o
  -9   7   6    328.83    306.20     96.30     18 o
  -8  -4  10    294.80    569.90    106.10     18 o
  -8  -2   9   3969.90   3700.60    163.80     18 o
  -8   1   8    228.89    280.70    117.80     18 <
  -8   3   7    420.62    395.90    118.00     18 o
  -8   5   6    952.78    798.80    118.00     18 o
  -8   7   5   2042.60   1472.70    126.30     18 o
  -7  -7  10    334.38    551.40    108.70     18 o
  -7  -4   9   1345.50   1546.80    130.70     18 o
  -7  -2   8   1015.80   1755.00    146.60     18 o
  -7   1   7  10497.00   8759.90    227.80     18 o
  -7   3   6   1203.50   1046.30    135.10     18 o
  -7   5   5   1471.90    903.60    127.60     18 o
  -7   7   4    502.62    428.10    114.60     18 o
  -7   9   3    916.80    664.10    100.80     18 o
  -6  -7   9    305.86    317.30    104.40     18 o
  -6  -4   8   8607.20   9567.20    230.60     18 o
  -6  -2   7    889.64   1248.10    149.90     18 o
  -6   1   6  12201.00  14388.30    276.90     18 o
  -6   3   5   3934.30   3459.40    178.20     18 o
  -6   5   4   2352.60   1786.10    146.60     18 o
  -6   7   3    401.20    207.10    117.40     18 <
  -6   9   2   4723.90   1485.40    123.40     18 o
  -5  -7   8   1526.70   1936.60    139.90     18 o
  -5  -4   7    363.86    471.10    133.60     18 o
  -5  -2   6  13150.00  11914.10    261.30     18 o
  -5   1   5  14332.00  15293.60    290.50     18 o
  -5   3   4   1371.00   2020.90    161.60     18 o
  -5   5   3   1698.00   1914.00    148.40     18 o
  -5   7   2   4139.30   2529.90    155.00     18 o
  -5   9   1    536.68    400.00    100.90     18 o
  -4  -7   7    896.10   1223.70    133.60     18 o
  -4  -4   6  15876.00  12537.00    262.00     18 o
  -4  -2   5  10159.00  13757.20    283.40     18 o
  -4   3   3  10729.00  11537.40    261.70     18 o
  -4   5   2   2353.60   2931.10    171.10     18 o
  -4   7   1   5410.70   4169.70    173.60     18 o
  -3  -8   6   1284.70    964.90    121.60     18 o
  -3  -7   6   1040.80   1866.30    136.90     18 o
  -3  -2   4   9269.80   7464.10    248.40     18 o
  -3   3   2  18752.00  17551.70    314.90     18 o
  -3   5   1  33826.00  33326.50    394.40     18 o
  -3   9  -1   2600.70   1307.40    127.10     18 o
  -2 -10   6    268.02    256.70     98.00     18 <
  -2  -8   5    464.28   1180.10    126.90     18 o
  -2  -7   5   3318.90   2112.20    146.70     18 o
  -2  -5   4   2853.70   6387.50    213.60     18 o
  -2  -2   3   9331.80  13996.00    313.70     18 o
  -2   7  -1  10221.00  10568.30    243.80     18 o
  -2   9  -2   1361.50    876.80    118.50     18 o
  -1 -10   5    272.49    187.30     99.20     18 <
  -1  -8   4   4125.40   3597.30    173.90     18 o
  -1  -5   3   1189.30   1836.00    174.50     18 o
  -1   7  -2   3670.40   3228.90    172.60     18 o
  -1   9  -3    378.98   1084.10    117.90     18 o
  -1  10  -4   1400.10   1488.20    122.80     18 o
   0 -10   4    291.68    376.70    105.90     18 o
   0  -5   2  49944.00  51651.10    489.00     18 o
   0   8  -4   1822.50   1397.40    129.80     18 o
   1  -8   2   1654.70   1358.10    135.60     18 o
   1  -5   1  32760.00  29334.90    380.30     18 o
   1   4  -3  12744.00  11866.80    269.00     18 o
   1   6  -4   9047.40   8828.60    231.20     18 o
   1   8  -5    397.91    648.20    114.10     18 o
   1  10  -6    267.62    303.70     93.60     18 o
   2  -9   1   3503.80   2818.40    153.50     18 o
   2  -8   1   4252.20   8725.80    228.30     18 o
   2   2  -3  10039.00  17242.90    324.60     18 o
   2   4  -4   3589.30   5797.30    214.90     18 o
   2   6  -5   1125.80   1620.30    147.60     18 o
   2   8  -6    762.68   1009.00    120.30     18 o
   3  -9   0   1088.80    916.90    123.00     18 o
   3  -6  -1   4252.20   6777.10    219.00     18 o
   3  -3  -2   5820.80   4403.70    225.20     18 o
   3   4  -5  29804.00  30844.80    382.90     18 o
   3   6  -6    221.72    367.00    123.70     18 <
   3   8  -7    315.57    385.00    107.70     18 o
   4  -9  -1    311.41    720.50    117.10     18 o
   4  -6  -2   5940.50   6111.50    210.20     18 o
   4  -1  -4  59178.00  55279.30    503.60     18 o
   4   8  -8   1266.60   1636.00    121.90     18 o
   5 -10  -2    516.69    506.00    105.40     18 o
   5  -9  -2   1084.50   1120.40    124.70     18 o
   5  -7  -3   5572.20   4276.90    184.60     18 o
   5  -6  -3   1439.70   1748.80    152.90     18 o
   5  -4  -4  26101.00  24467.80    353.70     18 o
   5  -1  -5  11513.00  13784.40    285.00     18 o
   5   1  -6  31837.00  30391.10    389.10     18 o
   5   3  -7   2892.90   1658.90    158.80     18 o
   5   5  -8   5469.20   4726.20    180.10     18 o
   5   7  -9    672.81   1020.70    115.20     18 o
   6  -9  -3    325.35    278.60    106.60     18 <
   6  -7  -4   4154.80   2904.90    161.70     18 o
   6  -4  -5   8879.40   4695.70    188.70     18 o
   6  -2  -6  19863.00  21352.00    327.30     18 o
   6   1  -7   3640.90   5031.50    189.30     18 o
   6   3  -8  10051.00  12239.00    253.70     18 o
   6   5  -9    478.89    848.30    118.30     18 o
   6   7 -10    662.93    574.30    105.90     18 o
   7  -7  -5    137.97    429.20    118.90     18 o
   7  -5  -6   4286.70   3221.00    160.30     18 o
   7  -4  -6    665.55   1040.30    139.20     18 o
   7  -2  -7   5989.80   7300.60    214.00     18 o
   7   0  -8   4717.30   5053.80    186.00     18 o
   7   3  -9   5007.90   5628.20    189.10     18 o
   7   5 -10   1099.70   1130.50    118.90     18 o
   7   6 -11    936.46    546.20    102.00     18 o
   8  -8  -6   1022.10   1158.60    118.20     18 o
   8  -7  -6   1142.00    375.70    113.40     18 o
   8  -5  -7    576.63    733.70    122.90     18 o
   8  -2  -8   1954.20   2034.60    145.30     18 o
   8   0  -9   3695.50   3996.60    174.40     18 o
   8   2 -10    539.43    570.00    117.20     18 o
   8   4 -11   1726.10   2416.10    130.20     18 o
   9  -6  -8    248.03    785.60    111.00     18 o
   9  -5  -8   1248.80   2357.30    143.60     18 o
   9  -3  -9   1160.90   1718.80    135.90     18 o
   9  -1 -10    853.58    795.70    120.60     18 o
   9   0 -10   1459.00   1783.20    137.20     18 o
   9   2 -11   2022.90   1463.80    123.10     18 o
   9   4 -12    159.53    336.90     91.50     18 o
  10  -5  -9    850.00    908.30    109.10     18 o
  10  -4 -10    675.41    860.20    109.80     18 o
  10  -3 -10    478.62   1457.70    124.00     18 o
  10  -1 -11    145.45    436.80    100.00     18 o
  10   1 -12   2045.20   1534.10    121.90     18 o
  10   2 -12    505.92    454.10     94.80     18 o
 -11   0  11    308.06    199.00     90.90     19 <
 -11   2  10    612.88    447.90    103.00     19 o
 -11   3  10    272.10    380.70     95.80     19 o
 -10  -3  11    171.06    226.10     96.90     19 <
 -10  -2  11     64.66    220.40     93.80     19 <
 -10   0  10    776.78   1171.40    115.90     19 o
 -10   2   9   2082.30   2155.70    137.60     19 o
 -10   3   9   1059.10    457.40    107.00     19 o
 -10   5   8    291.71    440.60     98.90     19 o
  -9  -5  11    309.31    422.00    100.20     19 o
  -9  -3  10    583.41    878.50    113.00     19 o
  -9  -2  10    365.24    595.60    109.90     19 o
  -9   0   9    246.68    304.40    110.30     19 <
  -9   3   8   2876.10   1527.10    140.20     19 o
  -9   5   7    875.63    577.60    118.80     19 o
  -9   7   6    506.61    531.50    101.50     19 o
  -8  -5  10    392.62    695.00    108.80     19 o
  -8  -2   9   5194.50   2975.30    151.20     19 o
  -8   0   8   3377.50   4236.40    173.70     19 o
  -8   3   7   1227.20   1171.70    131.90     19 o
  -8   5   6   1023.20   1023.30    121.70     19 o
  -8   7   5   1344.30   1719.30    127.00     19 o
  -7  -5   9   1750.80   1547.90    127.70     19 o
  -7  -2   8    418.33    833.30    127.70     19 o
  -7   0   7   2198.10   2458.50    151.70     19 o
  -7   3   6   2202.70   1475.00    146.40     19 o
  -7   5   5    262.29    733.40    123.70     19 o
  -7   7   4   1380.60    875.60    121.60     19 o
  -7   9   3   1317.90   1375.20    117.00     19 o
  -6  -8   9    482.84    397.90     96.00     19 o
  -6  -5   8    851.41    863.30    127.20     19 o
  -6  -2   7   1085.20   1462.90    145.50     19 o
  -6   0   6   1586.80   4116.30    193.00     19 o
  -6   3   5   3171.50   3360.50    171.50     19 o
  -6   5   4   1871.70   2028.80    157.60     19 o
  -6   7   3    481.80    379.80    118.40     19 o
  -6   9   2   5629.20   1638.80    127.10     19 o
  -5  -8   8   1636.70   1804.20    132.00     19 o
  -5  -5   7    851.58    928.20    133.90     19 o
  -5  -2   6   5892.50   7178.00    219.00     19 o
  -5   0   5    783.05   2200.30    179.70     19 o
  -5   3   4   3716.50   4370.00    191.90     19 o
  -5   5   3   1528.20   2030.70    160.90     19 o
  -5   7   2   3091.10   3372.70    166.10     19 o
  -5   9   1    239.03    391.00    108.00     19 o
  -4  -8   7   3161.50   2620.10    148.00     19 o
  -4  -5   6   2366.90   2269.40    155.40     19 o
  -4  -2   5  10883.00  13215.20    277.20     19 o
  -4   5   2   3372.40   2830.60    167.40     19 o
  -4   7   1   2305.10   4076.60    179.10     19 o
  -3  -8   6    240.45    302.40    110.80     19 <
  -3  -5   5  12096.00  15959.00    286.40     19 o
  -3  -2   4   9650.20   8089.30    254.20     19 o
  -3   5   1  30164.00  32386.90    390.40     19 o
  -3   9  -1   3090.10   1254.10    128.50     19 o
  -2  -8   5    233.31    892.30    118.60     19 o
  -2  -5   4   5512.80   5336.40    201.90     19 o
  -2   7  -1   7104.90   5715.90    200.00     19 o
  -2   9  -2   1244.50    953.20    119.80     19 o
  -1  -8   4  10533.00   5680.20    193.10     19 o
  -1  -5   3    647.83   2322.00    176.00     19 o
  -1   7  -2   2712.30   2596.70    166.30     19 o
  -1   9  -3    566.57    458.70    111.40     19 o
   0  -5   2  62103.00  47071.90    470.70     19 o
   0   9  -4    979.17   1209.20    121.70     19 o
   1  -8   2   3038.00   2881.80    160.50     19 o
   1  -5   1   4850.00   8343.20    240.30     19 o
   1   9  -5    374.14    127.00    104.20     19 <
   1  10  -6    112.49     93.70     94.10     19 <
   2  -9   1    890.41   1110.50    128.60     19 o
   2  -8   1    901.13   3109.30    170.60     19 o
   2   2  -3   5082.30  10996.90    302.00     19 o
   2   4  -4   3002.50   5642.30    216.90     19 o
   2   6  -5   2029.70   2046.80    161.20     19 o
   2   8  -6    209.97    244.30    117.00     19 <
   3  -9   0    345.69    706.70    119.70     19 o
   3  -6  -1   9270.60  12128.60    256.30     19 o
   3  -3  -2   1655.00   2963.20    206.20     19 o
   3   2  -4   7325.20   6562.90    239.90     19 o
   3   4  -5  26107.00  24431.00    348.90     19 o
   3   6  -6    287.88    279.80    123.90     19 <
   3   8  -7    493.53    486.80    113.10     19 o
   4  -9  -1    367.33    273.00    109.80     19 <
   4  -6  -2  10496.00   9348.90    238.40     19 o
   4  -3  -3  12252.00  14141.20    291.50     19 o
   4   4  -6   2853.00   3649.90    185.10     19 o
   4   6  -7   1156.00   1434.80    140.30     19 o
   4   8  -8    227.67    428.50    105.40     19 o
   5  -9  -2    405.12    626.40    116.60     19 o
   5  -6  -3   1444.80   1738.70    146.70     19 o
   5  -1  -5  17977.00  11918.70    272.70     19 o
   5   4  -7   2345.60   2825.20    161.50     19 o
   5   6  -8    265.95    721.80    118.70     19 o
   5   8  -9     79.77    128.40     92.70     19 <
   6  -9  -3    128.72    357.10    106.90     19 o
   6  -7  -4   3678.90   2516.20    150.60     19 o
   6  -6  -4   1788.90   1401.70    141.50     19 o
   6  -4  -5   4896.40   6977.80    218.50     19 o
   6  -1  -6   9449.10  11772.20    265.00     19 o
   6   1  -7   2682.90   3882.80    184.10     19 o
   6   3  -8  10110.00  12195.50    250.90     19 o
   6   6  -9    217.48    508.10    113.80     19 o
   6   7 -10    674.46   1414.30    116.40     19 o
   7  -9  -4    109.50    222.60     95.50     19 <
   7  -7  -5   1068.80   1929.60    142.20     19 o
   7  -6  -5   3541.00   2012.70    146.60     19 o
   7  -4  -6   1038.20   1063.50    138.80     19 o
   7  -1  -7  13306.00  12466.30    264.20     19 o
   7   1  -8    762.46   1986.20    147.40     19 o
   7   3  -9   3173.60   3299.00    166.70     19 o
   7   5 -10   1008.10    893.80    114.50     19 o
   8  -7  -6    252.81    204.90    104.30     19 <
   8  -4  -7   4634.80   3909.40    173.10     19 o
   8  -2  -8   1781.50   1523.10    145.00     19 o
   8   1  -9   2154.90   3426.80    167.50     19 o
   8   3 -10   1371.20   1134.70    123.50     19 o
   8   5 -11    969.35    764.70    114.80     19 o
   9  -7  -7   1733.10   1047.20    109.70     19 o
   9  -5  -8   1064.60   1483.30    123.50     19 o
   9  -4  -8    434.11    675.50    111.70     19 o
   9  -2  -9    660.91   1086.50    125.10     19 o
   9   0 -10   1227.60   1759.60    130.10     19 o
   9   2 -11   2813.20   1828.50    134.90     19 o
   9   3 -11    183.33    385.30    102.20     19 o
  10  -5  -9   1241.50    816.70    105.90     19 o
  10  -3 -10   2671.90   2150.30    141.10     19 o
  10  -2 -10    597.04   1304.20    125.30     19 o
  10   0 -11   1059.30    725.70    106.30     19 o
  10   2 -12    324.61    204.90    102.20     19 <
 -11  -1  11    159.12    232.60     93.10     20 <
 -11   1  10   1154.00   1454.00    117.30     20 o
 -11   2  10    858.62    315.70     99.90     20 o
 -11   4   9     44.46    327.70     93.70     20 o
 -10  -4  11    199.95    859.00    107.90     20 o
 -10  -3  11    154.22     85.10     95.60     20 <
 -10  -1  10   1951.70   2249.60    135.10     20 o
 -10   2   9   1352.70   1670.60    126.00     20 o
 -10   4   8    471.37    722.50    110.90     20 o
 -10   6   7    468.50    518.00    102.60     20 o
  -9  -4  10   2015.30   1485.70    122.00     20 o
  -9  -3  10    506.52    967.80    111.00     20 o
  -9  -1   9   2771.40   2482.60    148.50     20 o
  -9   0   9    190.47    474.20    109.70     20 o
  -9   2   8   2267.10   1458.20    123.30     20 o
  -9   4   7    461.73    821.10    122.00     20 o
  -9   7   6    467.27    116.80     94.40     20 <
  -8  -6  10    347.29    397.00     94.50     20 o
  -8  -3   9    703.84   1510.30    133.10     20 o
  -8   0   8   6612.80   5841.90    191.40     20 o
  -8   2   7   5648.20   4883.90    185.50     20 o
  -8   4   6   1613.60   1966.60    141.10     20 o
  -8   7   5   2479.90   1529.20    128.40     20 o
  -7  -6   9    707.96    819.50    112.60     20 o
  -7  -3   8   1054.30   1336.40    136.20     20 o
  -7   0   7   1601.90   2368.40    156.00     20 o
  -7   2   6   8985.30   9887.50    240.60     20 o
  -7   5   5    686.92   1164.00    138.00     20 o
  -7   7   4   2256.90    919.10    124.10     20 o
  -7   9   3   2599.00   1672.20    118.80     20 o
  -6  -8   9    557.96    361.80    101.20     20 o
  -6  -6   8   4908.10   3784.80    167.60     20 o
  -6  -3   7   1294.40   1534.40    148.60     20 o
  -6   0   6   1211.70   3498.50    186.90     20 o
  -6   2   5   8585.60   7392.40    224.50     20 o
  -6   5   4   4647.20   4701.00    193.10     20 o
  -6   7   3    305.82    463.60    119.40     20 o
  -6   9   2   1492.70   1501.20    123.00     20 o
  -5  -8   8   1459.60   1032.50    117.60     20 o
  -5  -6   7   1159.60   1274.90    133.50     20 o
  -5  -5   7   1962.50   1582.30    144.40     20 o
  -5  -3   6  15750.00  15053.00    290.40     20 o
  -5   0   5   1992.40   2601.60    187.60     20 o
  -5   5   3    787.93   1703.20    149.20     20 o
  -5   7   2   3514.20   3852.80    169.90     20 o
  -5   9   1    883.09    378.20    104.80     20 o
  -4  -9   7     48.58    151.60     96.70     20 <
  -4  -8   7   2075.20   1409.20    124.00     20 o
  -4  -6   6    781.87   1681.60    145.00     20 o
  -4  -5   6   2632.00   2060.10    154.20     20 o
  -4  -3   5  26305.00  23858.90    343.60     20 o
  -4   0   4   1646.90   3012.20    205.80     20 o
  -4   5   2   2092.40   2807.40    170.30     20 o
  -4   7   1   6750.90   5119.00    189.50     20 o
  -3  -9   6    291.82    247.30    101.00     20 <
  -3  -8   6    279.66    471.60    110.00     20 o
  -3  -5   5   9475.70  11386.50    256.90     20 o
  -3   5   1  34560.00  35125.40    408.10     20 o
  -3   9  -1   1244.60   1824.60    128.30     20 o
  -2  -9   5    479.43    829.00    116.40     20 o
  -2  -8   5   1606.60   3387.70    157.70     20 o
  -2  -5   4   2670.90   4710.10    196.80     20 o
  -2   0   2  40116.00  35981.70    441.70     20 o
  -2   7  -1   7753.90   9327.70    232.60     20 o
  -2   9  -2    682.25    921.80    118.00     20 o
  -1  -9   4    834.45   1233.90    125.80     20 o
  -1  -8   4   4750.10   4868.80    181.70     20 o
  -1  -5   3   1413.30   1914.50    179.20     20 o
  -1   0   1  33062.00  33071.20    488.50     20 o
  -1   5  -1   8296.60   9732.80    247.60     20 o
  -1   7  -2   2052.80   2667.80    159.80     20 o
  -1   9  -3    299.39    383.20    107.20     20 o
   0  -5   2  63258.00  64075.40    536.90     20 o
   0   9  -4    906.18    575.30    113.20     20 o
   1  -9   2   2496.70   1815.60    142.90     20 o
   1  -8   2   2421.10   1659.10    147.20     20 o
   1  -5   1  12674.00  11430.60    279.40     20 o
   1   0  -1  24427.00  30374.80    488.10     20 o
   1   7  -4   1117.60   1296.80    147.20     20 o
   1   9  -5    232.75    419.60    103.00     20 o
   2  -9   1   3165.90   1816.30    135.70     20 o
   2  -8   1   5747.60   7704.00    215.90     20 o
   2   7  -5   2328.90   2259.30    145.70     20 o
   2   9  -6    691.39    445.20    103.40     20 o
   3  -9   0    511.39    460.90    110.80     20 o
   3  -6  -1   4709.80   6786.80    219.10     20 o
   3  -3  -2   2655.50   3378.50    217.30     20 o
   3   2  -4   7095.00   4702.10    223.60     20 o
   3   7  -6    268.21    185.90    115.40     20 <
   3   9  -7   2054.50   2488.10    134.80     20 o
   4  -9  -1    622.35    611.70    115.20     20 o
   4  -8  -1   2846.60   2304.10    146.60     20 o
   4  -6  -2   4460.80   4050.50    188.70     20 o
   4  -3  -3   7488.50   7823.10    247.70     20 o
   4   2  -5  12582.00  13303.70    280.50     20 o
   4   4  -6   5553.50   4053.40    190.00     20 o
   4   6  -7   2663.10   2264.60    146.40     20 o
   4   8  -8    581.65    505.50     98.10     20 o
   4   9  -8    284.65    188.20     89.30     20 <
   5  -9  -2   1326.90    960.80    121.30     20 o
   5  -6  -3   2519.40   1274.30    145.40     20 o
   5  -3  -4   5056.90   7317.60    231.20     20 o
   5   2  -6  12205.00   8907.80    239.80     20 o
   5   4  -7   1059.20   1854.70    146.50     20 o
   5   6  -8     79.69     96.00    107.90     20 <
   5   8  -9     65.82    172.50     93.70     20 <
   6  -9  -3    182.84    249.50    109.20     20 <
   6  -6  -4   1411.40   1908.80    145.40     20 o
   6  -3  -5   1496.10   1613.40    155.10     20 o
   6  -1  -6  14802.00  12806.70    270.80     20 o
   6   2  -7   1479.10   1535.30    146.50     20 o
   6   4  -8   7432.10   7644.00    214.40     20 o
   6   6  -9    205.02    428.70    100.90     20 o
   7  -9  -4    437.31    170.90     98.80     20 <
   7  -6  -5    910.88   1305.30    130.90     20 o
   7  -4  -6   1967.80   1709.90    143.50     20 o
   7  -3  -6   2050.70   1971.60    151.00     20 o
   7  -1  -7  10838.00  10830.30    250.20     20 o
   7   4  -9   1860.40   1978.00    141.70     20 o
   7   6 -10    597.69    875.60    102.90     20 o
   8  -7  -6    310.11    215.70    107.50     20 <
   8  -6  -6    220.16    182.30    109.30     20 <
   8  -4  -7   4681.20   4620.20    183.10     20 o
   8  -1  -8    321.21    512.80    120.60     20 o
   8   1  -9    839.36   3583.80    164.30     20 o
   8   3 -10   1430.50   1106.90    123.50     20 o
   8   4 -10    440.87    820.00    103.70     20 o
   8   6 -11     63.69    417.90     88.60     20 o
   9  -7  -7   1242.70    958.80    109.20     20 o
   9  -6  -7    200.06    497.30    102.80     20 o
   9  -4  -8    713.25    926.00    119.30     20 o
   9  -1  -9   1241.60    815.70    123.50     20 o
   9   1 -10    770.26    794.90    117.90     20 o
   9   3 -11    147.93    384.30     98.50     20 o
  10  -5  -9    629.59    518.40    102.30     20 o
  10  -4  -9    296.01    212.80    100.30     20 <
  10  -2 -10    476.46   1105.90    120.00     20 o
  10  -1 -10   3451.30   1929.40    133.60     20 o
  10   1 -11    121.75    116.60     94.70     20 <
  11  -2 -11    126.33    182.40     90.30     20 <
 -11  -2  11    263.67    561.20    106.50     21 o
 -11   0  10   3929.20   1690.40    129.40     21 o
 -11   1  10    667.69    522.70    104.60     21 o
 -11   3   9    149.73    461.80    103.10     21 o
 -11   5   8   1423.10   1190.20    117.60     21 o
 -10  -4  11    649.03    730.60    107.20     21 o
 -10  -2  10   1906.70   1316.20    124.70     21 o
 -10   1   9    800.10    771.50    120.50     21 o
 -10   3   8   1965.40    853.30    118.20     21 o
 -10   4   8  10167.00   5737.00    185.10     21 o
 -10   6   7    668.40    318.00    102.50     21 o
  -9  -5  10     92.07     91.70     97.70     21 <
  -9  -4  10    712.55   1557.90    122.40     21 o
  -9  -2   9    330.72    908.80    125.80     21 o
  -9  -1   9   1085.70   1607.00    137.20     21 o
  -9   1   8   1726.80   2602.00    153.00     21 o
  -9   4   7   1659.00   2105.90    146.80     21 o
  -9   6   6   2127.10   1540.60    127.80     21 o
  -8  -4   9   4043.70   2338.80    150.60     21 o
  -8  -1   8    348.61    714.90    126.10     21 o
  -8   1   7   3141.20   4045.80    181.30     21 o
  -8   4   6   3025.80   2034.10    146.70     21 o
  -8   6   5    668.89    955.60    125.30     21 o
  -8   8   4    202.05    211.90     98.80     21 <
  -7  -7   9    329.39    820.80    111.30     21 o
  -7  -4   8    295.13    921.90    128.80     21 o
  -7  -1   7  11556.00  11114.40    252.40     21 o
  -7   2   6   2279.70   4582.00    193.20     21 o
  -7   4   5   8401.10  11193.60    251.60     21 o
  -7   6   4   1901.00   2962.00    160.80     21 o
  -7   9   3   1445.70   1404.80    118.50     21 o
  -6  -7   8   1004.80   1280.40    123.90     21 o
  -6  -6   8   1718.90   3667.90    167.60     21 o
  -6  -4   7   1263.50   3305.40    167.40     21 o
  -6  -1   6  12149.00  13403.00    276.80     21 o
  -6   2   5   6295.70   5605.50    206.60     21 o
  -6   4   4   4446.00   7031.50    215.80     21 o
  -6   7   3    584.94    888.00    123.90     21 o
  -6   9   2   1555.90   1242.50    118.30     21 o
  -5  -7   7    957.82    964.00    121.10     21 o
  -5  -6   7   1022.20   1429.40    143.10     21 o
  -5  -3   6  27223.00  29376.10    374.70     21 o
  -5   7   2   4270.40   4503.10    180.30     21 o
  -5   9   1    295.18    247.00    101.00     21 <
  -4  -9   7    186.95    194.10     96.40     21 <
  -4  -6   6   1747.30   2821.10    162.20     21 o
  -4  -3   5  13659.00  13407.40    278.20     21 o
  -4   2   3  46082.00  36110.20    419.50     21 o
  -4   7   1   8617.60   7684.90    216.00     21 o
  -3 -10   6    450.83    194.60     93.70     21 <
  -3  -9   6     49.72    171.50    103.00     21 <
  -3  -6   5  12720.00  12620.20    263.90     21 o
  -3  -3   4   7047.10   5936.90    233.40     21 o
  -3   9  -1   2518.80   1690.00    134.40     21 o
  -2  -9   5   2081.60   2033.90    138.30     21 o
  -2  -6   4   1516.60   3733.70    184.80     21 o
  -2  -3   3  81829.00  79275.00    596.30     21 o
  -2   7  -1  17906.00  13719.10    266.00     21 o
  -2   9  -2   1963.20    962.70    117.20     21 o
  -1  -9   4    302.51    506.80    115.80     21 o
  -1  -6   3   5385.10   4294.60    192.60     21 o
  -1  -3   2  94584.00  95855.80    646.50     21 o
  -1   0   1  35612.00  39796.10    507.30     21 o
  -1   5  -1   6696.90   9929.40    248.60     21 o
  -1   7  -2   1735.30   2110.10    156.10     21 o
  -1   9  -3    316.73    121.20    108.20     21 <
   0  -6   2   7364.30   8341.00    235.80     21 o
   0   5  -2  41156.00  57527.00    510.60     21 o
   0   9  -4    284.32    568.60    107.40     21 o
   1  -9   2   1704.60   1397.90    135.00     21 o
   1  -8   2   3685.30   1412.40    143.10     21 o
   1   0  -1  27561.00  37410.90    517.30     21 o
   1   5  -3   2307.40   2036.70    168.40     21 o
   1   7  -4   2027.40   1806.80    142.10     21 o
   1   9  -5    260.04    216.50    101.10     21 <
   2  -9   1   1656.60   1780.00    139.40     21 o
   2  -8   1   3563.20   5044.80    188.10     21 o
   2   0  -2  35209.00  36983.10    447.90     21 o
   2   5  -4   1772.40   3440.40    175.30     21 o
   2   7  -5   1363.00   1528.20    140.90     21 o
   2   9  -6    464.48    510.40    103.00     21 o
   3  -9   0    652.66    574.60    114.40     21 o
   3   5  -5   8744.50   8555.70    225.90     21 o
   3   7  -6    348.68    301.60    117.60     21 <
   3   9  -7   2509.90   1567.60    121.90     21 o
   4  -9  -1    400.96    247.50    108.70     21 <
   4  -8  -1   4308.50   2845.10    153.30     21 o
   4  -6  -2   3150.40   4369.10    187.20     21 o
   4  -5  -2   4606.50   6694.50    222.80     21 o
   4   0  -4   3398.00   5346.30    230.80     21 o
   4   5  -6   2864.20   3003.20    159.40     21 o
   4   7  -7   1710.00   1136.20    128.60     21 o
   4   9  -8    499.30    133.10     92.80     21 <
   5  -9  -2    923.45    545.90    111.10     21 o
   5  -8  -2   5247.10   3916.50    163.30     21 o
   5  -6  -3   2094.20   1661.80    145.40     21 o
   5  -5  -3    912.18   2089.40    159.00     21 o
   5  -3  -4  14235.00  14451.50    284.30     21 o
   5   0  -5    631.35   1958.70    172.10     21 o
   5   5  -7    220.13    506.60    116.80     21 o
   5   7  -8   1306.40   1206.30    123.30     21 o
   6  -9  -3    227.29    141.20     98.00     21 <
   6  -8  -3    443.87    538.30    113.60     21 o
   6  -6  -4    667.57    633.70    123.20     21 o
   6  -5  -4   6234.00   5127.00    191.60     21 o
   6  -3  -5   1928.90   2559.40    165.80     21 o
   6   0  -6   1498.30   3524.40    181.60     21 o
   6   2  -7   1534.50   1827.90    146.10     21 o
   6   5  -8   3044.90   2964.60    151.20     21 o
   6   7  -9    220.48    374.10     96.80     21 o
   7  -9  -4     34.42    -25.70     92.60     21 <
   7  -8  -4   2163.60   1183.80    121.10     21 o
   7  -6  -5   1928.20   1132.80    133.70     21 o
   7  -3  -6   1411.70   1090.20    136.10     21 o
   7   0  -7   2627.50   2702.10    164.20     21 o
   7   2  -8    533.48    934.00    126.60     21 o
   7   5  -9    545.10   1231.10    124.50     21 o
   7   7 -10    724.84    354.40     93.50     21 o
   8  -8  -5   1296.30   1223.70    115.90     21 o
   8  -6  -6    520.94    415.60    108.50     21 o
   8  -3  -7   1433.20   1522.70    136.90     21 o
   8   0  -8   7137.00   5492.80    184.20     21 o
   8   2  -9   5523.90   2828.50    147.60     21 o
   8   4 -10    132.24    281.80     99.30     21 <
   8   5 -10   1199.60    966.20    110.70     21 o
   8   6 -11    285.71    288.10     92.50     21 o
   9  -6  -7    672.22    494.90     99.50     21 o
   9  -3  -8   2239.90   1459.20    130.20     21 o
   9  -1  -9   1862.40   1861.20    129.80     21 o
   9   0  -9    358.73    200.00    102.30     21 <
   9   2 -10    563.29    384.00    100.30     21 o
   9   4 -11   1261.20    942.40    109.50     21 o
  10  -6  -8    188.16   1086.60    111.40     21 o
  10  -4  -9    567.46    517.60     99.40     21 o
  10  -3  -9    299.48    286.30    101.80     21 <
  10  -1 -10   3618.20   2434.20    130.70     21 o
  10   0 -10   1085.00   1137.10    117.20     21 o
  10   2 -11     35.46    161.00     93.80     21 <
  11  -3 -10    268.54    438.10     91.60     21 o
  11  -1 -11    189.91    306.30     83.60     21 o
 -11  -1  10   1002.70    909.50    110.60     22 o
 -11   0  10   1693.70   2086.00    131.00     22 o
 -11   2   9    186.06    192.30     98.70     22 <
 -11   5   8   1681.20   1030.00    113.70     22 o
 -10  -3  10    631.62    930.40    111.80     22 o
 -10   0   9    526.77    804.20    111.40     22 o
 -10   3   8    360.12    627.10    107.60     22 o
 -10   5   7    180.58    193.40     99.90     22 <
  -9  -5  10    113.48    321.80     97.60     22 o
  -9  -3   9   1005.10   1595.60    130.90     22 o
  -9  -2   9    247.59   1043.30    123.80     22 o
  -9   0   8   1089.50   1378.80    132.60     22 o
  -9   3   7   4092.20   2878.90    153.60     22 o
  -9   5   6    581.53    893.80    117.60     22 o
  -9   6   6    674.82   1368.90    116.40     22 o
  -8  -5   9   1367.50   2189.40    134.70     22 o
  -8  -2   8   2798.40   2625.80    152.90     22 o
  -8   1   7   2776.20   4278.20    177.00     22 o
  -8   3   6   1245.50   1547.60    137.40     22 o
  -8   6   5   1970.10   1194.50    127.30     22 o
  -8   8   4   1007.50    854.90    110.60     22 o
  -7  -5   8    996.95   1035.40    122.00     22 o
  -7  -2   7   5847.60   5595.60    198.60     22 o
  -7   1   6   2485.10   4330.10    183.40     22 o
  -7   4   5   7145.10   9473.20    235.40     22 o
  -7   6   4   2193.70   1907.30    142.50     22 o
  -7   8   3    760.08    789.00    117.60     22 o
  -6  -8   8   2361.40   2584.70    137.90     22 o
  -6  -7   8   1517.60   1268.80    120.40     22 o
  -6  -4   7   1328.70   1607.00    140.90     22 o
  -6  -1   6  13078.00  13694.50    278.60     22 o
  -6   1   5  14980.00  11691.60    264.50     22 o
  -6   4   4  12328.00  11505.00    256.70     22 o
  -6   6   3   1967.20   1940.30    151.00     22 o
  -6   9   2   1391.20   1477.60    126.80     22 o
  -5  -8   7    482.99    563.00    105.80     22 o
  -5  -7   7    841.02    737.90    116.70     22 o
  -5  -4   6   6198.10   6175.00    207.90     22 o
  -5  -1   5  14086.00  11195.40    262.50     22 o
  -5   4   3   5157.90   5631.00    209.40     22 o
  -5   9   1    220.51    677.80    106.00     22 o
  -4  -7   6    453.69   1134.30    125.60     22 o
  -4  -4   5   5050.10  11316.40    256.50     22 o
  -4  -1   4  52989.00  53707.30    492.30     22 o
  -4   2   3  30820.00  40206.90    442.50     22 o
  -4   7   1   4675.10   3717.20    178.50     22 o
  -3 -10   6    170.16    427.80     91.80     22 o
  -3  -7   5   8701.30   5122.80    190.60     22 o
  -3  -6   5   6936.40  10050.20    244.10     22 o
  -3   2   2  13094.00  11191.50    289.60     22 o
  -3   9  -1   1525.10   1416.00    130.10     22 o
  -2 -10   5    368.91    374.90     97.40     22 o
  -2  -9   5   2885.70   1069.40    121.10     22 o
  -2  -6   4    309.40    902.80    145.10     22 o
  -2  -3   3  58322.00  77541.00    586.80     22 o
  -2   7  -1   3906.90   4942.30    193.00     22 o
  -2   9  -2   1963.60   1514.50    127.70     22 o
  -1 -10   4   1647.80   1402.30    122.80     22 o
  -1  -9   4    691.90    991.20    121.80     22 o
  -1  -6   3   5914.90   5706.20    206.40     22 o
  -1  -3   2  96867.00  87850.60    618.50     22 o
  -1   5  -1  12552.00   8721.90    248.50     22 o
  -1   7  -2   2407.50   2777.30    165.00     22 o
  -1   9  -3    167.92    372.60    109.20     22 o
   0  -6   2   7111.30   7536.00    221.80     22 o
   0   5  -2  55121.00  48334.80    473.50     22 o
   0   9  -4   1173.90    896.90    117.00     22 o
   0  10  -4    121.13    457.40    102.70     22 o
   1  -9   2   1837.40   1812.10    135.90     22 o
   1  -6   1  13632.00  10961.40    249.50     22 o
   1   5  -3   2017.10   2074.70    179.00     22 o
   1   7  -4   1925.60   2279.70    149.40     22 o
   1  10  -5     87.65    160.20     93.30     22 <
   2  -9   1    310.08   1067.40    117.10     22 o
   2  -8   1   5779.30   5797.50    193.90     22 o
   2   5  -4   8416.90   6679.90    213.80     22 o
   2   7  -5   2645.50   2046.30    141.40     22 o
   2  10  -6     43.09     58.70     94.00     22 <
   3  -9   0    967.45    307.90    108.60     22 <
   3  -5  -1  26409.00  29173.90    375.50     22 o
   3   3  -4   4217.10   5207.00    217.80     22 o
   3   5  -5  12378.00  13198.80    270.30     22 o
   3   8  -6    311.57   1174.10    120.70     22 o
   4  -9  -1    554.83    278.30    108.60     22 <
   4  -8  -1   6302.50   4137.70    166.90     22 o
   4  -5  -2   1825.20   3068.40    183.80     22 o
   4  -2  -3  74603.00  87217.20    615.30     22 o
   4   3  -5   4535.40   6108.80    219.40     22 o
   4   5  -6   2722.20   2454.60    163.20     22 o
   4   8  -7   2054.50   2182.30    141.90     22 o
   5  -9  -2    678.14    450.50    113.40     22 o
   5  -8  -2   3501.70   2542.10    142.20     22 o
   5  -5  -3   1149.50   1385.50    153.50     22 o
   5   3  -6  15810.00  20539.50    321.50     22 o
   5   5  -7    564.32   1022.00    132.20     22 o
   5   8  -8   1912.60   2778.10    148.10     22 o
   6  -9  -3     43.22    177.30     98.40     22 <
   6  -8  -3    198.80    574.10    106.00     22 o
   6  -5  -4   7384.90  12062.80    252.40     22 o
   6  -2  -5   7688.00   6751.30    219.60     22 o
   6   3  -7   1243.70   1141.70    143.30     22 o
   6   5  -8    766.45   1291.70    128.30     22 o
   6   7  -9    424.16    464.00    100.20     22 o
   6   8  -9    251.96    530.20     98.10     22 o
   7  -9  -4     44.76    205.00     90.40     22 <
   7  -8  -4   2311.90   1096.40    123.10     22 o
   7  -5  -5   2654.90   2051.10    144.60     22 o
   7  -2  -6   1720.80   2473.70    168.00     22 o
   7   0  -7   3771.40   3099.50    174.70     22 o
   7   3  -8    434.35   1202.20    131.50     22 o
   7   5  -9   1191.70   1146.40    119.10     22 o
   7   7 -10    553.17    423.30    102.20     22 o
   8  -8  -5    550.11   1040.90    108.80     22 o
   8  -5  -6    416.82    936.70    121.70     22 o
   8  -2  -7  24635.00  17662.50    291.20     22 o
   8   0  -8   8026.60   4788.00    185.60     22 o
   8   3  -9    823.52   1256.50    130.10     22 o
   8   5 -10    869.18    695.50    108.30     22 o
   9  -5  -7    874.09    721.80    113.50     22 o
   9  -2  -8    720.73    948.20    122.20     22 o
   9   0  -9    355.76    302.80    108.30     22 <
   9   1  -9   1203.40   2932.10    154.00     22 o
   9   3 -10    646.33    690.60    111.60     22 o
   9   5 -11    144.40    213.30     93.40     22 <
  10  -6  -8    362.83    289.00     92.60     22 o
  10  -5  -8     79.77    384.60     99.20     22 o
  10  -3  -9    597.61    598.30    103.60     22 o
  10  -2  -9    961.38   1115.20    117.80     22 o
  10   0 -10   1191.20    663.60    113.60     22 o
  10   3 -11    217.44    199.80     90.10     22 <
  11  -3 -10    412.84    561.20     98.70     22 o
  11  -2 -10    791.00    981.30    110.90     22 o
  11   0 -11    159.39    366.70     94.40     22 o
 -11  -2  10   1356.20    811.20    110.10     23 o
 -11  -1  10    831.80   1025.50    113.00     23 o
 -11   1   9    779.10    949.80    111.30     23 o
 -11   2   9    250.30    378.20    103.80     23 o
 -11   4   8    181.93    571.60    108.30     23 o
 -10  -4  10    323.97    537.70    103.90     23 o
 -10  -3  10   2370.30   1633.20    129.20     23 o
 -10  -1   9    759.55    683.00    116.40     23 o
 -10   2   8   1077.80   2014.70    139.70     23 o
 -10   5   7     77.76    451.00    107.30     23 o
  -9  -4   9    505.43    709.50    112.90     23 o
  -9  -3   9    956.72   2463.30    139.10     23 o
  -9   0   8    487.05    998.20    130.40     23 o
  -9   2   7    142.82    437.30    116.80     23 o
  -9   3   7   1961.40   2474.20    149.50     23 o
  -9   5   6    446.93    450.90    119.60     23 o
  -9   7   5    379.42    256.30    110.10     23 <
  -8  -6   9    584.57   1470.40    120.10     23 o
  -8  -3   8    921.22   1215.00    132.20     23 o
  -8   0   7  11563.00  11591.40    250.50     23 o
  -8   3   6   1650.50   1688.90    142.30     23 o
  -8   5   5   6175.50   4739.30    183.40     23 o
  -8   6   5   2983.80   2256.90    149.60     23 o
  -8   8   4     85.05    120.70    100.70     23 <
  -7  -6   8    726.24    737.10    117.70     23 o
  -7  -5   8    403.16    934.50    122.80     23 o
  -7  -2   7   6117.00   6540.80    204.90     23 o
  -7   1   6  11997.00  13649.60    270.40     23 o
  -7   3   5    808.45   1406.90    150.40     23 o
  -7   6   4   1918.10   1844.20    148.20     23 o
  -7   8   3    724.37    500.60    112.90     23 o
  -6  -8   8   1591.90   1405.40    124.80     23 o
  -6  -5   7   1248.40   1431.30    135.90     23 o
  -6  -2   6  12813.00  12919.20    273.30     23 o
  -6   1   5   7910.30   7787.30    230.00     23 o
  -6   4   4   2761.90   6936.20    216.10     23 o
  -6   6   3   1517.90   1560.90    144.50     23 o
  -6   8   2    968.63   1162.70    133.40     23 o
  -6   9   2    944.00    783.70    117.00     23 o
  -5  -8   7    276.45    463.70    105.70     23 o
  -5  -5   6   3847.90   5910.20    209.10     23 o
  -5   1   4   4748.20   7874.60    240.90     23 o
  -5   4   3   4024.50   5388.90    207.70     23 o
  -5   6   2   5394.50   6194.80    203.20     23 o
  -5   9   1    179.56    380.20    108.80     23 o
  -4  -8   6    739.04    942.60    119.10     23 o
  -4  -7   6   3081.30   2182.90    148.40     23 o
  -4  -4   5   8257.60   5503.00    206.70     23 o
  -4  -1   4  35554.00  42002.30    452.30     23 o
  -4   4   2   2818.60   7198.60    234.10     23 o
  -4   7   1   5218.40   6642.20    214.00     23 o
  -3 -10   6    784.38    366.30    100.70     23 o
  -3  -7   5   2544.80   3358.40    172.20     23 o
  -3  -4   4   7532.10   8944.60    249.10     23 o
  -3  -1   3  96268.00  68224.00    556.20     23 o
  -3   2   2   8934.40  10378.90    287.70     23 o
  -3   9  -1   2086.80   2347.80    151.30     23 o
  -2 -10   5    164.46    856.20    109.70     23 o
  -2  -7   4    624.47    920.00    130.20     23 o
  -2   7  -1  12950.00  13223.20    266.40     23 o
  -2   9  -2   2212.40   3927.00    166.60     23 o
  -1 -10   4   1163.60   1008.00    120.20     23 o
  -1  -6   3   2908.20   3070.90    174.40     23 o
  -1  -3   2  85825.00  73445.40    580.80     23 o
  -1   5  -1   9129.30  11390.20    267.70     23 o
  -1   7  -2   2056.80   2369.20    158.30     23 o
  -1  10  -3    249.82    378.10    103.50     23 o
   0  -6   2   5845.50   7276.90    217.50     23 o
   0   5  -2  66667.00  64985.40    544.50     23 o
   0  10  -4   1405.30    785.40    108.60     23 o
   1 -10   2     72.78     94.00     98.70     23 <
   1  -9   2   2063.20   1207.30    134.20     23 o
   1  -6   1   1306.60   2051.40    167.00     23 o
   1   8  -4   5260.40   5175.70    188.80     23 o
   1  10  -5    422.73    351.20     99.70     23 o
   2  -9   1   1790.30   1364.50    126.70     23 o
   2  -6   0   4980.80   5769.20    211.60     23 o
   2   8  -5   2908.40   5620.80    190.50     23 o
   2  10  -6    301.75    319.30     96.30     23 o
   3  -9   0    553.75    605.00    113.20     23 o
   3  -5  -1  43584.00  34501.40    406.40     23 o
   3  -2  -2  10036.00   9014.30    259.00     23 o
   3   3  -4   5029.60   6225.10    228.60     23 o
   3   6  -5   6239.40   9908.70    241.50     23 o
   3   8  -6    178.14    310.30    107.50     23 <
   4  -9  -1    342.01    237.30    107.20     23 <
   4  -8  -1   2072.50   2254.90    148.80     23 o
   4  -5  -2   4263.00   4399.40    198.10     23 o
   4  -2  -3  46495.00  42922.00    448.30     23 o
   4   1  -4  63227.00  53874.10    492.80     23 o
   4   3  -5   5716.30   5305.50    212.30     23 o
   4   6  -6    980.52   1056.10    141.70     23 o
   4   8  -7    547.73   1350.10    125.80     23 o
   5  -9  -2    600.56    704.30    110.80     23 o
   5  -8  -2   1638.90   2251.80    148.10     23 o
   5  -5  -3   2136.20   2379.30    158.00     23 o
   5   1  -5  12635.00  11498.70    266.10     23 o
   5   6  -7   2556.40   1518.90    134.90     23 o
   5   8  -8   1134.30   1795.20    125.20     23 o
   6  -9  -3    223.19    155.60     99.10     23 <
   6  -8  -3    580.08    548.90    114.20     23 o
   6  -5  -4   5605.40   3028.30    171.70     23 o
   6  -2  -5  10361.00   7619.00    231.50     23 o
   6   1  -6   8481.60   8002.50    231.80     23 o
   6   6  -8   1473.70   2297.80    147.70     23 o
   6   8  -9    234.29    423.20     95.20     23 o
   7  -8  -4   1080.80    782.40    115.20     23 o
   7  -5  -5   2169.80   2499.40    157.20     23 o
   7  -2  -6   2069.40   3332.10    175.50     23 o
   7   1  -7   8641.10   8066.00    224.40     23 o
   7   4  -8   1831.10   2529.30    151.10     23 o
   7   6  -9   2686.80   1764.20    131.40     23 o
   8  -8  -5    730.55    753.40    103.20     23 o
   8  -7  -5   2350.20   2879.20    153.20     23 o
   8  -5  -6    660.44    474.20    118.10     23 o
   8  -4  -6    657.12    740.60    122.30     23 o
   8  -2  -7   7417.70   8268.90    221.20     23 o
   8   1  -8    200.17    758.20    123.50     23 o
   8   4  -9   1855.50   1831.50    133.00     23 o
   8   6 -10     59.18     60.20     93.80     23 <
   9  -7  -6    360.07    435.60     96.40     23 o
   9  -5  -7    609.85    759.50    118.50     23 o
   9  -4  -7    231.91    693.10    115.50     23 o
   9  -2  -8   2532.30   3355.10    158.60     23 o
   9  -1  -8   4156.50   3418.00    163.60     23 o
   9   1  -9   1804.00   1869.80    135.90     23 o
   9   3 -10    393.41    856.00    111.30     23 o
   9   4 -10   2207.30   2055.20    127.60     23 o
  10  -5  -8    119.34    362.90     95.20     23 o
  10  -4  -8    372.01    921.30    113.20     23 o
  10  -2  -9   1123.00    910.90    122.30     23 o
  10  -1  -9   1325.80   1268.10    120.60     23 o
  10   1 -10   5627.60   2472.80    137.60     23 o
  10   3 -11    135.86    247.60     96.20     23 <
  10   4 -11    325.10    400.40     96.10     23 o
  11  -4  -9    326.50    515.60     96.60     23 o
  11  -2 -10   1453.70   1475.60    114.30     23 o
  11  -1 -10   1070.50    834.50    103.40     23 o
  11   1 -11     83.98    199.70     93.10     23 <
 -11  -3  10    438.36    261.60     97.30     24 <
 -11  -2  10    811.94    794.60    107.70     24 o
 -11   0   9    374.52    335.40    107.80     24 o
 -11   1   9    985.49    837.70    114.00     24 o
 -11   3   8   2696.10   1999.90    127.90     24 o
 -11   4   8     66.46    232.20     95.20     24 <
 -10  -2   9    946.39   1251.10    120.50     24 o
 -10   1   8    297.24    653.70    114.80     24 o
 -10   4   7   1885.70   1366.70    123.80     24 o
 -10   6   6    658.43    956.80    110.10     24 o
  -9  -5   9    532.02   1448.40    120.20     24 o
  -9  -4   9    277.91    583.00    111.80     24 o
  -9  -1   8   2561.90   2357.20    153.80     24 o
  -9   2   7    445.44    636.40    123.70     24 o
  -9   4   6   1322.70   2009.30    140.60     24 o
  -9   5   6    372.94    814.70    114.50     24 o
  -9   7   5    322.35    770.10    107.50     24 o
  -8  -7   9    262.09    318.00    100.00     24 o
  -8  -4   8   1368.90   1229.80    132.40     24 o
  -8  -1   7    824.69    957.30    133.20     24 o
  -8   2   6    580.85    957.70    133.80     24 o
  -8   5   5   5504.70   2928.00    159.00     24 o
  -8   7   4    698.38    977.90    116.60     24 o
  -8   8   4    215.33    314.30     99.30     24 o
  -7  -7   8   4049.30   2225.80    135.60     24 o
  -7  -6   8    838.93   2567.30    143.80     24 o
  -7  -3   7   7720.70   7015.40    211.00     24 o
  -7   0   6   4359.40   4521.80    181.30     24 o
  -7   3   5   1384.90   3270.20    168.60     24 o
  -7   5   4   3001.80   5799.00    191.50     24 o
  -7   8   3    234.73    595.00    108.50     24 o
  -6  -6   7    810.38    357.40    124.20     24 <
  -6  -3   6   6054.10   6035.30    211.10     24 o
  -6   0   5   6983.50   4936.40    199.00     24 o
  -6   3   4   9154.50  10459.40    245.20     24 o
  -6   6   3   1857.10   1328.00    145.30     24 o
  -6   8   2   2788.20   2252.00    143.60     24 o
  -5  -9   7    527.25    622.60    106.10     24 o
  -5  -6   6   3029.30   3501.40    168.10     24 o
  -5  -5   6  14886.00   9597.00    239.00     24 o
  -5  -2   5   8938.00  10777.20    251.70     24 o
  -5   1   4  11430.00  12913.00    275.60     24 o
  -5   4   3   4086.60   4466.00    190.90     24 o
  -5   6   2   3989.10   3883.40    179.00     24 o
  -5   9   1    106.07    337.50    102.80     24 o
  -4  -9   6    251.34    946.30    113.80     24 o
  -4  -8   6    259.55    362.30    110.70     24 o
  -4  -5   5   6230.20   6714.30    206.60     24 o
  -4   4   2   4716.00  10481.60    257.30     24 o
  -4   7   1   3896.50   4828.60    184.50     24 o
  -3  -8   5   2701.00   2357.90    146.80     24 o
  -3  -4   4  12150.00  11318.40    261.30     24 o
  -3  -1   3  91370.00  63572.60    542.70     24 o
  -3   9  -1   1314.30   1769.40    137.60     24 o
  -2  -8   4    708.01   1593.30    133.00     24 o
  -2  -7   4   1201.80   1279.50    140.40     24 o
  -2  -4   3  17917.00  23623.80    347.20     24 o
  -2   2   1 178820.00 109921.00    705.90     24 o
  -2   7  -1   7196.10   6322.50    209.40     24 o
  -2  10  -2    100.44    487.10    101.50     24 o
  -1 -10   4   1741.00   1657.00    129.70     24 o
  -1  -7   3   1790.10   1881.10    148.80     24 o
  -1   5  -1  11066.00  11519.40    266.50     24 o
  -1   8  -2   1690.40   2038.40    147.90     24 o
  -1  10  -3   1460.50   1605.70    126.00     24 o
   0  -7   2   4017.70   4042.80    180.90     24 o
   0  -6   2   9700.60   8746.40    231.50     24 o
   0  10  -4    855.91   1477.60    123.20     24 o
   1 -10   2    157.22    118.30    103.80     24 <
   1  -9   2   3233.60   2375.10    146.60     24 o
   1  -6   1  10910.00   8622.00    231.10     24 o
   1   6  -3   8360.30  11136.30    251.90     24 o
   1   8  -4   6795.80   7381.80    210.70     24 o
   1  10  -5    100.74    247.40    101.00     24 <
   2 -10   1   1163.70    901.50    114.50     24 o
   2  -9   1    645.09    789.30    119.70     24 o
   2  -6   0   2004.70   3222.70    182.00     24 o
   2   6  -4   1155.90   2167.00    162.70     24 o
   2   8  -5    665.65   1337.50    133.10     24 o
   2  10  -6    458.21    496.10    105.00     24 o
   3  -9   0    330.22    412.00    116.40     24 o
   3  -5  -1  20891.00  20542.80    333.90     24 o
   3  -2  -2   9579.20  10211.30    278.90     24 o
   3   1  -3  68349.00  59168.50    521.20     24 o
   3   6  -5   9578.10  11312.30    253.70     24 o
   3   8  -6    850.13    925.00    121.10     24 o
   3   9  -6   1046.60   1740.90    131.10     24 o
   4  -9  -1    598.52    788.90    117.40     24 o
   4  -8  -1   2775.00   2647.00    153.80     24 o
   4  -5  -2   1226.30   2573.70    176.00     24 o
   4  -2  -3  28304.00  36568.90    425.00     24 o
   4   1  -4  27244.00  45739.70    467.30     24 o
   4   4  -5   4337.30   5996.30    211.80     24 o
   4   6  -6   1263.90   2165.00    156.90     24 o
   4   9  -7    187.38    299.00    100.70     24 <
   5  -8  -2   1415.40   1028.20    126.00     24 o
   5  -5  -3   4222.10   3531.10    180.70     24 o
   5   4  -6   8852.10  10305.20    246.30     24 o
   5   6  -7    982.03   1286.80    130.80     24 o
   5   7  -7   1117.00   1043.90    123.30     24 o
   6  -8  -3    555.60   1143.30    118.50     24 o
   6  -7  -3   1409.50    952.00    131.80     24 o
   6  -4  -4   2205.90   2875.20    177.20     24 o
   6  -1  -5   4658.80   6128.80    216.20     24 o
   6   2  -6  19995.00  21139.40    327.10     24 o
   6   4  -7   1169.40   2489.40    157.40     24 o
   6   7  -8    159.26    370.90    110.10     24 o
   7  -8  -4   1496.10   1033.40    120.40     24 o
   7  -7  -4    576.33    409.50    113.20     24 o
   7  -4  -5   6578.20   5818.40    209.40     24 o
   7  -1  -6   4666.90   4350.20    193.30     24 o
   7   2  -7   6220.10   6466.10    210.90     24 o
   7   4  -8    412.37    897.60    130.20     24 o
   7   7  -9    693.66    582.50    108.70     24 o
   8  -8  -5    501.65    456.60    103.70     24 o
   8  -7  -5   1446.00   1241.40    121.40     24 o
   8  -4  -6    345.00   1147.40    137.70     24 o
   8  -1  -7   2554.90   5195.90    189.70     24 o
   8   2  -8   2549.00   2564.80    155.40     24 o
   8   4  -9   1694.30   2632.90    150.80     24 o
   8   5  -9   1890.00   1982.00    136.40     24 o
   9  -7  -6    285.47    429.10     98.50     24 o
   9  -4  -7    928.57    950.10    126.10     24 o
   9  -1  -8   6438.50   4495.80    172.50     24 o
   9   2  -9    343.80    745.20    116.70     24 o
   9   4 -10   2638.50   2250.50    133.90     24 o
   9   5 -10    339.67    843.90    108.70     24 o
  10  -6  -7    648.10    631.70    107.60     24 o
  10  -4  -8    942.03    721.10    114.60     24 o
  10  -3  -8    402.49    871.00    120.40     24 o
  10  -1  -9    536.07    933.00    118.20     24 o
  10   0  -9    578.85   1437.40    127.70     24 o
  10   2 -10   1152.10   1026.30    119.50     24 o
  10   4 -11   1140.00    872.00    108.20     24 o
  11  -4  -9    574.89    176.20     96.30     24 <
  11  -3  -9    482.08    905.00    114.30     24 o
  11  -1 -10    361.63    387.10    111.30     24 o
  11   0 -10   1214.50   1155.60    120.80     24 o
  11   2 -11    262.95    269.40     97.30     24 <
 -12   2   9    226.47    106.90     92.10     25 <
 -11  -3  10    145.20    443.30     97.50     25 o
 -11  -1   9    129.30    451.80    102.80     25 o
 -11   0   9    350.48    382.70    101.80     25 o
 -11   2   8    424.89    614.10    106.60     25 o
 -11   3   8   1439.30   1764.40    127.80     25 o
 -11   5   7    285.32    331.90    100.70     25 o
 -10  -3   9    476.18    979.20    113.60     25 o
 -10   0   8    626.84   1050.70    127.40     25 o
 -10   1   8    332.60    523.00    113.20     25 o
 -10   3   7    602.88   1111.00    116.60     25 o
 -10   6   6   1030.90    747.00    114.60     25 o
  -9  -6   9    449.04    454.10    101.30     25 o
  -9  -5   9   1989.20   1971.70    127.50     25 o
  -9  -2   8    848.26    824.20    123.20     25 o
  -9   1   7    830.57   1901.70    149.10     25 o
  -9   4   6   3469.30   2160.30    137.20     25 o
  -9   6   5   3334.80   3445.20    152.90     25 o
  -9   7   5    313.92    984.10    112.10     25 o
  -8  -5   8    642.54    987.80    115.40     25 o
  -8  -4   8   2191.00   1237.20    129.20     25 o
  -8  -1   7    912.37   1293.80    133.70     25 o
  -8   2   6   1368.60   1661.00    146.10     25 o
  -8   4   5   3854.70   2304.20    147.60     25 o
  -8   5   5   3689.70   2821.90    157.90     25 o
  -8   7   4    362.59    230.00    104.40     25 <
  -7  -8   8    365.50    377.80     99.60     25 o
  -7  -7   8    688.64    698.00    105.10     25 o
  -7  -4   7    577.32   1598.70    134.00     25 o
  -7  -1   6   4114.40   8753.80    233.50     25 o
  -7   2   5   6546.00  12301.50    264.40     25 o
  -7   5   4   1174.80   2451.00    152.60     25 o
  -7   8   3    477.38    395.20    110.70     25 o
  -6  -7   7    427.14    786.10    108.50     25 o
  -6  -3   6  10880.00   8408.10    228.90     25 o
  -6   0   5   3149.60   2996.70    188.70     25 o
  -6   3   4  15919.00  13107.50    269.70     25 o
  -6   6   3   2024.10   2101.90    150.40     25 o
  -6   8   2   1496.90   1885.00    131.30     25 o
  -5  -6   6   5843.10   3588.80    162.20     25 o
  -5  -3   5  13761.00  13888.20    278.30     25 o
  -5   6   2   4754.20   6218.80    204.70     25 o
  -5   9   1    251.81    159.20    104.90     25 <
  -4  -9   6    910.00    613.80    109.30     25 o
  -4  -6   5   2431.20   5712.60    195.10     25 o
  -4  -5   5   7184.80   8492.30    229.00     25 o
  -4  -2   4   7636.70   7438.80    235.90     25 o
  -4   1   3  25287.00  17986.60    320.00     25 o
  -4   4   2   3061.80   9274.30    250.50     25 o
  -3  -9   5    628.45    431.20    108.70     25 o
  -3  -8   5   2948.20   3082.70    158.90     25 o
  -3  -5   4   1554.50   2710.00    171.00     25 o
  -3   9  -1   2741.40   2344.70    146.50     25 o
  -2  -8   4    461.66    641.00    117.10     25 o
  -2  -4   3  16168.00  16183.20    298.20     25 o
  -2   2   1 267290.00 150639.00    821.90     25 o
  -2   7  -1   9544.40  11034.70    249.40     25 o
  -2  10  -2    181.49    324.20     95.90     25 o
  -1  -8   3   2805.10   3137.90    154.20     25 o
  -1  -7   3   1383.60   1746.60    146.40     25 o
  -1  -4   2  13037.00  17824.60    311.90     25 o
  -1   5  -1  14630.00  15433.70    297.30     25 o
  -1   8  -2    916.56   1414.30    140.80     25 o
  -1  10  -3    166.90    239.70     99.90     25 <
   0  -7   2   7835.80   7733.10    216.30     25 o
   0  10  -4    300.85    210.20     98.80     25 <
   1 -10   2    102.81    372.70     98.70     25 o
   1  -6   1    871.06   1828.70    156.40     25 o
   1   6  -3   2583.30   2977.50    174.20     25 o
   1   8  -4   2843.20   3611.90    172.50     25 o
   2 -10   1    520.96    591.70    109.40     25 o
   2  -9   1   1131.20   1006.60    122.10     25 o
   2  -6   0   2094.50   2434.80    167.50     25 o
   2   6  -4   1371.00   1629.60    155.20     25 o
   2   9  -5   1798.80   1260.50    123.20     25 o
   3  -9   0    428.73    506.00    111.90     25 o
   3  -5  -1  23006.00  21393.30    335.20     25 o
   3  -2  -2   7917.10  14422.60    314.50     25 o
   3   1  -3 116790.00  87427.50    626.90     25 o
   3   4  -4   7916.80   9772.10    251.40     25 o
   3   7  -5   6115.30   4885.40    186.50     25 o
   3   9  -6    912.92    530.20    107.90     25 o
   4  -9  -1    177.50    260.00    102.70     25 <
   4  -8  -1   1184.50   1250.80    134.70     25 o
   4  -5  -2   2591.00   2907.70    178.90     25 o
   4   4  -5   5355.90   9607.40    240.70     25 o
   4   7  -6   1123.70   1398.80    138.10     25 o
   4   9  -7    431.60    439.10    101.80     25 o
   5  -8  -2   1101.50   1784.50    131.40     25 o
   5  -4  -3   3846.10   3877.40    192.80     25 o
   5  -1  -4  14593.00  18530.80    320.20     25 o
   5   2  -5  10586.00  10176.00    255.00     25 o
   5   5  -6   9735.40  10888.70    247.00     25 o
   5   7  -7    463.06    568.40    115.90     25 o
   6  -8  -3    533.54    797.20    120.80     25 o
   6  -7  -3    529.58    767.50    122.10     25 o
   6  -4  -4    671.18   1355.50    154.00     25 o
   6  -1  -5   1704.60   4130.00    192.80     25 o
   6   2  -6  21819.00  17197.80    300.10     25 o
   6   5  -7    241.97    894.40    132.20     25 o
   6   7  -8    219.90    689.90    109.70     25 o
   7  -7  -4    411.64    330.70    113.50     25 <
   7  -4  -5   7547.30   6978.00    211.80     25 o
   7  -3  -5   1251.70   2626.50    158.80     25 o
   7   0  -6   2909.60   4234.80    180.30     25 o
   7   2  -7   5112.90   7758.60    218.60     25 o
   7   5  -8   1047.00   1388.20    129.60     25 o
   7   7  -9    806.94   1308.80    113.40     25 o
   8  -7  -5   3984.70   3007.60    146.10     25 o
   8  -6  -5   1720.00   1718.00    134.20     25 o
   8  -3  -6   1353.60   1508.30    140.40     25 o
   8   0  -7   4864.90   5533.20    195.10     25 o
   8   3  -8   1523.70   1727.40    133.90     25 o
   8   5  -9   1538.10   1914.10    131.70     25 o
   9  -7  -6    207.58    613.70     96.90     25 o
   9  -6  -6   1495.50   1146.10    116.60     25 o
   9  -3  -7   1849.40   3330.10    158.10     25 o
   9   0  -8    279.47   1455.30    129.80     25 o
   9   3  -9   1139.00   1542.10    132.40     25 o
   9   5 -10    148.38    269.00    101.80     25 <
  10  -6  -7    236.93    290.90     98.10     25 <
  10  -3  -8   1774.80   1117.70    115.60     25 o
  10   0  -9   1224.00   1276.20    119.80     25 o
  10   3 -10    516.78    698.10    115.80     25 o
  11  -5  -8   1624.90   1161.50    115.20     25 o
  11  -3  -9    103.48    582.40     98.50     25 o
  11  -2  -9    441.54    475.60     99.60     25 o
  11   0 -10   2871.50   1679.40    124.00     25 o
  11   1 -10    402.36    729.70    106.70     25 o
 -12   1   9    198.65    289.90    100.40     26 <
 -11  -2   9    275.14    188.10    102.80     26 <
 -11  -1   9    273.25    384.90    108.10     26 o
 -11   2   8    451.95    661.20    112.30     26 o
 -11   5   7     76.53    300.50     98.00     26 o
 -10  -4   9    173.83    367.00    104.50     26 o
 -10  -1   8    192.07    278.80    111.10     26 <
 -10   0   8    769.66   2243.10    146.10     26 o
 -10   2   7   3540.20   2969.50    152.50     26 o
 -10   3   7    199.33    407.60    113.50     26 o
 -10   5   6    440.21    472.30    112.00     26 o
 -10   6   6    778.04   2217.50    134.30     26 o
  -9  -6   9    115.03    669.60     98.60     26 o
  -9  -3   8   2454.50   1776.50    142.80     26 o
  -9   0   7    312.91    872.80    130.90     26 o
  -9   3   6    674.03   1379.00    131.50     26 o
  -9   6   5   3472.90   1829.70    131.10     26 o
  -8  -6   8    348.55    797.20    116.60     26 o
  -8  -5   8    681.01    999.90    122.70     26 o
  -8  -2   7  23294.00  23672.00    333.10     26 o
  -8   1   6   2099.70   2165.80    156.80     26 o
  -8   4   5   1198.70   2626.90    155.10     26 o
  -8   7   4    699.27    766.70    115.10     26 o
  -7  -8   8    157.20     97.50     97.90     26 <
  -7  -5   7   4323.40   5485.00    193.20     26 o
  -7  -1   6   4877.90  14854.90    278.10     26 o
  -7   2   5   8849.90  11822.40    259.20     26 o
  -7   5   4   7003.10   5460.10    193.60     26 o
  -7   7   3   1183.40   1241.80    127.10     26 o
  -6  -8   7    306.75    671.60    109.60     26 o
  -6  -7   7    453.59    879.10    121.60     26 o
  -6  -4   6   1182.50   2854.80    175.30     26 o
  -6  -1   5   3275.20   6684.90    222.60     26 o
  -6   5   3   1600.20   2381.80    159.80     26 o
  -6   8   2   1853.50   1955.50    139.70     26 o
  -5  -7   6   2039.00   3454.30    166.80     26 o
  -5  -3   5  13231.00  15978.50    294.90     26 o
  -5   3   3  22963.00  16786.00    301.20     26 o
  -5   6   2   6231.20   5112.60    189.80     26 o
  -5   8   1    583.08   1532.40    129.00     26 o
  -5   9   1    177.97    194.90    103.20     26 <
  -4  -6   5    661.29   1897.60    152.00     26 o
  -4   6   1  11930.00  11543.00    255.60     26 o
  -3 -10   5    208.69    692.80    109.60     26 o
  -3  -9   5   1272.30   1822.90    132.80     26 o
  -3  -5   4   1186.60   1680.60    161.80     26 o
  -3   4   1   6514.60   8116.90    237.50     26 o
  -3   9  -1   2509.70   2851.50    145.50     26 o
  -3  10  -1   1232.50    905.50    110.20     26 o
  -2  -9   4    376.10    785.50    117.10     26 o
  -2  -8   4    358.96    250.00    124.80     26 <
  -2  -5   3  29453.00  29444.20    378.40     26 o
  -2   2   1 243750.00 143705.00    806.60     26 o
  -2   7  -1  10921.00  10162.10    242.70     26 o
  -2  10  -2    193.01    404.10     98.80     26 o
  -1  -8   3    499.32   1583.60    141.90     26 o
  -1  -7   3   2734.40   2485.00    157.60     26 o
  -1  -4   2   3249.90   7112.90    247.10     26 o
  -1   5  -1  15279.00  14110.40    284.80     26 o
  -1   8  -2    558.81    894.80    130.40     26 o
  -1  10  -3    950.01   1365.00    121.30     26 o
   0  -7   2   1352.60   2485.90    165.30     26 o
   0   6  -2   7539.20   7244.30    218.10     26 o
   1 -10   2    127.34    199.10    104.50     26 <
   1  -6   1   1510.50   2858.00    176.60     26 o
   1   6  -3   5733.50   6577.90    211.10     26 o
   1   9  -4   1127.90   1357.20    126.30     26 o
   2 -10   1    992.75   1098.90    119.30     26 o
   2  -9   1    360.84    628.30    116.80     26 o
   2  -6   0   3513.20   3118.60    174.30     26 o
   2   1  -2 145130.00 130403.00    752.40     26 o
   2   4  -3  17180.00  20617.50    329.60     26 o
   2   7  -4   1669.10   2051.50    148.20     26 o
   2   9  -5   1770.10   2489.50    140.90     26 o
   3  -9   0    302.04    464.60    113.40     26 o
   3  -5  -1  42175.00  26214.30    359.60     26 o
   3   4  -4  17437.00  14448.50    284.10     26 o
   3   7  -5   4829.00   3290.40    173.50     26 o
   3   9  -6    204.37   1060.60    116.80     26 o
   3  10  -6    395.31    616.60    101.70     26 o
   4  -9  -1    893.48   1014.20    124.50     26 o
   4  -8  -1   1456.40   1219.30    132.80     26 o
   4  -4  -2   3621.30  10031.00    256.30     26 o
   4   2  -4   8069.50   9512.20    252.30     26 o
   4   5  -5   4006.40   4755.90    193.20     26 o
   4   7  -6   1753.30   2017.40    139.20     26 o
   5  -8  -2   1239.60   1620.30    137.90     26 o
   5  -7  -2   6167.30   6057.60    199.30     26 o
   5  -4  -3   4420.50   3492.10    182.30     26 o
   5   2  -5  11504.00  13550.90    274.60     26 o
   5   5  -6   6795.50   8053.50    220.50     26 o
   5   8  -7    852.26    929.90    111.90     26 o
   6  -7  -3   1236.30    493.90    123.80     26 o
   6  -3  -4  19861.00  18066.90    298.70     26 o
   6   0  -5   3588.10   6982.60    216.40     26 o
   6   3  -6  10684.00  10254.60    241.10     26 o
   6   5  -7    202.37    803.70    121.20     26 o
   6   6  -7    441.71    545.90    118.90     26 o
   6   8  -8    419.88   1145.70    115.70     26 o
   7  -7  -4    538.26    630.30    113.60     26 o
   7  -6  -4   1688.20   1980.50    141.50     26 o
   7  -3  -5    474.27    764.80    137.60     26 o
   7   0  -6   2036.10   2828.60    161.60     26 o
   7   3  -7   5480.90   7862.80    215.40     26 o
   7   6  -8    265.66    553.50    109.60     26 o
   8  -6  -5   2528.40   1226.30    123.20     26 o
   8  -3  -6    624.20   1125.90    132.00     26 o
   8  -2  -6   2767.50   3162.10    155.90     26 o
   8   0  -7  13408.00  11989.30    251.40     26 o
   8   1  -7    778.26   1115.90    131.70     26 o
   8   3  -8   1130.60   1760.30    134.40     26 o
   8   4  -8   1450.60    957.60    124.30     26 o
   8   6  -9   1237.20   1289.80    118.00     26 o
   9  -6  -6    655.17    801.20    108.50     26 o
   9  -5  -6    600.68    429.40    110.60     26 o
   9  -2  -7    303.17    426.90    112.00     26 o
   9   1  -8   5034.80   3756.40    166.20     26 o
   9   4  -9    121.22    508.20    104.40     26 o
  10  -6  -7    463.73    734.40    104.40     26 o
  10  -5  -7     90.46    311.20     98.80     26 o
  10  -2  -8    969.67   1097.60    122.80     26 o
  10   1  -9    346.97    734.40    111.10     26 o
  10   4 -10    246.71    346.10    100.20     26 o
  11  -5  -8    514.41   1057.40    114.90     26 o
  11  -4  -8    223.57    518.30    102.20     26 o
  11  -2  -9    291.13    322.70     99.50     26 o
  11  -1  -9    208.56    497.50     98.40     26 o
  11   1 -10    317.37    613.20    103.30     26 o
  11   2 -10    478.87    522.20    106.30     26 o
 -12  -1   9     83.20    329.60     96.10     27 o
 -12   0   9    367.03    428.90    101.10     27 o
 -12   3   8    127.02    142.80     95.00     27 <
 -11  -3   9   1381.30   1137.50    109.50     27 o
 -11  -2   9    243.98    297.60     98.00     27 o
 -11   1   8   1346.90   1924.50    138.60     27 o
 -11   4   7    160.18    419.00    102.20     27 o
 -10  -5   9    883.46    601.60    102.70     27 o
 -10  -2   8   3104.80   2568.10    144.20     27 o
 -10  -1   8    255.44    307.60    107.50     27 <
 -10   2   7    607.06    869.00    119.60     27 o
 -10   5   6   1132.30   1091.40    115.50     27 o
 -10   7   5    100.25    185.90     99.00     27 <
  -9  -5   8   1369.10   1685.10    124.90     27 o
  -9  -4   8    132.31    378.50    106.70     27 o
  -9  -1   7   2731.70   3314.80    166.80     27 o
  -9   0   7    791.85   1085.90    129.90     27 o
  -9   2   6   2196.30   4534.20    173.90     27 o
  -9   3   6    566.01    826.60    122.20     27 o
  -9   5   5   1906.10   1181.00    130.70     27 o
  -9   6   5   4369.00   2944.30    148.80     27 o
  -9   8   4     65.35    223.10     95.80     27 <
  -8  -7   8    128.36    162.00     98.30     27 <
  -8  -3   7    346.63    693.60    127.50     27 o
  -8   0   6   1407.10   1424.40    147.30     27 o
  -8   3   5  13338.00  10897.40    242.20     27 o
  -8   6   4    126.82    212.30    111.70     27 <
  -7  -6   7    628.61   1448.70    126.70     27 o
  -7  -2   6   1173.00   1732.10    157.70     27 o
  -7   1   5   4424.40   3174.60    169.20     27 o
  -7   4   4  13501.00  11316.10    256.10     27 o
  -7   7   3    244.01    528.60    118.30     27 o
  -7   9   2   2209.70   2234.70    134.40     27 o
  -6  -5   6   4625.40   3381.10    170.00     27 o
  -6  -1   5   4701.60   5175.90    206.90     27 o
  -6   2   4   1064.60   1305.50    161.70     27 o
  -6   5   3    901.06   1507.40    148.30     27 o
  -6   8   2    941.94    837.30    116.10     27 o
  -5  -9   6   1545.90    925.20    110.80     27 o
  -5  -8   6    405.29   1083.10    113.20     27 o
  -5  -4   5   1547.10   2268.40    167.40     27 o
  -5   3   3  16563.00  18215.90    312.80     27 o
  -5   6   2   8635.40   7606.40    215.60     27 o
  -5   8   1    281.50    768.70    118.60     27 o
  -4  -7   5   2053.60   2218.10    146.60     27 o
  -4  -3   4  39879.00  40340.80    438.20     27 o
  -4   6   1   8855.30   8984.00    234.30     27 o
  -3 -10   5    612.89    839.30    109.70     27 o
  -3  -6   4   1716.70   2739.90    167.20     27 o
  -3   1   2  11452.00  13225.50    299.00     27 o
  -3   4   1   6707.80  10349.00    255.10     27 o
  -3   9  -1   2368.20   2111.10    143.10     27 o
  -3  10  -1     97.02    212.60     95.90     27 <
  -2 -10   4    108.67    251.40     99.00     27 <
  -2  -9   4    332.10    645.40    110.30     27 o
  -2  -5   3  14627.00  19113.30    316.10     27 o
  -2   8  -1   5092.70   3209.20    165.10     27 o
  -2  10  -2    284.24    463.70    104.10     27 o
  -1  -9   3    260.40    665.90    110.10     27 o
  -1  -8   3    725.50   1586.70    133.60     27 o
  -1  -4   2   4753.10   6154.00    232.50     27 o
  -1   8  -2   1351.80   1638.30    135.30     27 o
  -1  10  -3   3620.80   3582.20    148.30     27 o
   0  -8   2    828.63   4049.60    172.90     27 o
   0  -7   2   6863.60   4541.20    187.80     27 o
   0   6  -2   6345.40   5832.20    206.30     27 o
   1 -10   2    354.38    571.70    109.20     27 o
   1  -7   1   1744.50   5386.20    193.00     27 o
   1  -6   1    996.12   1891.30    157.30     27 o
   1   4  -2  12420.00  18195.40    317.30     27 o
   1   9  -4    867.12    953.20    122.60     27 o
   2 -10   1    122.98    610.60    110.30     27 o
   2  -9   1    434.34   1015.60    121.50     27 o
   2  -6   0   3933.90   4539.00    197.20     27 o
   2   4  -3  12179.00  14332.10    288.60     27 o
   2   7  -4    463.17    742.30    135.30     27 o
   2   9  -5    672.47   1538.30    126.70     27 o
   2  10  -5     91.11    360.30     97.70     27 o
   3  -9   0    909.13    781.10    118.80     27 o
   3  -5  -1  21564.00  23849.00    345.30     27 o
   3   5  -4   1053.60   1407.10    154.30     27 o
   3   7  -5   4856.00   4872.60    182.60     27 o
   3   8  -5   3228.80   2709.00    150.30     27 o
   3  10  -6     56.10     97.90     89.40     27 <
   4  -9  -1    358.94    356.10    110.70     27 o
   4  -8  -1   1314.10    783.80    126.20     27 o
   4  -4  -2   2951.10   7347.50    235.80     27 o
   4   5  -5  10243.00   6796.20    211.40     27 o
   4   8  -6    544.81    616.60    109.10     27 o
   5  -8  -2   1861.20    880.70    129.70     27 o
   5  -7  -2    642.48   1841.00    144.80     27 o
   5  -4  -3   4014.50   3990.80    193.70     27 o
   5   0  -4 107660.00  79211.40    597.10     27 o
   5   3  -5  14102.00  12985.80    270.70     27 o
   5   6  -6   3327.40   2179.30    152.60     27 o
   5   8  -7    415.84   1020.60    112.90     27 o
   5   9  -7    365.93    309.20     99.80     27 o
   6  -7  -3   3147.80   1454.60    133.70     27 o
   6  -6  -3   4426.20   4486.50    178.90     27 o
   6  -3  -4  16103.00  13169.10    275.50     27 o
   6   0  -5   3521.10   4372.70    207.10     27 o
   6   3  -6  11731.00  10209.50    242.60     27 o
   6   6  -7    276.68    460.60    117.00     27 o
   7  -9  -3     86.82    393.40     90.40     27 o
   7  -6  -4   1562.70   1956.80    139.20     27 o
   7  -2  -5  39775.00  29032.00    368.80     27 o
   7   1  -6   4232.50  10303.60    239.40     27 o
   7   4  -7   1087.40   1857.30    147.40     27 o
   7   7  -8    353.89    397.20    108.00     27 o
   8  -6  -5    622.50    706.30    117.70     27 o
   8  -5  -5   2310.80   4642.20    174.50     27 o
   8  -2  -6   1220.60   1268.00    146.80     27 o
   8   1  -7   1257.60   1509.90    138.80     27 o
   8   4  -8   4901.70   1679.60    138.20     27 o
   8   7  -9    638.39    573.10    107.30     27 o
   9  -5  -6    429.13    694.30    114.60     27 o
   9  -4  -6   1564.30   1888.30    140.10     27 o
   9  -1  -7   5433.10   5836.30    189.20     27 o
   9   2  -8   1169.80   1153.70    119.70     27 o
   9   5  -9   1578.40   1838.00    130.50     27 o
  10  -5  -7    345.45    272.10    100.60     27 <
  10  -4  -7    530.90    847.50    111.80     27 o
  10  -1  -8    204.26    352.80    108.50     27 o
  10   2  -9    933.14    782.80    111.80     27 o
  11  -4  -8    149.27     82.40     94.40     27 <
  11  -3  -8   1399.60   1758.80    125.40     27 o
  11  -1  -9    274.36    203.20     99.10     27 <
  11   0  -9    394.53    826.90    106.40     27 o
  11   2 -10    947.34    849.00    108.70     27 o
  11   3 -10    173.39    271.70     94.20     27 <
 -12  -2   9    592.21    631.40    105.80     28 o
 -12  -1   9    232.34    447.10     98.10     28 o
 -12   2   8   3731.50   1088.00    112.70     28 o
 -11  -4   9    596.38    782.20    104.00     28 o
 -11  -3   9    768.44    822.10    108.90     28 o
 -11   0   8   1538.40   1622.20    123.50     28 o
 -11   3   7    506.64    701.90    111.40     28 o
 -11   6   6    364.36    217.60     98.40     28 <
 -10  -3   8   1016.20    922.30    117.20     28 o
 -10  -2   8   3329.00   2577.00    144.00     28 o
 -10   1   7    711.38   1297.90    125.80     28 o
 -10   4   6   2771.60   2369.40    146.70     28 o
 -10   7   5    158.62    118.40     95.20     28 <
  -9  -6   8    608.84    930.30    109.80     28 o
  -9  -5   8   1389.00    807.20    118.60     28 o
  -9  -2   7   2892.90   2867.10    156.40     28 o
  -9  -1   7   3786.60   2603.80    157.70     28 o
  -9   2   6   1353.30   2496.50    152.10     28 o
  -9   5   5    628.84    564.30    114.30     28 o
  -9   8   4     98.15    557.80    102.40     28 o
  -8  -4   7   4761.90   3407.00    168.50     28 o
  -8  -1   6   8099.90  12515.20    253.40     28 o
  -8   0   6   2169.80   2627.90    157.30     28 o
  -8   3   5   4858.30   6801.30    208.90     28 o
  -8   6   4    336.29    594.00    111.90     28 o
  -8   8   3    745.15    941.90    111.70     28 o
  -7  -8   7   1011.30   1476.10    122.40     28 o
  -7  -7   7   1244.10   1441.30    124.70     28 o
  -7  -3   6   2690.80   3000.30    160.80     28 o
  -7   1   5   2285.90   2496.40    166.90     28 o
  -7   4   4  11934.00   9610.00    235.00     28 o
  -7   7   3    271.17    462.30    111.20     28 o
  -7   9   2    847.08    574.60    106.00     28 o
  -6  -6   6   1939.60   1937.60    150.00     28 o
  -6  -2   5   7060.60   5974.30    208.20     28 o
  -6   5   3   2353.90   2412.30    157.30     28 o
  -6   7   2   2485.70   2189.80    141.30     28 o
  -6   8   2    913.45    921.90    118.40     28 o
  -5  -9   6    865.85   1071.20    118.00     28 o
  -5  -8   6    357.15   1280.40    126.60     28 o
  -5  -5   5   2196.60   2348.80    161.90     28 o
  -5  -1   4   9598.80  10414.50    257.60     28 o
  -5   5   2  17396.00  19813.70    309.30     28 o
  -5   8   1    387.59    125.20    111.20     28 <
  -4  -8   5    256.82    486.00    118.20     28 o
  -4  -7   5   1612.90   2630.80    151.50     28 o
  -4  -4   4   5083.00   6276.60    219.40     28 o
  -4   0   3  11929.00  16048.90    301.40     28 o
  -4   3   2  12126.00  13330.60    283.00     28 o
  -4   6   1  12187.00   8385.20    225.40     28 o
  -3 -10   5   1373.00   1440.20    122.60     28 o
  -3  -7   4    466.12    682.80    129.80     28 o
  -3  -6   4   3828.40   5911.80    203.80     28 o
  -3  -3   3  59510.00  58639.50    517.30     28 o
  -3   1   2  18162.00  20012.10    340.00     28 o
  -3   4   1   3048.50   5874.90    215.30     28 o
  -3   9  -1   1672.70   1933.40    134.30     28 o
  -3  10  -1     62.93    184.20     97.10     28 <
  -2 -10   4     74.62   -215.00    104.70     28 <
  -2  -9   4    267.39    778.20    115.00     28 o
  -2  -6   3   2803.10   4553.10    193.40     28 o
  -2  -5   3  29213.00  30074.90    379.30     28 o
  -2   8  -1   4686.10   4637.10    182.10     28 o
  -2  10  -2     74.85    260.60     95.00     28 <
  -1  -9   3    356.35    616.50    114.40     28 o
  -1  -8   3    745.52   1869.40    137.70     28 o
  -1   8  -2   1359.30    730.80    120.60     28 o
   0  -8   2   1224.80   1814.00    147.90     28 o
   0  -7   2   2827.20   3986.00    178.90     28 o
   0   6  -2   6943.60   6852.10    208.30     28 o
   1 -10   2    377.73    582.50    112.20     28 o
   1  -7   1   3436.20   4349.60    183.30     28 o
   1  -6   1    956.05   2524.80    173.80     28 o
   1   4  -2  14938.00  22166.90    338.20     28 o
   1   7  -3   1042.70   1160.50    135.20     28 o
   1   9  -4   1132.90   1003.90    118.60     28 o
   1  10  -4   2221.20   1333.30    125.60     28 o
   2 -10   1   1976.30   1664.00    126.90     28 o
   2  -9   1   1119.30   1690.30    135.40     28 o
   2  -6   0   4609.70   7364.20    224.10     28 o
   2   7  -4    748.31   1058.90    136.50     28 o
   2  10  -5    250.96    476.50    100.10     28 o
   3  -9   0    998.55    969.90    124.60     28 o
   3  -5  -1  49603.00  26340.00    361.30     28 o
   3  -1  -2  12452.00  13907.20    300.10     28 o
   3   5  -4   2078.00   2684.60    167.90     28 o
   3   8  -5   4457.00   4235.40    173.30     28 o
   3  10  -6    180.91    501.50     99.60     28 o
   4  -8  -1    317.12   1127.20    132.60     28 o
   4  -4  -2   4698.80  11819.10    271.60     28 o
   4   3  -4  45775.00  32798.90    397.10     28 o
   4   6  -5   1092.80   1716.60    144.30     28 o
   4   8  -6    830.55    599.40    114.10     28 o
   4   9  -6    659.60    955.00    115.60     28 o
   5  -7  -2    644.84   2018.00    153.70     28 o
   5  -3  -3  15761.00  13477.50    283.80     28 o
   5   0  -4 103020.00  76751.20    585.30     28 o
   5   6  -6   2283.30   2551.40    153.20     28 o
   5   9  -7    452.50    323.30     98.70     28 o
   6  -7  -3   5953.90   1909.60    146.50     28 o
   6  -6  -3   2113.00   1873.30    148.40     28 o
   6  -2  -4   2143.10   4013.20    189.40     28 o
   6   1  -5   1298.00   2525.10    180.30     28 o
   6   4  -6   1936.20   3047.50    166.80     28 o
   6   7  -7    650.43   1016.60    114.00     28 o
   7  -9  -3    233.80    334.00     96.80     28 o
   7  -6  -4   2995.80   2813.60    160.60     28 o
   7  -5  -4   2108.20   2456.20    160.60     28 o
   7  -2  -5  23768.00  25405.70    344.50     28 o
   7   2  -6   2023.70   2332.20    162.80     28 o
   7   5  -7   2362.70   2937.10    153.20     28 o
   7   7  -8   3205.80   2139.60    139.70     28 o
   7   8  -8    111.16    318.00     92.40     28 o
   8  -8  -4    392.52    462.70    105.40     28 o
   8  -5  -5   5803.60   3929.20    171.20     28 o
   8  -4  -5   4346.30   3082.90    162.40     28 o
   8  -1  -6   1270.40   2310.70    158.70     28 o
   8   2  -7  20929.00  24907.20    341.00     28 o
   8   5  -8    216.54    712.20    114.80     28 o
   9  -7  -5    692.83    741.80    110.30     28 o
   9  -4  -6   1042.80   1635.70    140.20     28 o
   9  -1  -7   8335.20  10016.40    233.10     28 o
   9   0  -7    574.58    772.30    128.40     28 o
   9   3  -8   1672.50   1894.50    135.80     28 o
   9   5  -9   1402.60   2282.80    134.90     28 o
   9   6  -9    182.48    350.00     97.50     28 o
  10  -4  -7    965.12   1188.10    118.90     28 o
  10  -3  -7    830.71   1795.20    133.90     28 o
  10   0  -8   3482.00   3797.70    165.70     28 o
  10   3  -9    667.53    960.80    113.20     28 o
  11  -3  -8   1012.40   1182.40    123.60     28 o
  11  -2  -8    417.99    543.20    104.70     28 o
  11   0  -9    476.60    343.20    103.20     28 o
  11   1  -9    346.17    391.90    101.60     28 o
  11   3 -10    385.83    492.50     99.60     28 o
  12  -2  -9    360.86    875.90    109.90     28 o
 -12  -2   9    867.82   1011.60    105.80     29 o
 -12   1   8   1142.80    768.00    104.00     29 o
 -12   4   7    475.47    707.70    103.60     29 o
 -11  -2   8    407.17    816.30    110.30     29 o
 -11  -1   8   1873.50   1581.70    128.10     29 o
 -11   2   7    472.64    752.50    112.80     29 o
 -11   5   6    150.50    379.20     99.00     29 o
 -11   6   6    404.34    634.70     96.50     29 o
 -10  -4   8    310.69    493.30    108.40     29 o
 -10  -3   8    281.41   1906.70    129.50     29 o
 -10   0   7   1301.30   1135.50    129.60     29 o
 -10   3   6    687.85    745.20    125.60     29 o
 -10   6   5    601.28    779.60    105.70     29 o
 -10   7   5    395.99     54.10     92.30     29 <
  -9  -6   8    407.33    571.50    103.50     29 o
  -9  -3   7   1514.60   1959.70    140.70     29 o
  -9  -2   7   1805.30   2580.80    149.10     29 o
  -9   1   6   2895.50    971.60    127.40     29 o
  -9   4   5   1611.20   1301.70    128.90     29 o
  -9   7   4   1198.30    896.00    110.90     29 o
  -8  -6   7   6412.00   4959.90    175.20     29 o
  -8  -5   7    720.50   1420.00    131.30     29 o
  -8  -1   6   3810.30   7216.20    208.90     29 o
  -8   2   5   4346.60   3877.10    171.70     29 o
  -8   5   4   1588.20   2512.90    149.10     29 o
  -8   8   3   1718.00    761.50    112.80     29 o
  -7  -8   7    449.19   1101.90    109.50     29 o
  -7  -4   6    695.32   1428.60    145.20     29 o
  -7   0   5  15820.00  11903.60    257.00     29 o
  -7   3   4   1127.10   1467.40    146.90     29 o
  -7   6   3   3722.40   2785.40    157.00     29 o
  -7   9   2   1026.90    759.60    105.70     29 o
  -6  -7   6   1810.40   1762.10    139.30     29 o
  -6  -6   6   2666.40   3257.50    159.60     29 o
  -6  -3   5   7403.80   9023.10    237.30     29 o
  -6   1   4  10901.00  11226.90    251.60     29 o
  -6   4   3    695.59   1044.60    141.30     29 o
  -6   7   2   1325.00   2310.50    138.90     29 o
  -5  -9   6   1414.00   1199.70    121.30     29 o
  -5  -6   5   1553.00   1643.50    144.30     29 o
  -5  -5   5   1927.70   2644.20    164.90     29 o
  -5   2   3  14627.00  12099.40    265.30     29 o
  -5   5   2  11102.00  10969.40    252.70     29 o
  -5   8   1   3010.10    847.70    114.20     29 o
  -4  -9   5   1263.80   1721.70    130.90     29 o
  -4  -8   5   1070.90   3201.80    153.80     29 o
  -4  -4   4   4624.00   6765.20    224.60     29 o
  -4   3   2   7495.00   9100.80    246.40     29 o
  -4   6   1   7883.60   7043.90    215.70     29 o
  -3  -8   4   1843.60   2257.20    151.90     29 o
  -3  -7   4    319.71   1760.40    144.80     29 o
  -3  -3   3  46023.00  42588.10    446.10     29 o
  -3   4   1   4776.50   7900.30    230.60     29 o
  -3   9  -1   2994.50   2773.80    146.20     29 o
  -3  10  -1    101.98    334.80     94.60     29 o
  -2 -10   4     54.94    640.70    101.90     29 o
  -2  -6   3   3237.10   3816.90    187.30     29 o
  -2  -2   2  64371.00  48855.10    481.50     29 o
  -2   8  -1   3411.80   3470.80    161.50     29 o
  -2  10  -2    574.65    422.40    107.00     29 o
  -1 -10   3    667.75    631.90    107.40     29 o
  -1  -9   3    454.08   1077.50    123.60     29 o
  -1  -5   2  29816.00  34271.10    401.70     29 o
  -1   8  -2   1656.40   1551.80    136.40     29 o
   0  -8   2   1040.10   2356.20    155.70     29 o
   0   6  -2   7992.10   7420.70    220.10     29 o
   1  -7   1   2423.10   3819.40    179.40     29 o
   1   4  -2   4701.20   7460.70    236.10     29 o
   1   7  -3   2231.40   1797.40    141.00     29 o
   1  10  -4   1661.50   1241.10    117.30     29 o
   2 -10   1   1812.40   1186.40    125.60     29 o
   2  -9   1    320.67   1724.70    136.00     29 o
   2  -6   0   6481.70   5951.50    212.70     29 o
   2   5  -3  14294.00  14743.00    283.80     29 o
   2   8  -4    393.44    990.50    115.80     29 o
   2  10  -5     78.92    108.20     94.50     29 <
   3  -9   0    326.90    229.70    122.00     29 <
   3  -5  -1  18526.00  19176.50    321.30     29 o
   3  -1  -2  45823.00  35953.10    424.20     29 o
   3   6  -4   3331.70   3232.60    164.90     29 o
   3   8  -5   2900.90   2606.30    152.80     29 o
   3   9  -5    780.71    738.90    109.40     29 o
   4  -8  -1   1459.30   1484.00    138.70     29 o
   4  -7  -1   8105.50   5614.60    191.90     29 o
   4   0  -3  16126.00  18641.30    318.10     29 o
   4   3  -4  38655.00  40641.70    435.20     29 o
   4   6  -5    628.55   1035.60    132.20     29 o
   4   9  -6    158.76    316.10     97.60     29 o
   5 -10  -1    330.32    715.80    112.00     29 o
   5  -7  -2    429.87   1590.20    142.40     29 o
   5  -6  -2   6815.20   5958.90    197.60     29 o
   5  -3  -3  21576.00  17376.20    308.90     29 o
   5   1  -4   8991.60  11713.00    270.70     29 o
   5   4  -5   1128.50   1644.90    154.90     29 o
   5   7  -6   2375.60   1140.40    130.00     29 o
   5   9  -7     55.01    -18.30     90.10     29 <
   6  -9  -2   2062.00   1718.60    129.50     29 o
   6  -6  -3   3769.80   3317.50    167.80     29 o
   6  -5  -3   3673.50   3962.20    181.30     29 o
   6  -2  -4   4956.20   5106.90    199.90     29 o
   6   2  -5   8971.10   7915.90    227.50     29 o
   6   5  -6   3102.20   2503.50    155.20     29 o
   6   7  -7    606.76    752.60    110.10     29 o
   6   8  -7   1066.20    856.70    105.50     29 o
   7  -9  -3     27.36     61.30     99.10     29 <
   7  -8  -3    738.19   1527.30    129.90     29 o
   7  -5  -4    659.62    708.50    137.30     29 o
   7  -4  -4  18924.00  19344.20    308.30     29 o
   7  -1  -5   2125.70   3394.90    178.10     29 o
   7   2  -6    814.98   2087.10    155.40     29 o
   7   5  -7   2324.30   3754.70    165.80     29 o
   7   8  -8     63.98    138.30     94.40     29 <
   8  -8  -4     36.67    106.40     97.90     29 <
   8  -7  -4    397.51   1719.00    135.60     29 o
   8  -4  -5   1748.80   1770.70    153.40     29 o
   8   0  -6   1783.80   3154.20    166.80     29 o
   8   3  -7   1717.40    864.60    124.60     29 o
   8   6  -8    605.50    604.90    106.80     29 o
   9  -7  -5   1145.20    594.20    106.80     29 o
   9  -3  -6   1191.40   1272.40    131.50     29 o
   9   0  -7    901.18   1338.60    135.30     29 o
   9   1  -7   4469.20   3441.00    164.00     29 o
   9   3  -8   2161.60   2232.20    139.70     29 o
   9   4  -8    438.04    760.20    109.60     29 o
   9   6  -9    839.29    674.00    105.00     29 o
  10  -6  -6   1504.60    867.60    116.10     29 o
  10  -3  -7   1576.30   2352.90    140.60     29 o
  10  -2  -7    650.52    862.00    116.00     29 o
  10   1  -8    126.69    554.10    109.20     29 o
  10   4  -9    262.02    438.30    100.10     29 o
  11  -5  -7    265.33    215.80     98.10     29 <
  11  -2  -8    811.51   1101.70    114.10     29 o
  11  -1  -8   1906.80   2219.40    134.40     29 o
  11   1  -9    505.64    517.80     99.70     29 o
  11   2  -9    283.97     70.80     96.70     29 <
  12  -1  -9    472.35    460.10     98.00     29 o
 -12   0   8    308.00    823.40    108.40     30 o
 -12   1   8    179.76     84.10    102.60     30 <
 -12   3   7    573.58    740.10    101.50     30 o
 -12   4   7    388.87    328.80     98.40     30 o
 -11  -3   8   1409.40   2455.40    136.80     30 o
 -11  -2   8    512.00    803.90    113.50     30 o
 -11   1   7    701.94    574.50    114.40     30 o
 -11   2   7    928.08    639.10    112.80     30 o
 -11   5   6    944.93    732.20    106.70     30 o
 -10  -6   8    957.16    933.90    111.50     30 o
 -10  -5   8    307.97    588.00    103.10     30 o
 -10  -4   8    826.30   1522.30    125.60     30 o
 -10  -1   7   2156.70   2240.30    143.60     30 o
 -10   3   6    496.42    644.00    118.30     30 o
 -10   6   5    292.25    660.20    105.90     30 o
  -9  -4   7    489.23    903.90    119.50     30 o
  -9  -3   7   1740.80   1970.00    144.10     30 o
  -9   0   6   7217.40   5760.30    189.40     30 o
  -9   1   6    918.11   1807.40    144.20     30 o
  -9   4   5   2954.50   1455.70    134.80     30 o
  -9   7   4    149.72    538.80    104.30     30 o
  -8  -7   7    599.07    834.50    110.20     30 o
  -8  -6   7   3020.00   1803.00    139.30     30 o
  -8  -2   6   1683.20   2462.90    160.90     30 o
  -8   2   5   6944.40   5757.10    197.40     30 o
  -8   5   4   1348.80   1688.40    136.90     30 o
  -8   8   3    247.46    788.60    104.50     30 o
  -7  -5   6   3366.20   2460.80    163.20     30 o
  -7  -1   5   5161.60   7426.90    214.80     30 o
  -7   3   4   2978.30   4566.70    190.00     30 o
  -7   6   3   3196.70   3477.60    159.70     30 o
  -7   9   2    879.73    469.20    103.10     30 o
  -6  -9   6    453.69   1101.30    118.50     30 o
  -6  -8   6    925.27    597.60    114.80     30 o
  -6  -7   6   5665.10   4571.20    176.10     30 o
  -6  -4   5   2430.00   6251.90    201.80     30 o
  -6  -3   5   7479.70  10215.80    244.00     30 o
  -6   4   3   1272.30   1976.10    158.40     30 o
  -6   7   2   2701.80   2610.80    143.50     30 o
  -5  -7   5   2630.00   3158.80    165.60     30 o
  -5  -6   5   2101.80   3284.60    163.60     30 o
  -5   2   3   6451.80   9852.90    259.00     30 o
  -5   5   2  10985.00  11126.80    253.50     30 o
  -5   8   1   1100.90    852.50    115.20     30 o
  -4 -10   5    271.16    127.80     97.30     30 <
  -4  -9   5   2101.50   3775.40    156.50     30 o
  -4  -5   4  11089.00  10686.30    253.20     30 o
  -4  -1   3  26972.00  32841.90    407.70     30 o
  -4   3   2  14241.00  15949.20    296.20     30 o
  -4   6   1   6036.00   5710.20    199.00     30 o
  -3  -9   4    959.48    811.50    113.40     30 o
  -3  -8   4    807.91   1340.60    134.50     30 o
  -3   4   1   8428.90   9059.80    242.10     30 o
  -3  10  -1    365.97    809.80    105.40     30 o
  -2  -7   3   5704.30   8217.80    224.80     30 o
  -2  -6   3   2173.80   3076.80    180.10     30 o
  -2  -2   2  71924.00  74295.50    579.00     30 o
  -2   8  -1   3380.80   2607.00    156.80     30 o
  -2  10  -2    124.82    207.10     94.80     30 <
  -1 -10   3    922.23    996.20    116.00     30 o
  -1  -9   3    169.62    529.00    120.60     30 o
  -1  -5   2  33834.00  35459.70    413.50     30 o
  -1   6  -1   1026.80   2172.30    161.80     30 o
  -1   9  -2   2685.50   2040.00    137.40     30 o
   0  -9   2   2989.70   2947.30    154.60     30 o
   0  -8   2   1118.00   2030.60    152.40     30 o
   0   7  -2   3694.50   4537.70    180.70     30 o
   1  -7   1   1421.60   3453.60    178.50     30 o
   1   7  -3    920.71   1551.30    146.00     30 o
   1  10  -4   1941.00   1344.80    115.00     30 o
   2 -10   1    641.13    700.30    112.30     30 o
   2  -6   0   3510.30   5539.80    205.30     30 o
   2   5  -3  14718.00  19700.60    317.90     30 o
   2   8  -4    185.14    421.40    109.60     30 o
   3  -9   0    537.59   1256.90    128.10     30 o
   3  -5  -1  69851.00  34883.90    406.90     30 o
   3   6  -4   1011.90   2126.20    151.10     30 o
   3   9  -5   1183.30    716.70    111.60     30 o
   4  -8  -1    423.53    480.10    127.20     30 o
   4  -7  -1   8147.10   6133.40    201.80     30 o
   4  -3  -2  15167.00  15581.70    302.50     30 o
   4   4  -4   4373.00   5290.40    203.10     30 o
   4   7  -5    761.18   1238.00    130.70     30 o
   4   9  -6   1648.10   1276.20    113.40     30 o
   5  -7  -2   1855.20   2514.50    155.70     30 o
   5  -6  -2   4913.70   4339.80    189.10     30 o
   5  -2  -3   8799.70  11291.40    264.40     30 o
   5   1  -4   7918.10   8884.10    246.30     30 o
   5   5  -5   2910.70   2588.60    153.70     30 o
   5   7  -6   2481.60   3120.10    155.50     30 o
   5   8  -6    716.69    739.80    110.00     30 o
   6  -9  -2   4728.60   2210.90    136.60     30 o
   6  -6  -3   1516.30   1758.00    145.10     30 o
   6  -5  -3   3110.70   2380.00    158.00     30 o
   6  -1  -4  13470.00  15982.00    291.90     30 o
   6   2  -5   8818.80   8753.30    227.10     30 o
   6   5  -6   3203.90   2638.90    155.40     30 o
   6   8  -7    719.34    579.00    103.60     30 o
   7  -9  -3     68.08    202.00     97.30     30 <
   7  -8  -3   1003.50   1852.30    130.00     30 o
   7  -5  -4    644.28   1031.30    134.20     30 o
   7  -4  -4  11843.00   9405.80    237.10     30 o
   7  -1  -5   2731.70   3853.80    183.10     30 o
   7   0  -5  17976.00  13560.80    272.60     30 o
   7   3  -6   2501.50   2779.10    156.40     30 o
   7   6  -7    451.11   1021.60    122.30     30 o
   8  -8  -4    119.67    134.60     98.50     30 <
   8  -7  -4    385.99    596.50    110.80     30 o
   8  -4  -5   1557.70   2340.30    145.60     30 o
   8  -3  -5   6927.50   7797.10    214.80     30 o
   8   0  -6   2396.20   3160.90    165.20     30 o
   8   4  -7   5201.30   4938.70    183.90     30 o
   8   7  -8    412.31    248.60     92.90     30 <
   9  -7  -5    631.81    464.00    107.80     30 o
   9  -6  -5   6222.30   2415.40    140.30     30 o
   9  -3  -6    548.83    993.40    119.70     30 o
   9  -2  -6   3335.10   4053.20    163.90     30 o
   9   1  -7   2989.70   2645.10    147.50     30 o
   9   4  -8    386.17    534.90    112.10     30 o
   9   5  -8    972.08   1204.70    117.80     30 o
  10  -6  -6   1299.20    786.70    110.70     30 o
  10  -5  -6   1054.70   1061.80    114.50     30 o
  10  -2  -7   1711.50    919.20    120.80     30 o
  10  -1  -7   1415.70   1424.90    129.70     30 o
  10   2  -8   2487.00   1635.90    130.50     30 o
  10   5  -9   1183.30    929.90    104.70     30 o
  11  -5  -7     49.14    131.90     93.50     30 <
  11  -4  -7    261.99    130.20    100.30     30 <
  11  -1  -8   1984.70   1855.90    135.90     30 o
  11   0  -8   1631.00   1397.00    119.70     30 o
  11   2  -9    202.89    214.60     97.20     30 <
  11   3  -9   1345.10   1476.90    117.10     30 o
  12  -3  -8    242.49    287.50     98.90     30 <
  12   0  -9    895.82    553.10    105.80     30 o
 -12  -2   8    484.88    885.80    104.90     31 o
 -12  -1   8    258.27    354.50     99.30     31 o
 -12   2   7    242.29    489.00    106.90     31 o
 -12   3   7    339.73    427.90    104.80     31 o
 -11  -4   8     54.44    204.50     94.30     31 <
 -11  -3   8   3186.20   2142.20    133.20     31 o
 -11   0   7    267.81    682.20    110.40     31 o
 -11   1   7    262.31    586.70    109.60     31 o
 -11   4   6   1039.20   1078.50    124.10     31 o
 -10  -6   8    836.48   1305.00    117.60     31 o
 -10  -2   7    859.64    901.40    115.50     31 o
 -10   2   6   4470.10   3010.40    156.90     31 o
 -10   5   5   1231.10    894.90    117.60     31 o
 -10   6   5    572.59    622.40    105.50     31 o
  -9  -5   7   1374.20    994.20    119.20     31 o
  -9  -4   7   1541.90   1388.60    128.50     31 o
  -9  -1   6    881.25   1166.90    131.70     31 o
  -9   0   6   3704.90   4144.80    176.20     31 o
  -9   3   5   1771.50   1944.90    146.70     31 o
  -9   6   4    294.50    561.00    111.20     31 o
  -9   7   4   1734.20    668.00    109.30     31 o
  -8  -8   7   1852.40   1539.10    121.40     31 o
  -8  -7   7    379.46    530.10    105.10     31 o
  -8  -3   6   1322.90   1780.60    140.00     31 o
  -8   1   5   7380.60   8861.70    233.90     31 o
  -8   4   4    283.96   1010.60    130.40     31 o
  -8   5   4   1935.60   1450.20    139.60     31 o
  -8   7   3   2299.00   1465.80    128.00     31 o
  -8   8   3   1285.10   1123.30    118.30     31 o
  -7  -6   6    365.66    918.90    123.00     31 o
  -7  -5   6   2357.80   3203.20    163.60     31 o
  -7  -2   5   6970.90  11421.20    255.10     31 o
  -7  -1   5   9477.30   9274.20    239.10     31 o
  -7   2   4  14287.00  13095.50    263.90     31 o
  -7   6   3   2410.50   2432.80    157.40     31 o
  -7   9   2   1088.60    514.60    107.20     31 o
  -6  -9   6    554.60    944.50    107.60     31 o
  -6  -8   6    702.82    510.70    110.50     31 o
  -6  -4   5   3796.70   5054.80    190.10     31 o
  -6   0   4   2237.10   3523.90    192.00     31 o
  -6   4   3   1102.50   2312.50    168.00     31 o
  -6   7   2   1816.80   1928.20    142.60     31 o
  -5  -8   5    303.96    249.80    107.80     31 <
  -5  -7   5   2229.10   2021.50    141.30     31 o
  -5  -3   4   4512.50  10356.50    250.60     31 o
  -5   1   3  28904.00  32687.40    400.80     31 o
  -5   5   2  12672.00  10696.50    249.50     31 o
  -5   8   1    506.59    904.60    115.40     31 o
  -4 -10   5    121.13    312.50     94.70     31 o
  -4  -6   4    443.59    556.90    136.80     31 o
  -4  -5   4  16662.00  16537.50    294.50     31 o
  -4  -1   3  30683.00  30593.20    389.00     31 o
  -4   6   1   3919.20   4996.80    190.90     31 o
  -3 -10   4    268.03    390.20     95.60     31 o
  -3  -9   4    459.24    432.90    107.60     31 o
  -3  -8   4    359.06   1051.50    130.40     31 o
  -3  -4   3  54117.00  45220.70    459.90     31 o
  -3  10  -1    192.58    467.60     96.80     31 o
  -2  -8   3    610.42    539.10    121.30     31 o
  -2  -7   3   6095.20   5438.20    195.90     31 o
  -2   8  -1   3212.70   3779.20    170.80     31 o
  -1 -10   3    298.38    126.40    106.90     31 <
  -1  -6   2   7164.20   8964.60    236.00     31 o
  -1  -5   2  37994.00  38665.90    423.60     31 o
  -1   6  -1   1830.10   3842.20    183.00     31 o
  -1   9  -2   1976.60   1921.70    133.30     31 o
   0 -10   2    370.96    338.80    103.40     31 o
   0  -9   2   2952.00   3044.50    158.90     31 o
   0  -8   2    999.90   1996.30    145.60     31 o
   0   7  -2   4349.30   4983.00    192.70     31 o
   1  -8   1    325.87    708.30    127.60     31 o
   1  -7   1   1983.80   2072.40    158.30     31 o
   1   8  -3   1576.80   1393.80    132.20     31 o
   1  10  -4   1023.80    792.40    112.70     31 o
   2 -10   1   1327.40   1253.80    123.10     31 o
   2  -6   0   5001.10   4322.40    194.20     31 o
   2   6  -3   6831.40   9375.00    237.80     31 o
   2   8  -4    412.38    950.30    122.00     31 o
   2   9  -4    485.13    453.80    116.30     31 o
   3  -9   0    334.88    299.40    108.70     31 <
   3  -4  -1  10021.00  11277.70    265.30     31 o
   3   6  -4   4515.80   6823.60    208.70     31 o
   3   7  -4   2120.30   2393.80    152.60     31 o
   3   9  -5    448.47    612.30    111.40     31 o
   3  10  -5    940.46   1368.80    118.20     31 o
   4  -8  -1   1265.20   1032.40    127.90     31 o
   4  -7  -1   4667.90   3736.20    175.50     31 o
   4  -3  -2  13912.00  13984.80    288.20     31 o
   4   1  -3  28696.00  34706.60    417.80     31 o
   4   4  -4   5513.40   6803.30    224.60     31 o
   4   7  -5    987.10   1514.00    138.30     31 o
   4   8  -5    573.12   1087.70    122.80     31 o
   5 -10  -1    202.27    260.70     93.20     31 <
   5  -7  -2    583.70   1988.80    153.50     31 o
   5  -6  -2   6880.50   4158.80    177.40     31 o
   5  -2  -3  19654.00  13889.70    282.20     31 o
   5   2  -4  53596.00  48556.10    472.00     31 o
   5   5  -5   1940.70   2070.40    155.50     31 o
   5   8  -6    214.45    437.50    107.60     31 o
   6  -9  -2   3765.80   2289.90    136.60     31 o
   6  -5  -3   8174.80   6301.80    202.10     31 o
   6  -1  -4  16837.00  16225.40    295.50     31 o
   6   3  -5   2956.60   4214.80    191.40     31 o
   6   6  -6   2386.40   2033.20    140.40     31 o
   7  -9  -3     34.52    129.30     91.40     31 <
   7  -8  -3   2225.40   1523.80    125.10     31 o
   7  -4  -4  10960.00   7759.10    221.70     31 o
   7   0  -5  24036.00  16284.50    289.80     31 o
   7   4  -6   1300.20   1715.90    148.10     31 o
   7   7  -7    461.57    651.50    117.20     31 o
   8  -8  -4    837.15    983.20    118.10     31 o
   8  -7  -4    290.22   1120.50    120.80     31 o
   8  -6  -4    290.54    423.70    110.00     31 o
   8  -3  -5   7838.40   8086.40    218.70     31 o
   8  -2  -5   5323.20   4262.80    180.10     31 o
   8   1  -6   5476.70   4292.40    183.50     31 o
   8   4  -7   4296.10   5359.90    186.30     31 o
   8   5  -7   1358.00   3233.70    148.80     31 o
   8   7  -8    539.69    238.80     96.60     31 <
   9  -6  -5   1820.50   1590.00    131.60     31 o
   9  -5  -5   1796.90   1355.60    131.50     31 o
   9  -2  -6   1091.30   3065.30    159.40     31 o
   9  -1  -6    882.43   1242.90    135.70     31 o
   9   2  -7    964.01   1319.30    133.00     31 o
   9   5  -8   1406.20   1351.90    121.40     31 o
   9   6  -8    113.29    267.80     97.00     31 <
  10  -5  -6   1998.30   2656.30    140.50     31 o
  10  -4  -6   5707.00   4151.90    164.00     31 o
  10  -1  -7    377.62   1427.20    126.80     31 o
  10   0  -7   1204.30   1520.60    137.60     31 o
  10   3  -8   1282.10   2141.30    127.80     31 o
  11  -4  -7    451.17    929.80    109.50     31 o
  11  -3  -7    487.63    687.50    108.60     31 o
  11   0  -8    213.03    513.30     99.00     31 o
  11   1  -8   3423.40   3314.50    151.40     31 o
  11   3  -9    827.21    748.50    105.80     31 o
  11   4  -9    130.53    439.90     97.00     31 o
  12  -3  -8    161.17    384.50     92.60     31 o
  12  -2  -8    502.63    674.50    101.00     31 o
  12   1  -9    322.98    540.30     98.70     31 o
  12   2  -9    775.79    898.50    101.80     31 o
 -12  -3   8    190.00    264.60     97.60     32 <
 -12  -2   8    492.86    492.80    101.30     32 o
 -12   1   7   1140.20   1054.90    116.40     32 o
 -12   2   7    127.49    728.30    107.20     32 o
 -11  -5   8   1913.90   1386.60    119.30     32 o
 -11  -1   7    389.03    479.50    110.40     32 o
 -11   0   7    967.10   1460.00    131.60     32 o
 -11   3   6    566.56    546.00    114.80     32 o
 -11   6   5    228.05    477.00     98.00     32 o
 -10  -4   7    667.83    693.60    111.60     32 o
 -10  -3   7    749.28    797.60    118.70     32 o
 -10   1   6   1676.90   2455.10    147.30     32 o
 -10   4   5   1229.70   1609.70    130.40     32 o
 -10   5   5   1330.00    878.40    123.60     32 o
  -9  -7   7    574.07    456.00    100.50     32 o
  -9  -6   7    221.04    645.60    103.30     32 o
  -9  -2   6   1698.40   1407.30    139.90     32 o
  -9  -1   6    697.46   1201.90    136.10     32 o
  -9   2   5   3735.30   3075.20    163.20     32 o
  -9   3   5   2201.30   5012.10    182.90     32 o
  -9   6   4    207.70    426.80    112.70     32 o
  -8  -5   6    664.14    948.40    122.60     32 o
  -8  -4   6   1499.60   1031.50    129.60     32 o
  -8   0   5  12856.00   7814.80    219.80     32 o
  -8   4   4   2766.20   5140.30    190.10     32 o
  -8   7   3   1746.60   1204.50    124.00     32 o
  -7  -8   6    397.45    283.10    103.80     32 <
  -7  -7   6    153.68    800.90    113.00     32 o
  -7  -3   5   2845.80   3517.60    175.10     32 o
  -7  -2   5   6270.80   9985.70    241.90     32 o
  -7   2   4   8902.00   9966.40    242.50     32 o
  -7   5   3   6970.10   5277.90    193.70     32 o
  -7   8   2   1186.90   1861.00    133.90     32 o
  -7   9   2    525.97    587.60    105.10     32 o
  -6  -6   5   1768.70   1919.70    144.10     32 o
  -6  -5   5   2428.90   3208.10    165.50     32 o
  -6  -1   4  10183.00  12638.80    270.70     32 o
  -6   3   3   1507.40   2291.80    172.60     32 o
  -6   6   2   1510.50   2591.80    161.00     32 o
  -6   7   2   2314.00   2390.10    147.20     32 o
  -6   9   1    129.29    444.10    108.20     32 o
  -5  -9   5    201.38    256.10    102.20     32 <
  -5  -8   5    244.79    527.80    112.40     32 o
  -5  -4   4  34485.00  29506.40    376.20     32 o
  -5  -3   4  28253.00  19635.70    318.70     32 o
  -5   1   3  50437.00  39518.90    430.60     32 o
  -5   4   2  15019.00  15862.20    293.60     32 o
  -5   8   1    613.44    844.70    121.90     32 o
  -4  -7   4   3688.10   3755.90    172.80     32 o
  -4  -6   4   1928.00   1205.80    149.70     32 o
  -4  -2   3  29848.00  37076.30    419.90     32 o
  -4   6   1   5396.90   6143.50    205.20     32 o
  -3 -10   4    509.24    472.50     99.50     32 o
  -3  -9   4    388.60    728.20    114.20     32 o
  -3  -5   3   6407.10   7044.90    226.60     32 o
  -3  10  -1    133.25    373.80    104.90     32 o
  -2  -9   3   4193.80   2848.60    149.10     32 o
  -2  -8   3    601.44   1224.10    135.30     32 o
  -2  -7   3   3041.80   5183.50    193.30     32 o
  -2  -3   2  20542.00  24260.70    359.00     32 o
  -2   8  -1   3741.50   4565.10    178.50     32 o
  -1  -6   2   9767.20   7454.70    218.10     32 o
  -1   6  -1   5514.80   5738.00    203.10     32 o
  -1   9  -2   2630.70   2977.60    151.20     32 o
   0 -10   2    124.22     83.80    105.20     32 <
   0  -9   2   6549.10   2601.50    158.40     32 o
   0   7  -2   5004.70   5576.30    196.10     32 o
   1  -8   1    810.27    705.50    128.90     32 o
   1  -7   1   3408.30   2880.90    166.80     32 o
   1   5  -2  29648.00  28337.50    372.10     32 o
   1   8  -3   1684.90   1645.00    136.90     32 o
   2 -10   1   1553.50   1476.90    123.70     32 o
   2  -6   0   2815.70   3160.40    179.60     32 o
   2   6  -3   3840.70   3129.40    181.00     32 o
   2   9  -4    205.67    529.90    110.30     32 o
   3  -9   0   1398.00   1330.60    127.80     32 o
   3  -4  -1  10230.00  10843.20    260.00     32 o
   3   4  -3  72507.00  56579.10    503.00     32 o
   3   7  -4   1381.70   1205.50    139.20     32 o
   3  10  -5   1250.80    937.40    108.80     32 o
   4  -8  -1    758.02   1421.10    140.10     32 o
   4  -7  -1   6310.20   5717.50    201.00     32 o
   4  -3  -2  14223.00  12138.60    277.90     32 o
   4   1  -3  27774.00  28089.60    377.50     32 o
   4   5  -4   9024.50   8648.20    233.10     32 o
   4   8  -5   1036.20   2235.30    139.70     32 o
   5 -10  -1    354.66    252.50     96.30     32 <
   5  -6  -2   2865.10   3747.30    187.40     32 o
   5  -1  -3  44165.00  46134.20    457.10     32 o
   5   6  -5   1108.10   1533.20    143.90     32 o
   5   9  -6   1213.50    875.50    110.30     32 o
   6  -9  -2   3325.70   2117.00    133.60     32 o
   6  -5  -3   2708.20   2832.70    169.90     32 o
   6  -4  -3   1077.10   1634.70    161.00     32 o
   6   0  -4   3348.80   5009.10    209.50     32 o
   6   4  -5   5684.40   7374.80    211.10     32 o
   6   7  -6   2725.80   1593.20    131.80     32 o
   7  -9  -3     68.00    160.10     96.50     32 <
   7  -8  -3   1192.70   1684.00    130.80     32 o
   7  -7  -3    310.60    659.20    117.70     32 o
   7  -3  -4   1061.80   1383.30    154.00     32 o
   7   1  -5   4208.30   5132.10    201.90     32 o
   7   4  -6   2717.00   6461.20    201.00     32 o
   7   5  -6   1758.50   2126.00    147.00     32 o
   7   8  -7   1086.10   1139.20    113.00     32 o
   8  -7  -4    188.64    475.20    109.80     32 o
   8  -6  -4   1031.70   1446.90    137.10     32 o
   8  -2  -5   3935.60   3387.70    171.40     32 o
   8   2  -6   1797.10   2523.80    157.10     32 o
   8   5  -7   2277.30   2790.90    146.70     32 o
   8   6  -7   3043.00   1710.00    127.90     32 o
   9  -5  -5    587.27    680.60    121.10     32 o
   9  -4  -5    578.26   1387.50    133.50     32 o
   9  -1  -6   1872.80   2878.60    156.10     32 o
   9   0  -6   2388.60   2776.90    158.70     32 o
   9   3  -7    969.27   2082.00    142.40     32 o
   9   6  -8     56.93    109.20     94.60     32 <
  10  -4  -6   1740.50   2382.00    145.80     32 o
  10  -3  -6   1114.80   1349.80    131.20     32 o
  10   0  -7   2437.90   4051.50    168.60     32 o
  10   1  -7   1854.20   2873.50    145.20     32 o
  10   4  -8    671.70   1347.10    123.00     32 o
  11  -6  -6    240.36    259.80     97.80     32 <
  11  -3  -7   1210.80   1117.70    115.30     32 o
  11  -2  -7   1397.90   1189.60    117.80     32 o
  11   1  -8   2957.90   3051.10    151.60     32 o
  11   2  -8    331.85    834.00    102.40     32 o
  12  -2  -8    386.54    843.70    106.10     32 o
  12  -1  -8    171.70    475.70    102.90     32 o
  12   2  -9    383.72    414.40     99.90     32 o
 -12  -3   8    139.86    404.60    100.20     33 o
 -12   0   7    446.30   1307.80    120.10     33 o
 -12   1   7   3578.70   1519.60    122.50     33 o
 -12   4   6    529.98   1226.20    116.00     33 o
 -11  -3   7    486.66    533.20    107.80     33 o
 -11  -2   7    736.89    831.00    109.90     33 o
 -11   2   6   3759.50   4075.10    163.20     33 o
 -11   3   6    853.85    464.00    116.30     33 o
 -11   6   5    918.32    804.50    106.60     33 o
 -10  -5   7    169.30    417.80     96.00     33 o
 -10  -4   7    771.55    316.70    110.80     33 <
 -10   0   6   6331.80   6618.50    205.50     33 o
 -10   4   5    816.35   1585.10    134.10     33 o
 -10   7   4   2503.80   1350.40    124.00     33 o
  -9  -7   7    548.97    496.20    100.40     33 o
  -9  -3   6   1108.80   1221.40    136.90     33 o
  -9  -2   6   1843.00   2114.00    143.10     33 o
  -9   1   5   7045.20   5332.70    192.00     33 o
  -9   2   5   4140.80   6232.30    195.10     33 o
  -9   5   4   1993.10   1929.70    135.30     33 o
  -9   6   4    469.78    650.50    112.40     33 o
  -9   8   3    530.45   1271.40    113.50     33 o
  -8  -6   6    135.50    452.20    104.80     33 o
  -8  -5   6    518.26    500.40    120.20     33 o
  -8  -1   5  13676.00  14746.90    282.10     33 o
  -8   3   4   1526.00   2682.40    160.90     33 o
  -8   7   3   1231.80   1403.00    131.60     33 o
  -7  -8   6    117.52    278.30     98.40     33 <
  -7  -4   5   9992.90   8343.30    220.40     33 o
  -7  -3   5   2424.50   3523.80    172.30     33 o
  -7   1   4   5352.90   4909.50    199.70     33 o
  -7   5   3   7437.30   6161.80    198.70     33 o
  -7   8   2    226.98   -140.70    101.30     33 <
  -6  -7   5   1172.60   1182.20    122.60     33 o
  -6  -6   5   1938.00   2355.00    148.70     33 o
  -6  -2   4   4851.00   3998.40    190.10     33 o
  -6  -1   4  10228.00  14983.00    292.00     33 o
  -6   3   3   2275.60   3409.10    193.10     33 o
  -6   6   2   1962.20   2153.30    153.30     33 o
  -6   9   1    462.06    766.80    112.60     33 o
  -5  -9   5     60.42    101.20     95.60     33 <
  -5  -5   4   1083.40   2387.40    161.30     33 o
  -5  -4   4  41959.00  39453.40    425.50     33 o
  -5   0   3  16514.00  11736.10    273.60     33 o
  -5   4   2  23332.00  23636.80    342.80     33 o
  -5   7   1   2720.50   6291.40    195.90     33 o
  -5   8   1    265.74    520.70    113.70     33 o
  -4  -8   4    189.45    176.20    113.10     33 <
  -4  -7   4   1332.60   2588.80    158.50     33 o
  -4  -2   3  57689.00  53906.10    495.90     33 o
  -4   6   1   7381.70   5882.50    203.70     33 o
  -3 -10   4    151.59     85.50     95.60     33 <
  -3  -6   3  18915.00  16794.10    294.50     33 o
  -3  -5   3   6177.70   6332.30    213.10     33 o
  -3  10  -1     95.24    244.30     98.40     33 <
  -2 -10   3    583.76    517.80    107.90     33 o
  -2  -9   3   1033.30   1277.70    124.20     33 o
  -2  -8   3   1334.60   1206.20    129.00     33 o
  -2  -3   2  11360.00  15363.60    304.80     33 o
  -2   8  -1   1778.70   2396.20    152.00     33 o
  -1  -7   2   6190.20   5384.40    195.50     33 o
  -1  -6   2   4747.10   3549.10    185.10     33 o
  -1   6  -1   2845.80   5444.00    197.60     33 o
  -1   9  -2   1167.20   1588.10    133.90     33 o
  -1  10  -2    159.42    252.60     99.90     33 <
   0 -10   2    169.51    237.50    101.20     33 <
   0  -9   2   4363.40   3523.60    164.60     33 o
   0   7  -2   4420.10   5427.70    190.10     33 o
   1  -9   1   1815.20   1164.00    130.10     33 o
   1  -8   1    787.52   1680.30    138.20     33 o
   1  -7   1   3546.20   2482.00    159.00     33 o
   1   5  -2  49793.00  44612.60    453.50     33 o
   1   8  -3   3222.30   1645.70    141.00     33 o
   1   9  -3    108.50    201.20    105.00     33 <
   2  -6   0   2774.20   3231.40    181.10     33 o
   2   3  -2  15331.00  16194.30    308.40     33 o
   2   6  -3   1247.30   2438.90    162.30     33 o
   2   9  -4   1748.60   1333.40    123.90     33 o
   2  10  -4     99.41     28.20     96.70     33 <
   3  -9   0    158.81    329.80    109.60     33 o
   3  -4  -1  16236.00  15111.90    294.20     33 o
   3   4  -3  56257.00  53559.60    492.40     33 o
   3   7  -4    703.70   1292.40    136.70     33 o
   3   8  -4    352.79    860.60    122.70     33 o
   3  10  -5   1226.40   1024.80    111.30     33 o
   4  -8  -1   2787.50   2167.60    152.00     33 o
   4  -7  -1   3163.60   3529.20    178.20     33 o
   4   2  -3  63770.00  58651.20    512.60     33 o
   4   5  -4  15002.00  15612.60    283.50     33 o
   4   8  -5    684.08   1119.00    126.60     33 o
   4   9  -5    287.94    517.50    109.20     33 o
   5 -10  -1    119.01    163.20     94.80     33 <
   5  -6  -2   5091.60   4923.90    194.10     33 o
   5  -5  -2  14617.00  14743.30    282.20     33 o
   5  -1  -3  36880.00  34632.60    411.50     33 o
   5   3  -4   1473.70   3301.50    192.20     33 o
   5   6  -5   1311.40   1745.70    145.20     33 o
   5   7  -5   3074.20   2252.40    147.40     33 o
   5   9  -6    823.07    955.80    107.30     33 o
   6  -9  -2   2522.30   1898.40    129.80     33 o
   6  -8  -2   1397.10   1389.20    132.00     33 o
   6  -4  -3   2011.60   2023.00    159.90     33 o
   6   0  -4   7816.10   8533.30    237.50     33 o
   6   4  -5   2136.70   2410.90    157.30     33 o
   6   7  -6   1862.70   1765.20    140.20     33 o
   6   8  -6    789.32    812.30    110.40     33 o
   7  -8  -3   3456.40   2172.50    138.60     33 o
   7  -7  -3   3541.60   1450.10    139.50     33 o
   7  -3  -4   2941.00   3483.30    170.40     33 o
   7  -2  -4   8432.90   9738.10    238.70     33 o
   7   2  -5   5891.70   7339.50    218.80     33 o
   7   5  -6   3371.40   2722.50    155.00     33 o
   7   6  -6    697.76   1140.80    128.50     33 o
   7   8  -7    492.47   1338.00    113.70     33 o
   8  -6  -4    310.66    263.10    117.60     33 <
   8  -5  -4    995.45   1743.40    140.10     33 o
   8  -1  -5  11704.00  14709.20    280.50     33 o
   8   3  -6   1442.90   2502.60    153.00     33 o
   8   6  -7   2496.20   2160.80    136.50     33 o
   8   7  -7    245.95    185.40     97.90     33 <
   9  -8  -4    283.71    489.60     98.70     33 o
   9  -5  -5    588.40   1391.70    131.10     33 o
   9  -4  -5   2259.20   1215.40    135.10     33 o
   9   0  -6   2902.60   3380.10    160.10     33 o
   9   1  -6    721.37    947.80    135.90     33 o
   9   4  -7    435.90    632.40    118.10     33 o
  10  -7  -5    236.53    154.70     97.80     33 <
  10  -3  -6    739.61   1481.10    134.30     33 o
  10  -2  -6   2539.20   2880.50    153.00     33 o
  10   1  -7   2788.00   2406.30    143.50     33 o
  10   2  -7   1196.80   1246.20    122.90     33 o
  10   5  -8    200.08    263.00    101.40     33 <
  10   6  -8    252.10    471.00     99.10     33 o
  11  -6  -6    440.04    470.30    103.90     33 o
  11  -5  -6    888.67    912.60    109.90     33 o
  11  -2  -7   2137.50   1281.10    125.60     33 o
  11  -1  -7    218.11    399.80    109.00     33 o
  11   2  -8    910.41   1428.00    118.50     33 o
  11   3  -8   2067.00   1508.80    123.80     33 o
  12  -4  -7    561.67    640.20    100.40     33 o
  12  -1  -8    446.51    608.20    106.60     33 o
  12   0  -8    873.86    495.60    102.10     33 o
  12   1  -8    147.66    260.80     98.70     33 <
 -13   1   7   2129.50   1343.30    118.00     34 o
 -12  -2   7    932.96    834.00    108.90     34 o
 -12  -1   7    466.13    267.60    104.20     34 <
 -12   0   7    990.82   1439.60    121.90     34 o
 -12   3   6    470.48    406.50    106.50     34 o
 -12   4   6    657.80   1025.00    111.30     34 o
 -11  -4   7    217.89    576.80    100.80     34 o
 -11  -3   7    143.65    470.80    104.20     34 o
 -11   1   6    430.35    884.50    119.70     34 o
 -11   5   5    855.39   1226.00    115.30     34 o
 -10  -6   7    493.31    595.70    101.50     34 o
 -10  -2   6   2135.80   3286.10    158.30     34 o
 -10  -1   6   1698.20   2061.50    143.50     34 o
 -10   3   5   4261.10   3487.10    160.30     34 o
 -10   6   4    102.65    209.90    104.10     34 <
 -10   7   4   1310.50   1325.30    119.60     34 o
  -9  -5   6    679.54    797.50    111.70     34 o
  -9  -4   6   1459.00   1457.10    136.80     34 o
  -9   0   5   1579.60   3374.30    169.60     34 o
  -9   1   5  10249.00   6584.30    202.40     34 o
  -9   4   4    644.73   2501.50    151.90     34 o
  -9   5   4    884.91    914.90    127.30     34 o
  -9   8   3    576.21    307.60    106.40     34 <
  -8  -8   6    382.83    594.80    100.40     34 o
  -8  -7   6    145.13    455.50    102.10     34 o
  -8  -6   6    482.36    629.10    112.80     34 o
  -8  -2   5   5952.80   5834.30    198.40     34 o
  -8   2   4   1032.40   2004.40    150.90     34 o
  -8   3   4   2406.30   3240.40    169.10     34 o
  -8   6   3   1237.90   1445.90    132.20     34 o
  -8   7   3   1629.70   1365.20    128.70     34 o
  -8   9   2    723.04    425.20    101.40     34 o
  -7  -5   5   7334.80   4219.80    176.60     34 o
  -7  -4   5   3935.00   5869.30    196.50     34 o
  -7   0   4  34568.00  32103.40    388.80     34 o
  -7   4   3   6384.40   8235.00    223.50     34 o
  -7   8   2   1065.20   1650.70    126.10     34 o
  -6  -9   5     89.71    321.30     99.00     34 o
  -6  -8   5    529.14    554.80    111.10     34 o
  -6  -7   5   1014.20   1056.20    124.50     34 o
  -6  -2   4   4885.50   4343.70    196.60     34 o
  -6   2   3  26732.00  26446.50    365.50     34 o
  -6   6   2    644.26   1183.10    145.10     34 o
  -6   9   1    224.85    196.10    102.00     34 <
  -5  -6   4   7330.20  11161.80    248.80     34 o
  -5  -5   4   1869.40   2369.10    166.30     34 o
  -5   0   3  30326.00  22840.50    345.30     34 o
  -5   4   2  26185.00  19073.60    316.20     34 o
  -5   7   1    961.91   2202.10    147.10     34 o
  -5   8   1    410.01    643.60    118.00     34 o
  -4 -10   4    300.08    273.60     96.30     34 <
  -4  -9   4   1342.80   1301.60    122.90     34 o
  -4  -8   4    156.58    147.20    114.70     34 <
  -4  -3   3  10331.00  10170.30    252.80     34 o
  -4   5   1   2635.00   3440.90    184.30     34 o
  -3  -6   3  16718.00  17288.10    298.10     34 o
  -3  -1   2   6632.90  11049.60    279.80     34 o
  -3  10  -1    238.79    565.00    100.80     34 o
  -2 -10   3    333.91    392.20     99.60     34 o
  -2  -9   3   1068.80   1281.40    129.20     34 o
  -2  -4   2   5369.60   8064.50    240.50     34 o
  -2   8  -1   2949.20   3039.40    166.90     34 o
  -1  -8   2    848.45   1504.00    136.20     34 o
  -1  -7   2   3504.00   4809.20    184.30     34 o
  -1  -2   1  97757.00  82803.90    609.40     34 o
  -1   6  -1   8868.90   7546.20    222.70     34 o
  -1   9  -2   4457.80   4568.90    172.90     34 o
  -1  10  -2    713.26    781.50    108.70     34 o
   0 -10   2   1488.00   1156.40    119.00     34 o
   0   8  -2    944.11   1173.70    136.70     34 o
   1  -9   1    191.89    896.80    118.20     34 o
   1  -8   1    844.38    809.50    125.50     34 o
   1   9  -3    128.62    394.10    107.90     34 o
   2  -6   0   2821.20   3067.80    178.30     34 o
   2   3  -2  10784.00  18284.10    320.20     34 o
   2   7  -3   3698.70   4114.30    181.10     34 o
   2  10  -4    152.12    -10.60     94.50     34 <
   3  -9   0    431.26    623.40    115.00     34 o
   3  -4  -1  20665.00  21430.60    331.80     34 o
   3   5  -3   5558.60   6146.60    215.10     34 o
   3   8  -4   1518.00   1323.80    134.60     34 o
   4  -8  -1   4791.70   4232.60    172.40     34 o
   4  -7  -1   6253.00   5097.60    189.50     34 o
   4   2  -3  67198.00  72399.80    559.80     34 o
   4   6  -4    252.72    848.60    132.90     34 o
   4   9  -5    631.68    602.50    101.90     34 o
   4  10  -5   1003.60    762.20    105.60     34 o
   5 -10  -1    245.67    194.60     94.20     34 <
   5  -5  -2  12126.00  13897.30    278.90     34 o
   5   0  -3  26063.00  11772.90    273.40     34 o
   5   4  -4  39753.00  40903.80    435.00     34 o
   5   7  -5   1371.30   1722.60    135.70     34 o
   6  -9  -2   1200.20   1153.90    120.30     34 o
   6  -8  -2   2158.50   1688.30    136.10     34 o
   6  -3  -3   1999.80   3251.90    185.60     34 o
   6   1  -4   9915.30  10972.40    259.50     34 o
   6   5  -5    492.98    705.90    134.70     34 o
   6   8  -6    164.90    604.70    107.50     34 o
   6   9  -6   1413.10   1049.70    113.20     34 o
   7  -7  -3    463.96   1373.00    129.30     34 o
   7  -6  -3    836.43   1503.40    141.20     34 o
   7  -2  -4  12217.00  12259.20    262.20     34 o
   7  -1  -4   1749.60   2519.10    171.40     34 o
   7   3  -5   3002.70   3849.80    177.80     34 o
   7   6  -6   2715.30   5026.00    171.80     34 o
   7   7  -6    119.23    589.80    105.20     34 o
   8  -5  -4   1309.50   1647.10    134.80     34 o
   8  -4  -4    920.72   1270.10    140.30     34 o
   8   0  -5   4405.90   7966.30    222.30     34 o
   8   4  -6   1763.70   1137.30    134.90     34 o
   8   7  -7    221.32    462.30    101.30     34 o
   8   8  -7   1619.00   1577.00    119.90     34 o
   9  -8  -4    161.78    267.70     99.30     34 <
   9  -7  -4     71.62    -49.80    102.60     34 <
   9  -3  -5   1701.20   2344.90    148.30     34 o
   9   1  -6    432.41   1274.90    137.80     34 o
   9   2  -6   1763.00   2258.70    146.10     34 o
   9   5  -7   1432.20   1123.10    120.80     34 o
   9   6  -7   1046.90    865.70    104.90     34 o
  10  -7  -5     97.15    174.50     98.20     34 <
  10  -6  -5    351.59    469.60    102.90     34 o
  10  -2  -6   1700.70   2673.20    145.80     34 o
  10  -1  -6   2696.20   2446.50    148.10     34 o
  10   2  -7   1788.00   1652.00    129.60     34 o
  10   3  -7    754.04    924.80    122.10     34 o
  10   6  -8    291.71    354.70     94.50     34 o
  11  -5  -6   1107.50    608.90    106.30     34 o
  11  -4  -6   2082.70   1654.00    125.30     34 o
  11   0  -7    310.35    522.70    112.40     34 o
  11   1  -7    235.83    504.30    114.20     34 o
  11   4  -8    629.51    545.10     98.20     34 o
  12  -4  -7    932.99   1031.90    108.50     34 o
  12  -3  -7    843.27    495.30    100.60     34 o
  12  -2  -7    469.63    497.50    105.00     34 o
  12   1  -8    340.27     67.00     94.80     34 <
  12   2  -8    446.02    604.60    105.60     34 o
 -13   0   7   1149.20    594.00    100.80     35 o
 -13   1   7   2220.90   1829.60    129.40     35 o
 -12  -3   7    878.84    576.20    100.70     35 o
 -12  -2   7    708.81    681.30    107.00     35 o
 -12   2   6    396.82    863.00    112.30     35 o
 -12   3   6    586.80    788.10    111.30     35 o
 -11  -5   7    303.30    446.50     95.60     35 o
 -11  -4   7    440.23    816.80    109.30     35 o
 -11   0   6   2431.50   1269.90    130.10     35 o
 -11   4   5    180.24    529.20    108.30     35 o
 -11   5   5    238.98    448.00    104.60     35 o
 -10  -3   6   1212.30   1201.10    127.50     35 o
 -10  -2   6   2597.50   2974.40    153.70     35 o
 -10   2   5    399.29    571.80    119.90     35 o
 -10   6   4    870.39    373.10    106.00     35 o
  -9  -6   6    742.34    852.80    110.30     35 o
  -9  -5   6    450.08    507.40    111.80     35 o
  -9   0   5   2320.90   2895.20    165.70     35 o
  -9   4   4   1816.40   1353.00    131.80     35 o
  -9   8   3    293.79    303.20    102.50     35 <
  -8  -8   6    179.45    310.20     96.60     35 o
  -8  -3   5  10237.00   7984.70    219.50     35 o
  -8  -2   5   4642.80   5290.00    189.30     35 o
  -8   2   4   1111.10   1291.40    143.80     35 o
  -8   6   3   2902.30   3899.30    165.40     35 o
  -8   9   2    258.17    365.40     98.30     35 o
  -7  -6   5   2253.60   1534.20    137.40     35 o
  -7  -5   5   1253.30   1563.40    142.90     35 o
  -7  -1   4    698.10   1160.90    153.90     35 o
  -7   0   4  43436.00  41602.90    436.00     35 o
  -7   4   3  10691.00  10788.90    249.70     35 o
  -7   7   2   1496.00   1594.50    129.30     35 o
  -7   8   2    297.87    154.80     98.90     35 <
  -6  -9   5    300.05    435.70     99.40     35 o
  -6  -8   5    346.44    432.80    110.70     35 o
  -6  -3   4   9824.90  12357.10    259.90     35 o
  -6   2   3  19910.00  25380.70    355.20     35 o
  -6   6   2   1953.80   1359.30    148.10     35 o
  -6   9   1    213.11    340.60    100.30     35 o
  -5  -7   4   1065.50   1554.20    132.90     35 o
  -5  -6   4  11930.00  10003.40    236.90     35 o
  -5  -1   3  21641.00  20945.90    332.20     35 o
  -5   7   1   1787.70   3358.90    163.60     35 o
  -4 -10   4    128.89    279.80     94.80     35 <
  -4  -9   4   2464.90   1859.20    135.00     35 o
  -4  -4   3   4699.90   5347.50    206.00     35 o
  -4   1   2  31114.00  27543.10    375.00     35 o
  -4   5   1   2267.60   2645.30    172.70     35 o
  -3  -7   3   6391.40   7391.60    216.80     35 o
  -3  -6   3  16045.00  15547.60    286.00     35 o
  -3  10  -1    118.99     17.80     99.20     35 <
  -2 -10   3    464.78    402.90     99.00     35 o
  -2  -9   3   2507.00   3917.20    168.50     35 o
  -2  -4   2   4666.70   8915.90    247.30     35 o
  -2   8  -1   3744.60   4041.40    171.80     35 o
  -2   9  -1    575.57    963.30    114.00     35 o
  -1  -8   2   1199.10   1088.30    137.10     35 o
  -1  -7   2   5723.30   5275.50    195.10     35 o
  -1  -2   1  38359.00  36100.30    432.00     35 o
  -1   6  -1   2442.70   4644.90    188.80     35 o
  -1  10  -2    174.47    256.90     99.00     35 <
   0 -10   2   1713.30   1551.70    126.60     35 o
   0   8  -2    537.07    791.90    126.00     35 o
   1 -10   1    438.26    464.20    106.70     35 o
   1  -9   1    888.43    939.50    123.50     35 o
   1  -8   1   1383.10   1863.40    149.20     35 o
   1   2  -1  37150.00  40857.60    453.30     35 o
   1   6  -2   4625.90   5236.30    204.10     35 o
   1   9  -3    309.09    424.80    109.30     35 o
   2  -6   0   2594.60   2843.90    180.80     35 o
   2   7  -3   5041.10   4106.30    180.30     35 o
   2  10  -4     30.09    102.10     94.40     35 <
   3  -9   0    316.71    246.30    112.60     35 <
   3  -4  -1  19824.00  21680.80    343.10     35 o
   3   1  -2  16209.00  14355.30    305.50     35 o
   3   5  -3   5977.40   6797.70    216.30     35 o
   3   8  -4    300.58    341.50    120.60     35 <
   3   9  -4    128.96    327.40    101.10     35 o
   4  -8  -1   5000.90   4811.60    181.10     35 o
   4  -7  -1   4027.00   4512.20    187.00     35 o
   4   3  -3  17297.00  13554.00    281.60     35 o
   4   6  -4   1705.30   1096.50    138.60     35 o
   4   7  -4   2054.70   2325.30    151.20     35 o
   4  10  -5    849.83    804.70    101.10     35 o
   5 -10  -1     65.86    279.00     99.00     35 <
   5  -5  -2  22991.00  20586.10    322.50     35 o
   5   0  -3   8652.80   9360.10    253.20     35 o
   5   4  -4  31389.00  30200.10    376.70     35 o
   5   8  -5   1464.80   1085.10    115.80     35 o
   6  -9  -2   1333.50    968.80    124.50     35 o
   6  -8  -2   3298.40   1843.60    143.80     35 o
   6  -3  -3   1497.70   2995.20    189.50     35 o
   6   2  -4   2774.50   4309.00    192.40     35 o
   6   6  -5   1297.90   1548.90    137.60     35 o
   6   9  -6   2628.10   1399.00    116.40     35 o
   7  -7  -3   2429.40   2600.80    155.20     35 o
   7  -6  -3   1022.20   1739.30    144.40     35 o
   7  -5  -3   7990.20   8195.40    221.60     35 o
   7  -1  -4   2076.00   2620.40    183.10     35 o
   7   3  -5   1984.20   3688.70    180.80     35 o
   7   4  -5   7071.10   7551.90    209.00     35 o
   7   7  -6    194.67    202.20    102.10     35 <
   8  -4  -4     93.33    328.30    127.80     35 <
   8   1  -5  17697.00  15288.80    283.50     35 o
   8   5  -6   1733.50   1524.00    128.50     35 o
   8   8  -7   1920.60   1738.40    121.00     35 o
   9  -8  -4    345.38    208.10    105.60     35 <
   9  -7  -4    143.70     43.90    104.80     35 <
   9  -2  -5   3835.80   4015.80    176.50     35 o
   9   2  -6   1313.90   1551.90    134.20     35 o
   9   3  -6    651.94    904.20    123.60     35 o
   9   6  -7    260.78    728.50    102.80     35 o
   9   7  -7    741.86    644.20    102.70     35 o
  10  -6  -5     34.86    204.90    101.80     35 <
  10  -5  -5    614.55    982.30    123.60     35 o
  10  -1  -6   1919.40   2679.20    154.80     35 o
  10   0  -6  13223.00   8459.50    220.80     35 o
  10   3  -7    908.27   1065.20    129.10     35 o
  10   4  -7   1098.70    829.60    112.40     35 o
  11  -4  -6   1582.00   1355.20    124.60     35 o
  11  -3  -6   1259.50   1082.80    125.50     35 o
  11   1  -7    485.82    465.40    108.30     35 o
  11   2  -7    963.05    596.80    109.80     35 o
  11   5  -8   1232.60   1408.40    112.50     35 o
  12  -2  -7    650.90    644.50    113.90     35 o
  12  -1  -7   1974.90   2840.80    145.40     35 o
  12   2  -8    713.03    755.70    110.90     35 o
  12   3  -8    134.39    538.20     98.70     35 o
 -13  -1   7   2853.90   1465.20    122.30     36 o
 -12  -4   7   1271.50    902.40    106.10     36 o
 -12  -3   7    995.66    689.90    100.10     36 o
 -12   1   6    153.40    346.40    103.20     36 o
 -12   2   6    520.43   1036.90    112.20     36 o
 -12   5   5   2729.90    759.00    108.20     36 o
 -11  -2   6   1529.00   1040.10    123.00     36 o
 -11  -1   6   2086.50   1677.70    134.60     36 o
 -11   3   5    370.16    437.90    107.80     36 o
 -11   4   5    538.09    829.90    107.80     36 o
 -10  -5   6   1213.20   1073.30    115.00     36 o
 -10  -4   6   3365.50   2603.20    147.10     36 o
 -10  -3   6   1522.80   1573.50    130.20     36 o
 -10   1   5   1008.90   1552.90    136.50     36 o
 -10   5   4   4606.40   3859.20    164.40     36 o
 -10   6   4    201.71    191.40    101.80     36 <
  -9  -7   6    111.84    189.80     94.40     36 <
  -9  -6   6   1545.20   1456.30    120.60     36 o
  -9  -2   5   2894.80   3106.60    157.10     36 o
  -9  -1   5   2276.00   1829.50    144.40     36 o
  -9   3   4    693.57   1305.20    128.60     36 o
  -9   4   4   1272.30   1567.50    136.30     36 o
  -9   7   3    611.87   1371.60    121.20     36 o
  -9   8   3   1063.10    805.20    106.30     36 o
  -8  -5   5   3211.20   3937.40    168.90     36 o
  -8  -4   5    827.80   1771.20    137.90     36 o
  -8   1   4   2668.80   2853.10    166.10     36 o
  -8   5   3   3887.80   4661.50    182.70     36 o
  -8   6   3    365.46    688.40    121.10     36 o
  -8   9   2    299.14    408.70     95.30     36 o
  -7  -8   5    595.24    693.20    111.50     36 o
  -7  -7   5    212.65    142.10    104.40     36 <
  -7  -6   5   2420.30   3553.40    160.50     36 o
  -7  -2   4   8202.20   7553.70    221.60     36 o
  -7  -1   4    447.29   1098.00    148.90     36 o
  -7   3   3  12351.00  10256.40    239.70     36 o
  -7   7   2    602.41    821.30    121.70     36 o
  -6  -9   5    254.25    216.30     98.30     36 <
  -6  -4   4   1398.20   1217.30    149.10     36 o
  -6   1   3   5055.60   5041.90    209.80     36 o
  -6   5   2  12936.00  11431.70    255.40     36 o
  -6   9   1    506.15    284.70    101.80     36 <
  -5  -8   4   2159.10   2760.80    151.20     36 o
  -5  -7   4    538.51    794.50    129.00     36 o
  -5  -2   3  14644.00  14077.70    283.50     36 o
  -5   3   2  30967.00  35892.90    409.50     36 o
  -5   7   1    440.01    830.90    131.40     36 o
  -4 -10   4     88.92    222.30     97.80     36 <
  -4  -5   3   8930.10   8383.90    225.60     36 o
  -4  -4   3   1587.60   3087.90    181.40     36 o
  -4   1   2  38784.00  30415.10    388.30     36 o
  -4   5   1   4832.70   3845.10    187.00     36 o
  -3  -9   3    228.21    526.40    106.80     36 o
  -3  -8   3   2372.60   2356.00    153.50     36 o
  -3  -7   3   7981.50   7873.30    216.20     36 o
  -3  -2   2   8618.70  10001.00    267.40     36 o
  -3  10  -1     69.84    229.20     94.40     36 <
  -2 -10   3    148.92    437.50     99.10     36 o
  -2  -5   2  13280.00  12318.30    270.00     36 o
  -2   8  -1   4386.10   4480.30    177.00     36 o
  -2   9  -1    569.14    752.30    117.00     36 o
  -1  -9   2   2613.80   2736.20    153.60     36 o
  -1  -8   2    471.86   1019.90    128.50     36 o
  -1  -2   1  81942.00  88726.90    631.20     36 o
  -1   6  -1   1102.90   1875.30    157.40     36 o
  -1   7  -1    673.68   1080.20    135.20     36 o
  -1  10  -2     52.31    203.80     97.20     36 <
   0   8  -2    651.59    770.10    128.20     36 o
   1 -10   1     90.78    239.50     98.50     36 <
   1  -9   1   1193.30   1482.40    128.40     36 o
   1  -8   1    114.03    476.10    128.60     36 o
   1   2  -1  76411.00  76212.00    589.60     36 o
   1   6  -2   4734.20   5238.00    199.60     36 o
   1   9  -3     53.45    198.00    102.20     36 <
   1  10  -3    271.86    335.80     95.30     36 o
   2  -6   0   3346.40   3529.40    184.50     36 o
   2   4  -2   5879.40   7343.10    228.10     36 o
   2   8  -3    259.42    311.00    117.10     36 <
   3  -9   0    829.56    479.30    115.40     36 o
   3   6  -3  24245.00  20118.10    316.50     36 o
   3   9  -4    106.69    468.90    103.20     36 o
   4  -8  -1   6091.90   3867.40    168.50     36 o
   4  -7  -1   3309.30   4634.20    184.30     36 o
   4  -6  -1   5914.60   9153.70    238.90     36 o
   4  -1  -2  35230.00  31402.90    396.10     36 o
   4   3  -3  14164.00  12852.60    275.30     36 o
   4   7  -4   2255.10   2853.70    163.50     36 o
   4  10  -5     15.61     30.00     88.50     36 <
   5 -10  -1     68.57    115.10     89.50     36 <
   5  -5  -2  15776.00  19045.90    314.20     36 o
   5  -4  -2  14684.00  16873.90    301.20     36 o
   5   1  -3  21475.00  25167.90    353.90     36 o
   5   5  -4   1197.20   1324.20    147.20     36 o
   5   8  -5    461.74    513.40    102.50     36 o
   5   9  -5     46.55     63.40     91.70     36 <
   6  -9  -2   1555.80    861.30    112.00     36 o
   6  -8  -2    808.30   1481.00    128.20     36 o
   6  -7  -2   7445.90   3925.80    168.20     36 o
   6  -2  -3  15533.00  18799.20    317.20     36 o
   6   3  -4  15468.00  14308.20    277.80     36 o
   6   6  -5   1356.10   1516.40    130.20     36 o
   6   7  -5   1533.00   1107.60    128.40     36 o
   7  -6  -3   1306.60   2742.00    155.10     36 o
   7  -5  -3   3429.50   3120.60    168.20     36 o
   7   0  -4  42475.00  37889.70    421.30     36 o
   7   4  -5   5736.90   6574.70    199.40     36 o
   7   8  -6    222.76    384.90     97.00     36 o
   8  -8  -3    710.80   1162.00    117.10     36 o
   8  -3  -4   4936.70   5813.50    194.70     36 o
   8   2  -5   5266.20   5278.90    194.20     36 o
   8   6  -6    262.53    251.50    101.70     36 <
   9  -7  -4    318.51    290.10    104.30     36 <
   9  -6  -4    264.06   1625.60    134.60     36 o
   9  -1  -5   4916.70   4721.90    182.60     36 o
   9   3  -6    563.39    932.30    122.60     36 o
   9   4  -6   1589.00   1875.60    133.00     36 o
   9   7  -7    316.66    788.30    104.90     36 o
  10  -5  -5   2520.00   2710.70    142.80     36 o
  10  -4  -5    826.37   1097.60    126.20     36 o
  10   0  -6  10649.00  10017.80    231.60     36 o
  10   1  -6   2135.30   2528.10    151.00     36 o
  10   5  -7    424.93    395.20    102.70     36 o
  11  -3  -6    830.51    615.10    115.10     36 o
  11  -2  -6   1450.60   2772.70    149.80     36 o
  11   2  -7    554.46    766.10    116.10     36 o
  11   3  -7    325.31    632.20    108.60     36 o
  12  -4  -6    539.93    623.90    105.50     36 o
  12  -1  -7    272.48    502.60    104.80     36 o
  12   0  -7    133.77    884.00    114.30     36 o
 -13   1   6    455.36    491.10    103.30     37 o
 -13   2   6     55.78    178.90     95.60     37 <
 -12  -1   6   1601.30   1587.60    119.20     37 o
 -12   0   6   1454.40    625.20    112.60     37 o
 -12   4   5    258.27    272.20    100.00     37 <
 -12   5   5    324.21    531.80     98.90     37 o
 -11  -4   6   1401.10   1911.00    127.60     37 o
 -11  -3   6   1154.20    768.00    113.70     37 o
 -11  -2   6    761.38   1101.60    119.70     37 o
 -11   2   5    813.49    532.10    117.70     37 o
 -11   3   5    499.96    509.50    113.20     37 o
 -11   6   4    694.83    746.50    109.60     37 o
 -10  -6   6    384.88    536.00    104.20     37 o
 -10  -5   6    951.65    704.60    109.00     37 o
 -10   0   5    610.28    708.00    125.30     37 o
 -10   4   4    231.66    384.80    113.20     37 o
 -10   5   4   7753.30   7552.70    203.90     37 o
  -9  -3   5   2054.60   2859.80    153.70     37 o
  -9  -2   5   4379.90   2828.60    157.80     37 o
  -9   2   4   5016.80   3984.40    164.20     37 o
  -9   3   4   1188.80   1075.60    133.40     37 o
  -9   6   3   2426.10   1504.60    131.70     37 o
  -9   7   3    704.58    604.90    111.90     37 o
  -8  -6   5    835.18    613.20    121.30     37 o
  -8  -5   5   2821.30   2673.50    154.40     37 o
  -8   0   4   3190.80   3343.40    170.30     37 o
  -8   5   3   6398.40   5469.00    191.50     37 o
  -8   8   2    217.65    184.30    100.10     37 <
  -8   9   2    751.65    497.70    100.00     37 o
  -7  -9   5    165.91    169.20     89.40     37 <
  -7  -8   5    305.92    844.90    109.50     37 o
  -7  -3   4  12262.00  11852.40    253.10     37 o
  -7  -2   4   6135.50   5065.70    196.00     37 o
  -7   3   3   2518.70   5255.00    199.90     37 o
  -7   7   2   1163.30   2329.40    140.10     37 o
  -6  -6   4   1177.70   1151.10    132.00     37 o
  -6  -5   4   1270.60   2057.80    147.40     37 o
  -6   0   3   4022.00   4970.60    202.60     37 o
  -6   5   2  11233.00  11777.20    258.50     37 o
  -6   9   1    150.17    350.80     96.20     37 o
  -5  -9   4     63.36    187.40     96.10     37 <
  -5  -8   4   2845.10   2303.40    147.50     37 o
  -5  -2   3  11026.00  11971.60    272.70     37 o
  -5   3   2  39959.00  39225.00    431.70     37 o
  -5   7   1   1113.40   1386.10    138.80     37 o
  -4  -6   3   1608.40   2560.10    158.80     37 o
  -4  -5   3   3122.40   3870.80    182.90     37 o
  -4   0   2  41863.00  57081.60    514.00     37 o
  -4   5   1   3618.40   5978.90    210.90     37 o
  -3 -10   3   1341.80   1030.40    117.00     37 o
  -3  -9   3    488.29    598.70    109.70     37 o
  -3  -8   3   2471.90   2327.20    155.70     37 o
  -3  -2   2  14363.00  15799.20    310.30     37 o
  -3  10  -1    108.06    210.50     95.00     37 <
  -2  -6   2    772.67   2319.30    163.60     37 o
  -2  -5   2  11377.00  12330.00    268.70     37 o
  -2   8  -1   7473.80   4941.80    180.60     37 o
  -2   9  -1   3552.80   1959.30    132.40     37 o
  -1 -10   2    438.74    287.20    101.10     37 <
  -1  -9   2   1588.80   1365.40    128.90     37 o
  -1  -8   2   1220.00   1396.90    132.20     37 o
  -1   7  -1   4353.50   2493.70    160.60     37 o
  -1  10  -2    194.63    310.70    103.90     37 <
   0   8  -2   1107.60   1705.00    141.10     37 o
   0   9  -2   3835.70   3165.10    156.60     37 o
   1 -10   1    230.74    549.80    102.10     37 o
   1  -9   1   1688.40    912.90    121.30     37 o
   1   6  -2   8018.30   7073.60    217.00     37 o
   1   7  -2   4334.90   3709.20    171.70     37 o
   1  10  -3    139.55    223.40     98.00     37 <
   2  -6   0   2570.00   2415.20    172.60     37 o
   2   4  -2   7697.20  11266.50    263.90     37 o
   2   8  -3    109.80    332.70    112.70     37 <
   3  -9   0    234.30    124.60    115.00     37 <
   3   2  -2  14874.00  14296.70    296.10     37 o
   3   6  -3  14299.00  13168.60    270.70     37 o
   3  10  -4    100.12    303.00     93.10     37 o
   4  -8  -1   2847.80   2711.80    155.10     37 o
   4  -7  -1   4631.70   3985.50    181.80     37 o
   4  -6  -1  10684.00   8603.70    231.90     37 o
   4  -1  -2  15235.00  18064.60    320.60     37 o
   4   4  -3   1092.60   1763.90    161.40     37 o
   4   8  -4    291.07    200.50    109.70     37 <
   5 -10  -1     95.85     78.00     94.50     37 <
   5  -4  -2  17342.00  17689.70    308.20     37 o
   5   1  -3  22855.00  27408.50    367.70     37 o
   5   6  -4  10394.00   9636.50    238.40     37 o
   5   9  -5     58.69    313.30     95.30     37 o
   6  -9  -2   1867.90   1366.30    125.70     37 o
   6  -8  -2   1279.50   1378.90    133.70     37 o
   6  -7  -2   3126.20   2556.90    152.70     37 o
   6  -2  -3  34333.00  25505.00    355.70     37 o
   6  -1  -3   3519.80   4858.10    204.20     37 o
   6   3  -4  11132.00  11568.00    254.70     37 o
   6   7  -5   1430.40   1301.30    123.20     37 o
   6   8  -5   1003.50    314.20    104.00     37 o
   7  -5  -3   2084.20   2471.60    159.60     37 o
   7  -4  -3   6938.10   6875.30    218.30     37 o
   7   1  -4   1462.00   1922.40    164.40     37 o
   7   5  -5   1167.60   1576.60    132.40     37 o
   8  -8  -3   1027.30   1081.00    117.30     37 o
   8  -7  -3   2492.30   2364.90    140.60     37 o
   8  -3  -4  10579.00   9814.70    235.60     37 o
   8  -2  -4    801.11   1817.30    156.80     37 o
   8   3  -5   8448.90   7948.60    214.10     37 o
   8   7  -6    202.49    297.10     99.90     37 <
   9  -6  -4   1406.00   1779.60    137.80     37 o
   9  -5  -4    380.76    449.00    123.20     37 o
   9   0  -5   3686.90   3816.50    174.30     37 o
   9   4  -6   2029.70   1922.60    133.90     37 o
   9   5  -6    535.03   1027.80    115.20     37 o
  10  -4  -5   4163.90   4793.50    168.60     37 o
  10  -3  -5    864.48   1018.40    128.20     37 o
  10  -2  -5   1315.10   1372.70    133.10     37 o
  10   2  -6   3373.70   3253.80    159.90     37 o
  10   6  -7    174.66    158.30     93.70     37 <
  11  -6  -5    238.38    456.70     98.60     37 o
  11  -1  -6   1812.30   1593.60    135.80     37 o
  11   0  -6   1845.90   1871.40    130.60     37 o
  11   3  -7    391.92    638.90    109.20     37 o
  11   4  -7    306.09    334.40     97.60     37 o
  12  -4  -6    177.12    245.80     99.00     37 <
  12  -3  -6    722.09    742.10    109.90     37 o
  12   1  -7    951.54    973.00    110.90     37 o
  12   2  -7    597.77    679.40    107.60     37 o
  13  -1  -7   1717.60   1824.90    121.80     37 o
 -13   0   6    201.23    288.00     95.60     38 o
 -13   1   6    199.28    239.70     99.10     38 <
 -12  -3   6    580.50    676.90    102.20     38 o
 -12  -2   6   1175.10    743.10    110.00     38 o
 -12  -1   6    233.81    695.50    111.10     38 o
 -12   3   5   3178.00   3296.40    149.80     38 o
 -12   4   5    392.40    390.40    105.90     38 o
 -11  -6   6    828.21    619.10     98.70     38 o
 -11  -5   6    136.42    259.50     98.30     38 <
 -11  -4   6    717.96    888.20    116.70     38 o
 -11   1   5    253.86    790.20    116.20     38 o
 -11   2   5   1861.00   1971.30    136.30     38 o
 -11   5   4    581.71    731.10    113.80     38 o
 -11   6   4    353.07    786.70    109.80     38 o
 -10  -2   5   1277.00   1263.00    127.10     38 o
 -10  -1   5    730.10   3589.00    162.90     38 o
 -10   3   4   8869.90   8649.60    218.70     38 o
 -10   4   4    296.84    634.80    118.70     38 o
  -9  -5   5    989.41    999.10    120.00     38 o
  -9  -4   5   1295.10   1838.50    131.50     38 o
  -9   1   4    669.73   1046.70    139.60     38 o
  -9   2   4   5835.90   5676.00    191.90     38 o
  -9   6   3   1389.60   1797.80    132.40     38 o
  -9   7   3    572.56    825.10    112.90     38 o
  -8  -8   5    946.38    588.70    103.80     38 o
  -8  -7   5   1175.50   1412.20    119.40     38 o
  -8  -6   5   2703.90   1847.80    133.40     38 o
  -8  -1   4   3477.70   4463.70    185.60     38 o
  -8   4   3    533.65    835.40    141.50     38 o
  -8   8   2    124.01     89.70     96.90     38 <
  -8   9   2    281.71    329.20    102.10     38 o
  -7  -4   4  14123.00  11631.90    250.90     38 o
  -7  -3   4   6410.10   8059.70    221.10     38 o
  -7   2   3   9654.40  10970.20    257.60     38 o
  -7   6   2    421.08    612.90    128.60     38 o
  -7   7   2    959.81   1200.40    123.60     38 o
  -6  -8   4    398.64    281.90    101.20     38 <
  -6  -7   4   2485.00   1832.50    134.90     38 o
  -6  -6   4   1369.20   1563.50    138.70     38 o
  -6  -1   3   6145.90   7237.70    226.10     38 o
  -6   0   3   3713.70   5313.50    207.60     38 o
  -6   4   2   5367.40   4793.50    200.50     38 o
  -6   5   2  18531.00  13277.20    269.90     38 o
  -6   8   1    383.45    417.20    112.90     38 o
  -6   9   1    414.78    342.90    102.00     38 o
  -5  -9   4    115.47    262.60     93.60     38 <
  -5  -4   3   7903.90   8655.70    232.30     38 o
  -5  -3   3  23280.00  22266.90    336.50     38 o
  -5   7   1    390.18    536.70    124.30     38 o
  -4  -7   3   2072.10   1192.50    135.40     38 o
  -4  -6   3   1085.00   1659.80    150.00     38 o
  -4   0   2  36207.00  47703.80    477.20     38 o
  -4   5   1   6333.90   5869.80    210.40     38 o
  -3 -10   3    715.97    747.30    111.60     38 o
  -3  -9   3    730.23    699.00    108.60     38 o
  -3  -3   2   8131.60   8229.30    244.30     38 o
  -3  10  -1    147.65    104.00     95.00     38 <
  -2  -7   2    924.07    991.30    134.70     38 o
  -2  -6   2    684.71    962.30    137.30     38 o
  -2   9  -1    541.63    631.10    113.40     38 o
  -1 -10   2     58.57    181.90     97.50     38 <
  -1  -9   2   3580.10   3033.50    156.50     38 o
  -1  -3   1  26191.00  29902.20    390.90     38 o
  -1   7  -1    992.53   1272.00    140.60     38 o
  -1  10  -2    250.36    304.10     96.60     38 o
   0   9  -2   3653.40   3472.40    164.00     38 o
   1 -10   1     69.63     11.10     93.70     38 <
   1  -9   1   1417.50    783.20    119.70     38 o
   1   7  -2   2580.20   2901.70    161.40     38 o
   1  10  -3    384.10    956.00    108.60     38 o
   2  -6   0   2198.40   2875.60    172.10     38 o
   2   5  -2  14147.00  12624.40    272.00     38 o
   2   9  -3   1610.90   1637.70    133.40     38 o
   3  -9   0   1138.60    962.40    112.70     38 o
   3   7  -3   8120.10   6022.00    200.80     38 o
   3  10  -4     75.84    110.80     96.10     38 <
   4  -7  -1   6801.10   4969.50    188.40     38 o
   4  -6  -1   4136.70   5325.00    197.20     38 o
   4   0  -2  41522.00  52561.40    491.10     38 o
   4   5  -3   6489.10   6650.20    209.80     38 o
   4   8  -4    324.80    455.00    106.80     38 o
   4   9  -4    993.07   1547.80    124.10     38 o
   5 -10  -1     78.19     61.30     90.00     38 <
   5  -9  -1    286.12    238.90    102.70     38 <
   5  -4  -2  23462.00  21462.40    331.70     38 o
   5  -3  -2  38263.00  34227.10    400.60     38 o
   5   2  -3  10807.00  11203.60    260.30     38 o
   5   6  -4  11600.00   9356.00    231.00     38 o
   5   7  -4   2537.30   2577.70    148.10     38 o
   6  -8  -2    934.65   1390.90    126.60     38 o
   6  -7  -2   2516.30   2405.60    147.00     38 o
   6  -6  -2   3769.10   3784.90    168.90     38 o
   6  -1  -3   4496.20   5191.60    205.40     38 o
   6   4  -4   1606.20   2727.30    160.60     38 o
   6   8  -5    353.87    506.50     99.40     38 o
   6   9  -5    709.41    586.60    102.50     38 o
   7  -4  -3   6635.10   7982.70    222.30     38 o
   7  -3  -3   5459.50   5666.10    199.60     38 o
   7   2  -4   7204.10   5333.60    190.70     38 o
   7   6  -5   1774.60   1847.80    135.70     38 o
   7   7  -5    623.85    793.20    114.60     38 o
   8  -8  -3    341.93    731.20    103.60     38 o
   8  -7  -3   1214.10   1516.70    130.20     38 o
   8  -1  -4   3129.80   2935.30    159.90     38 o
   8   4  -5   2895.00   2300.70    148.60     38 o
   8   8  -6    154.72    420.50     92.90     38 o
   9  -5  -4    965.74   1143.90    127.10     38 o
   9  -4  -4   1677.80   2036.70    145.80     38 o
   9   1  -5   2295.10   1174.50    137.30     38 o
   9   2  -5   4083.40   2958.10    161.60     38 o
   9   5  -6    158.83    552.90    105.90     38 o
   9   6  -6    798.49    487.40    101.10     38 o
  10  -7  -4   1068.90    818.80    108.70     38 o
  10  -2  -5    640.75   1006.30    118.80     38 o
  10  -1  -5   2795.60   2713.70    146.30     38 o
  10   3  -6   1056.80   1651.30    129.40     38 o
  10   4  -6   4414.20   4191.60    164.40     38 o
  11  -6  -5   1344.50    583.10    101.20     38 o
  11  -5  -5    138.10    313.50     94.80     38 o
  11  -4  -5    516.19    609.50    104.30     38 o
  11   0  -6   3126.00   3309.60    153.20     38 o
  11   1  -6   1776.00   1353.80    125.70     38 o
  11   5  -7    304.00    263.80     91.50     38 <
  12  -3  -6    605.95    823.90    103.60     38 o
  12  -2  -6   1007.50    354.10    106.60     38 o
  12   2  -7    493.03    611.10    102.10     38 o
  12   3  -7   1224.80    657.70    102.10     38 o
  13  -1  -7    816.16   1199.60    119.20     38 o
  13   0  -7    584.65    511.60    100.30     38 o
  13   1  -7    814.41   1298.50    115.30     38 o
 -13  -2   6    197.27    396.70     98.20     39 o
 -13  -1   6    129.70    411.60     96.70     39 o
 -13   0   6    307.98    578.10    105.40     39 o
 -13   3   5    275.58    508.00    105.90     39 o
 -12  -4   6    363.83    203.80     96.70     39 <
 -12  -3   6    527.15    451.20    103.70     39 o
 -12   1   5   1034.10   1186.80    126.20     39 o
 -12   2   5   5940.70   3553.40    158.20     39 o
 -12   3   5   4991.60   3015.40    151.80     39 o
 -11  -6   6    672.01    654.30     95.80     39 o
 -11  -1   5    452.81    891.30    114.80     39 o
 -11   0   5    218.94    556.80    108.10     39 o
 -11   4   4   1708.40   2021.00    132.50     39 o
 -11   5   4    524.28    567.30    107.20     39 o
 -10  -4   5    359.57   1177.40    124.20     39 o
 -10  -3   5    293.13    483.10    112.10     39 o
 -10  -2   5   1445.70   1450.20    130.20     39 o
 -10   2   4   3606.50   3429.70    160.90     39 o
 -10   3   4   7077.90   6134.80    191.60     39 o
 -10   7   3    304.30    259.20     98.30     39 <
  -9  -7   5    268.95    177.50     95.10     39 <
  -9  -6   5    666.70    752.40    116.70     39 o
  -9  -5   5   1650.00   1513.10    126.20     39 o
  -9   0   4    707.79   1647.30    147.30     39 o
  -9   1   4    408.02    700.90    133.50     39 o
  -9   5   3   1361.30   1709.20    132.80     39 o
  -9   6   3   2529.50   2046.00    141.10     39 o
  -8  -8   5    455.14    591.80     98.80     39 o
  -8  -2   4    333.31    751.50    140.50     39 o
  -8   3   3  12327.00  14957.80    277.50     39 o
  -8   4   3   1716.00   1441.10    145.70     39 o
  -8   7   2     96.10    501.80    106.40     39 o
  -8   8   2    129.08    206.50     99.00     39 <
  -7  -6   4   3794.00   3854.70    165.20     39 o
  -7  -5   4    894.97    852.20    131.10     39 o
  -7  -4   4  13976.00  11947.40    254.10     39 o
  -7   1   3   2814.80   3196.40    189.60     39 o
  -7   6   2    572.10   1732.70    139.90     39 o
  -6  -9   4    356.73    265.10     96.20     39 <
  -6  -8   4    430.00    256.60    102.30     39 <
  -6  -7   4   2387.50   2451.30    146.60     39 o
  -6  -1   3  10417.00   9419.50    245.20     39 o
  -6   4   2   3732.30   4175.50    192.00     39 o
  -6   8   1    449.24    304.00    104.40     39 <
  -6   9   1    153.27    329.80     96.50     39 o
  -5  -5   3   3108.20   3606.20    174.20     39 o
  -5  -4   3   7531.70   5592.10    202.60     39 o
  -5   6   1    666.39   1307.10    146.70     39 o
  -5   7   1    663.80    344.70    121.20     39 <
  -4  -9   3    462.19    404.80    102.40     39 o
  -4  -8   3    281.45    520.70    108.40     39 o
  -4  -7   3    574.69    806.60    131.80     39 o
  -4  -1   2  37122.00  33842.30    407.30     39 o
  -4   4   1  11137.00  15266.60    291.40     39 o
  -4   8   0   1099.30   1841.70    137.10     39 o
  -3 -10   3    899.38    786.20    106.70     39 o
  -3  -4   2  10420.00  12989.90    275.60     39 o
  -3  -3   2  13467.00  15846.60    297.00     39 o
  -3  10  -1    232.70     27.20     92.80     39 <
  -2  -8   2    382.88    823.50    120.70     39 o
  -2  -7   2    542.39   1020.30    132.50     39 o
  -2  -6   2   3315.30   3957.60    179.10     39 o
  -2   9  -1   1352.50   1119.20    125.30     39 o
  -1 -10   2    305.71    150.40    101.10     39 <
  -1  -3   1  36861.00  29513.80    390.50     39 o
  -1   7  -1   1945.10   1708.20    146.90     39 o
   0   9  -2   2263.20   3188.00    155.10     39 o
   1 -10   1    123.41    230.00     99.40     39 <
   1  -9   1   1022.50   1398.30    121.90     39 o
   1   7  -2   2478.60   2617.50    159.90     39 o
   2  -6   0   2664.90   4232.40    190.40     39 o
   2   5  -2   8671.40  10739.70    255.10     39 o
   2   9  -3    552.60    958.60    120.30     39 o
   2  10  -3    774.66    351.00    101.00     39 o
   3  -9   0    266.62    300.10    109.10     39 <
   3   3  -2  18290.00  15560.30    298.50     39 o
   3   7  -3   4679.40   7709.60    211.00     39 o
   4  -7  -1   5108.90   4824.20    188.70     39 o
   4  -6  -1   3747.40   5820.40    202.50     39 o
   4   0  -2  36034.00  47859.30    478.80     39 o
   4   5  -3   7018.40   4998.70    196.30     39 o
   4   9  -4   1626.00   1246.90    116.50     39 o
   4  10  -4    848.23    870.20    100.20     39 o
   5 -10  -1     48.24    105.40     90.50     39 <
   5  -9  -1     77.37    184.10    102.60     39 <
   5  -3  -2  31776.00  32765.20    405.10     39 o
   5   3  -3  32477.00  29714.80    373.40     39 o
   5   7  -4    392.49    669.40    122.70     39 o
   6  -7  -2   2956.60   2851.20    155.60     39 o
   6  -6  -2   3821.70   4047.10    177.30     39 o
   6   0  -3   1901.80   3791.30    198.20     39 o
   6   5  -4   5967.80   3851.20    171.40     39 o
   6   9  -5    568.00    879.20    105.60     39 o
   7  -9  -2    495.68    266.00    102.40     39 <
   7  -3  -3  21949.00  20186.80    318.30     39 o
   7   2  -4   7631.50   6410.50    208.80     39 o
   7   3  -4   7048.90   6977.60    211.90     39 o
   7   7  -5    298.74    308.10    109.90     39 <
   8  -8  -3   1107.80    985.00    115.00     39 o
   8  -7  -3   1556.90   2078.70    138.20     39 o
   8  -6  -3    532.15   1410.50    133.10     39 o
   8   0  -4    349.00    642.90    137.20     39 o
   8   4  -5   3730.30   2815.70    159.90     39 o
   8   5  -5   1918.80   2156.20    146.30     39 o
   8   8  -6    279.45    662.50     98.30     39 o
   9  -4  -4   1428.30   1572.20    140.60     39 o
   9  -3  -4   1216.90   1768.30    147.00     39 o
   9   2  -5   2908.40   3743.10    171.60     39 o
   9   3  -5   2378.10   2522.00    150.70     39 o
   9   6  -6    429.33    645.70    106.80     39 o
   9   7  -6    410.79    570.00    100.40     39 o
  10  -7  -4    753.01    598.30    108.60     39 o
  10  -6  -4    555.80    909.20    115.30     39 o
  10  -1  -5   1555.70   1832.70    141.80     39 o
  10   0  -5    544.36    654.50    118.40     39 o
  10   4  -6   5074.80   3180.00    153.90     39 o
  10   5  -6    288.07    614.10    107.10     39 o
  11  -5  -5    399.48    387.40    102.30     39 o
  11  -4  -5    279.15    796.50    107.90     39 o
  11  -3  -5    630.03    674.80    114.30     39 o
  11   1  -6   2812.50   2001.30    137.10     39 o
  11   2  -6   1213.30    867.10    116.40     39 o
  11   3  -6    987.28   1135.60    117.10     39 o
  12  -2  -6    910.26    770.90    105.20     39 o
  12  -1  -6    107.22    125.50    101.10     39 <
  12   0  -6    992.80   1047.00    115.70     39 o
  12   4  -7    857.82    643.60    101.60     39 o
  13   1  -7    681.73    684.20    107.70     39 o
 -13  -2   6    245.38    356.10     97.20     40 o
 -13   2   5   1532.70   1846.50    128.80     40 o
 -13   3   5    409.54    661.00    104.10     40 o
 -12   0   5   1031.90   1416.40    125.90     40 o
 -12   1   5   1095.40   1064.80    123.00     40 o
 -12   5   4    859.18   1234.70    116.10     40 o
 -11  -3   5    796.54    441.60    112.60     40 o
 -11  -2   5    847.58   1759.30    131.00     40 o
 -11  -1   5   1118.40   2338.60    140.80     40 o
 -11   3   4   1711.10   2279.40    142.60     40 o
 -11   4   4   1446.10   1483.80    131.80     40 o
 -10  -6   5    436.67    341.20     98.60     40 o
 -10  -5   5    574.64    553.10    109.30     40 o
 -10  -4   5    968.03   1111.30    128.10     40 o
 -10   1   4  19397.00  12806.30    258.10     40 o
 -10   2   4    203.48    634.30    134.30     40 o
 -10   6   3    427.72    589.80    111.50     40 o
 -10   7   3    457.10    250.00     99.40     40 <
  -9  -7   5    194.81    427.50     95.30     40 o
  -9  -6   5    876.45    711.60    114.50     40 o
  -9  -1   4   3114.30   3506.00    175.10     40 o
  -9   0   4   1566.10   1915.00    155.60     40 o
  -9   4   3   7464.00   8635.20    225.80     40 o
  -9   5   3    681.05   1826.40    136.00     40 o
  -8  -4   4    440.79    803.40    123.90     40 o
  -8  -3   4   2173.90   3482.40    166.50     40 o
  -8   2   3  13352.00  10012.30    241.20     40 o
  -8   3   3  10554.00  11073.80    252.80     40 o
  -8   7   2    164.80   1022.60    115.90     40 o
  -8   8   2    528.96    336.70     99.20     40 o
  -7  -8   4   1755.00    670.60    113.20     40 o
  -7  -7   4     71.36    146.70    101.20     40 <
  -7  -6   4   2334.30   2232.90    138.60     40 o
  -7  -5   4    783.08    777.70    126.20     40 o
  -7   0   3  10480.00  15390.70    288.20     40 o
  -7   1   3   4783.30   5704.60    209.90     40 o
  -7   5   2   6409.10   5255.90    193.90     40 o
  -7   6   2    687.23    686.40    127.80     40 o
  -7   9   1    703.01    642.80    104.10     40 o
  -6  -9   4    562.05    902.70    105.10     40 o
  -6  -2   3  14159.00  16641.60    299.60     40 o
  -6   3   2  16011.00  15241.90    293.00     40 o
  -6   4   2   8157.50   8334.50    230.90     40 o
  -6   8   1    183.12    203.90    110.70     40 <
  -5  -6   3   1729.30   1635.90    142.40     40 o
  -5  -5   3   1570.70   2253.10    158.00     40 o
  -5   1   2  72692.00  63292.90    537.20     40 o
  -5   6   1   3885.40   5456.10    188.00     40 o
  -4 -10   3    603.50    396.60     93.30     40 o
  -4  -9   3    582.00    360.40     99.60     40 o
  -4  -8   3    207.65    505.30    109.50     40 o
  -4  -1   2  33981.00  31392.40    403.10     40 o
  -4   4   1  10849.00  13078.00    275.20     40 o
  -4   8   0   2858.70   1937.10    139.50     40 o
  -3  -5   2   3983.70   8498.30    228.60     40 o
  -3  -4   2  11865.00  13344.00    277.60     40 o
  -3  10  -1    485.64    409.40    101.00     40 o
  -2  -9   2   1409.80    642.20    118.50     40 o
  -2  -8   2    116.62    132.30    110.10     40 <
  -2  -7   2    446.31    684.60    126.60     40 o
  -2   9  -1    262.50    366.90    107.70     40 o
  -1 -10   2    155.40    382.80     98.60     40 o
  -1  -4   1  34647.00  28903.70    372.40     40 o
  -1  -3   1  36189.00  43320.80    451.00     40 o
  -1   7  -1    828.05   3074.80    166.30     40 o
   0   9  -2   3999.30   3900.10    168.20     40 o
   0  10  -2    247.39    233.60    100.60     40 <
   1 -10   1    136.48    112.80     95.90     40 <
   1   3  -1  28664.00  30977.40    398.00     40 o
   1   7  -2   3055.80   3653.10    170.20     40 o
   1   8  -2   1183.10   1215.10    126.70     40 o
   2  -6   0   2705.80   3553.90    187.40     40 o
   2   5  -2  15927.00  16914.00    297.30     40 o
   2   6  -2   1603.80   2190.50    155.40     40 o
   2   9  -3   2375.30   1933.10    136.10     40 o
   2  10  -3    145.74    360.70     97.80     40 o
   3  -9   0    632.71    386.20    110.10     40 o
   3  -2  -1  46039.00  46233.00    474.30     40 o
   3   3  -2   6701.00   7641.90    241.00     40 o
   3   8  -3   6260.10   5253.20    181.10     40 o
   4  -7  -1   5435.40   4215.80    184.20     40 o
   4  -6  -1   6206.70   7083.70    216.30     40 o
   4  -5  -1   5137.00   3713.40    189.00     40 o
   4   1  -2  36686.00  31339.80    392.90     40 o
   4   6  -3   1757.60   3277.10    169.50     40 o
   4   9  -4   2241.30   2106.80    131.60     40 o
   4  10  -4    187.78    305.50     92.60     40 o
   5 -10  -1    193.57     78.80     97.80     40 <
   5  -9  -1    137.34    234.10    104.80     40 <
   5  -2  -2  44297.00  49169.10    478.60     40 o
   5   3  -3  26334.00  28297.40    368.90     40 o
   5   4  -3   4072.00   4531.10    196.80     40 o
   5   8  -4   2190.40   2253.50    141.70     40 o
   6  -6  -2   1053.20   1298.20    147.60     40 o
   6  -5  -2  14561.00  12875.10    268.90     40 o
   6   1  -3   7077.30   5989.80    215.30     40 o
   6   6  -4    176.51    817.30    121.60     40 o
   7  -9  -2    746.39    508.20    103.80     40 o
   7  -8  -2    165.52    638.40    109.20     40 o
   7  -2  -3  23584.00  20980.00    322.90     40 o
   7   3  -4   6060.80   7302.20    211.10     40 o
   7   4  -4  15008.00  11737.20    248.30     40 o
   7   8  -5    378.13    517.80     98.90     40 o
   8  -7  -3   2065.80   2565.60    140.80     40 o
   8  -6  -3    292.63    538.40    119.60     40 o
   8  -5  -3   7806.20   6294.00    202.50     40 o
   8   1  -4   3841.10   2485.00    161.40     40 o
   8   5  -5   4672.80   4071.30    170.10     40 o
   8   6  -5   1261.50    943.40    118.30     40 o
   9  -8  -3    354.28    349.50    104.30     40 o
   9  -3  -4   1715.70   2262.80    142.90     40 o
   9  -2  -4   1955.10   3300.90    165.80     40 o
   9  -1  -4    292.86    791.60    129.90     40 o
   9   3  -5   2154.10   2657.20    149.30     40 o
   9   4  -5   2034.90   1769.10    138.20     40 o
   9   7  -6    185.95    160.40     94.60     40 <
  10  -7  -4   1594.90   2189.70    130.80     40 o
  10  -6  -4    420.39    373.90    103.70     40 o
  10  -5  -4   2857.20   3722.20    163.10     40 o
  10   0  -5    920.39    645.50    114.80     40 o
  10   1  -5   2100.00   1517.30    135.40     40 o
  10   5  -6    386.67    488.80    105.10     40 o
  10   6  -6   1093.90    680.20    103.60     40 o
  11  -3  -5    574.58    750.50    114.40     40 o
  11  -2  -5   1700.90   1616.40    125.30     40 o
  11  -1  -5    656.05    810.70    115.90     40 o
  11   3  -6   1247.40    662.80    110.00     40 o
  11   4  -6   1027.40    872.70    108.00     40 o
  12  -5  -5   1554.90    675.00    103.30     40 o
  12  -4  -5    306.94    557.80    101.20     40 o
  12   0  -6   2399.60   1612.40    124.50     40 o
  12   1  -6     87.37     41.30     98.30     40 <
  13  -2  -6    116.36    424.90     95.60     40 o
  13  -1  -6    447.41    413.80     98.80     40 o
 -13   0   5   2554.60   1859.50    129.90     41 o
 -13   1   5    226.15    573.50    106.20     41 o
 -13   2   5   3519.50   4458.10    161.60     41 o
 -12  -2   5    992.68   1251.40    128.00     41 o
 -12  -1   5   3728.10   2397.80    135.00     41 o
 -12   0   5   1147.00   2220.10    136.20     41 o
 -12   4   4    228.90    341.30    103.90     41 o
 -12   5   4    545.36    693.50    110.60     41 o
 -11  -5   5    575.96    513.10    101.10     41 o
 -11  -4   5    844.80   1345.70    121.50     41 o
 -11  -3   5    468.10    617.40    109.60     41 o
 -11   2   4   1335.80   1607.40    135.20     41 o
 -11   3   4   2849.30   4123.00    162.50     41 o
 -10  -7   5    341.55    336.60     95.50     41 o
 -10  -6   5    156.19    193.60     93.80     41 <
 -10   0   4   1478.30   1726.70    147.90     41 o
 -10   1   4  14705.00   9762.30    237.40     41 o
 -10   5   3    408.77    696.60    110.40     41 o
 -10   6   3   1543.30   2698.60    140.70     41 o
  -9  -3   4   2321.30   3482.50    163.40     41 o
  -9  -2   4    887.84   1773.90    146.00     41 o
  -9  -1   4   4288.40   5127.60    192.10     41 o
  -9   4   3   3605.00   4458.70    177.30     41 o
  -9   8   2    978.96    577.50    105.60     41 o
  -8  -6   4   1003.90    813.70    114.80     41 o
  -8  -5   4   1038.00   1415.20    128.20     41 o
  -8  -4   4    228.71    391.40    124.80     41 o
  -8   1   3  13207.00  17891.10    302.60     41 o
  -8   2   3  12425.00   7939.90    229.00     41 o
  -8   7   2    279.85    498.80    104.00     41 o
  -7  -9   4   1117.60    623.90    100.70     41 o
  -7  -8   4   1077.10    756.20    105.70     41 o
  -7  -7   4     70.38    348.50    103.00     41 o
  -7  -1   3  13622.00  16310.80    295.40     41 o
  -7   0   3   8600.40  12130.00    270.50     41 o
  -7   5   2   3537.80   6401.50    199.10     41 o
  -7   9   1    507.62    491.80     98.10     41 o
  -6  -4   3   1283.50   2832.10    170.00     41 o
  -6  -3   3   1445.90   2964.90    178.40     41 o
  -6   3   2  19652.00  19660.60    317.30     41 o
  -6   8   1    168.92    471.50    104.00     41 o
  -5  -8   3    542.20    587.80    110.40     41 o
  -5  -7   3   2906.40   2104.70    145.10     41 o
  -5  -6   3    926.14   1011.90    138.50     41 o
  -5   1   2  79595.00  77892.70    583.00     41 o
  -5   6   1    571.66   1181.70    139.90     41 o
  -4 -10   3    219.11    372.20     89.20     41 o
  -4  -9   3    293.41    247.20    100.80     41 <
  -4  -2   2  55899.00  52793.40    492.00     41 o
  -4   4   1   8970.90  10202.40    254.60     41 o
  -4   8   0    886.96   1213.50    123.80     41 o
  -3  -6   2    542.50   1176.80    146.60     41 o
  -3  -5   2    569.92   1546.80    154.40     41 o
  -2 -10   2    118.64    283.20     96.70     41 <
  -2  -9   2    665.00    700.90    110.50     41 o
  -2  -8   2    164.05    446.00    113.50     41 o
  -2  -1   1 339130.00 165781.00    852.90     41 o
  -2   9  -1    525.25    441.60    110.20     41 o
  -2  10  -1   1224.40    993.50    107.60     41 o
  -1  -4   1   2138.00   3503.90    197.70     41 o
  -1   7  -1   1305.50   1589.90    143.80     41 o
  -1   8  -1    119.70    596.50    115.00     41 o
   0  10  -2    365.77    330.60    101.50     41 o
   1   3  -1  22968.00  24806.30    364.30     41 o
   1   8  -2   1014.20    749.40    122.50     41 o
   2  -8   0   3871.20   1801.40    139.90     41 o
   2  -6   0   6250.70   5110.70    197.70     41 o
   2   6  -2    881.59   1200.10    144.00     41 o
   2  10  -3    215.94    392.30    102.10     41 o
   3  -9   0    421.13    396.80    104.50     41 o
   3  -2  -1  27231.00  39325.10    440.50     41 o
   3   4  -2   7708.90  10857.80    260.20     41 o
   3   8  -3   2943.20   2863.60    156.90     41 o
   3   9  -3    300.64    608.70    107.60     41 o
   4  -7  -1   7331.20   7018.30    207.10     41 o
   4  -6  -1   3535.30   5152.80    199.90     41 o
   4  -5  -1   1261.10   3405.40    187.30     41 o
   4   1  -2  39646.00  36444.40    429.40     41 o
   4   6  -3   3428.30   4762.30    185.40     41 o
   4   7  -3    483.82   1042.10    130.20     41 o
   4  10  -4    142.45    277.80     93.70     41 <
   5 -10  -1    148.11    357.90     96.90     41 o
   5  -9  -1     86.79     66.00     98.70     41 <
   5  -8  -1    260.74    357.00    112.50     41 o
   5  -2  -2  58949.00  55174.10    503.60     41 o
   5  -1  -2  74801.00  70175.90    560.30     41 o
   5   4  -3   3226.90   4196.30    186.90     41 o
   5   9  -4    659.14    385.30    106.60     41 o
   6  -6  -2   5111.60   6553.60    205.70     41 o
   6  -5  -2   7133.60   8647.00    231.40     41 o
   6  -4  -2   4473.90   5700.50    205.20     41 o
   6   2  -3  13838.00  15106.70    293.10     41 o
   6   7  -4   1903.50   1900.40    138.70     41 o
   7  -9  -2    293.74    378.20    101.10     41 o
   7  -8  -2    309.39    715.40    110.40     41 o
   7  -1  -3  13713.00  14321.30    285.80     41 o
   7   4  -4  13806.00  13628.50    265.20     41 o
   7   5  -4    430.59    738.50    123.60     41 o
   7   9  -5    175.73    267.30     92.50     41 <
   8  -5  -3   4584.00   5964.60    203.10     41 o
   8  -4  -3   7401.70   7407.70    214.30     41 o
   8   2  -4    297.47   1051.30    140.40     41 o
   8   7  -5   1639.10   1060.90    117.80     41 o
   8   8  -5    230.93    503.40    101.60     41 o
   9  -8  -3    135.48    249.60    101.20     41 <
   9  -7  -3    536.42    657.20    116.10     41 o
   9  -1  -4   1541.50   2520.30    159.40     41 o
   9   0  -4   3321.10   3664.70    177.00     41 o
   9   4  -5   5292.70   4697.40    176.60     41 o
   9   5  -5    709.06   1045.00    121.80     41 o
  10  -5  -4   3131.20   3331.80    160.80     41 o
  10  -4  -4   1815.20   1666.80    137.30     41 o
  10  -3  -4   4943.90   7623.00    209.80     41 o
  10   2  -5    823.82   1235.20    126.30     41 o
  10   3  -5    749.86    750.10    117.90     41 o
  11  -1  -5    687.55    968.10    121.40     41 o
  11   0  -5    470.08    947.90    121.20     41 o
  11   4  -6   1668.40   1249.50    112.30     41 o
  11   5  -6    547.88    444.10    100.70     41 o
  11   6  -6    427.02    483.40    103.50     41 o
  12  -5  -5    282.82    473.50     99.90     41 o
  12  -4  -5    416.90    620.50    108.50     41 o
  12  -3  -5   3039.50   3347.30    148.40     41 o
  12   2  -6   1375.20   1042.10    107.60     41 o
  12   3  -6    442.10    379.10    100.90     41 o
  13  -2  -6    205.22    650.60     99.10     41 o
  13  -1  -6    275.82    664.60    101.40     41 o
  13   0  -6    448.14    186.00     95.20     41 <
 -13  -2   5    729.80    995.70    114.90     42 o
 -13  -1   5   1485.70   1079.50    116.30     42 o
 -13   0   5   1372.00    915.60    114.50     42 o
 -12  -5   5    216.81    233.10    100.70     42 <
 -12  -4   5    787.74   1719.80    123.90     42 o
 -12  -3   5    496.56   1006.20    115.00     42 o
 -12  -2   5   2132.20   2281.20    141.80     42 o
 -12   3   4   1233.90   1928.80    135.10     42 o
 -12   4   4    431.32    611.10    108.70     42 o
 -11  -6   5     80.48    353.80     99.20     42 o
 -11  -5   5    271.34    466.20    100.90     42 o
 -11   1   4   1688.30   1676.20    138.10     42 o
 -11   2   4   1072.60   1992.00    142.50     42 o
 -11   6   3    681.43   1249.60    118.30     42 o
 -10  -2   4    788.32   1183.60    136.40     42 o
 -10  -1   4   3941.20   7590.90    209.70     42 o
 -10   0   4   1618.40   2899.20    163.00     42 o
 -10   5   3   1745.20    897.20    120.40     42 o
 -10   6   3    652.42   1013.50    115.50     42 o
  -9  -5   4   1319.90   1256.10    134.60     42 o
  -9  -4   4    785.63   1518.40    136.40     42 o
  -9  -3   4   2966.80   3531.10    167.90     42 o
  -9   3   3   1504.70   3540.20    168.10     42 o
  -9   4   3   3164.00   4092.00    172.90     42 o
  -9   8   2    527.98    379.30     99.40     42 o
  -8  -8   4    122.61    179.30    101.90     42 <
  -8  -7   4    104.41    253.50    106.20     42 <
  -8  -6   4    461.84    860.50    119.30     42 o
  -8   0   3   3617.40   6181.30    215.20     42 o
  -8   1   3  20576.00  13691.20    275.70     42 o
  -8   6   2    105.69    725.10    120.10     42 o
  -8   7   2    746.74   1323.10    125.50     42 o
  -7  -9   4    545.89    741.60    102.70     42 o
  -7  -2   3   8945.20  11861.10    263.20     42 o
  -7  -1   3  24079.00  19251.60    315.40     42 o
  -7   4   2   5008.70   9158.00    230.80     42 o
  -7   5   2   7405.40   5073.80    188.90     42 o
  -7   9   1    179.57    256.90     99.10     42 <
  -6  -6   3   1464.30   1921.40    144.10     42 o
  -6  -5   3   1845.30   2603.90    157.00     42 o
  -6  -4   3    973.60   2379.40    171.50     42 o
  -6   2   2  10067.00  11766.00    274.20     42 o
  -6   3   2   9040.80  10854.30    252.60     42 o
  -6   7   1    593.90    691.40    118.80     42 o
  -6   8   1    226.37    543.10    105.10     42 o
  -5 -10   3     79.86    156.10     93.00     42 <
  -5  -9   3    143.40    177.40     98.70     42 <
  -5  -8   3   1382.10   1640.40    123.40     42 o
  -5  -7   3   2702.60   1936.20    144.30     42 o
  -5   6   1   1270.10   2283.00    154.10     42 o
  -4  -3   2  10540.00  12357.50    284.60     42 o
  -4   4   1  19826.00  17805.30    304.80     42 o
  -4   8   0   1475.80   1287.80    130.40     42 o
  -3  -8   2    456.96    857.10    120.30     42 o
  -3  -7   2   1094.60   1138.30    134.10     42 o
  -3  -6   2   1811.50   2694.00    161.70     42 o
  -2 -10   2    200.04    263.70     98.10     42 <
  -2  -9   2    981.91   1031.50    116.00     42 o
  -2  -1   1 513950.00 185058.00    909.70     42 o
  -2   9  -1    416.62    353.50    108.30     42 o
  -2  10  -1    389.56    616.90    105.10     42 o
  -1  -5   1   7413.80   9774.00    255.40     42 o
  -1  -4   1  20859.00  22032.10    340.00     42 o
  -1   7  -1   2011.00   2016.20    152.10     42 o
  -1   8  -1    694.05    851.50    117.70     42 o
   0  10  -2    135.38    177.50     95.80     42 <
   1   4  -1  27085.00  26849.30    365.90     42 o
   1   8  -2    955.91    829.80    119.70     42 o
   1   9  -2   2211.50   2075.10    140.20     42 o
   2  -8   0   2899.80   2420.30    151.40     42 o
   2  -6   0   2073.70   2339.10    168.10     42 o
   2   6  -2   3857.00   3852.50    177.40     42 o
   2   7  -2    263.18    197.40    125.90     42 <
   3  -2  -1  43903.00  50973.90    485.90     42 o
   3   4  -2   8768.80  17177.00    301.50     42 o
   3   5  -2   3574.50   5239.30    203.20     42 o
   3   9  -3    424.02    439.30    102.40     42 o
   3  10  -3   1693.90    869.90    110.20     42 o
   4  -6  -1   6819.20   9163.10    231.00     42 o
   4  -5  -1   2080.50   2635.70    176.00     42 o
   4   7  -3   1821.10   1295.20    134.70     42 o
   4   8  -3    343.88    644.80    115.50     42 o
   5 -10  -1    102.34    206.30     95.80     42 <
   5  -9  -1    114.57    300.90     96.70     42 o
   5  -8  -1    248.14    266.10    109.20     42 <
   5  -1  -2  58974.00  62407.50    529.20     42 o
   5   5  -3   1167.90   2386.20    160.10     42 o
   5   9  -4   1090.90    756.90    109.90     42 o
   6  -5  -2   5038.10   9404.90    234.80     42 o
   6  -4  -2   1927.90   3528.60    185.80     42 o
   6   3  -3   1516.90   3018.90    176.70     42 o
   6   7  -4   1739.00   1594.60    133.10     42 o
   6   8  -4    268.68    404.10    104.50     42 o
   7  -9  -2    472.40    365.80    100.80     42 o
   7  -8  -2    364.75    692.00    111.50     42 o
   7  -7  -2    429.54    502.20    112.10     42 o
   7   0  -3  23461.00  24935.20    351.40     42 o
   7   5  -4    869.49   1488.50    134.40     42 o
   7   6  -4   1934.10   2531.20    149.20     42 o
   8  -4  -3   1128.60   3313.70    171.50     42 o
   8  -3  -3  12135.00  14524.60    279.90     42 o
   8   3  -4   4114.50   6372.60    197.80     42 o
   8   4  -4    794.26   2485.00    153.50     42 o
   8   8  -5    436.66    401.20     97.30     42 o
   9  -8  -3    859.85    917.90    109.00     42 o
   9  -7  -3    587.82    584.80    104.10     42 o
   9  -6  -3   1052.40   1631.10    129.50     42 o
   9   0  -4   3831.20   6883.50    204.50     42 o
   9   1  -4   4299.00   5575.40    192.30     42 o
   9   6  -5    849.70    974.70    112.80     42 o
   9   7  -5    138.29    322.30     95.50     42 o
  10  -4  -4   2389.10   1887.60    142.40     42 o
  10  -3  -4   4767.20   5034.90    182.60     42 o
  10  -2  -4   2994.00   4383.60    173.30     42 o
  10   3  -5    580.43    674.10    118.70     42 o
  10   4  -5    804.65   1702.70    129.30     42 o
  11  -6  -4    248.75   1243.70    110.80     42 o
  11  -5  -4   1208.00   1702.30    124.90     42 o
  11   0  -5    535.13   1311.90    127.00     42 o
  11   1  -5    580.47    902.50    117.50     42 o
  11   2  -5    613.05   1218.80    120.20     42 o
  11   6  -6    463.65    626.80     96.70     42 o
  12  -3  -5   3682.00   2897.80    147.00     42 o
  12  -2  -5   1234.70   1198.90    116.60     42 o
  12  -1  -5   1526.20   1719.80    125.60     42 o
  12   3  -6    397.16    639.50    101.80     42 o
  12   4  -6    501.06    318.90     98.00     42 o
  13   0  -6    508.87    647.00    103.20     42 o
  13   1  -6    248.20    185.10     93.20     42 <
  13   2  -6    658.57    345.50     98.10     42 o
 -13  -3   5    146.44    568.40    105.30     43 o
 -13  -2   5    914.29   1107.70    118.90     43 o
 -13   3   4    413.09   1129.10    111.30     43 o
 -13   4   4    302.52    399.90     98.30     43 o
 -12  -5   5    165.68    450.50     96.30     43 o
 -12  -4   5   3544.80   2296.20    135.20     43 o
 -12   1   4   2704.60   3490.80    157.80     43 o
 -12   2   4    338.42    753.00    118.90     43 o
 -12   3   4    816.13   1082.30    122.30     43 o
 -11  -1   4   1443.10   1960.50    144.30     43 o
 -11   0   4   5039.60   6986.50    204.30     43 o
 -11   5   3    138.57    120.50    107.50     43 <
 -11   6   3    645.67    605.00    105.40     43 o
 -10  -4   4    495.31    637.20    126.50     43 o
 -10  -3   4   4607.20   4400.20    179.10     43 o
 -10  -2   4    903.33   1556.50    146.10     43 o
 -10   3   3   1253.90   3891.70    167.60     43 o
 -10   4   3   2302.10   4630.50    173.80     43 o
 -10   5   3   1088.00   1236.00    125.40     43 o
  -9  -8   4    342.96   1015.00    111.60     43 o
  -9  -7   4    992.06   1070.80    117.20     43 o
  -9  -6   4    337.18    424.50    117.50     43 o
  -9  -5   4    709.14   1084.20    130.20     43 o
  -9   1   3   4908.40   5365.00    201.00     43 o
  -9   2   3  11080.00   9471.00    237.50     43 o
  -9   7   2    134.01    512.10    107.10     43 o
  -9   8   2   1280.30    741.90    108.60     43 o
  -8  -8   4    243.76    360.50    100.60     43 o
  -8  -1   3  23687.00  18278.60    307.70     43 o
  -8   0   3   3322.50   5971.60    215.10     43 o
  -8   5   2   7472.60   3818.60    176.60     43 o
  -8   6   2    582.29    505.50    117.40     43 o
  -7  -4   3   8939.80  13175.00    265.90     43 o
  -7  -3   3  12918.00  10874.90    252.40     43 o
  -7   3   2   5545.90  10947.40    247.40     43 o
  -7   4   2   7837.00   9585.30    239.20     43 o
  -7   8   1    768.21    822.40    107.60     43 o
  -7   9   1    308.03    387.10     96.90     43 o
  -6  -9   3    343.42   1112.60    114.40     43 o
  -6  -8   3   1493.40   1496.60    126.60     43 o
  -6  -7   3    432.44    764.80    124.60     43 o
  -6  -6   3   2467.10   1774.60    148.70     43 o
  -6   1   2  51513.00  42188.70    445.10     43 o
  -6   2   2   6153.10   8143.20    248.90     43 o
  -6   7   1   2064.50   2871.40    149.60     43 o
  -6   8   1    291.97    366.70    105.80     43 o
  -5 -10   3    198.80    157.00     93.40     43 <
  -5  -9   3    150.28    127.80     95.20     43 <
  -5   5   1   5207.60   5148.90    202.90     43 o
  -5   6   1  12495.00   6449.00    198.80     43 o
  -4  -5   2  14428.00  15944.60    289.30     43 o
  -4  -4   2   3261.10   5949.60    222.80     43 o
  -4   3   1  53385.00  42379.70    444.60     43 o
  -4   8   0    979.12   1157.80    128.20     43 o
  -3 -10   2     84.38    331.50     97.00     43 o
  -3  -9   2    315.47    516.20    105.80     43 o
  -3  -8   2   2676.60   4350.30    167.70     43 o
  -3  -7   2    484.35   1013.10    135.10     43 o
  -2 -10   2     74.23    108.30     93.70     43 <
  -2   9  -1    286.69    471.00    110.30     43 o
  -2  10  -1   1369.40    713.60    109.10     43 o
  -1  -6   1   6073.90   4949.80    193.30     43 o
  -1  -5   1   7828.20  10172.20    247.80     43 o
  -1   8  -1    151.46    405.50    114.80     43 o
   0  10  -2    487.35    278.30     99.50     43 <
   1   4  -1   2372.50   3797.50    217.50     43 o
   1   9  -2   2501.20   1432.60    128.00     43 o
   2  -8   0   1682.10   1742.60    136.10     43 o
   2  -6   0   4973.80   4639.60    188.80     43 o
   2   7  -2    194.47    655.00    126.30     43 o
   3   5  -2   1594.20   3114.70    177.30     43 o
   3   9  -3    510.25   1141.80    114.70     43 o
   3  10  -3    761.95    653.90    101.10     43 o
   4  -6  -1   5890.70   4091.80    185.40     43 o
   4  -5  -1   2391.60   2633.70    172.20     43 o
   4  -4  -1  10525.00   9677.00    246.60     43 o
   4   3  -2   8282.70  12768.00    285.50     43 o
   4   8  -3    313.89    552.30    108.60     43 o
   4   9  -3    289.82    482.30     98.60     43 o
   5 -10  -1    184.64    350.80     96.90     43 o
   5  -9  -1    171.84    279.70    100.20     43 <
   5  -8  -1    178.04    376.50    103.00     43 o
   5   6  -3   1376.40   1427.70    137.40     43 o
   6  -4  -2   6493.70   6125.30    207.60     43 o
   6  -3  -2  13013.00  10894.00    255.80     43 o
   6   3  -3   2793.50   3811.00    189.20     43 o
   6   4  -3    833.27   1909.00    161.20     43 o
   6   8  -4    107.77    233.10     98.40     43 <
   6   9  -4    242.32    671.40    103.80     43 o
   7  -9  -2    223.74    977.40    104.40     43 o
   7  -8  -2    473.00    525.60    105.60     43 o
   7  -7  -2   1705.40   1083.70    122.90     43 o
   7  -6  -2   1302.30   2169.80    144.90     43 o
   7   1  -3  20712.00  14236.90    284.80     43 o
   7   6  -4   1531.30   2305.30    144.80     43 o
   7   7  -4    198.92    508.70    108.30     43 o
   8  -3  -3  13428.00  14553.30    272.90     43 o
   8  -2  -3   3979.20   4226.10    189.50     43 o
   8  -1  -3  15106.00  15400.60    288.40     43 o
   8   4  -4    226.22    920.50    125.90     43 o
   8   5  -4   1632.10   1779.70    141.10     43 o
   9  -8  -3    324.55    359.70    102.60     43 o
   9  -7  -3    535.34    591.90    110.00     43 o
   9  -6  -3    869.56    983.50    121.70     43 o
   9  -5  -3   1716.70   2081.90    139.70     43 o
   9  -4  -3   4635.60   3894.80    176.80     43 o
   9   2  -4    911.70   1606.40    142.60     43 o
   9   3  -4   3348.10   3551.50    163.30     43 o
   9   7  -5    155.17    445.90    100.40     43 o
  10  -2  -4   2984.00   3928.30    170.70     43 o
  10  -1  -4  10764.00   9737.30    235.40     43 o
  10   0  -4   2562.50   3160.80    167.10     43 o
  10   5  -5    615.37    518.40    106.70     43 o
  10   6  -5    209.87    736.50    101.60     43 o
  11  -6  -4   1475.70   1915.60    124.30     43 o
  11  -5  -4    236.96    254.30    102.40     43 <
  11  -4  -4   2943.50   1869.70    128.90     43 o
  11  -3  -4   1803.50   1927.70    137.80     43 o
  11   2  -5    779.22   1107.20    125.90     43 o
  11   3  -5    982.90    848.80    115.20     43 o
  11   4  -5   1578.80   1978.00    129.20     43 o
  12  -1  -5   2816.30   3204.70    150.20     43 o
  12   0  -5   2902.70   4859.10    170.80     43 o
  12   1  -5   5161.00   3061.40    153.50     43 o
  13  -3  -5    733.19   1294.60    109.30     43 o
  13  -2  -5   2263.10   3375.40    150.10     43 o
 -13   1   4    482.29   1228.20    116.10     44 o
 -13   2   4    293.98    471.90    101.30     44 o
 -13   3   4    521.21    532.80    100.80     44 o
 -12  -1   4   2705.00   2370.50    143.20     44 o
 -12   0   4    278.65    337.20    115.20     44 <
 -12   1   4   1868.50   2858.60    148.80     44 o
 -11  -4   4   4006.20   3434.00    156.50     44 o
 -11  -3   4   2868.60   3076.90    153.10     44 o
 -11  -2   4   3110.60   3645.40    169.80     44 o
 -11  -1   4    803.80   2521.10    147.10     44 o
 -11   4   3    672.38   1098.20    118.40     44 o
 -11   5   3    137.61    309.00    101.40     44 o
 -10  -7   4   1036.60   1508.30    123.30     44 o
 -10  -6   4    532.09    723.50    114.90     44 o
 -10  -5   4   3419.20   3177.10    159.10     44 o
 -10  -4   4    525.85    987.00    126.70     44 o
 -10   2   3   1239.30   1501.90    141.80     44 o
 -10   3   3   1429.50   2018.60    142.20     44 o
  -9  -8   4   1326.80    775.60    110.40     44 o
  -9  -7   4    367.17    735.50    112.60     44 o
  -9   0   3   3197.70   5948.40    211.10     44 o
  -9   1   3   4489.50   4396.10    182.90     44 o
  -9   6   2   1074.90   1001.50    113.80     44 o
  -9   7   2    162.00    479.50     98.50     44 o
  -8  -3   3  12419.00  11608.80    256.00     44 o
  -8  -2   3  10731.00   9455.60    239.20     44 o
  -8  -1   3  31774.00  23659.10    343.00     44 o
  -8   5   2   5302.00   6762.40    198.30     44 o
  -8   6   2    359.41    505.70    111.00     44 o
  -7  -7   3   2322.50   3884.60    171.40     44 o
  -7  -6   3   1324.80   2456.50    153.60     44 o
  -7  -5   3   1816.40   2700.40    166.00     44 o
  -7  -4   3  10972.00  10837.30    248.90     44 o
  -7   3   2   7463.70   7223.60    216.80     44 o
  -7   8   1    312.88    306.70    101.00     44 o
  -7   9   1    999.91    558.90    103.80     44 o
  -6  -9   3    219.67    594.40    109.20     44 o
  -6  -8   3   1184.50   1220.50    127.10     44 o
  -6  -7   3    576.88   1177.60    131.30     44 o
  -6   0   2  16124.00  16208.00    303.60     44 o
  -6   1   2  36750.00  33255.60    401.40     44 o
  -6   6   1   2697.50   3727.50    162.90     44 o
  -6   7   1   1011.50    653.70    114.80     44 o
  -5  -2   2  73104.00  56866.70    514.20     44 o
  -5   5   1   2020.90   1983.80    160.30     44 o
  -4  -7   2   2654.10   4255.80    175.10     44 o
  -4  -6   2   3091.30   4601.70    185.60     44 o
  -4  -5   2  14234.00  10336.00    253.20     44 o
  -4  -4   2   6681.30   8379.70    247.20     44 o
  -4   3   1  48328.00  44075.30    453.10     44 o
  -4   8   0   1172.90   1220.20    132.80     44 o
  -3 -10   2    125.55    275.60     93.60     44 <
  -3  -9   2    507.77    642.10    113.10     44 o
  -3  -8   2    775.77   1448.70    132.10     44 o
  -2   9  -1    481.66    415.00    110.20     44 o
  -2  10  -1    344.35     55.20     98.40     44 <
  -1  -7   1   3541.00   2900.50    165.20     44 o
  -1  -6   1   2204.20   3560.10    181.40     44 o
  -1  -5   1  11427.00  15530.50    293.10     44 o
  -1   8  -1    194.54    433.70    109.20     44 o
  -1   9  -1    632.68    331.00    109.80     44 o
   1   4  -1   2021.20   4736.90    210.10     44 o
   1   9  -2   2172.30   1522.40    128.10     44 o
   1  10  -2    507.06    253.50     97.20     44 <
   2 -10   0   2037.00   1317.00    118.00     44 o
   2  -8   0   1651.40   3710.20    164.60     44 o
   2  -6   0   3199.30   3226.10    181.30     44 o
   2   7  -2    742.39    921.80    124.70     44 o
   2   8  -2    232.29    232.70    108.30     44 <
   3   5  -2   3146.40   8549.50    229.80     44 o
   3   6  -2    662.31    918.90    139.40     44 o
   3  10  -3    772.48    682.00    105.90     44 o
   4  -5  -1   1869.20   3102.30    181.90     44 o
   4  -4  -1  32675.00  23035.50    338.10     44 o
   4   3  -2  13264.00  17990.60    312.00     44 o
   4   4  -2   6840.80   9471.00    249.10     44 o
   4   8  -3    992.15    617.60    109.80     44 o
   4   9  -3    330.32    217.40    101.60     44 <
   5 -10  -1    258.11    231.80     92.90     44 <
   5  -9  -1    436.94    439.90    109.60     44 o
   5  -8  -1    718.71    602.80    120.10     44 o
   5  -7  -1   1238.00   1487.60    143.60     44 o
   5   1  -2  74561.00  54692.50    501.80     44 o
   5   7  -3   3658.40   2987.70    152.50     44 o
   6  -3  -2  12075.00  12128.00    273.40     44 o
   6  -2  -2   7829.50  10029.80    259.70     44 o
   6   4  -3   2320.90   2949.00    170.60     44 o
   6   5  -3   2268.50   3777.30    174.70     44 o
   6   9  -4    195.90    248.20     94.30     44 <
   7  -9  -2    608.23    869.40    110.60     44 o
   7  -8  -2    973.14    848.30    113.50     44 o
   7  -7  -2    250.05    415.00    112.10     44 o
   7  -6  -2    498.48    778.80    131.10     44 o
   7  -5  -2   2887.10   3096.70    173.30     44 o
   7   2  -3  17433.00  17736.20    301.20     44 o
   7   3  -3   7961.80   9708.60    237.10     44 o
   7   7  -4    364.10    714.70    112.60     44 o
   7   8  -4    874.70    632.40    106.10     44 o
   7   9  -4    280.22    155.30     90.00     44 <
   8  -9  -2    688.80    340.60     98.00     44 o
   8  -1  -3   8937.00   9960.40    250.60     44 o
   8   0  -3  11740.00  12335.30    263.90     44 o
   8   5  -4   4600.90   3457.10    154.00     44 o
   8   6  -4    313.86    465.40    109.80     44 o
   9  -6  -3   4247.30   3940.60    160.70     44 o
   9  -5  -3   1983.80   1892.80    139.80     44 o
   9  -4  -3   2175.50   2993.50    164.70     44 o
   9  -3  -3   1386.10   1776.20    151.60     44 o
   9   3  -4   4328.80   3527.70    161.00     44 o
   9   4  -4   1415.40   1512.40    132.00     44 o
  10  -7  -3    407.46    304.90    104.10     44 <
  10   0  -4   2291.20   2893.40    169.40     44 o
  10   1  -4   6747.50   6666.10    206.90     44 o
  10   6  -5    325.12    576.80    104.60     44 o
  10   7  -5    244.26    661.70     97.60     44 o
  11  -4  -4   5815.90   3892.20    157.10     44 o
  11  -3  -4   2086.10   1281.60    134.20     44 o
  11  -2  -4   1700.10   1899.70    140.40     44 o
  11  -1  -4   1158.20   1705.20    146.30     44 o
  11   4  -5   1426.80   1635.10    130.40     44 o
  11   5  -5    173.13    411.70     96.70     44 o
  12  -5  -4   1380.50    820.90    112.20     44 o
  12   1  -5   1364.40   2061.30    140.70     44 o
  12   2  -5   1837.80   2233.30    136.50     44 o
  12   3  -5   1421.40   1062.70    118.50     44 o
  13  -3  -5    320.50    468.50    106.80     44 o
  13  -2  -5   2408.50   2672.40    141.80     44 o
  13  -1  -5    575.27    578.60    110.00     44 o
  13   0  -5    310.69    531.10    110.10     44 o
 -13  -1   4    214.85   1004.50    112.40     45 o
 -13   0   4   5307.90   1678.20    124.60     45 o
 -13   1   4    334.24    388.30    100.10     45 o
 -12  -4   4    206.83    806.60    108.10     45 o
 -12  -3   4    944.53   1261.80    122.80     45 o
 -12  -2   4   1089.60   1702.20    134.20     45 o
 -12  -1   4   1765.30   1646.50    131.70     45 o
 -12   4   3    375.02    626.80    101.90     45 o
 -12   5   3    529.78    584.90    102.00     45 o
 -11  -6   4   1213.00   1960.20    130.40     45 o
 -11  -5   4    189.82    495.90    107.60     45 o
 -11  -4   4   4924.50   4075.70    160.20     45 o
 -11   3   3    386.46    618.00    112.70     45 o
 -11   4   3   1018.40   1227.70    122.70     45 o
 -10  -7   4   1006.50    763.00    113.80     45 o
 -10   1   3  12476.00  10116.50    230.00     45 o
 -10   2   3   1421.40   1519.10    142.00     45 o
 -10   7   2   1431.70   1082.30    112.40     45 o
  -9  -2   3   9968.40  10918.40    244.50     45 o
  -9  -1   3   5506.50   5093.00    193.30     45 o
  -9   0   3   7170.00  13948.30    268.90     45 o
  -9   5   2   1097.50   1731.40    130.50     45 o
  -9   6   2    194.56    425.40    113.00     45 o
  -9   7   2    391.69    751.80    110.80     45 o
  -8  -6   3    647.32   1356.40    134.90     45 o
  -8  -5   3   6973.80   7492.80    213.80     45 o
  -8  -4   3   6230.50   5092.30    193.30     45 o
  -8  -3   3  11426.00  11134.40    248.10     45 o
  -8   4   2   2097.00   1851.60    145.10     45 o
  -8   5   2   6886.10   6057.20    192.10     45 o
  -8   9   1    160.53    349.00     90.40     45 o
  -7  -9   3    973.74   1678.50    126.80     45 o
  -7  -8   3   2420.00   1340.20    124.00     45 o
  -7  -7   3   1343.70   1146.70    129.70     45 o
  -7  -6   3   4977.00   4516.40    178.00     45 o
  -7   2   2   9261.90  13236.00    268.20     45 o
  -7   3   2   9406.00   7039.70    212.20     45 o
  -7   8   1    329.54    350.20    101.50     45 o
  -7   9   1    551.53   1217.70    113.50     45 o
  -6  -1   2  48649.00  37414.90    421.80     45 o
  -6   0   2  12685.00  13987.30    288.60     45 o
  -6   6   1   1109.50   2162.80    149.10     45 o
  -6   7   1   2210.40   4017.80    163.10     45 o
  -5  -4   2  39649.00  29338.20    374.60     45 o
  -5  -3   2  25766.00  30675.50    390.10     45 o
  -5   4   1   4847.60   6079.00    207.90     45 o
  -5   5   1   3814.60   8227.70    219.80     45 o
  -4 -10   2    503.71    462.70    109.10     45 o
  -4  -9   2   2077.50   1458.10    128.20     45 o
  -4  -8   2   1925.10   2671.80    146.10     45 o
  -4  -7   2   3081.80  10902.20    240.10     45 o
  -4  -6   2   3605.30   3402.20    180.40     45 o
  -4   2   1 120350.00  85700.70    608.10     45 o
  -4   3   1  55670.00  45551.20    459.20     45 o
  -4   8   0    804.56    977.40    126.20     45 o
  -3 -10   2    179.21    371.80    101.90     45 o
  -2  10  -1    788.86    758.10    108.60     45 o
  -1 -10   1   1387.50   1130.50    118.20     45 o
  -1  -9   1   1045.00   1611.40    135.60     45 o
  -1  -8   1    966.11   1918.10    148.30     45 o
  -1  -7   1   2422.60   2031.70    159.30     45 o
  -1  -6   1   6294.10  10102.90    241.60     45 o
  -1   8  -1    113.97    371.70    116.10     45 o
  -1   9  -1   1011.50    685.00    119.00     45 o
   1   5  -1   8958.10  12359.80    270.60     45 o
   1  10  -2    141.22    314.00     97.50     45 o
   2 -10   0    875.12    677.80    107.70     45 o
   2  -8   0    593.42   1174.20    131.90     45 o
   2  -6   0   6653.50   5711.00    205.50     45 o
   2   8  -2    284.43    720.80    117.60     45 o
   2   9  -2   1139.90    999.50    120.00     45 o
   3   0  -1  79361.00  81035.50    599.40     45 o
   3   6  -2   2941.40   6006.30    201.00     45 o
   3   7  -2   1115.60   1939.40    151.30     45 o
   4  -5  -1   1449.40   4718.60    201.30     45 o
   4  -4  -1   9101.50   9932.00    250.10     45 o
   4  -3  -1  56415.00  42046.30    441.90     45 o
   4   4  -2  12876.00  17454.30    309.40     45 o
   4   5  -2  20621.00  11634.50    264.70     45 o
   4   9  -3    324.16    638.60    108.40     45 o
   4  10  -3    166.88    103.30     92.10     45 <
   5 -10  -1    208.94    325.60     91.60     45 o
   5  -9  -1    543.17    694.80    110.40     45 o
   5  -8  -1    552.41    461.60    113.60     45 o
   5  -7  -1    893.48   1748.90    140.00     45 o
   5   2  -2  43782.00  43371.80    454.80     45 o
   5   7  -3   2458.20   2656.00    148.70     45 o
   5   8  -3   1015.40    915.70    119.40     45 o
   5   9  -3     99.11    309.50     99.20     45 o
   6  -2  -2   8271.30  10147.50    263.00     45 o
   6  -1  -2  31377.00  32831.60    399.80     45 o
   6   5  -3   9781.20   6137.80    205.90     45 o
   6   6  -3    885.25   1493.60    146.10     45 o
   7  -7  -2   1685.80   1642.40    131.50     45 o
   7  -6  -2    795.36   1046.30    134.50     45 o
   7  -5  -2   3986.80   2237.80    153.60     45 o
   7  -4  -2  12962.00  10902.80    240.50     45 o
   7   3  -3   4327.50   6232.80    208.60     45 o
   7   4  -3   8921.60  10358.10    250.80     45 o
   7   9  -4    269.45    174.50     95.20     45 <
   8  -9  -2    460.32    285.30     96.50     45 <
   8  -8  -2    485.69    476.20    105.30     45 o
   8   0  -3  16431.00  18129.70    302.40     45 o
   8   1  -3  24238.00  22714.90    333.40     45 o
   8   7  -4    372.90    501.80    112.10     45 o
   8   8  -4    135.10     18.10     92.40     45 <
   9  -4  -3   2759.70   3516.60    166.20     45 o
   9  -3  -3   1082.10   2637.60    159.40     45 o
   9  -2  -3   7852.80  11309.80    247.10     45 o
   9  -1  -3   4542.00   7802.40    224.70     45 o
   9   4  -4   5002.10   6409.50    195.10     45 o
   9   5  -4    916.52   1430.20    130.10     45 o
   9   6  -4    508.12    946.10    121.20     45 o
  10  -7  -3    125.37    359.60     99.00     45 o
  10  -6  -3    454.75    484.60    108.90     45 o
  10  -5  -3    610.66   1650.00    135.00     45 o
  10   2  -4   1932.90   3019.90    162.80     45 o
  10   3  -4   5302.70   6275.40    192.30     45 o
  11  -2  -4   1916.80   2800.40    154.20     45 o
  11  -1  -4   1700.90   1576.30    135.60     45 o
  11   0  -4   6225.10   4390.40    172.00     45 o
  11   1  -4    666.08   2318.10    142.60     45 o
  11   5  -5    426.27    670.90    113.30     45 o
  11   6  -5     99.74    341.90     94.00     45 o
  12  -5  -4    270.57    535.80    101.20     45 o
  12  -4  -4   1910.70   1657.70    121.40     45 o
  12  -3  -4   1828.70   1090.10    120.30     45 o
  12   3  -5    582.13   1021.40    120.70     45 o
  12   4  -5   2002.00   2012.20    130.10     45 o
  12   5  -5    311.57    671.30    104.50     45 o
  13   0  -5    635.12   1014.90    114.80     45 o
  13   1  -5    166.66    815.80    109.80     45 o
  13   2  -5    719.06   1128.70    120.90     45 o
 -14   0   4    114.06    170.50     87.10     46 <
 -13  -4   4    185.12    330.70     93.60     46 o
 -13  -3   4    110.52    376.10     94.50     46 o
 -13  -2   4    447.89    282.90     99.70     46 <
 -13  -1   4    113.89    713.90    100.80     46 o
 -12  -5   4    671.93    937.00    111.50     46 o
 -12  -4   4     71.14    511.20    105.70     46 o
 -12  -3   4   1169.80   1150.50    114.30     46 o
 -12   3   3   1161.50   1101.90    113.90     46 o
 -12   4   3    215.88    328.60     99.80     46 o
 -12   5   3    599.07    568.60    101.40     46 o
 -11   1   3    599.62    737.20    118.80     46 o
 -11   2   3    502.85   1739.10    134.20     46 o
 -11   3   3    763.68    932.70    118.70     46 o
 -10  -2   3   2411.20   3557.00    163.70     46 o
 -10  -1   3   1586.50   2019.50    151.30     46 o
 -10   0   3   1886.30   4825.50    182.50     46 o
 -10   1   3   5865.00   8714.20    217.30     46 o
 -10   6   2   1480.30   1207.30    114.70     46 o
 -10   7   2    930.95    575.20    107.30     46 o
  -9  -5   3   1126.40   1261.10    133.80     46 o
  -9  -4   3   2420.20   2461.60    152.40     46 o
  -9  -3   3   1261.10   2145.30    149.90     46 o
  -9  -2   3  10098.00  11829.10    252.00     46 o
  -9   5   2    406.91    476.70    113.40     46 o
  -9   6   2    685.47    899.80    120.60     46 o
  -8  -8   3   1124.00   1103.40    117.30     46 o
  -8  -7   3    733.68   1539.60    134.20     46 o
  -8  -6   3   1417.70   1895.90    149.20     46 o
  -8  -5   3   4924.40   5298.90    195.60     46 o
  -8   3   2   5883.90   5217.00    189.20     46 o
  -8   4   2   1736.40   1831.20    145.60     46 o
  -8   9   1    195.94    337.60     91.50     46 o
  -7  -9   3    556.88    987.80    108.90     46 o
  -7   1   2  30064.00  18254.90    307.40     46 o
  -7   2   2  14387.00  12981.20    269.20     46 o
  -7   7   1   5997.60   2546.60    149.90     46 o
  -7   8   1    518.43    494.80    104.80     46 o
  -7   9   1   1380.30    658.00    103.50     46 o
  -6  -2   2   7021.60   9937.20    262.00     46 o
  -6  -1   2  41921.00  34788.50    408.70     46 o
  -6   6   1    607.72    818.80    129.20     46 o
  -6   7   1   1089.90    904.00    121.90     46 o
  -5  -7   2   2752.20   4720.80    184.10     46 o
  -5  -6   2   5084.60   7025.90    218.70     46 o
  -5  -5   2  11813.00  14963.50    283.90     46 o
  -5  -4   2  16275.00  14549.70    289.30     46 o
  -5   4   1   1915.60   2226.10    168.20     46 o
  -5   5   1   3495.90   3911.30    181.50     46 o
  -5   9   0   1826.90   1337.60    122.30     46 o
  -4 -10   2    197.90    411.80    104.00     46 o
  -4  -9   2    226.46    401.80    113.60     46 o
  -4  -8   2    238.18    643.00    125.60     46 o
  -4  -7   2  10235.00  10452.00    240.90     46 o
  -4   2   1  96718.00  84570.20    605.40     46 o
  -4   8   0   2278.50   1471.60    134.50     46 o
  -2  -5   1  16486.00  18072.40    315.20     46 o
  -2  -4   1  47826.00  42203.90    447.50     46 o
  -2  10  -1    436.91    256.50    102.90     46 <
  -1 -10   1    889.94    933.60    112.70     46 o
  -1  -9   1   1204.50   1424.30    130.50     46 o
  -1  -8   1    413.41    981.40    133.00     46 o
  -1  -7   1   1902.40   2967.10    163.90     46 o
  -1   8  -1    731.42    473.00    118.30     46 o
  -1   9  -1   1083.40    601.80    112.10     46 o
  -1  10  -1    378.75    944.40    108.60     46 o
   1   5  -1  14069.00  11791.80    268.20     46 o
   1  10  -2    132.45    315.40     95.90     46 o
   2 -10   0    919.92    627.60    109.40     46 o
   2  -8   0   3682.50   3964.50    169.30     46 o
   2  -6   0   8431.60   7811.40    228.20     46 o
   2   9  -2   1021.20    876.80    114.30     46 o
   2  10  -2    156.51    404.10     92.40     46 o
   3   0  -1  79579.00  70457.30    563.50     46 o
   3   7  -2    485.84   1361.60    137.20     46 o
   3   8  -2    941.40   1391.20    131.90     46 o
   4  -4  -1  19169.00  25083.20    349.80     46 o
   4  -3  -1  30414.00  30566.60    390.10     46 o
   4   5  -2   5430.00   9439.10    247.50     46 o
   4   6  -2   7762.80   7202.80    215.40     46 o
   4  10  -3    132.11    253.40     91.70     46 <
   5 -10  -1     73.64    247.00     91.40     46 <
   5  -9  -1    198.93    287.50    102.50     46 <
   5  -8  -1    395.08    454.80    114.00     46 o
   5  -7  -1    930.68   1450.80    135.70     46 o
   5  -6  -1   5755.60   5291.70    192.30     46 o
   5   3  -2  22449.00  29919.20    387.20     46 o
   5   8  -3    320.36    529.00    111.70     46 o
   5   9  -3    219.16    297.50     99.70     46 <
   5  10  -3    242.10    322.60     96.00     46 o
   6   0  -2   9388.70  12050.80    275.80     46 o
   6   7  -3    634.38   1600.30    133.10     46 o
   6   8  -3   1848.50   1511.40    125.00     46 o
   7  -5  -2   4324.10   4474.00    181.30     46 o
   7  -4  -2   2105.30   3446.50    172.60     46 o
   7  -3  -2   4679.20   5099.00    199.40     46 o
   7   4  -3  26442.00  18123.60    300.80     46 o
   7   5  -3   7895.20   7065.70    208.60     46 o
   8  -9  -2    354.35    133.20     90.90     46 <
   8  -8  -2    119.78    255.70     94.50     46 <
   8  -7  -2    359.99    449.80    105.10     46 o
   8  -6  -2    541.19    661.70    117.00     46 o
   8   2  -3  10495.00   9733.30    240.50     46 o
   8   3  -3  17990.00  15981.00    288.40     46 o
   8   8  -4    262.89    592.10    101.80     46 o
   9  -2  -3   5862.30   8764.30    227.00     46 o
   9  -1  -3   8524.00   8575.00    222.50     46 o
   9   0  -3   9208.10   8357.10    228.70     46 o
   9   6  -4    391.48   1055.70    119.40     46 o
   9   7  -4    223.68    576.60    112.50     46 o
  10  -7  -3    389.61    324.00     98.30     46 o
  10  -6  -3    487.49    367.90    103.90     46 o
  10  -5  -3    260.84   1034.60    116.60     46 o
  10  -4  -3   2787.70   2745.10    148.20     46 o
  10  -3  -3   1128.10   1165.40    131.30     46 o
  10   3  -4   6471.00   8523.40    215.10     46 o
  10   4  -4   1248.60   2340.40    143.70     46 o
  10   5  -4   3221.70   2936.40    157.30     46 o
  11   1  -4    591.12   1422.00    133.20     46 o
  11   2  -4   6262.90   3798.40    165.00     46 o
  11   3  -4   1585.90   1300.00    128.40     46 o
  12  -4  -4    951.37    948.50    110.40     46 o
  12  -3  -4    646.87    721.70    117.90     46 o
  12  -2  -4   1225.10   4088.00    158.90     46 o
  12  -1  -4   1231.10   1423.40    133.20     46 o
  12   0  -4   1216.10   1289.20    128.60     46 o
  12   5  -5    200.66    398.90    100.50     46 o
  13  -4  -4   1003.50    622.30    100.50     46 o
  13   2  -5   1120.10   1875.90    129.10     46 o
  13   3  -5    199.29    478.50    106.40     46 o
 -13  -4   4    237.12    531.50     98.80     47 o
 -13   3   3    633.66    757.10    102.50     47 o
 -13   4   3    722.50    864.20    101.70     47 o
 -12   1   3   1818.70   1907.10    130.80     47 o
 -12   2   3   2381.10   2089.80    131.70     47 o
 -12   3   3   1316.20   2046.30    127.30     47 o
 -11  -2   3    905.88    843.30    116.40     47 o
 -11  -1   3    985.48   1428.70    126.10     47 o
 -11   0   3   1159.50   1757.00    129.30     47 o
 -11   1   3    214.98    578.20    107.40     47 o
 -11   6   2   2318.30   1518.40    114.80     47 o
 -10  -5   3    523.25    855.10    109.70     47 o
 -10  -4   3    222.20    777.70    117.30     47 o
 -10  -3   3   1150.50   1474.00    135.20     47 o
 -10  -2   3   2478.90   2642.90    151.30     47 o
 -10   5   2    354.60    660.30    110.20     47 o
 -10   6   2   2282.70   1372.40    120.00     47 o
 -10   7   2    570.06    529.60    108.60     47 o
  -9  -8   3   2408.70    848.90    108.90     47 o
  -9  -7   3    790.56    697.80    107.80     47 o
  -9  -6   3   5091.70   5476.00    178.60     47 o
  -9  -5   3    347.24    832.70    117.10     47 o
  -9  -4   3   1616.30   2697.00    156.20     47 o
  -9   3   2    370.94    863.40    125.70     47 o
  -9   4   2   3310.70   3539.10    162.70     47 o
  -9   5   2   1709.30   1284.20    127.30     47 o
  -8  -8   3    623.38    912.10    107.50     47 o
  -8   1   2  14962.00  12823.50    261.10     47 o
  -8   2   2   1804.20   1868.50    153.60     47 o
  -8   3   2   4586.00   5573.80    194.90     47 o
  -8   8   1   1313.20   1308.70    120.00     47 o
  -8   9   1    170.01    263.50     89.70     47 <
  -7  -1   2  16848.00  12707.70    266.80     47 o
  -7   0   2   6735.90  11875.00    264.10     47 o
  -7   7   1   1968.10   2022.60    134.60     47 o
  -7   8   1   1501.30    875.00    110.20     47 o
  -6  -5   2  16857.00  18269.30    303.90     47 o
  -6  -4   2   6239.90   5775.30    203.60     47 o
  -6  -3   2  13846.00  14201.20    286.80     47 o
  -6   5   1   3351.00   1912.60    148.90     47 o
  -6   6   1   1739.30   1570.30    142.90     47 o
  -5 -10   2    199.71    489.20     98.90     47 o
  -5  -9   2    409.88   1247.20    122.50     47 o
  -5  -8   2   1369.30   1910.30    142.30     47 o
  -5  -7   2   2537.70   3567.70    165.30     47 o
  -5  -6   2   8189.30   5346.50    196.30     47 o
  -5   3   1   6219.80   8546.10    242.90     47 o
  -5   4   1   3518.80   3632.20    178.80     47 o
  -5   9   0   1651.20   1027.70    115.10     47 o
  -4 -10   2    437.60    678.10    105.40     47 o
  -4   1   1  54333.00  43804.90    454.00     47 o
  -4   8   0   1149.10   1343.00    127.10     47 o
  -3  -2   1  64266.00  65444.40    540.90     47 o
  -2  -7   1  11743.00  11984.90    254.40     47 o
  -2  -6   1  21407.00  24593.00    345.60     47 o
  -2  -5   1  12678.00  15848.80    297.70     47 o
  -2  -4   1  60748.00  58710.40    512.90     47 o
  -2  10  -1    967.16    936.00    114.60     47 o
  -1 -10   1    151.78    242.40    100.70     47 <
  -1  -9   1    932.46    940.80    121.30     47 o
  -1  -8   1    507.58   1467.80    137.00     47 o
  -1   9  -1    803.04    413.80    113.00     47 o
  -1  10  -1    159.48    318.80     97.20     47 o
   1   5  -1  12044.00  13889.80    284.10     47 o
   1   6  -1   4827.60   9265.90    230.40     47 o
   2 -10   0    712.39    928.30    111.70     47 o
   2  -8   0   2731.90   4042.00    167.10     47 o
   2  -6   0   5098.50   4689.10    194.70     47 o
   2   4  -1  69953.00  49681.90    480.00     47 o
   2   9  -2   1218.70   1281.20    129.90     47 o
   2  10  -2    241.55    422.70     99.50     47 o
   3   7  -2   3608.50   1784.20    153.80     47 o
   3   8  -2    321.61    562.30    124.90     47 o
   3   9  -2   1022.80   1675.10    127.20     47 o
   4  -3  -1  49964.00  45521.70    457.40     47 o
   4   6  -2   3282.90   4377.10    188.80     47 o
   4   7  -2  13332.00  13184.00    255.00     47 o
   5 -10  -1    187.21    240.40     90.30     47 <
   5  -9  -1    237.19    915.30    111.20     47 o
   5  -8  -1    165.87    472.20    108.00     47 o
   5  -7  -1    951.26   1614.30    134.90     47 o
   5  -6  -1   2001.60   2166.20    148.20     47 o
   5  -5  -1   8791.50  13292.70    263.80     47 o
   5   3  -2  65800.00  59333.00    510.50     47 o
   5   4  -2  13948.00  14906.00    291.50     47 o
   5   9  -3    238.13    417.50    103.60     47 o
   5  10  -3    597.82    455.20     97.60     47 o
   6   1  -2  41171.00  36500.50    415.10     47 o
   6   2  -2   8278.90  12293.00    276.50     47 o
   6   8  -3   1623.10   1338.70    126.90     47 o
   6   9  -3    508.40    408.60     99.60     47 o
   7  -3  -2   4699.80   4963.00    193.70     47 o
   7  -2  -2  13544.00  19482.40    307.90     47 o
   7  -1  -2  21223.00  18911.90    311.50     47 o
   7   6  -3   1546.50   2807.00    167.80     47 o
   7   7  -3   1651.00   2749.80    151.10     47 o
   8  -9  -2    699.22    544.90     92.10     47 o
   8  -8  -2    855.45    931.60    107.10     47 o
   8  -7  -2    138.76    358.80     97.70     47 o
   8  -6  -2    954.63    933.30    118.80     47 o
   8  -5  -2   2767.90   3687.20    167.10     47 o
   8  -4  -2   1883.10   1496.70    144.40     47 o
   8   3  -3  18481.00  16462.20    287.90     47 o
   8   4  -3   3286.20   4006.40    178.50     47 o
   8   5  -3   3659.50   5367.70    190.00     47 o
   9   0  -3  10161.00   6321.10    204.30     47 o
   9   1  -3   4224.20   4422.50    176.40     47 o
   9   2  -3  15705.00  14335.90    267.50     47 o
   9   7  -4    713.58   1106.30    116.50     47 o
   9   8  -4    596.82   1028.70    104.70     47 o
  10  -4  -3   2445.10   2495.00    145.10     47 o
  10  -3  -3    784.48    823.40    122.80     47 o
  10  -2  -3   2839.00   3963.50    166.20     47 o
  10  -1  -3   1145.00   1215.90    138.70     47 o
  10   5  -4   2589.90   3981.20    165.20     47 o
  10   6  -4    779.75   1596.60    125.20     47 o
  10   7  -4    462.71    695.50    106.80     47 o
  11  -6  -3    245.72    227.60     93.40     47 <
  11  -5  -3    118.68    160.60     94.70     47 <
  11  -4  -3    324.99    264.50    104.20     47 <
  11   3  -4   2973.00   2436.00    138.60     47 o
  11   4  -4   8265.50   4956.80    171.90     47 o
  11   5  -4    683.01    626.70    112.00     47 o
  12   0  -4   2639.30   3363.90    154.00     47 o
  12   1  -4   1470.60   1036.30    119.90     47 o
  12   2  -4   1025.90   1514.00    127.80     47 o
  13  -4  -4    248.91    407.30     93.20     47 o
  13  -3  -4    507.15   1155.90    107.80     47 o
  13  -2  -4    118.31    357.10     94.70     47 o
  13  -1  -4    408.59    402.20    102.90     47 o
 -13   0   3   1069.30   1355.90    121.30     48 o
 -13   1   3     56.34    256.70     96.30     48 <
 -13   2   3   1371.10   1048.30    112.40     48 o
 -13   3   3    379.42    269.40     93.20     48 <
 -12  -2   3   2963.80   2072.90    132.60     48 o
 -12  -1   3   1395.20   1533.00    126.70     48 o
 -12   0   3    690.00    940.50    114.90     48 o
 -12   1   3   2536.30   1760.60    133.00     48 o
 -11  -6   3    356.37    613.20    103.70     48 o
 -11  -5   3    599.33    792.40    109.60     48 o
 -11  -4   3    186.32    649.90    112.40     48 o
 -11  -3   3    575.03    854.50    113.80     48 o
 -11  -2   3    609.48    450.30    113.30     48 o
 -11  -1   3    847.32   2035.20    135.00     48 o
 -11   5   2    650.46    731.50    111.10     48 o
 -11   6   2    407.66    685.90    107.00     48 o
 -10  -7   3    136.18    257.50     97.40     48 <
 -10  -6   3    382.42    800.20    112.10     48 o
 -10  -5   3    213.64    937.20    116.50     48 o
 -10  -4   3    425.87    387.40    116.10     48 o
 -10   4   2   3531.60   3458.60    163.50     48 o
 -10   5   2    928.19   1156.90    116.90     48 o
 -10   6   2   2303.70   1912.60    129.30     48 o
  -9  -8   3   1244.80    809.90    105.30     48 o
  -9   2   2   1140.70   1751.80    141.00     48 o
  -9   3   2    933.28    863.70    128.30     48 o
  -9   4   2   4825.30   4116.40    171.40     48 o
  -8   0   2   1855.20   2285.00    160.40     48 o
  -8   1   2   5682.60   4666.20    190.90     48 o
  -8   7   1    242.98    551.80    108.50     48 o
  -8   8   1    920.45   1143.30    118.10     48 o
  -8   9   1    218.65    403.00     93.80     48 o
  -7  -4   2   4220.40   5618.10    199.90     48 o
  -7  -3   2   7973.00   8772.60    227.70     48 o
  -7  -2   2   4779.90   7125.70    220.10     48 o
  -7  -1   2  16598.00  12217.20    262.20     48 o
  -7   6   1   1660.20   2031.70    141.10     48 o
  -7   7   1   2861.40   1885.90    137.30     48 o
  -6  -9   2   1915.10   1664.70    132.10     48 o
  -6  -8   2    967.93   2743.50    151.20     48 o
  -6  -7   2    957.26   1806.50    143.10     48 o
  -6  -6   2   2301.40   2723.20    166.60     48 o
  -6  -5   2  11228.00  13991.40    276.50     48 o
  -6  -4   2  10233.00   7325.50    222.90     48 o
  -6   4   1   1021.00   1831.70    152.50     48 o
  -6   5   1   1036.60   2486.90    157.40     48 o
  -6   6   1    244.31    411.30    124.80     48 o
  -5 -10   2    982.54    531.00    103.80     48 o
  -5  -9   2   1709.40   1436.90    128.70     48 o
  -5  -8   2   4158.50   4768.40    178.80     48 o
  -5   3   1   5881.20   8011.70    232.60     48 o
  -5   9   0   1062.50    789.10    113.30     48 o
  -4   0   1  73438.00  78081.70    585.30     48 o
  -4   1   1  52976.00  47432.20    471.30     48 o
  -4   8   0   3069.40   1858.70    134.30     48 o
  -3  -3   1 100870.00  88880.10    620.40     48 o
  -3  -2   1  56693.00  50320.40    484.60     48 o
  -2 -10   1   2812.00   1774.50    131.70     48 o
  -2  -9   1    795.51   1084.10    125.60     48 o
  -2  -8   1   7389.20   6024.50    196.30     48 o
  -2  -7   1   6254.40   5962.50    203.50     48 o
  -2  -6   1  12707.00  12742.50    271.10     48 o
  -2  -5   1  19260.00  16427.50    301.00     48 o
  -2  10  -1    437.94    493.10    108.20     48 o
  -1 -10   1    763.34    824.90    112.80     48 o
  -1  -9   1    419.52   1483.80    132.30     48 o
  -1   9  -1    752.11    655.70    117.00     48 o
  -1  10  -1     83.78    195.60     91.80     48 <
   1   6  -1   1610.50   3097.80    177.70     48 o
   1   7  -1   2646.80   2544.00    162.30     48 o
   2 -10   0   1497.20    767.60    111.80     48 o
   2  -8   0   1566.40   1980.70    143.10     48 o
   2  -6   0   7652.10   5729.70    206.70     48 o
   2   4  -1  27124.00  42445.90    454.70     48 o
   2  10  -2    215.96    449.50    102.20     48 o
   3   2  -1  43078.00  51576.30    492.50     48 o
   3   8  -2    626.82    931.60    121.20     48 o
   3   9  -2    658.47    742.00    113.30     48 o
   3  10  -2    235.69    140.90     96.70     48 <
   4  -1  -1  50849.00  47880.80    470.30     48 o
   4   6  -2   6995.90   6397.90    211.50     48 o
   4   7  -2   5308.20   7346.80    210.80     48 o
   4   8  -2    525.49    745.20    122.30     48 o
   5 -10  -1    213.92    259.20     93.60     48 <
   5  -9  -1    208.97    245.90    101.40     48 <
   5  -8  -1    425.97    449.40    111.40     48 o
   5  -7  -1    453.26    770.40    124.30     48 o
   5  -6  -1   3832.40   3580.20    174.60     48 o
   5  -5  -1   2802.90   3390.90    174.80     48 o
   5  -4  -1   3917.80   4055.60    189.40     48 o
   5   4  -2  32217.00  28393.00    368.50     48 o
   5   5  -2  14064.00  12027.60    266.50     48 o
   5  10  -3    187.10    115.40     96.90     48 <
   6  -9  -1    139.38    450.50    101.20     48 o
   6   2  -2   6739.30  10597.80    260.90     48 o
   6   3  -2  17916.00  15834.00    299.90     48 o
   6   9  -3    536.17    494.80    102.40     48 o
   7  -1  -2  21756.00  17119.30    298.90     48 o
   7   0  -2  14752.00  14008.10    284.30     48 o
   7   7  -3   1705.30   1534.00    131.30     48 o
   7   8  -3    993.94   1453.80    131.30     48 o
   8  -9  -2    374.87    549.30     93.80     48 o
   8  -8  -2    631.01    411.60     97.90     48 o
   8  -7  -2    181.39    327.30    100.10     48 o
   8  -6  -2    328.73    708.70    121.30     48 o
   8  -5  -2   2246.60   2741.40    156.20     48 o
   8  -4  -2   4094.10   3420.60    163.40     48 o
   8  -3  -2   1950.00   2529.50    160.50     48 o
   8   5  -3   3036.40   4179.70    182.60     48 o
   8   6  -3   1052.90   1014.00    137.80     48 o
   9  -8  -2    612.51    246.10     93.40     48 <
   9  -7  -2    402.18    332.10     97.00     48 o
   9   2  -3   9325.60   9951.40    233.50     48 o
   9   3  -3    664.42   1699.90    148.80     48 o
   9   4  -3   3172.30   3675.60    174.30     48 o
  10  -1  -3   2906.00   2265.50    146.30     48 o
  10   0  -3    789.19   1425.40    137.80     48 o
  10   1  -3   1446.50   2325.20    151.90     48 o
  10   7  -4   1214.20   1204.30    117.30     48 o
  11  -6  -3     91.57    402.30     96.30     48 o
  11  -5  -3    242.52    362.50    101.60     48 o
  11  -4  -3    784.85   1329.40    117.20     48 o
  11  -3  -3    871.67    409.50    108.70     48 o
  11  -2  -3   2364.20   4773.10    166.70     48 o
  11   5  -4    675.37    966.60    120.80     48 o
  11   6  -4    864.29    706.90    112.20     48 o
  12   2  -4    594.32    756.40    110.40     48 o
  12   3  -4    824.49   1424.50    122.80     48 o
  12   4  -4    300.97    502.10    103.60     48 o
  12   5  -4    992.32    902.10    106.10     48 o
  13  -2  -4    489.55    729.40    103.30     48 o
  13  -1  -4    268.54   1168.20    112.00     48 o
  13   0  -4    233.06    456.90     99.60     48 o
  13   1  -4    126.82    331.30     98.10     48 o
  13   2  -4    421.21    397.40     95.00     48 o
 -14  -1   3   1539.30   1068.40    107.60     49 o
 -14   0   3    463.46    665.90     99.30     49 o
 -14   1   3   1266.40   1492.50    113.50     49 o
 -13  -4   3    961.38   1046.60    103.20     49 o
 -13  -3   3    499.82    563.50     96.70     49 o
 -13  -2   3    301.50    721.20    107.90     49 o
 -13  -1   3    109.69    191.50     94.90     49 <
 -13   0   3   1613.80   1217.00    118.70     49 o
 -13   1   3     96.02    218.30     95.70     49 <
 -12  -5   3   1047.60    927.70    107.20     49 o
 -12  -4   3    301.38    214.30     99.00     49 <
 -12  -3   3   1280.00   1175.90    120.10     49 o
 -12  -2   3   2337.80   1720.00    126.00     49 o
 -12   5   2    440.47    152.80     94.40     49 <
 -11  -6   3    314.94    401.10     93.70     49 o
 -11  -5   3    263.89    671.80    101.10     49 o
 -11   4   2   3724.40   2281.80    135.60     49 o
 -11   5   2    310.67    330.10    100.40     49 o
 -11   6   2    740.82    652.20    103.90     49 o
 -10   2   2   4616.70   5344.30    182.60     49 o
 -10   3   2   2282.50   2311.40    146.40     49 o
 -10   4   2   5260.50   4285.00    168.70     49 o
  -9   0   2   8219.70   7294.00    214.30     49 o
  -9   1   2   1580.70   1735.20    147.90     49 o
  -9   2   2   1330.60   1560.30    139.10     49 o
  -9   8   1    219.91    335.40     95.00     49 o
  -8  -4   2   1892.40   2958.00    162.40     49 o
  -8  -3   2   4156.40   7095.00    206.20     49 o
  -8  -2   2   2029.70   1927.00    151.90     49 o
  -8  -1   2   9932.30   8782.80    226.90     49 o
  -8   7   1    408.61    675.90    111.80     49 o
  -8   8   1   1261.50   1006.60    112.00     49 o
  -8   9   1    196.17    100.20     94.30     49 <
  -7  -9   2    942.24    732.00    113.70     49 o
  -7  -8   2    319.95    629.30    106.10     49 o
  -7  -7   2   1037.70   2045.00    140.00     49 o
  -7  -6   2   2442.40   2725.20    153.80     49 o
  -7  -5   2   8120.80   6619.60    204.60     49 o
  -7  -4   2   1373.90   2081.20    155.70     49 o
  -7   5   1   5156.80   6208.20    197.80     49 o
  -7   6   1   2236.70   1936.10    142.10     49 o
  -7   7   1   3591.40   2171.90    143.30     49 o
  -6  -9   2   1139.20   1207.50    119.40     49 o
  -6  -8   2   3685.50   4172.20    162.90     49 o
  -6  -7   2   1583.50   1673.40    139.40     49 o
  -6   4   1   1870.90   2154.20    158.50     49 o
  -6   5   1   1366.90   1321.20    141.00     49 o
  -5   2   1  27145.00  29333.20    371.60     49 o
  -5   3   1   2539.40   3967.50    194.40     49 o
  -5   9   0    913.13   1173.90    117.80     49 o
  -4  -1   1  62752.00  62315.50    527.50     49 o
  -4   0   1  73167.00  71642.30    564.00     49 o
  -4   8   0   2833.70   2080.50    141.80     49 o
  -3 -10   1     57.55    107.30     95.90     49 <
  -3  -9   1   5200.50   3570.40    160.80     49 o
  -3  -8   1    121.82    196.30    114.90     49 <
  -3  -7   1   9186.10   6572.20    211.40     49 o
  -3  -6   1    216.18    791.00    151.90     49 o
  -3  -5   1  37628.00  37161.80    417.80     49 o
  -3  -4   1   6446.00   6889.50    233.80     49 o
  -3  -3   1  76620.00  72136.60    568.70     49 o
  -2 -10   1   1445.00    708.70    116.30     49 o
  -2  -9   1    503.76    961.90    125.40     49 o
  -2  -8   1   4722.30   4986.90    184.80     49 o
  -2  -7   1  10405.00  10623.30    244.20     49 o
  -1   9  -1    383.42    464.00    105.90     49 o
  -1  10  -1     80.90    336.50     96.20     49 o
   1  -5   0  12598.00  23328.20    337.90     49 o
   1   6  -1   1789.50   3250.80    180.80     49 o
   1   7  -1    574.91   1824.10    156.60     49 o
   2 -10   0   1644.10    673.20    113.00     49 o
   2  -8   0   3490.20   5420.60    186.10     49 o
   2   4  -1  63319.00  53851.40    496.10     49 o
   2   5  -1  10238.00  12937.00    277.60     49 o
   3   2  -1  45372.00  38196.60    433.90     49 o
   3   9  -2    585.61    947.90    119.10     49 o
   3  10  -2    307.95    300.10     97.40     49 o
   4  -1  -1  64619.00  65338.80    543.00     49 o
   4   0  -1  84799.00  81444.60    596.90     49 o
   4   8  -2    849.76   1473.40    136.00     49 o
   4   9  -2     70.02    103.40    109.50     49 <
   5 -10  -1    190.96    377.30     89.10     49 o
   5  -9  -1    327.20    381.90    109.40     49 o
   5  -8  -1    586.72    322.10    109.30     49 <
   5  -7  -1    749.31    809.50    128.60     49 o
   5  -6  -1    926.13   1687.60    146.00     49 o
   5  -5  -1   2026.50   5909.20    204.60     49 o
   5  -4  -1   1353.00   2510.60    173.40     49 o
   5  -3  -1   2450.20   2815.00    194.50     49 o
   5   6  -2   7178.30   7011.30    211.90     49 o
   5   7  -2   7736.90   9803.00    235.40     49 o
   6  -9  -1    139.03    172.20     99.70     49 <
   6  -8  -1    175.93    472.20    107.60     49 o
   6   3  -2  27292.00  20978.80    325.10     49 o
   6   4  -2   3884.20   3266.20    184.10     49 o
   6   5  -2  17274.00  19234.30    311.20     49 o
   7   1  -2  19050.00  13551.80    273.40     49 o
   7   2  -2   4283.90   4641.20    197.10     49 o
   7   8  -3   1453.30   1596.90    129.10     49 o
   7   9  -3    708.06   1195.40    112.70     49 o
   8  -4  -2   1219.20   2391.20    155.10     49 o
   8  -3  -2   5764.40   5624.60    189.10     49 o
   8  -2  -2   2376.70   1677.60    150.70     49 o
   8  -1  -2   7991.60   8500.70    233.90     49 o
   8   6  -3   2435.70   3655.60    161.90     49 o
   8   7  -3   2655.30   1469.10    132.20     49 o
   8   8  -3    415.44    835.20    106.70     49 o
   9  -8  -2    580.50    487.10     97.00     49 o
   9  -7  -2    241.83    248.10     94.90     49 <
   9  -6  -2   1027.00    613.30    113.70     49 o
   9  -5  -2    193.29    213.90    110.30     49 <
   9  -4  -2   5145.90   3942.70    173.20     49 o
   9   4  -3   4302.30   5004.00    180.80     49 o
   9   5  -3   1683.20   1620.20    137.20     49 o
   9   6  -3   2757.30   3209.40    150.60     49 o
  10   1  -3   2567.20   4304.90    169.70     49 o
  10   2  -3   3108.40   3542.50    158.90     49 o
  10   3  -3   1397.60   3287.80    160.90     49 o
  10   4  -3    250.23    458.00    115.70     49 o
  11  -3  -3    709.27   1095.10    119.40     49 o
  11  -2  -3    559.06    981.20    118.70     49 o
  11  -1  -3    206.19    387.90    112.50     49 o
  11   0  -3    401.25   1037.80    120.80     49 o
  11   1  -3   1247.90   1454.10    131.50     49 o
  12  -5  -3    615.28    899.60    105.80     49 o
  12  -4  -3    153.64    261.50     95.30     49 <
  12  -3  -3   2592.60   1609.30    123.90     49 o
  12  -2  -3   3057.60   1962.80    127.40     49 o
  12   5  -4    847.62    886.20    105.60     49 o
  13   2  -4    524.80    496.40     99.10     49 o
  13   3  -4     73.68    276.30     93.70     49 <
  13   4  -4    201.17    321.00     94.70     49 o
  14   0  -4    306.32    260.20     92.10     49 <
 -14  -1   3    931.96    747.80    105.70     50 o
 -14   0   3    446.49    669.20    104.50     50 o
 -13  -4   3    888.43    740.40    100.80     50 o
 -13  -3   3    344.64    201.30     95.10     50 <
 -12   3   2   1271.00    911.90    114.40     50 o
 -12   4   2   1151.60    881.20    108.60     50 o
 -12   5   2    500.06    356.70    100.10     50 o
 -11   2   2   2750.00   2156.10    145.70     50 o
 -11   3   2   1597.40   1715.30    134.40     50 o
 -11   4   2   2509.70   2141.30    136.40     50 o
 -10  -1   2   2914.80   3118.20    158.70     50 o
 -10   0   2  13225.00  11586.20    251.80     50 o
 -10   1   2   2886.40   3423.70    167.90     50 o
 -10   2   2   5872.40   6435.50    196.10     50 o
  -9  -4   2   5350.20   4910.00    185.20     50 o
  -9  -3   2    942.36   1604.70    138.90     50 o
  -9  -2   2   1126.50   2003.20    148.50     50 o
  -9  -1   2    322.37    788.00    133.90     50 o
  -9   0   2  10123.00   8886.10    229.10     50 o
  -9   7   1    634.79    758.20    110.50     50 o
  -9   8   1    108.10    158.60     96.30     50 <
  -8  -9   2    526.69    472.20    104.90     50 o
  -8  -8   2    287.54    256.90    102.90     50 <
  -8  -7   2   1049.60   1057.30    116.00     50 o
  -8  -6   2    899.61    722.20    124.70     50 o
  -8  -5   2   2827.90   2874.20    163.40     50 o
  -8  -4   2   2528.10   3193.90    166.70     50 o
  -8  -3   2   5607.60   5713.70    197.90     50 o
  -8   6   1   4735.10   3722.20    171.10     50 o
  -8   7   1    129.71    403.70    104.50     50 o
  -8   8   1   1765.40   1702.00    128.90     50 o
  -7  -9   2    678.95    742.00    114.00     50 o
  -7  -8   2    362.21    689.70    115.20     50 o
  -7  -7   2    660.81   1290.20    133.00     50 o
  -7  -6   2   1701.30   1468.30    139.70     50 o
  -7   4   1   2760.80   2539.80    158.80     50 o
  -7   5   1   6899.70   7193.90    210.10     50 o
  -7   6   1   2393.50   2066.60    144.80     50 o
  -6   3   1   1699.70   2680.70    174.60     50 o
  -6   4   1   1118.50   1291.60    151.10     50 o
  -5   1   1   3273.20   3969.80    201.90     50 o
  -5   2   1  28530.00  25377.40    354.50     50 o
  -5   9   0   1752.30   1435.90    119.30     50 o
  -4  -1   1  53858.00  60499.90    523.60     50 o
  -4   8   0   3057.30   2195.70    142.90     50 o
  -3 -10   1    747.17    262.50    100.60     50 <
  -3  -9   1   4034.50   2527.60    152.20     50 o
  -3  -8   1    211.17    497.00    124.60     50 o
  -3  -7   1   3266.80   4457.10    187.60     50 o
  -3  -6   1    827.65   1303.90    158.20     50 o
  -3  -5   1  46641.00  39621.10    432.10     50 o
  -3  -4   1  11375.00  10745.00    266.00     50 o
  -2 -10   1   2260.70   1318.60    120.30     50 o
  -2  -9   1    590.73    605.90    122.70     50 o
  -2  -8   1   9225.90   7176.30    203.80     50 o
  -1  10  -1     28.12     34.90     98.40     50 <
   1  -9   0   5029.00   3062.70    154.00     50 o
   1  -7   0   5705.60   4034.20    185.60     50 o
   1  -5   0   3004.10   7547.50    233.70     50 o
   1   7  -1   4805.30   6146.10    204.10     50 o
   1   8  -1     99.29    207.90    122.60     50 <
   2 -10   0   1597.40    851.90    113.10     50 o
   2  -8   0   1545.10   1900.30    149.90     50 o
   2  -6   0   3969.60   4116.40    186.80     50 o
   2   5  -1  12895.00  15235.50    291.20     50 o
   2   6  -1  22666.00  21216.00    328.90     50 o
   3   4  -1  12502.00  12167.30    276.90     50 o
   3  10  -2    449.24    452.90    101.20     50 o
   4   0  -1  48989.00  72549.50    568.70     50 o
   4   1  -1  55766.00  57820.80    512.30     50 o
   4   8  -2    982.32   1207.60    127.10     50 o
   4   9  -2    342.05    677.90    111.90     50 o
   4  10  -2    966.95    876.90    113.60     50 o
   5 -10  -1    341.43    310.80     97.70     50 o
   5  -9  -1    303.74    313.50    105.20     50 <
   5  -8  -1    810.86    943.30    120.60     50 o
   5  -7  -1    283.92    493.70    122.50     50 o
   5  -6  -1   1453.90   1634.30    141.00     50 o
   5  -5  -1   2463.70   1772.20    152.80     50 o
   5  -4  -1   4365.80   3845.00    189.00     50 o
   5  -3  -1   1914.20   3200.60    189.50     50 o
   5  -2  -1  23106.00  22493.20    339.20     50 o
   5   7  -2   2687.00   3235.10    167.00     50 o
   5   8  -2   1555.30   1878.70    138.10     50 o
   6  -9  -1    219.14    109.40     94.90     50 <
   6  -8  -1     85.34    302.40    103.00     50 <
   6  -7  -1   1340.40   1393.10    130.20     50 o
   6  -6  -1    234.27    483.80    119.80     50 o
   6   5  -2  18717.00  18950.80    307.50     50 o
   6   6  -2   3702.00   2949.90    170.10     50 o
   7   2  -2   5319.70   5308.70    199.10     50 o
   7   3  -2   5354.90   6153.50    201.20     50 o
   7   4  -2   1863.10   2224.80    162.60     50 o
   8  -1  -2   6723.20   8096.30    222.60     50 o
   8   0  -2   4153.40   4191.30    181.90     50 o
   8   1  -2   9516.20  10478.20    243.60     50 o
   8   8  -3    460.79    843.90    114.60     50 o
   9  -8  -2    335.17    422.70     96.40     50 o
   9  -7  -2    409.37    191.40     97.90     50 <
   9  -6  -2   1241.60    694.30    114.10     50 o
   9  -5  -2    335.58     76.60    108.60     50 <
   9  -4  -2   5222.00   4415.10    171.80     50 o
   9  -3  -2    172.16    413.30    121.20     50 o
   9  -2  -2    577.40   1074.80    132.30     50 o
   9   6  -3   2735.80   2338.00    145.20     50 o
   9   7  -3    343.19    398.10    109.20     50 o
   9   8  -3   1318.30    904.20    107.60     50 o
  10  -7  -2   1284.60    961.10    108.80     50 o
  10  -6  -2   1991.40   1797.40    126.10     50 o
  10   4  -3    347.19    281.80    111.40     50 <
  10   5  -3    717.36   1867.90    133.60     50 o
  10   6  -3    378.17    756.10    105.40     50 o
  11   1  -3    622.87   1296.10    128.10     50 o
  11   2  -3    464.57    833.20    119.40     50 o
  11   3  -3    852.00    868.00    122.80     50 o
  12  -5  -3    999.84    703.40    100.90     50 o
  12  -4  -3    104.22    273.10     90.50     50 o
  12  -3  -3   1603.90   1378.20    121.20     50 o
  12  -2  -3   1068.80    841.90    116.80     50 o
  12  -1  -3   2224.50   2166.40    127.10     50 o
  12   0  -3    172.17    386.80     99.90     50 o
  12   1  -3   2267.30   1608.50    128.80     50 o
  13  -4  -3    438.66    674.50     99.60     50 o
  13  -3  -3    156.48    161.40     86.80     50 <
  13   4  -4    293.91    307.70     97.40     50 o
 -13   2   2    641.04    700.20    104.90     51 o
 -13   3   2    466.51    348.10     97.50     51 o
 -13   4   2    155.35    215.60     88.80     51 <
 -12   0   2   1063.20   1299.80    124.20     51 o
 -12   1   2    333.58   1059.20    117.00     51 o
 -12   2   2   1182.80   1821.30    125.70     51 o
 -12   3   2   1051.60    771.80    108.40     51 o
 -12   4   2    165.42    383.70     99.90     51 o
 -11  -2   2   1566.70   1906.60    138.70     51 o
 -11  -1   2   2362.30   2243.50    143.30     51 o
 -11   0   2   3644.40   3834.80    165.10     51 o
 -11   1   2   1149.10   1585.70    135.10     51 o
 -11   2   2   1713.20   1694.80    136.30     51 o
 -10  -7   2    512.54    423.50    102.70     51 o
 -10  -6   2   2175.30   2239.50    134.80     51 o
 -10  -5   2    871.72    776.10    112.90     51 o
 -10  -4   2   4826.30   3289.70    159.20     51 o
 -10  -3   2   2882.50   2759.50    149.60     51 o
 -10  -2   2   7801.50   6793.60    200.20     51 o
 -10  -1   2   1692.70   2261.60    148.40     51 o
 -10   0   2  13436.00  10739.30    238.90     51 o
 -10   7   1    556.93    420.30    103.60     51 o
  -9  -8   2    600.90    645.90    100.50     51 o
  -9  -7   2    204.74    647.60    106.10     51 o
  -9  -6   2   1817.30   1229.60    117.90     51 o
  -9  -5   2    282.63    324.90    107.70     51 o
  -9  -4   2   5434.80   4707.10    178.10     51 o
  -9  -3   2    831.15   1256.00    133.40     51 o
  -9   6   1    173.16    399.60    105.10     51 o
  -9   7   1    553.49    851.50    111.20     51 o
  -9   8   1    127.55    132.80     92.00     51 <
  -8  -9   2    629.83    920.80    103.90     51 o
  -8  -8   2    880.80    621.20    104.30     51 o
  -8  -7   2    916.13   1075.40    119.00     51 o
  -8   5   1   2154.90   2071.00    145.70     51 o
  -8   6   1   3305.70   2826.20    154.60     51 o
  -8   7   1    208.05    478.50    105.10     51 o
  -7   3   1  24133.00  19814.30    312.80     51 o
  -7   4   1   2052.30   3165.60    173.80     51 o
  -7   5   1   5892.00   7262.20    209.40     51 o
  -6   2   1   4079.50   6527.90    220.80     51 o
  -6   3   1   6276.70   6564.20    209.80     51 o
  -5  -1   1   1020.70   1567.80    189.80     51 o
  -5   0   1  14157.00  15331.70    293.00     51 o
  -5   9   0    592.55    832.60    110.20     51 o
  -4 -10   1   1101.90    581.20    106.70     51 o
  -4  -9   1   1579.80   1391.70    125.40     51 o
  -4  -8   1   3508.30   2551.50    153.00     51 o
  -4  -7   1   6028.60   5444.30    195.10     51 o
  -4  -6   1  13249.00   8187.50    231.40     51 o
  -4  -5   1   6098.80   5139.20    208.50     51 o
  -4  -4   1  15238.00  17689.20    316.50     51 o
  -4  -3   1  59436.00  56187.70    502.70     51 o
  -4   8   0   1440.30   1857.90    137.90     51 o
  -3 -10   1     35.49    130.80     92.10     51 <
  -3  -9   1   3780.90   2427.30    145.10     51 o
  -3  -8   1     47.78    340.10    111.80     51 o
  -3  -7   1   5575.60   5973.50    200.30     51 o
  -3  -6   1   4029.70   3387.30    181.70     51 o
  -1  10  -1     57.82    287.30     97.10     51 <
   1  -9   0   2937.20   2485.50    144.80     51 o
   1  -7   0   4825.70   3815.40    180.80     51 o
   1  -5   0    936.69   3717.70    197.40     51 o
   1   7  -1   2824.80   2793.80    168.60     51 o
   1   8  -1    671.72   1341.00    135.80     51 o
   1   9  -1    545.15   1081.90    120.50     51 o
   2 -10   0   1661.10    792.50    111.50     51 o
   2  -8   0   2415.70   2252.80    146.60     51 o
   2   6  -1  20277.00  20678.80    330.10     51 o
   2   7  -1   8316.30   8506.50    231.50     51 o
   3   4  -1  10798.00  10604.80    271.50     51 o
   3   5  -1  47919.00  48457.30    470.80     51 o
   4   1  -1  65097.00  75155.50    574.20     51 o
   4  10  -2   1393.20   1856.20    126.20     51 o
   5 -10  -1     49.23    328.10     97.00     51 o
   5  -9  -1    335.12    265.80    102.60     51 <
   5  -4  -1   2339.80   3736.90    176.20     51 o
   5  -3  -1   1824.70   2138.90    166.70     51 o
   5  -2  -1  15694.00  18192.60    313.20     51 o
   5  -1  -1    744.98   1300.20    181.40     51 o
   5   8  -2   1526.90   2311.10    148.00     51 o
   5   9  -2   1052.20   1180.00    123.00     51 o
   5  10  -2    814.42   1263.10    114.80     51 o
   6  -9  -1    264.58    386.10     99.20     51 o
   6  -8  -1    174.29    245.50    102.60     51 <
   6  -7  -1    710.99    779.50    120.40     51 o
   6  -6  -1    335.21    621.30    123.10     51 o
   6  -5  -1    747.21   1495.70    138.50     51 o
   6  -4  -1    661.72    963.10    142.20     51 o
   6   6  -2   2083.20   3507.10    178.40     51 o
   6   7  -2   2359.70   3433.40    165.50     51 o
   6   8  -2   1533.40   2901.40    147.60     51 o
   7   4  -2   2090.20   3227.60    171.60     51 o
   7   5  -2  11587.00  11064.60    244.00     51 o
   7   6  -2    487.46   1474.70    136.80     51 o
   8   1  -2  10870.00  14366.60    271.40     51 o
   8   2  -2   1982.20   1396.10    150.90     51 o
   8   3  -2   4071.00   3483.10    174.60     51 o
   8   4  -2   5918.60   5191.40    190.80     51 o
   9  -4  -2   5865.40   4269.90    168.70     51 o
   9  -3  -2    386.17    508.20    119.90     51 o
   9  -2  -2    601.09    937.60    132.80     51 o
   9  -1  -2    510.44    750.40    131.20     51 o
   9   0  -2  11304.00  11477.20    250.00     51 o
   9   1  -2    646.57   2042.40    151.50     51 o
   9   8  -3    519.21    728.20    105.70     51 o
  10  -7  -2    551.05    345.40     97.10     51 o
  10  -6  -2   1992.20   1137.70    118.90     51 o
  10  -5  -2    444.80    446.90    102.70     51 o
  10  -4  -2   4179.70   3518.10    161.20     51 o
  10  -3  -2   4709.50   3545.50    163.20     51 o
  10   6  -3    340.70    584.60    104.60     51 o
  10   7  -3   1090.30   1004.20    109.20     51 o
  11   4  -3    554.30    358.60    109.40     51 o
  11   5  -3    169.31    372.80     99.90     51 o
  11   6  -3     96.96    278.40     90.60     51 o
  12   0  -3    469.18    565.50     99.80     51 o
  12   1  -3   1725.10   1698.60    124.10     51 o
  12   2  -3   1420.60   1480.30    124.30     51 o
  12   3  -3   1103.30   1613.10    124.40     51 o
  12   4  -3    814.34    847.40    109.90     51 o
  13  -4  -3    839.50    472.80     96.40     51 o
  13  -3  -3    505.65    494.90     98.20     51 o
  13  -2  -3    804.20    587.20    108.70     51 o
  13  -1  -3    211.90    468.70     98.30     51 o
  13   0  -3    790.62   1130.40    112.70     51 o
  13   1  -3    394.21    315.60     94.50     51 o
 -14  -1   2     93.12    946.30    100.10     52 o
 -14   0   2    471.65    430.90     92.80     52 o
 -14   1   2    249.12    234.20     92.50     52 <
 -14   2   2     72.62     -3.10     90.60     52 <
 -13  -4   2    158.33    171.30     90.20     52 <
 -13  -3   2    291.07    195.00     92.50     52 <
 -13  -2   2    287.82    368.90     95.60     52 o
 -13  -1   2    311.64    241.30     98.30     52 <
 -13   0   2    408.71    147.20     96.40     52 <
 -13   1   2    281.41    331.70     99.00     52 o
 -13   2   2    306.05    240.70    101.70     52 <
 -13   3   2    564.31    487.50    100.70     52 o
 -12  -5   2    194.10    293.50     92.40     52 o
 -12  -4   2   1047.60    677.10     99.90     52 o
 -12  -3   2    532.34    390.10     98.40     52 o
 -12  -2   2    661.62    536.50    109.30     52 o
 -12  -1   2    599.41    528.60    109.40     52 o
 -12   0   2   1346.60    955.80    115.20     52 o
 -12   1   2   1663.80   1486.20    122.10     52 o
 -11  -6   2    549.31    610.30    106.60     52 o
 -11  -5   2    380.59    575.30    104.20     52 o
 -11  -4   2   1857.90   1808.20    127.90     52 o
 -11  -3   2    656.10    796.60    116.80     52 o
 -11  -2   2   1478.20   1734.10    134.00     52 o
 -11   7   1    272.36    297.30     94.50     52 o
 -10  -7   2   1212.90    776.50    105.30     52 o
 -10  -6   2   2865.80   2069.10    129.60     52 o
 -10  -5   2    385.29    540.50    108.10     52 o
 -10   6   1   1692.00    960.20    117.40     52 o
 -10   7   1    574.88    627.50    103.30     52 o
  -9   5   1   5181.50   3410.80    159.50     52 o
  -9   6   1   1217.10   2310.80    138.60     52 o
  -9   7   1   1229.30   1743.10    129.70     52 o
  -8   3   1   1722.00   2635.30    163.40     52 o
  -8   4   1  10688.00  11027.20    247.70     52 o
  -8   5   1   1195.10   1075.00    132.30     52 o
  -8   6   1   6211.00   4452.30    174.80     52 o
  -7   2   1  16941.00  16034.90    291.50     52 o
  -7   3   1  21199.00  20773.30    323.80     52 o
  -7   4   1   3357.00   2431.20    166.00     52 o
  -6  -1   1    665.90   1349.70    164.50     52 o
  -6   0   1    705.06   1430.70    173.60     52 o
  -6   1   1   1680.90   2337.00    183.00     52 o
  -5 -10   1     63.05    -44.50     88.60     52 <
  -5  -9   1    207.43    329.60     94.40     52 o
  -5  -8   1    135.62    365.00    103.90     52 o
  -5  -7   1    312.68    336.70    117.60     52 <
  -5  -6   1   1851.50   2874.00    165.20     52 o
  -5  -5   1    668.62   2129.70    154.80     52 o
  -5  -4   1   1622.10   2557.00    172.50     52 o
  -5  -3   1   1926.10   3543.90    189.40     52 o
  -5  -2   1  26541.00  29998.10    376.00     52 o
  -5  -1   1   1106.10   1503.30    176.60     52 o
  -5   9   0   2309.60   1741.60    127.40     52 o
  -4 -10   1   1376.00   1052.80    112.00     52 o
  -4  -9   1   1823.00   1260.80    119.50     52 o
  -4  -8   1   5156.90   3029.00    150.40     52 o
  -4  -7   1   8024.70   4932.40    188.00     52 o
  -4  -6   1   9360.30   7829.90    220.50     52 o
  -4  -5   1   1776.30   1970.10    166.50     52 o
  -4   8   0   3126.60   2465.80    145.70     52 o
  -1  10  -1     68.51    275.20     96.20     52 <
   1  -9   0   1879.10   2177.10    139.40     52 o
   1  -7   0   4964.30   3651.40    178.20     52 o
   1  -5   0   2744.80   5753.50    227.20     52 o
   1   8  -1    206.77    167.20    118.50     52 <
   1   9  -1   1031.00   1018.10    127.90     52 o
   1  10  -1    226.76    743.20    109.10     52 o
   2 -10   0   2144.80   1101.10    115.60     52 o
   2  -8   0   1821.40   2216.60    146.10     52 o
   2   7  -1   8980.90   8737.40    233.90     52 o
   2   8  -1   4146.40   4599.30    179.80     52 o
   3   5  -1  32438.00  30386.30    386.30     52 o
   3   6  -1   3000.70   6530.00    211.40     52 o
   4   4  -1  20514.00  22817.10    342.90     52 o
   5  -1  -1  12876.00  19235.20    319.20     52 o
   5   0  -1  19943.00  21425.80    336.50     52 o
   5   1  -1    975.15   1816.40    193.50     52 o
   5   9  -2   3536.60   4595.90    170.00     52 o
   5  10  -2    365.21    714.30    105.60     52 o
   6  -9  -1    310.78    157.70     92.90     52 <
   6  -8  -1    134.47    287.70     99.80     52 <
   6  -7  -1   1245.20   1098.60    124.40     52 o
   6  -6  -1    113.01    212.00    120.50     52 <
   6  -5  -1   2019.40   2384.20    156.90     52 o
   6  -4  -1    448.39   1114.50    143.20     52 o
   6  -3  -1   3280.60   4082.90    188.20     52 o
   6  -2  -1   3677.20   5019.00    208.30     52 o
   6   8  -2   1294.80   3465.90    154.50     52 o
   6   9  -2   2863.70   1697.00    128.50     52 o
   7  -9  -1   2387.30   1484.70    118.40     52 o
   7  -8  -1   1604.50    665.20    109.60     52 o
   7  -7  -1   4958.60   3230.10    155.10     52 o
   7   6  -2    496.83    876.20    131.40     52 o
   7   7  -2   3253.60   4902.90    175.30     52 o
   7   8  -2    580.62    480.20    110.60     52 o
   8   4  -2   4240.20   3028.10    168.20     52 o
   8   5  -2   2993.10   3381.30    176.70     52 o
   8   6  -2    335.49    720.80    125.10     52 o
   9   1  -2   1002.40   3572.70    168.80     52 o
   9   2  -2    976.88   1436.60    145.90     52 o
   9   3  -2   1121.80   2058.00    152.90     52 o
   9   4  -2   7092.60   6549.50    200.80     52 o
  10  -7  -2    595.52    331.10    101.80     52 o
  10  -6  -2   1587.60   1605.80    124.20     52 o
  10  -5  -2    934.79    884.00    120.50     52 o
  10  -4  -2   5621.90   3584.50    163.00     52 o
  10  -3  -2   2422.30   1613.70    136.70     52 o
  10  -2  -2   3228.90   3318.60    162.20     52 o
  10  -1  -2   2943.70   2888.00    157.80     52 o
  10   0  -2  11692.00  10747.20    243.90     52 o
  10   1  -2   4039.80   4483.00    178.90     52 o
  11  -6  -2   1493.20   1014.70    107.50     52 o
  11  -5  -2    504.16    445.50    101.50     52 o
  11  -4  -2   2036.50   1640.20    128.30     52 o
  11  -3  -2   2920.60   2273.90    141.70     52 o
  11   6  -3    252.04    352.00     97.60     52 o
  12   4  -3    621.08    828.00    108.40     52 o
  12   5  -3    650.35    785.80    105.30     52 o
  13   1  -3    309.29    644.80     99.90     52 o
  13   2  -3   1259.80   1393.20    118.80     52 o
  13   3  -3    444.60    390.20    101.00     52 o
  13   4  -3    393.99    561.70    103.60     52 o
  14  -1  -3   1550.00   1169.30    111.60     52 o
  14   0  -3    220.89    500.80     96.70     52 o
  14   1  -3    632.93   1000.00    106.90     52 o
 -14  -2   2    258.01     32.70     88.00     53 <
 -14  -1   2    207.78     99.30     91.50     53 <
 -14   0   2     91.46    257.00     91.20     53 <
 -14   1   2    126.20    112.10     92.70     53 <
 -13  -4   2    141.84     43.10     86.70     53 <
 -13  -3   2    149.75    121.40     93.30     53 <
 -13  -2   2    116.12    193.40     95.00     53 <
 -13  -1   2    536.24    504.60    102.30     53 o
 -12  -5   2    212.41    243.30     95.90     53 <
 -12   6   1    997.96   1226.80    115.30     53 o
 -11   5   1    292.73    552.70    102.80     53 o
 -11   6   1    369.79    456.00     94.30     53 o
 -11   7   1    205.43    264.60     95.30     53 <
 -10   4   1   4316.00   2018.90    139.10     53 o
 -10   5   1    302.77    275.20    107.70     53 <
 -10   6   1   2763.00   2648.60    142.20     53 o
 -10   7   1    408.38    210.50     99.20     53 <
  -9   3   1   3156.70   3277.90    171.00     53 o
  -9   4   1   1012.30    890.00    128.40     53 o
  -9   5   1   1361.00   2127.00    145.50     53 o
  -9   6   1    190.66    503.20    102.40     53 o
  -8   1   1   2620.50   3550.30    187.40     53 o
  -8   2   1  18674.00  19393.00    320.70     53 o
  -8   3   1   1154.40   1817.60    157.60     53 o
  -8   4   1  13852.00  13017.30    267.10     53 o
  -7  -9   1    636.76   1086.30    116.20     53 o
  -7  -8   1    659.95    830.50    111.90     53 o
  -7  -1   1  31211.00  34621.70    402.50     53 o
  -7   0   1   5151.90   5233.40    215.60     53 o
  -7   1   1  23375.00  28921.20    377.90     53 o
  -7   2   1  13869.00  13739.40    278.40     53 o
  -6  -9   1    503.50    305.50     98.80     53 o
  -6  -8   1    829.37    909.20    113.60     53 o
  -6  -7   1    914.25    892.80    120.90     53 o
  -6  -6   1    768.95   1651.10    140.90     53 o
  -6  -5   1   1697.90   2037.40    155.20     53 o
  -6  -4   1   1254.60   2298.00    165.10     53 o
  -6  -3   1   3467.80   2625.40    172.90     53 o
  -6  -2   1   3498.20   4202.70    200.20     53 o
  -6  -1   1    765.83   1058.20    168.60     53 o
  -6   0   1   1675.40   4346.10    201.70     53 o
  -5 -10   1     68.27    224.20     89.50     53 <
  -5  -9   1    121.87     59.30     97.70     53 <
  -5  -8   1    238.31    375.50    104.30     53 o
  -5  -7   1    671.54    547.30    124.80     53 o
  -5  -6   1   1781.70   1533.80    143.60     53 o
  -5  -5   1   1484.50   1372.20    150.00     53 o
  -5  -4   1   2364.60   2307.40    164.90     53 o
  -5   9   0   1301.50   1140.70    124.40     53 o
  -4   8   0   2834.00   1953.80    145.60     53 o
  -2   6   0   4556.60   3476.10    188.20     53 o
   0 -10   0   3214.00   1813.90    137.70     53 o
   0  -8   0   6163.30   7776.70    227.30     53 o
   1  -9   0   1307.90   1898.40    137.80     53 o
   1  -7   0   4761.60   3879.80    183.30     53 o
   1  -5   0   4939.60   6443.30    237.60     53 o
   1   9  -1   1457.30    841.00    121.90     53 o
   1  10  -1     67.23    219.60     98.00     53 <
   2   7  -1  16937.00  15814.10    284.30     53 o
   2   8  -1   4573.40   4179.20    175.80     53 o
   2   9  -1    535.04    379.20    115.10     53 o
   3   6  -1   1990.00   2553.80    168.90     53 o
   3   7  -1   3931.40   4505.10    190.10     53 o
   3   8  -1    143.94    593.90    116.70     53 o
   4   4  -1  18008.00  17606.10    310.00     53 o
   4   5  -1   1050.00   2061.90    177.40     53 o
   4   6  -1  11828.00  11347.20    251.50     53 o
   5   1  -1   1135.50   1830.00    187.20     53 o
   5   2  -1  24417.00  29215.50    384.10     53 o
   5   3  -1   2678.30   3418.60    204.20     53 o
   6  -9  -1    150.73    312.70     93.60     53 o
   6  -8  -1    106.78    218.80     99.10     53 <
   6  -7  -1    804.70    745.60    119.20     53 o
   6  -6  -1    109.98    262.00    121.70     53 <
   6  -5  -1   1276.70   1432.10    140.60     53 o
   6  -4  -1   1105.80   1305.30    156.80     53 o
   6  -3  -1   5763.10   3602.30    186.20     53 o
   6  -2  -1   3924.10   5096.10    201.80     53 o
   6  -1  -1    794.81   1533.10    163.50     53 o
   6   0  -1    929.86   1538.90    175.80     53 o
   6   9  -2   2722.20   1421.90    123.90     53 o
   7  -9  -1   1168.60    769.80     98.10     53 o
   7  -8  -1    251.53    557.40    106.80     53 o
   7  -7  -1   3166.40   2996.60    153.90     53 o
   7  -6  -1   3585.30   2670.80    154.70     53 o
   7  -5  -1  10631.00   8073.70    219.00     53 o
   7  -4  -1   3084.70   3196.40    169.40     53 o
   7   8  -2    109.18    434.30    103.70     53 o
   7   9  -2    490.71    234.50    101.50     53 <
   8   6  -2    663.14   1581.80    129.40     53 o
   8   7  -2    174.15    316.30    108.50     53 <
   8   8  -2     69.93    301.90     97.30     53 o
   8   9  -2   1526.40   1066.60    109.20     53 o
   9   3  -2    981.85   1307.70    134.80     53 o
   9   4  -2   5591.40   5096.90    186.10     53 o
   9   5  -2    854.87    564.20    120.30     53 o
   9   6  -2    884.34   1062.70    116.80     53 o
   9   7  -2    356.19    389.30     97.80     53 o
  10   0  -2  13386.00  10983.80    243.20     53 o
  10   1  -2   3461.50   3367.40    164.80     53 o
  10   2  -2   3978.20   5397.60    186.80     53 o
  10   3  -2   3230.80   3292.30    159.80     53 o
  10   4  -2   5619.50   4690.90    177.80     53 o
  11  -6  -2    858.94    761.80    106.40     53 o
  11  -5  -2    490.76    740.60    103.20     53 o
  11  -4  -2   2389.50   1696.50    134.40     53 o
  11  -3  -2    588.88    561.50    117.00     53 o
  11  -2  -2   1883.70   1816.60    137.10     53 o
  11  -1  -2   1672.50   1672.40    128.60     53 o
  11   0  -2   5637.30   5000.50    178.10     53 o
  11   1  -2    539.02   1064.20    124.50     53 o
  12  -5  -2    325.34    387.20     93.70     53 o
  12  -4  -2    915.99    464.80     99.80     53 o
  12  -3  -2    940.17   1348.80    120.40     53 o
  13   4  -3    896.47    635.10    104.60     53 o
  14   1  -3   1275.30   1346.70    111.70     53 o
 -12   4   1   1309.90   1397.40    118.70     54 o
 -12   5   1    117.39    211.40     90.30     54 <
 -12   6   1    208.32    283.50     91.20     54 o
 -11   3   1    667.17   1119.20    122.00     54 o
 -11   4   1    160.15    440.20    103.80     54 o
 -11   5   1    242.43    180.50     97.80     54 <
 -11   6   1    281.80    290.00     92.90     54 o
 -11   7   1    521.57    361.60     92.80     54 o
 -10   2   1   4002.50   3288.90    163.40     54 o
 -10   3   1   1482.00   1310.80    134.30     54 o
 -10   4   1   1205.50   1282.50    129.20     54 o
 -10   5   1    280.99    282.50     99.50     54 <
 -10   6   1    950.31    720.70    107.80     54 o
  -9  -8   1    180.78    280.30     96.60     54 <
  -9   0   1   2007.60   2370.00    159.20     54 o
  -9   1   1   4797.80   4775.80    190.40     54 o
  -9   2   1    628.69    922.00    126.70     54 o
  -9   3   1   3084.10   3108.80    162.60     54 o
  -9   4   1    753.67    602.80    121.80     54 o
  -8  -9   1    141.78    231.10     92.90     54 <
  -8  -8   1   2432.50   2130.40    135.90     54 o
  -8  -7   1    753.98    740.00    107.90     54 o
  -8  -6   1   5437.80   4634.00    180.40     54 o
  -8  -5   1    765.80    626.90    126.30     54 o
  -8  -4   1   8590.20  10516.80    246.90     54 o
  -8  -3   1   1564.70   1854.00    157.80     54 o
  -8  -2   1  26258.00  21708.20    330.90     54 o
  -8  -1   1   2911.30   2582.10    171.80     54 o
  -8   0   1  26840.00  24660.10    350.50     54 o
  -8   1   1   1540.90   2280.20    170.40     54 o
  -8   2   1  17109.00  16112.50    289.60     54 o
  -7  -9   1   1276.90   1145.30    112.90     54 o
  -7  -8   1   1023.10    490.50    110.70     54 o
  -7  -7   1   1770.00   1867.30    143.50     54 o
  -7  -6   1   1404.20   1529.10    137.40     54 o
  -7  -5   1   4651.00   6320.20    208.40     54 o
  -7  -4   1   3065.80   3421.90    172.00     54 o
  -7  -3   1  22761.00  20354.20    324.90     54 o
  -7  -2   1  15091.00  12612.20    269.80     54 o
  -7  -1   1  28798.00  27462.10    367.30     54 o
  -7   0   1   5738.90   5025.70    205.00     54 o
  -7   9   0    216.47    352.00     96.80     54 o
  -6  -9   1    318.06    265.30     97.10     54 <
  -6  -8   1    146.47    345.40    106.70     54 o
  -6  -7   1   1254.00   1462.20    129.40     54 o
  -6  -6   1    952.16   2647.70    157.40     54 o
  -6  -5   1   1413.40   1122.60    142.00     54 o
  -6  -4   1   1381.60   2115.90    165.00     54 o
  -5   9   0   1469.50   1518.50    124.70     54 o
  -4   8   0   1485.20   1620.40    128.50     54 o
  -3   5   0   1792.40   2177.20    164.00     54 o
  -2   6   0   4644.20   4653.90    193.10     54 o
   0 -10   0   3064.40   1687.20    139.10     54 o
   0  -8   0   5001.70   6141.10    218.30     54 o
   0  -6   0   8128.10  21673.80    359.40     54 o
   1  -9   0   1031.50   1696.90    141.10     54 o
   1  -7   0   5513.00   4671.20    191.30     54 o
   1  -5   0   5511.10   7384.00    248.50     54 o
   1   9  -1   1533.20   1247.70    124.00     54 o
   1  10  -1    518.03    756.40    106.70     54 o
   2   8  -1   5153.60   5954.50    190.90     54 o
   2   9  -1    261.57    549.70    109.40     54 o
   2  10  -1   1179.20   1646.90    125.30     54 o
   3   7  -1   3528.50   4671.70    190.70     54 o
   3   8  -1    108.51    254.20    109.70     54 <
   3   9  -1   2751.10   2781.10    150.50     54 o
   4   5  -1   2843.30   3720.30    181.00     54 o
   4   6  -1   8898.50   8978.00    230.80     54 o
   4   7  -1   6956.00   4542.30    185.70     54 o
   5   3  -1   4571.90   4113.30    200.90     54 o
   5   4  -1   2525.50   3080.80    177.30     54 o
   5   5  -1   1412.60   1147.20    148.50     54 o
   6  -9  -1    160.28    109.10     93.00     54 <
   6  -8  -1     51.83    305.00    101.10     54 o
   6  -7  -1   2256.30   2155.80    139.90     54 o
   6  -1  -1   2455.30   3221.30    192.30     54 o
   6   0  -1   4068.50   6697.60    226.40     54 o
   6   1  -1    993.63   1172.50    177.50     54 o
   6   2  -1   4683.30   5227.30    216.40     54 o
   6   3  -1   5944.60   5150.30    198.10     54 o
   7  -9  -1   1750.40    978.40    115.70     54 o
   7  -8  -1    632.73    584.30    101.20     54 o
   7  -7  -1   1335.00   2327.20    145.50     54 o
   7  -6  -1   1042.70   1495.00    141.40     54 o
   7  -5  -1   4423.30   6091.00    205.00     54 o
   7  -4  -1   3014.80   3659.50    177.60     54 o
   7  -3  -1  20825.00  20587.40    323.00     54 o
   7  -2  -1  15355.00  13070.70    272.00     54 o
   7  -1  -1  28341.00  33001.10    394.80     54 o
   7   9  -2    886.21    950.50    105.10     54 o
   8  -9  -1    134.58     68.00     91.10     54 <
   8  -8  -1   1045.60   1976.80    135.10     54 o
   8  -7  -1    371.91    289.30    108.50     54 <
   8  -6  -1   8610.20   5878.30    185.80     54 o
   8   8  -2     89.30    100.50     94.00     54 <
   8   9  -2    865.31    494.80     97.20     54 o
   9   6  -2   1305.60   1030.90    115.80     54 o
   9   7  -2    301.97    428.80    100.20     54 o
   9   8  -2    266.49    259.90     93.80     54 <
  10   4  -2   6794.30   4664.50    179.20     54 o
  10   5  -2    157.76    448.20    108.10     54 o
  10   6  -2   2049.20   1732.10    128.40     54 o
  10   7  -2    633.72    608.80    104.00     54 o
  11   0  -2   4178.40   3483.30    160.60     54 o
  11   1  -2    471.99    660.50    109.30     54 o
  11   2  -2   1736.80   1645.40    132.40     54 o
  11   3  -2    642.27    729.90    112.40     54 o
  11   4  -2   2490.00   2729.10    149.70     54 o
  11   5  -2    701.72   1304.70    115.90     54 o
  12  -5  -2    150.13    462.50     93.00     54 o
  12  -4  -2    385.92    388.20    100.50     54 o
  12  -3  -2    853.90    496.20    104.00     54 o
  12  -2  -2    854.73    563.20    110.90     54 o
  12  -1  -2   1155.80    855.20    106.20     54 o
  12   0  -2    941.97    379.30    105.00     54 o
  12   1  -2    816.59    682.30    111.50     54 o
  12   2  -2   1070.10   1213.80    114.20     54 o
  13  -4  -2    158.98    299.50     86.30     54 o
  13  -3  -2    211.74    212.30     92.60     54 <
  13  -2  -2    618.29    688.70    100.20     54 o
  13  -1  -2    721.46    667.60     99.30     54 o
 -14   1   1    131.32     94.10     91.50     55 <
 -14   2   1     74.71    294.10     93.80     55 o
 -13   0   1    588.77    916.10    107.40     55 o
 -13   1   1   2004.00   1931.20    129.00     55 o
 -13   2   1   1081.90   1516.50    124.10     55 o
 -13   3   1   2102.80   1699.70    124.00     55 o
 -13   4   1    442.37    320.30     96.70     55 o
 -12  -6   1    462.22    567.50     95.70     55 o
 -12  -2   1    755.89    832.70    108.70     55 o
 -12  -1   1    252.62    541.60    100.00     55 o
 -12   0   1   1608.10   1334.90    119.50     55 o
 -12   1   1     66.62    -55.50     93.80     55 <
 -12   2   1    610.62    735.40    107.90     55 o
 -12   3   1    415.26    492.70     96.10     55 o
 -12   4   1    912.41    257.30     98.10     55 <
 -12   5   1    284.59    120.90     89.50     55 <
 -11  -7   1     59.85    -18.40     89.90     55 <
 -11  -6   1    500.13     72.20     94.10     55 <
 -11  -5   1    141.98    147.70     96.20     55 <
 -11  -4   1    491.69    272.50    104.50     55 <
 -11  -3   1     45.13     98.00    101.00     55 <
 -11  -2   1   1571.10    956.40    116.90     55 o
 -11  -1   1    127.58    243.00    109.60     55 <
 -11   0   1    145.77    297.20    109.80     55 <
 -11   1   1     70.35    336.40    105.50     55 o
 -11   2   1    874.60    684.00    108.90     55 o
 -11   3   1    608.63     41.60    104.70     55 <
 -11   4   1    305.50    353.50    103.10     55 o
 -10  -7   1    377.64    340.80     96.10     55 o
 -10  -6   1    755.05    845.30    112.10     55 o
 -10  -5   1    476.56    471.70    106.50     55 o
 -10  -4   1   1541.30   1447.90    130.30     55 o
 -10  -3   1   1269.50   1149.40    122.90     55 o
 -10  -2   1   3788.30   2848.60    156.20     55 o
 -10  -1   1   1922.80    863.20    127.50     55 o
 -10   0   1   2762.40   2461.50    152.70     55 o
 -10   1   1   1331.20   1003.10    121.70     55 o
 -10   2   1   2653.90   2564.40    149.40     55 o
  -9  -8   1    125.75    211.80     93.00     55 <
  -9  -7   1    478.33   1018.10    114.20     55 o
  -9  -6   1    159.97    210.60    104.70     55 <
  -9  -5   1   1703.00   2044.80    141.20     55 o
  -9  -4   1    562.40    841.70    125.70     55 o
  -9  -3   1   2873.70   2692.90    157.90     55 o
  -9  -2   1   1365.80    696.70    131.70     55 o
  -9  -1   1   5361.30   5349.00    193.20     55 o
  -9   0   1   1945.00   1903.40    153.40     55 o
  -8  -9   1    176.60     33.50     92.60     55 <
  -8  -8   1   1884.80   1541.00    128.40     55 o
  -8  -7   1    147.93    193.60    106.10     55 <
  -8  -6   1   3979.70   3316.90    164.60     55 o
  -8  -5   1    855.33   1169.50    127.40     55 o
  -8  -4   1  11302.00  12063.70    262.10     55 o
  -8  -3   1   1507.80   1924.20    157.90     55 o
  -8  -2   1  23295.00  24885.20    349.00     55 o
  -7   9   0    460.97   1148.40    108.80     55 o
  -6   8   0   4453.60   3011.80    153.90     55 o
  -5   7   0   9452.20   9174.30    222.50     55 o
  -5   9   0   1175.70   1364.10    121.30     55 o
  -4   6   0   8175.30   8935.70    225.10     55 o
  -4   8   0   2027.50   1519.20    135.70     55 o
  -3   5   0   2235.60   2252.50    168.30     55 o
  -1  -9   0   1301.30   1815.40    142.50     55 o
   0 -10   0   4539.50   1851.40    139.00     55 o
   0  -8   0   4696.80   6736.80    229.40     55 o
   0  -6   0   5492.70  21867.60    367.30     55 o
   1  -9   0   1219.20   1816.50    141.20     55 o
   1  -7   0   7576.30   7596.50    220.30     55 o
   1  -5   0   8572.60  11109.60    280.80     55 o
   1  10  -1     62.67    163.60     95.00     55 <
   2   9  -1    354.83    512.50    113.50     55 o
   2  10  -1    466.85    974.00    113.70     55 o
   3   8  -1    568.46    430.90    119.20     55 o
   3   9  -1   4072.30   2707.00    142.60     55 o
   3  10  -1     81.75     94.30     88.00     55 <
   4   6  -1   8786.00  11542.80    245.90     55 o
   4   7  -1   7094.30   6790.40    206.40     55 o
   4   8  -1   2735.70   2150.10    140.90     55 o
   4   9  -1    289.88    206.20    104.00     55 <
   5   5  -1   1438.30   1608.70    145.80     55 o
   5   6  -1   1151.60   1413.00    136.60     55 o
   5   7  -1    352.52    710.50    124.10     55 o
   6   3  -1   4912.30   3794.90    191.10     55 o
   6   4  -1    202.31   1201.10    147.20     55 o
   6   5  -1    624.70    616.20    131.20     55 o
   7  -9  -1    945.62   1053.20    116.20     55 o
   7  -8  -1    634.29    488.70    115.50     55 o
   7  -7  -1   4473.40   3920.90    168.80     55 o
   7  -6  -1   4443.90   2049.00    146.80     55 o
   7  -1  -1  44908.00  30337.80    383.50     55 o
   7   0  -1   5530.70   6182.00    214.20     55 o
   7   2  -1  13198.00  12536.70    269.10     55 o
   7   3  -1  21978.00  24497.20    346.00     55 o
   8  -9  -1    185.74    129.20     90.00     55 <
   8  -8  -1   1638.40   1778.40    131.60     55 o
   8  -7  -1    218.73    262.20    110.90     55 <
   8  -6  -1   2206.30   3257.00    165.90     55 o
   8  -5  -1    425.28    831.10    133.20     55 o
   8  -4  -1   7265.10  10109.50    242.20     55 o
   8  -3  -1   1555.40   1284.40    153.90     55 o
   8  -2  -1  25031.00  21906.30    332.60     55 o
   8  -1  -1   2192.20   2236.60    178.20     55 o
   8   0  -1  25674.00  29542.40    374.30     55 o
   9  -8  -1     83.60     75.30     93.90     55 <
   9  -7  -1    385.30   1663.80    125.90     55 o
   9  -6  -1    221.53    545.60    107.20     55 o
   9  -5  -1   2564.20   3367.90    157.40     55 o
   9  -4  -1   1551.10   1097.30    130.80     55 o
   9   8  -2    628.18    882.80    104.40     55 o
  10   7  -2   1120.00    704.70    103.00     55 o
  11   5  -2    557.14    796.80    103.60     55 o
  11   6  -2    910.61    622.70     98.70     55 o
  12   2  -2    890.64    852.30    108.90     55 o
  12   3  -2    403.32    492.40     95.30     55 o
  12   4  -2   1002.30    699.30    104.00     55 o
  12   5  -2    114.44    263.20     90.40     55 <
  13  -4  -2    199.29     99.70     85.00     55 <
  13  -3  -2    387.09    251.00     92.20     55 <
  13  -2  -2    316.25     45.30     94.70     55 <
  13  -1  -2   1071.90    348.60    100.10     55 o
  13   0  -2    234.74     31.30     92.40     55 <
  13   1  -2    355.87    313.60     96.50     55 o
  13   2  -2    250.14    139.10     91.80     55 <
  13   3  -2     79.03    151.00     88.90     55 <
  13   4  -2     70.10    141.10     86.60     55 <
  14  -2  -2    101.75    402.10     88.90     55 o
  14  -1  -2    386.91    302.30     91.30     55 o
  14   0  -2    144.92    172.10     87.00     55 <
  14   1  -2    209.25    314.30     94.30     55 o
  14   2  -2    131.33     47.30     91.90     55 <
 -14  -2   1    444.34    601.00    100.70     56 o
 -14  -1   1     71.74    213.40     83.40     56 <
 -14   0   1    817.27    396.50     97.70     56 o
 -14   1   1     27.67    129.10     84.70     56 <
 -14   2   1    326.02    446.50     94.00     56 o
 -13  -4   1    661.45    552.30     97.60     56 o
 -13  -3   1   1377.70    967.20    110.20     56 o
 -13  -2   1    846.70   1006.80    110.00     56 o
 -13  -1   1   1002.70   1583.60    126.40     56 o
 -13   0   1    678.18    793.20    108.20     56 o
 -13   1   1   2137.50   1414.30    127.00     56 o
 -13   2   1   2156.10   1088.30    113.00     56 o
[truncated: 327,251 more chars]
