# Supplementary material for: On the use of beam precession for serial electron crystallography
Source: J Appl Crystallogr. 2025 Jul 25;58(Pt 4):1249–60. doi: 10.1107/S1600576725005606 (PMC12321033; doi:10.1107/S1600576725005606)
Supplement: Supplementary file 2 [file j-58-01249-sup2.zip › F200_3DED_cry2_dynRef.ref]

Refinement program                                                                                                 page=   1
structure :                                                                                                15:40:48 12-11-24 

The following lines were read as a control data : 
=>cycles 100 fsquare 0<=                                                             

******************
* Run parameters *
******************

Structure refinement in 100 cycles will be performed
The refinement will stop if max(change/s.u.)<0.05
The damping factor will be reduced by the factor 2 if wR(all) is larger by more than 10% from the previous value
In the case that in 3 consecutive cycles refinement converge, the damping factor will change back
Atoms reaching Uiso>0.2 will be disabled from the refinement
Refinement based on F
Weight 1/sig(Fo)**2 coefficient of unstability : 0.01
Reflections with I<3sig(I) will be classified as unobserved - flag *
Reflections with |Fo-Fc|>3 will be flagged by %
Only not-matching reflections flagged by % will be printed
Print of reflections after last cycle of refinement
Correlations larger than 0.9 will be printed

Extinction correction:
----------------------
will not be applied

Automatic procedure for setting of refinement keys will be applied
Automatic procedure for setting of restrictions on atoms/molecules at special positions will applied

*************
* Radiation *
*************

Radiation type: Electrons
Wavelength:   0.02517

******************
* Structure data *
******************

Cell parameters       :     7.1540    5.4540    8.8790    90.000    90.000    90.000    Volume :      346.4
Reciprocal parameters :   0.139782  0.183352  0.112625    90.000    90.000    90.000    Volume :   0.002887

Centrosymmetric space group: Pcmn  Number : 62

List of centring vectors:

  0.000000  0.000000  0.000000

Symmetry operators:

     x      y      z
    -x+1/2 -y+1/2  z+1/2
    -x      y+1/2 -z
Refinement program                                                                                                 page=   2
structure :                                                                                                15:40:48 12-11-24 

     x+1/2 -y     -z+1/2
    -x     -y     -z
     x+1/2  y+1/2 -z+1/2
     x     -y+1/2  z
    -x+1/2  y      z+1/2

Standard space group symbol : Pnma  Number : 62

Transformation matrix to the standard setting : (0,0,1 | 0,1,0 | -1,0,0)


                           Source and type of used form-factors

Ba                                Atomic scattering amplitudes for electrons  - in steps as in IT, vol.C
                 18.2670  18.1570  17.8280  17.3090  16.6360  15.8540  15.0080  14.1380
                 13.2780  12.4510  11.6750  10.9580  10.3020   9.7070   9.1680   8.6820
                  8.2410   7.8400   7.4740   7.1390   6.8290   6.2750   5.7910   5.5700
                  5.3610   4.9750   4.6280   4.3130   4.0280   3.8950   3.7690   3.5330
                  3.3180   3.1230   2.9440   2.8610   2.7810   2.6310   2.4940   2.1970
                  1.9510   1.7450   1.5700   1.2880   1.0730   0.9040   0.7720   0.6660
                  0.5800   0.5110   0.4560   0.4110   0.3670   0.3370   0.3040   0.2770
                  0.0000   0.0000   0.0000   0.0000   0.0000   0.0000

O                                 Atomic scattering amplitudes for electrons  - in steps as in IT, vol.C
                  1.9830   1.9820   1.9760   1.9660   1.9530   1.9370   1.9170   1.8930
                  1.8670   1.8390   1.8080   1.7740   1.7390   1.7020   1.6640   1.6250
                  1.5850   1.5450   1.5040   1.4630   1.4220   1.3410   1.2610   1.2220
                  1.1840   1.1100   1.0400   0.9740   0.9110   0.8810   0.8530   0.7980
                  0.7470   0.7000   0.6560   0.6350   0.6150   0.5770   0.5420   0.4660
                  0.4030   0.3500   0.3070   0.2410   0.1930   0.1590   0.1330   0.1130
                  0.0970   0.0850   0.0740   0.0660   0.0590   0.0530   0.0480   0.0440
                  0.0000   0.0000   0.0000   0.0000   0.0000   0.0000

S                                 Atomic scattering amplitudes for electrons  - in steps as in IT, vol.C
                  5.1610   5.1520   5.1240   5.0790   5.0160   4.9380   4.8450   4.7400
                  4.6230   4.4960   4.3620   4.2220   4.0780   3.9310   3.7830   3.6350
                  3.4870   3.3420   3.2000   3.0610   2.9270   2.6710   2.4360   2.3260
                  2.2210   2.0260   1.8510   1.6940   1.5540   1.4900   1.4290   1.3180
                  1.2180   1.1300   1.0510   1.0140   0.9800   0.9170   0.8600   0.7410
                  0.6480   0.5730   0.5130   0.4190   0.3500   0.2980   0.2550   0.2210
                  0.1930   0.1690   0.1500   0.1330   0.1190   0.1070   0.0960   0.0870
                  0.0000   0.0000   0.0000   0.0000   0.0000   0.0000


F(000)  for neutrons  :      124.516
F(000)  for electrons :      125.440


Equations induced by symmetry :

y[Ba1]=0.25
U12[Ba1]=0
Refinement program                                                                                                 page=   3
structure :                                                                                                15:40:48 12-11-24 

U23[Ba1]=0
y[S1]=0.25
U12[S1]=0
U23[S1]=0
y[O1]=0.25
U12[O1]=0
U23[O1]=0
y[O3]=0.25
U12[O3]=0
U23[O3]=0

**************************************
* User defined constrains/restraints *
**************************************

None

Sample thicknesses are supposed to be identical for all zones

******************************
* User defined keep commands *
******************************

None


Refinement program                                                                                                 page=   4
structure :                                                                                                15:40:48 12-11-24 


*******************************
* Fo/Fc list after last cycle *
*******************************

   h   k   l     Fo        Fc        A         B        Fo-Fc    sig(Fo) sqr(1/w)  sqr(wdFq)   nref    SinThL   ext  sc
  -8   3  13   38.1064   45.6322    1.9313    0.0000   -7.5258    1.6205    1.6647   -4.5209      4 % 0.961344 1.000  1
  -7   0  13   36.3854   19.1922   -1.6596    0.0000   17.1933    1.7095    1.7478    9.8373     11 % 0.880495 1.000  1
  -7   2  12   33.9779   45.1962    2.0413    0.0000  -11.2183    1.8277    1.8590   -6.0347     14 % 0.854173 1.000  1
  -6  -3  14   25.0499   41.0402   -1.2805    0.0000  -15.9903    2.2735    2.2872   -6.9911     26 % 0.934360 1.000  1
  -6  -1  12   46.5220   32.1730   -2.1316    0.0000   14.3491    1.5154    1.5852    9.0518     28 % 0.800560 1.000  1
  -6   1  11   65.8939   60.9615   -1.9644    0.0000    4.9324    1.3196    1.4749    3.3442     30 % 0.753631 1.000  1
  -6   8   5   23.1452   15.6010   -0.9105    0.0000    7.5442    2.3201    2.3317    3.2356     39 % 0.890513 1.000  1
  -5  -3  12   51.5063   25.1635   -0.9686    0.0000   26.3428    1.4377    1.5272   17.2495     44 % 0.808949 1.000  1
  -5  -2  11   29.7523   45.7045   -1.6209    0.0000  -15.9522    2.1427    2.1632   -7.3742     45 % 0.734467 1.000  1
  -5   2   8   68.3681   41.2723   -0.2367    0.0000   27.0959    1.3976    1.5558   17.4155     49 % 0.598906 1.000  1
  -5   6   5   37.9012   25.8836   -1.4285    0.0000   12.0176    1.8852    1.9229    6.2498     53 % 0.709899 1.000  1
  -5   7   4   34.8726   51.2260   -0.3972    0.0000  -16.3533    1.9098    1.9414   -8.4235     54 % 0.764640 1.000  1
  -5   9   2   23.5690   44.4904    1.8681    0.0000  -20.9214    2.3293    2.3412   -8.9361     56 % 0.903086 1.000  1
  -4  -3  10   49.3943   35.6987    1.9986    0.0000   13.6956    1.6166    1.6904    8.1022     61 % 0.686227 1.000  1
  -4   0   8  116.0330  107.7680    4.4998    0.0000    8.2645    1.1846    1.6582    4.9840     63 % 0.530195 1.000  1
  -4   1   7   75.3426   52.1891    2.5447    0.0000   23.1535    1.3923    1.5831   14.6255     64 % 0.491879 1.000  1
  -4   6   3   46.1617   33.3647   -1.9227    0.0000   12.7970    1.7038    1.7652    7.2495     67 % 0.639732 1.000  1
  -4   8   1   39.6762   49.7815    2.3653    0.0000  -10.1053    1.6370    1.6844   -5.9994     69 % 0.786900 1.000  1
  -4  10  -1   17.2424   32.0874    1.1854    0.0000  -14.8450    2.9491    2.9542   -5.0251     70*% 0.960090 1.000  1
  -3  -7  11   26.1247   36.6674   -1.4575    0.0000  -10.5427    2.1704    2.1860   -4.8228     72 % 0.916235 1.000  1
  -3  -4   9   92.6898   68.4931    1.8832    0.0000   24.1967    1.2277    1.5383   15.7290     76 % 0.659768 1.000  1
  -3   0   6   50.5529   40.4944   -1.2730    0.0000   10.0585    1.9178    1.9833    5.0716     79 % 0.397647 1.000  1
  -3   1   5  215.4260  189.0370   10.9653    0.0000   26.3891    1.1001    2.4189   10.9094     80 % 0.362829 1.000  1
  -3   6   1   47.2842   32.8162   -0.4970    0.0000   14.4681    1.7564    1.8189    7.9542     83 % 0.591350 1.000  1
  -3   9  -2   26.3496   37.2626    0.3883    0.0000  -10.9130    2.1537    2.1698   -5.0295     85 % 0.858725 1.000  1
  -3  10  -3   26.4915   48.6652   -2.0291    0.0000  -22.1737    2.0289    2.0462  -10.8367     86 % 0.955483 1.000  1
  -2  -7   9   55.9696   77.6376   -2.1575    0.0000  -21.6680    1.3784    1.4877  -14.5645     88 % 0.829589 1.000  1
  -2   6  -1  139.2740  123.2110   -6.2338    0.0000   16.0626    1.1291    1.7929    8.9590     94 % 0.570325 1.000  1
  -2   8  -3   34.4906   23.4301   -0.5153    0.0000   11.0605    1.9063    1.9373    5.7093     96 % 0.765483 1.000  1
  -1  -7   7   42.7551   54.2199    1.2672    0.0000  -11.4648    1.6314    1.6865   -6.7981    102 % 0.756365 1.000  1
  -1  -5   6  172.2600  199.8270   -8.0586    0.0000  -27.5672    1.0986    2.0431  -13.4927    104 % 0.573721 1.000  1
  -1  -4   5  115.9980  143.0520    3.8598    0.0000  -27.0542    1.1983    1.6678  -16.2217    105 % 0.467583 1.000  1
  -1   8  -5   56.5217   83.7813    1.6048    0.0000  -27.2596    1.4039    1.5134  -18.0122    110 % 0.788700 1.000  1
  -1   9  -6   36.1870   24.2334    2.9264    0.0000   11.9536    1.7313    1.7687    6.7584    111 % 0.894319 1.000  1
   0  -8   6   40.2517   21.3084    1.4324    0.0000   18.9433    1.6943    1.7415   10.8776    114 % 0.807493 1.000  1
   0   7  -6   60.6177   53.5061    3.6457    0.0000    7.1116    1.3973    1.5231    4.6691    117 % 0.725244 1.000  1
   1 -10   5   18.9262   30.8932   -0.7643    0.0000  -11.9670    2.6630    2.6697   -4.4825    119 % 0.961566 1.000  1
   1  -8   4   62.2182   49.6931   -3.7316    0.0000   12.5251    1.4112    1.5422    8.1214    122 % 0.770395 1.000  1
   1  -5   2  195.0810  154.7060   -8.8247    0.0000   40.3746    1.0962    2.2377   18.0428    124 % 0.477159 1.000  1
   1  -4   1   46.4844   35.5978   -0.0197    0.0000   10.8867    2.0566    2.1085    5.1633    125 % 0.377528 1.000  1
   1   9 -10   17.3090   35.3200   -0.9981    0.0000  -18.0110    2.7876    2.7929   -6.4488    131 % 1.001378 1.000  1
   2   0  -4   90.7816  110.4080    2.6706    0.0000  -19.6267    1.4601    1.7193  -11.4155    137 % 0.265098 1.000  1
   2   1  -5  251.1840  241.1120  -10.4007    0.0000   10.0718    1.0693    2.7300    3.6893    138 % 0.327447 1.000  1
   2   8 -11   26.3325   33.8984    0.0746    0.0000   -7.5659    1.9842    2.0016   -3.7799    143 % 0.970118 1.000  1
   3  -9   1   56.9368   44.6677    2.5136    0.0000   12.2691    1.3840    1.4965    8.1984    146 % 0.853168 1.000  1
   3  -7  -1   72.6547   80.6033    2.9216    0.0000   -7.9487    1.3599    1.5418   -5.1555    147 % 0.677460 1.000  1
Refinement program                                                                                                 page=   5
structure :                                                                                                15:40:48 12-11-24 

   3  -4  -3  198.8210  222.8740   10.7035    0.0000  -24.0536    1.0887    2.2668  -10.6115    150 % 0.454944 1.000  1
   3   0  -6   60.0949   65.4591   -1.2730    0.0000   -5.3642    1.6574    1.7630   -3.0427    152 % 0.397647 1.000  1
   3   1  -7  152.3820  129.3950    7.6250    0.0000   22.9874    1.1557    1.9125   12.0197    153 % 0.455798 1.000  1
   3   2  -8   33.6125   19.8977   -0.2069    0.0000   13.7148    2.3488    2.3728    5.7801    154 % 0.529653 1.000  1
   3   3  -9  118.6770  107.4430    3.9535    0.0000   11.2339    1.1527    1.6544    6.7902    155 % 0.613566 1.000  1
   3   5 -11   41.9809   48.3053    1.1172    0.0000   -6.3243    1.6150    1.6687   -3.7900    157 % 0.798611 1.000  1
   3   6 -12   20.2953    9.2168   -0.0120    0.0000   11.0785    2.6139    2.6218    4.2256    159 % 0.896194 1.000  1
   3   7 -13   35.8092   50.9431   -1.6358    0.0000  -15.1339    1.5359    1.5771   -9.5960    161 % 0.995841 1.000  1
   4 -10  -1   25.8650   44.2753   -1.1854    0.0000  -18.4102    2.0143    2.0308   -9.0653    163 % 0.960090 1.000  1
   4  -9  -1   30.6643   15.6442   -0.5235    0.0000   15.0201    1.9844    2.0079    7.4804    164 % 0.872977 1.000  1
   4  -7  -3   39.1459   27.4873   -1.6071    0.0000   11.6586    1.8482    1.8892    6.1711    166 % 0.720079 1.000  1
   4  -5  -4  112.5130  118.7100    4.7752    0.0000   -6.1971    1.1883    1.6365   -3.7869    168 % 0.582242 1.000  1
   4  -4  -5   42.1960   24.2209   -0.6989    0.0000   17.9751    1.9244    1.9701    9.1241    169 % 0.540282 1.000  1
   4  -3  -6   73.9993   63.4129    3.1526    0.0000   10.5864    1.3906    1.5752    6.7207    170 % 0.517645 1.000  1
   4   1  -9   98.3911  131.3090   -4.3119    0.0000  -32.9177    1.2394    1.5825  -20.8011    173 % 0.586021 1.000  1
   4   2 -10   56.5084   40.8632    2.6769    0.0000   15.6452    1.5060    1.6085    9.7266    174 % 0.654893 1.000  1
   4   3 -11   66.2125   47.1285   -2.1044    0.0000   19.0840    1.3547    1.5079   12.6562    175 % 0.733145 1.000  1
   4   4 -12   37.4913   23.9113   -0.7447    0.0000   13.5800    1.6604    1.7022    7.9780    176 % 0.818088 1.000  1
   4   6 -14   19.4551   10.0285   -1.0289    0.0000    9.4266    2.3953    2.4032    3.9226    179 % 1.001127 1.000  1
   5  -7  -5   53.3301   38.2531    2.4090    0.0000   15.0770    1.4551    1.5497    9.7287    186 % 0.783080 1.000  1
   5  -4  -7   26.2850    8.8795   -0.4504    0.0000   17.4054    2.4748    2.4887    6.9937    190 % 0.641852 1.000  1
   5  -3  -8   96.2741   61.2609   -5.7359    0.0000   35.0132    1.2226    1.5561   22.5003    191 % 0.633017 1.000  1
   5   1 -11   41.9583   27.4654   -1.4335    0.0000   14.4929    1.6802    1.7318    8.3685    196 % 0.717097 1.000  1
   5   2 -12   73.5711   60.4260   -4.0427    0.0000   13.1451    1.2756    1.4726    8.9265    197 % 0.782545 1.000  1
   6  -7  -7   32.4992   46.8807    1.1944    0.0000  -14.3815    1.8708    1.8988   -7.5739    203 % 0.862006 1.000  1
   6  -6  -8   72.0139   89.3023    2.9460    0.0000  -17.2884    1.3053    1.4908  -11.5969    204 % 0.825447 1.000  1
   6  -4  -9   25.6164   14.5255   -0.6350    0.0000   11.0909    2.4047    2.4183    4.5862    208 % 0.753115 1.000  1
   6  -3 -10   54.2061   31.8983    3.4012    0.0000   22.3078    1.4906    1.5861   14.0645    209 % 0.754057 1.000  1
   6  -2 -11   28.6094    9.8382   -1.4601    0.0000   18.7712    2.1881    2.2067    8.5064    210 % 0.770178 1.000  1
   6   0 -13   32.9226   23.0130    0.9953    0.0000    9.9096    1.8361    1.8654    5.3123    212 % 0.843664 1.000  1
   7  -7  -9   25.9461   37.4273    1.8070    0.0000  -11.4812    2.0909    2.1069   -5.4493    220 % 0.952907 1.000  1
   7  -5 -11   36.2022   45.2007    0.1740    0.0000   -8.9985    1.7140    1.7518   -5.1367    222 % 0.912781 1.000  1
   7  -1 -14   35.4020   50.1458   -1.6119    0.0000  -14.7438    1.6906    1.7273   -8.5360    228 % 0.932360 1.000  1
  -8   1  14   18.1934   25.8382    0.4989    0.0000   -7.6447    2.5064    2.5130   -3.0421    236 % 0.970859 1.000  2
  -8   2  13   37.0850   27.1146    1.5961    0.0000    9.9705    1.6273    1.6691    5.9737    237 % 0.939234 1.000  2
  -8   5  11   29.0740   21.7681    2.0653    0.0000    7.3060    1.8505    1.8731    3.9004    242 % 0.952071 1.000  2
  -8   7   9   39.9712   23.3135    0.8780    0.0000   16.6577    1.4736    1.5268   10.9101    244 % 0.990607 1.000  2
  -7  -1  14   38.4083   59.7260    1.6119    0.0000  -21.3177    1.5491    1.5960  -13.3566    248 % 0.932360 1.000  2
  -7   1  12   28.1087   17.4476    0.9088    0.0000   10.6611    2.0083    2.0279    5.2573    250 % 0.839284 1.000  2
  -7   5   9   33.8571   69.1571   -1.7719    0.0000  -35.3000    1.9361    1.9655  -17.9602    256 % 0.840431 1.000  2
  -7   7   7   40.1808   33.4888   -1.7919    0.0000    6.6920    1.5580    1.6089    4.1593    258 % 0.898084 1.000  2
  -6  -1  12   51.0225   58.9932   -2.1316    0.0000   -7.9707    1.4650    1.5513   -5.1379    269 % 0.800560 1.000  2
  -6   0  11   42.8719   17.9797    0.4936    0.0000   24.8922    1.5943    1.6509   15.0778    270 % 0.748035 1.000  2
  -6   4   8   66.1423   76.3760   -4.9571    0.0000  -10.2338    1.4038    1.5518   -6.5947    275 % 0.716431 1.000  2
  -6   5   7   36.5062   44.0409    0.1629    0.0000   -7.5347    1.8189    1.8551   -4.0615    276 % 0.735763 1.000  2
  -5   2   8   87.1040   54.5234   -0.2367    0.0000   32.5806    1.2651    1.5360   21.2112    294 % 0.598906 1.000  2
  -5   3   7   40.5574   28.9517   -1.7794    0.0000   11.6057    1.9947    2.0355    5.7016    295 % 0.594259 1.000  2
  -5   4   6   90.5467  110.6660    3.1627    0.0000  -20.1195    1.2342    1.5307  -13.1440    296 % 0.608893 1.000  2
  -5   8   3   28.8600   42.4382   -1.0290    0.0000  -13.5782    2.0859    2.1058   -6.4480    301 % 0.829786 1.000  2
  -5  10   1   20.2830   12.0258    0.2040    0.0000    8.2572    2.3024    2.3113    3.5725    303 % 0.982718 1.000  2
  -4  -2   9  103.9360  113.2480    5.8044    0.0000   -9.3115    1.2046    1.5910   -5.8526    310 % 0.607152 1.000  2
  -4   7   2   46.4090   39.5158    1.5452    0.0000    6.8932    1.5902    1.6565    4.1612    317 % 0.708984 1.000  2
Refinement program                                                                                                 page=   6
structure :                                                                                                15:40:48 12-11-24 

  -4   8   1   42.3969   49.9820    2.3653    0.0000   -7.5851    1.6581    1.7115   -4.4319    318 % 0.786900 1.000  2
  -3  -8  11   28.2400   37.0257   -1.8524    0.0000   -8.7856    2.0096    2.0293   -4.3294    320 % 0.982625 1.000  2
  -3   2   4   88.2219   82.5778    2.3065    0.0000    5.6440    1.4158    1.6681    3.3835    330 % 0.358216 1.000  2
  -3   6   1   84.4263   78.7274   -0.4970    0.0000    5.6989    1.2727    1.5273    3.7314    333 % 0.591350 1.000  2
  -2  -7   9   36.8035   43.3232   -2.1575    0.0000   -6.5197    1.7403    1.7788   -3.6652    339 % 0.829589 1.000  2
  -2  -3   6   95.6577   87.0253   -3.4572    0.0000    8.6324    1.2952    1.6102    5.3611    344 % 0.457536 1.000  2
  -2   6  -1  112.4100  105.6030   -6.2338    0.0000    6.8069    1.1894    1.6365    4.1593    347 % 0.570325 1.000  2
  -2   7  -2   32.2351   18.5693   -0.7134    0.0000   13.6657    2.0645    2.0895    6.5401    348 % 0.666365 1.000  2
  -2  10  -5   22.1878   38.0710    0.3252    0.0000  -15.8832    2.2400    2.2509   -7.0563    351 % 0.969156 1.000  2
  -1  -7   7   32.5791   12.0876    1.2672    0.0000   20.4915    1.9169    1.9444   10.5390    357 % 0.756365 1.000  2
  -1  -4   5   96.9825   87.2055    3.8598    0.0000    9.7770    1.3033    1.6246    6.0182    360 % 0.467583 1.000  2
  -1   8  -5   29.8312   21.5889    1.6048    0.0000    8.2423    1.9744    1.9969    4.1276    366 % 0.788700 1.000  2
   0  -8   6   41.4464   20.4524    1.4324    0.0000   20.9940    1.6226    1.6747   12.5361    371 % 0.807493 1.000  2
   0   5  -4  134.0240  106.8740    4.4476    0.0000   27.1498    1.1446    1.7625   15.4044    374 % 0.510734 1.000  2
   0   7  -6   50.2175   44.9744    3.6457    0.0000    5.2431    1.4865    1.5691    3.3415    375 % 0.725244 1.000  2
   0   9  -8   20.8447   13.4592    0.0202    0.0000    7.3855    2.2931    2.3026    3.2074    376 % 0.940060 1.000  2
   1  -7   3   54.9545   49.2260   -1.5268    0.0000    5.7285    1.5367    1.6320    3.5101    381 % 0.667265 1.000  2
   1  -5   2  202.5600  193.9590   -8.8247    0.0000    8.6014    1.0802    2.2956    3.7469    383 % 0.477159 1.000  2
   1  -4   1   89.5343  103.6920   -0.0197    0.0000  -14.1575    1.3872    1.6510   -8.5750    384 % 0.377528 1.000  2
   1   0  -2  247.6830  210.2930   -5.3400    0.0000   37.3908    1.1355    2.7247   13.7228    385 % 0.132549 1.000  2
   1   6  -7   39.6384   18.9679   -0.7161    0.0000   20.6705    1.8366    1.8789   11.0014    388 % 0.680316 1.000  2
   1   7  -8   51.9066   58.8872   -1.9607    0.0000   -6.9805    1.4411    1.5317   -4.5574    389 % 0.787181 1.000  2
   2  -7   1   86.2131   77.6099   -4.7047    0.0000    8.6032    1.2631    1.5293    5.6255    397 % 0.659188 1.000  2
   2   0  -4   87.5740   81.5064    2.6706    0.0000    6.0675    1.5467    1.7774    3.4137    398 % 0.265098 1.000  2
   2   5  -8   37.7968   24.2477   -0.6150    0.0000   13.5491    1.8480    1.8863    7.1829    402 % 0.657725 1.000  2
   3 -10   1   20.6688    8.8097    0.2645    0.0000   11.8591    2.5739    2.5822    4.5926    406 % 0.942114 1.000  2
   3  -9   1   61.0664   45.0932    2.5136    0.0000   15.9731    1.3362    1.4692   10.8722    408 % 0.853168 1.000  2
   3  -5  -2   37.2277   29.7427    1.0005    0.0000    7.4850    2.1704    2.2021    3.3990    411 % 0.516487 1.000  2
   3  -4  -3  227.6470  213.6490   10.7035    0.0000   13.9976    1.0786    2.5191    5.5566    412 % 0.454944 1.000  2
   3   0  -6   56.7186   36.1483   -1.2730    0.0000   20.5703    1.7719    1.8605   11.0565    415 % 0.397647 1.000  2
   3   6 -11   36.4486   42.2587    2.8802    0.0000   -5.8101    1.7641    1.8014   -3.2254    423 % 0.854534 1.000  2
   4  -9  -1   26.5989   12.0917   -0.5235    0.0000   14.5071    2.1787    2.1948    6.6097    427 % 0.872977 1.000  2
   4  -8  -2   41.7648   27.6373    1.2905    0.0000   14.1275    1.7024    1.7529    8.0596    428 % 0.792922 1.000  2
   4  -5  -4   87.4260   93.0457    4.7752    0.0000   -5.6197    1.3097    1.5747   -3.5688    431 % 0.582242 1.000  2
   4  -1  -7   84.8009   60.7791    2.5447    0.0000   24.0218    1.3608    1.6034   14.9815    435 % 0.491879 1.000  2
   4   0  -8  107.0080  119.6790    4.4998    0.0000  -12.6708    1.2228    1.6249   -7.7979    436 % 0.530195 1.000  2
   4   1  -9  105.2820   84.4399   -4.3119    0.0000   20.8426    1.1797    1.5812   13.1817    437 % 0.586021 1.000  2
   5 -10  -3   14.5258   24.8087    0.7345    0.0000  -10.2828    3.2838    3.2870   -3.1283    447*% 0.995542 1.000  2
   5  -7  -5   49.9710   71.2145    2.4090    0.0000  -21.2435    1.5609    1.6389  -12.9617    452 % 0.783080 1.000  2
   5  -5  -6   91.3028  125.7180   -4.9567    0.0000  -34.4151    1.2732    1.5668  -21.9657    456 % 0.668124 1.000  2
   5  -4  -7   40.8999   18.8981   -0.4504    0.0000   22.0017    1.8276    1.8728   11.7478    457 % 0.641852 1.000  2
   5  -1  -9   33.1482   24.1029   -0.0416    0.0000    9.0452    2.1811    2.2062    4.1000    461 % 0.622401 1.000  2
   5   0 -10   84.5565   94.1366   -3.7037    0.0000   -9.5801    1.2708    1.5264   -6.2764    462 % 0.662744 1.000  2
   5   1 -11   37.8246   24.2427   -1.4335    0.0000   13.5819    1.8269    1.8656    7.2802    463 % 0.717097 1.000  2
   5   2 -12   66.0719   60.0308   -4.0427    0.0000    6.0411    1.3697    1.5207    3.9725    464 % 0.782545 1.000  2
   6  -8  -6   38.2975   29.3101    1.3041    0.0000    8.9874    1.6359    1.6801    5.3493    472 % 0.909888 1.000  2
   6  -5  -8   33.6021   21.6291   -0.0371    0.0000   11.9729    1.9389    1.9678    6.0845    477 % 0.767407 1.000  2
   6  -4  -9   32.4145   22.5965   -0.6350    0.0000    9.8180    2.0747    2.0999    4.6756    478 % 0.753115 1.000  2
   6  -3 -10   69.2510   83.7729    3.4012    0.0000  -14.5219    1.3068    1.4790   -9.8188    479 % 0.754057 1.000  2
   6  -1 -11   61.2283   69.3816   -1.9644    0.0000   -8.1533    1.3401    1.4733   -5.5340    483 % 0.753631 1.000  2
   6   1 -13   33.0500   17.2148   -0.6143    0.0000   15.8351    1.8835    1.9123    8.2807    485 % 0.848630 1.000  2
   6   2 -14   24.1392   32.2087    2.0260    0.0000   -8.0695    2.3551    2.3674   -3.4086    486 % 0.911596 1.000  2
Refinement program                                                                                                 page=   7
structure :                                                                                                15:40:48 12-11-24 

   6   3 -15   24.4826   47.0829    0.6563    0.0000  -22.6003    2.1342    2.1482  -10.5207    487 % 0.982340 1.000  2
   7  -2 -13   36.6360   21.3148    1.0554    0.0000   15.3213    1.6800    1.7195    8.9102    498 % 0.899382 1.000  2
   7   1 -15   41.0012   58.8846    1.8666    0.0000  -17.8834    1.4890    1.5444  -11.5795    504 % 0.980438 1.000  2
   8  -4 -13   15.8146   28.7145   -1.4026    0.0000  -12.8999    3.2660    3.2698   -3.9452    507*% 0.991470 1.000  2
  -8   2  13   47.8842   53.2654    1.5961    0.0000   -5.3811    1.4117    1.4907   -3.6097    515 % 0.939234 1.000  3
  -8   3  12   23.2938   31.0358   -0.3198    0.0000   -7.7420    2.2560    2.2680   -3.4136    516 % 0.919187 1.000  3
  -7  -1  13   42.4182   59.5584   -0.8538    0.0000  -17.1402    1.5713    1.6275  -10.5316    525 % 0.885254 1.000  3
  -7   1  12   25.6690   33.5142    0.9088    0.0000   -7.8451    2.2887    2.3031   -3.4063    528 % 0.839284 1.000  3
  -7   2  11   38.7195   54.9736   -2.6276    0.0000  -16.2541    1.7175    1.7606   -9.2322    529 % 0.810355 1.000  3
  -7   5   9   43.7858   64.0266   -1.7719    0.0000  -20.2407    1.5827    1.6422  -12.3257    533 % 0.840431 1.000  3
  -7   7   7   39.9987   29.4861   -1.7919    0.0000   10.5126    1.6263    1.6748    6.2771    535 % 0.898084 1.000  3
  -7   8   6   22.2643   30.4943    0.0161    0.0000   -8.2299    2.5197    2.5295   -3.2535    536 % 0.944139 1.000  3
  -6  -3  13   31.7490   22.5016    0.8695    0.0000    9.2475    1.8599    1.8868    4.9011    542 % 0.887361 1.000  3
  -6   2   9   65.0392   57.5143   -1.2198    0.0000    7.5249    1.3799    1.5255    4.9326    548 % 0.682883 1.000  3
  -6   4   8   79.3423   50.8606   -4.9571    0.0000   28.4817    1.2566    1.4861   19.1653    551 % 0.716431 1.000  3
  -6   6   6   51.4014   70.2545   -2.4990    0.0000  -18.8532    1.5321    1.6160  -11.6667    553 % 0.769787 1.000  3
  -5  -4  12   60.0183   65.6574    3.4135    0.0000   -5.6391    1.3596    1.4862   -3.7944    563 % 0.844530 1.000  3
  -5   0   9   37.6431   21.5646    0.9978    0.0000   16.0785    1.9725    2.0081    8.0069    568 % 0.615613 1.000  3
  -5   4   6   69.7223   85.0129    3.1627    0.0000  -15.2906    1.3769    1.5434   -9.9074    572 % 0.608893 1.000  3
  -5   5   5   69.9385   54.3673   -1.7392    0.0000   15.5713    1.3555    1.5253   10.2088    573 % 0.641489 1.000  3
  -5   8   3   17.5157   27.3746   -1.0290    0.0000   -9.8589    3.1486    3.1535   -3.1264    578*% 0.829786 1.000  3
  -5   9   2   23.9583   33.0106    1.8681    0.0000   -9.0523    2.3917    2.4036   -3.7661    579 % 0.903086 1.000  3
  -5  10   1   18.5634    9.6164    0.2040    0.0000    8.9470    2.6154    2.6219    3.4123    580 % 0.982718 1.000  3
  -4   7   2   38.0959   29.2424    1.5452    0.0000    8.8535    1.8165    1.8560    4.7702    595 % 0.708984 1.000  3
  -4   8   1   34.7692   44.9433    2.3653    0.0000  -10.1741    1.8335    1.8662   -5.4518    596 % 0.786900 1.000  3
  -3  -8  11   33.3392   52.2159   -1.8524    0.0000  -18.8767    1.7262    1.7581  -10.7370    598 % 0.982625 1.000  3
  -3  -5   9   84.0577  104.4840   -4.4387    0.0000  -20.4267    1.2521    1.5081  -13.5447    602 % 0.714797 1.000  3
  -3  -2   7   88.9151   96.8019    3.2840    0.0000   -7.8867    1.3215    1.5928   -4.9516    605 % 0.482665 1.000  3
  -3   8  -1   26.7862   18.0953   -0.1780    0.0000    8.6909    2.2997    2.3152    3.7538    613 % 0.764865 1.000  3
  -3   9  -2   33.5708   27.9036    0.3883    0.0000    5.6672    1.8185    1.8493    3.0646    614 % 0.858725 1.000  3
  -2  -8   9   37.1133   45.2460    1.7370    0.0000   -8.1327    1.6746    1.7152   -4.7414    618 % 0.902377 1.000  3
  -2  -5   7   52.3030   43.7184    2.0278    0.0000    8.5845    1.5563    1.6419    5.2286    622 % 0.620512 1.000  3
  -2  -2   5  142.1320  124.6600   -1.8062    0.0000   17.4725    1.1739    1.8434    9.4783    624 % 0.363916 1.000  3
  -2   6  -1  113.7130   92.4532   -6.2338    0.0000   21.2596    1.1810    1.6395   12.9672    625 % 0.570325 1.000  3
  -2   8  -3   38.4226   31.4965   -0.5153    0.0000    6.9261    1.7060    1.7488    3.9606    627 % 0.765483 1.000  3
  -2   9  -4   33.0863   22.4112    0.7219    0.0000   10.6751    1.8180    1.8478    5.7771    628 % 0.866624 1.000  3
  -1  -8   7   25.5793   11.4407    0.1791    0.0000   14.1386    2.1502    2.1653    6.5295    633 % 0.835556 1.000  3
  -1   5  -2  177.4630  194.2650   -8.8247    0.0000  -16.8021    1.0960    2.0858   -8.0555    641 % 0.477159 1.000  3
  -1   6  -3   50.8576   42.9732    2.7206    0.0000    7.8844    1.6497    1.7263    4.5672    642 % 0.579642 1.000  3
  -1   7  -4   42.9255   53.7699    0.9620    0.0000  -10.8444    1.6995    1.7528   -6.1868    643 % 0.683697 1.000  3
   0  -6   4   42.9965   21.6816    0.6967    0.0000   21.3150    1.8129    1.8632   11.4398    652 % 0.594389 1.000  3
   0   7  -6   67.8469   49.7464    3.6457    0.0000   18.1005    1.3155    1.4801   12.2291    655 % 0.725244 1.000  3
   1  -9   4   27.2672   20.6700    0.2815    0.0000    6.5972    2.0299    2.0481    3.2211    659 % 0.858128 1.000  3
   1  -7   3   39.9011   58.4602   -1.5268    0.0000  -18.5591    1.9373    1.9780   -9.3830    662 % 0.667265 1.000  3
   1   5  -6  146.2600  180.1030   -8.0586    0.0000  -33.8424    1.1322    1.8496  -18.2968    669 % 0.573721 1.000  3
   1   6  -7   32.3110   25.3902   -0.7161    0.0000    6.9208    2.0984    2.1231    3.2598    670 % 0.680316 1.000  3
   2 -10   3   19.1703   10.8982    0.3810    0.0000    8.2721    2.5900    2.5970    3.1852    677 % 0.942616 1.000  3
   2  -8   2   20.9738   11.9029   -0.0314    0.0000    9.0709    2.7510    2.7590    3.2877    680 % 0.755055 1.000  3
   2  -7   1   97.7574  102.9950   -4.7047    0.0000   -5.2378    1.2178    1.5616   -3.3540    681 % 0.659188 1.000  3
   2   4  -7  155.2250  116.1980   -8.4904    0.0000   39.0266    1.1126    1.9098   20.4350    686 % 0.556233 1.000  3
   3 -10   1   18.4310    9.0410    0.2645    0.0000    9.3900    2.8376    2.8436    3.3022    693 % 0.942114 1.000  3
   3  -1  -5  227.5510  238.4010   10.9653    0.0000  -10.8498    1.0824    2.5198   -4.3058    701 % 0.362829 1.000  3
Refinement program                                                                                                 page=   8
structure :                                                                                                15:40:48 12-11-24 

   4 -10  -1   19.9575    8.7516   -1.1854    0.0000   11.2058    2.4978    2.5058    4.4720    711 % 0.960090 1.000  3
   4  -8  -2   31.3273   38.7595    1.2905    0.0000   -7.4322    2.0637    2.0873   -3.5606    713 % 0.792922 1.000  3
   4  -2  -6   61.2364   51.1185    2.8829    0.0000   10.1179    1.6314    1.7425    5.8065    720 % 0.475325 1.000  3
   4  -1  -7   71.8262   57.1822    2.5447    0.0000   14.6440    1.4215    1.5926    9.1948    721 % 0.491879 1.000  3
   4   3 -10   57.8083   47.0255    1.9986    0.0000   10.7828    1.4496    1.5606    6.9092    726 % 0.686227 1.000  3
   4   4 -11   23.2422   12.4137   -0.4520    0.0000   10.8285    2.4503    2.4613    4.3995    727 % 0.772225 1.000  3
   4   5 -12   41.3207   30.4836    1.5189    0.0000   10.8371    1.5791    1.6323    6.6392    728 % 0.863080 1.000  3
   5  -8  -4   42.7165   31.9859   -3.0622    0.0000   10.7306    1.6329    1.6878    6.3577    734 % 0.843055 1.000  3
   5  -6  -5   32.4577   22.8202   -1.4285    0.0000    9.6375    2.1274    2.1520    4.4784    737 % 0.709899 1.000  3
   5  -5  -6  106.0390   70.7418   -4.9567    0.0000   35.2974    1.1797    1.5863   22.2518    738 % 0.668124 1.000  3
   5  -2  -8   88.2474   64.0133   -0.2367    0.0000   24.2341    1.2573    1.5361   15.7768    741 % 0.598906 1.000  3
   5   2 -11   32.1045   41.3473   -1.6209    0.0000   -9.2428    1.9514    1.9777   -4.6736    746 % 0.734467 1.000  3
   5   3 -12   34.6655   24.4362   -0.9686    0.0000   10.2293    1.7395    1.7737    5.7673    747 % 0.808949 1.000  3
   5   5 -14   32.3836   18.8775   -1.7218    0.0000   13.5061    1.6922    1.7229    7.8391    749 % 0.976611 1.000  3
   6  -6  -7   36.7383   14.8199   -0.4445    0.0000   21.9183    1.8373    1.8737   11.6979    754 % 0.796113 1.000  3
   6  -2 -10   47.8184   36.9134   -0.9310    0.0000   10.9050    1.5475    1.6197    6.7327    760 % 0.725658 1.000  3
   6   0 -12   35.2136   45.6519    0.8194    0.0000  -10.4383    1.7806    1.8150   -5.7510    762 % 0.795293 1.000  3
   7  -6  -9   44.7303   34.5644    1.6955    0.0000   10.1659    1.4677    1.5343    6.6256    774 % 0.893741 1.000  3
   7  -5 -10   26.7226   41.3243    1.3968    0.0000  -14.6017    2.1274    2.1441   -6.8101    775 % 0.875543 1.000  3
   7  -4 -11   52.3154   43.4373    1.6752    0.0000    8.8781    1.4241    1.5171    5.8520    776 % 0.870361 1.000  3
   7  -2 -12   34.5398   23.6334    2.0413    0.0000   10.9064    1.7415    1.7754    6.1431    780 % 0.854173 1.000  3
   7   2 -15   21.1400   30.8504   -0.6932    0.0000   -9.7104    2.2777    2.2875   -4.2451    786 % 0.993213 1.000  3
   8  -4 -13   27.3916   37.1430   -1.4026    0.0000   -9.7514    2.0773    2.0953   -4.6540    789 % 0.991470 1.000  3
   8  -3 -13   37.9170   24.5852    1.9313    0.0000   13.3319    1.5890    1.6336    8.1610    792 % 0.961344 1.000  3
  -9   3  13   42.2729   33.5976    0.9163    0.0000    8.6753    1.4501    1.5105    5.7435    794 % 1.003605 1.000  4
  -8   1  13   46.5747   62.3610   -2.1683    0.0000  -15.7864    1.4224    1.4968  -10.5471    800 % 0.925714 1.000  4
  -8   4  11   26.7619   34.5413   -0.4144    0.0000   -7.7794    2.0589    2.0762   -3.7469    804 % 0.911482 1.000  4
  -8   5  10   32.6067   21.2111    1.4435    0.0000   11.3957    1.7680    1.7979    6.3385    805 % 0.916431 1.000  4
  -7  -3  14   25.2527   32.5500   -1.2801    0.0000   -7.2972    2.0295    2.0451   -3.5681    812 % 0.967745 1.000  4
  -7   0  12   65.8977   54.7184   -2.5362    0.0000   11.1793    1.2739    1.4343    7.7943    816 % 0.834262 1.000  4
  -7   3  10   56.2992   86.0221   -2.3053    0.0000  -29.7229    1.4094    1.5177  -19.5839    820 % 0.795050 1.000  4
  -7   4   9   37.4019   31.2277   -2.1831    0.0000    6.1742    1.8355    1.8732    3.2961    821 % 0.794156 1.000  4
  -7   7   7   30.0000   59.5852   -1.7919    0.0000  -29.5852    1.9517    1.9746  -14.9830    826 % 0.898084 1.000  4
  -6  -4  13   30.3183   41.0670    0.7904    0.0000  -10.7487    1.8306    1.8555   -5.7929    831 % 0.919913 1.000  4
  -6   2   9   43.6646   50.5144   -1.2198    0.0000   -6.8497    1.7108    1.7656   -3.8795    838 % 0.682883 1.000  4
  -6   3   8   50.6360   57.7105   -1.0437    0.0000   -7.0745    1.5621    1.6421   -4.3081    839 % 0.674123 1.000  4
  -6   7   5   34.8425   44.2685    1.4638    0.0000   -9.4260    1.9100    1.9415   -4.8549    844 % 0.816668 1.000  4
  -5  -5  12   34.0940   27.1695    0.4882    0.0000    6.9245    1.7452    1.7782    3.8942    851 % 0.888184 1.000  4
  -5  -2  10   82.4457   93.2824    4.1825    0.0000  -10.8366    1.2681    1.5126   -7.1645    854 % 0.687639 1.000  4
  -5   1   8  111.2720  119.0080    6.7402    0.0000   -7.7362    1.1724    1.6163   -4.7863    857 % 0.577472 1.000  4
  -5   4   6   62.1241   55.5293    3.1627    0.0000    6.5948    1.4592    1.5859    4.1583    860 % 0.608893 1.000  4
  -5   5   5   48.1446   39.4626   -1.7392    0.0000    8.6819    1.6658    1.7340    5.0069    861 % 0.641489 1.000  4
  -5   9   2   24.1702   33.4485    1.8681    0.0000   -9.2782    2.3810    2.3933   -3.8768    867 % 0.903086 1.000  4
  -4  -6  11   27.2452   36.1220    1.0560    0.0000   -8.8768    2.1380    2.1553   -4.1186    871 % 0.874312 1.000  4
  -4   0   7  140.7120  111.8080    7.4663    0.0000   28.9042    1.1616    1.8246   15.8411    877 % 0.483260 1.000  4
  -4   4   4   66.7960   58.0595    1.0522    0.0000    8.7365    1.4252    1.5740    5.5505    880 % 0.513191 1.000  4
  -4   8   1   41.8545   30.4306    2.3653    0.0000   11.4239    1.6737    1.7252    6.6218    885 % 0.786900 1.000  4
  -3  -6   9   36.5746   30.5077   -0.6483    0.0000    6.0669    1.8483    1.8841    3.2200    890 % 0.776778 1.000  4
  -3  -4   8   38.1418   53.0792    1.0928    0.0000  -14.9373    1.9375    1.9747   -7.5644    892 % 0.617564 1.000  4
  -3  -1   6   56.5641   48.4376   -0.5394    0.0000    8.1265    1.6742    1.7672    4.5986    895 % 0.408078 1.000  4
  -3   6   1   40.3943   25.8571   -0.4970    0.0000   14.5372    1.8344    1.8784    7.7393    900 % 0.591350 1.000  4
  -2  -9   9   29.6311   54.9209    1.1888    0.0000  -25.2898    1.8511    1.8747  -13.4903    905 % 0.978346 1.000  4
Refinement program                                                                                                 page=   9
structure :                                                                                                15:40:48 12-11-24 

  -2  -8   9   30.1048   21.1452    1.7370    0.0000    8.9596    1.9116    1.9352    4.6298    906 % 0.902377 1.000  4
  -2  -5   7   52.3173   47.2377    2.0278    0.0000    5.0796    1.5263    1.6134    3.1483    910 % 0.620512 1.000  4
  -2  -2   5   75.9368   69.5356   -1.8062    0.0000    6.4012    1.4677    1.6525    3.8737    913 % 0.363916 1.000  4
  -2   6  -1  106.8730   86.3620   -6.2338    0.0000   20.5113    1.1963    1.6041   12.7864    915 % 0.570325 1.000  4
  -1  -6   6   51.0578   59.9500    1.2606    0.0000   -8.8922    1.5649    1.6461   -5.4020    927 % 0.649311 1.000  4
  -1  -5   5   58.7835   65.6430    1.4627    0.0000   -6.8595    1.4979    1.6091   -4.2630    928 % 0.542470 1.000  4
  -1  -3   4   78.0673   61.3009   -1.5498    0.0000   16.7664    1.4660    1.6609   10.0945    929 % 0.362302 1.000  4
  -1   5  -2  161.8340  145.5920   -8.8247    0.0000   16.2420    1.1141    1.9648    8.2667    932 % 0.477159 1.000  4
  -1   6  -3   56.9017   64.7843    2.7206    0.0000   -7.8826    1.5210    1.6240   -4.8538    933 % 0.579642 1.000  4
   0  -6   4   38.5966   22.9033    0.6967    0.0000   15.6934    1.9173    1.9557    8.0243    943 % 0.594389 1.000  4
   0   8  -6   37.4953   51.8932    1.4324    0.0000  -14.3978    1.8162    1.8545   -7.7636    946 % 0.807493 1.000  4
   1 -10   5   27.3002   33.2791   -0.7643    0.0000   -5.9789    1.9560    1.9750   -3.0273    949 % 0.961566 1.000  4
   1  -4   1   65.2557   39.3205   -0.0197    0.0000   25.9352    1.6451    1.7698   14.6546    956 % 0.377528 1.000  4
   1   3  -4   58.1670   48.1768   -1.5498    0.0000    9.9902    1.7166    1.8125    5.5119    958 % 0.362302 1.000  4
   1   4  -5  131.0960  137.9170    3.8598    0.0000   -6.8209    1.1343    1.7336   -3.9346    959 % 0.467583 1.000  4
   1   8  -8   18.1218   28.8401    0.0087    0.0000  -10.7183    2.9964    3.0019   -3.5705    965 % 0.863552 1.000  4
   1   9  -9   21.3705   11.5991    0.9365    0.0000    9.7714    2.4216    2.4310    4.0195    966 % 0.970828 1.000  4
   2  -9   2   27.5627   38.7685    1.9490    0.0000  -11.2059    2.2077    2.2248   -5.0367    968 % 0.844384 1.000  4
   2  -7   1   96.8607  102.5820   -4.7047    0.0000   -5.7210    1.2203    1.5580   -3.6720    971 % 0.659188 1.000  4
   2   2  -5   69.8806   50.9451   -1.8062    0.0000   18.9355    1.5369    1.6883   11.2156    973 % 0.363916 1.000  4
   2   3  -6   81.8975   90.2602   -3.4572    0.0000   -8.3627    1.3529    1.5815   -5.2879    974 % 0.457536 1.000  4
   2   7  -9   36.6497   43.6440   -2.1575    0.0000   -6.9943    1.8008    1.8377   -3.8059    980 % 0.829589 1.000  4
   3  -5  -2   31.3831   22.3260    1.0005    0.0000    9.0571    2.4424    2.4625    3.6781    987 % 0.516487 1.000  4
   3  -2  -4   62.5540   47.1816    2.3065    0.0000   15.3724    1.7785    1.8853    8.1540    990 % 0.358216 1.000  4
   3   2  -7   89.6398   72.2689    3.2840    0.0000   17.3709    1.3030    1.5816   10.9834    993 % 0.482665 1.000  4
   3   6 -10   29.6429   20.2899   -0.6047    0.0000    9.3530    1.9701    1.9923    4.6946    999 % 0.814638 1.000  4
   3   7 -11   29.1668   16.3796   -1.4575    0.0000   12.7872    1.8737    1.8963    6.7433   1000 % 0.916235 1.000  4
   4  -8  -2   45.5873   56.2201    1.2905    0.0000  -10.6328    1.5914    1.6555   -6.4229   1003 % 0.792922 1.000  4
   4  -6  -3   48.9408   37.8550   -1.9227    0.0000   11.0858    1.6183    1.6907    6.5571   1006 % 0.639732 1.000  4
   4  -2  -6   68.8694   37.9473    2.8829    0.0000   30.9221    1.5036    1.6538   18.6977   1009 % 0.475325 1.000  4
   4   2  -9   90.4959  105.6170    5.8044    0.0000  -15.1214    1.2559    1.5479   -9.7687   1013 % 0.607152 1.000  4
   4   3 -10   79.2912   54.8051    1.9986    0.0000   24.4861    1.2605    1.4892   16.4426   1014 % 0.686227 1.000  4
   4   5 -11   44.4050   57.4604    0.6352    0.0000  -13.0555    1.5347    1.5977   -8.1715   1018 % 0.819739 1.000  4
   4   6 -12   33.8556   26.1612    0.5390    0.0000    7.6943    1.6541    1.6884    4.5572   1020 % 0.915072 1.000  4
   5  -8  -4   53.4051   74.3539   -3.0622    0.0000  -20.9488    1.4371    1.5332  -13.6639   1024 % 0.843055 1.000  4
   5  -6  -5   25.7080   17.6530   -1.4285    0.0000    8.0549    2.4856    2.4989    3.2234   1027 % 0.709899 1.000  4
   6  -9  -5   19.4910    7.8195   -0.0224    0.0000   11.6715    2.5550    2.5624    4.5548   1043 % 0.967414 1.000  4
   6  -7  -6   39.5196   31.4990   -1.9609    0.0000    8.0206    1.6625    1.7088    4.6937   1046 % 0.837753 1.000  4
   6  -3  -9   41.3001   30.4319    1.0406    0.0000   10.8682    1.7215    1.7704    6.1389   1051 % 0.712988 1.000  4
   6   0 -11   28.9724   22.1531    0.4936    0.0000    6.8193    2.0899    2.1099    3.2320   1055 % 0.748035 1.000  4
   6   1 -12   52.0596   46.1086   -2.1316    0.0000    5.9510    1.4013    1.4949    3.9810   1056 % 0.800560 1.000  4
   6   2 -13   22.3069   31.8481   -0.6919    0.0000   -9.5411    2.3939    2.4042   -3.9685   1057 % 0.863358 1.000  4
   7  -4 -10   22.0613   10.7513    0.0318    0.0000   11.3100    2.6041    2.6134    4.3276   1067 % 0.831225 1.000  4
   8  -3 -13   29.4941   56.3445    1.9313    0.0000  -26.8504    1.9614    1.9835  -13.5371   1083 % 0.961344 1.000  4
  -9   2  13   32.7490   44.6912   -1.1972    0.0000  -11.9421    1.7268    1.7575   -6.7948   1087 % 0.982446 1.000  5
  -9   3  13   30.1148   23.8191    0.9163    0.0000    6.2957    1.7998    1.8248    3.4501   1089 % 1.003605 1.000  5
  -8   3  11   35.7449   27.8068   -2.4562    0.0000    7.9381    1.8184    1.8532    4.2834   1098 % 0.878618 1.000  5
  -8   5  10   37.4353   49.9980    1.4435    0.0000  -12.5627    1.7644    1.8037   -6.9651   1102 % 0.916431 1.000  5
  -8   6   9   39.1203   48.8457   -1.8626    0.0000   -9.7254    1.7050    1.7493   -5.5596   1103 % 0.933833 1.000  5
  -7  -2  13   24.7710   17.6870    1.0554    0.0000    7.0840    2.2769    2.2903    3.0930   1109 % 0.899382 1.000  5
  -7  -1  12   35.2165   20.2751   -0.9088    0.0000   14.9414    1.8372    1.8707    7.9872   1110 % 0.839284 1.000  5
  -7   2  10   35.9597   22.2681   -1.5039    0.0000   13.6916    1.8980    1.9317    7.0877   1114 % 0.768168 1.000  5
Refinement program                                                                                                 page=  10
structure :                                                                                                15:40:48 12-11-24 

  -7   4   9   52.8583   45.6979   -2.1831    0.0000    7.1604    1.4265    1.5212    4.7069   1117 % 0.794156 1.000  5
  -7   5   8   41.2989   33.7861   -0.2219    0.0000    7.5128    1.6502    1.7011    4.4166   1118 % 0.807722 1.000  5
  -6  -5  13   21.4593   11.5217   -0.2482    0.0000    9.9375    2.3906    2.4002    4.1403   1124 % 0.960146 1.000  5
  -6  -2  11   66.3242   52.7447   -1.4601    0.0000   13.5795    1.2861    1.4471    9.3843   1128 % 0.770178 1.000  5
  -6   4   7   68.7634   38.9089    0.3542    0.0000   29.8545    1.3328    1.4998   19.9062   1134 % 0.682427 1.000  5
  -6   8   4   26.6139   17.8042   -0.0554    0.0000    8.8097    2.1436    2.1601    4.0784   1139 % 0.874342 1.000  5
  -5  -6  12   44.5545   26.4568   -2.3011    0.0000   18.0977    1.4970    1.5619   11.5867   1143 % 0.938786 1.000  5
  -5  -4  11   50.4341   42.0975    2.2134    0.0000    8.3366    1.4702    1.5543    5.3635   1146 % 0.800184 1.000  5
  -5  -1   9   31.8402   22.4457    0.0416    0.0000    9.3945    2.2786    2.3007    4.0833   1149 % 0.622401 1.000  5
  -5   2   7   79.4368   73.4227   -3.0663    0.0000    6.0140    1.3212    1.5416    3.9012   1152 % 0.557782 1.000  5
  -5   5   5   70.4862   89.3717   -1.7392    0.0000  -18.8855    1.3485    1.5216  -12.4116   1155 % 0.641489 1.000  5
  -5   6   4   94.4865   82.2156    4.9395    0.0000   12.2709    1.2150    1.5391    7.9726   1156 % 0.689505 1.000  5
  -5  10   1   18.3167    9.1738    0.2040    0.0000    9.1428    2.7052    2.7114    3.3720   1162 % 0.982718 1.000  5
  -4  -7  11   38.8497   30.4898   -1.3281    0.0000    8.3599    1.5547    1.6025    5.2167   1164 % 0.934708 1.000  5
  -4  -5  10   36.3868   25.3407   -1.4495    0.0000   11.0461    1.8592    1.8945    5.8307   1167 % 0.778061 1.000  5
  -4  -2   8  104.1620  111.7940   -4.1669    0.0000   -7.6326    1.2044    1.5923   -4.7934   1170 % 0.561004 1.000  5
  -4   1   6  127.1700  114.2150   -4.1334    0.0000   12.9549    1.1831    1.7369    7.4586   1173 % 0.448018 1.000  5
  -4   4   4   65.0700   55.3579    1.0522    0.0000    9.7120    1.5391    1.6710    5.8121   1176 % 0.513191 1.000  5
  -4   5   3   78.7718   73.7109    2.7604    0.0000    5.0609    1.3526    1.5653    3.2332   1177 % 0.562856 1.000  5
  -4   8   1   50.9804   60.2121    2.3653    0.0000   -9.2317    1.4859    1.5709   -5.8767   1180 % 0.786900 1.000  5
  -3  -8  10   27.2268   18.7851    0.5300    0.0000    8.4417    2.0035    2.0220    4.1750   1182 % 0.948135 1.000  5
  -3  -6   9   53.3254   35.0200   -0.6483    0.0000   18.3054    1.4777    1.5710   11.6521   1185 % 0.776778 1.000  5
  -3  -3   7  165.4660  181.4030   -6.9116    0.0000  -15.9371    1.0884    1.9806   -8.0468   1188 % 0.524392 1.000  5
  -3   0   5  243.2830  220.6490  -12.5204    0.0000   22.6337    1.0722    2.6586    8.5133   1190 % 0.351056 1.000  5
  -3   3   3  192.4350  163.5150  -10.1595    0.0000   28.9209    1.1089    2.2210   13.0215   1191 % 0.384893 1.000  5
  -2  -6   7  104.5430  129.0190    4.9734    0.0000  -24.4761    1.1904    1.5843  -15.4491   1202 % 0.691002 1.000  5
  -2  -4   6   82.2897   88.7040    0.9501    0.0000   -6.4143    1.3130    1.5496   -4.1393   1204 % 0.517852 1.000  5
  -2  -1   4  118.5260  105.0330    3.0642    0.0000   13.4926    1.2752    1.7410    7.7499   1206 % 0.280502 1.000  5
  -2   6  -1  103.8930  134.2090   -6.2338    0.0000  -30.3161    1.2407    1.6182  -18.7339   1207 % 0.570325 1.000  5
  -1  -7   6   79.7371   84.2354    2.1189    0.0000   -4.4983    1.2566    1.4883   -3.0225   1218 % 0.728604 1.000  5
  -1  -5   5   83.9500   63.7103    1.4627    0.0000   20.2397    1.3407    1.5818   12.7951   1220 % 0.542470 1.000  5
  -1  -2   3  198.2710  182.6530    8.0338    0.0000   15.6178    1.1061    2.2704    6.8790   1223 % 0.258926 1.000  5
  -1   5  -2  176.6430  165.1670   -8.8247    0.0000   11.4760    1.0926    2.0770    5.5252   1225 % 0.477159 1.000  5
   0 -10   6   28.5324   20.1445   -0.4408    0.0000    8.3880    2.0135    2.0336    4.1247   1232 % 0.977039 1.000  5
   0  -6   4   44.7739   24.9586    0.6967    0.0000   19.8153    1.7968    1.8518   10.7008   1235 % 0.594389 1.000  5
   1  -7   3   43.3740   50.6202   -1.5268    0.0000   -7.2462    1.7568    1.8096   -4.0044   1244 % 0.667265 1.000  5
   1   3  -4   66.8184   39.8183   -1.5498    0.0000   27.0001    1.6260    1.7580   15.3586   1249 % 0.362302 1.000  5
   1   8  -8   31.1464   51.7243    0.0087    0.0000  -20.5778    1.8734    1.8991  -10.8354   1254 % 0.863552 1.000  5
   1   9  -9   25.5988   14.9603    0.9365    0.0000   10.6385    2.0704    2.0862    5.0995   1255 % 0.970828 1.000  5
   2  -9   2   33.7476   40.2952    1.9490    0.0000   -6.5476    1.8979    1.9277   -3.3966   1258 % 0.844384 1.000  5
   2  -7   1   73.9540   62.3193   -4.7047    0.0000   11.6347    1.3272    1.5193    7.6579   1260 % 0.659188 1.000  5
   2   2  -5   88.9078   79.9106   -1.8062    0.0000    8.9972    1.3632    1.6275    5.5282   1263 % 0.363916 1.000  5
   2   5  -7   55.8856   63.4886    2.0278    0.0000   -7.6030    1.5308    1.6296   -4.6655   1266 % 0.620512 1.000  5
   2   6  -8   32.7658   23.0365   -1.8482    0.0000    9.7293    1.9868    2.0137    4.8317   1267 % 0.724604 1.000  5
   2   7  -9   36.0153   43.6303   -2.1575    0.0000   -7.6150    1.7576    1.7941   -4.2444   1268 % 0.829589 1.000  5
   3 -10   1   28.3619   17.2279    0.2645    0.0000   11.1341    2.0115    2.0314    5.4810   1271 % 0.942114 1.000  5
   3  -2  -4   66.0939   46.9031    2.3065    0.0000   19.1908    1.7399    1.8613   10.3107   1278 % 0.358216 1.000  5
   4  -8  -2   29.5280   21.4140    1.2905    0.0000    8.1139    2.1691    2.1891    3.7065   1290 % 0.792922 1.000  5
   4  -6  -3   33.3467   25.9553   -1.9227    0.0000    7.3913    2.2686    2.2930    3.2235   1292 % 0.639732 1.000  5
   4  -3  -5   67.6173   59.9058    2.0441    0.0000    7.7116    1.4730    1.6208    4.7579   1295 % 0.482777 1.000  5
   4   1  -8   53.7755   62.9555    2.0841    0.0000   -9.1801    1.6160    1.7031   -5.3902   1299 % 0.538063 1.000  5
   5  -7  -4   29.0775   19.8623   -0.3972    0.0000    9.2152    2.2457    2.2645    4.0695   1312 % 0.764640 1.000  5
Refinement program                                                                                                 page=  11
structure :                                                                                                15:40:48 12-11-24 

   5  -6  -5   26.6815   18.1981   -1.4285    0.0000    8.4834    2.5280    2.5420    3.3373   1313 % 0.709899 1.000  5
   5   3 -11   32.4284   23.2979    1.6389    0.0000    9.1305    1.9088    1.9362    4.7158   1324 % 0.762538 1.000  5
   5   4 -12   51.2991   64.3086    3.4135    0.0000  -13.0095    1.4191    1.5090   -8.6213   1325 % 0.844530 1.000  5
   5   5 -13   20.8710   32.0156   -1.1306    0.0000  -11.1446    2.4532    2.4620   -4.5266   1326 % 0.931745 1.000  5
   6  -7  -6   34.9414   22.9541   -1.9609    0.0000   11.9873    1.8059    1.8394    6.5170   1333 % 0.837753 1.000  5
   6  -5  -7   43.0732   34.9170    0.1629    0.0000    8.1561    1.6309    1.6869    4.8351   1336 % 0.735763 1.000  5
   6  -4  -8   68.4368   60.4127   -4.9571    0.0000    8.0241    1.3253    1.4916    5.3796   1337 % 0.716431 1.000  5
   6  -1 -10   82.2429  101.5530   -4.5520    0.0000  -19.3100    1.3108    1.5474  -12.4790   1340 % 0.708073 1.000  5
   6   0 -11   33.4843   26.7602    0.4936    0.0000    6.7241    1.9248    1.9537    3.4417   1341 % 0.748035 1.000  5
   6   4 -14   26.5932   18.1110   -1.2863    0.0000    8.4822    1.9723    1.9902    4.2621   1346 % 0.965329 1.000  5
   7  -8  -7   27.8119   50.2673   -0.7748    0.0000  -22.4554    1.9129    1.9330  -11.6171   1349 % 0.965724 1.000  5
   7  -7  -8   21.3120   11.2245    0.8363    0.0000   10.0874    2.3930    2.4025    4.1987   1350 % 0.924187 1.000  5
   7  -5  -9   51.1449   71.4402   -1.7719    0.0000  -20.2953    1.4361    1.5245  -13.3130   1353 % 0.840431 1.000  5
   7  -2 -11   48.9060   58.4568   -2.6276    0.0000   -9.5508    1.4845    1.5630   -6.1107   1357 % 0.810355 1.000  5
   7   0 -13   45.1641   62.7001   -1.6596    0.0000  -17.5359    1.4658    1.5338  -11.4332   1359 % 0.880495 1.000  5
   8  -2 -13   43.5706   66.8790    1.5961    0.0000  -23.3084    1.5194    1.5806  -14.7464   1372 % 0.939234 1.000  5
  -9   2  13   25.9942   19.4543   -1.1972    0.0000    6.5399    1.9735    1.9906    3.2855   1377 % 0.982446 1.000  6
  -8  -1  13   48.0833   29.4270    2.1683    0.0000   18.6562    1.4173    1.4967   12.4651   1384 % 0.925714 1.000  6
  -8   1  12   24.8998   17.6199    0.3267    0.0000    7.2799    2.0924    2.1072    3.4549   1386 % 0.881855 1.000  6
  -8   3  11   49.3285   68.1902   -2.4562    0.0000  -18.8617    1.4393    1.5215  -12.3967   1389 % 0.878618 1.000  6
  -8   4  10   34.1687   49.9269    0.7053    0.0000  -15.7582    1.7560    1.7889   -8.8088   1390 % 0.874189 1.000  6
  -8   7   8   22.7684   31.2095    0.5890    0.0000   -8.4410    2.3695    2.3804   -3.5460   1394 % 0.963013 1.000  6
  -7   0  11   40.9756   24.6635    2.1046    0.0000   16.3121    1.6339    1.6845    9.6837   1402 % 0.789340 1.000  6
  -7   2  10   50.1209   40.1198   -1.5039    0.0000   10.0010    1.4734    1.5564    6.4260   1405 % 0.768168 1.000  6
  -7   3   9   74.4990  109.9730    3.2330    0.0000  -35.4737    1.2705    1.4728  -24.0859   1406 % 0.756210 1.000  6
  -7   5   8   36.1109   21.8634   -0.2219    0.0000   14.2475    1.7460    1.7830    7.9909   1409 % 0.807722 1.000  6
  -7   9   5   27.7038   20.8295   -0.4586    0.0000    6.8742    1.9781    1.9974    3.4416   1414 % 0.999696 1.000  6
  -6  -4  12   23.3109   15.4133    0.5574    0.0000    7.8976    2.2457    2.2578    3.4980   1417 % 0.875764 1.000  6
  -6  -1  10   80.5022   63.3814    4.5520    0.0000   17.1208    1.2726    1.5059   11.3693   1421 % 0.708073 1.000  6
  -6   4   7   44.7884   25.0026    0.3542    0.0000   19.7858    1.6489    1.7086   11.5800   1426 % 0.682427 1.000  6
  -6   5   6   66.1952   58.2804    3.1770    0.0000    7.9148    1.3475    1.5013    5.2718   1427 % 0.707193 1.000  6
  -5  -3  10   58.4200   35.4782   -2.6498    0.0000   22.9419    1.4165    1.5322   14.9731   1438 % 0.717545 1.000  6
  -5   3   6  124.9970  107.4990    6.2758    0.0000   17.4980    1.1544    1.7015   10.2838   1444 % 0.558497 1.000  6
  -5   6   4   81.5291   57.6394    4.9395    0.0000   23.8897    1.2627    1.5031   15.8940   1447 % 0.689505 1.000  6
  -5   7   3   51.2552   46.2796    3.3461    0.0000    4.9757    1.5530    1.6354    3.0425   1448 % 0.749985 1.000  6
  -5   9   2   32.3311   44.4038    1.8681    0.0000  -12.0727    1.8960    1.9234   -6.2768   1452 % 0.903086 1.000  6
  -4  -7  11   43.5006   23.9222   -1.3281    0.0000   19.5784    1.4954    1.5574   12.5715   1455 % 0.934708 1.000  6
  -4  -4   9   44.1905   28.0316   -2.1012    0.0000   16.1589    1.7277    1.7834    9.0609   1459 % 0.685192 1.000  6
  -4  -1   7   89.2749   81.0740   -2.5447    0.0000    8.2008    1.3201    1.5936    5.1460   1462 % 0.491879 1.000  6
  -4   2   5  117.6140  126.9720   -3.6698    0.0000   -9.3587    1.2073    1.6855   -5.5524   1464 % 0.437095 1.000  6
  -4   5   3   77.8813   86.1835    2.7604    0.0000   -8.3022    1.3495    1.5581   -5.3284   1466 % 0.562856 1.000  6
  -4   8   1   36.7723   49.1376    2.3653    0.0000  -12.3653    1.8057    1.8428   -6.7102   1470 % 0.786900 1.000  6
  -3  -8  10   23.8851   12.2560    0.5300    0.0000   11.6291    2.1520    2.1652    5.3710   1473 % 0.948135 1.000  6
  -3  -7   9   31.2218   23.5070    1.2801    0.0000    7.7148    1.9666    1.9912    3.8744   1474 % 0.844181 1.000  6
  -3   0   5  252.1550  220.5740  -12.5204    0.0000   31.5807    1.0577    2.7344   11.5494   1480 % 0.351056 1.000  6
  -3   3   3  208.7490  216.9150  -10.1595    0.0000   -8.1661    1.0951    2.3573   -3.4642   1482 % 0.384893 1.000  6
  -3   4   2  127.0170  145.1140   -3.8800    0.0000  -18.0964    1.1924    1.7421  -10.3875   1483 % 0.437171 1.000  6
  -3   8  -1   41.2929   32.3063   -0.1780    0.0000    8.9865    1.6359    1.6872    5.3263   1486 % 0.764865 1.000  6
  -2  -8   8   22.2755   31.8198    1.6169    0.0000   -9.5443    2.6329    2.6423   -3.6121   1493 % 0.871995 1.000  6
  -2  -6   7  104.3130   96.0260    4.9734    0.0000    8.2865    1.1820    1.5765    5.2563   1496 % 0.691002 1.000  6
  -2  -1   4  131.7700  119.7290    3.0642    0.0000   12.0410    1.2177    1.7942    6.7112   1500 % 0.280502 1.000  6
  -2   6  -1  112.1350   82.0695   -6.2338    0.0000   30.0657    1.1981    1.6410   18.3215   1501 % 0.570325 1.000  6
Refinement program                                                                                                 page=  12
structure :                                                                                                15:40:48 12-11-24 

  -2   9  -3   32.0562   49.7363   -2.0039    0.0000  -17.6801    1.8998    1.9266   -9.1766   1505 % 0.853721 1.000  6
  -1  -7   6   97.1350  111.5710    2.1189    0.0000  -14.4356    1.1906    1.5366   -9.3947   1511 % 0.728604 1.000  6
  -1  -2   3  228.2300  243.8710    8.0338    0.0000  -15.6412    1.0928    2.5304   -6.1813   1515 % 0.258926 1.000  6
  -1   4  -1   74.2880   52.9858   -0.0197    0.0000   21.3021    1.5151    1.6874   12.6244   1516 % 0.377528 1.000  6
  -1   5  -2  188.9890  176.2900   -8.8247    0.0000   12.6996    1.0977    2.1855    5.8107   1517 % 0.477159 1.000  6
   0 -10   6   23.6411   16.3786   -0.4408    0.0000    7.2624    2.2990    2.3111    3.1424   1523 % 0.977039 1.000  6
   1 -10   4   34.9628   45.2316    2.3909    0.0000  -10.2688    1.7576    1.7920   -5.7303   1530 % 0.946609 1.000  6
   1  -8   3   56.3915   37.7796   -1.5556    0.0000   18.6119    1.4674    1.5720   11.8393   1533 % 0.755851 1.000  6
   1  -4   1   70.7234   44.2391   -0.0197    0.0000   26.4843    1.6091    1.7577   15.0680   1536 % 0.377528 1.000  6
   1   2  -3  213.9340  226.1770    8.0338    0.0000  -12.2433    1.0982    2.4048   -5.0913   1537 % 0.258926 1.000  6
   1   6  -6   48.6333   60.0233    1.2606    0.0000  -11.3900    1.5915    1.6642   -6.8443   1540 % 0.649311 1.000  6
   2  -7   1   92.2442   86.1800   -4.7047    0.0000    6.0642    1.2462    1.5504    3.9113   1549 % 0.659188 1.000  6
   2  -2  -2  215.5770  252.7250   -2.3887    0.0000  -37.1482    1.0959    2.4183  -15.3611   1551 % 0.256596 1.000  6
   2   1  -4  125.0940  115.2690    3.0642    0.0000    9.8243    1.2367    1.7590    5.5851   1552 % 0.280502 1.000  6
   2   5  -7   45.2150   33.0182    2.0278    0.0000   12.1969    1.7406    1.7983    6.7823   1555 % 0.620512 1.000  6
   2   8  -9   26.8347   37.7001    1.7370    0.0000  -10.8655    2.0962    2.1133   -5.1415   1560 % 0.902377 1.000  6
   3  -3  -3  201.6270  208.7080  -10.1595    0.0000   -7.0810    1.0934    2.2936   -3.0873   1567 % 0.384893 1.000  6
   3   0  -5  242.2490  259.1640  -12.5204    0.0000  -16.9150    1.0691    2.6479   -6.3880   1569 % 0.351056 1.000  6
   3   3  -7  184.6300  198.8990   -6.9116    0.0000  -14.2693    1.0811    2.1395   -6.6694   1571 % 0.524392 1.000  6
   4  -8  -2   39.0179   47.5636    1.2905    0.0000   -8.5457    1.7684    1.8109   -4.7189   1581 % 0.792922 1.000  6
   4  -4  -4   71.1189   79.3499    1.0522    0.0000   -8.2310    1.4089    1.5782   -5.2153   1585 % 0.513191 1.000  6
   4  -1  -6  156.9990  172.2790   -4.1334    0.0000  -15.2795    1.1274    1.9328   -7.9052   1587 % 0.448018 1.000  6
   4   3  -9   57.6663   48.9520    3.6995    0.0000    8.7143    1.4818    1.5901    5.4805   1590 % 0.640825 1.000  6
   4   4 -10   52.1316   42.6884   -1.9201    0.0000    9.4432    1.4396    1.5311    6.1675   1591 % 0.727831 1.000  6
   4   6 -11   21.8266   36.8008    1.0560    0.0000  -14.9742    2.4282    2.4380   -6.1420   1595 % 0.874312 1.000  6
   5 -10  -2   24.0707   36.0028   -1.0008    0.0000  -11.9320    2.2953    2.3079   -5.1701   1598 % 0.987547 1.000  6
   5  -7  -4   45.3233   54.3176   -0.3972    0.0000   -8.9943    1.5610    1.6255   -5.5333   1602 % 0.764640 1.000  6
   5  -4  -6   77.8357   61.4508    3.1627    0.0000   16.3849    1.3304    1.5413   10.6303   1605 % 0.608893 1.000  6
   5  -2  -7  106.0430   80.3250   -3.0663    0.0000   25.7184    1.2094    1.6085   15.9893   1607 % 0.557782 1.000  6
   5  -1  -8  108.0160   87.7696    6.7402    0.0000   20.2462    1.2123    1.6237   12.4690   1608 % 0.577472 1.000  6
   5   2 -10   68.0448   62.0427    4.1825    0.0000    6.0021    1.3579    1.5189    3.9517   1611 % 0.687639 1.000  6
   5   3 -11   33.7209   42.5817    1.6389    0.0000   -8.8608    1.9291    1.9583   -4.5247   1612 % 0.762538 1.000  6
   5   5 -12   17.6635   30.7122    0.4882    0.0000  -13.0487    3.0317    3.0368   -4.2968   1616*% 0.888184 1.000  6
   6  -9  -5   20.4426   12.5901   -0.0224    0.0000    7.8525    2.4557    2.4642    3.1867   1618 % 0.967414 1.000  6
   6  -7  -6   24.7022   14.4952   -1.9609    0.0000   10.2071    2.5423    2.5543    3.9961   1621 % 0.837753 1.000  6
   6  -5  -7   39.2173   29.1613    0.1629    0.0000   10.0561    1.8245    1.8661    5.3888   1624 % 0.735763 1.000  6
   6  -2  -9   36.7641   45.6826   -1.2198    0.0000   -8.9185    2.0618    2.0943   -4.2584   1627 % 0.682883 1.000  6
   6   1 -11   53.9157   48.1248    1.9644    0.0000    5.7908    1.4615    1.5578    3.7173   1630 % 0.753631 1.000  6
   6   4 -13   26.1343   19.9213    0.7904    0.0000    6.2129    2.0069    2.0239    3.0698   1635 % 0.919913 1.000  6
   7  -8  -7   21.6125   35.3864   -0.7748    0.0000  -13.7739    2.4037    2.4134   -5.7073   1637 % 0.965724 1.000  6
   7  -6  -8   31.9703   14.6550    0.2699    0.0000   17.3153    1.8283    1.8560    9.3293   1640 % 0.863055 1.000  6
   7  -5  -9   40.8877   48.6980   -1.7719    0.0000   -7.8104    1.6020    1.6533   -4.7241   1641 % 0.840431 1.000  6
   7  -2 -11   56.1044   44.6844   -2.6276    0.0000   11.4199    1.3671    1.4777    7.7280   1645 % 0.810355 1.000  6
   7   0 -12   63.7252   51.5248   -2.5362    0.0000   12.2004    1.3393    1.4832    8.2257   1648 % 0.834262 1.000  6
   8  -6 -10   25.2448   34.2929   -0.5716    0.0000   -9.0481    2.1153    2.1303   -4.2473   1654 % 0.965555 1.000  6
   8  -5 -11   32.7994   42.4252    2.0653    0.0000   -9.6258    1.8034    1.8330   -5.2515   1655 % 0.952071 1.000  6
   8  -3 -12   19.8267   11.3961   -0.3198    0.0000    8.4307    2.6202    2.6277    3.2084   1659 % 0.919187 1.000  6
   8  -1 -13   40.5500   29.6000   -2.1683    0.0000   10.9500    1.5524    1.6045    6.8246   1663 % 0.925714 1.000  6
  -9   4  11   28.7489   22.2214   -1.9825    0.0000    6.5275    1.9792    2.0000    3.2638   1672 % 0.955950 1.000  7
  -8  -3  14   28.0678   21.0858    0.7048    0.0000    6.9820    1.9275    1.9478    3.5845   1675 % 1.004889 1.000  7
  -8  -1  13   40.5808   31.3528    2.1683    0.0000    9.2280    1.5648    1.6165    5.7084   1678 % 0.925714 1.000  7
  -8   0  12   24.5825   33.8378   -0.4876    0.0000   -9.2553    2.3024    2.3155   -3.9971   1679 % 0.877077 1.000  7
Refinement program                                                                                                 page=  13
structure :                                                                                                15:40:48 12-11-24 

  -8   2  11   37.5872   56.8278    0.5418    0.0000  -19.2406    1.6974    1.7385  -11.0673   1682 % 0.854369 1.000  7
  -8   6   8   31.8779   37.7584   -1.0754    0.0000   -5.8805    1.8257    1.8533   -3.1730   1686 % 0.904508 1.000  7
  -8   8   7   27.1256   15.4473   -1.5759    0.0000   11.6783    2.0387    2.0566    5.6784   1689 % 1.002943 1.000  7
  -7  -2  12   41.2517   55.2983    2.0413    0.0000  -14.0466    1.6278    1.6793   -8.3647   1694 % 0.854173 1.000  7
  -7   0  11   44.7415   22.9759    2.1046    0.0000   21.7656    1.5623    1.6251   13.3933   1696 % 0.789340 1.000  7
  -7   1  10   37.3216   19.4288    2.3435    0.0000   17.8927    1.8689    1.9058    9.3886   1697 % 0.751577 1.000  7
  -7   3   9   65.4958  104.1440    3.2330    0.0000  -38.6483    1.3268    1.4797  -26.1198   1700 % 0.756210 1.000  7
  -7   6   7   56.8076   45.6508    1.4239    0.0000   11.1567    1.3810    1.4933    7.4714   1704 % 0.835044 1.000  7
  -7   7   6   31.6212   23.0083   -0.6497    0.0000    8.6129    1.9591    1.9845    4.3401   1705 % 0.874832 1.000  7
  -7   9   5   37.3992   46.9052   -0.4586    0.0000   -9.5060    1.6658    1.7073   -5.5679   1709 % 0.999696 1.000  7
  -6  -5  12   29.2421   22.4194   -1.3587    0.0000    6.8227    1.9304    1.9525    3.4944   1710 % 0.917934 1.000  7
  -6  -3  11   32.5500   22.9565   -1.2200    0.0000    9.5935    1.8525    1.8809    5.1004   1712 % 0.796992 1.000  7
  -6  -1  10   73.5779   55.7261    4.5520    0.0000   17.8517    1.3183    1.5098   11.8242   1715 % 0.708073 1.000  7
  -6   2   8   82.4263   72.1679    4.8570    0.0000   10.2585    1.2763    1.5193    6.7520   1718 % 0.642199 1.000  7
  -6   5   6   59.3380   44.1565    3.1770    0.0000   15.1815    1.4004    1.5210    9.9814   1721 % 0.707193 1.000  7
  -6   8   4   27.5935   20.1460   -0.0554    0.0000    7.4475    2.1799    2.1973    3.3895   1725 % 0.874342 1.000  7
  -5   3   6  111.7060  103.6530    6.2758    0.0000    8.0531    1.1987    1.6385    4.9149   1736 % 0.558497 1.000  7
  -5   6   4   86.5407   97.0562    4.9395    0.0000  -10.5154    1.2803    1.5454   -6.8045   1739 % 0.689505 1.000  7
  -5   7   3   37.2787   29.3605    3.3461    0.0000    7.9182    1.8764    1.9131    4.1390   1740 % 0.749985 1.000  7
  -4  -5   9   57.7243   42.2149   -2.6591    0.0000   15.5094    1.4353    1.5470   10.0255   1748 % 0.738328 1.000  7
  -4  -3   8   50.1049   55.2974   -1.4533    0.0000   -5.1925    1.6276    1.7030   -3.0491   1750 % 0.597283 1.000  7
  -4  -1   7   95.3221   64.5802   -2.5447    0.0000   30.7419    1.2337    1.5591   19.7182   1751 % 0.491879 1.000  7
  -4   2   5  113.5200  107.0890   -3.6698    0.0000    6.4313    1.2178    1.6649    3.8629   1753 % 0.437095 1.000  7
  -4   8   1   54.7376   73.3321    2.3653    0.0000  -18.5946    1.4040    1.5069  -12.3396   1760 % 0.786900 1.000  7
  -4  10  -1   27.1017   18.6473    1.1854    0.0000    8.4544    2.0755    2.0931    4.0391   1761 % 0.960090 1.000  7
  -3  -8   9   27.5989   20.5854    0.6332    0.0000    7.0135    2.0164    2.0352    3.4461   1762 % 0.915810 1.000  7
  -3  -7   9   46.3810   40.5191    1.2801    0.0000    5.8619    1.4931    1.5634    3.7493   1764 % 0.844181 1.000  7
  -3  -4   7   70.5946   51.3342    1.1039    0.0000   19.2604    1.3804    1.5505   12.4224   1767 % 0.577770 1.000  7
  -3  -2   6   81.6143   87.6544    0.7998    0.0000   -6.0401    1.3717    1.5961   -3.7842   1768 % 0.437882 1.000  7
  -3   1   4   95.5793   88.8527    1.4708    0.0000    6.7266    1.3554    1.6585    4.0558   1770 % 0.321100 1.000  7
  -3   4   2   93.0349   98.4398   -3.8800    0.0000   -5.4049    1.3414    1.6325   -3.3108   1772 % 0.437171 1.000  7
  -2  -3   5  125.3000   95.0268    5.4189    0.0000   30.2728    1.2127    1.7437   17.3609   1786 % 0.417680 1.000  7
  -2   6  -1  108.4230  103.4120   -6.2338    0.0000    5.0114    1.2299    1.6396    3.0565   1788 % 0.570325 1.000  7
  -1  -8   6   41.3473   61.4516   -0.3280    0.0000  -20.1043    1.7075    1.7568  -11.4435   1796 % 0.810512 1.000  7
  -1  -6   5   54.5225   64.0586   -2.9284    0.0000   -9.5361    1.5902    1.6810   -5.6727   1798 % 0.621871 1.000  7
  -1  -4   4  233.4670  221.1360   13.4095    0.0000   12.3316    1.0852    2.5745    4.7898   1800 % 0.435998 1.000  7
  -1   8  -4   60.6432   67.3595   -3.7316    0.0000   -6.7163    1.4099    1.5348   -4.3760   1806 % 0.770395 1.000  7
  -1   9  -5   24.2549   16.9387    0.5769    0.0000    7.3162    2.2903    2.3031    3.1767   1807 % 0.874599 1.000  7
   0 -10   6   31.5325   55.8498   -0.4408    0.0000  -24.3173    1.7966    1.8240  -13.3317   1810 % 0.977039 1.000  7
   0  -7   4  102.2740  116.6320   -5.2673    0.0000  -14.3582    1.2149    1.5881   -9.0414   1811 % 0.680115 1.000  7
   0   6  -4   42.5746   22.1219    0.6967    0.0000   20.4527    1.8368    1.8855   10.8475   1813 % 0.594389 1.000  7
   1  -6   2   66.7450   53.9055   -3.5207    0.0000   12.8396    1.4473    1.5938    8.0560   1820 % 0.565800 1.000  7
   1  -4   1  142.8850  130.7130   -0.0197    0.0000   12.1711    1.1670    1.8449    6.5973   1821 % 0.377528 1.000  7
   1   5  -5   63.2716   49.6447    1.4627    0.0000   13.6269    1.4533    1.5850    8.5973   1824 % 0.542470 1.000  7
   1   6  -6   63.5224   45.9859    1.2606    0.0000   17.5366    1.4562    1.5887   11.0383   1825 % 0.649311 1.000  7
   1   8  -7   21.5870   13.3207    0.1791    0.0000    8.2664    2.5965    2.6054    3.1727   1828 % 0.835556 1.000  7
   2  -9   2   35.1226   26.8585    1.9490    0.0000    8.2641    1.8307    1.8641    4.4333   1832 % 0.844384 1.000  7
   2  -7   1   83.7711   66.4221   -4.7047    0.0000   17.3490    1.2791    1.5290   11.3467   1835 % 0.659188 1.000  7
   2  -2  -2  206.5470  265.3700   -2.3887    0.0000  -58.8230    1.1157    2.3476  -25.0572   1837 % 0.256596 1.000  7
   2   1  -4  172.5250  146.3800    3.0642    0.0000   26.1457    1.1372    2.0663   12.6531   1838 % 0.280502 1.000  7
   2   4  -6   55.6129   40.2914    0.9501    0.0000   15.3215    1.5770    1.6722    9.1627   1840 % 0.517852 1.000  7
   2   8  -9   19.6087   35.5035    1.7370    0.0000  -15.8948    2.8814    2.8880   -5.5037   1845 % 0.902377 1.000  7
Refinement program                                                                                                 page=  14
structure :                                                                                                15:40:48 12-11-24 

   3 -10   1   29.0895   22.1353    0.2645    0.0000    6.9542    1.9354    1.9571    3.5533   1847 % 0.942114 1.000  7
   3  -6  -1   75.3691   56.8718   -0.4970    0.0000   18.4973    1.3467    1.5433   11.9858   1851 % 0.591350 1.000  7
   3   0  -5  231.2640  249.8880  -12.5204    0.0000  -18.6243    1.0970    2.5596   -7.2761   1856 % 0.351056 1.000  7
   3   3  -7  128.4420  141.7820   -6.9116    0.0000  -13.3393    1.1550    1.7274   -7.7224   1858 % 0.524392 1.000  7
   4  -6  -3   68.5857   61.3164   -1.9227    0.0000    7.2693    1.3917    1.5515    4.6853   1869 % 0.639732 1.000  7
   4  -4  -4   70.6555   64.4833    1.0522    0.0000    6.1722    1.4394    1.6034    3.8493   1871 % 0.513191 1.000  7
   4   2  -8  119.5190  126.3650   -4.1669    0.0000   -6.8455    1.1868    1.6844   -4.0642   1876 % 0.561004 1.000  7
   5 -10  -2   29.4737   37.5193   -1.0008    0.0000   -8.0456    1.8186    1.8423   -4.3672   1884 % 0.987547 1.000  7
   5  -7  -4   32.6328   18.9871   -0.3972    0.0000   13.6457    2.0363    2.0623    6.6168   1887 % 0.764640 1.000  7
   5   1  -9   30.0799   17.5932    0.0416    0.0000   12.4867    2.3687    2.3877    5.2296   1896 % 0.622401 1.000  7
   6  -6  -6   45.1996   30.3653   -2.4990    0.0000   14.8343    1.6991    1.7582    8.4371   1908 % 0.769787 1.000  7
   6  -5  -7   42.5699   34.8956    0.1629    0.0000    7.6744    1.7066    1.7589    4.3632   1909 % 0.735763 1.000  7
   6   0 -10   31.8135   17.6669    1.3634    0.0000   14.1466    2.1044    2.1284    6.6467   1914 % 0.702113 1.000  7
   7  -7  -7   31.1849   16.4423   -1.7919    0.0000   14.7426    1.9320    1.9570    7.5332   1923 % 0.898084 1.000  7
   7  -4  -9   40.9182   31.9061   -2.1831    0.0000    9.0121    1.7242    1.7721    5.0857   1927 % 0.794156 1.000  7
   7  -3 -10   54.2679   38.1942   -2.3053    0.0000   16.0736    1.4318    1.5312   10.4975   1928 % 0.795050 1.000  7
   7   0 -12   72.3215   62.4019   -2.5362    0.0000    9.9196    1.2838    1.4735    6.7318   1931 % 0.834262 1.000  7
   8  -5 -10   34.0309   26.7757    1.4435    0.0000    7.2551    1.8513    1.8823    3.8544   1940 % 0.916431 1.000  7
  -9   0  13   29.8379   39.3611    1.0449    0.0000   -9.5232    1.8969    1.9202   -4.9594   1951 % 0.965185 1.000  8
  -9   4  11   25.3929   34.5876   -1.9825    0.0000   -9.1947    2.2231    2.2375   -4.1093   1957 % 0.955950 1.000  8
  -8   0  12   23.7781   31.4843   -0.4876    0.0000   -7.7061    2.3530    2.3650   -3.2584   1965 % 0.877077 1.000  8
  -8   6   8   30.6301   22.2697   -1.0754    0.0000    8.3603    1.9442    1.9681    4.2478   1972 % 0.904508 1.000  8
  -8   8   7   32.3636   24.6566   -1.5759    0.0000    7.7069    1.8292    1.8576    4.1488   1976 % 1.002943 1.000  8
  -7  -5  13   17.2482    7.1010   -0.4527    0.0000   10.1472    2.7394    2.7448    3.6968   1977 % 0.992664 1.000  8
  -7  -1  11   37.6855   26.5104   -0.2351    0.0000   11.1752    1.7858    1.8252    6.1228   1983 % 0.794646 1.000  8
  -7   2   9   90.8328  106.0520    2.9103    0.0000  -15.2191    1.2050    1.5090  -10.0857   1986 % 0.727895 1.000  8
  -7   4   8   29.4381   19.2730   -1.2185    0.0000   10.1650    2.2080    2.2276    4.5633   1989 % 0.759457 1.000  8
  -7   5   7   81.5181   65.0623    3.2720    0.0000   16.4558    1.2292    1.4749   11.1571   1990 % 0.777720 1.000  8
  -7   8   5   38.3262   49.6810    1.3059    0.0000  -11.3547    1.7416    1.7833   -6.3673   1994 % 0.925481 1.000  8
  -6  -5  12   31.5230   38.2531   -1.3587    0.0000   -6.7301    1.8494    1.8761   -3.5872   1998 % 0.917934 1.000  8
  -6   3   7   50.4946   63.1031    1.5926    0.0000  -12.6085    1.6378    1.7139   -7.3568   2006 % 0.637868 1.000  8
  -6   5   6   62.5564   45.2570    3.1770    0.0000   17.2993    1.4043    1.5374   11.2526   2008 % 0.707193 1.000  8
  -6   8   4   25.4990   17.4333   -0.0554    0.0000    8.0657    2.3805    2.3941    3.3690   2012 % 0.874342 1.000  8
  -6   9   3   28.7871   20.0449    0.6725    0.0000    8.7422    1.9887    2.0095    4.3505   2013 % 0.940825 1.000  8
  -5  -4  10   55.0400   41.9988   -2.7221    0.0000   13.0412    1.4553    1.5559    8.3817   2018 % 0.757431 1.000  8
  -5  -3   9   66.2005   58.6200    1.0291    0.0000    7.5805    1.3723    1.5237    4.9751   2019 % 0.674254 1.000  8
  -5  -1   8  115.6930  120.7310   -6.7402    0.0000   -5.0384    1.1980    1.6654   -3.0253   2021 % 0.577472 1.000  8
  -5   1   7   55.0872   48.0063    1.2976    0.0000    7.0809    1.6383    1.7284    4.0967   2022 % 0.534703 1.000  8
  -5   8   2   36.5171   25.7558    2.0180    0.0000   10.7613    1.8868    1.9218    5.5996   2029 % 0.820176 1.000  8
  -4  -7  10   26.6815   39.2632    1.0855    0.0000  -12.5818    2.1719    2.1882   -5.7497   2035 % 0.898380 1.000  8
  -4   0   6  133.6570  114.0040   -3.7983    0.0000   19.6523    1.1664    1.7740   11.0782   2043 % 0.438539 1.000  8
  -4   3   4  172.4970  199.5550   -7.3120    0.0000  -27.0576    1.1128    2.0528  -13.1811   2045 % 0.452254 1.000  8
  -3  -6   8   40.7456   53.7643   -0.1710    0.0000  -13.0187    1.7437    1.7907   -7.2701   2055 % 0.741265 1.000  8
  -3  -4   7   71.9847   59.2182    1.1039    0.0000   12.7665    1.3670    1.5449    8.2636   2057 % 0.577770 1.000  8
  -3   1   4   93.7646   85.0835    1.4708    0.0000    8.6811    1.3752    1.6645    5.2155   2061 % 0.321100 1.000  8
  -3   8  -1   46.0033   35.9986   -0.1780    0.0000   10.0047    1.6325    1.6961    5.8987   2065 % 0.764865 1.000  8
  -2   9  -3   32.6650   25.5666   -2.0039    0.0000    7.0984    1.9256    1.9531    3.6344   2080 % 0.853721 1.000  8
  -2  10  -4   27.7525   17.1020   -0.2064    0.0000   10.6504    1.9638    1.9833    5.3700   2081 % 0.954318 1.000  8
  -1 -10   7   16.2049    6.3234   -0.0433    0.0000    9.8816    2.8479    2.8525    3.4642   2082*% 1.000358 1.000  8
  -1  -8   6   36.4952   47.1646   -0.3280    0.0000  -10.6694    1.7550    1.7926   -5.9520   2085 % 0.810512 1.000  8
  -1  -6   5   73.8905   55.8131   -2.9284    0.0000   18.0774    1.3439    1.5336   11.7874   2088 % 0.621871 1.000  8
  -1   7  -3   73.0342  100.9160   -1.5268    0.0000  -27.8816    1.3459    1.5313  -18.2074   2094 % 0.667265 1.000  8
Refinement program                                                                                                 page=  15
structure :                                                                                                15:40:48 12-11-24 

  -1  10  -5   14.3318   27.2608   -0.7643    0.0000  -12.9290    3.6876    3.6904   -3.5034   2099*% 0.961566 1.000  8
   0   6  -4   54.9609   44.3362    0.6967    0.0000   10.6247    1.6202    1.7109    6.2099   2103 % 0.594389 1.000  8
   1 -10   4   29.3275   39.2122    2.3909    0.0000   -9.8848    1.8907    1.9133   -5.1663   2106 % 0.946609 1.000  8
   1  -8   3   50.9912   35.6371   -1.5556    0.0000   15.3541    1.5630    1.6441    9.3390   2109 % 0.755851 1.000  8
   1  -6   2   69.8756   59.6263   -3.5207    0.0000   10.2493    1.4404    1.6010    6.4020   2112 % 0.565800 1.000  8
   1   8  -7   27.0573   35.2363    0.1791    0.0000   -8.1790    2.2046    2.2211   -3.6824   2119 % 0.835556 1.000  8
   1   9  -8   18.8839   11.0073    0.2321    0.0000    7.8766    2.5975    2.6043    3.0244   2120 % 0.942654 1.000  8
   2  -9   2   49.8618   35.5809    1.9490    0.0000   14.2809    1.4661    1.5485    9.2223   2123 % 0.844384 1.000  8
   2  -7   1   66.1476   60.8062   -4.7047    0.0000    5.3413    1.4195    1.5661    3.4106   2126 % 0.659188 1.000  8
   2   6  -7   72.8739   64.5190    4.9734    0.0000    8.3549    1.3290    1.5157    5.5122   2133 % 0.691002 1.000  8
   3 -10   1   29.9032   36.4897    0.2645    0.0000   -6.5866    1.8710    1.8948   -3.4762   2138 % 0.942114 1.000  8
   3  -6  -1   42.8941   30.3444   -0.4970    0.0000   12.5497    1.9059    1.9535    6.4241   2142 % 0.591350 1.000  8
   3  -3  -3  218.8530  227.6330  -10.1595    0.0000   -8.7803    1.0911    2.4455   -3.5905   2145 % 0.384893 1.000  8
   3   5  -8   56.2956   68.0772    1.1858    0.0000  -11.7815    1.4246    1.5318   -7.6912   2151 % 0.676037 1.000  8
   3   6  -9   34.2184   21.0547   -0.6483    0.0000   13.1637    1.8923    1.9229    6.8456   2152 % 0.776778 1.000  8
   3   8 -10   24.2631   16.4250    0.5300    0.0000    7.8382    2.0937    2.1077    3.7188   2156 % 0.948135 1.000  8
   4  -7  -2   43.7984   53.6852    1.5452    0.0000   -9.8868    1.7078    1.7631   -5.6076   2160 % 0.708984 1.000  8
   4  -2  -5   98.0449   82.0415   -3.6698    0.0000   16.0034    1.2902    1.6205    9.8757   2164 % 0.437095 1.000  8
   4   1  -7  101.1980  114.3280   -2.5447    0.0000  -13.1307    1.2263    1.5899   -8.2585   2167 % 0.491879 1.000  8
   4   4  -9   62.6793   70.8640   -2.1012    0.0000   -8.1846    1.4064    1.5397   -5.3156   2170 % 0.685192 1.000  8
   4   7 -11   29.0241   17.7437   -1.3281    0.0000   11.2804    1.9122    1.9341    5.8324   2174 % 0.934708 1.000  8
   5 -10  -2   26.8924   36.3923   -1.0008    0.0000   -9.4999    1.9206    1.9394   -4.8985   2175 % 0.987547 1.000  8
   5  -8  -3   37.2451   26.5855   -1.0290    0.0000   10.6596    1.7103    1.7504    6.0899   2177 % 0.829786 1.000  8
   5  -7  -4   48.3074   35.1312   -0.3972    0.0000   13.1762    1.5319    1.6062    8.2032   2178 % 0.764640 1.000  8
   5  -5  -5   45.5225   62.9786   -1.7392    0.0000  -17.4560    1.7255    1.7846   -9.7817   2180 % 0.641489 1.000  8
   5  -3  -6  112.8160   96.7192    6.2758    0.0000   16.0970    1.1993    1.6465    9.7764   2181 % 0.558497 1.000  8
   5   0  -8   52.4871   44.4410    1.1609    0.0000    8.0462    1.6271    1.7096    4.7064   2184 % 0.570149 1.000  8
   5   3 -10   56.0062   49.3680   -2.6498    0.0000    6.6382    1.4204    1.5268    4.3478   2187 % 0.717545 1.000  8
   5   6 -12   36.8171   29.3402   -2.3011    0.0000    7.4769    1.7193    1.7583    4.2524   2191 % 0.938786 1.000  8
   6  -9  -4   26.6064   42.1924   -0.6274    0.0000  -15.5860    2.0935    2.1103   -7.3856   2193 % 0.952549 1.000  8
   6  -8  -5   22.9978   31.6370   -0.9105    0.0000   -8.6392    2.3959    2.4069   -3.5893   2194 % 0.890513 1.000  8
   6  -1  -9   63.5744   58.5073   -1.2615    0.0000    5.0671    1.3976    1.5354    3.3002   2203 % 0.664165 1.000  8
   6   1 -10   79.4424   90.4500    4.5520    0.0000  -11.0076    1.2581    1.4880   -7.3977   2205 % 0.708073 1.000  8
   6   2 -11   60.0175   39.4183   -1.4601    0.0000   20.5992    1.3821    1.5068   13.6710   2206 % 0.770178 1.000  8
   6   4 -12   28.3672   18.4997    0.5574    0.0000    9.8675    1.9441    1.9647    5.0223   2210 % 0.875764 1.000  8
   7  -7  -7   30.7604   16.9614   -1.7919    0.0000   13.7989    1.8091    1.8351    7.5194   2214 % 0.898084 1.000  8
   7  -2 -10   38.1536   48.0115   -1.5039    0.0000   -9.8578    1.7967    1.8367   -5.3670   2220 % 0.768168 1.000  8
   7   0 -11   43.1242   36.1262    2.1046    0.0000    6.9981    1.6012    1.6582    4.2202   2223 % 0.789340 1.000  8
   7   4 -14   25.3061   11.6897    0.2576    0.0000   13.6164    1.9086    1.9253    7.0722   2229 % 0.997678 1.000  8
   8  -6  -9   38.5500   47.1073   -1.8626    0.0000   -8.5574    1.5681    1.6148   -5.2994   2232 % 0.933833 1.000  8
   8  -3 -11   42.8100   25.5486   -2.4562    0.0000   17.2615    1.5732    1.6304   10.5870   2236 % 0.878618 1.000  8
   8   0 -13   27.1901   12.8557   -1.8376    0.0000   14.3343    1.8867    1.9062    7.5198   2241 % 0.921163 1.000  8
   9  -2 -13   24.8938   17.2534   -1.1972    0.0000    7.6404    2.0587    2.0737    3.6843   2249 % 0.982446 1.000  8
  -9   3  11   33.3617   25.2385    0.4230    0.0000    8.1232    1.6831    1.7158    4.7343   2256 % 0.924667 1.000  9
  -9   4  10   39.2377   50.1956    1.7096    0.0000  -10.9579    1.5903    1.6380   -6.6898   2257 % 0.920460 1.000  9
  -8  -3  13   27.7939   37.0891   -1.9313    0.0000   -9.2952    1.9339    1.9538   -4.7576   2261 % 0.961344 1.000  9
  -8   4   9   47.3413   34.5398    2.8165    0.0000   12.8015    1.5071    1.5797    8.1035   2269 % 0.839020 1.000  9
  -8   7   7   24.4867   16.5451    0.1782    0.0000    7.9416    2.2114    2.2249    3.5694   2272 % 0.937991 1.000  9
  -7   0  10   57.2948   44.2527   -0.2579    0.0000   13.0422    1.4225    1.5335    8.5047   2280 % 0.745965 1.000  9
  -7   5   7   61.6003   68.9978    3.2720    0.0000   -7.3975    1.3872    1.5178   -4.8738   2285 % 0.777720 1.000  9
  -7   8   5   22.8210   14.9466    1.3059    0.0000    7.8745    2.5043    2.5146    3.1314   2288 % 0.925481 1.000  9
  -6  -3  10   62.4476   68.1557   -3.4012    0.0000   -5.7081    1.3547    1.4917   -3.8265   2293 % 0.754057 1.000  9
Refinement program                                                                                                 page=  16
structure :                                                                                                15:40:48 12-11-24 

  -6   1   8   91.6062   83.1553    0.4371    0.0000    8.4509    1.1932    1.5043    5.6180   2297 % 0.622259 1.000  9
  -6   3   7   53.1808   58.8065    1.5926    0.0000   -5.6256    1.5400    1.6293   -3.4529   2299 % 0.637868 1.000  9
  -6   4   6   58.3292   50.4520    2.4935    0.0000    7.8773    1.5010    1.6103    4.8918   2300 % 0.651523 1.000  9
  -6   6   5   63.3617   47.6802    1.8284    0.0000   15.6815    1.3652    1.5051   10.4192   2302 % 0.746786 1.000  9
  -6   7   4   61.4337   54.9017    2.6323    0.0000    6.5320    1.3828    1.5131    4.3169   2303 % 0.799004 1.000  9
  -5  -5  10   32.9939   49.0510    1.8685    0.0000  -16.0571    1.8003    1.8303   -8.7728   2310 % 0.805817 1.000  9
  -5  -3   9   70.0493   56.8973    1.0291    0.0000   13.1520    1.3319    1.5049    8.7395   2312 % 0.674254 1.000  9
  -5   2   6  120.2200  140.4880   -4.7820    0.0000  -20.2686    1.1812    1.6854  -12.0263   2317 % 0.519516 1.000  9
  -5   5   4  126.8500   97.3874    0.0865    0.0000   29.4622    1.1387    1.7047   17.2834   2319 % 0.618844 1.000  9
  -5   8   2   42.1058   32.9575    2.0180    0.0000    9.1483    1.6494    1.7023    5.3740   2322 % 0.820176 1.000  9
  -4  -6   9   41.7397   23.5758    2.5488    0.0000   18.1638    1.5549    1.6099   11.2824   2329 % 0.798484 1.000  9
  -4  -2   7  125.1650  118.3850   -4.6286    0.0000    6.7797    1.1657    1.7104    3.9639   2332 % 0.516874 1.000  9
  -4  10  -1   42.1794   34.1585    1.1854    0.0000    8.0209    1.5434    1.6000    5.0131   2340 % 0.960090 1.000  9
  -3  -3   6   77.7116   53.5938    1.5308    0.0000   24.1178    1.3666    1.5721   15.3412   2347 % 0.483490 1.000  9
  -3  -1   5  229.0970  213.5320  -10.9653    0.0000   15.5647    1.0829    2.5340    6.1423   2348 % 0.362829 1.000  9
  -3   4   2  114.0550  149.7300   -3.8800    0.0000  -35.6749    1.2402    1.6849  -21.1732   2350 % 0.437171 1.000  9
  -3   8  -1   65.8157   42.8894   -0.1780    0.0000   22.9263    1.3074    1.4638   15.6627   2353 % 0.764865 1.000  9
  -2  -8   7   47.0447   52.0202   -2.7597    0.0000   -4.9755    1.4858    1.5585   -3.1925   2358 % 0.844280 1.000  9
  -2  -6   6   41.0183   50.5371    0.9670    0.0000   -9.5188    1.7285    1.7765   -5.3582   2360 % 0.660500 1.000  9
  -2  -4   5  115.0640   98.4982    3.7011    0.0000   16.5657    1.1850    1.6517   10.0293   2362 % 0.482999 1.000  9
  -2  -2   4  227.3220  191.5850    1.9837    0.0000   35.7370    1.0857    2.5192   14.1860   2363 % 0.322327 1.000  9
  -2   6  -1  128.3850  107.0980   -6.2338    0.0000   21.2865    1.1512    1.7244   12.3442   2364 % 0.570325 1.000  9
  -2   9  -3   32.5469   12.2678   -2.0039    0.0000   20.2790    1.9280    1.9553   10.3715   2367 % 0.853721 1.000  9
  -1  -9   6   38.0644   31.9593   -2.9264    0.0000    6.1051    1.6801    1.7226    3.5440   2371 % 0.894319 1.000  9
  -1  -8   6   43.3567   51.5509   -0.3280    0.0000   -8.1943    1.5868    1.6450   -4.9813   2372 % 0.810512 1.000  9
  -1  -1   2  472.5480  487.7190   28.8473    0.0000  -15.1708    1.0713    4.8454   -3.1310   2378 % 0.161163 1.000  9
  -1   4  -1   82.4184   59.5701   -0.0197    0.0000   22.8483    1.4614    1.6778   13.6178   2379 % 0.377528 1.000  9
  -1   7  -3   65.2993   55.0836   -1.5268    0.0000   10.2157    1.3691    1.5168    6.7349   2382 % 0.667265 1.000  9
  -1  10  -5   41.2080   46.5854   -0.7643    0.0000   -5.3774    1.5058    1.5611   -3.4445   2386 % 0.961566 1.000  9
   0  -7   4   85.3282   95.4327   -5.2673    0.0000  -10.1045    1.2036    1.4754   -6.8488   2388 % 0.680115 1.000  9
   0   6  -4   54.0185   48.3022    0.6967    0.0000    5.7163    1.5652    1.6558    3.4523   2390 % 0.594389 1.000  9
   0   9  -6   54.7677   35.8246   -2.3302    0.0000   18.9431    1.3649    1.4706   12.8809   2391 % 0.891584 1.000  9
   1  -8   3   43.1856   36.8985   -1.5556    0.0000    6.2871    1.6221    1.6786    3.7455   2395 % 0.755851 1.000  9
   1  -6   2   82.2940   67.8240   -3.5207    0.0000   14.4699    1.2674    1.5111    9.5755   2397 % 0.565800 1.000  9
   1   4  -4  249.4740  226.7840   13.4095    0.0000   22.6900    1.0681    2.7138    8.3611   2400 % 0.435998 1.000  9
   1   7  -6   98.8003  124.3740    2.1189    0.0000  -25.5741    1.1700    1.5314  -16.7000   2403 % 0.728604 1.000  9
   2  -9   2   34.7592   21.3963    1.9490    0.0000   13.3629    1.7751    1.8088    7.3878   2409 % 0.844384 1.000  9
   2  -7   1   81.5340   94.0409   -4.7047    0.0000  -12.5069    1.2584    1.4994   -8.3411   2411 % 0.659188 1.000  9
   2   3  -5  176.8960  160.7890    5.4189    0.0000   16.1071    1.1029    2.0846    7.7266   2415 % 0.417680 1.000  9
   2   5  -6   87.5506  104.2880    2.3739    0.0000  -16.7375    1.2724    1.5445  -10.8367   2416 % 0.586354 1.000  9
   2   6  -7   86.0081   74.3996    4.9734    0.0000   11.6085    1.2423    1.5110    7.6827   2417 % 0.691002 1.000  9
   2   8  -8   32.6497   25.3549    1.6169    0.0000    7.2948    1.8071    1.8363    3.9725   2420 % 0.871995 1.000  9
   2   9  -9   36.2478   28.7212    1.1888    0.0000    7.5265    1.5546    1.5963    4.7150   2421 % 0.978346 1.000  9
   3  -6  -1   52.2015   44.7426   -0.4970    0.0000    7.4589    1.6197    1.7017    4.3832   2426 % 0.591350 1.000  9
   3  -1  -4   96.3914   84.6581    1.4708    0.0000   11.7333    1.3461    1.6556    7.0870   2430 % 0.321100 1.000  9
   3   1  -5  227.2900  253.1580  -10.9653    0.0000  -25.8679    1.0779    2.5156  -10.2832   2431 % 0.362829 1.000  9
   3   4  -7   65.0523   46.5661    1.1039    0.0000   18.4862    1.5034    1.6381   11.2851   2433 % 0.577770 1.000  9
   3   7  -9   33.8615   23.4798    1.2801    0.0000   10.3817    1.7896    1.8214    5.6999   2437 % 0.844181 1.000  9
   4  -7  -2   42.9709   22.6707    1.5452    0.0000   20.3002    1.6802    1.7343   11.7053   2442 % 0.708984 1.000  9
   4  -2  -5  143.3770  160.1500   -3.6698    0.0000  -16.7731    1.1341    1.8281   -9.1754   2447 % 0.437095 1.000  9
   4   3  -8   44.2380   51.2816   -1.4533    0.0000   -7.0436    1.7428    1.7981   -3.9172   2451 % 0.597283 1.000  9
   4   6 -10   25.8205   14.4014    1.3167    0.0000   11.4191    2.1456    2.1611    5.2840   2454 % 0.835361 1.000  9
Refinement program                                                                                                 page=  17
structure :                                                                                                15:40:48 12-11-24 

   5 -10  -2   22.1224   10.4154   -1.0008    0.0000   11.7070    2.1313    2.1428    5.4635   2457 % 0.987547 1.000  9
   5  -8  -3   32.8329   18.5639   -1.0290    0.0000   14.2690    1.8213    1.8507    7.7100   2460 % 0.829786 1.000  9
   5  -6  -4   75.9783  109.0090    4.9395    0.0000  -33.0309    1.3247    1.5271  -21.6293   2462 % 0.689505 1.000  9
   5  -3  -6  138.9990  124.6800    6.2758    0.0000   14.3197    1.1270    1.7895    8.0022   2465 % 0.558497 1.000  9
   5  -1  -7   47.3012   32.1045    1.2976    0.0000   15.1966    1.7611    1.8235    8.3339   2467 % 0.534703 1.000  9
   5   4 -10   74.4386   63.4862   -2.7221    0.0000   10.9524    1.2359    1.4428    7.5912   2472 % 0.757431 1.000  9
   6  -9  -4   29.2865   16.4703   -0.6274    0.0000   12.8162    1.8199    1.8434    6.9526   2477 % 0.952549 1.000  9
   6  -7  -5   50.7435   67.6018    1.4638    0.0000  -16.8583    1.4376    1.5245  -11.0579   2479 % 0.816668 1.000  9
   6  -5  -6   67.6432   54.0777    3.1770    0.0000   13.5655    1.3268    1.4893    9.1087   2481 % 0.707193 1.000  9
   6  -2  -8   78.4219   99.4505    4.8570    0.0000  -21.0286    1.3102    1.5270  -13.7713   2484 % 0.642199 1.000  9
   6   3 -11   32.0531   17.8157   -1.2200    0.0000   14.2374    1.9046    1.9314    7.3714   2490 % 0.796992 1.000  9
   7  -8  -6   33.3602   55.0936    0.0161    0.0000  -21.7334    1.7086    1.7409  -12.4841   2495 % 0.944139 1.000  9
   7  -1 -10   53.4575   71.7621    2.3435    0.0000  -18.3046    1.4217    1.5189  -12.0515   2503 % 0.751577 1.000  9
   7   0 -11   39.3764   51.7706    2.1046    0.0000  -12.3943    1.6876    1.7329   -7.1524   2504 % 0.789340 1.000  9
   7   2 -12   46.2472   53.0971    2.0413    0.0000   -6.8499    1.4541    1.5259   -4.4891   2507 % 0.854173 1.000  9
   8  -2 -11   35.3624   24.6414    0.5418    0.0000   10.7210    1.6345    1.6723    6.4108   2519 % 0.854369 1.000  9
   8  -1 -12   17.3897   27.8155    0.3267    0.0000  -10.4258    2.8379    2.8432   -3.6669   2520 % 0.881855 1.000  9
   8   3 -14   29.0517   20.6257    0.7048    0.0000    8.4260    1.7607    1.7845    4.7218   2526 % 1.004889 1.000  9
  -9   1  12   27.5899   18.2178    0.2945    0.0000    9.3720    1.8721    1.8923    4.9527   2538 % 0.927744 1.000 10
  -8  -2  12   34.7692   27.4733   -0.6601    0.0000    7.2960    1.6494    1.6857    4.3282   2549 % 0.896037 1.000 10
  -8   0  11   29.3309   19.5336   -0.5041    0.0000    9.7973    2.0388    2.0598    4.7564   2552 % 0.834463 1.000 10
  -8   2  10   35.2392   28.0681   -1.1770    0.0000    7.1711    1.8644    1.8974    3.7794   2554 % 0.814465 1.000 10
  -8   5   8   27.1588   36.3951    0.6114    0.0000   -9.2363    2.1761    2.1930   -4.2118   2557 % 0.851872 1.000 10
  -7   1   9   62.6522   70.6477   -3.2452    0.0000   -7.9955    1.4158    1.5482   -5.1644   2568 % 0.710364 1.000 10
  -7   3   8   41.1631   32.0640    1.3187    0.0000    9.0991    1.7564    1.8040    5.0438   2570 % 0.719683 1.000 10
  -7   8   5   39.0794   58.3172    1.3059    0.0000  -19.2378    1.6134    1.6600  -11.5888   2576 % 0.925481 1.000 10
  -6  -5  11   29.9700   43.6646    1.6060    0.0000  -13.6946    1.8669    1.8908   -7.2429   2580 % 0.877307 1.000 10
  -6  -1   9   43.4856   28.3945    1.2615    0.0000   15.0911    1.7178    1.7720    8.5164   2585 % 0.664165 1.000 10
  -6   2   7  102.8010   91.6406   -1.4458    0.0000   11.1607    1.2028    1.5823    7.0536   2588 % 0.604031 1.000 10
  -6   7   4   48.7370   42.9197    2.6323    0.0000    5.8174    1.5327    1.6083    3.6170   2593 % 0.799004 1.000 10
  -6   9   3   24.2734   16.7212    0.6725    0.0000    7.5522    2.1361    2.1498    3.5129   2596 % 0.940825 1.000 10
  -5  -6  10   44.0534   48.9490    2.1600    0.0000   -4.8956    1.4993    1.5627   -3.1328   2599 % 0.861273 1.000 10
  -5  -4   9   47.6424   59.2790    0.6745    0.0000  -11.6366    1.5259    1.5986   -7.2793   2601 % 0.716554 1.000 10
  -5  -2   8   51.2123   38.2204   -0.2367    0.0000   12.9919    1.5934    1.6736    7.7626   2603 % 0.598906 1.000 10
  -5   0   7   94.6895   79.5412   -1.6038    0.0000   15.1483    1.2383    1.5588    9.7179   2604 % 0.526786 1.000 10
  -5   2   6  102.0540  127.1060   -4.7820    0.0000  -25.0523    1.2376    1.6041  -15.6178   2605 % 0.519516 1.000 10
  -4  -5   8   44.8308   30.0747    1.0760    0.0000   14.7561    1.5492    1.6127    9.1498   2618 % 0.700870 1.000 10
  -4   3   4  156.8750  179.3150   -7.3120    0.0000  -22.4406    1.1226    1.9290  -11.6332   2623 % 0.452254 1.000 10
  -4   8   1   50.2772   35.2619    2.3653    0.0000   15.0154    1.4639    1.5478    9.7010   2628 % 0.786900 1.000 10
  -3  -9   9   36.8728   42.5500   -1.7570    0.0000   -5.6772    1.4767    1.5220   -3.7300   2630 % 0.990749 1.000 10
  -3  -3   6   80.0112   74.4742    1.5308    0.0000    5.5371    1.3623    1.5799    3.5047   2636 % 0.483490 1.000 10
  -2  -6   6   32.4191   21.8080    0.9670    0.0000   10.6111    2.0312    2.0569    5.1587   2651 % 0.660500 1.000 10
  -2  -4   5   95.0815   88.3533    3.7011    0.0000    6.7283    1.2463    1.5676    4.2921   2652 % 0.482999 1.000 10
  -2  -2   4  241.8320  199.5950    1.9837    0.0000   42.2374    1.0582    2.6397   16.0008   2653 % 0.322327 1.000 10
  -2   9  -3   44.6285   55.8373   -2.0039    0.0000  -11.2088    1.5853    1.6469   -6.8059   2657 % 0.853721 1.000 10
  -1  -9   6   40.0525   47.8895   -2.9264    0.0000   -7.8370    1.5517    1.6026   -4.8903   2662 % 0.894319 1.000 10
  -1  -5   4   70.0785   51.0784   -1.1157    0.0000   19.0002    1.3884    1.5553   12.2166   2666 % 0.515494 1.000 10
  -1  -3   3   92.8127   68.3111   -2.6604    0.0000   24.5017    1.3366    1.6272   15.0574   2667 % 0.330250 1.000 10
  -1  -1   2  483.0950  431.1960   28.8473    0.0000   51.8992    1.0450    4.9427   10.5002   2668 % 0.161163 1.000 10
  -1   4  -1  137.9170  114.2930   -0.0197    0.0000   23.6232    1.1540    1.7983   13.1367   2669 % 0.377528 1.000 10
  -1   7  -3  107.7270  131.6050   -1.5268    0.0000  -23.8785    1.1664    1.5877  -15.0392   2671 % 0.667265 1.000 10
  -1   9  -4   21.9841   13.9022    0.2815    0.0000    8.0819    2.6201    2.6293    3.0738   2673 % 0.858128 1.000 10
Refinement program                                                                                                 page=  18
structure :                                                                                                15:40:48 12-11-24 

   0  -8   4   50.0130   36.0097   -0.2687    0.0000   14.0033    1.4706    1.5533    9.0150   2675 % 0.767218 1.000 10
   0   9  -6   47.2197   52.6773   -2.3302    0.0000   -5.4576    1.4687    1.5427   -3.5377   2680 % 0.891584 1.000 10
   1  -9   3   32.6067   19.1447    0.1394    0.0000   13.4620    1.7742    1.8039    7.4628   2683 % 0.845095 1.000 10
   1   4  -4  258.6880  293.3700   13.4095    0.0000  -34.6820    1.0520    2.7926  -12.4192   2690 % 0.435998 1.000 10
   1   6  -5   60.7544   77.6782   -2.9284    0.0000  -16.9238    1.4419    1.5646  -10.8164   2691 % 0.621871 1.000 10
   1   7  -6   81.6817   68.0728    2.1189    0.0000   13.6089    1.2108    1.4606    9.3177   2692 % 0.728604 1.000 10
   2  -7   1   79.7038   85.8941   -4.7047    0.0000   -6.1903    1.3017    1.5263   -4.0557   2699 % 0.659188 1.000 10
   2   2  -4  242.0880  202.7710    1.9837    0.0000   39.3168    1.0777    2.6499   14.8369   2701 % 0.322327 1.000 10
   2   5  -6  121.5550  146.7750    2.3739    0.0000  -25.2200    1.1460    1.6706  -15.0966   2704 % 0.586354 1.000 10
   2   8  -8   36.4582   23.3060    1.6169    0.0000   13.1522    1.7458    1.7835    7.3744   2707 % 0.871995 1.000 10
   3  -6  -1   40.7284   28.4746   -0.4970    0.0000   12.2538    1.9114    1.9544    6.2700   2713 % 0.591350 1.000 10
   3   1  -5  204.9880  196.6270  -10.9653    0.0000    8.3615    1.1066    2.3295    3.5894   2716 % 0.362829 1.000 10
   3   4  -7  145.6150  120.3660    1.1039    0.0000   25.2485    1.1029    1.8267   13.8220   2718 % 0.577770 1.000 10
   3   6  -8   65.6940   60.5714   -0.1710    0.0000    5.1226    1.3327    1.4858    3.4476   2720 % 0.741265 1.000 10
   4  -7  -2   44.9889   58.6634    1.5452    0.0000  -13.6746    1.6715    1.7310   -7.8998   2728 % 0.708984 1.000 10
   4  -5  -3   56.4261   50.7986    2.7604    0.0000    5.6274    1.5516    1.6510    3.4085   2730 % 0.562856 1.000 10
   4  -3  -4  161.1250  169.0650   -7.3120    0.0000   -7.9397    1.0998    1.9508   -4.0700   2731 % 0.452254 1.000 10
   4   2  -7  115.0230  122.3070   -4.6286    0.0000   -7.2835    1.1945    1.6583   -4.3922   2735 % 0.516874 1.000 10
   4   7 -10   33.5440   26.7991    1.0855    0.0000    6.7449    1.7887    1.8199    3.7063   2741 % 0.898380 1.000 10
   5   1  -8  117.9600  127.9570   -6.7402    0.0000   -9.9973    1.1682    1.6602   -6.0219   2756 % 0.577472 1.000 10
   5   3  -9   73.4595   56.0482    1.0291    0.0000   17.4113    1.2919    1.4861   11.7160   2758 % 0.674254 1.000 10
   5   4 -10   63.4634   49.3315   -2.7221    0.0000   14.1318    1.3386    1.4814    9.5396   2759 % 0.757431 1.000 10
   5   6 -11   45.0766   58.2666   -1.1751    0.0000  -13.1900    1.4253    1.4949   -8.8232   2762 % 0.899102 1.000 10
   6  -7  -5   37.6590   32.4130    1.4638    0.0000    5.2460    1.6490    1.6915    3.1015   2767 % 0.816668 1.000 10
   6  -5  -6   54.4509   43.9545    3.1770    0.0000   10.4964    1.4398    1.5394    6.8187   2770 % 0.707193 1.000 10
   6  -3  -7   73.5976   66.5335    1.5926    0.0000    7.0641    1.2664    1.4647    4.8230   2772 % 0.637868 1.000 10
   6   0  -9   41.1825   32.0344   -1.0609    0.0000    9.1482    1.6791    1.7289    5.2914   2775 % 0.657808 1.000 10
   6   2 -10   53.5994   47.3582   -0.9310    0.0000    6.2412    1.4627    1.5578    4.0064   2778 % 0.725658 1.000 10
   6   5 -12   40.7578   49.6488   -1.3587    0.0000   -8.8910    1.5126    1.5665   -5.6755   2782 % 0.917934 1.000 10
   7  -8  -6   27.5027   41.9964    0.0161    0.0000  -14.4937    1.8580    1.8782   -7.7166   2784 % 0.944139 1.000 10
   7  -6  -7   32.5638   40.3398    1.4239    0.0000   -7.7760    1.8610    1.8892   -4.1160   2787 % 0.835044 1.000 10
   7   1 -11   32.5945   21.1092   -0.2351    0.0000   11.4852    1.8515    1.8800    6.1091   2796 % 0.794646 1.000 10
   7   3 -12   43.0987   63.6404    1.1985    0.0000  -20.5417    1.5418    1.6009  -12.8312   2798 % 0.878426 1.000 10
   8  -7  -8   26.0634   18.2855    0.5890    0.0000    7.7779    1.9510    1.9683    3.9515   2802 % 0.963013 1.000 10
   8   2 -13   23.0976   30.4311    1.5961    0.0000   -7.3334    2.2621    2.2739   -3.2251   2814 % 0.939234 1.000 10
   9  -4 -11   34.5514   27.6275   -1.9825    0.0000    6.9239    1.6960    1.7309    4.0003   2818 % 0.955950 1.000 10
  -9  -2  13   32.4006   38.1549   -1.1972    0.0000   -5.7543    1.8672    1.8951   -3.0363   2829 % 0.982446 1.000 11
  -9   2  11   56.9825   64.0828    2.3034    0.0000   -7.1003    1.3732    1.4868   -4.7757   2834 % 0.901658 1.000 11
  -8  -3  12   38.2662   26.8870    0.3198    0.0000   11.3792    1.6529    1.6966    6.7070   2842 % 0.919187 1.000 11
  -8  -1  11   58.0198   33.4739   -2.9003    0.0000   24.5460    1.4064    1.5214   16.1339   2844 % 0.839484 1.000 11
  -8   1  10   43.6715   36.2077    1.5318    0.0000    7.4638    1.6075    1.6657    4.4808   2846 % 0.798836 1.000 11
  -8   3   9   45.2394   25.0142    1.7149    0.0000   20.2252    1.6103    1.6727   12.0916   2849 % 0.803196 1.000 11
  -8   5   8   39.4449   29.3735    0.6114    0.0000   10.0714    1.7189    1.7635    5.7109   2851 % 0.851872 1.000 11
  -8   6   7   49.6367   63.8036    2.4325    0.0000  -14.1669    1.4787    1.5598   -9.0823   2852 % 0.877820 1.000 11
  -7  -6  12   40.9561   29.5581    1.3498    0.0000   11.3980    1.5602    1.6131    7.0660   2856 % 0.999277 1.000 11
  -7  -3  11   35.1923   18.0975    0.0277    0.0000   17.0948    1.9223    1.9542    8.7475   2859 % 0.835881 1.000 11
  -7  -1  10   73.8972   81.5941   -2.3435    0.0000   -7.6969    1.3106    1.5046   -5.1156   2861 % 0.751577 1.000 11
  -7   4   7   71.3148   75.9263   -1.2586    0.0000   -4.6115    1.3160    1.4968   -3.0809   2866 % 0.727467 1.000 11
  -7   6   6   52.4328   45.7504    0.4081    0.0000    6.6824    1.4581    1.5495    4.3127   2869 % 0.809983 1.000 11
  -7   9   4   30.8448   20.2884    0.0742    0.0000   10.5564    1.8123    1.8384    5.7423   2872 % 0.985318 1.000 11
  -6  -2   9   92.6823  108.8210   -1.2198    0.0000  -16.1387    1.2322    1.5418  -10.4672   2879 % 0.682883 1.000 11
  -6   0   8  107.3200   88.2139   -6.9368    0.0000   19.1061    1.2542    1.6507   11.5747   2881 % 0.615469 1.000 11
Refinement program                                                                                                 page=  19
structure :                                                                                                15:40:48 12-11-24 

  -6   2   7   69.0014   80.0450   -1.4458    0.0000  -11.0435    1.4304    1.5881   -6.9538   2882 % 0.604031 1.000 11
  -6   5   5   43.0616   49.1437    0.2610    0.0000   -6.0821    1.7742    1.8257   -3.3314   2885 % 0.682085 1.000 11
  -6   7   4   51.6304   57.5100    2.6323    0.0000   -5.8796    1.5466    1.6305   -3.6061   2887 % 0.799004 1.000 11
  -5  -7  10   38.5045   24.7020   -1.3632    0.0000   13.8025    1.6492    1.6935    8.1502   2891 % 0.922523 1.000 11
  -5  -6  10   46.3994   34.4964    2.1600    0.0000   11.9030    1.4979    1.5681    7.5908   2892 % 0.861273 1.000 11
  -5   3   5   93.4692  118.4150    4.8206    0.0000  -24.9453    1.2822    1.5868  -15.7209   2899 % 0.526343 1.000 11
  -5   8   2   42.0214   33.5336    2.0180    0.0000    8.4879    1.6206    1.6742    5.0698   2903 % 0.820176 1.000 11
  -5  10   1   15.7035   26.2610    0.2040    0.0000  -10.5575    3.3273    3.3310   -3.1695   2905*% 0.982718 1.000 11
  -4  -1   6  107.8470   92.4732    4.1334    0.0000   15.3734    1.2754    1.6703    9.2042   2912 % 0.448018 1.000 11
  -4   4   3   91.1356   65.6354   -0.7199    0.0000   25.5003    1.3299    1.6122   15.8171   2915 % 0.491088 1.000 11
  -3  -6   7   48.3942   57.1927    0.9070    0.0000   -8.7984    1.6521    1.7215   -5.1110   2924 % 0.708454 1.000 11
  -2  -9   7   22.1495   13.4707    0.5447    0.0000    8.6788    2.4876    2.4975    3.4750   2936 % 0.925032 1.000 11
  -1  -9   6   42.7949   34.1043   -2.9264    0.0000    8.6906    1.5820    1.6388    5.3029   2951 % 0.894319 1.000 11
  -1  -7   5   39.8196   33.7135   -1.6436    0.0000    6.1061    1.7680    1.8123    3.3693   2953 % 0.704259 1.000 11
  -1  -5   4   72.3754   53.6777   -1.1157    0.0000   18.6977    1.3775    1.5561   12.0158   2954 % 0.515494 1.000 11
  -1  -3   3   97.9975   84.0726   -2.6604    0.0000   13.9249    1.3444    1.6637    8.3699   2955 % 0.330250 1.000 11
  -1   4  -1   85.4716   72.7722   -0.0197    0.0000   12.6994    1.4051    1.6447    7.7215   2957 % 0.377528 1.000 11
  -1   7  -3   84.2668   98.7634   -1.5268    0.0000  -14.4965    1.2514    1.5087   -9.6089   2959 % 0.667265 1.000 11
   0  -8   4   26.0058   35.5275   -0.2687    0.0000   -9.5217    2.4514    2.4651   -3.8625   2965 % 0.767218 1.000 11
   1  -7   2   57.9284   64.5523    2.8322    0.0000   -6.6239    1.5329    1.6387   -4.0421   2976 % 0.655277 1.000 11
   1   6  -5   61.0795   54.1793   -2.9284    0.0000    6.9001    1.4727    1.5943    4.3280   2983 % 0.621871 1.000 11
   2  -7   1   81.7790   74.8492   -4.7047    0.0000    6.9298    1.2595    1.5017    4.6146   2991 % 0.659188 1.000 11
   2   2  -4  226.8140  179.2320    1.9837    0.0000   47.5826    1.0839    2.5138   18.9283   2993 % 0.322327 1.000 11
   2   4  -5   88.2972   73.6010    3.7011    0.0000   14.6963    1.2854    1.5595    9.4238   2994 % 0.482999 1.000 11
   2   7  -7   46.0521   33.3467   -2.6757    0.0000   12.7055    1.5852    1.6507    7.6970   2997 % 0.765991 1.000 11
   3  -6  -1   50.9853   30.6134   -0.4970    0.0000   20.3719    1.6063    1.6853   12.0879   3004 % 0.591350 1.000 11
   3  -4  -2  110.3880  128.4210   -3.8800    0.0000  -18.0332    1.2343    1.6559  -10.8903   3005 % 0.437171 1.000 11
   3   3  -6   71.0141   62.8618    1.5308    0.0000    8.1523    1.4152    1.5834    5.1487   3008 % 0.483490 1.000 11
   3   5  -7   78.4009   86.6943    3.5207    0.0000   -8.2934    1.2876    1.5075   -5.5013   3010 % 0.639890 1.000 11
   4  -5  -3   55.1063   60.1016    2.7604    0.0000   -4.9953    1.5706    1.6645   -3.0011   3020 % 0.562856 1.000 11
   4  -3  -4  145.5430  153.1800   -7.3120    0.0000   -7.6361    1.1464    1.8527   -4.1216   3021 % 0.452254 1.000 11
   4  -1  -5  185.6730  201.1040   -5.7182    0.0000  -15.4319    1.0877    2.1518   -7.1715   3022 % 0.407232 1.000 11
   4   2  -7  139.1490  130.0690   -4.6286    0.0000    9.0796    1.1168    1.7842    5.0888   3024 % 0.516874 1.000 11
   4   8 -11   44.3959   19.6026   -0.3988    0.0000   24.7934    1.3909    1.4600   16.9814   3030 % 0.999873 1.000 11
   5  -6  -4   78.4181   66.2729    4.9395    0.0000   12.1452    1.3275    1.5418    7.8772   3037 % 0.689505 1.000 11
   5   3  -9   82.2016  108.3700    1.0291    0.0000  -26.1682    1.2445    1.4915  -17.5452   3044 % 0.674254 1.000 11
   5   5 -10   28.8583   20.3521    1.8685    0.0000    8.5061    2.1121    2.1317    3.9904   3047 % 0.805817 1.000 11
   5   6 -11   49.2707   67.8970   -1.1751    0.0000  -18.6263    1.4157    1.4989  -12.4263   3048 % 0.899102 1.000 11
   6  -9  -4   31.1657   39.8321   -0.6274    0.0000   -8.6665    1.7487    1.7763   -4.8790   3051 % 0.952549 1.000 11
   6  -5  -6   48.4644   54.4040    3.1770    0.0000   -5.9396    1.6166    1.6877   -3.5193   3056 % 0.707193 1.000 11
   6  -3  -7   56.5738   30.8140    1.5926    0.0000   25.7599    1.4706    1.5757   16.3481   3058 % 0.637868 1.000 11
   6  -1  -8   49.6780   42.7995    0.4371    0.0000    6.8784    1.6617    1.7344    3.9660   3060 % 0.622259 1.000 11
   6   1  -9   44.1237   36.3579    1.2615    0.0000    7.7657    1.6499    1.7079    4.5470   3062 % 0.664165 1.000 11
   6   2 -10   70.7948   45.4434   -0.9310    0.0000   25.3514    1.3186    1.4966   16.9390   3063 % 0.725658 1.000 11
   6   6 -12   21.9203   11.4874   -0.1441    0.0000   10.4329    2.2422    2.2529    4.6309   3068 % 0.966981 1.000 11
   7  -2  -9   47.0670   60.0283    2.9103    0.0000  -12.9613    1.5637    1.6330   -7.9370   3076 % 0.727895 1.000 11
   7   0 -10   54.0749   43.6646   -0.2579    0.0000   10.4103    1.3463    1.4508    7.1755   3079 % 0.745965 1.000 11
   7   2 -11   49.3194   60.7338   -2.6276    0.0000  -11.4145    1.4730    1.5534   -7.3479   3081 % 0.810355 1.000 11
   7   3 -12   38.2191   26.6225    1.1985    0.0000   11.5966    1.5908    1.6361    7.0880   3082 % 0.878426 1.000 11
   8  -6  -8   20.5012   30.1594   -1.0754    0.0000   -9.6582    2.7462    2.7538   -3.5072   3088 % 0.904508 1.000 11
   8  -5  -9   26.2755   18.0873   -1.2268    0.0000    8.1882    2.0589    2.0757    3.9449   3089 % 0.882947 1.000 11
   8  -3 -10   30.8788   39.7480   -0.7622    0.0000   -8.8692    1.8362    1.8620   -4.7633   3091 % 0.839866 1.000 11
Refinement program                                                                                                 page=  20
structure :                                                                                                15:40:48 12-11-24 

   8   2 -13   26.8626   15.2273    1.5961    0.0000   11.6353    1.9972    2.0152    5.7738   3098 % 0.939234 1.000 11
   9  -4 -11   25.3634   32.7475   -1.9825    0.0000   -7.3842    2.0916    2.1069   -3.5047   3103 % 0.955950 1.000 11
   9   0 -13   36.7682   19.7058    1.0449    0.0000   17.0624    1.5475    1.5906   10.7269   3109 % 0.965185 1.000 11
 -10   1  12   38.1497   52.5195   -2.5464    0.0000  -14.3698    1.5872    1.6324   -8.8030   3111 % 0.976483 1.000 12
  -9  -3  13   26.6346   14.9268   -0.9163    0.0000   11.7077    1.8829    1.9016    6.1567   3117 % 1.003605 1.000 12
  -9   3  10   27.7705   15.3932    0.3827    0.0000   12.3773    2.0615    2.0802    5.9502   3125 % 0.887928 1.000 12
  -8  -4  12   19.6443    8.2139   -0.2515    0.0000   11.4304    2.4765    2.4843    4.6010   3130 % 0.950650 1.000 12
  -8  -3  12   46.3023   50.8655    0.3198    0.0000   -4.5632    1.4427    1.5152   -3.0117   3131 % 0.919187 1.000 12
  -8  -1  11   53.8321   43.6291   -2.9003    0.0000   10.2030    1.4564    1.5527    6.5712   3133 % 0.839484 1.000 12
  -8   4   8   45.5971   38.5746    2.4504    0.0000    7.0225    1.5703    1.6351    4.2948   3138 % 0.806255 1.000 12
  -8   6   7   37.8656   31.6702    2.4325    0.0000    6.1954    1.7060    1.7476    3.5452   3141 % 0.877820 1.000 12
  -8   8   6   26.1782   20.3258    0.2100    0.0000    5.8524    1.9329    1.9505    3.0004   3143 % 0.982176 1.000 12
  -7  -6  12   40.4796   51.5897    1.3498    0.0000  -11.1101    1.5390    1.5914   -6.9814   3144 % 0.999277 1.000 12
  -7  -4  11   36.8402   24.0782    1.6752    0.0000   12.7620    1.6287    1.6698    7.6428   3147 % 0.870361 1.000 12
  -7  -2  10   47.8519   40.8913   -1.5039    0.0000    6.9605    1.4796    1.5550    4.4762   3150 % 0.768168 1.000 12
  -7   0   9   55.6956   42.8871   -3.0296    0.0000   12.8085    1.4795    1.5808    8.1024   3152 % 0.704424 1.000 12
  -7   2   8   57.7824   63.9390    0.0409    0.0000   -6.1567    1.5100    1.6168   -3.8080   3153 % 0.689871 1.000 12
  -7   4   7   67.0410   59.3136   -1.2586    0.0000    7.7275    1.3566    1.5132    5.1066   3155 % 0.727467 1.000 12
  -7   7   5   61.2519   67.3803    0.2474    0.0000   -6.1283    1.2963    1.4337   -4.2744   3158 % 0.854663 1.000 12
  -6  -5  10   47.3202   57.8472    3.2465    0.0000  -10.5270    1.5649    1.6349   -6.4391   3164 % 0.838495 1.000 12
  -6   3   6  102.2650  108.1300   -4.2430    0.0000   -5.8642    1.2228    1.5941   -3.6788   3172 % 0.604691 1.000 12
  -6   7   4   46.8647   38.6497    2.6323    0.0000    8.2150    1.5438    1.6134    5.0918   3176 % 0.799004 1.000 12
  -5  -8  10   29.9583   23.4186   -1.2788    0.0000    6.5397    1.7808    1.8058    3.6214   3180 % 0.988491 1.000 12
  -5  -7  10   40.2517   25.1863   -1.3632    0.0000   15.0654    1.5204    1.5728    9.5787   3181 % 0.922523 1.000 12
  -5  -1   7   78.8289   57.5152   -1.2976    0.0000   21.3137    1.3472    1.5609   13.6548   3185 % 0.534703 1.000 12
  -5   3   5  127.0350  118.8610    4.8206    0.0000    8.1742    1.1642    1.7232    4.7437   3186 % 0.526343 1.000 12
  -5   6   3   67.6395   45.7362    2.0212    0.0000   21.9033    1.3897    1.5456   14.1715   3189 % 0.673216 1.000 12
  -5   8   2   41.6557   29.6719    2.0180    0.0000   11.9839    1.6012    1.6545    7.2431   3191 % 0.820176 1.000 12
  -4  -8   9   28.6653   20.7031   -1.4397    0.0000    7.9622    1.9623    1.9831    4.0149   3194 % 0.934292 1.000 12
  -4  -6   8   65.4309   84.2372   -2.1176    0.0000  -18.8063    1.3190    1.4723  -12.7732   3196 % 0.763982 1.000 12
  -4   6   2   62.8769   52.6184   -2.0931    0.0000   10.2584    1.4099    1.5438    6.6451   3205 % 0.627217 1.000 12
  -3  -9   8   27.8891   21.0658    0.6970    0.0000    6.8232    1.8574    1.8782    3.6329   3209 % 0.963159 1.000 12
  -3  -8   8   23.8307   15.4797    0.0457    0.0000    8.3510    2.2198    2.2326    3.7405   3210 % 0.885889 1.000 12
  -3  -6   7   43.9784   37.0635    0.9070    0.0000    6.9149    1.7236    1.7788    3.8874   3212 % 0.708454 1.000 12
  -3  -4   6   47.8926   31.6623   -0.9573    0.0000   16.2303    1.7122    1.7779    9.1290   3214 % 0.540920 1.000 12
  -3   0   4  215.2100  232.1460   -8.6053    0.0000  -16.9368    1.0745    2.4054   -7.0410   3216 % 0.307735 1.000 12
  -2  -5   5  100.8970   95.7152   -5.7378    0.0000    5.1823    1.2285    1.5897    3.2599   3227 % 0.555813 1.000 12
  -2   8  -2   29.3888   42.9115   -0.0314    0.0000  -13.5228    2.2611    2.2801   -5.9308   3233 % 0.755055 1.000 12
  -1   6  -2   77.7843   83.7108   -3.5207    0.0000   -5.9265    1.3467    1.5552   -3.8108   3245 % 0.565800 1.000 12
   0  -8   4   49.6951   40.3361   -0.2687    0.0000    9.3590    1.4589    1.5412    6.0725   3252 % 0.767218 1.000 12
   0  -4   2   96.9577   82.1706   -3.1154    0.0000   14.7872    1.3160    1.6346    9.0462   3253 % 0.383609 1.000 12
   0   7  -4   92.9903   88.2145   -5.2673    0.0000    4.7758    1.2211    1.5349    3.1116   3255 % 0.680115 1.000 12
   1   3  -3  128.5800  116.4560   -2.6604    0.0000   12.1243    1.2074    1.7638    6.8738   3265 % 0.330250 1.000 12
   1   8  -6   33.9175   21.2669   -0.3280    0.0000   12.6507    1.9223    1.9520    6.4809   3269 % 0.810512 1.000 12
   2   4  -5   83.2412   65.1905    3.7011    0.0000   18.0507    1.3671    1.6006   11.2775   3278 % 0.482999 1.000 12
   2   6  -6   36.7383   28.2199    0.9670    0.0000    8.5184    1.8550    1.8910    4.5046   3279 % 0.660500 1.000 12
   2   7  -7   49.4217   23.0287   -2.6757    0.0000   26.3930    1.5095    1.5883   16.6171   3280 % 0.765991 1.000 12
   2   9  -8   22.1540   10.1139   -0.2498    0.0000   12.0402    2.2705    2.2813    5.2779   3283 % 0.950395 1.000 12
   3 -10   1   27.4845   16.1753    0.2645    0.0000   11.3092    1.9647    1.9839    5.7006   3284 % 0.942114 1.000 12
   3  -6  -1   37.2706   22.2261   -0.4970    0.0000   15.0445    2.0163    2.0505    7.3370   3287 % 0.591350 1.000 12
   3   0  -4  207.2440  239.5040   -8.6053    0.0000  -32.2594    1.0920    2.3425  -13.7713   3289 % 0.307735 1.000 12
   3   8  -9   33.2415   22.4250    0.6332    0.0000   10.8166    1.7478    1.7791    6.0796   3295 % 0.915810 1.000 12
Refinement program                                                                                                 page=  21
structure :                                                                                                15:40:48 12-11-24 

   4  -7  -2   40.4153   32.9424    1.5452    0.0000    7.4730    1.8062    1.8509    4.0375   3301 % 0.708984 1.000 12
   4  -3  -4  163.4270  176.3580   -7.3120    0.0000  -12.9305    1.1369    1.9908   -6.4951   3305 % 0.452254 1.000 12
   4  -1  -5  175.2220  181.5870   -5.7182    0.0000   -6.3656    1.1126    2.0756   -3.0669   3306 % 0.407232 1.000 12
   4   1  -6  103.1870   98.0887    4.1334    0.0000    5.0980    1.3025    1.6617    3.0679   3307 % 0.448018 1.000 12
   5  -6  -4   95.8520  115.6940    4.9395    0.0000  -19.8416    1.2347    1.5631  -12.6937   3320 % 0.689505 1.000 12
   5   0  -7  101.2000   93.0392   -1.6038    0.0000    8.1611    1.2268    1.5903    5.1317   3326 % 0.526786 1.000 12
   5   2  -8   52.9490   45.6629   -0.2367    0.0000    7.2861    1.6346    1.7182    4.2405   3328 % 0.598906 1.000 12
   5   7 -11   23.1019   13.4933    1.1120    0.0000    9.6086    2.1600    2.1723    4.4232   3334 % 0.957936 1.000 12
   6  -9  -4   26.3723   19.7284   -0.6274    0.0000    6.6439    1.9187    1.9367    3.4305   3335 % 0.952549 1.000 12
   6  -4  -6   70.8343   65.5065    2.4935    0.0000    5.3278    1.3948    1.5644    3.4058   3340 % 0.651523 1.000 12
   6   1  -9   43.3820   35.8748    1.2615    0.0000    7.5072    1.7646    1.8171    4.1314   3345 % 0.664165 1.000 12
   6   6 -12   30.9645   19.5320   -0.1441    0.0000   11.4325    1.7213    1.7490    6.5367   3350 % 0.966981 1.000 12
   7  -5  -7   43.8338   62.1530    3.2720    0.0000  -18.3193    1.6996    1.7552  -10.4370   3357 % 0.777720 1.000 12
   7   2 -11   44.8442   55.4986   -2.6276    0.0000  -10.6545    1.6267    1.6874   -6.3141   3364 % 0.810355 1.000 12
   7   4 -12   30.8172   19.8325   -2.0735    0.0000   10.9847    1.8529    1.8783    5.8481   3367 % 0.911298 1.000 12
   8  -4  -9   56.3729   47.7200    2.8165    0.0000    8.6529    1.4111    1.5196    5.6943   3376 % 0.839020 1.000 12
   8  -2 -10   32.6451   19.5402   -1.1770    0.0000   13.1048    1.8563    1.8848    6.9528   3379 % 0.814465 1.000 12
   8   1 -12   40.2281   33.5172   -0.3267    0.0000    6.7109    1.5574    1.6085    4.1722   3383 % 0.881855 1.000 12
   8   2 -12   37.6736   31.4989   -0.6601    0.0000    6.1747    1.6324    1.6753    3.6856   3384 % 0.896037 1.000 12
   9  -1 -12   25.2587   14.4128    0.2945    0.0000   10.8458    2.1300    2.1449    5.0566   3394 % 0.927744 1.000 12
 -10   1  12   45.8050   56.9719   -2.5464    0.0000  -11.1669    1.4977    1.5661   -7.1302   3399 % 0.976483 1.000 13
 -10   2  11   28.3672   14.5128    0.3960    0.0000   13.8545    1.9512    1.9717    7.0266   3400 % 0.951734 1.000 13
 -10   4  10   32.2118   23.6381   -1.4526    0.0000    8.5737    1.7944    1.8231    4.7029   3402 % 0.969566 1.000 13
  -9   0  11   39.0577   32.2180   -2.5867    0.0000    6.8397    1.6924    1.7369    3.9379   3408 % 0.882819 1.000 13
  -9   2  10   23.0933   12.9811   -0.7729    0.0000   10.1121    2.5310    2.5416    3.9787   3410 % 0.863941 1.000 13
  -8  -5  12   25.6379   18.9468   -0.4057    0.0000    6.6911    2.0399    2.0560    3.2544   3418 % 0.989634 1.000 13
  -8  -4  12   26.8608   20.0140   -0.2515    0.0000    6.8468    1.9918    2.0098    3.4067   3419 % 0.950650 1.000 13
  -8   2   9   68.8368   95.2743   -3.2670    0.0000  -26.4376    1.3764    1.5390  -17.1787   3425 % 0.776596 1.000 13
  -8   6   7   50.7799   37.0338    2.4325    0.0000   13.7462    1.4642    1.5497    8.8701   3429 % 0.877820 1.000 13
  -7  -1   9   68.9413   43.4638    3.2452    0.0000   25.4775    1.3910    1.5525   16.4105   3439 % 0.710364 1.000 13
  -7   3   7   92.1369  115.7890   -3.8291    0.0000  -23.6517    1.2443    1.5483  -15.2757   3443 % 0.685841 1.000 13
  -7   5   6   72.2766   66.3528    3.0420    0.0000    5.9237    1.2826    1.4722    4.0237   3445 % 0.750749 1.000 13
  -7   7   5   33.3377   19.1953    0.2474    0.0000   14.1424    1.8718    1.9012    7.4386   3448 % 0.854663 1.000 13
  -6  -6  10   71.6631   57.7901   -0.6646    0.0000   13.8730    1.2147    1.4103    9.8365   3452 % 0.891921 1.000 13
  -6  -5  10   56.0464   34.9156    3.2465    0.0000   21.1308    1.4042    1.5119   13.9762   3453 % 0.838495 1.000 13
  -6  -1   8   32.0687   15.9057   -0.4371    0.0000   16.1630    2.2670    2.2896    7.0594   3456 % 0.622259 1.000 13
  -6   3   6  107.4770  113.9690   -4.2430    0.0000   -6.4918    1.2030    1.6132   -4.0242   3458 % 0.604691 1.000 13
  -5  -4   8  104.8510   75.3751    0.7283    0.0000   29.4763    1.1559    1.5606   18.8875   3471 % 0.677895 1.000 13
  -5   6   3   44.4668   29.9426    2.0212    0.0000   14.5242    1.7249    1.7813    8.1538   3480 % 0.673216 1.000 13
  -4  -2   6   56.4810   32.4407    2.8829    0.0000   24.0403    1.7316    1.8213   13.1992   3490 % 0.475325 1.000 13
  -4   0   5  109.5710   95.9734   -1.4031    0.0000   13.5971    1.2490    1.6615    8.1838   3491 % 0.396779 1.000 13
  -4   6   2   75.6948   85.3305   -2.0931    0.0000   -9.6357    1.3469    1.5450   -6.2368   3495 % 0.627217 1.000 13
  -3  -7   7   55.2187   60.2636   -3.0010    0.0000   -5.0449    1.4560    1.5572   -3.2397   3502 % 0.781771 1.000 13
  -3  -5   6   57.2451   49.2087    0.5101    0.0000    8.0364    1.5285    1.6322    4.9236   3504 % 0.606823 1.000 13
  -3   5   1  144.4910  162.9050   -8.5036    0.0000  -18.4137    1.1423    1.8419   -9.9971   3510 % 0.507194 1.000 13
  -2  -5   5   93.4757   72.2267   -5.7378    0.0000   21.2489    1.2586    1.5678   13.5537   3518 % 0.555813 1.000 13
  -2   1   2  311.0620  351.0270  -12.9151    0.0000  -39.9655    1.0564    3.2851  -12.1657   3520 % 0.201564 1.000 13
  -1 -10   6   22.0386   14.7956    0.3518    0.0000    7.2430    2.3414    2.3517    3.0799   3527 % 0.979536 1.000 13
  -1  -8   5   33.8038   27.2617    1.6048    0.0000    6.5422    1.8903    1.9203    3.4068   3530 % 0.788700 1.000 13
  -1   6  -2   71.9312   66.2382   -3.5207    0.0000    5.6930    1.4118    1.5845    3.5931   3537 % 0.565800 1.000 13
  -1   8  -3   46.4640   55.8050   -1.5556    0.0000   -9.3411    1.5754    1.6425   -5.6871   3539 % 0.755851 1.000 13
  -1   9  -4   25.7294   15.9631    0.2815    0.0000    9.7663    2.1610    2.1762    4.4877   3540 % 0.858128 1.000 13
Refinement program                                                                                                 page=  22
structure :                                                                                                15:40:48 12-11-24 

   0  -4   2  139.1150  121.2060   -3.1154    0.0000   17.9090    1.1703    1.8179    9.8514   3546 % 0.383609 1.000 13
   0   7  -4   86.0401   76.3996   -5.2673    0.0000    9.6405    1.2622    1.5276    6.3110   3548 % 0.680115 1.000 13
   1 -10   3   29.1616   35.2491    0.9769    0.0000   -6.0875    1.9906    2.0119   -3.0258   3550 % 0.934810 1.000 13
   1  -7   2   60.0350   69.0529    2.8322    0.0000   -9.0179    1.4750    1.5925   -5.6628   3553 % 0.655277 1.000 13
   1   5  -4   54.3351   45.0200   -1.1157    0.0000    9.3151    1.6361    1.7240    5.4032   3557 % 0.515494 1.000 13
   1   7  -5   41.2807   32.1870   -1.6436    0.0000    9.0938    1.7478    1.7959    5.0637   3559 % 0.704259 1.000 13
   2   6  -6   37.5620   20.4032    0.9670    0.0000   17.1588    1.8529    1.8906    9.0757   3572 % 0.660500 1.000 13
   2   8  -7   46.5800   61.1555   -2.7597    0.0000  -14.5755    1.5361    1.6051   -9.0805   3574 % 0.844280 1.000 13
   2   9  -8   21.0333   11.6756   -0.2498    0.0000    9.3577    2.4984    2.5073    3.7322   3575 % 0.950395 1.000 13
   3  -9   0   27.7308   40.0325    1.0438    0.0000  -12.3016    2.1005    2.1188   -5.8060   3577 % 0.851307 1.000 13
   3   0  -4  193.8680  201.1590   -8.6053    0.0000   -7.2914    1.1013    2.2296   -3.2702   3581 % 0.307735 1.000 13
   3   7  -8   31.7852   24.7338   -0.4174    0.0000    7.0514    1.9915    2.0167    3.4965   3585 % 0.811623 1.000 13
   4  -7  -2   51.4286   37.5793    1.5452    0.0000   13.8493    1.5614    1.6439    8.4247   3592 % 0.708984 1.000 13
   4   3  -7  110.6300  125.7580    3.8751    0.0000  -15.1281    1.2108    1.6401   -9.2239   3602 % 0.556040 1.000 13
   5  -5  -4  128.5340  147.1630    0.0865    0.0000  -18.6295    1.1297    1.7112  -10.8868   3612 % 0.618844 1.000 13
   5  -3  -5   78.9677   89.3879    4.8206    0.0000  -10.4202    1.3961    1.6040   -6.4964   3614 % 0.526343 1.000 13
   5  -1  -6  187.9880  175.2060   -8.7260    0.0000   12.7819    1.0993    2.1777    5.8695   3615 % 0.494655 1.000 13
   5   1  -7  135.5380  108.6280   -1.2976    0.0000   26.9104    1.1425    1.7727   15.1808   3616 % 0.534703 1.000 13
   6  -9  -4   24.6049   17.8883   -0.6274    0.0000    6.7166    2.1967    2.2105    3.0386   3624 % 0.952549 1.000 13
   6  -2  -7   98.2436   92.5073   -1.4458    0.0000    5.7363    1.2423    1.5838    3.6218   3632 % 0.604031 1.000 13
   6   0  -8  179.6630  169.3660   -6.9368    0.0000   10.2963    1.0906    2.1018    4.8989   3633 % 0.615469 1.000 13
   6   2  -9   90.0761   73.3880   -1.2198    0.0000   16.6881    1.2362    1.5295   10.9105   3634 % 0.682883 1.000 13
   6   5 -11   31.3576   17.9783    1.6060    0.0000   13.3793    1.8193    1.8462    7.2471   3637 % 0.877307 1.000 13
   7  -9  -5   17.6295    9.4302   -0.4586    0.0000    8.1994    2.6830    2.6888    3.0495   3640 % 0.999696 1.000 13
   7  -5  -7   46.8423   69.2777    3.2720    0.0000  -22.4354    1.7100    1.7730  -12.6540   3645 % 0.777720 1.000 13
   7  -3  -8   54.1396   45.3927    1.3187    0.0000    8.7469    1.5386    1.6311    5.3626   3647 % 0.719683 1.000 13
   7  -1  -9   62.1369   56.0393   -3.2452    0.0000    6.0977    1.4500    1.5776    3.8653   3649 % 0.710364 1.000 13
   7   1 -10   57.2591   73.0719   -2.3435    0.0000  -15.8128    1.4522    1.5610  -10.1301   3651 % 0.751577 1.000 13
   7   3 -11   35.8288   20.7557    0.0277    0.0000   15.0730    1.7653    1.8013    8.3677   3654 % 0.835881 1.000 13
   7   5 -12   21.2321   12.1289   -0.2667    0.0000    9.1032    2.3337    2.3434    3.8846   3657 % 0.951895 1.000 13
   8  -3  -9   61.3840   40.7357    1.7149    0.0000   20.6483    1.4002    1.5288   13.5058   3663 % 0.803196 1.000 13
   8  -1 -10   81.0426  102.4840    1.5318    0.0000  -21.4416    1.2586    1.4969  -14.3235   3665 % 0.798836 1.000 13
   8   0 -11   39.2224   30.0716   -0.5041    0.0000    9.1509    1.7541    1.7974    5.0911   3666 % 0.834463 1.000 13
   9  -4 -10   36.7056   27.0673    1.7096    0.0000    9.6383    1.6959    1.7352    5.5546   3675 % 0.920460 1.000 13
   9   2 -13   34.9185   29.3099   -1.1972    0.0000    5.6086    1.6982    1.7338    3.2349   3683 % 0.982446 1.000 13
  -9   5   8   47.4331   53.0113   -2.4529    0.0000   -5.5782    1.4621    1.5371   -3.6291   3702 % 0.899293 1.000 14
  -8  -3  11   51.3098   38.5071    2.4562    0.0000   12.8027    1.3818    1.4740    8.6858   3707 % 0.878618 1.000 14
  -8  -1  10   29.7607   19.2933   -1.5318    0.0000   10.4674    2.0396    2.0612    5.0783   3710 % 0.798836 1.000 14
  -8   1   9   62.1192   69.8749   -1.9427    0.0000   -7.7557    1.3353    1.4728   -5.2661   3712 % 0.760190 1.000 14
  -8   5   7   50.9087   69.3123   -0.4876    0.0000  -18.4036    1.4487    1.5355  -11.9853   3716 % 0.823480 1.000 14
  -7  -6  11   30.0500   39.6321   -1.3806    0.0000   -9.5821    1.8752    1.8991   -5.0455   3721 % 0.962090 1.000 14
  -7  -4  10   52.9802   42.8194    0.0318    0.0000   10.1608    1.3703    1.4692    6.9160   3723 % 0.831225 1.000 14
  -7  -1   9   52.8356   46.4887    3.2452    0.0000    6.3469    1.4962    1.5867    4.0001   3726 % 0.710364 1.000 14
  -7   1   8   34.7232   23.5502   -0.9488    0.0000   11.1730    2.0577    2.0868    5.3542   3728 % 0.671348 1.000 14
  -7   3   7   59.5701   54.0426   -3.8291    0.0000    5.5276    1.4554    1.5726    3.5149   3730 % 0.685841 1.000 14
  -7   7   5   48.8805   55.5518    0.2474    0.0000   -6.6713    1.4218    1.5035   -4.4372   3734 % 0.854663 1.000 14
  -7   8   4   36.1289   43.5144    2.1428    0.0000   -7.3854    1.7064    1.7442   -4.2342   3735 % 0.909932 1.000 14
  -6  -6  10   54.8005   45.1553   -0.6646    0.0000    9.6453    1.3586    1.4649    6.5841   3739 % 0.891921 1.000 14
  -6  -2   8  109.1950  122.8290    4.8570    0.0000  -13.6344    1.1511    1.5867   -8.5931   3744 % 0.642199 1.000 14
  -5  -2   7   61.5093   49.4227   -3.0663    0.0000   12.0867    1.4339    1.5603    7.7465   3763 % 0.557782 1.000 14
  -5   0   6  144.1950  135.5510    4.9575    0.0000    8.6443    1.1134    1.8218    4.7449   3764 % 0.486085 1.000 14
  -5   2   5  102.5200   94.0394   -4.2568    0.0000    8.4804    1.2344    1.6046    5.2850   3765 % 0.484783 1.000 14
Refinement program                                                                                                 page=  23
structure :                                                                                                15:40:48 12-11-24 

  -5   6   3   34.2228   47.5026    2.0212    0.0000  -13.2798    2.0294    2.0580   -6.4528   3767 % 0.673216 1.000 14
  -5   8   2   75.0407   63.6836    2.0180    0.0000   11.3571    1.2127    1.4261    7.9639   3769 % 0.820176 1.000 14
  -4   0   5  137.3610  143.8300   -1.4031    0.0000   -6.4686    1.1535    1.7937   -3.6062   3780 % 0.396779 1.000 14
  -4   2   4   98.5388  121.5280   -2.1322    0.0000  -22.9889    1.3091    1.6385  -14.0302   3781 % 0.403127 1.000 14
  -4   7   1   86.9310   96.1171    4.0153    0.0000   -9.1861    1.2159    1.4947   -6.1458   3785 % 0.702243 1.000 14
  -3  -7   7   55.6408   49.9920   -3.0010    0.0000    5.6488    1.4081    1.5141    3.7308   3790 % 0.781771 1.000 14
  -3   5   1  161.2940  148.6100   -8.5036    0.0000   12.6839    1.1129    1.9596    6.4727   3796 % 0.507194 1.000 14
  -2  -8   6   61.5549   56.6030   -0.2624    0.0000    4.9518    1.2704    1.4117    3.5078   3802 % 0.819503 1.000 14
  -2  -3   4   60.1190   43.7470    0.9999    0.0000   16.3720    1.7041    1.8071    9.0601   3806 % 0.381991 1.000 14
  -2   1   2  318.4980  379.0250  -12.9151    0.0000  -60.5270    1.0437    3.3516  -18.0591   3807 % 0.201564 1.000 14
  -2   8  -2   29.9717   23.2099   -0.0314    0.0000    6.7617    2.0736    2.0952    3.2273   3810 % 0.755055 1.000 14
  -2  10  -3   22.9063   15.2850    0.3810    0.0000    7.6214    2.1959    2.2078    3.4520   3813 % 0.942616 1.000 14
  -1  -9   5   26.5368   17.5548    0.5769    0.0000    8.9820    2.0651    2.0820    4.3140   3816 % 0.874599 1.000 14
  -1  -6   4  126.8770  117.4560   -5.2436    0.0000    9.4207    1.1381    1.7044    5.5272   3819 % 0.598484 1.000 14
  -1  -4   3  104.2170   87.4117   -4.2363    0.0000   16.8049    1.2580    1.6336   10.2872   3820 % 0.409751 1.000 14
  -1   6  -2   62.9730   69.7424   -3.5207    0.0000   -6.7694    1.4943    1.6216   -4.1746   3822 % 0.565800 1.000 14
  -1   8  -3   37.1093   43.0709   -1.5556    0.0000   -5.9616    1.7758    1.8142   -3.2861   3823 % 0.755851 1.000 14
   0  -9   4   24.0208   13.3405    0.6702    0.0000   10.6803    2.2460    2.2588    4.7284   3827 % 0.855277 1.000 14
   0  -4   2  118.6450   97.4967   -3.1154    0.0000   21.1482    1.2057    1.6916   12.5022   3829 % 0.383609 1.000 14
   0   4  -2   96.0427   73.3792   -3.1154    0.0000   22.6636    1.3166    1.6297   13.9067   3830 % 0.383609 1.000 14
   0   7  -4  129.6190  102.7760   -5.2673    0.0000   26.8422    1.1244    1.7160   15.6427   3831 % 0.680115 1.000 14
   1  -9   3   26.0883   13.6466    0.1394    0.0000   12.4417    2.1734    2.1890    5.6838   3835 % 0.845095 1.000 14
   1  -7   2   39.7291   33.1391    2.8322    0.0000    6.5900    1.9495    1.9895    3.3123   3837 % 0.655277 1.000 14
   1  -5   1   93.5762   88.1102   -3.8972    0.0000    5.4660    1.2786    1.5845    3.4497   3838 % 0.467084 1.000 14
   1   5  -4  146.2980  152.9050   -1.1157    0.0000   -6.6069    1.1053    1.8336   -3.6033   3840 % 0.515494 1.000 14
   1   9  -6   52.6745   73.3055   -2.9264    0.0000  -20.6311    1.3707    1.4684  -14.0499   3843 % 0.894319 1.000 14
   2  -8   1   51.7880   44.8074    3.2780    0.0000    6.9807    1.5293    1.6146    4.3234   3848 % 0.748729 1.000 14
   2   3  -4   63.4791   45.4335    0.9999    0.0000   18.0457    1.6706    1.7872   10.0974   3851 % 0.381991 1.000 14
   2   8  -7   42.8789   31.9030   -2.7597    0.0000   10.9759    1.5695    1.6271    6.7459   3855 % 0.844280 1.000 14
   3  -6  -1   54.3286   45.9663   -0.4970    0.0000    8.3623    1.5158    1.6102    5.1934   3860 % 0.591350 1.000 14
   3   4  -6   46.3368   34.6092   -0.9573    0.0000   11.7276    1.8204    1.8784    6.2433   3863 % 0.540920 1.000 14
   3   9  -9   28.5902   19.2284   -1.7570    0.0000    9.3618    1.9045    1.9258    4.8612   3867 % 0.990749 1.000 14
   4  -7  -2   38.0526   32.2986    1.5452    0.0000    5.7540    1.8172    1.8566    3.0991   3871 % 0.708984 1.000 14
   4  -4  -3  195.9060  173.7790   -0.7199    0.0000   22.1275    1.0722    2.2333    9.9081   3874 % 0.491088 1.000 14
   4   0  -5  110.8420   99.2467   -1.4031    0.0000   11.5956    1.2342    1.6589    6.9901   3876 % 0.396779 1.000 14
   4   2  -6   68.5872   45.6147    2.8829    0.0000   22.9725    1.6300    1.7685   12.9901   3877 % 0.475325 1.000 14
   4   5  -8   43.4074   25.2773    1.0760    0.0000   18.1301    1.6645    1.7201   10.5399   3880 % 0.700870 1.000 14
   5  -9  -2   44.1078   37.5739    1.8681    0.0000    6.5339    1.4759    1.5404    4.2416   3886 % 0.903086 1.000 14
   5  -7  -3   58.9508   68.9021    3.3461    0.0000   -9.9513    1.4088    1.5272   -6.5162   3888 % 0.749985 1.000 14
   5  -5  -4   53.8943   37.0176    0.0865    0.0000   16.8768    1.5577    1.6483   10.2390   3889 % 0.618844 1.000 14
   5  -3  -5   91.2053  112.1960    4.8206    0.0000  -20.9910    1.2757    1.5682  -13.3854   3890 % 0.526343 1.000 14
   5   1  -7  124.8480   73.8058   -1.2976    0.0000   51.0425    1.1634    1.7065   29.9101   3892 % 0.534703 1.000 14
   5   3  -8  138.8340  163.1530    5.7359    0.0000  -24.3192    1.1312    1.7908  -13.5798   3893 % 0.633017 1.000 14
   5   7 -10   39.1880   30.4311   -1.3632    0.0000    8.7569    1.5540    1.6027    5.4639   3897 % 0.922523 1.000 14
   6  -6  -5   39.6989   33.9470    1.8284    0.0000    5.7519    1.7645    1.8086    3.1802   3902 % 0.746786 1.000 14
   6   4 -10   34.4238   26.2880    0.9196    0.0000    8.1358    1.9725    2.0023    4.0633   3912 % 0.792107 1.000 14
   6   6 -11   19.3856   27.8097   -0.8801    0.0000   -8.4242    2.6282    2.6354   -3.1965   3915 % 0.928502 1.000 14
   7  -8  -5   42.2836   52.0038    1.3059    0.0000   -9.7203    1.4663    1.5260   -6.3696   3918 % 0.925481 1.000 14
   7  -2  -8   78.0090   67.9971    0.0409    0.0000   10.0119    1.2537    1.4766    6.7804   3924 % 0.689871 1.000 14
   7   2 -10   39.6081   33.3587   -1.5039    0.0000    6.2494    1.7610    1.8050    3.4623   3927 % 0.768168 1.000 14
   7   4 -11   37.9117   24.6412    1.6752    0.0000   13.2705    1.6288    1.6723    7.9354   3929 % 0.870361 1.000 14
   8  -5  -8   43.6738   48.7083    0.6114    0.0000   -5.0345    1.5547    1.6149   -3.1176   3937 % 0.851872 1.000 14
Refinement program                                                                                                 page=  24
structure :                                                                                                15:40:48 12-11-24 

   8  -3  -9   87.1252   96.6152    1.7149    0.0000   -9.4900    1.1868    1.4723   -6.4459   3939 % 0.803196 1.000 14
   8   1 -11  101.8790  118.6760   -2.9003    0.0000  -16.7972    1.1504    1.5367  -10.9310   3943 % 0.839484 1.000 14
   9  -5  -9   36.3552   45.4819    1.3753    0.0000   -9.1267    1.6971    1.7356   -5.2584   3950 % 0.928782 1.000 14
   9  -2 -11   40.4685   51.7475    2.3034    0.0000  -11.2790    1.6272    1.6768   -6.7266   3953 % 0.901658 1.000 14
   9  -1 -11   34.6064   22.6802   -0.3686    0.0000   11.9262    1.7251    1.7595    6.7782   3954 % 0.887566 1.000 14
   9   0 -12   41.2577   32.3558   -0.1039    0.0000    8.9019    1.5330    1.5876    5.6072   3955 % 0.923204 1.000 14
   9   2 -13   31.0210   42.8894   -1.1972    0.0000  -11.8684    1.8939    1.9191   -6.1843   3957 % 0.982446 1.000 14
 -10  -1  12   44.3745   27.5607    2.5464    0.0000   16.8139    1.4772    1.5424   10.9011   3964 % 0.976483 1.000 15
 -10   3  10   53.1347   47.5773   -1.6615    0.0000    5.5574    1.3240    1.4266    3.8955   3970 % 0.938736 1.000 15
 -10   5   9   27.0703   43.1532    1.0086    0.0000  -16.0829    1.9505    1.9692   -8.1673   3973 % 0.977469 1.000 15
  -9  -2  11   49.5328   32.1621    2.3034    0.0000   17.3707    1.4243    1.5080   11.5192   3977 % 0.901658 1.000 15
  -9   1  10   29.5076   15.3088   -0.1228    0.0000   14.1988    1.9351    1.9575    7.2537   3980 % 0.849223 1.000 15
  -9   3   9   28.8236   38.4968   -1.4358    0.0000   -9.6732    2.0521    2.0723   -4.6679   3982 % 0.853326 1.000 15
  -9   5   8   49.9870   26.9371   -2.4529    0.0000   23.0499    1.4524    1.5360   15.0065   3984 % 0.899293 1.000 15
  -9   7   7   31.6749   19.1290    1.4280    0.0000   12.5459    1.8516    1.8785    6.6786   3986 % 0.981258 1.000 15
  -8   1   9   60.9984   69.0970   -1.9427    0.0000   -8.0987    1.4320    1.5565   -5.2031   3994 % 0.760190 1.000 15
  -7  -4  10   28.5500   16.3557    0.0318    0.0000   12.1942    2.0946    2.1139    5.7685   4004 % 0.831225 1.000 15
  -7  -2   9   67.7894   80.4133    2.9103    0.0000  -12.6239    1.3343    1.4966   -8.4350   4006 % 0.727895 1.000 15
  -7   2   7  129.0710  107.4570    3.0135    0.0000   21.6139    1.1265    1.7132   12.6163   4010 % 0.654488 1.000 15
  -7   8   4   34.2797   40.4710    2.1428    0.0000   -6.1912    1.7853    1.8179   -3.4057   4016 % 0.909932 1.000 15
  -6  -7  10   29.7792   22.5502   -1.5426    0.0000    7.2290    1.7495    1.7747    4.0734   4019 % 0.951200 1.000 15
  -6  -5   9   34.6814   28.7613    0.7236    0.0000    5.9201    1.8252    1.8578    3.1866   4021 % 0.801762 1.000 15
  -6  -4   9   33.2461   21.0276   -0.6350    0.0000   12.2185    1.8574    1.8869    6.4755   4022 % 0.753115 1.000 15
  -6  -2   8  105.2810   94.3281    4.8570    0.0000   10.9529    1.1626    1.5685    6.9832   4024 % 0.642199 1.000 15
  -6   2   6  137.3590  148.6200   -6.0071    0.0000  -11.2609    1.1259    1.7761   -6.3404   4026 % 0.568884 1.000 15
  -6   4   5   38.0526   46.9617   -1.3055    0.0000   -8.9091    1.9644    2.0009   -4.4525   4027 % 0.624180 1.000 15
  -6   8   3   25.2408   17.3871   -1.1001    0.0000    7.8538    2.2444    2.2585    3.4774   4030 % 0.861555 1.000 15
  -5  -7   9   23.9729   15.9255    0.7573    0.0000    8.0475    2.2317    2.2445    3.5854   4033 % 0.889268 1.000 15
  -5   2   5  111.7490   98.4474   -4.2568    0.0000   13.3014    1.2009    1.6404    8.1086   4041 % 0.484783 1.000 15
  -5   4   4  168.0190  143.4020   -8.9682    0.0000   24.6175    1.0865    2.0009   12.3034   4042 % 0.554372 1.000 15
  -5   6   3   47.6697   58.3652    2.0212    0.0000  -10.6955    1.6153    1.6842   -6.3507   4044 % 0.673216 1.000 15
  -5   8   2  103.5250  119.6040    2.0180    0.0000  -16.0781    1.1384    1.5387  -10.4491   4046 % 0.820176 1.000 15
  -5   9   1   24.9640   42.2741    0.5593    0.0000  -17.3101    2.1892    2.2033   -7.8563   4047 % 0.897803 1.000 15
  -4  -8   8   29.8161   44.3012    1.2946    0.0000  -14.4851    1.8396    1.8636   -7.7726   4050 % 0.904982 1.000 15
  -4   7   1   72.4010  100.0700    4.0153    0.0000  -27.6690    1.3080    1.4950  -18.5076   4062 % 0.702243 1.000 15
  -3  -6   6   31.1625   18.7752    0.5128    0.0000   12.3872    2.1035    2.1264    5.8253   4068 % 0.678737 1.000 15
  -3  -3   5  219.7370  195.4070    9.3511    0.0000   24.3298    1.0524    2.4364    9.9860   4070 % 0.445960 1.000 15
  -3  -1   4   98.8403   92.3585   -1.4708    0.0000    6.4817    1.3137    1.6440    3.9426   4071 % 0.321100 1.000 15
  -3   5   1  175.7910  183.8180   -8.5036    0.0000   -8.0268    1.0913    2.0691   -3.8793   4073 % 0.507194 1.000 15
  -3   9  -1   50.3408   56.1712    2.5136    0.0000   -5.8303    1.4610    1.5453   -3.7729   4075 % 0.853168 1.000 15
  -3  10  -2   22.8167   14.1220   -0.6167    0.0000    8.6947    2.2133    2.2250    3.9077   4076 % 0.947150 1.000 15
  -2  -6   5   53.1780   58.4303   -0.8918    0.0000   -5.2523    1.5204    1.6107   -3.2609   4081 % 0.633543 1.000 15
  -1  -6   4  117.9400  133.1690   -5.2436    0.0000  -15.2293    1.1324    1.6350   -9.3146   4096 % 0.598484 1.000 15
  -1  -4   3  112.9270  100.4440   -4.2363    0.0000   12.4829    1.2211    1.6633    7.5051   4097 % 0.409751 1.000 15
  -1   6  -2   75.6254   66.2148   -3.5207    0.0000    9.4106    1.3183    1.5198    6.1918   4099 % 0.565800 1.000 15
  -1   8  -3   36.5445   31.0801   -1.5556    0.0000    5.4644    1.7800    1.8171    3.0071   4100 % 0.755851 1.000 15
  -1  10  -4   37.0608   24.0545    2.3909    0.0000   13.0062    1.6284    1.6700    7.7879   4102 % 0.946609 1.000 15
   0  -9   4   34.3074   43.1068    0.6702    0.0000   -8.7994    1.7416    1.7751   -4.9572   4104 % 0.855277 1.000 15
   0   4  -2  139.8120  159.6620   -3.1154    0.0000  -19.8505    1.1415    1.8049  -10.9978   4107 % 0.383609 1.000 15
   0   8  -4   44.9311   21.2325   -0.2687    0.0000   23.6985    1.6047    1.6664   14.2214   4109 % 0.767218 1.000 15
   1 -10   3   19.8494   30.7687    0.9769    0.0000  -10.9192    2.6399    2.6473   -4.1246   4111 % 0.934810 1.000 15
   1  -5   1  146.9080  181.8300   -3.8972    0.0000  -34.9211    1.1180    1.8461  -18.9158   4115 % 0.467084 1.000 15
Refinement program                                                                                                 page=  25
structure :                                                                                                15:40:48 12-11-24 

   2  -8   1   85.0976  102.0690    3.2780    0.0000  -16.9710    1.1904    1.4633  -11.5979   4127 % 0.748729 1.000 15
   2   3  -4   67.1200   56.7873    0.9999    0.0000   10.3327    1.5949    1.7304    5.9713   4130 % 0.381991 1.000 15
   2   7  -6   48.1653   30.3148   -1.4041    0.0000   17.8505    1.5094    1.5844   11.2666   4133 % 0.738592 1.000 15
   3   6  -7   43.4189   34.8984    0.9070    0.0000    8.5205    1.6847    1.7398    4.8974   4145 % 0.708454 1.000 15
   4  -4  -3   74.7964   62.8315   -0.7199    0.0000   11.9649    1.3878    1.5765    7.5895   4155 % 0.491088 1.000 15
   4  -2  -4   99.1035   92.5824   -2.1322    0.0000    6.5211    1.2956    1.6312    3.9978   4156 % 0.403127 1.000 15
   4   0  -5  110.8790   98.8423   -1.4031    0.0000   12.0365    1.2171    1.6464    7.3106   4157 % 0.396779 1.000 15
   4   2  -6   64.7611   39.5323    2.8829    0.0000   25.2288    1.5495    1.6794   15.0223   4158 % 0.475325 1.000 15
   4   4  -7   89.2637   81.5573    4.6962    0.0000    7.7063    1.2396    1.5275    5.0449   4159 % 0.606640 1.000 15
   4   6  -8   62.4812   69.1310   -2.1176    0.0000   -6.6498    1.3788    1.5138   -4.3929   4161 % 0.763982 1.000 15
   4   8  -9   31.2522   49.4287   -1.4397    0.0000  -18.1765    1.7791    1.8063  -10.0628   4163 % 0.934292 1.000 15
   5  -9  -2   44.3464   61.8838    1.8681    0.0000  -17.5374    1.5029    1.5670  -11.1917   4165 % 0.903086 1.000 15
   5   2  -7   94.8388   71.1786   -3.0663    0.0000   23.6602    1.1936    1.5245   15.5198   4176 % 0.557782 1.000 15
   5   7 -10   40.9207   25.5445   -1.3632    0.0000   15.3762    1.4320    1.4894   10.3240   4181 % 0.922523 1.000 15
   6  -8  -4   19.5397    8.7671   -0.0554    0.0000   10.7725    2.6024    2.6097    4.1279   4185 % 0.874342 1.000 15
   6  -5  -5   45.2327   38.5668    0.2610    0.0000    6.6659    1.5973    1.6601    4.0153   4188 % 0.682085 1.000 15
   6   1  -8   31.1079   17.2180   -0.4371    0.0000   13.8899    2.2084    2.2302    6.2280   4192 % 0.622259 1.000 15
   6   3  -9   34.6035   22.0379   -1.0406    0.0000   12.5655    2.0128    2.0423    6.1526   4193 % 0.712988 1.000 15
   7  -6  -6   30.8058   45.8443    0.4081    0.0000  -15.0385    2.0288    2.0521   -7.3284   4202 % 0.809983 1.000 15
   7   1  -9   86.7491   65.5164    3.2452    0.0000   21.2327    1.2023    1.4826   14.3212   4209 % 0.710364 1.000 15
   7   3 -10   68.5230   49.1467    2.3053    0.0000   19.3763    1.2638    1.4376   13.4780   4211 % 0.795050 1.000 15
   8  -4  -8   33.2009   40.5894    2.4504    0.0000   -7.3885    1.9096    1.9382   -3.8120   4221 % 0.806255 1.000 15
   8  -2  -9   54.8078   44.2131   -3.2670    0.0000   10.5947    1.4359    1.5370    6.8933   4223 % 0.776596 1.000 15
   8   0 -10   17.3839   28.0487    0.7204    0.0000  -10.6648    3.2444    3.2490   -3.2824   4225*% 0.793559 1.000 15
   8   4 -12   20.3002   12.9858   -0.2515    0.0000    7.3145    2.3768    2.3855    3.0663   4229 % 0.950650 1.000 15
   9  -5  -9   27.9267   36.7519    1.3753    0.0000   -8.8252    1.9802    1.9998   -4.4131   4232 % 0.928782 1.000 15
   9   3 -13   19.9725   10.1568   -0.9163    0.0000    9.8157    2.3983    2.4066    4.0787   4242 % 1.003605 1.000 15
  10  -1 -12   40.7541   31.6338   -2.5464    0.0000    9.1203    1.4882    1.5430    5.9108   4246 % 0.976483 1.000 15
 -11   2  11   25.3870   31.9656   -0.0984    0.0000   -6.5786    1.9774    1.9936   -3.2998   4247 % 1.004180 1.000 16
 -10   4   9   19.9424   30.8658   -0.7865    0.0000  -10.9234    2.6877    2.6951   -4.0530   4255 % 0.937980 1.000 16
 -10   5   9   28.5535   17.0871    1.0086    0.0000   11.4663    1.8877    1.9092    6.0059   4256 % 0.977469 1.000 16
  -9   0  10   37.0365   43.9625    2.2967    0.0000   -6.9260    1.7267    1.7659   -3.9220   4263 % 0.844261 1.000 16
  -9   4   8   21.6241   13.5989    0.2030    0.0000    8.0252    2.5180    2.5273    3.1754   4267 % 0.856205 1.000 16
  -8  -5  11   36.2298   25.2996   -2.0653    0.0000   10.9302    1.7582    1.7952    6.0887   4272 % 0.952071 1.000 16
  -8   2   8   39.1535   23.6772   -1.5650    0.0000   15.4763    1.7444    1.7878    8.6566   4278 % 0.741076 1.000 16
  -8   4   7   61.9976   72.2724   -3.3492    0.0000  -10.2748    1.3880    1.5201   -6.7592   4280 % 0.776196 1.000 16
  -7   0   8   74.7549   57.0517   -2.1830    0.0000   17.7032    1.3424    1.5365   11.5218   4292 % 0.665059 1.000 16
  -7   2   7   97.9137   80.3206    3.0135    0.0000   17.5931    1.1970    1.5464   11.3766   4293 % 0.654488 1.000 16
  -6   6   4   28.9828   20.2027    0.0826    0.0000    8.7800    2.2289    2.2477    3.9063   4311 % 0.727426 1.000 16
  -5  -6   8   30.6855   17.0772   -0.3149    0.0000   13.6083    2.0498    2.0727    6.5656   4317 % 0.792231 1.000 16
  -5  -5   8   84.1053   92.1444   -3.6226    0.0000   -8.0392    1.2413    1.4994   -5.3616   4318 % 0.731561 1.000 16
  -5  -3   7   56.0562   45.2913    1.7794    0.0000   10.7649    1.5690    1.6661    6.4612   4320 % 0.594259 1.000 16
  -5  -1   6  226.5760  235.3980    8.7260    0.0000   -8.8219    1.0747    2.5077   -3.5179   4321 % 0.494655 1.000 16
  -5   9   1   21.5081   12.9252    0.5593    0.0000    8.5830    2.4595    2.4689    3.4764   4330 % 0.897803 1.000 16
  -4  -9   8   20.5183    9.5899    0.3276    0.0000   10.9284    2.3248    2.3338    4.6827   4332 % 0.980749 1.000 16
  -4  -6   7   36.4746   25.0884   -2.9467    0.0000   11.3862    1.8931    1.9279    5.9060   4336 % 0.732189 1.000 16
  -4  -3   6   76.4238   57.5882   -3.1526    0.0000   18.8356    1.3340    1.5374   12.2515   4339 % 0.517645 1.000 16
  -4  -1   5  149.0820  155.4670    5.7182    0.0000   -6.3848    1.1437    1.8790   -3.3981   4340 % 0.407232 1.000 16
  -4   7   1   76.9233   69.5910    4.0153    0.0000    7.3324    1.2922    1.5038    4.8758   4344 % 0.702243 1.000 16
  -3  -8   7   24.3475   14.2555   -0.1844    0.0000   10.0920    2.3124    2.3251    4.3404   4348 % 0.858622 1.000 16
  -3   9  -1   48.1799   57.1069    2.5136    0.0000   -8.9270    1.4747    1.5514   -5.7542   4357 % 0.853168 1.000 16
  -2  -9   6   19.8267   30.4615    1.0503    0.0000  -10.6347    2.7892    2.7962   -3.8033   4360 % 0.902475 1.000 16
Refinement program                                                                                                 page=  26
structure :                                                                                                15:40:48 12-11-24 

  -2  -4   4   61.6441   49.6155    0.8866    0.0000   12.0286    1.6482    1.7597    6.8357   4364 % 0.452491 1.000 16
  -1  -9   5   28.4113   20.3492    0.5769    0.0000    8.0621    2.0485    2.0681    3.8983   4373 % 0.874599 1.000 16
  -1  -4   3  102.1110   88.7361   -4.2363    0.0000   13.3751    1.3152    1.6651    8.0327   4378 % 0.409751 1.000 16
   0 -10   4   22.8517   12.9881    0.4385    0.0000    9.8636    2.3368    2.3480    4.2009   4388 % 0.944025 1.000 16
   0   4  -2  105.4500   87.1344   -3.1154    0.0000   18.3161    1.2688    1.6498   11.1018   4392 % 0.383609 1.000 16
   0   8  -4   29.2933   20.1336   -0.2687    0.0000    9.1598    2.1592    2.1790    4.2037   4393 % 0.767218 1.000 16
   1 -10   3   22.1608   13.6264    0.9769    0.0000    8.5343    2.3555    2.3659    3.6072   4394 % 0.934810 1.000 16
   1  -8   2   29.2045   21.1038    1.3879    0.0000    8.1007    2.2873    2.3059    3.5130   4396 % 0.745288 1.000 16
   1  -5   1  122.9680  134.9110   -3.8972    0.0000  -11.9428    1.2105    1.7255   -6.9213   4398 % 0.467084 1.000 16
   1   6  -4  102.3340  118.1020   -5.2436    0.0000  -15.7674    1.2244    1.5958   -9.8808   4402 % 0.598484 1.000 16
   1   9  -6   39.7542   51.6324   -2.9264    0.0000  -11.8781    1.6577    1.7047   -6.9679   4405 % 0.894319 1.000 16
   2  -8   1   71.7029   64.7464    3.2780    0.0000    6.9564    1.3521    1.5305    4.5453   4410 % 0.748729 1.000 16
   2   5  -5  136.9650  123.0120   -5.7378    0.0000   13.9531    1.1309    1.7762    7.8555   4415 % 0.555813 1.000 16
   3   1  -4   93.9026   99.6263   -1.4708    0.0000   -5.7237    1.3663    1.6579   -3.4524   4427 % 0.321100 1.000 16
   3   5  -6   34.4166   44.3847    0.5101    0.0000   -9.9681    2.1806    2.2076   -4.5153   4429 % 0.606823 1.000 16
   3   9  -8   25.0839   17.8877    0.6970    0.0000    7.1962    1.9136    1.9300    3.7287   4433 % 0.963159 1.000 16
   4  -6  -2   88.6403   72.4596   -2.0931    0.0000   16.1806    1.2461    1.5292   10.5814   4438 % 0.627217 1.000 16
   4  -4  -3  134.0190  117.0680   -0.7199    0.0000   16.9510    1.1498    1.7659    9.5993   4439 % 0.491088 1.000 16
   4   6  -8   54.5206   47.8592   -2.1176    0.0000    6.6615    1.4453    1.5447    4.3124   4447 % 0.763982 1.000 16
   5  -9  -2   34.1511   41.5656    1.8681    0.0000   -7.4145    1.8330    1.8646   -3.9765   4451 % 0.903086 1.000 16
   5  -7  -3   54.6278   63.4791    3.3461    0.0000   -8.8513    1.4626    1.5613   -5.6691   4454 % 0.749985 1.000 16
   5  -2  -5  109.8190  116.4220   -4.2568    0.0000   -6.6023    1.2011    1.6274   -4.0568   4458 % 0.484783 1.000 16
   5   0  -6  115.3670  120.9500    4.9575    0.0000   -5.5832    1.2088    1.6709   -3.3413   4459 % 0.486085 1.000 16
   5   6  -9   31.0580   24.8491   -0.9323    0.0000    6.2089    1.9061    1.9312    3.2150   4464 % 0.825554 1.000 16
   6  -7  -4   58.1102   71.7098    2.6323    0.0000  -13.5996    1.3836    1.5007   -9.0624   4470 % 0.799004 1.000 16
   6  -5  -5   39.5183   32.9773    0.2610    0.0000    6.5411    1.8371    1.8791    3.4809   4472 % 0.682085 1.000 16
   6   4  -9   26.0500   18.8579   -0.6350    0.0000    7.1921    2.3512    2.3656    3.0402   4481 % 0.753115 1.000 16
   7  -1  -8   55.3679   71.3660   -0.9488    0.0000  -15.9981    1.4955    1.5947  -10.0323   4493 % 0.671348 1.000 16
   7   1  -9   61.8563   30.7571    3.2452    0.0000   31.0992    1.3774    1.5099   20.5968   4495 % 0.710364 1.000 16
   7   3 -10   58.5423   64.7263    2.3053    0.0000   -6.1841    1.3905    1.5087   -4.0990   4497 % 0.795050 1.000 16
   8  -6  -7   38.1576   57.1734    2.4325    0.0000  -19.0159    1.7480    1.7892  -10.6283   4506 % 0.877820 1.000 16
   8  -4  -8   30.1330   36.5363    2.4504    0.0000   -6.4033    2.0758    2.0976   -3.0527   4508 % 0.806255 1.000 16
   9  -6  -8   26.2145   19.2614    0.3247    0.0000    6.9531    2.1458    2.1617    3.2165   4518 % 0.949303 1.000 16
   9  -2 -10   31.0451   17.2769   -0.7729    0.0000   13.7683    1.8312    1.8573    7.4129   4523 % 0.863941 1.000 16
  10  -2 -11   20.3052   29.6865    0.3960    0.0000   -9.3814    2.5486    2.5567   -3.6693   4535 % 0.951734 1.000 16
  10  -1 -12   36.9892   43.3174   -2.5464    0.0000   -6.3282    1.6599    1.7007   -3.7211   4536 % 0.976483 1.000 16
 -10   6   8   20.3961    9.8315   -1.1279    0.0000   10.5645    2.4196    2.4282    4.3508   4551 % 0.996989 1.000 17
  -9  -1  10   20.8638   11.1436    0.1228    0.0000    9.7202    2.4396    2.4485    3.9698   4555 % 0.849223 1.000 17
  -9   6   7   17.7229    5.1308   -0.2430    0.0000   12.5921    2.7874    2.7930    4.5085   4562 % 0.923910 1.000 17
  -8  -3  10   24.8153   15.2830    0.7622    0.0000    9.5323    2.3352    2.3484    4.0591   4567 % 0.839866 1.000 17
  -8   4   7   66.2880   58.7639   -3.3492    0.0000    7.5241    1.3502    1.5041    5.0023   4573 % 0.776196 1.000 17
  -7  -6  10   24.7386   15.9443   -0.6983    0.0000    8.7944    2.1404    2.1546    4.0816   4579 % 0.926836 1.000 17
  -7  -3   9   91.2645   99.2799   -3.2330    0.0000   -8.0155    1.2058    1.5123   -5.3003   4582 % 0.756210 1.000 17
  -7  -1   8   44.2741   36.7628    0.9488    0.0000    7.5114    1.6522    1.7105    4.3913   4583 % 0.671348 1.000 17
  -7   1   7  107.8990  124.2340    4.9674    0.0000  -16.3351    1.1840    1.6019  -10.1974   4585 % 0.634934 1.000 17
  -7   4   6   27.8837   36.2022   -0.1169    0.0000   -8.3185    2.4728    2.4884   -3.3429   4588 % 0.698559 1.000 17
  -7   6   5   41.6209   36.1026   -2.0710    0.0000    5.5183    1.6927    1.7431    3.1658   4590 % 0.788157 1.000 17
  -7   8   4   41.3848   52.8015    2.1428    0.0000  -11.4167    1.5356    1.5904   -7.1786   4592 % 0.909932 1.000 17
  -7   9   3   22.3607   32.6604   -0.4764    0.0000  -10.2997    2.2987    2.3095   -4.4597   4593 % 0.973989 1.000 17
  -6  -3   8  103.4380   88.7344    1.0437    0.0000   14.7035    1.1466    1.5442    9.5217   4598 % 0.674123 1.000 17
  -6  -1   7   37.3015   30.3528    0.6574    0.0000    6.9487    2.0039    2.0384    3.4090   4599 % 0.582786 1.000 17
  -6   9   2   35.0157   42.3993    2.2218    0.0000   -7.3836    1.7107    1.7461   -4.2285   4608 % 0.932361 1.000 17
Refinement program                                                                                                 page=  27
structure :                                                                                                15:40:48 12-11-24 

  -5  -6   8   47.3994   29.5846   -0.3149    0.0000   17.8147    1.4715    1.5460   11.5232   4611 % 0.792231 1.000 17
  -5  -4   7   25.1018   14.6137   -0.4504    0.0000   10.4881    2.6432    2.6551    3.9501   4613 % 0.641852 1.000 17
  -5  -1   6  200.3520  214.9300    8.7260    0.0000  -14.5780    1.0851    2.2785   -6.3981   4615 % 0.494655 1.000 17
  -5   3   4   50.4906   41.1400   -0.6749    0.0000    9.3506    1.7568    1.8279    5.1155   4617 % 0.498494 1.000 17
  -5   7   2   46.9287   38.1051   -2.7426    0.0000    8.8236    1.6333    1.6994    5.1921   4621 % 0.739339 1.000 17
  -4  -6   7   56.0928   43.2262   -2.9467    0.0000   12.8666    1.4423    1.5475    8.3145   4628 % 0.732189 1.000 17
  -4   3   3   91.8902   84.1184   -3.9825    0.0000    7.7718    1.3320    1.6182    4.8026   4633 % 0.427008 1.000 17
  -4   7   1   74.7676   80.5239    4.0153    0.0000   -5.7563    1.3101    1.5084   -3.8161   4635 % 0.702243 1.000 17
  -3  -9   7   24.9118   15.9966    1.2352    0.0000    8.9153    2.1957    2.2098    4.0344   4638 % 0.938141 1.000 17
  -3  -4   5  153.9530  136.1540   -7.4078    0.0000   17.7986    1.1237    1.9060    9.3381   4642 % 0.507653 1.000 17
  -3   3   2   41.6377   30.5859   -0.0032    0.0000   11.0518    2.2311    2.2697    4.8693   4644 % 0.363713 1.000 17
  -2  -4   4   60.9541   40.5722    0.8866    0.0000   20.3819    1.6316    1.7417   11.7023   4655 % 0.452491 1.000 17
  -1  -7   4   43.6452   36.2795   -0.9620    0.0000    7.3657    1.7780    1.8308    4.0233   4665 % 0.683697 1.000 17
   0  -5   2  224.1490  259.6040  -11.5454    0.0000  -35.4549    1.0741    2.4855  -14.2645   4678 % 0.472013 1.000 17
   1  -8   2   65.2511   47.4415    1.3879    0.0000   17.8095    1.3670    1.5148   11.7572   4685 % 0.745288 1.000 17
   1  -5   1   97.2286  103.7060   -3.8972    0.0000   -6.4777    1.2939    1.6185   -4.0024   4687 % 0.467084 1.000 17
   1   4  -3  100.1730  114.9520   -4.2363    0.0000  -14.7788    1.3027    1.6434   -8.9931   4689 % 0.409751 1.000 17
   2   6  -5   59.3953   35.2916   -0.8918    0.0000   24.1036    1.4387    1.5565   15.4863   4703 % 0.633543 1.000 17
   2   8  -6   48.2151   41.2723   -0.2624    0.0000    6.9429    1.4529    1.5308    4.5355   4705 % 0.819503 1.000 17
   3  -6  -1  114.2830   93.5975   -0.4970    0.0000   20.6850    1.1559    1.6255   12.7255   4709 % 0.591350 1.000 17
   3   7  -7   44.4758   29.8555   -3.0010    0.0000   14.6204    1.6582    1.7168    8.5160   4717 % 0.781771 1.000 17
   4  -9  -1   38.1536   25.3915   -0.5235    0.0000   12.7621    1.6866    1.7292    7.3803   4722 % 0.872977 1.000 17
   4  -6  -2   73.6016   56.8102   -2.0931    0.0000   16.7914    1.3879    1.5710   10.6886   4725 % 0.627217 1.000 17
   4  -4  -3  100.2030   77.6782   -0.7199    0.0000   22.5251    1.2644    1.6133   13.9618   4726 % 0.491088 1.000 17
   4   1  -5  142.3200  149.3990    5.7182    0.0000   -7.0787    1.1762    1.8463   -3.8339   4729 % 0.407232 1.000 17
   4   5  -7   38.5629   26.0574   -0.5799    0.0000   12.5055    1.8036    1.8443    6.7806   4731 % 0.666072 1.000 17
   5 -10  -2   18.4445   29.2710   -1.0008    0.0000  -10.8265    2.7190    2.7252   -3.9727   4735 % 0.987547 1.000 17
   5  -7  -3   60.7281   75.6717    3.3461    0.0000  -14.9436    1.4211    1.5454   -9.6697   4738 % 0.749985 1.000 17
   5  -4  -4  205.6420  225.6610   -8.9682    0.0000  -20.0193    1.0800    2.3228   -8.6187   4741 % 0.554372 1.000 17
   5  -2  -5  116.5590  133.9890   -4.2568    0.0000  -17.4302    1.2148    1.6836  -10.3531   4742 % 0.484783 1.000 17
   5   3  -7   60.8383   53.7457    1.7794    0.0000    7.0926    1.4810    1.6011    4.4299   4747 % 0.594259 1.000 17
   5   5  -8   89.6025   98.3362   -3.6226    0.0000   -8.7337    1.2048    1.5014   -5.8169   4749 % 0.731561 1.000 17
   5   7  -9   24.6678   17.7671    0.7573    0.0000    6.9007    2.2073    2.2211    3.1069   4751 % 0.889268 1.000 17
   5   8 -10   26.9574   18.4038   -1.2788    0.0000    8.5536    2.0254    2.0433    4.1862   4752 % 0.988491 1.000 17
   6  -9  -3   24.0479   16.0782    0.6725    0.0000    7.9696    2.2850    2.2976    3.4686   4753 % 0.940825 1.000 17
   6  -7  -4   42.0928   50.3537    2.6323    0.0000   -8.2610    1.6796    1.7316   -4.7708   4755 % 0.799004 1.000 17
   6  -5  -5   45.6717   36.6279    0.2610    0.0000    9.0438    1.6695    1.7309    5.2250   4757 % 0.682085 1.000 17
   6  -2  -6  125.2840  131.1640   -6.0071    0.0000   -5.8795    1.1681    1.7129   -3.4324   4760 % 0.568884 1.000 17
   6   0  -7   47.9760   42.4606    0.1618    0.0000    5.5155    1.7655    1.8295    3.0148   4761 % 0.575531 1.000 17
   6   2  -8  102.0870   90.0111    4.8570    0.0000   12.0761    1.2112    1.5841    7.6235   4762 % 0.642199 1.000 17
   7  -8  -5   27.7615   21.3080    1.3059    0.0000    6.4535    1.9487    1.9684    3.2785   4771 % 0.925481 1.000 17
   7  -7  -5   23.6728   16.0758    0.2474    0.0000    7.5970    2.5050    2.5161    3.0193   4772 % 0.854663 1.000 17
   7  -3  -7   90.9896   83.5566   -3.8291    0.0000    7.4330    1.2375    1.5360    4.8391   4776 % 0.685841 1.000 17
   7   2  -9   64.0500   57.3585    2.9103    0.0000    6.6915    1.3872    1.5279    4.3794   4781 % 0.727895 1.000 17
   7   4 -10   24.9900   13.7033    0.0318    0.0000   11.2867    2.3329    2.3463    4.8105   4783 % 0.831225 1.000 17
   7   6 -11   22.8910   13.8906   -1.3806    0.0000    9.0004    2.2629    2.2744    3.9572   4785 % 0.962090 1.000 17
   8  -8  -6   22.6627   12.2192    0.2100    0.0000   10.4435    2.2703    2.2815    4.5774   4786 % 0.982176 1.000 17
   8  -5  -7   54.7613   48.6395   -0.4876    0.0000    6.1218    1.4024    1.5056    4.0661   4789 % 0.823480 1.000 17
   8   3 -11   51.8527   58.7639    2.4562    0.0000   -6.9113    1.3943    1.4876   -4.6458   4797 % 0.878618 1.000 17
   9  -6  -8   28.5710   21.5757    0.3247    0.0000    6.9953    1.8865    1.9080    3.6662   4801 % 0.949303 1.000 17
   9  -3  -9   36.4088   47.3740   -1.4358    0.0000  -10.9653    1.7688    1.8059   -6.0719   4804 % 0.853326 1.000 17
   9   1 -11   25.4500   13.3195    0.3686    0.0000   12.1304    2.2731    2.2873    5.3034   4808 % 0.887566 1.000 17
Refinement program                                                                                                 page=  28
structure :                                                                                                15:40:48 12-11-24 

 -10   1  10   35.5345   57.1060    1.5472    0.0000  -21.5716    1.6787    1.7158  -12.5719   4830 % 0.902214 1.000 18
 -10   5   8   19.7358   10.9092   -0.5450    0.0000    8.8266    2.4448    2.4528    3.5986   4835 % 0.949493 1.000 18
  -9  -2  10   26.8254   16.0031   -0.7729    0.0000   10.8222    1.9552    1.9736    5.4836   4840 % 0.863941 1.000 18
  -9   1   9   32.1372   42.7130    1.7428    0.0000  -10.5758    1.8452    1.8730   -5.6465   4843 % 0.812976 1.000 18
  -9   3   8   36.9540   44.6363    2.3693    0.0000   -7.6823    1.7332    1.7722   -4.3349   4845 % 0.821131 1.000 18
  -9   5   7   29.1067   38.3067   -1.9998    0.0000   -9.2000    2.0030    2.0240   -4.5454   4847 % 0.872445 1.000 18
  -8   7   5   38.3758   45.1951   -2.4414    0.0000   -6.8194    1.6456    1.6897   -4.0358   4862 % 0.896504 1.000 18
  -7  -2   8   41.8927   31.8716    0.0409    0.0000   10.0211    1.7497    1.7992    5.5699   4869 % 0.689871 1.000 18
  -7   1   7   93.5943  102.4550    4.9674    0.0000   -8.8605    1.2170    1.5352   -5.7714   4872 % 0.634934 1.000 18
  -7   5   5   30.0599   38.3653   -1.2543    0.0000   -8.3054    2.1224    2.1436   -3.8745   4875 % 0.727146 1.000 18
  -6  -4   8   97.8121   92.7750   -4.9571    0.0000    5.0371    1.1788    1.5318    3.2884   4884 % 0.716431 1.000 18
  -6   1   6  119.9510  110.4580    5.2392    0.0000    9.4931    1.1542    1.6646    5.7028   4888 % 0.546274 1.000 18
  -6   5   4   42.2623   48.5036   -2.0077    0.0000   -6.2413    1.7344    1.7852   -3.4962   4890 % 0.660833 1.000 18
  -6   9   2   38.5409   68.7306    2.2218    0.0000  -30.1898    1.6009    1.6466  -18.3342   4894 % 0.932361 1.000 18
  -5  -2   6  109.1520  114.6730   -4.7820    0.0000   -5.5217    1.1970    1.6199   -3.4086   4900 % 0.519516 1.000 18
  -5   3   4   44.9544   37.0270   -0.6749    0.0000    7.9274    1.7974    1.8527    4.2787   4903 % 0.498494 1.000 18
  -5   7   2   50.2981   64.3374   -2.7426    0.0000  -14.0393    1.5408    1.6208   -8.6618   4905 % 0.739339 1.000 18
  -4  -4   6  111.9690  126.0000   -2.5840    0.0000  -14.0313    1.1700    1.6194   -8.6644   4914 % 0.571653 1.000 18
  -4  -2   5  117.2910  100.7920   -3.6698    0.0000   16.4992    1.2081    1.6838    9.7987   4915 % 0.437095 1.000 18
  -4   5   2   54.1396   48.5139   -1.9612    0.0000    5.6257    1.5802    1.6703    3.3680   4917 % 0.548591 1.000 18
  -4   7   1   64.5732   73.5575    4.0153    0.0000   -8.9843    1.3442    1.4913   -6.0246   4918 % 0.702243 1.000 18
  -3  -7   6   43.2007   32.2614    0.7443    0.0000   10.9393    1.5845    1.6423    6.6609   4922 % 0.754945 1.000 18
  -3  -2   4   86.3950   96.2798    2.3065    0.0000   -9.8848    1.4376    1.6772   -5.8936   4926 % 0.358216 1.000 18
  -3   9  -1   36.1580   50.9971    2.5136    0.0000  -14.8391    1.7576    1.7944   -8.2698   4930 % 0.853168 1.000 18
  -2  -8   5   34.3526   21.5472    0.7685    0.0000   12.8054    1.8470    1.8787    6.8161   4934 % 0.797936 1.000 18
  -2  -7   5   45.9587   57.6099    1.6866    0.0000  -11.6512    1.5960    1.6609   -7.0152   4935 % 0.714587 1.000 18
  -2  -5   4   79.9218   53.4200    2.0024    0.0000   26.5018    1.3363    1.5571   17.0203   4936 % 0.529517 1.000 18
  -2  -2   3  118.3050   96.6012   -0.1662    0.0000   21.7035    1.3258    1.7769   12.2142   4938 % 0.285827 1.000 18
  -2   9  -2   29.6108   36.8985    1.9490    0.0000   -7.2877    2.0010    2.0228   -3.6029   4942 % 0.844384 1.000 18
  -1  -5   3   42.8486   34.4862   -0.2111    0.0000    8.3623    2.0362    2.0808    4.0187   4948 % 0.493494 1.000 18
  -1   9  -3   32.9257   19.4674    0.1394    0.0000   13.4583    1.7904    1.8204    7.3930   4954 % 0.845095 1.000 18
   1  -5   1  171.2740  180.9970   -3.8972    0.0000   -9.7229    1.1102    2.0411   -4.7636   4967 % 0.467084 1.000 18
   2  -9   1   53.0886   59.1929    1.0908    0.0000   -6.1043    1.4457    1.5401   -3.9636   4977 % 0.838732 1.000 18
   2  -8   1   93.4120   65.2089    3.2780    0.0000   28.2031    1.2220    1.5381   18.3358   4978 % 0.748729 1.000 18
   2   2  -3  131.3120  100.1950   -0.1662    0.0000   31.1174    1.2360    1.8033   17.2557   4981 % 0.285827 1.000 18
   2   4  -4   76.1400   59.9108    0.8866    0.0000   16.2292    1.4112    1.6035   10.1210   4982 % 0.452491 1.000 18
   2   6  -5   40.2530   33.5529   -0.8918    0.0000    6.7000    1.8334    1.8771    3.5694   4983 % 0.633543 1.000 18
   3  -6  -1   82.3231   65.2089   -0.4970    0.0000   17.1143    1.3301    1.5643   10.9407   4988 % 0.591350 1.000 18
   3  -3  -2   66.3604   76.2942   -0.0032    0.0000   -9.9338    1.6968    1.8219   -5.4523   4990 % 0.363713 1.000 18
   4  -9  -1   26.8421   17.6468   -0.5235    0.0000    9.1953    2.1813    2.1977    4.1840   4999 % 0.872977 1.000 18
   4  -1  -4  235.1160  243.2650   10.3523    0.0000   -8.1498    1.0710    2.5836   -3.1544   5006 % 0.370538 1.000 18
   4   8  -8   40.4475   35.5893    1.2946    0.0000    4.8582    1.5069    1.5602    3.1137   5013 % 0.904982 1.000 18
   5  -7  -3   65.3980   74.6472    3.3461    0.0000   -9.2492    1.4114    1.5555   -5.9461   5017 % 0.749985 1.000 18
   5  -1  -5  117.4070  107.2990   -4.7506    0.0000   10.1083    1.2137    1.6887    5.9860   5022 % 0.458040 1.000 18
   5   3  -7   40.7296   53.7857    1.7794    0.0000  -13.0561    1.9494    1.9915   -6.5558   5024 % 0.594259 1.000 18
   5   5  -8   68.7474   73.9540   -3.6226    0.0000   -5.2067    1.3099    1.4793   -3.5196   5026 % 0.731561 1.000 18
   5   7  -9   31.9484   25.9386    0.7573    0.0000    6.0098    1.8029    1.8310    3.2823   5028 % 0.889268 1.000 18
   6  -7  -4   53.8971   64.4577    2.6323    0.0000  -10.5606    1.5001    1.5940   -6.6254   5034 % 0.799004 1.000 18
   6  -4  -5   68.5252   94.2306   -1.3055    0.0000  -25.7054    1.3769    1.5380  -16.7139   5037 % 0.624180 1.000 18
   6   1  -7   70.9331   60.3399    0.6574    0.0000   10.5932    1.3344    1.5112    7.0099   5041 % 0.582786 1.000 18
   6   3  -8  110.6300  100.2550    1.0437    0.0000   10.3753    1.1466    1.5933    6.5118   5043 % 0.674123 1.000 18
   6   5  -9   29.1256   21.8836    0.7236    0.0000    7.2420    2.0309    2.0516    3.5299   5045 % 0.801762 1.000 18
Refinement program                                                                                                 page=  29
structure :                                                                                                15:40:48 12-11-24 

   7  -7  -5   20.7171   11.7461    0.2474    0.0000    8.9711    2.8696    2.8771    3.1181   5050 % 0.854663 1.000 18
   7  -5  -6   56.7539   65.4729    3.0420    0.0000   -8.7191    1.4122    1.5220   -5.7286   5052 % 0.750749 1.000 18
   7  -2  -7   85.4436   77.3938    3.0135    0.0000    8.0498    1.2523    1.5160    5.3098   5055 % 0.654488 1.000 18
   7   6 -11   23.3709   30.6016   -1.3806    0.0000   -7.2307    2.1822    2.1947   -3.2947   5062 % 0.962090 1.000 18
   8  -7  -6   19.3830   33.7935    0.7813    0.0000  -14.4105    2.9253    2.9317   -4.9155   5064 % 0.915752 1.000 18
   8   4 -11   49.1538   41.5464   -0.4144    0.0000    7.6075    1.3244    1.4127    5.3851   5076 % 0.911482 1.000 18
   9  -6  -8   28.0286   15.7490    0.3247    0.0000   12.2796    1.9801    1.9999    6.1402   5080 % 0.949303 1.000 18
   9  -5  -8   48.5520   35.3384   -2.4529    0.0000   13.2137    1.4788    1.5565    8.4894   5081 % 0.899293 1.000 18
   9  -3  -9   41.4584   34.0720   -1.4358    0.0000    7.3864    1.6390    1.6906    4.3691   5084 % 0.853326 1.000 18
   9   2 -11   38.2596   44.9767    2.3034    0.0000   -6.7170    1.6087    1.6536   -4.0620   5089 % 0.901658 1.000 18
  10  -3 -10   38.1798   21.8774   -1.6615    0.0000   16.3025    1.6239    1.6682    9.7726   5094 % 0.938736 1.000 18
  10  -1 -11   20.8998   12.0603   -0.6516    0.0000    8.8395    2.3924    2.4015    3.6809   5097 % 0.938394 1.000 18
  10   1 -12   39.1676   45.2239    2.5464    0.0000   -6.0563    1.5561    1.6047   -3.7742   5100 % 0.976483 1.000 18
 -10   0  10   34.2257   27.8708   -1.7072    0.0000    6.3549    1.6932    1.7274    3.6789   5113 % 0.897545 1.000 19
 -10   3   9   21.3869   32.5438   -1.3895    0.0000  -11.1569    2.5015    2.5107   -4.4438   5116 % 0.906077 1.000 19
  -9   3   8   39.0781   53.6293    2.3693    0.0000  -14.5512    1.7938    1.8359   -7.9258   5128 % 0.821131 1.000 19
  -8  -5  10   26.3629   19.8146   -1.4435    0.0000    6.5482    2.0635    2.0803    3.1477   5134 % 0.916431 1.000 19
  -8  -2   9   54.5463   72.0729   -3.2670    0.0000  -17.5266    1.3860    1.4895  -11.7671   5137 % 0.776596 1.000 19
  -8   0   8   65.0876   58.1163    3.4645    0.0000    6.9714    1.3343    1.4846    4.6957   5138 % 0.718036 1.000 19
  -8   7   5   41.4644   36.6647   -2.4414    0.0000    4.7997    1.5314    1.5866    3.0252   5145 % 0.896504 1.000 19
  -7  -2   8   28.8669   20.4531    0.0409    0.0000    8.4138    2.2119    2.2306    3.7720   5153 % 0.689871 1.000 19
  -7   3   6   38.4057   46.9329   -1.5900    0.0000   -8.5272    1.9060    1.9443   -4.3858   5157 % 0.655098 1.000 19
  -7   5   5   27.0814   16.1954   -1.2543    0.0000   10.8860    2.2839    2.2999    4.7333   5159 % 0.727146 1.000 19
  -7   7   4   29.5905   37.1564    0.7615    0.0000   -7.5659    2.0547    2.0759   -3.6446   5160 % 0.837800 1.000 19
  -6   0   6   64.1584   39.8347    3.2659    0.0000   24.3237    1.5041    1.6352   14.8750   5171 % 0.538527 1.000 19
  -6   9   2   40.4821   75.0280    2.2218    0.0000  -34.5459    1.5698    1.6212  -21.3090   5179 % 0.932361 1.000 19
  -5  -2   6   84.7231   76.7626   -4.7820    0.0000    7.9605    1.2924    1.5454    5.1511   5186 % 0.519516 1.000 19
  -5   0   5   46.9074   27.9830   -1.4635    0.0000   18.9243    1.9155    1.9721    9.5961   5187 % 0.448772 1.000 19
  -5   3   4   66.1060   60.9631   -0.6749    0.0000    5.1429    1.4515    1.5949    3.2246   5189 % 0.498494 1.000 19
  -5   5   3   45.0633   39.0922   -1.0598    0.0000    5.9711    1.7853    1.8413    3.2429   5190 % 0.600641 1.000 19
  -4  -8   7   51.1869   56.2272    1.7536    0.0000   -5.0403    1.4457    1.5336   -3.2865   5196 % 0.878309 1.000 19
  -4  -2   5  114.9570  104.3220   -3.6698    0.0000   10.6358    1.2057    1.6659    6.3845   5202 % 0.437095 1.000 19
  -4   7   1   63.8483   48.0115    4.0153    0.0000   15.8368    1.4025    1.5410   10.2767   5206 % 0.702243 1.000 19
  -3  -5   5  126.3290  109.9820   -4.0300    0.0000   16.3471    1.1336    1.6973    9.6312   5212 % 0.577366 1.000 19
  -3  -2   4   89.9405   98.2354    2.3065    0.0000   -8.2949    1.4132    1.6751   -4.9519   5213 % 0.358216 1.000 19
  -3   9  -1   35.4133   55.5887    2.5136    0.0000  -20.1754    1.8143    1.8485  -10.9143   5217 % 0.853168 1.000 19
  -2  -8   5   29.8714   15.2745    0.7685    0.0000   14.5969    1.9852    2.0075    7.2711   5222 % 0.797936 1.000 19
  -2   7  -1   75.6036   84.2906   -4.7047    0.0000   -8.6870    1.3227    1.5235   -5.7020   5228 % 0.659188 1.000 19
  -1  -8   4   75.3671  102.6300    3.7316    0.0000  -27.2633    1.2811    1.4863  -18.3428   5234 % 0.770395 1.000 19
  -1  -5   3   48.1871   25.4525   -0.2111    0.0000   22.7346    1.8262    1.8887   12.0371   5237 % 0.493494 1.000 19
   0  -5   2  216.9610  249.2050  -11.5454    0.0000  -32.2442    1.0848    2.4257  -13.2929   5247 % 0.472013 1.000 19
   1  -5   1   91.3411   69.6419   -3.8972    0.0000   21.6992    1.3154    1.6014   13.5498   5257 % 0.467084 1.000 19
   2  -8   1   55.7611   30.0188    3.2780    0.0000   25.7423    1.5297    1.6282   15.8103   5268 % 0.748729 1.000 19
   2   2  -3  104.8660   71.2903   -0.1662    0.0000   33.5759    1.4399    1.7813   18.8489   5271 % 0.285827 1.000 19
   2   4  -4   75.1152   54.7951    0.8866    0.0000   20.3202    1.4438    1.6275   12.4856   5272 % 0.452491 1.000 19
   3  -9   0   26.5838   18.5927    1.0438    0.0000    7.9911    2.2514    2.2670    3.5250   5278 % 0.851307 1.000 19
   3  -6  -1  110.1300   96.2840   -0.4970    0.0000   13.8460    1.1636    1.6022    8.6421   5279 % 0.591350 1.000 19
   3  -3  -2   54.4353   40.6817   -0.0032    0.0000   13.7536    1.8940    1.9707    6.9792   5281 % 0.363713 1.000 19
   4  -6  -2   96.6897  102.4500   -2.0931    0.0000   -5.7603    1.2328    1.5668   -3.6766   5293 % 0.627217 1.000 19
   4  -3  -3  118.9170  110.6890   -3.9825    0.0000    8.2280    1.2256    1.7077    4.8181   5295 % 0.427008 1.000 19
   4   4  -6   60.4144   53.4135   -2.5840    0.0000    7.0009    1.5319    1.6467    4.2514   5298 % 0.571653 1.000 19
   5  -1  -5  109.1730  134.0780   -4.7506    0.0000  -24.9055    1.2489    1.6588  -15.0139   5311 % 0.458040 1.000 19
Refinement program                                                                                                 page=  30
structure :                                                                                                15:40:48 12-11-24 

   5   6  -8   26.8663   16.3080   -0.3149    0.0000   10.5584    2.2091    2.2254    4.7446   5317 % 0.792231 1.000 19
   6  -7  -4   50.1617   60.6539    2.6323    0.0000  -10.4922    1.5011    1.5827   -6.6291   5322 % 0.799004 1.000 19
   6  -4  -5   83.5332   69.9743   -1.3055    0.0000   13.5589    1.3079    1.5519    8.7372   5324 % 0.624180 1.000 19
   6  -1  -6  108.5000   97.2065    5.2392    0.0000   11.2933    1.2212    1.6336    6.9133   5327 % 0.546274 1.000 19
   6   1  -7   62.3121   51.7967    0.6574    0.0000   10.5154    1.4772    1.6033    6.5587   5328 % 0.582786 1.000 19
   6   3  -8  110.4330  100.5480    1.0437    0.0000    9.8847    1.1360    1.5843    6.2392   5330 % 0.674123 1.000 19
   6   6  -9   22.5411   14.7472   -0.1695    0.0000    7.7939    2.5243    2.5343    3.0753   5333 % 0.857480 1.000 19
   6   7 -10   37.6072   25.9704   -1.5426    0.0000   11.6368    1.5476    1.5926    7.3067   5334 % 0.951200 1.000 19
   7  -7  -5   43.9272   32.6925    0.2474    0.0000   11.2347    1.6186    1.6771    6.6988   5338 % 0.854663 1.000 19
   7  -6  -5   44.8631   59.5063   -2.0710    0.0000  -14.6432    1.6339    1.6943   -8.6424   5339 % 0.788157 1.000 19
   7   1  -8   44.5668   27.6127    0.9488    0.0000   16.9541    1.6537    1.7127    9.8991   5346 % 0.671348 1.000 19
   8  -4  -7   62.5252   68.0794   -3.3492    0.0000   -5.5542    1.3842    1.5189   -3.6567   5355 % 0.776196 1.000 19
   8   1  -9   58.5389   46.4209    1.9427    0.0000   12.1180    1.4307    1.5458    7.8393   5359 % 0.760190 1.000 19
   9  -7  -7   32.3605   41.6305    1.4280    0.0000   -9.2701    1.6950    1.7256   -5.3721   5366 % 0.981258 1.000 19
   9  -5  -8   38.5136   32.6282   -2.4529    0.0000    5.8854    1.6033    1.6489    3.5692   5369 % 0.899293 1.000 19
   9  -2  -9   32.9621   25.7082   -0.9201    0.0000    7.2539    1.8976    1.9260    3.7662   5372 % 0.828337 1.000 19
   9   0 -10   41.9476   35.0371    2.2967    0.0000    6.9105    1.5507    1.6065    4.3016   5374 % 0.844261 1.000 19
   9   2 -11   42.7610   53.0396    2.3034    0.0000  -10.2786    1.5774    1.6343   -6.2893   5376 % 0.901658 1.000 19
  10  -5  -9   28.5780   35.2349    1.0086    0.0000   -6.6570    1.8528    1.8747   -3.5509   5380 % 0.977469 1.000 19
  10  -3 -10   46.3713   51.6904   -1.6615    0.0000   -5.3191    1.5214    1.5905   -3.3443   5382 % 0.938736 1.000 19
  10  -2 -10   36.1137   24.4344    1.9930    0.0000   11.6793    1.7348    1.7720    6.5911   5383 % 0.916081 1.000 19
 -11   2  10   17.7679   29.3022    1.6782    0.0000  -11.5343    2.8112    2.8169   -4.0947   5394 % 0.970455 1.000 20
 -11   4   9   18.1025    6.6675    0.4908    0.0000   11.4350    2.5880    2.5944    4.4076   5396 % 0.991154 1.000 20
 -10  -4  11   29.3087   14.1404    0.0191    0.0000   15.1683    1.8407    1.8639    8.1378   5398 % 1.003320 1.000 20
  -9  -4  10   38.5448   44.8921    1.7096    0.0000   -6.3473    1.5826    1.6288   -3.8968   5410 % 0.920460 1.000 20
  -9  -3  10   31.1095   22.5060   -0.3827    0.0000    8.6035    1.7840    1.8109    4.7508   5411 % 0.887928 1.000 20
  -9   0   9   21.7761   13.8011    1.2052    0.0000    7.9750    2.5188    2.5282    3.1544   5414 % 0.807790 1.000 20
  -9   2   8   38.1864   47.6141    1.0644    0.0000   -9.4277    1.6144    1.6590   -5.6828   5416 % 0.795131 1.000 20
  -9   4   7   28.6548   21.4879    0.6637    0.0000    7.1669    2.1288    2.1480    3.3366   5418 % 0.827962 1.000 20
  -8  -3   9   38.8626   26.5300   -1.7149    0.0000   12.3326    1.7124    1.7560    7.0232   5425 % 0.803196 1.000 20
  -8   0   8   76.4323   81.3191    3.4645    0.0000   -4.8868    1.2521    1.4669   -3.3313   5428 % 0.718036 1.000 20
  -8   2   7   69.8849   75.1545    4.4717    0.0000   -5.2696    1.3272    1.4999   -3.5132   5429 % 0.708256 1.000 20
  -8   7   5   39.1050   49.7986   -2.4414    0.0000  -10.6936    1.6417    1.6877   -6.3363   5434 % 0.896504 1.000 20
  -7   0   7   48.6662   40.0237   -1.5469    0.0000    8.6425    1.6027    1.6750    5.1596   5443 % 0.628281 1.000 20
  -7   5   5   34.1174   26.2092   -1.2543    0.0000    7.9083    2.0224    2.0510    3.8558   5447 % 0.727146 1.000 20
  -7   7   4   30.3167   47.5068    0.7615    0.0000  -17.1902    2.0467    2.0691   -8.3082   5449 % 0.837800 1.000 20
  -7   9   3   40.8925   50.9804   -0.4764    0.0000  -10.0878    1.4526    1.5090   -6.6849   5451 % 0.973989 1.000 20
  -6  -6   8   61.5207   70.0578    2.9460    0.0000   -8.5371    1.3621    1.4946   -5.7119   5454 % 0.825447 1.000 20
  -6   0   6   59.1481   34.8095    3.2659    0.0000   24.3386    1.5799    1.6870   14.4270   5459 % 0.538527 1.000 20
  -6   2   5   85.9791   92.6585    3.9957    0.0000   -6.6794    1.3055    1.5632   -4.2728   5460 % 0.537351 1.000 20
  -5  -8   8   32.1325   38.2047    0.2164    0.0000   -6.0722    1.8299    1.8579   -3.2683   5468 % 0.928954 1.000 20
  -5   0   5   51.0059   44.6363   -1.4635    0.0000    6.3696    1.8390    1.9084    3.3376   5474 % 0.448772 1.000 20
  -5   5   3   41.2698   28.0701   -1.0598    0.0000   13.1998    1.8076    1.8541    7.1191   5477 % 0.600641 1.000 20
  -5   9   1   19.4474   29.7168    0.5593    0.0000  -10.2695    2.6944    2.7015   -3.8015   5481 % 0.897803 1.000 20
  -4  -8   7   37.5393   45.5544    1.7536    0.0000   -8.0150    1.6516    1.6937   -4.7322   5484 % 0.878309 1.000 20
  -4  -6   6   41.0073   27.9619    1.7065    0.0000   13.0454    1.7680    1.8149    7.1879   5485 % 0.703475 1.000 20
  -4  -5   6   45.3883   51.3030    2.1463    0.0000   -5.9147    1.6987    1.7583   -3.3639   5486 % 0.634372 1.000 20
  -4  -3   5  154.4630  162.1880   -2.0441    0.0000   -7.7249    1.1122    1.9034   -4.0585   5487 % 0.482777 1.000 20
  -4   0   4   54.8835   40.5820    2.0766    0.0000   14.3015    1.8749    1.9536    7.3207   5489 % 0.359018 1.000 20
  -4   5   2   52.9849   45.7428   -1.9612    0.0000    7.2421    1.6071    1.6922    4.2798   5492 % 0.548591 1.000 20
  -4   7   1   71.5472   82.1639    4.0153    0.0000  -10.6167    1.3243    1.5052   -7.0533   5493 % 0.702243 1.000 20
  -3  -5   5  106.7080   97.3432   -4.0300    0.0000    9.3643    1.2038    1.6086    5.8213   5500 % 0.577366 1.000 20
Refinement program                                                                                                 page=  31
structure :                                                                                                15:40:48 12-11-24 

  -3   9  -1   42.7153   35.2789    2.5136    0.0000    7.4365    1.5018    1.5614    4.7628   5506 % 0.853168 1.000 20
  -2  -9   5   28.7924   21.8959   -2.0411    0.0000    6.8965    2.0214    2.0418    3.3777   5511 % 0.882937 1.000 20
  -2  -8   5   58.2040   40.0824    0.7685    0.0000   18.1215    1.3547    1.4745   12.2903   5512 % 0.797936 1.000 20
  -2  -5   4   68.6302   51.6807    2.0024    0.0000   16.9494    1.4338    1.5896   10.6629   5514 % 0.529517 1.000 20
  -2   0   2  189.6880  200.2900   -5.8453    0.0000  -10.6014    1.1643    2.2257   -4.7632   5516 % 0.179509 1.000 20
  -2   7  -1   96.5800   88.0562   -4.7047    0.0000    8.5238    1.2042    1.5436    5.5219   5517 % 0.659188 1.000 20
  -1  -9   4   35.1269   28.8868   -0.2815    0.0000    6.2401    1.7907    1.8248    3.4196   5523 % 0.858128 1.000 20
  -1   5  -1   98.6550   91.0857   -3.8972    0.0000    7.5693    1.2549    1.5962    4.7419   5529 % 0.467084 1.000 20
  -1   7  -2   51.6507   45.3078    2.8322    0.0000    6.3429    1.5469    1.6309    3.8893   5530 % 0.655277 1.000 20
   1  -9   2   42.6099   49.9670   -2.8278    0.0000   -7.3571    1.6768    1.7301   -4.2523   5544 % 0.835662 1.000 20
   1  -8   2   40.7321   49.2047    1.3879    0.0000   -8.4726    1.8069    1.8523   -4.5742   5545 % 0.745288 1.000 20
   1  -5   1  106.9140  112.5790   -3.8972    0.0000   -5.6649    1.3067    1.6883   -3.3554   5547 % 0.467084 1.000 20
   1   0  -1  174.2840  156.2910    2.0234    0.0000   17.9923    1.4003    2.2357    8.0477   5548 % 0.089754 1.000 20
   2  -9   1   42.6181   56.2663    1.0908    0.0000  -13.6483    1.5920    1.6481   -8.2812   5557 % 0.838732 1.000 20
   2  -8   1   87.7724   75.8129    3.2780    0.0000   11.9595    1.2299    1.5110    7.9151   5558 % 0.748729 1.000 20
   3  -6  -1   82.3820   68.6280   -0.4970    0.0000   13.7541    1.3298    1.5643    8.7925   5570 % 0.591350 1.000 20
   3  -3  -2   58.1249   51.5315   -0.0032    0.0000    6.5933    1.8693    1.9575    3.3682   5572 % 0.363713 1.000 20
   3   2  -4   68.5719   84.2318    2.3065    0.0000  -15.6600    1.6304    1.7687   -8.8538   5573 % 0.358216 1.000 20
   3   9  -7   49.8809   45.3266    1.2352    0.0000    4.5543    1.3512    1.4403    3.1619   5579 % 0.938141 1.000 20
   4  -8  -1   48.0010   53.3535    2.3653    0.0000   -5.3525    1.5271    1.6007   -3.3438   5582 % 0.786900 1.000 20
   4   4  -6   63.6663   74.5218   -2.5840    0.0000  -10.8555    1.4921    1.6223   -6.6914   5588 % 0.571653 1.000 20
   5  -6  -3   35.6973   50.1936    2.0212    0.0000  -14.4963    2.0366    2.0676   -7.0111   5598 % 0.673216 1.000 20
   5  -3  -4   85.5430   71.1119   -0.6749    0.0000   14.4311    1.3514    1.5994    9.0230   5600 % 0.498494 1.000 20
   5   2  -6   94.3811  110.4760   -4.7820    0.0000  -16.0951    1.2704    1.5826  -10.1700   5603 % 0.519516 1.000 20
   5   4  -7   43.0662   32.5454   -0.4504    0.0000   10.5209    1.7009    1.7545    5.9964   5604 % 0.641852 1.000 20
   6  -6  -4   43.6898   37.5686    0.0826    0.0000    6.1212    1.6640    1.7204    3.5580   5612 % 0.727426 1.000 20
   6  -1  -6  113.1670  121.6630    5.2392    0.0000   -8.4968    1.1965    1.6469   -5.1593   5616 % 0.546274 1.000 20
   7  -6  -5   36.1289   30.1808   -2.0710    0.0000    5.9482    1.8116    1.8472    3.2200   5628 % 0.788157 1.000 20
   8   1  -9   59.8648   28.9717    1.9427    0.0000   30.8931    1.3723    1.4972   20.6346   5651 % 0.760190 1.000 20
   8   4 -10   28.6356   20.9969    0.7053    0.0000    7.6387    1.8107    1.8332    4.1669   5654 % 0.874189 1.000 20
   8   6 -11   20.4426    7.9804    0.3724    0.0000   12.4622    2.1670    2.1767    5.7254   5656 % 0.999444 1.000 20
   9  -6  -7   22.3002   14.1443   -0.2430    0.0000    8.1560    2.3049    2.3157    3.5221   5658 % 0.923910 1.000 20
   9  -1  -9   28.5605   35.2363    1.7428    0.0000   -6.6759    2.1621    2.1809   -3.0611   5663 % 0.812976 1.000 20
  10  -2 -10   33.2551   21.8280    1.9930    0.0000   11.4271    1.8042    1.8346    6.2286   5674 % 0.916081 1.000 20
  10  -1 -10   43.9249   58.7478    1.5472    0.0000  -14.8228    1.5208    1.5829   -9.3641   5675 % 0.902214 1.000 20
 -11  -2  11   23.6897   16.2379   -0.0984    0.0000    7.4517    2.2478    2.2603    3.2968   5683 % 1.004180 1.000 21
 -11   0  10   41.1145   62.6833   -2.3644    0.0000  -21.5689    1.5737    1.6265  -13.2611   5685 % 0.952977 1.000 21
 -11   3   9   21.4895   12.2364   -0.3407    0.0000    9.2531    2.3988    2.4085    3.8419   5689 % 0.961018 1.000 21
 -10  -2  10   36.2795   43.6658    1.9930    0.0000   -7.3863    1.7186    1.7565   -4.2052   5694 % 0.916081 1.000 21
 -10   3   8   29.2113   44.3328   -0.2096    0.0000  -15.1215    2.0232    2.0442   -7.3974   5699 % 0.875823 1.000 21
 -10   4   8   75.7430  100.8320    1.0709    0.0000  -25.0886    1.2219    1.4376  -17.4515   5700 % 0.908789 1.000 21
  -9  -4  10   39.4702   26.6936    1.7096    0.0000   12.7766    1.5505    1.6000    7.9855   5704 % 0.920460 1.000 21
  -9  -2   9   30.1463   18.1857   -0.9201    0.0000   11.9606    2.0865    2.1082    5.6735   5706 % 0.828337 1.000 21
  -9  -1   9   40.0874   32.9500   -1.7428    0.0000    7.1374    1.7113    1.7576    4.0609   5707 % 0.812976 1.000 21
  -9   1   8   51.0098   41.5548   -3.1461    0.0000    9.4550    1.4997    1.5841    5.9688   5708 % 0.779115 1.000 21
  -9   4   7   45.8901   40.7308    0.6637    0.0000    5.1593    1.5995    1.6640    3.1005   5711 % 0.827962 1.000 21
  -9   6   6   39.2505   46.1205    1.1806    0.0000   -6.8700    1.6280    1.6747   -4.1024   5713 % 0.901324 1.000 21
  -8  -4   9   48.3611   63.5901    2.8165    0.0000  -15.2290    1.5570    1.6304   -9.3406   5717 % 0.839020 1.000 21
  -8  -1   8   26.7376   18.6711   -0.2914    0.0000    8.0665    2.3581    2.3732    3.3990   5720 % 0.723864 1.000 21
  -8   1   7   63.6066   56.0464   -0.5732    0.0000    7.5602    1.4252    1.5607    4.8442   5721 % 0.690227 1.000 21
  -8   4   6   45.1010   55.0073    1.0702    0.0000   -9.9063    1.6264    1.6877   -5.8696   5724 % 0.749170 1.000 21
  -7  -7   9   28.6496   18.1491   -1.8070    0.0000   10.5005    1.9424    1.9635    5.3480   5729 % 0.952907 1.000 21
Refinement program                                                                                                 page=  32
structure :                                                                                                15:40:48 12-11-24 

  -7  -4   8   30.3628   17.1793   -1.2185    0.0000   13.1835    2.1210    2.1426    6.1529   5732 % 0.759457 1.000 21
  -7   2   6   67.6905   47.7462    0.7528    0.0000   19.9443    1.4271    1.5795   12.6271   5738 % 0.622198 1.000 21
  -7   4   5  105.8000   91.6575    3.9426    0.0000   14.1423    1.1890    1.5916    8.8856   5739 % 0.673128 1.000 21
  -7   6   4   54.4243   43.6005   -2.7269    0.0000   10.8238    1.4773    1.5743    6.8751   5741 % 0.769838 1.000 21
  -6  -6   8   60.5632   41.4596    2.9460    0.0000   19.1036    1.3837    1.5104   12.6479   5748 % 0.825447 1.000 21
  -6  -4   7   57.4926   35.5457    0.3542    0.0000   21.9469    1.4558    1.5652   14.0213   5749 % 0.682427 1.000 21
  -6  -1   6  115.7710  110.2230   -5.2392    0.0000    5.5488    1.1955    1.6642    3.3343   5751 % 0.546274 1.000 21
  -6   4   4   83.8540   66.6783   -0.6107    0.0000   17.1757    1.2868    1.5359   11.1830   5754 % 0.600883 1.000 21
  -5  -6   7   37.8074   31.9719   -1.2309    0.0000    5.8355    1.8925    1.9299    3.0238   5762 % 0.761619 1.000 21
  -5  -3   6  171.3950  164.9940   -6.2758    0.0000    6.4006    1.0931    2.0328    3.1486   5764 % 0.558497 1.000 21
  -4  -6   6   53.1140   41.8007    1.7065    0.0000   11.3133    1.5269    1.6166    6.9980   5777 % 0.703475 1.000 21
  -4   2   3  190.0270  214.6670   -8.8608    0.0000  -24.6404    1.1038    2.1976  -11.2125   5783 % 0.374585 1.000 21
  -4   7   1   87.6636   92.8310    4.0153    0.0000   -5.1675    1.2320    1.5120   -3.4175   5787 % 0.702243 1.000 21
  -3  -3   4   77.0513   83.9470    1.7385    0.0000   -6.8957    1.5146    1.6993   -4.0580   5796 % 0.412723 1.000 21
  -3   9  -1   41.1096   50.1876    2.5136    0.0000   -9.0780    1.6346    1.6856   -5.3858   5799 % 0.853168 1.000 21
  -2  -6   4   61.1040   38.9436    0.1192    0.0000   22.1605    1.5122    1.6310   13.5873   5806 % 0.610604 1.000 21
  -2   7  -1  117.1290  133.8130   -4.7047    0.0000  -16.6847    1.1355    1.6313  -10.2276   5811 % 0.659188 1.000 21
  -2   9  -2   31.0274   44.3080    1.9490    0.0000  -13.2806    1.8886    1.9140   -6.9388   5812 % 0.844384 1.000 21
  -1  -6   3   65.5332   73.3832    2.7206    0.0000   -7.8500    1.4695    1.6090   -4.8789   5818 % 0.579642 1.000 21
  -1   0   1  199.4900  188.7110    2.0234    0.0000   10.7782    1.2715    2.3657    4.5561   5821 % 0.089754 1.000 21
  -1   5  -1   99.6464   81.8346   -3.8972    0.0000   17.8118    1.2474    1.5966   11.1564   5822 % 0.467084 1.000 21
   0  -6   2   91.3291   85.8155    3.5773    0.0000    5.5136    1.2909    1.5813    3.4867   5826 % 0.561467 1.000 21
   0   5  -2  239.8480  202.8690  -11.5454    0.0000   36.9785    1.0644    2.6241   14.0921   5828 % 0.472013 1.000 21
   0   9  -4   23.8453   16.8618    0.6702    0.0000    6.9835    2.2520    2.2646    3.0838   5829 % 0.855277 1.000 21
   1  -8   2   37.5819   60.7067    1.3879    0.0000  -23.1248    1.9038    1.9406  -11.9164   5833 % 0.745288 1.000 21
   1   0  -1  193.4190  166.0150    2.0234    0.0000   27.4039    1.3372    2.3515   11.6540   5836 % 0.089754 1.000 21
   2  -8   1   71.0268   59.6925    3.2780    0.0000   11.3342    1.3241    1.5026    7.5430   5845 % 0.748729 1.000 21
   2   5  -4   58.6549   42.0999    2.0024    0.0000   16.5550    1.4943    1.6053   10.3126   5848 % 0.529517 1.000 21
   3   9  -7   39.5929   50.0989    1.2352    0.0000  -10.5060    1.5394    1.5895   -6.6095   5862 % 0.938141 1.000 21
   4  -8  -1   53.3395   65.6392    2.3653    0.0000  -12.2997    1.4370    1.5328   -8.0242   5865 % 0.786900 1.000 21
   4  -6  -2   66.0992   56.1284   -2.0931    0.0000    9.9707    1.4160    1.5627    6.3804   5866 % 0.627217 1.000 21
   4  -5  -2   81.8199   67.8712   -1.9612    0.0000   13.9487    1.3615    1.5885    8.7813   5867 % 0.548591 1.000 21
   4   0  -4   73.1184   58.2924    2.0766    0.0000   14.8260    1.5783    1.7394    8.5236   5870 % 0.359018 1.000 21
   4   7  -7   33.7076   41.3521    2.4438    0.0000   -7.6446    1.9076    1.9371   -3.9463   5876 % 0.803342 1.000 21
   5  -8  -2   62.5819   72.4369    2.0180    0.0000   -9.8549    1.3047    1.4470   -6.8105   5883 % 0.820176 1.000 21
   5  -5  -3   45.7100   30.2023   -1.0598    0.0000   15.5076    1.7392    1.7983    8.6235   5885 % 0.600641 1.000 21
   5   0  -5   44.2572   25.1267   -1.4635    0.0000   19.1305    1.9443    1.9941    9.5938   5887 % 0.448772 1.000 21
   6  -5  -4   71.6031   78.9557   -2.0077    0.0000   -7.3526    1.3379    1.5175   -4.8453   5900 % 0.660833 1.000 21
   6  -3  -5   50.5905   43.9192    1.7824    0.0000    6.6713    1.6386    1.7150    3.8900   5901 % 0.575125 1.000 21
   6   0  -6   59.3667   38.7079    3.2659    0.0000   20.6588    1.5295    1.6407   12.5918   5904 % 0.538527 1.000 21
   7  -8  -4   34.4064   46.5145    2.1428    0.0000  -12.1081    1.7599    1.7932   -6.7524   5913 % 0.909932 1.000 21
   7  -6  -5   33.6571   43.9113   -2.0710    0.0000  -10.2542    1.9862    2.0145   -5.0901   5915 % 0.788157 1.000 21
   7   2  -8   30.5614   23.0972    0.0409    0.0000    7.4642    2.0712    2.0937    3.5652   5922 % 0.689871 1.000 21
   7   5  -9   35.0870   23.3474    1.7719    0.0000   11.7397    1.7742    1.8085    6.4913   5925 % 0.840431 1.000 21
   7   7 -10   18.8255   26.9229    1.3017    0.0000   -8.0973    2.4833    2.4905   -3.2513   5927 % 0.984013 1.000 21
   8   0  -8   74.1134   84.4808    3.4645    0.0000  -10.3673    1.2427    1.4469   -7.1651   5936 % 0.718036 1.000 21
   8   2  -9   53.1836   74.3229   -3.2670    0.0000  -21.1393    1.3876    1.4861  -14.2250   5938 % 0.776596 1.000 21
   9  -3  -8   38.1995   47.3276    2.3693    0.0000   -9.1281    1.7042    1.7465   -5.2265   5947 % 0.821131 1.000 21
  10  -6  -8   32.9636   13.7171   -1.1279    0.0000   19.2465    1.6897    1.7216   11.1794   5957 % 0.996989 1.000 21
  10  -1 -10   49.3376   60.1515    1.5472    0.0000  -10.8139    1.3246    1.4135   -7.6507   5963 % 0.902214 1.000 21
 -11   0  10   45.6727   41.1546   -2.3644    0.0000    4.5182    1.4341    1.5051    3.0019   5975 % 0.952977 1.000 22
 -11   5   8   32.0936   41.0024    2.3012    0.0000   -8.9088    1.7714    1.8002   -4.9487   5981 % 1.002056 1.000 22
Refinement program                                                                                                 page=  33
structure :                                                                                                15:40:48 12-11-24 

  -9  -3   9   39.9450   31.7033    1.4358    0.0000    8.2416    1.6385    1.6865    4.8869   5996 % 0.853326 1.000 22
  -9  -2   9   32.3002   15.7350   -0.9201    0.0000   16.5652    1.9164    1.9434    8.5237   5997 % 0.828337 1.000 22
  -9   3   7   53.6554   63.9703    2.6900    0.0000  -10.3149    1.4314    1.5286   -6.7479   6001 % 0.791637 1.000 22
  -9   6   6   36.9986   25.9773    1.1806    0.0000   11.0214    1.5730    1.6160    6.8203   6004 % 0.901324 1.000 22
  -8  -5   9   46.7910   36.9797    1.2268    0.0000    9.8113    1.4394    1.5135    6.4824   6007 % 0.882947 1.000 22
  -8   1   7   65.4080   52.6897   -0.5732    0.0000   12.7183    1.3530    1.5028    8.4628   6013 % 0.690227 1.000 22
  -8   6   5   34.5615   44.3858   -1.5755    0.0000   -9.8243    1.8416    1.8738   -5.2430   6017 % 0.833344 1.000 22
  -7   1   6   65.8035   49.8508    3.2364    0.0000   15.9527    1.3935    1.5411   10.3516   6026 % 0.601596 1.000 22
  -7   4   5   97.3304   84.5287    3.9426    0.0000   12.8017    1.2093    1.5523    8.2468   6029 % 0.673128 1.000 22
  -6   1   5  108.1280  122.3930   -0.2693    0.0000  -14.2651    1.2231    1.6325   -8.7381   6041 % 0.513355 1.000 22
  -5  -1   5  105.8080  118.6840    4.7506    0.0000  -12.8761    1.2405    1.6304   -7.8974   6055 % 0.458040 1.000 22
  -5   9   1   26.0346   14.8496    0.5593    0.0000   11.1850    2.0357    2.0523    5.4499   6062 % 0.897803 1.000 22
  -4  -7   6   33.6794   21.3000   -1.2719    0.0000   12.3794    1.8646    1.8948    6.5333   6065 % 0.777261 1.000 22
  -4  -4   5  106.3790   71.0641   -0.6989    0.0000   35.3145    1.2056    1.6078   21.9641   6067 % 0.540282 1.000 22
  -4   2   3  200.5170  175.5560   -8.8608    0.0000   24.9603    1.1034    2.2887   10.9059   6070 % 0.374585 1.000 22
  -4   7   1   60.9688   68.3747    4.0153    0.0000   -7.4059    1.4639    1.5858   -4.6702   6074 % 0.702243 1.000 22
  -3 -10   6   20.6833   13.0445    0.2786    0.0000    7.6388    2.2192    2.2288    3.4273   6077 % 0.999284 1.000 22
  -3  -7   5   71.5737   93.2808    3.9101    0.0000  -21.7070    1.3315    1.5117  -14.3596   6080 % 0.731477 1.000 22
  -3  -6   5  100.2510   83.2850    5.8200    0.0000   16.9656    1.2175    1.5771   10.7576   6081 % 0.652534 1.000 22
  -3   2   2  105.7900  114.4290    2.1615    0.0000   -8.6391    1.3687    1.7299   -4.9939   6085 % 0.300441 1.000 22
  -2  -9   5   32.7017   53.7187   -2.0411    0.0000  -21.0170    1.8516    1.8802  -11.1778   6091 % 0.882937 1.000 22
  -2  -6   4   30.0466   17.5898    0.1192    0.0000   12.4569    2.4146    2.4332    5.1195   6093 % 0.610604 1.000 22
  -2  -3   3  278.4620  241.4990  -12.3592    0.0000   36.9624    1.0537    2.9773   12.4148   6094 % 0.351737 1.000 22
  -2   7  -1   70.3015   62.5052   -4.7047    0.0000    7.7963    1.3727    1.5422    5.0553   6097 % 0.659188 1.000 22
  -2   9  -2   38.9166   44.3125    1.9490    0.0000   -5.3959    1.6407    1.6862   -3.2000   6099 % 0.844384 1.000 22
  -1  -3   2  296.3960  311.2350  -12.2709    0.0000  -14.8386    1.0434    3.1422   -4.7223   6106 % 0.305302 1.000 22
  -1   5  -1   93.3911  112.0360   -3.8972    0.0000  -18.6446    1.3304    1.6255  -11.4701   6108 % 0.467084 1.000 22
   0   5  -2  219.8520  234.7790  -11.5454    0.0000  -14.9268    1.0769    2.4481   -6.0974   6116 % 0.472013 1.000 22
   0  10  -4   21.3869   11.0059    0.4385    0.0000   10.3810    2.4010    2.4105    4.3066   6118 % 0.944025 1.000 22
   1  -6   1  104.6970  116.7560    0.7979    0.0000  -12.0594    1.1915    1.5862   -7.6029   6122 % 0.557330 1.000 22
   2  -9   1   32.6711   17.6091    1.0908    0.0000   15.0620    1.7921    1.8216    8.2684   6131 % 0.838732 1.000 22
   2   5  -4   81.7307   91.7437    2.0024    0.0000  -10.0130    1.3080    1.5423   -6.4922   6135 % 0.529517 1.000 22
   2   7  -5   45.2360   51.4344    1.6866    0.0000   -6.1984    1.5629    1.6271   -3.8096   6137 % 0.714587 1.000 22
   3  -9   0   17.5471   31.1039    1.0438    0.0000  -13.5568    3.0945    3.0995   -4.3739   6141*% 0.851307 1.000 22
   3  -5  -1  170.8040  162.5080   -8.5036    0.0000    8.2952    1.0992    2.0312    4.0840   6143 % 0.507194 1.000 22
   3   3  -4   72.1595   64.9392    1.7385    0.0000    7.2203    1.5092    1.6728    4.3163   6146 % 0.412723 1.000 22
   3   8  -6   34.2651   17.6513   -0.5566    0.0000   16.6138    1.7613    1.7943    9.2593   6150 % 0.834271 1.000 22
   4  -8  -1   64.3250   79.3883    2.3653    0.0000  -15.0633    1.2973    1.4480  -10.4026   6154 % 0.786900 1.000 22
   4  -5  -2   55.3931   42.7224   -1.9612    0.0000   12.6708    1.6590    1.7491    7.2442   6156 % 0.548591 1.000 22
   4  -2  -3  295.3260  273.1350   -8.8608    0.0000   22.1901    1.0417    3.1316    7.0859   6158 % 0.374585 1.000 22
   4   3  -5   78.1588   67.3454   -2.0441    0.0000   10.8134    1.4036    1.6065    6.7311   6161 % 0.482777 1.000 22
   5  -8  -2   50.4192   59.1752    2.0180    0.0000   -8.7559    1.4102    1.4976   -5.8466   6170 % 0.820176 1.000 22
   5   3  -6  143.3160  125.7380   -6.2758    0.0000   17.5783    1.1216    1.8199    9.6589   6177 % 0.558497 1.000 22
   5   5  -7   31.9687   23.7554   -0.1291    0.0000    8.2133    2.0677    2.0922    3.9257   6178 % 0.698294 1.000 22
   5   8  -8   52.7077   43.7333    0.2164    0.0000    8.9744    1.4049    1.5005    5.9808   6181 % 0.928954 1.000 22
   6  -8  -3   23.9604   14.0996   -1.1001    0.0000    9.8607    2.2120    2.2249    4.4319   6183 % 0.861555 1.000 22
   6  -5  -4  109.8310   85.9354   -2.0077    0.0000   23.8953    1.1490    1.5895   15.0331   6186 % 0.660833 1.000 22
   6  -2  -5   82.1663   87.6812    3.9957    0.0000   -5.5149    1.3363    1.5687   -3.5156   6188 % 0.537351 1.000 22
   6   5  -8   35.9402   27.6848    0.0371    0.0000    8.2554    1.7849    1.8207    4.5341   6192 % 0.767407 1.000 22
   6   8  -9   23.0261   15.8732   -0.0691    0.0000    7.1528    2.1302    2.1426    3.3384   6195 % 0.985189 1.000 22
   7  -8  -4   33.1119   48.0822    2.1428    0.0000  -14.9703    1.8589    1.8881   -7.9287   6197 % 0.909932 1.000 22
   7  -5  -5   45.2891   51.5257   -1.2543    0.0000   -6.2366    1.5964    1.6594   -3.7583   6200 % 0.727146 1.000 22
Refinement program                                                                                                 page=  34
structure :                                                                                                15:40:48 12-11-24 

   7  -2  -6   49.7363   41.4825    0.7528    0.0000    8.2538    1.6889    1.7606    4.6880   6203 % 0.622198 1.000 22
   7   0  -7   55.6732   61.4117   -1.5469    0.0000   -5.7386    1.5690    1.6648   -3.4469   6204 % 0.628281 1.000 22
   7   3  -8   34.6728   20.8411   -1.3187    0.0000   13.8317    1.8963    1.9277    7.1751   6207 % 0.719683 1.000 22
   8  -8  -5   32.2630   23.4544    0.9958    0.0000    8.8086    1.6861    1.7167    5.1310   6212 % 0.964255 1.000 22
   8  -5  -6   30.6056   20.4162   -1.2826    0.0000   10.1894    1.9882    2.0116    5.0653   6215 % 0.798057 1.000 22
   8  -2  -7  132.9000  156.9550    4.4717    0.0000  -24.0551    1.0956    1.7224  -13.9664   6218 % 0.708256 1.000 22
   8   0  -8   69.1954   89.5913    3.4645    0.0000  -20.3959    1.3411    1.5091  -13.5151   6219 % 0.718036 1.000 22
   8   3  -9   35.4471   28.6970   -1.7149    0.0000    6.7501    1.8351    1.8690    3.6115   6222 % 0.803196 1.000 22
   9   1  -9   54.1489   34.6901   -1.7428    0.0000   19.4588    1.4220    1.5216   12.7883   6233 % 0.812976 1.000 22
  10  -5  -8   19.6112    8.9315   -0.5450    0.0000   10.6797    2.5292    2.5368    4.2100   6240 % 0.949493 1.000 22
  10   0 -10   25.7604   34.5138   -1.7072    0.0000   -8.7533    2.2049    2.2199   -3.9431   6246 % 0.897545 1.000 22
 -11  -2  10   28.4816   36.8266    1.6782    0.0000   -8.3450    1.9328    1.9537   -4.2714   6258 % 0.970455 1.000 23
 -11   4   8   23.9082   13.4881    0.3007    0.0000   10.4200    2.2649    2.2775    4.5752   6265 % 0.963575 1.000 23
 -10  -3  10   40.4129   48.6857    1.6615    0.0000   -8.2729    1.5985    1.6488   -5.0175   6268 % 0.938736 1.000 23
 -10   2   8   44.8854   32.8299   -2.1884    0.0000   12.0555    1.5562    1.6196    7.4434   6273 % 0.851495 1.000 23
 -10   5   7   21.2368    8.8181    0.3291    0.0000   12.4187    2.5263    2.5352    4.8985   6276 % 0.924105 1.000 23
  -9  -3   9   49.6316   30.9309    1.4358    0.0000   18.7008    1.4013    1.4866   12.5794   6281 % 0.853326 1.000 23
  -9   0   8   31.5943   22.0692    0.5813    0.0000    9.5251    2.0637    2.0877    4.5625   6284 % 0.773703 1.000 23
  -9   2   7   20.9117   11.9507   -0.3440    0.0000    8.9610    2.7927    2.8005    3.1998   6285 % 0.764635 1.000 23
  -9   3   7   49.7413   44.2877    2.6900    0.0000    5.4536    1.5028    1.5830    3.4452   6286 % 0.791637 1.000 23
  -8  -6   9   38.3458   24.1779   -1.8626    0.0000   14.1679    1.5660    1.6123    8.7875   6292 % 0.933833 1.000 23
  -8   5   5   68.8426   78.5844    3.3842    0.0000   -9.7418    1.3320    1.4994   -6.4971   6301 % 0.775895 1.000 23
  -8   6   5   47.5068   54.6242   -1.5755    0.0000   -7.1173    1.5745    1.6446   -4.3277   6302 % 0.833344 1.000 23
  -7  -5   8   30.5696   20.0788    0.2219    0.0000   10.4907    2.0085    2.0317    5.1636   6307 % 0.807722 1.000 23
  -7   1   6  116.8310  109.5310    3.2364    0.0000    7.3007    1.1572    1.6444    4.4397   6311 % 0.601596 1.000 23
  -7   3   5   37.5087   28.4333    1.1049    0.0000    9.0754    2.0049    2.0397    4.4495   6312 % 0.627910 1.000 23
  -6   4   4   83.2839   52.5538   -0.6107    0.0000   30.7301    1.2974    1.5417   19.9328   6327 % 0.600883 1.000 23
  -5  -5   6   76.8778   62.0314    4.9567    0.0000   14.8464    1.3599    1.5622    9.5035   6335 % 0.668124 1.000 23
  -5   1   4   88.7389   68.9072    0.3915    0.0000   19.8318    1.3573    1.6217   12.2291   6339 % 0.425748 1.000 23
  -5   4   3   73.4091   63.4389   -2.7476    0.0000    9.9702    1.4147    1.5938    6.2556   6340 % 0.533976 1.000 23
  -5   6   2   78.7071   73.4473   -3.8447    0.0000    5.2598    1.2909    1.5119    3.4790   6341 % 0.661335 1.000 23
  -4  -7   6   46.7215   55.5095   -1.2719    0.0000   -8.7879    1.5881    1.6554   -5.3085   6347 % 0.777261 1.000 23
  -4  -4   5   74.1822   90.8713   -0.6989    0.0000  -16.6891    1.3932    1.5784  -10.5736   6349 % 0.540282 1.000 23
  -4  -1   4  204.9450  188.5580  -10.3523    0.0000   16.3869    1.1035    2.3276    7.0402   6350 % 0.370538 1.000 23
  -4   4   2   84.8446   53.0905    3.4812    0.0000   31.7541    1.3796    1.6196   19.6061   6352 % 0.474670 1.000 23
  -4   7   1   81.4997   72.2385    4.0153    0.0000    9.2612    1.3129    1.5453    5.9932   6355 % 0.702243 1.000 23
  -3 -10   6   19.1390   28.0068    0.2786    0.0000   -8.8678    2.6308    2.6377   -3.3619   6358 % 0.999284 1.000 23
  -3  -7   5   57.9517   50.4460    3.9101    0.0000    7.5057    1.4857    1.5947    4.7065   6361 % 0.731477 1.000 23
  -3  -4   4   94.5759   86.7877   -3.5172    0.0000    7.7882    1.3169    1.6213    4.8035   6363 % 0.478719 1.000 23
  -3  -1   3  261.1970  310.2710   -9.8542    0.0000  -49.0736    1.0647    2.8206  -17.3980   6365 % 0.284442 1.000 23
  -3   2   2  101.8770   94.5220    2.1615    0.0000    7.3549    1.4120    1.7412    4.2242   6366 % 0.300441 1.000 23
  -2 -10   5   29.2609   12.8242   -0.3252    0.0000   16.4367    1.8745    1.8972    8.6636   6371 % 0.969156 1.000 23
  -2   9  -2   62.6658   47.0362    1.9490    0.0000   15.6296    1.3293    1.4696   10.6354   6381 % 0.844384 1.000 23
  -1  -3   2  271.0080  292.9590  -12.2709    0.0000  -21.9509    1.0716    2.9142   -7.5323   6387 % 0.305302 1.000 23
  -1   5  -1  106.7250   95.5474   -3.8972    0.0000   11.1775    1.2542    1.6468    6.7874   6389 % 0.467084 1.000 23
   0  -6   2   85.3047   76.4559    3.5773    0.0000    8.8489    1.2748    1.5339    5.7688   6395 % 0.561467 1.000 23
   0  10  -4   28.0250   37.4873    0.4385    0.0000   -9.4623    1.9376    1.9577   -4.8334   6398 % 0.944025 1.000 23
   1  -9   2   34.7462   45.4225   -2.8278    0.0000  -10.6762    1.9311    1.9622   -5.4411   6400 % 0.835662 1.000 23
   1  -6   1   45.2924   36.1469    0.7979    0.0000    9.1455    1.8436    1.8984    4.8175   6403 % 0.557330 1.000 23
   2  -9   1   36.9391   42.3119    1.0908    0.0000   -5.3728    1.7150    1.7543   -3.0626   6413 % 0.838732 1.000 23
   2  -6   0   75.9553   70.5748    2.5341    0.0000    5.3805    1.3929    1.5866    3.3913   6415 % 0.567538 1.000 23
   2   8  -5   74.9720   53.9296    0.7685    0.0000   21.0424    1.2705    1.4752   14.2642   6420 % 0.797936 1.000 23
Refinement program                                                                                                 page=  35
structure :                                                                                                15:40:48 12-11-24 

   3  -5  -1  185.7460  208.7680   -8.5036    0.0000  -23.0223    1.0940    2.1557  -10.6799   6425 % 0.507194 1.000 23
   3  -2  -2   94.9437  100.1800    2.1615    0.0000   -5.2362    1.3640    1.6619   -3.1508   6426 % 0.300441 1.000 23
   3   3  -4   78.8993   70.9197    1.7385    0.0000    7.9796    1.4487    1.6496    4.8373   6428 % 0.412723 1.000 23
   3   6  -5   99.5425   78.9899    5.8200    0.0000   20.5526    1.2131    1.5692   13.0976   6430 % 0.652534 1.000 23
   4  -2  -3  207.1760  215.6270   -8.8608    0.0000   -8.4507    1.0819    2.3373   -3.6157   6441 % 0.374585 1.000 23
   4   1  -4  232.1080  251.4500  -10.3523    0.0000  -19.3418    1.0616    2.5523   -7.5781   6442 % 0.370538 1.000 23
   4   8  -7   36.7437   23.4036    1.7536    0.0000   13.3401    1.7119    1.7508    7.6192   6448 % 0.878309 1.000 23
   5  -8  -2   47.4531   40.4833    2.0180    0.0000    6.9698    1.5605    1.6310    4.2732   6454 % 0.820176 1.000 23
   5   1  -5  107.2320  112.4060    4.7506    0.0000   -5.1735    1.2408    1.6399   -3.1547   6459 % 0.458040 1.000 23
   5   6  -7   38.9731   50.5609   -1.2309    0.0000  -11.5878    1.7307    1.7740   -6.5319   6463 % 0.761619 1.000 23
   5   8  -8   42.3698   33.6794    0.2164    0.0000    8.6904    1.4775    1.5370    5.6541   6465 % 0.928954 1.000 23
   6  -5  -4   55.0300   74.8692   -2.0077    0.0000  -19.8392    1.5601    1.6543  -11.9927   6470 % 0.660833 1.000 23
   6  -2  -5   87.2869  101.7890    3.9957    0.0000  -14.5021    1.3261    1.5876   -9.1347   6472 % 0.537351 1.000 23
   6   6  -8   47.9354   38.3888    2.9460    0.0000    9.5466    1.5406    1.6135    5.9168   6478 % 0.825447 1.000 23
   7  -2  -6   57.7243   45.4907    0.7528    0.0000   12.2337    1.5202    1.6261    7.5235   6488 % 0.622198 1.000 23
   7   4  -8   50.2921   42.7914   -1.2185    0.0000    7.5008    1.5022    1.5842    4.7348   6494 % 0.759457 1.000 23
   7   6  -9   42.0024   51.8344    1.6955    0.0000   -9.8320    1.5642    1.6196   -6.0706   6496 % 0.893741 1.000 23
   8  -7  -5   53.6582   48.4789   -2.4414    0.0000    5.1793    1.4275    1.5251    3.3961   6500 % 0.896504 1.000 23
   8  -2  -7   90.9335   86.1261    4.4717    0.0000    4.8074    1.2163    1.5186    3.1656   6504 % 0.708256 1.000 23
   8   1  -8   27.5354   14.1481   -0.2914    0.0000   13.3873    2.2426    2.2594    5.9251   6507 % 0.723864 1.000 23
   9  -4  -7   26.3268   15.2286    0.6637    0.0000   11.0982    2.1936    2.2093    5.0233   6516 % 0.827962 1.000 23
   9  -2  -8   57.9232   50.3220    1.0644    0.0000    7.6013    1.3691    1.4865    5.1134   6518 % 0.795131 1.000 23
   9  -1  -8   58.4637   64.4709   -3.1461    0.0000   -6.0073    1.3992    1.5164   -3.9615   6519 % 0.779115 1.000 23
   9   3 -10   29.2575   19.8346   -0.3827    0.0000    9.4229    1.9021    1.9244    4.8964   6523 % 0.887928 1.000 23
  10  -5  -8   19.0499   10.9243   -0.5450    0.0000    8.1257    2.4987    2.5060    3.2425   6528 % 0.949493 1.000 23
  10  -4  -8   30.3529   19.2876    1.0709    0.0000   11.0654    1.8647    1.8893    5.8569   6529 % 0.908789 1.000 23
  10   1 -10   49.7273   75.0173   -1.5472    0.0000  -25.2901    1.3836    1.4702  -17.2018   6535 % 0.902214 1.000 23
 -11   3   8   44.7202   51.9240   -2.6094    0.0000   -7.2037    1.4300    1.4983   -4.8080   6555 % 0.932548 1.000 24
 -10   1   8   25.5676   17.2407   -0.2845    0.0000    8.3269    2.2450    2.2595    3.6852   6563 % 0.836559 1.000 24
 -10   4   7   36.9689   43.4246    1.4776    0.0000   -6.4557    1.6744    1.7147   -3.7649   6566 % 0.882230 1.000 24
  -9  -5   9   38.0578   23.0656   -1.3753    0.0000   14.9923    1.5792    1.6244    9.2295   6570 % 0.928782 1.000 24
  -9  -4   9   24.1454   16.6706    0.9442    0.0000    7.4748    2.3151    2.3277    3.2112   6571 % 0.887128 1.000 24
  -9   4   6   44.8252   36.3689   -1.9040    0.0000    8.4563    1.5683    1.6311    5.1844   6578 % 0.802680 1.000 24
  -9   5   6   28.5429   19.3117   -0.7345    0.0000    9.2313    2.0057    2.0260    4.5565   6579 % 0.848490 1.000 24
  -9   7   5   27.7507   17.9541   -1.1233    0.0000    9.7966    1.9369    1.9567    5.0068   6581 % 0.941680 1.000 24
  -8   2   6   30.9467   24.1008    1.6492    0.0000    6.8459    2.1618    2.1838    3.1348   6589 % 0.678529 1.000 24
  -8   5   5   54.1110   74.1937    3.3842    0.0000  -20.0827    1.4692    1.5657  -12.8268   6592 % 0.775895 1.000 24
  -7  -7   8   47.1784   63.6341   -0.8363    0.0000  -16.4557    1.4371    1.5126  -10.8794   6597 % 0.924187 1.000 24
  -7  -6   8   50.6685   28.9643    0.2699    0.0000   21.7042    1.4190    1.5068   14.4044   6598 % 0.863055 1.000 24
  -7   3   5   57.1857   37.2142    1.1049    0.0000   19.9714    1.4741    1.5812   12.6307   6604 % 0.627910 1.000 24
  -7   5   4   76.1512   54.7887    0.0050    0.0000   21.3625    1.2574    1.4700   14.5324   6605 % 0.707250 1.000 24
  -7   8   3   24.3926   15.3209   -1.5705    0.0000    9.0717    2.2240    2.2374    4.0546   6608 % 0.897651 1.000 24
  -6   0   5   70.2595   83.5673   -1.5185    0.0000  -13.3078    1.4162    1.5809   -8.4179   6617 % 0.505103 1.000 24
  -6   3   4  102.2710   95.6792    5.0825    0.0000    6.5921    1.1988    1.5758    4.1834   6619 % 0.549753 1.000 24
  -6   6   3   36.4417   43.0941    2.2548    0.0000   -6.6523    1.9936    2.0266   -3.2825   6622 % 0.712005 1.000 24
  -6   8   2   47.4552   52.8034   -1.1073    0.0000   -5.3482    1.5130    1.5857   -3.3728   6623 % 0.852303 1.000 24
  -5  -5   6   97.9643  122.0080    4.9567    0.0000  -24.0439    1.2198    1.5645  -15.3683   6628 % 0.668124 1.000 24
  -5  -2   5  103.8130   94.5410   -4.2568    0.0000    9.2723    1.2123    1.5960    5.8096   6630 % 0.484783 1.000 24
  -5   1   4  113.6350  106.9110    0.3915    0.0000    6.7242    1.2126    1.6619    4.0462   6631 % 0.425748 1.000 24
  -4  -9   6   30.7620   15.8537    0.7537    0.0000   14.9083    1.8497    1.8751    7.9507   6638 % 0.934386 1.000 24
  -4   4   2  102.3800   68.6731    3.4812    0.0000   33.7065    1.2566    1.6209   20.7954   6647 % 0.474670 1.000 24
  -4   7   1   69.4881   62.4220    4.0153    0.0000    7.0662    1.3276    1.4984    4.7157   6649 % 0.702243 1.000 24
Refinement program                                                                                                 page=  36
structure :                                                                                                15:40:48 12-11-24 

  -3  -1   3  252.1360  302.2750   -9.8542    0.0000  -50.1386    1.0762    2.7414  -18.2892   6658 % 0.284442 1.000 24
  -3   9  -1   42.0642   36.2533    2.5136    0.0000    5.8110    1.6356    1.6888    3.4408   6662 % 0.853168 1.000 24
  -2  -8   4   39.9162   26.6085   -0.0709    0.0000   13.3077    1.6660    1.7131    7.7680   6666 % 0.779848 1.000 24
  -2  -4   3  153.7000  133.8540    5.2333    0.0000   19.8460    1.1295    1.9074   10.4049   6668 % 0.427259 1.000 24
  -2   2   1  331.5430  422.8710   24.2589    0.0000  -91.3278    1.0646    3.4822  -26.2274   6669 % 0.237335 1.000 24
  -2   7  -1   79.5142   84.8298   -4.7047    0.0000   -5.3157    1.3168    1.5382   -3.4558   6670 % 0.659188 1.000 24
  -2  10  -2   22.0703   10.0220    0.1164    0.0000   12.0484    2.2995    2.3100    5.2157   6673 % 0.934168 1.000 24
   0  -6   2   93.5222   98.4916    3.5773    0.0000   -4.9694    1.2377    1.5513   -3.2034   6688 % 0.561467 1.000 24
   0  10  -4   38.4396   29.2559    0.4385    0.0000    9.1836    1.6025    1.6480    5.5727   6692 % 0.944025 1.000 24
   1  -9   2   48.7350   56.8648   -2.8278    0.0000   -8.1298    1.5041    1.5810   -5.1420   6694 % 0.835662 1.000 24
   1  -6   1   92.8547  104.4510    0.7979    0.0000  -11.5962    1.2444    1.5527   -7.4686   6697 % 0.557330 1.000 24
   1   6  -3  105.5290   91.4347    2.7206    0.0000   14.0940    1.1935    1.5931    8.8467   6701 % 0.579642 1.000 24
   2  -6   0   56.7688   44.7739    2.5341    0.0000   11.9950    1.6030    1.7005    7.0536   6708 % 0.567538 1.000 24
   2   6  -4   46.5510   33.9985    0.1192    0.0000   12.5525    1.7475    1.8085    6.9409   6711 % 0.610604 1.000 24
   2   8  -5   36.5718   25.8002    0.7685    0.0000   10.7717    1.8197    1.8561    5.8034   6712 % 0.797936 1.000 24
   3   1  -3  243.2460  261.4360   -9.8542    0.0000  -18.1907    1.0713    2.6579   -6.8439   6719 % 0.284442 1.000 24
   3   6  -5  106.3590   97.8678    5.8200    0.0000    8.4915    1.1927    1.5980    5.3138   6722 % 0.652534 1.000 24
   3   9  -6   41.7241   32.3512    0.3594    0.0000    9.3729    1.5710    1.6255    5.7662   6725 % 0.915906 1.000 24
   4  -5  -2   50.7316   35.0186   -1.9612    0.0000   15.7131    1.7346    1.8073    8.6943   6731 % 0.548591 1.000 24
   4  -2  -3  191.2300  168.2380   -8.8608    0.0000   22.9920    1.1112    2.2117   10.3955   6733 % 0.374585 1.000 24
   4   1  -4  213.8680  165.0580  -10.3523    0.0000   48.8108    1.0925    2.4016   20.3246   6734 % 0.370538 1.000 24
   4   4  -5   77.4358   65.8582   -0.6989    0.0000   11.5776    1.3676    1.5716    7.3668   6735 % 0.540282 1.000 24
   4   6  -6   46.5296   35.5514    1.7065    0.0000   10.9782    1.6860    1.7491    6.2766   6736 % 0.703475 1.000 24
   5  -5  -3   59.4231   64.9777   -1.0598    0.0000   -5.5546    1.5204    1.6324   -3.4026   6745 % 0.600641 1.000 24
   5   4  -6  101.5150   94.0856    3.1627    0.0000    7.4289    1.2131    1.5818    4.6964   6750 % 0.608893 1.000 24
   6  -8  -3   33.8127   23.5712   -1.1001    0.0000   10.2416    1.7523    1.7846    5.7388   6756 % 0.861555 1.000 24
   6  -7  -3   30.8545   37.5433   -1.1263    0.0000   -6.6888    2.1358    2.1580   -3.0995   6757 % 0.784990 1.000 24
   6  -4  -4   53.6209   46.9670   -0.6107    0.0000    6.6539    1.6523    1.7372    3.8303   6759 % 0.600883 1.000 24
   6  -1  -5   78.2867   68.2554   -0.2693    0.0000   10.0312    1.3808    1.5873    6.3197   6761 % 0.513355 1.000 24
   6   4  -7   49.8939   34.1965    0.3542    0.0000   15.6974    1.5774    1.6544    9.4884   6764 % 0.682427 1.000 24
   7  -8  -4   32.1465   38.6795    2.1428    0.0000   -6.5329    1.8727    1.9001   -3.4383   6770 % 0.909932 1.000 24
   7  -4  -5   76.2784   81.1061    3.9426    0.0000   -4.8277    1.3726    1.5703   -3.0743   6774 % 0.673128 1.000 24
   7   4  -8   29.9600   20.3069   -1.2185    0.0000    9.6531    2.1729    2.1935    4.4008   6781 % 0.759457 1.000 24
   8  -4  -6   33.8733   18.5742    1.0702    0.0000   15.2991    2.0326    2.0606    7.4246   6789 % 0.749170 1.000 24
   8  -1  -7   72.0826   50.5460   -0.5732    0.0000   21.5366    1.3159    1.5004   14.3543   6792 % 0.690227 1.000 24
   8   4  -9   51.3118   41.1619    2.8165    0.0000   10.1499    1.4694    1.5565    6.5212   6797 % 0.839020 1.000 24
   9  -1  -8   67.0507   80.2403   -3.1461    0.0000  -13.1895    1.2863    1.4506   -9.0925   6806 % 0.779115 1.000 24
   9   2  -9   27.2984   18.5418   -0.9201    0.0000    8.7565    2.1375    2.1549    4.0636   6809 % 0.828337 1.000 24
   9   5 -10   29.0500   18.4301   -0.0407    0.0000   10.6198    1.8709    1.8933    5.6091   6812 % 0.960670 1.000 24
  10  -3  -8   29.5127   20.0622   -0.2096    0.0000    9.4506    2.0398    2.0610    4.5853   6817 % 0.875823 1.000 24
  10  -1  -9   30.5450   23.1532    1.5193    0.0000    7.3919    1.9348    1.9588    3.7736   6819 % 0.868182 1.000 24
  10   0  -9   37.9131   24.0593   -0.8975    0.0000   13.8538    1.6841    1.7263    8.0253   6820 % 0.863328 1.000 24
  11  -3  -9   30.0832   21.9563   -0.3407    0.0000    8.1269    1.8997    1.9234    4.2253   6827 % 0.961018 1.000 24
 -11  -3  10   21.0547   12.0499   -0.6369    0.0000    9.0048    2.3154    2.3250    3.8731   6837 % 0.991870 1.000 25
 -11  -1   9   21.2556   11.3710    0.0838    0.0000    9.8846    2.4182    2.4275    4.0719   6839 % 0.925375 1.000 25
 -10  -3   9   31.2922   21.8215    1.3895    0.0000    9.4706    1.8152    1.8419    5.1417   6847 % 0.906077 1.000 25
 -10   0   8   32.4145   25.0368    1.4200    0.0000    7.3777    1.9652    1.9917    3.7042   6850 % 0.831520 1.000 25
 -10   3   7   33.3317   24.5536   -1.1221    0.0000    8.7781    1.7491    1.7806    4.9299   6853 % 0.848233 1.000 25
  -9   1   7   43.6085   28.8196   -3.0554    0.0000   14.7889    1.7095    1.7643    8.3824   6864 % 0.747966 1.000 25
  -9   4   6   46.4790   58.9008   -1.9040    0.0000  -12.4217    1.4759    1.5474   -8.0275   6867 % 0.802680 1.000 25
  -9   7   5   31.3704   17.7178   -1.1233    0.0000   13.6526    1.7867    1.8140    7.5260   6870 % 0.941680 1.000 25
  -8  -5   8   31.4293   25.3484   -0.6114    0.0000    6.0809    1.8359    1.8626    3.2648   6874 % 0.851872 1.000 25
Refinement program                                                                                                 page=  37
structure :                                                                                                15:40:48 12-11-24 

  -8  -4   8   35.1739   46.8081    2.4504    0.0000  -11.6343    1.8366    1.8700   -6.2216   6875 % 0.806255 1.000 25
  -8  -1   7   35.9694   30.2055    0.5732    0.0000    5.7640    1.8585    1.8930    3.0449   6877 % 0.690227 1.000 25
  -8   4   5   48.0021   62.0862    2.1200    0.0000  -14.0841    1.5374    1.6106   -8.7445   6880 % 0.725516 1.000 25
  -8   5   5   53.1216   60.7429    3.3842    0.0000   -7.6213    1.4862    1.5783   -4.8288   6881 % 0.775895 1.000 25
  -7  -4   7   39.9837   24.0275   -1.2586    0.0000   15.9563    1.6757    1.7227    9.2622   6889 % 0.727467 1.000 25
  -7  -1   6   93.5617   64.1436   -3.2364    0.0000   29.4182    1.2478    1.5596   18.8621   6891 % 0.601596 1.000 25
  -7   2   5  110.9120   80.9074   -3.6095    0.0000   30.0048    1.1919    1.6281   18.4288   6893 % 0.593505 1.000 25
  -7   5   4   49.5076   34.2754    0.0050    0.0000   15.2322    1.5412    1.6187    9.4099   6895 % 0.707250 1.000 25
  -6  -7   7   28.0375   20.6674   -1.1944    0.0000    7.3701    1.9349    1.9551    3.7696   6901 % 0.862006 1.000 25
  -6  -3   6   91.6957  104.3070    4.2430    0.0000  -12.6115    1.2481    1.5488   -8.1429   6904 % 0.604691 1.000 25
  -6   3   4  114.4880  126.1710    5.0825    0.0000  -11.6825    1.1779    1.6426   -7.1123   6908 % 0.549753 1.000 25
  -6   8   2   43.4166   38.6898   -1.1073    0.0000    4.7268    1.5121    1.5732    3.0046   6912 % 0.852303 1.000 25
  -5  -6   6   59.9066   76.4402   -2.2033    0.0000  -16.5336    1.3538    1.4804  -11.1683   6916 % 0.734057 1.000 25
  -5   6   2   78.8594   68.9507   -3.8447    0.0000    9.9087    1.2979    1.5187    6.5245   6923 % 0.661335 1.000 25
  -4  -6   5   75.5817   49.3072   -0.9630    0.0000   26.2745    1.2907    1.4957   17.5670   6929 % 0.678229 1.000 25
  -4  -5   5   92.1537   84.7632    4.2620    0.0000    7.3905    1.2425    1.5469    4.7775   6930 % 0.606255 1.000 25
  -4   1   3  134.1140  159.0190    5.3412    0.0000  -24.9047    1.1930    1.7950  -13.8747   6932 % 0.339265 1.000 25
  -4   4   2   96.3032   55.3335    3.4812    0.0000   40.9696    1.3006    1.6183   25.3163   6933 % 0.474670 1.000 25
  -3  -5   4   52.0577   39.4271   -0.0013    0.0000   12.6305    1.6424    1.7229    7.3308   6942 % 0.552098 1.000 25
  -2   2   1  388.1220  517.0010   24.2589    0.0000 -128.8790    1.0588    4.0231  -32.0350   6956 % 0.237335 1.000 25
  -2   7  -1  105.0460   97.6954   -4.7047    0.0000    7.3507    1.1871    1.5851    4.6373   6957 % 0.659188 1.000 25
  -1  -4   2  133.5090  114.1800   -2.0582    0.0000   19.3291    1.1681    1.7739   10.8961   6965 % 0.389924 1.000 25
  -1   8  -2   37.6072   30.2747    1.3879    0.0000    7.3324    1.8720    1.9094    3.8402   6970 % 0.745288 1.000 25
   1 -10   2   19.3054   10.1395   -0.3152    0.0000    9.1659    2.5563    2.5636    3.5755   6979 % 0.926291 1.000 25
   1  -6   1   42.7633   29.5137    0.7979    0.0000   13.2496    1.8287    1.8780    7.0551   6982 % 0.557330 1.000 25
   1   8  -4   60.0991   53.3217    3.7316    0.0000    6.7774    1.4351    1.5559    4.3560   6985 % 0.770395 1.000 25
   2   9  -5   35.5035   42.4123   -2.0411    0.0000   -6.9087    1.7350    1.7710   -3.9011   6997 % 0.882937 1.000 25
   3  -2  -2  120.0940   88.9781    2.1615    0.0000   31.1160    1.3094    1.7767   17.5131   7002 % 0.300441 1.000 25
   3   1  -3  295.6810  341.7460   -9.8542    0.0000  -46.0641    1.0601    3.1411  -14.6649   7003 % 0.284442 1.000 25
   3   4  -4   98.8539   88.9764   -3.5172    0.0000    9.8775    1.2716    1.6106    6.1327   7004 % 0.478719 1.000 25
   3   7  -5   69.8956   78.2004    3.9101    0.0000   -8.3048    1.3341    1.5061   -5.5139   7006 % 0.731477 1.000 25
   3   9  -6   23.0261   30.2146    0.3594    0.0000   -7.1885    2.3430    2.3543   -3.0534   7008 % 0.915906 1.000 25
   4   4  -5   98.0173   73.1840   -0.6989    0.0000   24.8333    1.2278    1.5711   15.8064   7019 % 0.540282 1.000 25
   5  -8  -2   42.2433   33.1889    2.0180    0.0000    9.0545    1.5553    1.6116    5.6182   7027 % 0.820176 1.000 25
   5  -1  -4  136.1280  120.8010    0.3915    0.0000   15.3264    1.1761    1.7990    8.5195   7031 % 0.425748 1.000 25
   5   5  -6  104.3490   98.6681    4.9567    0.0000    5.6808    1.1835    1.5779    3.6003   7034 % 0.668124 1.000 25
   6  -4  -4   36.8171   25.9071   -0.6107    0.0000   10.9100    2.0914    2.1236    5.1375   7043 % 0.600883 1.000 25
   6  -1  -5   64.2651   41.2868   -0.2693    0.0000   22.9783    1.5000    1.6319   14.0807   7045 % 0.513355 1.000 25
   6   2  -6  131.1400  147.7130   -6.0071    0.0000  -16.5722    1.1442    1.7404   -9.5221   7047 % 0.568884 1.000 25
   6   5  -7   29.9065   15.5554   -0.1629    0.0000   14.3511    2.2102    2.2304    6.4344   7050 % 0.735763 1.000 25
   6   7  -8   26.2659   14.8290    0.7588    0.0000   11.4369    2.0883    2.1047    5.4340   7051 % 0.889169 1.000 25
   7  -3  -5   51.2494   35.3794    1.1049    0.0000   15.8700    1.5493    1.6319    9.7252   7059 % 0.627910 1.000 25
   7   0  -6   65.0753   53.9407   -0.1982    0.0000   11.1346    1.3853    1.5306    7.2749   7061 % 0.594569 1.000 25
   7   2  -7   88.0829   71.5045    3.0135    0.0000   16.5784    1.2409    1.5217   10.8945   7062 % 0.654488 1.000 25
   7   7  -9   36.1773   28.4067   -1.8070    0.0000    7.7706    1.5673    1.6085    4.8310   7067 % 0.952907 1.000 25
   8  -7  -5   54.8416   63.1245   -2.4414    0.0000   -8.2829    1.3320    1.4405   -5.7500   7069 % 0.896504 1.000 25
   8   0  -7   74.3855   69.7488   -4.5234    0.0000    4.6367    1.3114    1.5077    3.0753   7075 % 0.684111 1.000 25
   9  -7  -6   24.7730   14.4076   -0.7760    0.0000   10.3653    1.9558    1.9714    5.2579   7081 % 0.960022 1.000 25
   9  -3  -7   57.7070   43.0047    2.6900    0.0000   14.7024    1.3699    1.4864    9.8910   7085 % 0.791637 1.000 25
   9   0  -8   38.1484   16.7174    0.5813    0.0000   21.4310    1.7012    1.7435   12.2920   7088 % 0.773703 1.000 25
   9   3  -9   39.2696   33.7491    1.4358    0.0000    5.5205    1.6858    1.7309    3.1893   7091 % 0.853326 1.000 25
  10  -3  -8   33.4320   42.1284   -0.2096    0.0000   -8.6964    1.7289    1.7609   -4.9386   7097 % 0.875823 1.000 25
Refinement program                                                                                                 page=  38
structure :                                                                                                15:40:48 12-11-24 

  11  -5  -8   34.0808   40.3100    2.3012    0.0000   -6.2293    1.6901    1.7241   -3.6130   7105 % 1.002056 1.000 25
  11  -3  -9   24.1330   10.1725   -0.3407    0.0000   13.9605    2.0408    2.0550    6.7934   7108 % 0.961018 1.000 25
  11   0 -10   40.9805   53.5864   -2.3644    0.0000  -12.6059    1.5129    1.5674   -8.0424   7112 % 0.952977 1.000 25
  11   1 -10   27.0130   20.0589    0.8961    0.0000    6.9541    1.9750    1.9934    3.4886   7113 % 0.957377 1.000 25
 -11   5   7   17.3349    8.7481   -0.4215    0.0000    8.5868    2.8267    2.8320    3.0321   7128 % 0.978034 1.000 26
 -10   0   8   47.3614   27.7427    1.4200    0.0000   19.6186    1.5424    1.6135   12.1593   7135 % 0.831520 1.000 26
 -10   2   7   54.4931   59.4996   -1.5411    0.0000   -5.0065    1.3993    1.5016   -3.3340   7136 % 0.823090 1.000 26
 -10   6   6   47.0903   27.8934    1.9094    0.0000   19.1970    1.4260    1.5017   12.7833   7139 % 0.951418 1.000 26
  -9  -6   9   25.8766   10.7252   -0.5986    0.0000   15.1514    1.9052    1.9227    7.8803   7141 % 0.977285 1.000 26
  -9  -3   8   42.1485   49.5429   -2.3693    0.0000   -7.3944    1.6940    1.7457   -4.2359   7144 % 0.821131 1.000 26
  -9   0   7   29.5432   17.6893    0.9910    0.0000   11.8539    2.2154    2.2350    5.3037   7147 % 0.742327 1.000 26
  -9   3   6   37.1349   25.9621   -0.9005    0.0000   11.1728    1.7706    1.8091    6.1759   7149 % 0.765157 1.000 26
  -9   6   5   42.7750   58.9313    1.6424    0.0000  -16.1563    1.5324    1.5910  -10.1547   7152 % 0.881761 1.000 26
  -8  -6   8   28.2347   18.6695   -1.0754    0.0000    9.5652    2.0648    2.0840    4.5897   7156 % 0.904508 1.000 26
  -8   4   5   51.2533   34.6222    2.1200    0.0000   16.6310    1.5131    1.5975   10.4105   7165 % 0.725516 1.000 26
  -7  -5   7   74.0608   65.7526   -3.2720    0.0000    8.3082    1.3043    1.4999    5.5391   7174 % 0.777720 1.000 26
  -7  -1   6  121.8810   69.8420   -3.2364    0.0000   52.0387    1.1409    1.6695   31.1711   7177 % 0.601596 1.000 26
  -7   2   5  108.7310   94.0739   -3.6095    0.0000   14.6570    1.1919    1.6134    9.0847   7179 % 0.593505 1.000 26
  -7   5   4   73.8925   83.6845    0.0050    0.0000   -9.7920    1.3100    1.5040   -6.5105   7181 % 0.707250 1.000 26
  -6  -8   7   25.9152   17.5143    0.3635    0.0000    8.4010    2.1146    2.1304    3.9434   7185 % 0.932266 1.000 26
  -6  -7   7   29.6496   21.2977   -1.1944    0.0000    8.3520    2.0506    2.0719    4.0310   7186 % 0.862006 1.000 26
  -6  -4   6   53.4303   34.3875    2.4935    0.0000   19.0428    1.6405    1.7253   11.0376   7188 % 0.651523 1.000 26
  -6  -1   5   81.7612   57.2294    0.2693    0.0000   24.5319    1.3613    1.5879   15.4488   7190 % 0.513355 1.000 26
  -6   5   3   48.8037   40.0025    1.5404    0.0000    8.8012    1.6372    1.7084    5.1518   7194 % 0.643819 1.000 26
  -5  -7   6   58.7733   45.1553   -2.4227    0.0000   13.6180    1.4190    1.5359    8.8664   7202 % 0.805045 1.000 26
  -5  -3   5  126.4060  115.0260   -4.8206    0.0000   11.3800    1.1665    1.7200    6.6161   7205 % 0.526343 1.000 26
  -5   3   3  129.5610  151.5350    7.2549    0.0000  -21.9747    1.1624    1.7406  -12.6247   7206 % 0.475709 1.000 26
  -5   6   2   71.5024   78.9380   -3.8447    0.0000   -7.4355    1.3272    1.5076   -4.9321   7208 % 0.661335 1.000 26
  -5   8   1   39.1459   24.1470   -0.5727    0.0000   14.9988    1.6477    1.6935    8.8565   7209 % 0.814356 1.000 26
  -4  -6   5   43.5615   25.7156   -0.9630    0.0000   17.8459    1.7447    1.7982    9.9242   7213 % 0.678229 1.000 26
  -3 -10   5   26.3211   14.4461    1.4167    0.0000   11.8750    2.0820    2.0986    5.6587   7223 % 0.981675 1.000 26
  -3  -9   5   42.6954   35.6693   -1.3065    0.0000    7.0261    1.5552    1.6127    4.3566   7224 % 0.896661 1.000 26
  -3  -5   4   40.9951   34.4471   -0.0013    0.0000    6.5481    1.9734    2.0155    3.2488   7227 % 0.552098 1.000 26
  -3   4   1   90.0938   80.7131   -3.4055    0.0000    9.3808    1.3181    1.5966    5.8756   7229 % 0.426152 1.000 26
  -2  -9   4   28.0268   19.3933    0.7219    0.0000    8.6335    2.0891    2.1078    4.0960   7234 % 0.866624 1.000 26
  -2   2   1  379.0840  493.7100   24.2589    0.0000 -114.6260    1.0639    3.9373  -29.1128   7239 % 0.237335 1.000 26
  -1  -8   3   39.7945   22.3455   -1.5556    0.0000   17.4490    1.7829    1.8268    9.5518   7246 % 0.755851 1.000 26
  -1  -4   2   84.3380   57.0079   -2.0582    0.0000   27.3301    1.4649    1.6904   16.1682   7248 % 0.389924 1.000 26
  -1  10  -3   36.9459   30.8222    0.9769    0.0000    6.1237    1.6416    1.6827    3.6393   7253 % 0.934810 1.000 26
   0  -7   2   49.8588   36.7777    2.8009    0.0000   13.0811    1.6577    1.7310    7.5568   7255 % 0.651539 1.000 26
   1  -6   1   53.4603   38.8652    0.7979    0.0000   14.5951    1.6517    1.7361    8.4071   7263 % 0.557330 1.000 26
   1   6  -3   81.1043   75.7199    2.7206    0.0000    5.3844    1.3014    1.5334    3.5113   7265 % 0.579642 1.000 26
   2   1  -2  361.1140  380.9590   12.9151    0.0000  -19.8458    1.0418    3.7584   -5.2804   7274 % 0.201564 1.000 26
   2   4  -3  143.5880  131.0720    5.2333    0.0000   12.5155    1.1477    1.8382    6.8085   7275 % 0.427259 1.000 26
   2   9  -5   49.8949   42.0726   -2.0411    0.0000    7.8223    1.4120    1.4975    5.2235   7279 % 0.882937 1.000 26
   3  -5  -1  161.9080  205.3660   -8.5036    0.0000  -43.4572    1.1105    1.9633  -22.1345   7283 % 0.507194 1.000 26
   3   4  -4  120.2020  132.0490   -3.5172    0.0000  -11.8473    1.1818    1.6856   -7.0283   7287 % 0.478719 1.000 26
   3   7  -5   57.3620   69.4910    3.9101    0.0000  -12.1290    1.5123    1.6175   -7.4988   7290 % 0.731477 1.000 26
   3   9  -6   32.5669   14.2958    0.3594    0.0000   18.2710    1.7932    1.8226   10.0249   7292 % 0.915906 1.000 26
   4  -4  -2  100.1550   60.1772    3.4812    0.0000   39.9776    1.2795    1.6249   24.6033   7299 % 0.474670 1.000 26
   4   2  -4   97.5305   89.8304   -2.1322    0.0000    7.7001    1.2934    1.6199    4.7533   7300 % 0.403127 1.000 26
   4   5  -5   68.9630   63.2961    4.2620    0.0000    5.6669    1.4008    1.5613    3.6296   7302 % 0.606255 1.000 26
Refinement program                                                                                                 page=  39
structure :                                                                                                15:40:48 12-11-24 

   5  -4  -3   59.0940   66.4868   -2.7476    0.0000   -7.3928    1.5425    1.6518   -4.4757   7311 % 0.533976 1.000 26
   5   2  -5  116.4080  107.2570   -4.2568    0.0000    9.1516    1.1795    1.6572    5.5224   7315 % 0.484783 1.000 26
   5   5  -6   89.7413   82.4348    4.9567    0.0000    7.3065    1.2285    1.5214    4.8025   7317 % 0.668124 1.000 26
   6  -7  -3   22.2239   35.1611   -1.1263    0.0000  -12.9372    2.7853    2.7941   -4.6301   7325 % 0.784990 1.000 26
   6  -3  -4  134.4130  140.9290    5.0825    0.0000   -6.5159    1.1111    1.7439   -3.7363   7328 % 0.549753 1.000 26
   6   0  -5   83.5620   59.9008   -1.5185    0.0000   23.6612    1.2948    1.5411   15.3538   7330 % 0.505103 1.000 26
   6   5  -7   28.3496   14.2257   -0.1629    0.0000   14.1239    2.1376    2.1563    6.5500   7333 % 0.735763 1.000 26
   6   8  -8   33.8482   20.4910   -2.2050    0.0000   13.3572    1.7091    1.7423    7.6664   7336 % 0.957438 1.000 26
   7   0  -6   53.1846   45.1232   -0.1982    0.0000    8.0614    1.5192    1.6096    5.0082   7344 % 0.594569 1.000 26
   7   3  -7   88.6724   74.0331    3.8291    0.0000   14.6393    1.2146    1.5038    9.7347   7346 % 0.685841 1.000 26
   7   6  -8   23.5266   16.2991    0.2699    0.0000    7.2275    2.3293    2.3411    3.0872   7349 % 0.863055 1.000 26
   8  -6  -5   35.0186   50.2832   -1.5755    0.0000  -15.2646    1.7591    1.7936   -8.5107   7355 % 0.833344 1.000 26
   8  -3  -6   33.5544   24.9840    1.5772    0.0000    8.5704    1.9670    1.9954    4.2952   7358 % 0.708819 1.000 26
   8   0  -7  109.4960  115.7930   -4.5234    0.0000   -6.2973    1.1480    1.5864   -3.9694   7360 % 0.684111 1.000 26
   8   3  -8   41.9559   33.6244   -0.5460    0.0000    8.3315    1.6017    1.6557    5.0320   7362 % 0.768905 1.000 26
   8   4  -8   30.9451   38.0867    2.4504    0.0000   -7.1416    2.0084    2.0321   -3.5144   7363 % 0.806255 1.000 26
   9   1  -8   61.2895   70.9563    3.1461    0.0000   -9.6669    1.3559    1.4880   -6.4967   7375 % 0.779115 1.000 26
   9   4  -9   22.5433   11.0100    0.9442    0.0000   11.5333    2.3155    2.3265    4.9574   7378 % 0.887128 1.000 26
  10   1  -9   27.0998   18.6271   -1.5193    0.0000    8.4727    2.0498    2.0677    4.0977   7388 % 0.868182 1.000 26
  11  -5  -8   32.5177   22.6806    2.3012    0.0000    9.8371    1.7667    1.7964    5.4760   7392 % 1.002056 1.000 26
  11  -4  -8   22.7662   14.9523    0.3007    0.0000    7.8140    2.2446    2.2561    3.4635   7393 % 0.963575 1.000 26
  11  -1  -9   22.3047   14.4416   -0.0838    0.0000    7.8631    2.2058    2.2171    3.5466   7396 % 0.925375 1.000 26
  11   1 -10   24.7629   17.8149    0.8961    0.0000    6.9480    2.0858    2.1004    3.3079   7399 % 0.957377 1.000 26
 -12  -1   9   18.1549    9.1213    0.1124    0.0000    9.0336    2.6467    2.6529    3.4052   7402 % 0.984209 1.000 27
 -11   1   8   43.8691   36.7001    3.0839    0.0000    7.1690    1.5797    1.6395    4.3727   7412 % 0.895773 1.000 27
 -11   4   7   20.4695   12.6562    0.3169    0.0000    7.8133    2.4964    2.5048    3.1193   7415 % 0.938568 1.000 27
 -10  -2   8   50.6764   55.7207   -2.1884    0.0000   -5.0443    1.4227    1.5103   -3.3399   7421 % 0.851495 1.000 27
  -9  -1   7   57.5743   52.2657    3.0554    0.0000    5.3086    1.4486    1.5588    3.4056   7435 % 0.747966 1.000 27
  -9   2   6   67.3365   46.8647    1.9163    0.0000   20.4718    1.2913    1.4563   14.0574   7437 % 0.737186 1.000 27
  -9   5   5   34.3657   43.6589    1.2850    0.0000   -9.2932    1.9016    1.9324   -4.8091   7439 % 0.827680 1.000 27
  -9   6   5   54.2614   66.0984    1.6424    0.0000  -11.8370    1.3711    1.4746   -8.0273   7440 % 0.881761 1.000 27
  -8  -3   7   26.3363   18.6180   -0.3866    0.0000    7.7183    2.4206    2.4349    3.1699   7446 % 0.737325 1.000 27
  -8   3   5  104.3910  115.4900   -5.1199    0.0000  -11.0996    1.1601    1.5606   -7.1124   7450 % 0.683770 1.000 27
  -7  -6   7   38.0618   25.0721    1.4239    0.0000   12.9897    1.6644    1.7074    7.6080   7458 % 0.835044 1.000 27
  -7  -2   6   41.6185   34.2491    0.7528    0.0000    7.3694    1.8946    1.9398    3.7991   7461 % 0.622198 1.000 27
  -7   1   5   56.3436   66.5162   -1.8819    0.0000  -10.1726    1.5015    1.6037   -6.3431   7462 % 0.571870 1.000 27
  -7   4   4  106.3770  116.1940    5.8631    0.0000   -9.8166    1.2037    1.6064   -6.1109   7464 % 0.651584 1.000 27
  -6  -5   6   58.1472   68.0103   -3.1770    0.0000   -9.8631    1.4618    1.5732   -6.2694   7472 % 0.707193 1.000 27
  -6   5   3   38.8252   30.0177    1.5404    0.0000    8.8076    1.9098    1.9489    4.5192   7478 % 0.643819 1.000 27
  -5  -9   6   30.4171   39.3179    1.8421    0.0000   -8.9008    1.8213    1.8466   -4.8202   7483 % 0.957622 1.000 27
  -5  -8   6   32.9105   20.1318    1.1938    0.0000   12.7787    1.7198    1.7510    7.2978   7484 % 0.879866 1.000 27
  -5  -4   5   47.6277   39.3332   -0.0407    0.0000    8.2945    1.7574    1.8208    4.5555   7487 % 0.579541 1.000 27
  -5   3   3  134.9660  128.6970    7.2549    0.0000    6.2690    1.1588    1.7789    3.5241   7491 % 0.475709 1.000 27
  -5   6   2   87.2147   92.9269   -3.8447    0.0000   -5.7122    1.2360    1.5128   -3.7760   7493 % 0.661335 1.000 27
  -5   8   1   27.7254   16.7780   -0.5727    0.0000   10.9475    2.1388    2.1567    5.0760   7494 % 0.814356 1.000 27
  -3  -6   4   52.3441   41.4331    0.7405    0.0000   10.9110    1.5971    1.6807    6.4919   7511 % 0.630286 1.000 27
  -3   1   2  115.0020  107.0140    1.7663    0.0000    7.9882    1.3000    1.7357    4.6024   7514 % 0.255052 1.000 27
  -3   4   1  101.7300   81.9012   -3.4055    0.0000   19.8289    1.2538    1.6146   12.2810   7515 % 0.426152 1.000 27
  -2  -9   4   25.4047   18.2236    0.7219    0.0000    7.1811    2.1709    2.1857    3.2855   7519 % 0.866624 1.000 27
  -2  -5   3  138.2510  120.9420    6.8445    0.0000   17.3087    1.1432    1.7940    9.6484   7522 % 0.508124 1.000 27
  -2   8  -1   56.6498   71.3632    3.2780    0.0000  -14.7134    1.4572    1.5634   -9.4109   7526 % 0.748729 1.000 27
  -1  -9   3   25.8050   16.1369    0.1394    0.0000    9.6681    2.1333    2.1489    4.4992   7530 % 0.845095 1.000 27
Refinement program                                                                                                 page=  40
structure :                                                                                                15:40:48 12-11-24 

  -1  -8   3   39.8334   26.9351   -1.5556    0.0000   12.8983    1.6770    1.7236    7.4832   7531 % 0.755851 1.000 27
  -1  -4   2   78.4474   68.9427   -2.0582    0.0000    9.5047    1.4819    1.6767    5.6686   7534 % 0.389924 1.000 27
   0  -8   2   63.6365   28.7859   -1.3588    0.0000   34.8505    1.3585    1.5002   23.2312   7541 % 0.742004 1.000 27
   0  -7   2   67.3884   82.8468    2.8009    0.0000  -15.4584    1.3934    1.5478   -9.9873   7542 % 0.651539 1.000 27
   1  -7   1   73.3907   41.7672    1.4372    0.0000   31.6235    1.3149    1.5058   21.0007   7549 % 0.647977 1.000 27
   1  -6   1   43.4891   31.5614    0.7979    0.0000   11.9277    1.8085    1.8601    6.4126   7550 % 0.557330 1.000 27
   1   4  -2  134.8900  111.4450   -2.0582    0.0000   23.4453    1.1761    1.7897   13.1005   7551 % 0.389924 1.000 27
   2 -10   1   24.7103   11.0896   -1.6561    0.0000   13.6207    2.2319    2.2455    6.0658   7557 % 0.929062 1.000 27
   2  -9   1   31.8685   20.8408    1.0908    0.0000   11.0277    1.9063    1.9327    5.7057   7558 % 0.838732 1.000 27
   2   4  -3  119.7170  110.3590    5.2333    0.0000    9.3582    1.2054    1.6988    5.5086   7562 % 0.427259 1.000 27
   2   9  -5   39.2212   25.9320   -2.0411    0.0000   13.2891    1.6152    1.6621    7.9952   7566 % 0.882937 1.000 27
   2  10  -5   18.9816    9.5450   -0.3252    0.0000    9.4366    2.5735    2.5805    3.6568   7567 % 0.969156 1.000 27
   3  -5  -1  154.4310  146.8470   -8.5036    0.0000    7.5844    1.1180    1.9065    3.9781   7570 % 0.507194 1.000 27
   3   8  -5   52.0481   56.8225   -3.1391    0.0000   -4.7745    1.4439    1.5348   -3.1108   7576 % 0.813096 1.000 27
   4  -8  -1   27.9964   36.2505    2.3653    0.0000   -8.2541    2.2539    2.2712   -3.6343   7581 % 0.786900 1.000 27
   4  -4  -2   85.7176   54.3240    3.4812    0.0000   31.3935    1.3755    1.6207   19.3706   7584 % 0.474670 1.000 27
   4   5  -5   82.4391  101.2080    4.2620    0.0000  -18.7686    1.2822    1.5243  -12.3128   7587 % 0.606255 1.000 27
   5  -8  -2   29.6766   43.1416    2.0180    0.0000  -13.4650    2.1852    2.2053   -6.1058   7594 % 0.820176 1.000 27
   5  -7  -2   42.9069   25.3472   -2.7426    0.0000   17.5597    1.6874    1.7411   10.0856   7595 % 0.739339 1.000 27
   5   0  -4  281.4450  328.1160  -15.5043    0.0000  -46.6707    1.0608    3.0077  -15.5170   7599 % 0.415760 1.000 27
   5   6  -6   46.6830   57.6836   -2.2033    0.0000  -11.0006    1.6344    1.6998   -6.4718   7602 % 0.734057 1.000 27
   5   8  -7   31.9468   20.3922    0.5043    0.0000   11.5547    1.7670    1.7956    6.4348   7603 % 0.902989 1.000 27
   6  -7  -3   38.1392   56.1053   -1.1263    0.0000  -17.9660    1.7528    1.7938  -10.0156   7607 % 0.784990 1.000 27
   6  -3  -4  114.7570  126.8980    5.0825    0.0000  -12.1409    1.2004    1.6607   -7.3109   7610 % 0.549753 1.000 27
   6   0  -5   66.1264   59.3389   -1.5185    0.0000    6.7875    1.5659    1.6998    3.9931   7612 % 0.505103 1.000 27
   6   3  -6  101.0420  108.3100    4.2430    0.0000   -7.2677    1.2005    1.5691   -4.6317   7614 % 0.604691 1.000 27
   7  -9  -3   19.8343    9.3178   -0.4764    0.0000   10.5165    2.2789    2.2875    4.5974   7619 % 0.973989 1.000 27
   7  -2  -5  170.3880  199.4370   -3.6095    0.0000  -29.0489    1.0822    2.0185  -14.3912   7625 % 0.593505 1.000 27
   7   1  -6  101.5070   65.0577   -3.2364    0.0000   36.4490    1.1792    1.5559   23.4257   7627 % 0.601596 1.000 27
   7   4  -7   43.0964   32.9757   -1.2586    0.0000   10.1207    1.7101    1.7636    5.7387   7629 % 0.727467 1.000 27
   8  -5  -5   68.1337   48.0708    3.3842    0.0000   20.0629    1.2806    1.4505   13.8313   7636 % 0.775895 1.000 27
   8   4  -8   40.9829   70.0121    2.4504    0.0000  -29.0292    1.6861    1.7352  -16.7300   7643 % 0.806255 1.000 27
  10  -4  -7   29.1119   23.0413    1.4776    0.0000    6.0706    1.9202    1.9421    3.1258   7662 % 0.882230 1.000 27
  11   0  -9   28.7559   19.8628    0.5905    0.0000    8.8931    1.8501    1.8723    4.7499   7676 % 0.920823 1.000 27
 -12   2   8   32.9848   61.0860    1.3172    0.0000  -28.1012    1.7084    1.7399  -16.1509   7686 % 0.969522 1.000 28
 -10  -2   8   50.7642   57.6975   -2.1884    0.0000   -6.9333    1.4183    1.5064   -4.6025   7703 % 0.851495 1.000 28
 -10   1   7   36.0264   26.6717    0.8351    0.0000    9.3547    1.7459    1.7827    5.2474   7706 % 0.807628 1.000 28
  -9  -6   8   30.5008   24.6747    0.3247    0.0000    5.8261    1.8000    1.8256    3.1913   7713 % 0.949303 1.000 28
  -9  -5   8   28.4113   37.2693    2.4529    0.0000   -8.8580    2.0872    2.1064   -4.2052   7714 % 0.899293 1.000 28
  -9  -1   7   51.0274   61.5354    3.0554    0.0000  -10.5079    1.5453    1.6273   -6.4572   7718 % 0.747966 1.000 28
  -9   2   6   49.9650   36.7872    1.9163    0.0000   13.1778    1.5221    1.6020    8.2259   7720 % 0.737186 1.000 28
  -9   8   4   23.6178    9.9069   -0.0575    0.0000   13.7109    2.1679    2.1807    6.2874   7726 % 0.992113 1.000 28
  -8  -4   7   58.3695   69.0065   -3.3492    0.0000  -10.6370    1.4434    1.5569   -6.8320   7729 % 0.776196 1.000 28
  -8  -1   6  111.8710   89.9994    1.8866    0.0000   21.8719    1.1326    1.5919   13.7394   7731 % 0.659688 1.000 28
  -8   3   5   82.4700   69.7015   -5.1199    0.0000   12.7685    1.2665    1.5114    8.4483   7734 % 0.683770 1.000 28
  -7  -8   7   38.4200   31.8009   -0.7748    0.0000    6.6191    1.5929    1.6386    4.0395   7740 % 0.965724 1.000 28
  -7   4   4   98.0306  109.2430    5.8631    0.0000  -11.2122    1.1986    1.5484   -7.2410   7749 % 0.651584 1.000 28
  -6  -2   5   77.2936   84.0274    3.9957    0.0000   -6.7338    1.3468    1.5528   -4.3364   7759 % 0.537351 1.000 28
  -5  -8   6   35.7827   18.8984    1.1938    0.0000   16.8843    1.7690    1.8048    9.3550   7769 % 0.879866 1.000 28
  -5   5   2  140.7610  131.8940    5.5292    0.0000    8.8673    1.0987    1.7856    4.9659   7776 % 0.587294 1.000 28
  -4  -7   5   51.2913   40.1609   -0.3884    0.0000   11.1304    1.4769    1.5634    7.1194   7783 % 0.754488 1.000 28
  -4  -4   4   79.2250   71.2952    1.0522    0.0000    7.9298    1.3847    1.5953    4.9708   7784 % 0.513191 1.000 28
Refinement program                                                                                                 page=  41
structure :                                                                                                15:40:48 12-11-24 

  -4   0   3  126.6840  109.2200   -2.4668    0.0000   17.4643    1.1896    1.7378   10.0496   7786 % 0.326643 1.000 28
  -4   3   2  115.4580  110.1180    3.3410    0.0000    5.3401    1.2256    1.6838    3.1715   7787 % 0.408020 1.000 28
  -4   6   1   91.5707  110.3950   -4.2849    0.0000  -18.8240    1.2307    1.5340  -12.2710   7789 % 0.619587 1.000 28
  -3  -6   4   76.8882   61.8741    0.7405    0.0000   15.0142    1.3253    1.5322    9.7992   7796 % 0.630286 1.000 28
  -3   1   2  141.4640  134.7660    1.7663    0.0000    6.6977    1.2017    1.8562    3.6083   7798 % 0.255052 1.000 28
  -3   4   1   76.6479   55.2132   -3.4055    0.0000   21.4347    1.4045    1.6000   13.3966   7799 % 0.426152 1.000 28
  -2  -9   4   27.8962   16.3521    0.7219    0.0000   11.5442    2.0612    2.0800    5.5501   7803 % 0.866624 1.000 28
  -2  -6   3   67.4767   52.9443   -0.6163    0.0000   14.5323    1.4331    1.5840    9.1745   7806 % 0.592148 1.000 28
  -1  -8   3   43.2366   27.3042   -1.5556    0.0000   15.9323    1.5924    1.6501    9.6556   7816 % 0.755851 1.000 28
  -1   8  -2   27.0333   36.8687    1.3879    0.0000   -9.8354    2.2306    2.2469   -4.3773   7821 % 0.745288 1.000 28
   0  -8   2   42.5911   34.9971   -1.3588    0.0000    7.5939    1.7363    1.7878    4.2477   7825 % 0.742004 1.000 28
   0  -7   2   63.1348   53.1714    2.8009    0.0000    9.9634    1.4168    1.5511    6.4234   7826 % 0.651539 1.000 28
   1  -7   1   65.9515   58.6191    1.4372    0.0000    7.3324    1.3897    1.5382    4.7668   7832 % 0.647977 1.000 28
   1  -6   1   50.2474   30.9201    0.7979    0.0000   19.3273    1.7294    1.8010   10.7317   7833 % 0.557330 1.000 28
   1   4  -2  148.8860  122.2210   -2.0582    0.0000   26.6644    1.1358    1.8726   14.2392   7834 % 0.389924 1.000 28
   1  10  -4   36.5144   47.1296   -2.3909    0.0000  -10.6152    1.7199    1.7582   -6.0375   7838 % 0.946609 1.000 28
   2  -9   1   41.1133   33.4559    1.0908    0.0000    7.6573    1.6467    1.6972    4.5117   7840 % 0.838732 1.000 28
   2  -6   0   85.8149   67.8948    2.5341    0.0000   17.9201    1.3057    1.5625   11.4691   7841 % 0.567538 1.000 28
   3  -5  -1  162.2960  222.7170   -8.5036    0.0000  -60.4213    1.1131    1.9680  -30.7021   7851 % 0.507194 1.000 28
   3  -1  -2  117.9290  111.5890    1.7663    0.0000    6.3403    1.2724    1.7348    3.6547   7853 % 0.255052 1.000 28
   3   5  -4   51.8131   45.5851   -0.0013    0.0000    6.2280    1.6202    1.7011    3.6612   7854 % 0.552098 1.000 28
   3  10  -6   22.3942   13.4503    0.2786    0.0000    8.9439    2.2238    2.2350    4.0017   7859 % 0.999284 1.000 28
   4  -8  -1   33.5738   17.8079    2.3653    0.0000   15.7659    1.9748    2.0031    7.8708   7862 % 0.786900 1.000 28
   4  -4  -2  108.7160   68.5478    3.4812    0.0000   40.1679    1.2491    1.6560   24.2564   7865 % 0.474670 1.000 28
   4   3  -4  181.1050  213.9510    7.3120    0.0000  -32.8463    1.0963    2.1170  -15.5152   7868 % 0.452254 1.000 28
   4   6  -5   41.4319   33.0575   -0.9630    0.0000    8.3743    1.7414    1.7900    4.6783   7870 % 0.678229 1.000 28
   5  -7  -2   44.9222   25.3937   -2.7426    0.0000   19.5285    1.7107    1.7687   11.0409   7876 % 0.739339 1.000 28
   5  -3  -3  116.0930  125.5430    7.2549    0.0000   -9.4502    1.2223    1.6858   -5.6059   7879 % 0.475709 1.000 28
   5   0  -4  277.0400  320.9670  -15.5043    0.0000  -43.9272    1.0563    2.9650  -14.8155   7880 % 0.415760 1.000 28
   6  -7  -3   43.6990   77.1615   -1.1263    0.0000  -33.4626    1.6762    1.7323  -19.3172   7890 % 0.784990 1.000 28
   6  -2  -4   63.3498   46.2936   -0.5242    0.0000   17.0562    1.4949    1.6236   10.5054   7894 % 0.510104 1.000 28
   6   1  -5   50.2504   36.0278    0.2693    0.0000   14.2226    1.7940    1.8631    7.6340   7895 % 0.513355 1.000 28
   6   4  -6   55.2042   44.0023    2.4935    0.0000   11.2019    1.5108    1.6085    6.9644   7897 % 0.651523 1.000 28
   6   7  -7   31.8842   25.5035   -1.1944    0.0000    6.3806    1.7877    1.8159    3.5137   7900 % 0.862006 1.000 28
   7   5  -7   54.1950   48.6076   -3.2720    0.0000    5.5874    1.4134    1.5138    3.6911   7913 % 0.777720 1.000 28
   7   7  -8   46.2558   56.6198   -0.8363    0.0000  -10.3640    1.5101    1.5793   -6.5622   7914 % 0.924187 1.000 28
   8  -5  -5   62.6833   76.1814    3.3842    0.0000  -13.4980    1.3656    1.5026   -8.9832   7919 % 0.775895 1.000 28
   8  -4  -5   55.5239   65.9265    2.1200    0.0000  -10.4026    1.4624    1.5643   -6.6501   7920 % 0.725516 1.000 28
   8  -1  -6   48.0697   35.6427   -1.8866    0.0000   12.4271    1.6507    1.7193    7.2280   7922 % 0.659688 1.000 28
   8   2  -7  157.8200  144.6690    4.4717    0.0000   13.1516    1.0803    1.9126    6.8764   7925 % 0.708256 1.000 28
   8   5  -8   26.6871   14.7153   -0.6114    0.0000   11.9718    2.1509    2.1673    5.5237   7928 % 0.851872 1.000 28
   9  -4  -6   40.4438   32.2924   -1.9040    0.0000    8.1514    1.7333    1.7798    4.5799   7934 % 0.802680 1.000 28
   9  -1  -7  100.0820   91.2973   -3.0554    0.0000    8.7846    1.1645    1.5355    5.7210   7936 % 0.747966 1.000 28
   9   5  -9   47.7787   37.4513   -1.3753    0.0000   10.3274    1.4117    1.4904    6.9293   7941 % 0.928782 1.000 28
  10  -3  -7   42.3698   28.8220   -1.1221    0.0000   13.5478    1.5801    1.6360    8.2813   7946 % 0.848233 1.000 28
  12  -2  -9   29.5956   18.9963    0.4874    0.0000   10.5993    1.8567    1.8801    5.6375   7963 % 0.996936 1.000 28
 -12   1   8   27.7128   33.8053    0.2964    0.0000   -6.0925    1.8764    1.8967   -3.2121   7968 % 0.956430 1.000 29
 -11  -2   8   28.5710   20.1785   -0.9671    0.0000    8.3925    1.9303    1.9513    4.3010   7974 % 0.909738 1.000 29
 -10  -3   8   43.6658   16.7753    0.2096    0.0000   26.8905    1.4828    1.5458   17.3957   7986 % 0.875823 1.000 29
  -9  -3   7   44.2685   38.9179   -2.6900    0.0000    5.3506    1.5892    1.6497    3.2434   7998 % 0.791637 1.000 29
  -9  -2   7   50.8016   42.4888   -0.3440    0.0000    8.3127    1.4675    1.5529    5.3530   7999 % 0.764635 1.000 29
  -9   1   6   31.1705   53.8098   -0.1014    0.0000  -22.6394    2.0436    2.0672  -10.9515   8001 % 0.719881 1.000 29
Refinement program                                                                                                 page=  42
structure :                                                                                                15:40:48 12-11-24 

  -8  -6   7   70.4266   80.0750    2.4325    0.0000   -9.6484    1.2438    1.4294   -6.7500   8008 % 0.877820 1.000 29
  -8  -5   7   37.6829   26.8421    0.4876    0.0000   10.8408    1.7422    1.7825    6.0819   8009 % 0.823480 1.000 29
  -8  -1   6   84.9482   61.7276    1.8866    0.0000   23.2206    1.2296    1.4945   15.5376   8012 % 0.659688 1.000 29
  -8   5   4   50.1288   39.8522   -1.8728    0.0000   10.2766    1.4872    1.5694    6.5482   8015 % 0.757280 1.000 29
  -8   8   3   27.5953   41.4488    0.7580    0.0000  -13.8535    2.0438    2.0624   -6.7172   8018 % 0.937576 1.000 29
  -7  -8   7   33.1949   21.1941   -0.7748    0.0000   12.0008    1.6494    1.6824    7.1330   8019 % 0.965724 1.000 29
  -7  -4   6   37.7968   26.3689   -0.1169    0.0000   11.4279    1.9208    1.9576    5.8376   8022 % 0.698559 1.000 29
  -7   0   5  109.1040  125.7780    6.2462    0.0000  -16.6740    1.1778    1.6055  -10.3857   8025 % 0.564474 1.000 29
  -7   6   3   52.7769   61.0115    2.4973    0.0000   -8.2346    1.4874    1.5783   -5.2175   8028 % 0.755283 1.000 29
  -6  -6   6   57.0745   51.6372   -2.4990    0.0000    5.4373    1.3982    1.5102    3.6005   8035 % 0.769787 1.000 29
  -6  -3   5   94.9900   86.0453   -1.7824    0.0000    8.9447    1.2491    1.5692    5.7000   8037 % 0.575125 1.000 29
  -6   7   2   48.0677   36.4006   -2.1572    0.0000   11.6671    1.4448    1.5227    7.6621   8042 % 0.774825 1.000 29
  -5  -5   5   51.4218   43.9056    1.7392    0.0000    7.5162    1.6034    1.6838    4.4637   8049 % 0.641489 1.000 29
  -5   2   3  109.9970  120.9420    4.6625    0.0000  -10.9449    1.2059    1.6322   -6.7054   8051 % 0.429274 1.000 29
  -5   8   1   29.1153   54.8644   -0.5727    0.0000  -25.7491    1.9612    1.9827  -12.9871   8055 % 0.814356 1.000 29
  -4  -9   5   41.4934   35.5500    1.6448    0.0000    5.9434    1.5774    1.6310    3.6440   8058 % 0.915530 1.000 29
  -4  -8   5   56.5844   32.7246    0.1130    0.0000   23.8598    1.3590    1.4721   16.2078   8059 % 0.833858 1.000 29
  -4  -4   4   82.2508   68.0000    1.0522    0.0000   14.2508    1.3653    1.5939    8.9406   8062 % 0.513191 1.000 29
  -4   3   2   95.3981   86.5737    3.3410    0.0000    8.8244    1.2914    1.6056    5.4961   8065 % 0.408020 1.000 29
  -4   6   1   83.9279   88.7896   -4.2849    0.0000   -4.8617    1.2850    1.5348   -3.1676   8066 % 0.619587 1.000 29
  -3  -7   4   41.9571   17.8804    0.5740    0.0000   24.0767    1.7256    1.7758   13.5579   8072 % 0.711701 1.000 29
  -3  -3   3  206.3690  214.5300   10.1595    0.0000   -8.1609    1.0808    2.3296   -3.5031   8075 % 0.384893 1.000 29
  -3   4   1   88.8836   69.1122   -3.4055    0.0000   19.7714    1.2972    1.5725   12.5732   8077 % 0.426152 1.000 29
  -3  10  -1   18.2975   10.0985    0.2645    0.0000    8.1990    2.5851    2.5915    3.1638   8079 % 0.942114 1.000 29
  -2 -10   4   25.3121    7.4120   -0.2064    0.0000   17.9001    2.0129    2.0287    8.8233   8080 % 0.954318 1.000 29
  -2  -2   2  221.0320  253.7140   -2.3887    0.0000  -32.6825    1.0892    2.4641  -13.2634   8085 % 0.256596 1.000 29
  -1  -9   3   32.8253   21.3092    0.1394    0.0000   11.5161    1.8827    1.9111    6.0259   8091 % 0.845095 1.000 29
  -1  -5   2  185.1250  172.6730    8.8247    0.0000   12.4515    1.0849    2.1457    5.8029   8094 % 0.477159 1.000 29
   0  -8   2   48.5407   32.2506   -1.3588    0.0000   16.2901    1.6038    1.6757    9.7216   8103 % 0.742004 1.000 29
   1  -7   1   61.8013   49.2250    1.4372    0.0000   12.5763    1.4514    1.5775    7.9722   8109 % 0.647977 1.000 29
   1   4  -2   86.3753   68.5653   -2.0582    0.0000   17.8100    1.3667    1.6168   11.0158   8111 % 0.389924 1.000 29
   1  10  -4   35.2292   40.7615   -2.3909    0.0000   -5.5322    1.6648    1.7017   -3.2511   8115 % 0.946609 1.000 29
   2 -10   1   34.4442   42.5723   -1.6561    0.0000   -8.1281    1.8232    1.8555   -4.3806   8116 % 0.929062 1.000 29
   2  -9   1   41.5295   17.9073    1.0908    0.0000   23.6222    1.6374    1.6892   13.9840   8117 % 0.838732 1.000 29
   2   8  -4   31.4722   19.8353   -0.0709    0.0000   11.6369    1.8397    1.8664    6.2348   8121 % 0.779848 1.000 29
   3  -1  -2  189.6130  214.0630    1.7663    0.0000  -24.4500    1.1186    2.2015  -11.1061   8127 % 0.255052 1.000 29
   4  -7  -1   74.9306   90.0305    4.0153    0.0000  -15.0999    1.2805    1.4836  -10.1776   8136 % 0.702243 1.000 29
   4   0  -3  136.5330  126.9880   -2.4668    0.0000    9.5449    1.1649    1.7948    5.3182   8139 % 0.326643 1.000 29
   4   6  -5   32.1807   25.0709   -0.9630    0.0000    7.1098    2.0540    2.0791    3.4197   8142 % 0.678229 1.000 29
   5 -10  -1   26.7544   18.1747    0.2040    0.0000    8.5797    2.0931    2.1101    4.0659   8146 % 0.982718 1.000 29
   5  -7  -2   39.8773   20.7333   -2.7426    0.0000   19.1440    1.7855    1.8295   10.4643   8148 % 0.739339 1.000 29
   5  -6  -2   77.1939   82.5542   -3.8447    0.0000   -5.3603    1.2799    1.4947   -3.5863   8149 % 0.661335 1.000 29
   5  -3  -3  131.8190  146.8880    7.2549    0.0000  -15.0689    1.1717    1.7637   -8.5442   8150 % 0.475709 1.000 29
   5   1  -4  108.2270   94.8240   -0.3915    0.0000   13.4026    1.2506    1.6539    8.1037   8152 % 0.425748 1.000 29
   5   4  -5   40.5574   33.5932   -0.0407    0.0000    6.9642    1.9096    1.9522    3.5673   8153 % 0.579541 1.000 29
   5   7  -6   33.7698   48.7401   -2.4227    0.0000  -14.9703    1.9248    1.9542   -7.6606   8156 % 0.805045 1.000 29
   6   2  -5   88.9713   94.7159    3.9957    0.0000   -5.7445    1.2785    1.5576   -3.6881   8167 % 0.537351 1.000 29
   6   5  -6   50.0350   55.6974   -3.1770    0.0000   -5.6624    1.5509    1.6296   -3.4747   8169 % 0.707193 1.000 29
   7  -8  -3   39.0807   27.1697   -1.5705    0.0000   11.9110    1.6619    1.7073    6.9766   8173 % 0.897651 1.000 29
   7  -1  -5   58.2658   46.1053   -1.8819    0.0000   12.1605    1.5283    1.6356    7.4347   8178 % 0.571870 1.000 29
   7   2  -6   45.6848   28.5479    0.7528    0.0000   17.1369    1.7008    1.7611    9.7310   8180 % 0.622198 1.000 29
   7   5  -7   61.2756   48.2110   -3.2720    0.0000   13.0646    1.3529    1.4852    8.7965   8182 % 0.777720 1.000 29
Refinement program                                                                                                 page=  43
structure :                                                                                                15:40:48 12-11-24 

   8  -7  -4   41.4608   19.9377   -0.2553    0.0000   21.5232    1.6353    1.6870   12.7581   8187 % 0.880443 1.000 29
   8   0  -6   56.1623   42.2351    1.7972    0.0000   13.9272    1.4850    1.5876    8.7723   8192 % 0.653287 1.000 29
   8   3  -7   29.4041   41.4415   -0.3866    0.0000  -12.0374    2.1188    2.1391   -5.6274   8194 % 0.737325 1.000 29
   9  -7  -5   24.3762   33.8408   -1.1233    0.0000   -9.4646    2.1907    2.2042   -4.2939   8199 % 0.941680 1.000 29
   9   0  -7   36.5869   30.0197    0.9910    0.0000    6.5672    1.8490    1.8849    3.4842   8205 % 0.742327 1.000 29
   9   1  -7   58.6600   66.8521    3.0554    0.0000   -8.1920    1.3979    1.5160   -5.4038   8206 % 0.747966 1.000 29
   9   4  -8   27.5717   20.9294    0.2030    0.0000    6.6423    1.9875    2.0066    3.3103   8208 % 0.856205 1.000 29
  10  -6  -6   29.4550   38.7892    1.9094    0.0000   -9.3341    1.9708    1.9927   -4.6842   8211 % 0.951418 1.000 29
  10  -3  -7   48.5067   39.7026   -1.1221    0.0000    8.8041    1.4493    1.5283    5.7607   8214 % 0.848233 1.000 29
  10   1  -8   23.5393   11.2557    0.2845    0.0000   12.2837    2.3195    2.3314    5.2687   8218 % 0.836559 1.000 29
 -12   0   8   28.6949   17.5499   -1.3024    0.0000   11.1450    1.8888    1.9105    5.8335   8238 % 0.952027 1.000 30
 -11  -3   8   49.5520   37.5420    2.6094    0.0000   12.0100    1.3804    1.4666    8.1889   8244 % 0.932548 1.000 30
 -10  -5   8   24.2487   17.5491    0.5450    0.0000    6.6996    2.1259    2.1397    3.1312   8254 % 0.949493 1.000 30
 -10  -4   8   39.0167   28.7454    1.0709    0.0000   10.2712    1.6096    1.6562    6.2017   8255 % 0.908789 1.000 30
 -10   6   5   25.6944   17.0953   -0.0940    0.0000    8.5990    2.0608    2.0767    4.1407   8263 % 0.932906 1.000 30
  -9  -4   7   30.0649   22.1185    0.6637    0.0000    7.9464    1.9874    2.0100    3.9535   8267 % 0.827962 1.000 30
  -9   0   6   75.8966   84.9553   -2.4019    0.0000   -9.0587    1.2478    1.4604   -6.2027   8271 % 0.714020 1.000 30
  -9   1   6   42.5135   30.3003   -0.1014    0.0000   12.2132    1.6959    1.7484    6.9853   8272 % 0.719881 1.000 30
  -9   4   5   38.1536   54.3553   -1.9380    0.0000  -16.2017    1.7665    1.8073   -8.9647   8274 % 0.780650 1.000 30
  -9   7   4   23.2121   12.2360   -0.3820    0.0000   10.9761    2.2467    2.2586    4.8596   8277 % 0.926402 1.000 30
  -8  -6   7   42.4617   54.9545    2.4325    0.0000  -12.4928    1.6403    1.6944   -7.3731   8281 % 0.877820 1.000 30
  -8  -2   6   49.6276   41.0268    1.6492    0.0000    8.6008    1.6211    1.6953    5.0732   8284 % 0.678529 1.000 30
  -8   2   5   75.8756   83.3331   -2.8848    0.0000   -7.4575    1.3008    1.5059   -4.9521   8287 % 0.652319 1.000 30
  -8   8   3   28.0820   15.7309    0.7580    0.0000   12.3512    1.8606    1.8817    6.5638   8292 % 0.937576 1.000 30
  -7  -5   6   49.6065   58.0190   -3.0420    0.0000   -8.4125    1.6450    1.7181   -4.8963   8295 % 0.750749 1.000 30
  -7  -1   5   86.1795   71.8443    1.8819    0.0000   14.3352    1.2462    1.5152    9.4610   8298 % 0.571870 1.000 30
  -7   3   4   67.5774   54.5738    1.4457    0.0000   13.0036    1.4058    1.5598    8.3368   8301 % 0.604757 1.000 30
  -7   9   2   21.6610   29.6602   -1.5302    0.0000   -7.9992    2.3798    2.3897   -3.3474   8306 % 0.965815 1.000 30
  -6  -9   6   33.1858   21.3000   -1.3778    0.0000   11.8858    1.7854    1.8160    6.5451   8307 % 0.985278 1.000 30
  -6  -7   6   67.6106   75.2669    1.9609    0.0000   -7.6562    1.3023    1.4674   -5.2177   8309 % 0.837753 1.000 30
  -6  -4   5   79.0690   49.2950   -1.3055    0.0000   29.7739    1.2761    1.5012   19.8333   8311 % 0.624180 1.000 30
  -6  -3   5  101.0730   86.4853   -1.7824    0.0000   14.5880    1.2070    1.5743    9.2661   8312 % 0.575125 1.000 30
  -6   4   3   44.4533   35.6693   -1.1656    0.0000    8.7840    1.7816    1.8363    4.7836   8316 % 0.582119 1.000 30
  -5  -7   5   56.2032   51.2835   -2.4090    0.0000    4.9197    1.4732    1.5768    3.1200   8323 % 0.783080 1.000 30
  -5  -6   5   57.3114   45.8454   -1.4285    0.0000   11.4660    1.4273    1.5381    7.4549   8324 % 0.709899 1.000 30
  -5   2   3   99.2618   80.3231    4.6625    0.0000   18.9387    1.3046    1.6393   11.5528   8328 % 0.429274 1.000 30
  -4  -9   5   61.4443   45.8421    1.6448    0.0000   15.6022    1.2735    1.4140   11.0341   8336 % 0.915530 1.000 30
  -4  -1   3  181.2230  164.2320   -5.3412    0.0000   16.9918    1.1249    2.1330    7.9663   8341 % 0.339265 1.000 30
  -4   3   2  126.2900  119.3360    3.3410    0.0000    6.9545    1.1727    1.7234    4.0353   8342 % 0.408020 1.000 30
  -3  -8   4   36.6142   28.4238   -0.5296    0.0000    8.1904    1.8367    1.8729    4.3732   8349 % 0.795353 1.000 30
  -3  10  -1   28.4570   19.1303    0.2645    0.0000    9.3266    1.8519    1.8737    4.9778   8355 % 0.942114 1.000 30
  -2  -7   3   90.6521   75.5268   -3.5773    0.0000   15.1253    1.2399    1.5360    9.8475   8358 % 0.678157 1.000 30
  -2  -6   3   55.4689   46.6240   -0.6163    0.0000    8.8449    1.6234    1.7156    5.1556   8359 % 0.592148 1.000 30
  -2   8  -1   51.0588   58.1446    3.2780    0.0000   -7.0859    1.5355    1.6182   -4.3790   8363 % 0.748729 1.000 30
  -1  -9   3   23.0000   13.0238    0.1394    0.0000    9.9762    2.6217    2.6318    3.7906   8367 % 0.845095 1.000 30
  -1   6  -1   46.6079   32.0437    0.7979    0.0000   14.5642    1.7358    1.7972    8.1037   8372 % 0.557330 1.000 30
  -1   9  -2   45.1664   51.8218   -2.8278    0.0000   -6.6554    1.5210    1.5867   -4.1946   8374 % 0.835662 1.000 30
   0  -8   2   45.0622   33.4365   -1.3588    0.0000   11.6257    1.6910    1.7500    6.6432   8377 % 0.742004 1.000 30
   0   7  -2   67.3625   60.7824    2.8009    0.0000    6.5801    1.3412    1.5009    4.3840   8380 % 0.651539 1.000 30
   1  -7   1   58.7673   37.7041    1.4372    0.0000   21.0632    1.5187    1.6284   12.9346   8384 % 0.647977 1.000 30
   1   7  -3   39.3865   30.3432   -1.5268    0.0000    9.0433    1.8534    1.8948    4.7727   8388 % 0.667265 1.000 30
   1  10  -4   36.6715   44.0568   -2.3909    0.0000   -7.3853    1.5680    1.6103   -4.5863   8391 % 0.946609 1.000 30
Refinement program                                                                                                 page=  44
structure :                                                                                                15:40:48 12-11-24 

   2  -6   0   74.4298   59.2478    2.5341    0.0000   15.1820    1.3792    1.5672    9.6875   8394 % 0.567538 1.000 30
   2   5  -3  140.3590  121.3180    6.8445    0.0000   19.0411    1.1324    1.8035   10.5580   8395 % 0.508124 1.000 30
   3  -9   0   35.4528   23.1860    1.0438    0.0000   12.2668    1.8066    1.8411    6.6628   8400 % 0.851307 1.000 30
   3  -5  -1  186.7720  264.2930   -8.5036    0.0000  -77.5211    1.0893    2.1622  -35.8535   8401 % 0.507194 1.000 30
   3   6  -4   46.1107   31.8104    0.7405    0.0000   14.3004    1.6385    1.7021    8.4016   8404 % 0.630286 1.000 30
   3   9  -5   26.7713   34.3991   -1.3065    0.0000   -7.6279    2.0843    2.1014   -3.6298   8407 % 0.896661 1.000 30
   4  -7  -1   78.3160   90.2613    4.0153    0.0000  -11.9453    1.2884    1.5077   -7.9227   8412 % 0.702243 1.000 30
   4   4  -4   72.7351   66.1287    1.0522    0.0000    6.6065    1.3962    1.5743    4.1965   8418 % 0.513191 1.000 30
   4   7  -5   35.1852   27.5895   -0.3884    0.0000    7.5957    1.8573    1.8903    4.0182   8420 % 0.754488 1.000 30
   5  -7  -2   50.1448   43.0720   -2.7426    0.0000    7.0728    1.5525    1.6315    4.3352   8426 % 0.739339 1.000 30
   5  -2  -3  106.2610   93.8067    4.6625    0.0000   12.4543    1.2441    1.6361    7.6120   8429 % 0.429274 1.000 30
   5   1  -4   94.2555   88.9837   -0.3915    0.0000    5.2718    1.3066    1.6111    3.2723   8430 % 0.425748 1.000 30
   5   7  -6   55.8579   49.8157   -2.4227    0.0000    6.0422    1.3919    1.4998    4.0286   8434 % 0.805045 1.000 30
   6  -9  -2   47.0202   68.7648    2.2218    0.0000  -21.7446    1.4526    1.5268  -14.2422   8438 % 0.932361 1.000 30
   6  -5  -3   48.7852   55.7737    1.5404    0.0000   -6.9884    1.6193    1.6912   -4.1321   8442 % 0.643819 1.000 30
   6  -1  -4  126.4200  116.0600   -4.6865    0.0000   10.3596    1.1545    1.7120    6.0511   8445 % 0.484761 1.000 30
   6   5  -6   51.3702   56.6030   -3.1770    0.0000   -5.2328    1.5125    1.5974   -3.2758   8448 % 0.707193 1.000 30
   7  -8  -3   43.0384   31.6781   -1.5705    0.0000   11.3603    1.5103    1.5704    7.2340   8453 % 0.897651 1.000 30
   7  -5  -4   32.1139   25.3827    0.0050    0.0000    6.7312    2.0894    2.1140    3.1841   8456 % 0.707250 1.000 30
   7  -4  -4   96.9835  108.8260    5.8631    0.0000  -11.8420    1.2224    1.5604   -7.5892   8457 % 0.651584 1.000 30
   7  -1  -5   62.0790   52.2657   -1.8819    0.0000    9.8133    1.4747    1.6001    6.1331   8459 % 0.571870 1.000 30
   7   0  -5  116.4510  134.0750    6.2462    0.0000  -17.6238    1.1704    1.6511  -10.6741   8460 % 0.564474 1.000 30
   7   6  -7   31.9625   21.2393    1.4239    0.0000   10.7231    1.9132    1.9397    5.5283   8465 % 0.835044 1.000 30
   8  -4  -5   48.3766   39.4677    2.1200    0.0000    8.9089    1.5049    1.5807    5.6361   8471 % 0.725516 1.000 30
   8  -3  -5   88.3012   83.2316   -5.1199    0.0000    5.0696    1.2163    1.5030    3.3729   8472 % 0.683770 1.000 30
   8   0  -6   56.2219   48.9510    1.7972    0.0000    7.2709    1.4692    1.5731    4.6221   8474 % 0.653287 1.000 30
   9  -6  -5   49.1467   78.8816    1.6424    0.0000  -29.7348    1.4274    1.5096  -19.6972   8482 % 0.881761 1.000 30
   9  -3  -6   31.5182   23.4271   -0.9005    0.0000    8.0911    1.8989    1.9249    4.2035   8485 % 0.765157 1.000 30
   9  -2  -6   63.6647   57.7503    1.9163    0.0000    5.9144    1.2872    1.4360    4.1185   8486 % 0.737186 1.000 30
  10  -6  -6   28.0482   36.0444    1.9094    0.0000   -7.9962    1.9734    1.9932   -4.0117   8495 % 0.951418 1.000 30
  10  -2  -7   30.3183   41.3703   -1.5411    0.0000  -11.0520    1.9922    2.0151   -5.4845   8499 % 0.823090 1.000 30
  10   2  -8   40.4463   49.8698   -2.1884    0.0000   -9.4236    1.6133    1.6632   -5.6660   8503 % 0.851495 1.000 30
 -12  -2   8   29.7624   22.0200    1.3172    0.0000    7.7424    1.7623    1.7872    4.3320   8523 % 0.969522 1.000 31
 -11  -3   8   46.2839   56.4464    2.6094    0.0000  -10.1625    1.4389    1.5116   -6.7232   8532 % 0.932548 1.000 31
 -11   0   7   26.1190   16.3649    0.1959    0.0000    9.7541    2.1134    2.1295    4.5805   8535 % 0.863967 1.000 31
 -11   1   7   24.2219   16.1960   -0.2909    0.0000    8.0259    2.2624    2.2753    3.5273   8536 % 0.868817 1.000 31
 -10  -6   8   36.1248   28.9220   -1.1279    0.0000    7.2028    1.6277    1.6673    4.3201   8542 % 0.996989 1.000 31
 -10   2   6   54.8671   66.8588    2.7828    0.0000  -11.9917    1.4298    1.5315   -7.8302   8548 % 0.797655 1.000 31
  -9   7   4   25.8457   41.6437   -0.3820    0.0000  -15.7980    2.1145    2.1302   -7.4162   8566 % 0.926402 1.000 31
  -8  -3   6   42.1972   36.3717   -1.5772    0.0000    5.8255    1.6589    1.7117    3.4033   8572 % 0.708819 1.000 31
  -8   1   5   94.1366   85.9104    5.9107    0.0000    8.2262    1.2423    1.5587    5.2776   8575 % 0.632698 1.000 31
  -8   4   4   31.7899   16.8511    0.2282    0.0000   14.9388    2.0510    2.0755    7.1979   8577 % 0.705573 1.000 31
  -8   5   4   38.0815   43.9955   -1.8728    0.0000   -5.9140    1.8329    1.8721   -3.1591   8578 % 0.757280 1.000 31
  -8   7   3   38.2858   47.9479    2.5775    0.0000   -9.6621    1.6716    1.7149   -5.6341   8579 % 0.867746 1.000 31
  -7  -6   6   30.3134   19.1222    0.4081    0.0000   11.1911    2.0288    2.0513    5.4556   8583 % 0.809983 1.000 31
  -7  -5   6   56.5968   48.5572   -3.0420    0.0000    8.0396    1.4453    1.5522    5.1796   8584 % 0.750749 1.000 31
  -7  -2   5  106.8700   83.4919   -3.6095    0.0000   23.3781    1.1935    1.6021   14.5926   8585 % 0.593505 1.000 31
  -7   2   4  114.4360  119.5280   -4.0250    0.0000   -5.0927    1.1530    1.6245   -3.1349   8587 % 0.568954 1.000 31
  -7   9   2   22.6848   32.9939   -1.5302    0.0000  -10.3091    2.3628    2.3737   -4.3431   8592 % 0.965815 1.000 31
  -6  -9   6   30.7327   23.5499   -1.3778    0.0000    7.1828    1.7506    1.7773    4.0413   8593 % 0.985278 1.000 31
  -6  -4   5   71.0971   61.6174   -1.3055    0.0000    9.4797    1.3369    1.5142    6.2606   8598 % 0.624180 1.000 31
  -6   0   4   59.3624   47.2980   -1.2328    0.0000   12.0645    1.6172    1.7227    7.0033   8601 % 0.476013 1.000 31
Refinement program                                                                                                 page=  45
structure :                                                                                                15:40:48 12-11-24 

  -6   4   3   48.0885   33.2039   -1.1656    0.0000   14.8845    1.7468    1.8118    8.2155   8603 % 0.582119 1.000 31
  -5  -3   4  101.7670   67.1751    0.6749    0.0000   34.5917    1.2313    1.5974   21.6553   8612 % 0.498494 1.000 31
  -5   1   3  180.7970  170.0120   -6.1169    0.0000   10.7848    1.1084    2.1207    5.0855   8613 % 0.398827 1.000 31
  -5   5   2  103.4240  112.5700    5.5292    0.0000   -9.1461    1.2062    1.5889   -5.7563   8616 % 0.587294 1.000 31
  -5   8   1   30.0766   22.5076   -0.5727    0.0000    7.5690    1.9184    1.9419    3.8978   8618 % 0.814356 1.000 31
  -4   6   1   70.6880   62.6035   -4.2849    0.0000    8.0845    1.3503    1.5241    5.3043   8629 % 0.619587 1.000 31
  -3  -8   4   32.4268   18.9489   -0.5296    0.0000   13.4780    2.0107    2.0367    6.6177   8633 % 0.795353 1.000 31
  -3  -4   3  212.6520  232.6310   10.7035    0.0000  -19.9790    1.0813    2.3857   -8.3746   8636 % 0.454944 1.000 31
  -3  10  -1   21.6241   13.8773    0.2645    0.0000    7.7467    2.2383    2.2487    3.4450   8639 % 0.942114 1.000 31
  -2   8  -1   61.4752   56.6807    3.2780    0.0000    4.7945    1.3892    1.5191    3.1561   8648 % 0.748729 1.000 31
  -1  -6   2   94.6816   84.6416    3.5207    0.0000   10.0400    1.2463    1.5651    6.4147   8654 % 0.565800 1.000 31
  -1   6  -1   61.9855   42.7797    0.7979    0.0000   19.2058    1.4762    1.6010   11.9960   8657 % 0.557330 1.000 31
   0  -8   2   44.6800   31.6212   -1.3588    0.0000   13.0588    1.6294    1.6895    7.7293   8663 % 0.742004 1.000 31
   0   7  -2   70.5904   65.9492    2.8009    0.0000    4.6411    1.3649    1.5367    3.0203   8665 % 0.651539 1.000 31
   1  -8   1   26.6139   18.0519   -0.0643    0.0000    8.5620    2.3972    2.4120    3.5498   8668 % 0.738878 1.000 31
   2  -6   0   65.7450   70.7185    2.5341    0.0000   -4.9735    1.4769    1.6166   -3.0764   8679 % 0.567538 1.000 31
   2   6  -3   96.8246   82.6523   -0.6163    0.0000   14.1723    1.2280    1.5638    9.0627   8681 % 0.592148 1.000 31
   2   8  -4   30.8269   20.3071   -0.0709    0.0000   10.5198    1.9788    2.0027    5.2529   8682 % 0.779848 1.000 31
   3  -4  -1  106.1970  100.1050   -3.4055    0.0000    6.0916    1.2491    1.6395    3.7155   8688 % 0.426152 1.000 31
   3   6  -4   82.6051   67.1997    0.7405    0.0000   15.4054    1.2632    1.5093   10.2066   8690 % 0.630286 1.000 31
   3  10  -5   36.9973   30.6669    1.4167    0.0000    6.3304    1.5974    1.6397    3.8607   8693 % 0.981675 1.000 31
   4  -7  -1   61.1245   68.3220    4.0153    0.0000   -7.1976    1.4356    1.5603   -4.6129   8697 % 0.702243 1.000 31
   4   1  -3  186.2970  169.3990   -5.3412    0.0000   16.8981    1.1213    2.1744    7.7714   8701 % 0.339265 1.000 31
   4   4  -4   82.4821   74.2523    1.0522    0.0000    8.2298    1.3615    1.5919    5.1699   8702 % 0.513191 1.000 31
   4   7  -5   38.9102   31.4181   -0.3884    0.0000    7.4920    1.7772    1.8193    4.1181   8704 % 0.754488 1.000 31
   4   8  -5   32.9803   23.9399    0.1130    0.0000    9.0404    1.8617    1.8907    4.7815   8705 % 0.833858 1.000 31
   5  -7  -2   44.5960   24.1599   -2.7426    0.0000   20.4361    1.7210    1.7778   11.4948   8710 % 0.739339 1.000 31
   5  -6  -2   64.4888   82.9488   -3.8447    0.0000  -18.4600    1.3754    1.5191  -12.1519   8711 % 0.661335 1.000 31
   5  -2  -3  117.8550  140.1930    4.6625    0.0000  -22.3382    1.1972    1.6800  -13.2966   8713 % 0.429274 1.000 31
   5   2  -4  220.3540  231.5080   11.0874    0.0000  -11.1536    1.0710    2.4500   -4.5524   8716 % 0.454394 1.000 31
   6  -9  -2   47.8529   61.3661    2.2218    0.0000  -13.5132    1.4273    1.5054   -8.9767   8722 % 0.932361 1.000 31
   6  -5  -3   79.3839   90.4146    1.5404    0.0000  -11.0307    1.2729    1.5002   -7.3530   8725 % 0.643819 1.000 31
   6   3  -5   64.9215   54.3746   -1.7824    0.0000   10.5469    1.4741    1.6107    6.5479   8730 % 0.575125 1.000 31
   7  -8  -3   39.0359   47.1741   -1.5705    0.0000   -8.1383    1.6024    1.6492   -4.9346   8736 % 0.897651 1.000 31
   7  -4  -4   88.0858  104.6900    5.8631    0.0000  -16.6043    1.2584    1.5361  -10.8095   8739 % 0.651584 1.000 31
   7   0  -5  127.6110  155.0350    6.2462    0.0000  -27.4247    1.1355    1.7081  -16.0552   8741 % 0.564474 1.000 31
   8  -7  -4   33.4739   17.0358   -0.2553    0.0000   16.4380    1.8044    1.8352    8.9572   8750 % 0.880443 1.000 31
   8  -2  -5   65.2901   72.9603   -2.8848    0.0000   -7.6701    1.3792    1.5260   -5.0264   8754 % 0.652319 1.000 31
   8   1  -6   65.5164   74.0047    1.8866    0.0000   -8.4883    1.4004    1.5461   -5.4902   8756 % 0.659688 1.000 31
   8   4  -7   73.2113   65.5446   -3.3492    0.0000    7.6667    1.2723    1.4679    5.2228   8758 % 0.776196 1.000 31
   8   5  -7   56.8656   36.8511    0.4876    0.0000   20.0146    1.3083    1.4266   14.0297   8759 % 0.823480 1.000 31
   9  -5  -5   36.8185   42.3899    1.2850    0.0000   -5.5714    1.7858    1.8233   -3.0556   8764 % 0.827680 1.000 31
   9  -2  -6   55.3652   33.0348    1.9163    0.0000   22.3303    1.4395    1.5423   14.4783   8767 % 0.737186 1.000 31
  10  -5  -6   51.5393   44.7024   -0.8287    0.0000    6.8370    1.3630    1.4572    4.6918   8777 % 0.901524 1.000 31
  10  -4  -6   64.4352   75.5447   -3.5496    0.0000  -11.1094    1.2726    1.4264   -7.7883   8778 % 0.858549 1.000 31
  10  -1  -7   37.7783   19.4324    0.8351    0.0000   18.3459    1.6782    1.7202   10.6649   8781 % 0.807628 1.000 31
  10   3  -8   46.2742   35.8064    0.2096    0.0000   10.4678    1.3809    1.4564    7.1876   8785 % 0.875823 1.000 31
  11  -4  -7   30.4926   21.2408    0.3169    0.0000    9.2519    1.7955    1.8212    5.0800   8790 % 0.938568 1.000 31
  11   0  -8   22.6561   14.5955    0.2928    0.0000    8.0606    2.1848    2.1966    3.6696   8794 % 0.891070 1.000 31
  11   4  -9   20.9738   11.4250    0.4908    0.0000    9.5488    2.3124    2.3219    4.1125   8798 % 0.991154 1.000 31
 -12   2   7   26.9870   11.2911   -1.1383    0.0000   15.6959    1.9861    2.0044    7.8308   8810 % 0.944672 1.000 32
 -11  -5   8   37.2371   43.7481   -2.3012    0.0000   -6.5111    1.6019    1.6446   -3.9590   8813 % 1.002056 1.000 32
Refinement program                                                                                                 page=  46
structure :                                                                                                15:40:48 12-11-24 

 -11   0   7   38.2099   31.0982    0.1959    0.0000    7.1117    1.7221    1.7639    4.0317   8817 % 0.863967 1.000 32
 -10   1   6   49.5490   40.9500   -1.4200    0.0000    8.5990    1.4864    1.5668    5.4882   8829 % 0.781690 1.000 32
 -10   4   5   40.1211   35.0671   -0.4588    0.0000    5.0540    1.6251    1.6739    3.0193   8831 % 0.837988 1.000 32
 -10   5   5   29.6378   36.4692   -1.3866    0.0000   -6.8313    2.0852    2.1061   -3.2436   8832 % 0.881966 1.000 32
  -9  -6   7   25.4087   14.8674   -0.2430    0.0000   10.5412    2.0328    2.0486    5.1456   8836 % 0.923910 1.000 32
  -9  -1   6   34.6684   26.4095    0.1014    0.0000    8.2590    1.9629    1.9933    4.1434   8840 % 0.719881 1.000 32
  -9   2   5   55.4545   61.1171    2.7063    0.0000   -5.6626    1.4715    1.5725   -3.6010   8842 % 0.713134 1.000 32
  -9   3   5   70.7962   46.9180   -1.9899    0.0000   23.8782    1.2917    1.4730   16.2103   8843 % 0.742013 1.000 32
  -8  -4   6   32.1170   38.7247    1.0702    0.0000   -6.6077    2.0176    2.0430   -3.2343   8852 % 0.749170 1.000 32
  -8   0   5   88.4014  113.3840    2.9040    0.0000  -24.9829    1.2432    1.5255  -16.3774   8855 % 0.626020 1.000 32
  -8   4   4   71.6959   52.5947    0.2282    0.0000   19.1012    1.3257    1.5072   12.6734   8858 % 0.705573 1.000 32
  -8   7   3   34.7059   41.7923    2.5775    0.0000   -7.0864    1.7864    1.8198   -3.8940   8861 % 0.867746 1.000 32
  -7  -7   6   28.3002   12.3968    0.6497    0.0000   15.9034    1.9964    2.0164    7.8870   8865 % 0.874832 1.000 32
  -7  -3   5   59.3094   53.3460   -1.1049    0.0000    5.9633    1.4762    1.5909    3.7485   8868 % 0.627910 1.000 32
  -7  -2   5   99.9285   79.1884   -3.6095    0.0000   20.7401    1.2104    1.5696   13.2139   8869 % 0.593505 1.000 32
  -7   2   4   99.8319   94.3504   -4.0250    0.0000    5.4815    1.2145    1.5722    3.4865   8871 % 0.568954 1.000 32
  -7   5   3   72.6492   83.4871   -1.2502    0.0000  -10.8380    1.3331    1.5182   -7.1386   8872 % 0.691378 1.000 32
  -7   8   2   43.1393   34.4514   -0.2387    0.0000    8.6879    1.5519    1.6108    5.3936   8874 % 0.888776 1.000 32
  -6  -5   5   56.6401   49.2839   -0.2610    0.0000    7.3562    1.4610    1.5669    4.6947   8879 % 0.682085 1.000 32
  -6  -1   4  112.4220  100.9110    4.6865    0.0000   11.5116    1.2039    1.6472    6.9885   8881 % 0.484761 1.000 32
  -6   3   3   47.8727   38.8252   -2.0926    0.0000    9.0475    1.8027    1.8652    4.8507   8883 % 0.529180 1.000 32
  -6   6   2   50.9097   38.8652    2.2851    0.0000   12.0446    1.5812    1.6612    7.2507   8885 % 0.700782 1.000 32
  -6   9   1   21.0737   11.3706   -0.2366    0.0000    9.7031    2.5672    2.5758    3.7670   8887 % 0.927245 1.000 32
  -5  -4   4  171.7740  185.7010   -8.9682    0.0000  -13.9271    1.0950    2.0371   -6.8367   8892 % 0.554372 1.000 32
  -5  -3   4  140.1270  168.0860    0.6749    0.0000  -27.9588    1.1372    1.8046  -15.4927   8893 % 0.498494 1.000 32
  -5   1   3  198.7940  224.5820   -6.1169    0.0000  -25.7882    1.0830    2.2638  -11.3915   8895 % 0.398827 1.000 32
  -4  -6   4   34.7246   43.9090   -0.6110    0.0000   -9.1844    2.1555    2.1833   -4.2066   8904 % 0.656852 1.000 32
  -4  -2   3  192.5520  172.7660   -8.8608    0.0000   19.7863    1.0904    2.2128    8.9417   8906 % 0.374585 1.000 32
  -4   6   1   78.3805   73.4636   -4.2849    0.0000    4.9169    1.3090    1.5257    3.2227   8909 % 0.619587 1.000 32
  -3  -9   4   26.9852   19.7129    0.1075    0.0000    7.2722    2.1160    2.1331    3.4092   8912 % 0.880603 1.000 32
  -2  -9   3   53.3723   64.7596    2.0039    0.0000  -11.3873    1.3968    1.4953   -7.6154   8921 % 0.853721 1.000 32
  -2  -8   3   34.9871   24.5243    0.5153    0.0000   10.4629    1.9336    1.9650    5.3247   8922 % 0.765483 1.000 32
  -2  -7   3   71.9965   55.1525   -3.5773    0.0000   16.8440    1.3424    1.5233   11.0575   8923 % 0.678157 1.000 32
  -2  -3   2  155.7580  143.3250   -3.9846    0.0000   12.4337    1.1524    1.9376    6.4172   8925 % 0.328426 1.000 32
  -2   8  -1   67.5655   61.1678    3.2780    0.0000    6.3977    1.3209    1.4837    4.3120   8927 % 0.748729 1.000 32
  -1  -6   2   86.3406   98.8291    3.5207    0.0000  -12.4885    1.2630    1.5299   -8.1628   8934 % 0.565800 1.000 32
   0  -9   2   51.0049   80.9265   -3.6943    0.0000  -29.9216    1.5528    1.6344  -18.3072   8943 % 0.832734 1.000 32
   2   6  -3   55.9410   61.9734   -0.6163    0.0000   -6.0323    1.6178    1.7118   -3.5240   8961 % 0.592148 1.000 32
   2   9  -4   23.0196   14.3412    0.7219    0.0000    8.6784    2.3958    2.4068    3.6057   8964 % 0.866624 1.000 32
   3   4  -3  237.8640  269.2710   10.7035    0.0000  -31.4076    1.0573    2.6030  -12.0657   8969 % 0.454944 1.000 32
   4  -8  -1   37.6975   27.5322    2.3653    0.0000   10.1653    1.8582    1.8961    5.3613   8977 % 0.786900 1.000 32
   4  -3  -2  110.1750  119.2600    3.3410    0.0000   -9.0849    1.2612    1.6746   -5.4250   8980 % 0.408020 1.000 32
   4   8  -5   47.2790   32.1901    0.1130    0.0000   15.0889    1.4774    1.5512    9.7272   8987 % 0.833858 1.000 32
   5  -6  -2   61.2152   53.5266   -3.8447    0.0000    7.6886    1.5307    1.6485    4.6639   8993 % 0.661335 1.000 32
   5   6  -5   39.1561   33.2881   -1.4285    0.0000    5.8680    1.8375    1.8788    3.1233   9000 % 0.709899 1.000 32
   6  -9  -2   46.0109   57.6689    2.2218    0.0000  -11.6580    1.4518    1.5230   -7.6547   9004 % 0.932361 1.000 32
   6  -4  -3   40.4314   32.8192   -1.1656    0.0000    7.6122    1.9910    2.0317    3.7468   9008 % 0.582119 1.000 32
   6   0  -4   70.7750   57.8688   -1.2328    0.0000   12.9062    1.4800    1.6406    7.8669   9010 % 0.476013 1.000 32
   6   4  -5   85.8767   75.3950   -1.3055    0.0000   10.4817    1.2291    1.4994    6.9907   9012 % 0.624180 1.000 32
   6   7  -6   39.9149   52.2092    1.9609    0.0000  -12.2943    1.6510    1.6986   -7.2380   9014 % 0.837753 1.000 32
   7  -8  -3   41.0366   34.5355   -1.5705    0.0000    6.5011    1.5937    1.6457    3.9504   9017 % 0.897651 1.000 32
   7  -7  -3   25.6749   17.6238   -0.3928    0.0000    8.0510    2.2921    2.3065    3.4906   9018 % 0.824446 1.000 32
Refinement program                                                                                                 page=  47
structure :                                                                                                15:40:48 12-11-24 

   7   1  -5   71.6387   64.8714    1.8819    0.0000    6.7673    1.4092    1.5808    4.2809   9024 % 0.571870 1.000 32
   7   4  -6   80.3816   52.1249   -0.1169    0.0000   28.2567    1.2503    1.4864   19.0104   9026 % 0.698559 1.000 32
   8  -7  -4   21.7991   13.7346   -0.2553    0.0000    8.0645    2.5185    2.5279    3.1902   9032 % 0.880443 1.000 32
   8  -6  -4   38.0381   32.1201    0.2370    0.0000    5.9180    1.8021    1.8418    3.2131   9033 % 0.816041 1.000 32
   8   2  -6   50.2374   42.3922    1.6492    0.0000    7.8452    1.5636    1.6423    4.7770   9039 % 0.678529 1.000 32
   8   5  -7   52.8290   47.7211    0.4876    0.0000    5.1079    1.3884    1.4856    3.4384   9041 % 0.823480 1.000 32
   8   6  -7   41.3521   55.1634    2.4325    0.0000  -13.8112    1.5465    1.6008   -8.6277   9042 % 0.877820 1.000 32
   9  -4  -5   37.2492   24.0470   -1.9380    0.0000   13.2021    1.7920    1.8303    7.2131   9048 % 0.780650 1.000 32
   9  -1  -6   53.6526   43.2759   -0.1014    0.0000   10.3767    1.4547    1.5505    6.6924   9051 % 0.719881 1.000 32
   9   3  -7   45.6289   31.1331   -2.6900    0.0000   14.4958    1.5604    1.6258    8.9164   9055 % 0.791637 1.000 32
  10  -4  -6   48.8057   41.7193   -3.5496    0.0000    7.0864    1.4937    1.5714    4.5097   9062 % 0.858549 1.000 32
  10   0  -7   63.6514   49.3751    1.9658    0.0000   14.2763    1.3244    1.4694    9.7156   9066 % 0.802408 1.000 32
  10   1  -7   53.6050   43.0604   -0.8351    0.0000   10.5446    1.3543    1.4566    7.2393   9067 % 0.807628 1.000 32
  10   4  -8   36.7029   25.9172    1.0709    0.0000   10.7857    1.6756    1.7153    6.2878   9070 % 0.908789 1.000 32
  11   2  -8   28.8791   18.2168   -0.9671    0.0000   10.6623    1.7729    1.7963    5.9358   9080 % 0.909738 1.000 32
  12  -2  -8   29.0465   19.6606    1.3172    0.0000    9.3859    1.8264    1.8493    5.0753   9085 % 0.969522 1.000 32
  12  -1  -8   21.8105   13.1034    0.2964    0.0000    8.7071    2.3589    2.3690    3.6754   9086 % 0.956430 1.000 32
 -12  -3   8   20.1147   11.8262    0.1558    0.0000    8.2884    2.4907    2.4988    3.3169   9091 % 0.990957 1.000 33
 -12   0   7   36.1635   21.1258    0.7252    0.0000   15.0377    1.6605    1.6994    8.8486   9094 % 0.926708 1.000 33
 -12   1   7   38.9820   59.8222   -0.3670    0.0000  -20.8402    1.5712    1.6189  -12.8733   9095 % 0.931232 1.000 33
 -12   4   6   35.0171   23.0213    1.4361    0.0000   11.9958    1.6563    1.6929    7.0858   9098 % 0.975723 1.000 33
 -10  -5   7   20.4402   13.0115   -0.3291    0.0000    7.4286    2.3483    2.3572    3.1515   9110 % 0.924105 1.000 33
 -10  -4   7   17.7961   27.7768    1.4776    0.0000   -9.9807    3.1130    3.1181   -3.2009   9111*% 0.882230 1.000 33
 -10   4   5   39.8133   28.5718   -0.4588    0.0000   11.2415    1.6841    1.7305    6.4960   9117 % 0.837988 1.000 33
 -10   7   4   36.7478   50.0380   -1.8634    0.0000  -13.2902    1.6872    1.7267   -7.6967   9120 % 0.975208 1.000 33
  -9   1   5   73.0253   83.9357    2.1146    0.0000  -10.9104    1.3146    1.5038   -7.2551   9127 % 0.695231 1.000 33
  -9   2   5   78.9449   64.3490    2.7063    0.0000   14.5959    1.2357    1.4663    9.9540   9128 % 0.713134 1.000 33
  -9   8   3   35.6567   23.0315    1.4054    0.0000   12.6252    1.5916    1.6310    7.7407   9133 % 0.980862 1.000 33
  -8  -6   6   21.2650   11.6404    0.1913    0.0000    9.6245    2.4641    2.4733    3.8914   9136 % 0.854017 1.000 33
  -8   3   4   51.7919   39.0640   -0.0578    0.0000   12.7278    1.5533    1.6374    7.7732   9142 % 0.662572 1.000 33
  -7  -4   5   91.3417   99.9645    3.9426    0.0000   -8.6228    1.2065    1.5132   -5.6983   9151 % 0.673128 1.000 33
  -7  -3   5   59.3616   49.2392   -1.1049    0.0000   10.1224    1.4513    1.5680    6.4557   9152 % 0.627910 1.000 33
  -7   5   3   78.4971   86.2398   -1.2502    0.0000   -7.7427    1.2657    1.4893   -5.1988   9158 % 0.691378 1.000 33
  -6  -2   4   63.2329   69.6491   -0.5242    0.0000   -6.4162    1.5032    1.6308   -3.9345   9168 % 0.510104 1.000 33
  -6  -1   4  122.4050  101.1340    4.6865    0.0000   21.2715    1.1928    1.7091   12.4461   9169 % 0.484761 1.000 33
  -6   3   3   58.3875   47.7033   -2.0926    0.0000   10.6842    1.6536    1.7537    6.0925   9171 % 0.529180 1.000 33
  -6   9   1   27.6912   21.4956   -0.2366    0.0000    6.1956    2.0331    2.0519    3.0194   9174 % 0.927245 1.000 33
  -5  -5   4   48.8610   32.9150   -0.0865    0.0000   15.9460    1.6506    1.7214    9.2634   9178 % 0.618844 1.000 33
  -5   0   3  108.3330  128.5070   -4.8530    0.0000  -20.1735    1.2628    1.6638  -12.1250   9181 % 0.388148 1.000 33
  -5   7   1   79.3183   52.1584    0.6285    0.0000   27.1599    1.2349    1.4677   18.5052   9185 % 0.732877 1.000 33
  -4  -7   4   50.8803   36.5048    2.6227    0.0000   14.3755    1.5576    1.6386    8.7731   9191 % 0.735331 1.000 33
  -4  -2   3  232.1770  240.1850   -8.8608    0.0000   -8.0085    1.0679    2.5556   -3.1337   9194 % 0.374585 1.000 33
  -4   6   1   76.6975   85.9168   -4.2849    0.0000   -9.2194    1.3279    1.5335   -6.0119   9196 % 0.619587 1.000 33
  -3  -6   3  129.5920  137.5320   -6.4488    0.0000   -7.9398    1.1363    1.7235   -4.6067   9201 % 0.612424 1.000 33
  -2  -3   2  123.9500  106.5830   -3.9846    0.0000   17.3667    1.2295    1.7459    9.9472   9213 % 0.328426 1.000 33
  -2   8  -1   48.9510   42.1746    3.2780    0.0000    6.7764    1.5526    1.6279    4.1626   9215 % 0.748729 1.000 33
  -1  -7   2   73.3785   78.6778   -2.8322    0.0000   -5.2993    1.3321    1.5209   -3.4844   9220 % 0.655277 1.000 33
  -1  -6   2   59.5743   68.8992    3.5207    0.0000   -9.3249    1.5535    1.6638   -5.6045   9221 % 0.565800 1.000 33
  -1   6  -1   73.7835   53.3460    0.7979    0.0000   20.4374    1.3391    1.5289   13.3676   9223 % 0.557330 1.000 33
  -1   9  -2   39.8510   34.1643   -2.8278    0.0000    5.6867    1.6800    1.7266    3.2935   9225 % 0.835662 1.000 33
   0  -9   2   59.3599   66.0560   -3.6943    0.0000   -6.6961    1.3865    1.5082   -4.4398   9228 % 0.832734 1.000 33
   0   7  -2   73.6729   66.4838    2.8009    0.0000    7.1891    1.2902    1.4857    4.8389   9230 % 0.651539 1.000 33
Refinement program                                                                                                 page=  48
structure :                                                                                                15:40:48 12-11-24 

   1  -9   1   34.1174   42.6052   -1.2523    0.0000   -8.4877    1.9066    1.9369   -4.3820   9233 % 0.829950 1.000 33
   1  -8   1   40.9915   28.0628   -0.0643    0.0000   12.9287    1.6857    1.7348    7.4524   9234 % 0.738878 1.000 33
   1  -7   1   49.8197   59.5500    1.4372    0.0000   -9.7303    1.5958    1.6717   -5.8205   9235 % 0.647977 1.000 33
   1   5  -2  211.2170  223.1430    8.8247    0.0000  -11.9265    1.0735    2.3693   -5.0337   9237 % 0.477159 1.000 33
   1   8  -3   40.5672   56.7653   -1.5556    0.0000  -16.1981    1.7379    1.7846   -9.0767   9239 % 0.755851 1.000 33
   2   6  -3   49.3852   35.3171   -0.6163    0.0000   14.0681    1.6432    1.7158    8.1991   9246 % 0.592148 1.000 33
   2   9  -4   36.5158   41.8163    0.7219    0.0000   -5.3005    1.6965    1.7354   -3.0544   9248 % 0.866624 1.000 33
   3   7  -4   35.9500   26.5273    0.5740    0.0000    9.4226    1.9013    1.9349    4.8697   9256 % 0.711701 1.000 33
   3   8  -4   29.3360   18.7827   -0.5296    0.0000   10.5533    2.0913    2.1118    4.9974   9257 % 0.795353 1.000 33
   4  -8  -1   46.5575   52.7968    2.3653    0.0000   -6.2393    1.6324    1.6975   -3.6756   9261 % 0.786900 1.000 33
   4   2  -3  242.1800  252.5270   -8.8608    0.0000  -10.3471    1.0583    2.6429   -3.9150   9266 % 0.374585 1.000 33
   4   8  -5   33.4515   26.1549    0.1130    0.0000    7.2965    1.8923    1.9216    3.7970   9269 % 0.833858 1.000 33
   5   3  -4   57.4587   38.3888    0.6749    0.0000   19.0699    1.6725    1.7685   10.7834   9279 % 0.498494 1.000 33
   5   6  -5   41.7816   36.2133   -1.4285    0.0000    5.5683    1.7376    1.7871    3.1158   9281 % 0.709899 1.000 33
   5   7  -5   47.4595   55.4455   -2.4090    0.0000   -7.9860    1.5529    1.6238   -4.9181   9282 % 0.783080 1.000 33
   6  -9  -2   43.5706   50.2225    2.2218    0.0000   -6.6519    1.4895    1.5520   -4.2861   9284 % 0.932361 1.000 33
   7  -8  -3   46.6101   58.7912   -1.5705    0.0000  -12.1811    1.4868    1.5582   -7.8176   9298 % 0.897651 1.000 33
   7  -7  -3   38.0802   59.5113   -0.3928    0.0000  -21.4312    1.8317    1.8708  -11.4555   9299 % 0.824446 1.000 33
   7  -3  -4   59.0195   54.2310    1.4457    0.0000    4.7885    1.4436    1.5596    3.0704   9301 % 0.604757 1.000 33
   7  -2  -4   98.6818   91.8308   -4.0250    0.0000    6.8510    1.2094    1.5609    4.3890   9302 % 0.568954 1.000 33
   7   2  -5   85.6709   76.7574   -3.6095    0.0000    8.9135    1.2770    1.5377    5.7965   9304 % 0.593505 1.000 33
   7   5  -6   52.1776   58.0638   -3.0420    0.0000   -5.8862    1.4853    1.5743   -3.7389   9306 % 0.750749 1.000 33
   7   6  -6   33.7757   26.4151    0.4081    0.0000    7.3606    1.9023    1.9320    3.8098   9307 % 0.809983 1.000 33
   7   8  -7   36.5787   22.1917   -0.7748    0.0000   14.3870    1.5542    1.5966    9.0108   9308 % 0.965724 1.000 33
   8  -5  -4   41.7540   31.5508   -1.8728    0.0000   10.2033    1.6777    1.7289    5.9018   9312 % 0.757280 1.000 33
   8  -1  -5  121.2810  108.1850    5.9107    0.0000   13.0965    1.1564    1.6758    7.8152   9315 % 0.632698 1.000 33
   8   3  -6   50.0260   37.9855   -1.5772    0.0000   12.0405    1.5292    1.6090    7.4834   9318 % 0.708819 1.000 33
   9  -5  -5   37.3055   24.2570    1.2850    0.0000   13.0485    1.7571    1.7963    7.2642   9327 % 0.827680 1.000 33
   9  -4  -5   34.8626   47.5310   -1.9380    0.0000  -12.6685    1.9376    1.9687   -6.4349   9328 % 0.780650 1.000 33
  10  -3  -6   38.4851   27.1958    1.1773    0.0000   11.2893    1.7448    1.7868    6.3183   9340 % 0.823575 1.000 33
  11  -2  -7   35.7925   46.2331   -1.5182    0.0000  -10.4406    1.7546    1.7907   -5.8305   9354 % 0.883208 1.000 33
  11   2  -8   37.7889   30.1730   -0.9671    0.0000    7.6159    1.5679    1.6128    4.7221   9358 % 0.909738 1.000 33
  11   3  -8   38.8433   45.4643    2.6094    0.0000   -6.6210    1.5936    1.6402   -4.0366   9359 % 0.932548 1.000 33
  12   0  -8   22.2621   29.5611   -1.3024    0.0000   -7.2990    2.2931    2.3039   -3.1681   9365 % 0.952027 1.000 33
 -13   1   7   36.6511   46.1465    2.4123    0.0000   -9.4955    1.6098    1.6510   -5.7514   9369 % 0.994641 1.000 34
 -12   0   7   37.9421   31.4773    0.7252    0.0000    6.4648    1.6064    1.6506    3.9166   9373 % 0.926708 1.000 34
 -12   4   6   32.0156   25.6476    1.4361    0.0000    6.3680    1.7382    1.7675    3.6029   9377 % 0.975723 1.000 34
 -11  -4   7   24.0167   14.7611    0.3169    0.0000    9.2556    2.0985    2.1122    4.3819   9379 % 0.938568 1.000 34
 -11  -3   7   21.6979   11.9854   -0.0747    0.0000    9.7125    2.4011    2.4109    4.0285   9380 % 0.906686 1.000 34
 -11   1   6   29.7405   20.7449   -1.4960    0.0000    8.9957    2.0124    2.0343    4.4221   9383 % 0.844760 1.000 34
 -11   5   5   35.0143   29.2471   -0.4206    0.0000    5.7672    1.6465    1.6833    3.4262   9386 % 0.938320 1.000 34
 -10  -2   6   57.3245   46.2147    2.7828    0.0000   11.1098    1.3807    1.4950    7.4313   9391 % 0.797655 1.000 34
 -10   3   5   59.0517   65.2771    1.0700    0.0000   -6.2254    1.3573    1.4802   -4.2059   9395 % 0.802118 1.000 34
  -9   0   5   58.0887   39.7442   -2.3453    0.0000   18.3445    1.4598    1.5712   11.6758   9404 % 0.689161 1.000 34
  -9   1   5   81.1437  101.2370    2.1146    0.0000  -20.0936    1.2472    1.4879  -13.5046   9405 % 0.695231 1.000 34
  -9   4   4   50.0150   25.3915   -0.7300    0.0000   24.6235    1.5185    1.5988   15.4013   9407 % 0.762151 1.000 34
  -8  -7   6   21.3424   12.0470   -0.7813    0.0000    9.2955    2.3919    2.4014    3.8708   9413 % 0.915752 1.000 34
  -8   2   4   44.7705   32.1310    1.1886    0.0000   12.6395    1.6853    1.7437    7.2486   9419 % 0.630063 1.000 34
  -8   3   4   56.9245   49.0541   -0.0578    0.0000    7.8705    1.4853    1.5906    4.9480   9420 % 0.662572 1.000 34
  -7  -5   5   64.9600   85.6434    1.2543    0.0000  -20.6835    1.3593    1.5065  -13.7291   9427 % 0.727146 1.000 34
  -7  -4   5   76.6114   62.7296    3.9426    0.0000   13.8818    1.2824    1.4939    9.2926   9428 % 0.673128 1.000 34
  -7   0   4  179.1740  185.9250    9.1786    0.0000   -6.7505    1.0850    2.0946   -3.2227   9431 % 0.538600 1.000 34
Refinement program                                                                                                 page=  49
structure :                                                                                                15:40:48 12-11-24 

  -7   4   3   90.7469   79.9024   -3.9855    0.0000   10.8445    1.2314    1.5297    7.0893   9433 % 0.634322 1.000 34
  -7   8   2   40.6288   32.6374   -0.2387    0.0000    7.9914    1.5518    1.6042    4.9817   9436 % 0.888776 1.000 34
  -6  -9   5   17.9248    9.4715    0.0224    0.0000    8.4534    2.7615    2.7673    3.0547   9438 % 0.967414 1.000 34
  -6   6   2   34.3962   25.3823    2.2851    0.0000    9.0139    2.1092    2.1371    4.2178   9447 % 0.700782 1.000 34
  -5  -6   4  105.6490   85.6166    4.9395    0.0000   20.0328    1.1775    1.5820   12.6632   9453 % 0.689505 1.000 34
  -5  -5   4   48.6734   43.2366   -0.0865    0.0000    5.4368    1.7083    1.7763    3.0608   9454 % 0.618844 1.000 34
  -5   0   3  151.1310  174.1440   -4.8530    0.0000  -23.0129    1.1424    1.8945  -12.1473   9457 % 0.388148 1.000 34
  -5   4   2  138.1070  161.8180    5.6278    0.0000  -23.7106    1.1448    1.7938  -13.2178   9459 % 0.518917 1.000 34
  -5   7   1   46.9265   31.0147    0.6285    0.0000   15.9119    1.5673    1.6361    9.7256   9460 % 0.732877 1.000 34
  -4   5   1   58.6592   51.3323   -1.3946    0.0000    7.3269    1.5709    1.6769    4.3694   9470 % 0.539850 1.000 34
  -3  -1   2  105.1170   81.4426   -1.7663    0.0000   23.6745    1.3309    1.6960   13.9594   9478 % 0.255052 1.000 34
  -3  10  -1   23.7697   15.4528    0.2645    0.0000    8.3169    2.1203    2.1336    3.8980   9481 % 0.942114 1.000 34
  -2  -4   2   89.8026   73.2776   -1.7372    0.0000   16.5250    1.3391    1.6123   10.2494   9486 % 0.408283 1.000 34
  -1  -8   2   38.7814   29.1282   -1.3879    0.0000    9.6533    1.7560    1.7983    5.3680   9492 % 0.745288 1.000 34
  -1  -7   2   69.3484   59.1946   -2.8322    0.0000   10.1538    1.3288    1.4989    6.7743   9493 % 0.655277 1.000 34
  -1  -2   1  287.7570  312.6610    6.7121    0.0000  -24.9045    1.0589    3.0662   -8.1223   9495 % 0.204141 1.000 34
  -1   6  -1   86.8689   94.1748    0.7979    0.0000   -7.3060    1.2818    1.5484   -4.7183   9496 % 0.557330 1.000 34
   1  -9   1   29.9466   13.8524   -1.2523    0.0000   16.0942    1.9735    1.9961    8.0628   9505 % 0.829950 1.000 34
   1   9  -3   19.8520   11.3411    0.1394    0.0000    8.5109    2.7176    2.7249    3.1234   9512 % 0.845095 1.000 34
   2   3  -2  135.2190  103.8460   -3.9846    0.0000   31.3727    1.1840    1.7973   17.4554   9517 % 0.328426 1.000 34
   4  -7  -1   71.3975   79.0759    4.0153    0.0000   -7.6784    1.3271    1.5069   -5.0953   9537 % 0.702243 1.000 34
   4   2  -3  269.0720  259.2260   -8.8608    0.0000    9.8463    1.0402    2.8848    3.4132   9540 % 0.374585 1.000 34
   4   6  -4   29.1307   15.8972   -0.6110    0.0000   13.2336    2.2811    2.2996    5.7547   9543 % 0.656852 1.000 34
   5  -5  -2  117.8870  110.1180    5.5292    0.0000    7.7687    1.1829    1.6700    4.6518   9552 % 0.587294 1.000 34
   5   0  -3  108.5030  161.4400   -4.8530    0.0000  -52.9374    1.2599    1.6627  -31.8382   9555 % 0.388148 1.000 34
   6  -8  -2   41.0889   46.4597   -1.1073    0.0000   -5.3707    1.6562    1.7064   -3.1474   9563 % 0.852303 1.000 34
   6  -3  -3   57.0254   44.7191   -2.0926    0.0000   12.3063    1.6273    1.7244    7.1367   9566 % 0.529180 1.000 34
   6   1  -4  104.7490   99.5756    4.6865    0.0000    5.1736    1.2387    1.6222    3.1893   9568 % 0.484761 1.000 34
   6   8  -6   24.5906   12.8413    1.3041    0.0000   11.7493    2.1858    2.1996    5.3416   9574 % 0.909888 1.000 34
   7  -7  -3   37.0540   21.5397   -0.3928    0.0000   15.5143    1.7448    1.7837    8.6980   9578 % 0.824446 1.000 34
   7  -6  -3   38.7737   28.9211    2.4973    0.0000    9.8526    1.8208    1.8616    5.2924   9579 % 0.755283 1.000 34
   7  -1  -4   50.1906   41.8282   -0.9062    0.0000    8.3624    1.7075    1.7797    4.6987   9583 % 0.546347 1.000 34
   7   3  -5   62.0468   54.7969   -1.1049    0.0000    7.2499    1.4328    1.5614    4.6433   9585 % 0.627910 1.000 34
   7   6  -6   70.8943   52.1085    0.4081    0.0000   18.7857    1.2117    1.4038   13.3818   9587 % 0.809983 1.000 34
   7   7  -6   24.2858   10.9192    0.6497    0.0000   13.3665    2.1659    2.1794    6.1330   9588 % 0.874832 1.000 34
   8   0  -5   89.2541   66.3770    2.9040    0.0000   22.8772    1.2453    1.5321   14.9315   9597 % 0.626020 1.000 34
   8   4  -6   33.7239   41.9964    1.0702    0.0000   -8.2725    2.0001    2.0283   -4.0786   9600 % 0.749170 1.000 34
   9  -3  -5   48.4242   41.2456   -1.9899    0.0000    7.1786    1.5313    1.6060    4.4698   9610 % 0.742013 1.000 34
   9   1  -6   35.7057   20.7945    0.1014    0.0000   14.9113    1.9297    1.9624    7.5984   9613 % 0.719881 1.000 34
   9   2  -6   47.5258   41.9881    1.9163    0.0000    5.5377    1.5371    1.6089    3.4420   9614 % 0.737186 1.000 34
  10  -2  -6   51.7030   41.2395    2.7828    0.0000   10.4635    1.4100    1.5018    6.9674   9624 % 0.797655 1.000 34
  11  -5  -6   24.6759   33.2791   -0.7533    0.0000   -8.6032    2.1539    2.1680   -3.9683   9633 % 0.956727 1.000 34
  11  -4  -6   40.6694   45.6366    1.8874    0.0000   -4.9672    1.5405    1.5933   -3.1177   9634 % 0.916344 1.000 34
 -13   0   7   24.3721   33.8999   -0.7109    0.0000   -9.5277    2.0679    2.0822   -4.5757   9651 % 0.990407 1.000 35
 -12   2   6   29.3769   19.9203   -1.3957    0.0000    9.4565    1.9114    1.9338    4.8901   9658 % 0.922595 1.000 35
 -11  -4   7   28.5797   20.9817    0.3169    0.0000    7.5981    1.9122    1.9334    3.9298   9663 % 0.938568 1.000 35
 -11   0   6   35.6357   49.3102    2.3818    0.0000  -13.6746    1.8254    1.8599   -7.3524   9667 % 0.839771 1.000 35
 -11   4   5   23.0043   13.4253    0.0130    0.0000    9.5790    2.3539    2.3651    4.0501   9670 % 0.897108 1.000 35
 -10   6   4   19.3158   29.5024   -0.2087    0.0000  -10.1866    2.7439    2.7507   -3.7033   9682 % 0.917482 1.000 35
  -9   0   5   53.8071   48.1757   -2.3453    0.0000    5.6313    1.5398    1.6311    3.4525   9689 % 0.689161 1.000 35
  -9   4   4   36.7831   42.6192   -0.7300    0.0000   -5.8361    1.7916    1.8290   -3.1909   9692 % 0.762151 1.000 35
  -8  -3   5   89.3571  101.1780    5.1199    0.0000  -11.8209    1.2282    1.5189   -7.7827   9700 % 0.683770 1.000 35
Refinement program                                                                                                 page=  50
structure :                                                                                                15:40:48 12-11-24 

  -8  -2   5   72.7324   68.1381   -2.8848    0.0000    4.5943    1.3013    1.4908    3.0817   9701 % 0.652319 1.000 35
  -8   6   3   62.4444   53.8730   -1.1791    0.0000    8.5714    1.3244    1.4642    5.8539   9706 % 0.802324 1.000 35
  -7  -6   5   39.1689   47.4721   -2.0710    0.0000   -8.3032    1.7539    1.7971   -4.6202   9712 % 0.788157 1.000 35
  -7  -1   4   34.0720   26.4216    0.9062    0.0000    7.6504    2.2585    2.2840    3.3496   9715 % 0.546347 1.000 35
  -6  -3   4  111.1620   99.1206   -5.0825    0.0000   12.0419    1.1690    1.6132    7.4647   9727 % 0.549753 1.000 35
  -6   2   3  159.3130  141.1030    6.5617    0.0000   18.2104    1.1148    1.9444    9.3654   9730 % 0.487861 1.000 35
  -6   6   2   36.8687   44.2018    2.2851    0.0000   -7.3331    2.0085    2.0420   -3.5911   9732 % 0.700782 1.000 35
  -5  -7   4   39.4233   32.6420    0.3972    0.0000    6.7814    1.6855    1.7310    3.9175   9738 % 0.764640 1.000 35
  -5  -6   4  100.0170  109.2250    4.9395    0.0000   -9.2075    1.1843    1.5501   -5.9398   9739 % 0.689505 1.000 35
  -5   7   1   57.9560   42.2812    0.6285    0.0000   15.6748    1.4114    1.5258   10.2734   9747 % 0.732877 1.000 35
  -4  -9   4   43.1184   49.6478   -1.6063    0.0000   -6.5293    1.5655    1.6238   -4.0211   9750 % 0.899808 1.000 35
  -4   1   2  165.9610  176.3920   -4.0971    0.0000  -10.4305    1.1298    2.0077   -5.1953   9755 % 0.315032 1.000 35
  -3  -7   3   85.9744   79.9462    4.2383    0.0000    6.0282    1.2608    1.5261    3.9502   9761 % 0.695932 1.000 35
  -2  -9   3   62.5875   50.0700    2.0039    0.0000   12.5176    1.3461    1.4845    8.4322   9768 % 0.853721 1.000 35
  -2  -4   2   94.4240   68.3132   -1.7372    0.0000   26.1108    1.3095    1.6144   16.1733   9771 % 0.408283 1.000 35
  -2   9  -1   31.0371   23.9910    1.0908    0.0000    7.0460    1.8365    1.8626    3.7830   9773 % 0.838732 1.000 35
  -1   6  -1   68.1535   49.4237    0.7979    0.0000   18.7298    1.3851    1.5437   12.1331   9780 % 0.557330 1.000 35
   1  -8   1   43.1671   37.1901   -0.0643    0.0000    5.9771    1.7282    1.7813    3.3555   9791 % 0.738878 1.000 35
   1   2  -1  202.1330  192.7430    6.7121    0.0000    9.3893    1.1213    2.3115    4.0620   9793 % 0.204141 1.000 35
   2   7  -3   64.0804   71.0007   -3.5773    0.0000   -6.9203    1.4068    1.5459   -4.4766   9805 % 0.678157 1.000 35
   3  -4  -1  147.2440  140.7980   -3.4055    0.0000    6.4463    1.1651    1.8776    3.4332   9810 % 0.426152 1.000 35
   3   1  -2  119.8140  127.3150   -1.7663    0.0000   -7.5010    1.2749    1.7495   -4.2874   9811 % 0.255052 1.000 35
   3   5  -3   82.4482   77.3136   -1.7959    0.0000    5.1345    1.3117    1.5493    3.3140   9812 % 0.531615 1.000 35
   4   3  -3  116.4220  131.5180    3.9825    0.0000  -15.0964    1.2094    1.6787   -8.9929   9824 % 0.427008 1.000 35
   4   6  -4   33.1134   41.2953   -0.6110    0.0000   -8.1818    2.0928    2.1188   -3.8615   9825 % 0.656852 1.000 35
   5  -5  -2  143.4790  151.6280    5.5292    0.0000   -8.1493    1.1239    1.8225   -4.4714   9833 % 0.587294 1.000 35
   6  -8  -2   42.9372   57.4317   -1.1073    0.0000  -14.4945    1.6745    1.7287   -8.3846   9843 % 0.852303 1.000 35
   6  -3  -3   54.7284   38.7001   -2.0926    0.0000   16.0283    1.7313    1.8157    8.8275   9846 % 0.529180 1.000 35
   6   2  -4   65.6430   52.6735   -0.5242    0.0000   12.9695    1.4655    1.6058    8.0766   9849 % 0.510104 1.000 35
   6   9  -6   37.4032   51.2650   -1.3778    0.0000  -13.8618    1.5560    1.6003   -8.6618   9855 % 0.985278 1.000 35
   7  -6  -3   41.7049   31.9719    2.4973    0.0000    9.7331    1.7312    1.7807    5.4658   9858 % 0.755283 1.000 35
   7  -1  -4   51.1898   45.5631   -0.9062    0.0000    5.6267    1.7884    1.8603    3.0247   9861 % 0.546347 1.000 35
   7   3  -5   60.7347   44.5444   -1.1049    0.0000   16.1903    1.4884    1.6076   10.0712   9863 % 0.627910 1.000 35
   8   1  -5  123.6480  133.0300   -5.9107    0.0000   -9.3822    1.1464    1.6862   -5.5642   9875 % 0.632698 1.000 35
   9   6  -7   26.9907   16.1487   -0.2430    0.0000   10.8421    1.9044    1.9234    5.6370   9894 % 0.923910 1.000 35
  10  -5  -5   31.3417   24.7901   -1.3866    0.0000    6.5515    1.9718    1.9966    3.2814   9898 % 0.881966 1.000 35
  10  -1  -6   51.7610   43.8110   -1.4200    0.0000    7.9500    1.4953    1.5824    5.0241   9901 % 0.781690 1.000 35
  10   0  -6   91.9755  114.9910   -5.0554    0.0000  -23.0158    1.2003    1.5122  -15.2202   9902 % 0.776296 1.000 35
  12  -1  -7   53.2992   44.4398   -0.3670    0.0000    8.8593    1.3640    1.4644    6.0496   9923 % 0.931232 1.000 35
  12   3  -8   23.1991   11.5927    0.1558    0.0000   11.6065    2.1272    2.1398    5.4240   9927 % 0.990957 1.000 35
 -13  -1   7   38.2779   53.4219   -2.4123    0.0000  -15.1440    1.5975    1.6427   -9.2187   9928 % 0.994641 1.000 36
 -12  -4   7   30.0400   35.6581    0.6329    0.0000   -5.6181    1.7660    1.7913   -3.1363   9931 % 0.996624 1.000 36
 -12   2   6   32.2009   22.8129   -1.3957    0.0000    9.3880    1.7422    1.7717    5.2989   9937 % 0.922595 1.000 36
 -12   5   5   27.5500   52.2484   -0.9402    0.0000  -24.6985    1.9637    1.9829  -12.4555   9940 % 0.996390 1.000 36
 -11  -2   6   32.2506   39.1024   -2.1932    0.0000   -6.8519    1.9069    1.9340   -3.5428   9943 % 0.859554 1.000 36
 -10  -4   6   51.0216   58.0129   -3.5496    0.0000   -6.9914    1.4416    1.5292   -4.5720   9953 % 0.858549 1.000 36
 -10   1   5   39.4069   31.7632   -1.7468    0.0000    7.6437    1.7319    1.7762    4.3034   9957 % 0.759050 1.000 36
 -10   5   4   62.1225   67.8705    4.1054    0.0000   -5.7480    1.3232    1.4618   -3.9322   9960 % 0.865635 1.000 36
  -9   3   4   36.1276   26.3357   -0.4456    0.0000    9.7918    1.7798    1.8161    5.3917   9971 % 0.722525 1.000 36
  -9   7   3   37.0351   24.7360   -1.0268    0.0000   12.2991    1.6363    1.6777    7.3310   9974 % 0.914343 1.000 36
  -8  -5   5   62.7487   56.6674   -3.3842    0.0000    6.0813    1.3458    1.4849    4.0953   9978 % 0.775895 1.000 36
  -8  -4   5   42.0856   28.7715    2.1200    0.0000   13.3141    1.6383    1.6915    7.8711   9979 % 0.725516 1.000 36
Refinement program                                                                                                 page=  51
structure :                                                                                                15:40:48 12-11-24 

  -8   5   3   68.2752   62.3522   -4.0384    0.0000    5.9229    1.3380    1.5021    3.9431   9985 % 0.742479 1.000 36
  -8   6   3   26.2374   19.1170   -1.1791    0.0000    7.1204    2.3078    2.3226    3.0656   9986 % 0.802324 1.000 36
  -7  -6   5   59.6104   49.1965   -2.0710    0.0000   10.4139    1.3462    1.4723    7.0731   9993 % 0.788157 1.000 36
  -7  -1   4   33.1361   21.1492    0.9062    0.0000   11.9869    2.2468    2.2711    5.2780   9996 % 0.546347 1.000 36
  -7   3   3  101.2740  111.1350   -0.0379    0.0000   -9.8612    1.1834    1.5576   -6.3310   9998 % 0.586117 1.000 36
  -6   5   2  106.9190  113.7370    5.7430    0.0000   -6.8174    1.1944    1.6030   -4.2529  10012 % 0.631385 1.000 36
  -5  -8   4   52.5433   46.4661   -3.0622    0.0000    6.0772    1.4388    1.5318    3.9675  10017 % 0.843055 1.000 36
  -5   3   2  189.4540  175.9740   -8.0004    0.0000   13.4798    1.0807    2.1811    6.1802  10022 % 0.458741 1.000 36
  -5   7   1   28.8253   20.9764    0.6285    0.0000    7.8489    2.2792    2.2974    3.4164  10025 % 0.732877 1.000 36
  -4  -4   3   55.5689   39.8447   -0.7199    0.0000   15.7242    1.6322    1.7242    9.1196  10031 % 0.491088 1.000 36
  -4   1   2  174.3990  196.9370   -4.0971    0.0000  -22.5373    1.1133    2.0690  -10.8927  10033 % 0.315032 1.000 36
  -4   5   1   62.0089   69.5176   -1.3946    0.0000   -7.5087    1.5079    1.6304   -4.6055  10034 % 0.539850 1.000 36
  -3  -9   3   22.9434   15.1066   -0.5480    0.0000    7.8368    2.3275    2.3387    3.3509  10038 % 0.867908 1.000 36
  -3  -2   2  100.0050   92.8370    2.1615    0.0000    7.1680    1.3369    1.6696    4.2933  10042 % 0.300441 1.000 36
  -2 -10   3   20.9165   12.2033   -0.3810    0.0000    8.7132    2.3689    2.3782    3.6639  10045 % 0.942616 1.000 36
  -1  -8   2   31.9359   21.7223   -1.3879    0.0000   10.2135    2.0118    2.0370    5.0139  10055 % 0.745288 1.000 36
  -1  -2   1  297.8710  286.2550    6.7121    0.0000   11.6155    1.0595    3.1615    3.6740  10058 % 0.204141 1.000 36
  -1   6  -1   43.3047   33.2099    0.7979    0.0000   10.0948    1.8174    1.8682    5.4034  10059 % 0.557330 1.000 36
  -1   7  -1   32.8664   25.9553    1.4372    0.0000    6.9110    2.0568    2.0829    3.3180  10060 % 0.647977 1.000 36
   1  -8   1   21.8197   10.6785   -0.0643    0.0000   11.1412    2.9469    2.9549    3.7704  10069 % 0.738878 1.000 36
   2   4  -2   85.6919   76.6772   -1.7372    0.0000    9.0146    1.3309    1.5829    5.6949  10079 % 0.408283 1.000 36
   3   6  -3  141.8380  155.7080   -6.4487    0.0000  -13.8698    1.1157    1.8046   -7.6858  10089 % 0.612424 1.000 36
   3   9  -4   21.6541   10.3291    0.1075    0.0000   11.3250    2.3829    2.3927    4.7331  10091 % 0.880603 1.000 36
   4  -8  -1   62.1884   78.0506    2.3653    0.0000  -15.8622    1.3548    1.4907  -10.6410  10095 % 0.786900 1.000 36
   4  -7  -1   68.0750   57.5265    4.0153    0.0000   10.5484    1.3536    1.5152    6.9618  10096 % 0.702243 1.000 36
   4  -6  -1   95.6750   76.9064   -4.2849    0.0000   18.7685    1.2485    1.5729   11.9322  10097 % 0.619587 1.000 36
   4  -1  -2  177.2090  187.6970   -4.0971    0.0000  -10.4879    1.1176    2.0951   -5.0060  10098 % 0.315032 1.000 36
   4   3  -3  113.3690  119.0130    3.9825    0.0000   -5.6433    1.2142    1.6612   -3.3972  10099 % 0.427008 1.000 36
   4   7  -4   53.4200   47.4879    2.6227    0.0000    5.9321    1.5303    1.6209    3.6598  10102 % 0.735331 1.000 36
   5  -5  -2  138.0070  125.6030    5.5292    0.0000   12.4043    1.1384    1.7890    6.9338  10109 % 0.587294 1.000 36
   5  -4  -2  129.9000  121.1780    5.6278    0.0000    8.7220    1.1594    1.7411    5.0094  10110 % 0.518917 1.000 36
   5   1  -3  158.6440  146.5440    6.1169    0.0000   12.1004    1.1154    1.9393    6.2396  10113 % 0.398827 1.000 36
   6  -9  -2   29.3479   39.4436    2.2218    0.0000  -10.0957    1.9081    1.9306   -5.2294  10119 % 0.932361 1.000 36
   6  -8  -2   38.4838   28.4306   -1.1073    0.0000   10.0531    1.6656    1.7095    5.8807  10120 % 0.852303 1.000 36
   6  -7  -2   62.6562   86.2896   -2.1572    0.0000  -23.6334    1.3422    1.4813  -15.9547  10121 % 0.774825 1.000 36
   6  -2  -3  137.1100  124.6310    6.5617    0.0000   12.4787    1.1567    1.7939    6.9563  10124 % 0.487861 1.000 36
   6   7  -5   33.2806   39.1535   -1.4638    0.0000   -5.8729    1.9290    1.9575   -3.0001  10129 % 0.816668 1.000 36
   7  -6  -3   52.3641   36.1469    2.4973    0.0000   16.2172    1.4810    1.5708   10.3240  10135 % 0.755283 1.000 36
   7   0  -4  194.6530  206.0950    9.1786    0.0000  -11.4419    1.0822    2.2271   -5.1375  10139 % 0.538600 1.000 36
   7   4  -5   81.0845   75.7423    3.9426    0.0000    5.3422    1.2296    1.4729    3.6271  10142 % 0.673128 1.000 36
   8  -8  -3   34.0881   26.6608    0.7580    0.0000    7.4273    1.7176    1.7511    4.2415  10146 % 0.937576 1.000 36
   8  -3  -4   76.2463   70.2617   -0.0578    0.0000    5.9847    1.2768    1.4871    4.0243  10150 % 0.662572 1.000 36
   9  -6  -4   40.3187   16.2499   -0.4734    0.0000   24.0688    1.6692    1.7172   14.0163  10161 % 0.865426 1.000 36
   9   3  -6   30.5336   23.7358    0.9005    0.0000    6.7977    2.0076    2.0307    3.3475  10167 % 0.765157 1.000 36
   9   7  -7   28.0767   17.7949   -1.4280    0.0000   10.2817    1.8681    1.8891    5.4427  10171 % 0.981258 1.000 36
  11  -2  -6   52.6564   38.0867   -2.1932    0.0000   14.5697    1.4224    1.5168    9.6058  10189 % 0.859554 1.000 36
  11   3  -7   25.1436   18.0364   -0.0747    0.0000    7.1072    2.1596    2.1742    3.2689  10194 % 0.906686 1.000 36
  12   0  -7   29.7321   11.5659    0.7252    0.0000   18.1662    1.9222    1.9450    9.3399  10201 % 0.926708 1.000 36
 -12   0   6   25.0040   38.1366    1.8543    0.0000  -13.1326    2.2516    2.2655   -5.7968  10212 % 0.904192 1.000 37
 -11  -4   6   43.7150   37.4313    1.8874    0.0000    6.2837    1.4595    1.5235    4.1245  10218 % 0.916344 1.000 37
 -11  -3   6   27.7128   33.9735   -1.7184    0.0000   -6.2607    2.0514    2.0700   -3.0245  10219 % 0.883660 1.000 37
 -11  -2   6   33.1904   27.5931   -2.1932    0.0000    5.5972    1.8032    1.8335    3.0527  10220 % 0.859554 1.000 37
Refinement program                                                                                                 page=  52
structure :                                                                                                15:40:48 12-11-24 

  -9  -3   5   53.4771   45.3277    1.9899    0.0000    8.1494    1.4371    1.5333    5.3148  10242 % 0.742013 1.000 37
  -9  -2   5   53.1846   66.1808    2.7063    0.0000  -12.9962    1.4835    1.5760   -8.2465  10243 % 0.713134 1.000 37
  -9   2   4   63.1221   70.8294   -1.7908    0.0000   -7.7073    1.3007    1.4457   -5.3310  10246 % 0.692835 1.000 37
  -9   6   3   38.7892   49.2555   -2.1641    0.0000  -10.4663    1.6976    1.7414   -6.0103  10249 % 0.852505 1.000 37
  -8   5   3   73.9527   79.9900   -4.0384    0.0000   -6.0373    1.2947    1.4911   -4.0490  10261 % 0.742479 1.000 37
  -7  -8   5   29.0672   17.4906    1.3059    0.0000   11.5766    1.8836    1.9059    6.0742  10266 % 0.925481 1.000 37
  -7  -2   4   71.1737   78.3294   -4.0250    0.0000   -7.1557    1.3769    1.5500   -4.6166  10271 % 0.568954 1.000 37
  -7   3   3   72.4914   50.1866   -0.0379    0.0000   22.3047    1.3788    1.5577   14.3187  10274 % 0.586117 1.000 37
  -7   7   2   48.2639   34.1072    1.1209    0.0000   14.1567    1.4514    1.5295    9.2555  10277 % 0.814773 1.000 37
  -6  -5   4   45.3630   35.6455    2.0077    0.0000    9.7175    1.6247    1.6868    5.7609  10284 % 0.660833 1.000 37
  -6   0   3   70.5025   63.4192   -0.9731    0.0000    7.0832    1.4368    1.6005    4.4257  10286 % 0.452096 1.000 37
  -5  -8   4   47.9937   53.3395   -3.0622    0.0000   -5.3457    1.5367    1.6099   -3.3206  10294 % 0.843055 1.000 37
  -4  -6   3   50.5974   40.1049   -1.9227    0.0000   10.4926    1.5692    1.6488    6.3637  10305 % 0.639732 1.000 37
  -4  -5   3   62.2158   55.8784   -2.7604    0.0000    6.3373    1.4699    1.5961    3.9704  10306 % 0.562856 1.000 37
  -4   0   2  238.9180  204.6040    6.5530    0.0000   34.3131    1.0757    2.6202   13.0958  10308 % 0.301397 1.000 37
  -4   5   1   77.3233   60.1531   -1.3946    0.0000   17.1702    1.3637    1.5677   10.9524  10311 % 0.539850 1.000 37
  -3  -2   2  125.6950  119.8460    2.1615    0.0000    5.8491    1.2343    1.7617    3.3202  10319 % 0.300441 1.000 37
  -2  -6   2   48.1591   27.7969   -0.5245    0.0000   20.3622    1.6985    1.7655   11.5334  10324 % 0.578605 1.000 37
  -2   8  -1   70.2979   86.4511    3.2780    0.0000  -16.1532    1.2845    1.4643  -11.0313  10327 % 0.748729 1.000 37
  -2   9  -1   44.2640   59.6054    1.0908    0.0000  -15.3414    1.4956    1.5597   -9.8361  10328 % 0.838732 1.000 37
  -1   7  -1   49.9370   65.9811    1.4372    0.0000  -16.0441    1.6080    1.6838   -9.5286  10337 % 0.647977 1.000 37
   0   8  -2   41.2916   33.2806   -1.3588    0.0000    8.0110    1.7086    1.7578    4.5575  10342 % 0.742004 1.000 37
   0   9  -2   56.2592   61.9330   -3.6943    0.0000   -5.6738    1.3918    1.5012   -3.7796  10343 % 0.832734 1.000 37
   1 -10   1   23.4478   15.1901   -0.1035    0.0000    8.2577    2.1772    2.1898    3.7710  10345 % 0.921142 1.000 37
   1  -9   1   30.2142   41.0901   -1.2523    0.0000  -10.8759    2.0073    2.0299   -5.3577  10346 % 0.829950 1.000 37
   1   6  -2   84.1047   89.5450    3.5207    0.0000   -5.4403    1.2901    1.5400   -3.5326  10350 % 0.565800 1.000 37
   1   7  -2   60.9032   65.8400   -2.8322    0.0000   -4.9368    1.4096    1.5356   -3.2150  10351 % 0.655277 1.000 37
   2   4  -2  106.1440   87.7337   -1.7372    0.0000   18.4101    1.2431    1.6346   11.2625  10356 % 0.408283 1.000 37
   4  -7  -1   63.1308   68.0566    4.0153    0.0000   -4.9258    1.4399    1.5722   -3.1331  10372 % 0.702243 1.000 37
   4  -6  -1   92.7561  103.3630   -4.2849    0.0000  -10.6073    1.2500    1.5566   -6.8144  10373 % 0.619587 1.000 37
   4  -1  -2  134.4050  123.4300   -4.0971    0.0000   10.9745    1.1927    1.7969    6.1074  10375 % 0.315032 1.000 37
   4   4  -3   41.9988   33.0545   -0.7199    0.0000    8.9443    1.9215    1.9668    4.5475  10378 % 0.491088 1.000 37
   5   1  -3  165.5550  151.1790    6.1169    0.0000   14.3764    1.1105    1.9935    7.2116  10390 % 0.398827 1.000 37
   5   9  -5   17.7003    7.6611    0.5718    0.0000   10.0391    2.6920    2.6979    3.7211  10396 % 0.939232 1.000 37
   6  -9  -2   36.9635   43.2192    2.2218    0.0000   -6.2557    1.7003    1.7400   -3.5951  10397 % 0.932361 1.000 37
   6  -7  -2   50.5658   55.9124   -2.1572    0.0000   -5.3466    1.5099    1.5923   -3.3577  10399 % 0.774825 1.000 37
   6  -2  -3  159.7030  185.2920    6.5617    0.0000  -25.5888    1.1136    1.9470  -13.1429  10401 % 0.487861 1.000 37
   6  -1  -3   69.7001   59.3279    2.5344    0.0000   10.3722    1.4648    1.6222    6.3938  10402 % 0.461298 1.000 37
   6   8  -5   17.7257   31.6781   -0.9105    0.0000  -13.9524    2.9336    2.9389   -4.7474  10407 % 0.890513 1.000 37
   7   5  -5   39.7064   34.1702    1.2543    0.0000    5.5363    1.6672    1.7139    3.2303  10419 % 0.727146 1.000 37
   8  -2  -4   42.6298   28.3039    1.1886    0.0000   14.3259    1.8391    1.8879    7.5885  10427 % 0.630063 1.000 37
   9   5  -6   32.0593   23.1307    0.7345    0.0000    8.9286    1.7967    1.8250    4.8923  10445 % 0.848490 1.000 37
  10  -4  -5   69.2351   64.5283   -0.4588    0.0000    4.7068    1.2176    1.4007    3.3604  10450 % 0.837988 1.000 37
 -12  -2   6   27.2599   34.2797   -1.3957    0.0000   -7.0199    2.0176    2.0360   -3.4480  10489 % 0.922595 1.000 38
 -12  -1   6   26.3723   15.2908   -0.7765    0.0000   11.0815    2.1064    2.1228    5.2202  10490 % 0.908828 1.000 38
 -11   1   5   28.1105   15.9330   -0.9156    0.0000   12.1775    2.0668    2.0859    5.8381  10502 % 0.823855 1.000 38
 -11   6   4   28.0482   18.7902    1.5398    0.0000    9.2580    1.9574    1.9773    4.6821  10507 % 0.971778 1.000 38
 -10  -1   5   59.9083   27.0204    1.7468    0.0000   32.8879    1.3596    1.4857   22.1361  10512 % 0.759050 1.000 38
 -10   4   4   25.1952   17.2290   -0.1107    0.0000    7.9662    2.3556    2.3690    3.3626  10516 % 0.820782 1.000 38
  -9  -4   5   42.8777   35.9875   -1.9380    0.0000    6.8902    1.5334    1.5922    4.3274  10522 % 0.780650 1.000 38
  -9   6   3   42.4005   37.2773   -2.1641    0.0000    5.1231    1.5613    1.6179    3.1666  10530 % 0.852505 1.000 38
  -8  -8   5   24.2631   30.7633    0.9958    0.0000   -6.5002    2.1391    2.1528   -3.0194  10533 % 0.964255 1.000 38
Refinement program                                                                                                 page=  53
structure :                                                                                                15:40:48 12-11-24 

  -8  -6   5   42.9860   51.9990   -1.5755    0.0000   -9.0130    1.5517    1.6101   -5.5978  10535 % 0.833344 1.000 38
  -8  -1   4   66.8109   58.9720    1.4054    0.0000    7.8389    1.3890    1.5413    5.0858  10538 % 0.609726 1.000 38
  -7  -4   4  107.8510  118.8400    5.8631    0.0000  -10.9889    1.1632    1.5862   -6.9276  10550 % 0.651584 1.000 38
  -7  -3   4   89.7758   80.0631   -1.4457    0.0000    9.7127    1.2314    1.5239    6.3735  10551 % 0.604757 1.000 38
  -7   2   3  104.7390   98.2568    5.2934    0.0000    6.4819    1.2297    1.6153    4.0128  10554 % 0.549100 1.000 38
  -6  -7   4   42.8077   49.8498   -2.6323    0.0000   -7.0421    1.5756    1.6328   -4.3130  10563 % 0.799004 1.000 38
  -6  -1   3   85.0747   78.3958   -2.5344    0.0000    6.6789    1.3288    1.5778    4.2329  10566 % 0.461298 1.000 38
  -6   0   3   72.8938   60.9401   -0.9731    0.0000   11.9536    1.4240    1.5997    7.4723  10567 % 0.452096 1.000 38
  -6   5   2  115.2270  136.1290    5.7430    0.0000  -20.9019    1.1712    1.6430  -12.7220  10569 % 0.631385 1.000 38
  -4  -7   3   34.5326   45.5203    1.6071    0.0000  -10.9877    1.9605    1.9906   -5.5197  10586 % 0.720079 1.000 38
  -4  -6   3   40.7406   32.9393   -1.9227    0.0000    7.8013    1.8409    1.8855    4.1376  10587 % 0.639732 1.000 38
  -4   0   2  218.4120  190.2810    6.5530    0.0000   28.1306    1.0924    2.4421   11.5191  10590 % 0.301397 1.000 38
  -1  -9   2   55.0772   59.8339    2.8278    0.0000   -4.7567    1.4207    1.5238   -3.1217  10611 % 0.835662 1.000 38
  -1  -3   1  172.9230  161.8360    5.3621    0.0000   11.0862    1.1303    2.0659    5.3664  10614 % 0.289303 1.000 38
   1  -9   1   27.9857   37.6497   -1.2523    0.0000   -9.6640    2.1386    2.1568   -4.4807  10624 % 0.829950 1.000 38
   1  10  -3   30.9193   19.5985    0.9769    0.0000   11.3208    1.7562    1.7832    6.3486  10631 % 0.934810 1.000 38
   2  -6   0   53.6246   46.8871    2.5341    0.0000    6.7375    1.6047    1.6919    3.9822  10633 % 0.567538 1.000 38
   2   5  -2  112.3580  118.9410    5.5303    0.0000   -6.5828    1.2104    1.6515   -3.9859  10635 % 0.492275 1.000 38
   3   7  -3   77.6015   90.1116    4.2383    0.0000  -12.5100    1.2938    1.5087   -8.2921  10645 % 0.695932 1.000 38
   4  -7  -1   70.4947   82.4688    4.0153    0.0000  -11.9741    1.3363    1.5108   -7.9256  10652 % 0.702243 1.000 38
   4  -6  -1   72.9726   64.3172   -4.2849    0.0000    8.6554    1.3512    1.5356    5.6363  10653 % 0.619587 1.000 38
   4   0  -2  229.2630  203.7690    6.5530    0.0000   25.4933    1.0710    2.5305   10.0745  10656 % 0.301397 1.000 38
   4   9  -4   39.3421   31.5130   -1.6063    0.0000    7.8291    1.5772    1.6255    4.8164  10660 % 0.899808 1.000 38
   5  -4  -2  146.5010  153.1730    5.6278    0.0000   -6.6726    1.1321    1.8514   -3.6040  10666 % 0.518917 1.000 38
   5  -3  -2  185.0060  195.6090   -8.0004    0.0000  -10.6036    1.0827    2.1436   -4.9467  10667 % 0.458741 1.000 38
   5   6  -4   96.7264  107.7030    4.9395    0.0000  -10.9769    1.1941    1.5367   -7.1431  10671 % 0.689505 1.000 38
   6  -8  -2   37.2948   30.5720   -1.1073    0.0000    6.7227    1.6973    1.7378    3.8686  10676 % 0.852303 1.000 38
   6  -1  -3   72.0528   67.0537    2.5344    0.0000    4.9991    1.4253    1.5971    3.1300  10681 % 0.461298 1.000 38
   6   4  -4   52.2236   40.0774   -0.6107    0.0000   12.1461    1.5376    1.6239    7.4797  10684 % 0.600883 1.000 38
   7  -4  -3   89.3460   81.4561   -3.9855    0.0000    7.8898    1.2440    1.5316    5.1512  10693 % 0.634322 1.000 38
   7   2  -4   73.0315   84.8770   -4.0250    0.0000  -11.8455    1.3056    1.4960   -7.9182  10697 % 0.568954 1.000 38
   8  -8  -3   27.0407   18.4913    0.7580    0.0000    8.5494    1.9156    1.9346    4.4191  10703 % 0.937576 1.000 38
   8   4  -5   47.9656   53.8052    2.1200    0.0000   -5.8396    1.5490    1.6216   -3.6012  10711 % 0.725516 1.000 38
   8   8  -6   20.5061   12.4386    0.2100    0.0000    8.0674    2.2652    2.2744    3.5470  10714 % 0.982176 1.000 38
   9   1  -5   34.2710   47.9072   -2.1146    0.0000  -13.6362    2.0031    2.0323   -6.7099  10722 % 0.695231 1.000 38
   9   2  -5   54.3884   63.9015    2.7063    0.0000   -9.5131    1.4856    1.5820   -6.0132  10723 % 0.713134 1.000 38
   9   5  -6   23.5138   12.6028    0.7345    0.0000   10.9110    2.2519    2.2641    4.8191  10725 % 0.848490 1.000 38
  10  -2  -5   31.7222   25.3130   -0.2492    0.0000    6.4092    1.8725    1.8992    3.3747  10732 % 0.775481 1.000 38
  10   3  -6   40.6362   32.5085   -1.1773    0.0000    8.1277    1.5922    1.6432    4.9462  10736 % 0.823575 1.000 38
  11  -6  -5   24.1475   36.6674   -0.4321    0.0000  -12.5200    2.0955    2.1093   -5.9355  10740 % 0.986353 1.000 38
  11   1  -6   36.7940   42.1426    1.4960    0.0000   -5.3486    1.7082    1.7473   -3.0610  10746 % 0.844760 1.000 38
  12  -2  -6   18.8175   31.7411   -1.3957    0.0000  -12.9236    2.8325    2.8387   -4.5526  10752 % 0.922595 1.000 38
  12   3  -7   25.6457   34.9971   -0.7888    0.0000   -9.3515    1.9906    2.0070   -4.6593  10757 % 0.966658 1.000 38
  13  -1  -7   34.6352   28.5685    2.4123    0.0000    6.0667    1.7208    1.7553    3.4562  10759 % 0.994641 1.000 38
  13   1  -7   36.0347   28.5379   -2.4123    0.0000    7.4968    1.5999    1.6399    4.5715  10761 % 0.994641 1.000 38
 -13  -1   6   20.2879   11.3886   -0.8802    0.0000    8.8993    2.3832    2.3918    3.7208  10763 % 0.973698 1.000 39
 -12   2   5   59.6104   77.0759    2.1472    0.0000  -17.4655    1.3269    1.4547  -12.0063  10773 % 0.903493 1.000 39
 -12   3   5   54.9127   70.6513    2.1975    0.0000  -15.7386    1.3822    1.4873  -10.5821  10774 % 0.926456 1.000 39
 -11  -1   5   29.8546   21.2793    0.9156    0.0000    8.5753    1.9226    1.9457    4.4073  10781 % 0.823855 1.000 39
 -11   0   5   23.5966   14.7966   -0.1548    0.0000    8.8000    2.2906    2.3027    3.8216  10782 % 0.818738 1.000 39
 -10  -4   5   34.3133   18.9623   -0.4588    0.0000   15.3509    1.8098    1.8420    8.3337  10789 % 0.837988 1.000 39
 -10   3   4   78.3250   84.1303   -4.0053    0.0000   -5.8053    1.2231    1.4524   -3.9970  10795 % 0.784125 1.000 39
Refinement program                                                                                                 page=  54
structure :                                                                                                15:40:48 12-11-24 

  -9   0   4   40.5869   26.6043   -1.3739    0.0000   13.9826    1.8146    1.8595    7.5197  10804 % 0.668133 1.000 39
  -9   6   3   45.2327   50.2941   -2.1641    0.0000   -5.0614    1.5597    1.6240   -3.1167  10809 % 0.852505 1.000 39
  -8  -2   4   27.4135   18.2568    1.1886    0.0000    9.1567    2.5626    2.5772    3.5529  10817 % 0.630063 1.000 39
  -8   3   3  122.3020  111.0270    5.6079    0.0000   11.2751    1.1345    1.6682    6.7589  10820 % 0.645604 1.000 39
  -8   7   2   22.4009    9.8031    0.2761    0.0000   12.5978    2.3749    2.3854    5.2811  10823 % 0.858561 1.000 39
  -7  -4   4  109.3040  118.2200    5.8631    0.0000   -8.9160    1.1624    1.5956   -5.5880  10830 % 0.651584 1.000 39
  -7   6   2   41.6257   23.9186    0.7179    0.0000   17.7071    1.6804    1.7312   10.2280  10836 % 0.744713 1.000 39
  -6  -1   3   97.0541  102.0640   -2.5344    0.0000   -5.0096    1.2632    1.5930   -3.1448  10844 % 0.461298 1.000 39
  -5  -4   3   74.7803   86.7854   -2.7476    0.0000  -12.0050    1.3546    1.5473   -7.7585  10855 % 0.533976 1.000 39
  -5   6   1   36.1538   25.8145    1.4544    0.0000   10.3393    2.0288    2.0608    5.0171  10858 % 0.654103 1.000 39
  -4  -1   2  183.9630  192.6710    4.0971    0.0000   -8.7079    1.1070    2.1470   -4.0558  10867 % 0.315032 1.000 39
  -4   4   1  123.5580  105.5320    4.9093    0.0000   18.0261    1.1792    1.7080   10.5541  10869 % 0.464541 1.000 39
  -4   8   0   42.9150   33.1557   -2.1117    0.0000    9.7593    1.5973    1.6540    5.9005  10871 % 0.784883 1.000 39
  -3  -4   2  113.9730  102.0780   -3.8800    0.0000   11.8948    1.2091    1.6616    7.1588  10875 % 0.437171 1.000 39
  -3  -3   2  125.8830  116.0470    0.0032    0.0000    9.8359    1.1797    1.7252    5.7013  10876 % 0.363713 1.000 39
  -2  -8   2   28.6967   19.5673   -0.0314    0.0000    9.1294    2.1030    2.1225    4.3012  10880 % 0.755055 1.000 39
  -2  -7   2   31.9421   23.2893   -0.7134    0.0000    8.6529    2.0741    2.0985    4.1233  10881 % 0.666365 1.000 39
  -2  -6   2   62.9095   57.5786   -0.5245    0.0000    5.3308    1.4235    1.5563    3.4253  10882 % 0.578605 1.000 39
  -1  -3   1  171.7960  191.9920    5.3621    0.0000  -20.1964    1.1365    2.0599   -9.8047  10893 % 0.289303 1.000 39
   0   9  -2   56.4624   47.5731   -3.6943    0.0000    8.8893    1.3735    1.4850    5.9860  10899 % 0.832734 1.000 39
   1  -9   1   37.3939   31.9766   -1.2523    0.0000    5.4173    1.6300    1.6723    3.2394  10902 % 0.829950 1.000 39
   2  -6   0   65.0569   51.6227    2.5341    0.0000   13.4342    1.4633    1.6014    8.3889  10912 % 0.567538 1.000 39
   2   5  -2  103.6330   93.1204    5.5303    0.0000   10.5122    1.2308    1.6090    6.5334  10913 % 0.492275 1.000 39
   2   9  -3   30.9613   23.5074    2.0039    0.0000    7.4538    1.9427    1.9673    3.7889  10916 % 0.853721 1.000 39
   2  10  -3   18.7350   27.8327   -0.3810    0.0000   -9.0977    2.6955    2.7020   -3.3670  10917 % 0.942616 1.000 39
   3   3  -2  124.7410  135.2410    0.0032    0.0000  -10.4996    1.1965    1.7285   -6.0745  10922 % 0.363713 1.000 39
   3   7  -3   87.8043   68.4061    4.2383    0.0000   19.3982    1.2015    1.4882   13.0349  10924 % 0.695932 1.000 39
   4  -6  -1   76.2915   61.2160   -4.2849    0.0000   15.0755    1.3271    1.5308    9.8481  10931 % 0.619587 1.000 39
   4   0  -2  218.7680  189.8260    6.5530    0.0000   28.9415    1.0943    2.4461   11.8316  10933 % 0.301397 1.000 39
   4   5  -3   70.7015   83.7759   -2.7604    0.0000  -13.0744    1.3882    1.5579   -8.3923  10936 % 0.562856 1.000 39
   5   3  -3  172.3800  180.2140   -7.2549    0.0000   -7.8339    1.0831    2.0358   -3.8481  10948 % 0.475709 1.000 39
   6   0  -3   61.5735   43.6096   -0.9731    0.0000   17.9639    1.6095    1.7232   10.4246  10960 % 0.452096 1.000 39
   6   5  -4   62.0580   77.2515    2.0077    0.0000  -15.1935    1.3810    1.5140  -10.0354  10963 % 0.660833 1.000 39
   6   9  -5   29.6513   23.8328    0.0224    0.0000    5.8186    1.7807    1.8052    3.2232  10966 % 0.967414 1.000 39
   7  -3  -3  142.0800  148.1520   -0.0379    0.0000   -6.0717    1.1201    1.8093   -3.3559  10971 % 0.586117 1.000 39
   7   2  -4   80.0656   87.3585   -4.0250    0.0000   -7.2929    1.3039    1.5301   -4.7662  10973 % 0.568954 1.000 39
   8  -7  -3   45.5928   39.4576    2.5775    0.0000    6.1352    1.5156    1.5827    3.8765  10981 % 0.867746 1.000 39
   8  -6  -3   37.5566   23.0684   -1.1791    0.0000   14.4882    1.7720    1.8114    7.9986  10982 % 0.802324 1.000 39
   8   4  -5   53.0632   61.0762    2.1200    0.0000   -8.0130    1.5067    1.5974   -5.0163  10988 % 0.725516 1.000 39
   8   8  -6   25.7391   16.7168    0.2100    0.0000    9.0223    1.9095    1.9268    4.6825  10991 % 0.982176 1.000 39
   9  -3  -4   42.0512   34.8841   -0.4456    0.0000    7.1671    1.7479    1.7977    3.9867  10997 % 0.722525 1.000 39
   9   2  -5   61.1809   53.9296    2.7063    0.0000    7.2513    1.4024    1.5300    4.7393  11000 % 0.713134 1.000 39
  10  -6  -4   30.1529   23.5754   -0.2087    0.0000    6.5775    1.9119    1.9356    3.3983  11006 % 0.917482 1.000 39
  10   4  -6   56.3915   71.2376   -3.5496    0.0000  -14.8461    1.3646    1.4765  -10.0550  11014 % 0.858549 1.000 39
  10   5  -6   24.7810   16.9726    0.8287    0.0000    7.8084    2.1609    2.1751    3.5899  11015 % 0.901524 1.000 39
  11  -4  -5   28.2223   16.7078    0.0130    0.0000   11.5145    1.9116    1.9323    5.9589  11019 % 0.897108 1.000 39
  11   1  -6   44.7359   53.0330    1.4960    0.0000   -8.2971    1.5323    1.5963   -5.1977  11023 % 0.844760 1.000 39
 -12   0   5   37.6351   32.1232   -1.2003    0.0000    5.5119    1.6726    1.7145    3.2150  11051 % 0.884693 1.000 40
 -12   5   4   35.1383   29.3118   -1.6985    0.0000    5.8265    1.6520    1.6890    3.4497  11055 % 0.981964 1.000 40
 -11  -2   5   41.9440   29.1132   -1.1991    0.0000   12.8308    1.5616    1.6170    7.9352  11060 % 0.839017 1.000 40
 -11  -1   5   48.3591   33.4425    0.9156    0.0000   14.9166    1.4558    1.5340    9.7240  11061 % 0.823855 1.000 40
 -11   3   4   47.7431   41.3654   -0.1829    0.0000    6.3776    1.4934    1.5679    4.0677  11064 % 0.847014 1.000 40
Refinement program                                                                                                 page=  55
structure :                                                                                                15:40:48 12-11-24 

 -10   1   4  113.1650  139.2730    5.4849    0.0000  -26.1082    1.1404    1.6066  -16.2509  11074 % 0.740012 1.000 40
 -10   2   4   25.1853   14.2646   -0.6825    0.0000   10.9207    2.6662    2.6781    4.0778  11075 % 0.756856 1.000 40
  -9   4   3   92.9258   86.3944    2.8751    0.0000    6.5313    1.2149    1.5296    4.2700  11088 % 0.747446 1.000 40
  -9   5   3   42.7364   26.0969    0.9958    0.0000   16.6395    1.5912    1.6475   10.0996  11089 % 0.796440 1.000 40
  -8  -4   4   28.3443   20.9950    0.2282    0.0000    7.3493    2.1856    2.2039    3.3347  11095 % 0.705573 1.000 40
  -8  -3   4   59.0119   46.6251    0.0578    0.0000   12.3868    1.4107    1.5292    8.1002  11096 % 0.662572 1.000 40
  -8   2   3  100.0610  115.5510   -2.3016    0.0000  -15.4894    1.2053    1.5665   -9.8880  11098 % 0.612194 1.000 40
  -8   7   2   31.9781   12.8374    0.2761    0.0000   19.1407    1.8122    1.8402   10.4015  11102 % 0.858561 1.000 40
  -7  -8   4   25.8959   41.8927    2.1428    0.0000  -15.9968    2.1857    2.2010   -7.2681  11106 % 0.909932 1.000 40
  -7   0   3  124.0590  102.3720   -6.0447    0.0000   21.6874    1.1615    1.6995   12.7612  11112 % 0.517583 1.000 40
  -7   1   3   75.5288   69.1614   -1.2640    0.0000    6.3674    1.3895    1.5815    4.0261  11113 % 0.525640 1.000 40
  -7   5   2   72.4976   80.0569   -3.2108    0.0000   -7.5593    1.3373    1.5212   -4.9694  11114 % 0.679815 1.000 40
  -6  -9   4   30.0450   23.7076    0.6274    0.0000    6.3374    1.7491    1.7747    3.5710  11118 % 0.952549 1.000 40
  -6  -2   3  129.0020  118.9920    6.5617    0.0000   10.0107    1.1612    1.7357    5.7676  11123 % 0.487861 1.000 40
  -5  -5   3   47.4668   39.6321    1.0598    0.0000    7.8348    1.6643    1.7307    4.5270  11135 % 0.600641 1.000 40
  -5   1   2  251.5810  269.6150   11.7141    0.0000  -18.0337    1.0676    2.7330   -6.5986  11137 % 0.378428 1.000 40
  -5   6   1   73.8654   62.3330    1.4544    0.0000   11.5324    1.2726    1.4714    7.8376  11139 % 0.654103 1.000 40
  -4  -8   3   22.4789   14.4101    0.6187    0.0000    8.0688    2.4356    2.4460    3.2988  11144 % 0.802858 1.000 40
  -4  -1   2  177.1790  184.3390    4.0971    0.0000   -7.1603    1.1375    2.1055   -3.4007  11147 % 0.315032 1.000 40
  -4   4   1  114.3590  104.1590    4.9093    0.0000   10.2006    1.2032    1.6600    6.1450  11148 % 0.464541 1.000 40
  -4   8   0   44.0125   53.4668   -2.1117    0.0000   -9.4543    1.5848    1.6448   -5.7481  11150 % 0.784883 1.000 40
  -3  -5   2   92.1862   63.1166   -1.0005    0.0000   29.0697    1.2399    1.5450   18.8149  11153 % 0.516487 1.000 40
  -3  -4   2  115.5160  108.9270   -3.8800    0.0000    6.5897    1.2016    1.6668    3.9535  11154 % 0.437171 1.000 40
  -2  -9   2   25.3417   37.5473    1.9490    0.0000  -12.2056    2.3380    2.3517   -5.1900  11158 % 0.844384 1.000 40
  -1  -4   1  170.0110  186.1370   -0.0197    0.0000  -16.1262    1.0952    2.0223   -7.9740  11170 % 0.377528 1.000 40
  -1  -3   1  208.1360  190.2340    5.3621    0.0000   17.9024    1.0834    2.3465    7.6295  11171 % 0.289303 1.000 40
  -1   7  -1   55.4509   28.7759    1.4372    0.0000   26.6750    1.4995    1.5988   16.6847  11173 % 0.647977 1.000 40
   1   3  -1  176.0040  169.3040    5.3621    0.0000    6.6995    1.1307    2.0919    3.2026  11182 % 0.289303 1.000 40
   1   7  -2   60.4409   55.2793   -2.8322    0.0000    5.1616    1.4080    1.5322    3.3687  11183 % 0.655277 1.000 40
   2  -6   0   59.6146   52.0173    2.5341    0.0000    7.5973    1.5718    1.6810    4.5195  11189 % 0.567538 1.000 40
   2   6  -2   46.8028   40.0475   -0.5245    0.0000    6.7553    1.6602    1.7249    3.9164  11191 % 0.578605 1.000 40
   3   3  -2   87.4180   81.8596    0.0032    0.0000    5.5583    1.3784    1.6323    3.4053  11197 % 0.363713 1.000 40
   3   8  -3   72.4790   79.1208    3.4186    0.0000   -6.6418    1.2493    1.4443   -4.5985  11200 % 0.781273 1.000 40
   4  -7  -1   64.9292   73.7252    4.0153    0.0000   -8.7960    1.4185    1.5600   -5.6384  11206 % 0.702243 1.000 40
   4  -6  -1   84.1647   78.7826   -4.2849    0.0000    5.3821    1.2850    1.5361    3.5038  11207 % 0.619587 1.000 40
   4  -5  -1   60.9377   71.6729   -1.3946    0.0000  -10.7352    1.5508    1.6662   -6.4429  11208 % 0.539850 1.000 40
   4   1  -2  177.0310  191.5360    4.0971    0.0000  -14.5054    1.1097    2.0894   -6.9425  11211 % 0.315032 1.000 40
   4   6  -3   57.2460   41.9237   -1.9227    0.0000   15.3222    1.4805    1.5873    9.6531  11213 % 0.639732 1.000 40
   5  -2  -2  221.7410  210.4690  -10.7278    0.0000   11.2726    1.0792    2.4661    4.5710  11222 % 0.410391 1.000 40
   6  -5  -2  113.4680  120.6690    5.7430    0.0000   -7.2005    1.1849    1.6406   -4.3890  11233 % 0.631385 1.000 40
   6   1  -3   77.3938   84.1267   -2.5344    0.0000   -6.7329    1.3909    1.5918   -4.2298  11236 % 0.461298 1.000 40
   6   6  -4   28.5885   13.2857    0.0826    0.0000   15.3028    2.1267    2.1459    7.1313  11239 % 0.727426 1.000 40
   7  -8  -2   25.2666   12.8655   -0.2387    0.0000   12.4011    2.1610    2.1757    5.6999  11243 % 0.888776 1.000 40
   7  -2  -3  144.8450  153.5710    5.2934    0.0000   -8.7261    1.1146    1.8277   -4.7744  11247 % 0.549100 1.000 40
   7   3  -4   85.4529   77.8511   -1.4457    0.0000    7.6018    1.2352    1.5020    5.0612  11249 % 0.604757 1.000 40
   7   4  -4  108.3380  122.5070    5.8631    0.0000  -14.1688    1.1459    1.5770   -8.9847  11250 % 0.651584 1.000 40
   8  -7  -3   50.6518   45.4511    2.5775    0.0000    5.2007    1.3899    1.4793    3.5156  11256 % 0.867746 1.000 40
   8  -5  -3   79.3347   88.3527   -4.0384    0.0000   -9.0180    1.2762    1.5027   -6.0011  11258 % 0.742479 1.000 40
   8   1  -4   49.8498   61.9766    1.4054    0.0000  -12.1268    1.6189    1.6939   -7.1592  11261 % 0.609726 1.000 40
   8   5  -5   63.8067   68.3579   -3.3842    0.0000   -4.5511    1.3329    1.4778   -3.0797  11263 % 0.775895 1.000 40
   9  -3  -4   47.5689   41.4210   -0.4456    0.0000    6.1479    1.5020    1.5756    3.9020  11271 % 0.722525 1.000 40
   9  -2  -4   57.4535   44.2165   -1.7908    0.0000   13.2369    1.4429    1.5531    8.5230  11272 % 0.692835 1.000 40
Refinement program                                                                                                 page=  56
structure :                                                                                                15:40:48 12-11-24 

   9  -1  -4   28.1354   17.1132   -0.1717    0.0000   11.0222    2.3085    2.3256    4.7396  11273 % 0.674394 1.000 40
   9   3  -5   51.5480   46.4123    1.9899    0.0000    5.1357    1.4482    1.5372    3.3410  11276 % 0.742013 1.000 40
  10  -7  -4   46.7942   39.9362   -1.8634    0.0000    6.8580    1.3976    1.4739    4.6531  11280 % 0.975208 1.000 40
  10  -5  -4   61.0098   53.4528    4.1054    0.0000    7.5571    1.3367    1.4693    5.1432  11282 % 0.865635 1.000 40
  10   1  -5   38.9525   45.8258    1.7468    0.0000   -6.8732    1.7380    1.7811   -3.8589  11287 % 0.759050 1.000 40
  10   6  -6   26.0806   33.0742    1.9094    0.0000   -6.9935    1.9862    2.0032   -3.4912  11292 % 0.951418 1.000 40
  11   3  -6   25.7449   35.3186   -1.7184    0.0000   -9.5737    2.1363    2.1518   -4.4491  11301 % 0.883660 1.000 40
  12  -5  -5   25.9808   39.4322   -0.9402    0.0000  -13.4515    1.9880    2.0049   -6.7092  11304 % 0.996390 1.000 40
  12   0  -6   40.1547   48.9857    1.8543    0.0000   -8.8310    1.5503    1.6014   -5.5145  11308 % 0.904192 1.000 40
  13  -2  -6   20.6131   10.7870    0.5348    0.0000    9.8261    2.3189    2.3281    4.2207  11313 % 0.986560 1.000 40
 -13   0   5   43.1219   50.5431    2.2052    0.0000   -7.4211    1.5062    1.5667   -4.7368  11318 % 0.951210 1.000 41
 -13   1   5   23.9479   15.0383   -0.2481    0.0000    8.9096    2.2173    2.2302    3.9950  11319 % 0.955617 1.000 41
 -13   2   5   66.7690   59.3254   -0.9437    0.0000    7.4436    1.2101    1.3821    5.3857  11320 % 0.968720 1.000 41
 -12  -1   5   48.9673   61.0582    1.9255    0.0000  -12.0908    1.3785    1.4629   -8.2652  11325 % 0.889430 1.000 41
 -12   0   5   47.1179   33.8674   -1.2003    0.0000   13.2505    1.4453    1.5202    8.7165  11326 % 0.884693 1.000 41
 -11  -4   5   36.6838   29.0654    0.0130    0.0000    7.6183    1.6560    1.6962    4.4914  11333 % 0.897108 1.000 41
 -11   3   4   64.2106   53.3788   -0.1829    0.0000   10.8318    1.2654    1.4190    7.6336  11339 % 0.847014 1.000 41
 -10   1   4   98.8044  121.2640    5.4849    0.0000  -22.4598    1.2014    1.5555  -14.4392  11348 % 0.740012 1.000 41
 -10   6   3   51.9481   39.2849   -0.3965    0.0000   12.6632    1.3542    1.4505    8.7305  11352 % 0.905304 1.000 41
  -9  -3   4   59.0127   48.1799    0.4456    0.0000   10.8328    1.3844    1.5050    7.1980  11356 % 0.722525 1.000 41
  -9  -2   4   42.1177   29.7966   -1.7908    0.0000   12.3210    1.7332    1.7837    6.9077  11357 % 0.692835 1.000 41
  -9  -1   4   71.6073   65.4859    0.1717    0.0000    6.1214    1.3413    1.5205    4.0259  11358 % 0.674394 1.000 41
  -9   4   3   66.7735   60.0417    2.8751    0.0000    6.7319    1.3276    1.4861    4.5299  11361 % 0.747446 1.000 41
  -9   8   2   24.0312   31.2883   -1.0945    0.0000   -7.2571    2.1971    2.2102   -3.2834  11364 % 0.972746 1.000 41
  -8  -5   4   37.6191   32.2180    1.8728    0.0000    5.4011    1.7039    1.7450    3.0953  11368 % 0.757280 1.000 41
  -8   1   3  133.7580  114.9220   -6.8439    0.0000   18.8359    1.1312    1.7517   10.7526  11371 % 0.591243 1.000 41
  -8   2   3   89.1061  111.4670   -2.3016    0.0000  -22.3614    1.2850    1.5637  -14.3002  11372 % 0.612194 1.000 41
  -7  -9   4   24.9780   33.4305   -0.0742    0.0000   -8.4525    2.0158    2.0312   -4.1614  11378 % 0.985318 1.000 41
  -7  -7   4   18.6682    8.3893   -0.7615    0.0000   10.2789    2.7587    2.7650    3.7175  11380 % 0.837800 1.000 41
  -7  -1   3  127.7140  116.7130    1.2640    0.0000   11.0004    1.1565    1.7229    6.3846  11383 % 0.525640 1.000 41
  -7   0   3  110.1360   92.7383   -6.0447    0.0000   17.3979    1.2280    1.6496   10.5470  11384 % 0.517583 1.000 41
  -7   5   2   80.0094   59.4794   -3.2108    0.0000   20.5300    1.2442    1.4793   13.8784  11387 % 0.679815 1.000 41
  -6  -4   3   53.2175   35.8260   -1.1656    0.0000   17.3915    1.5972    1.6835   10.3303  11394 % 0.582119 1.000 41
  -6  -3   3   54.4509   38.0250    2.0926    0.0000   16.4259    1.6382    1.7263    9.5151  11395 % 0.529180 1.000 41
  -6   8   1   21.7141   12.9969    0.0781    0.0000    8.7171    2.3948    2.4046    3.6252  11401 % 0.846704 1.000 41
  -5  -7   3   45.8770   53.9110   -3.3461    0.0000   -8.0340    1.5814    1.6466   -4.8791  11406 % 0.749985 1.000 41
  -5   6   1   34.3759   23.9094    1.4544    0.0000   10.4664    2.0349    2.0637    5.0717  11411 % 0.654103 1.000 41
  -4   4   1  101.0070   94.7148    4.9093    0.0000    6.2921    1.2603    1.6151    3.8957  11421 % 0.464541 1.000 41
  -3  -6   2   34.3045   23.2916    1.1015    0.0000   11.0129    2.1367    2.1641    5.0889  11427 % 0.599339 1.000 41
  -3  -5   2   39.3294   23.8730   -1.0005    0.0000   15.4564    1.9629    2.0019    7.7208  11428 % 0.516487 1.000 41
  -2  -8   2   21.1187   12.8082   -0.0314    0.0000    8.3105    2.6872    2.6955    3.0831  11433 % 0.755055 1.000 41
  -2  -1   1  407.1620  582.3490  -23.6432    0.0000 -175.1870    1.0474    4.2042  -41.6697  11435 % 0.176393 1.000 41
  -1  -4   1   59.1937   46.2385   -0.0197    0.0000   12.9552    1.6699    1.7717    7.3121  11443 % 0.377528 1.000 41
  -1   8  -1   24.4233   10.9407   -0.0643    0.0000   13.4826    2.3543    2.3669    5.6962  11446 % 0.738878 1.000 41
   1   3  -1  157.5000  151.5520    5.3621    0.0000    5.9482    1.1565    1.9540    3.0441  11453 % 0.289303 1.000 41
   2  -8   0   42.4429   62.2190   -2.0753    0.0000  -19.7761    1.6481    1.7019  -11.6202  11459 % 0.746609 1.000 41
   2  -6   0   71.4892   79.0614    2.5341    0.0000   -7.5722    1.3827    1.5566   -4.8646  11460 % 0.567538 1.000 41
   3  -2  -1  198.3060  165.0180   -5.6462    0.0000   33.2874    1.1107    2.2729   14.6453  11467 % 0.284168 1.000 41
   3   4  -2  104.2010   87.8003   -3.8800    0.0000   16.4004    1.2486    1.6262   10.0849  11469 % 0.437171 1.000 41
   3   9  -3   24.6718   17.3390   -0.5480    0.0000    7.3329    2.1806    2.1945    3.3414  11473 % 0.867908 1.000 41
   4  -6  -1   71.7830   59.4584   -4.2849    0.0000   12.3246    1.3924    1.5665    7.8674  11479 % 0.619587 1.000 41
   4  -5  -1   58.3558   35.5120   -1.3946    0.0000   22.8438    1.6048    1.7076   13.3776  11480 % 0.539850 1.000 41
Refinement program                                                                                                 page=  57
structure :                                                                                                15:40:48 12-11-24 

   4   1  -2  190.9040  199.1130    4.0971    0.0000   -8.2089    1.1247    2.2157   -3.7049  11482 % 0.315032 1.000 41
   4   6  -3   69.0094   58.5517   -1.9227    0.0000   10.4577    1.3433    1.5102    6.9248  11483 % 0.639732 1.000 41
   4   7  -3   32.2816   21.9959    1.6071    0.0000   10.2857    2.0166    2.0423    5.0363  11484 % 0.720079 1.000 41
   5  -2  -2  234.8920  242.7940  -10.7278    0.0000   -7.9025    1.0720    2.5820   -3.0606  11493 % 0.410391 1.000 41
   5  -1  -2  264.9070  273.4980   11.7141    0.0000   -8.5904    1.0575    2.8524   -3.0117  11494 % 0.378428 1.000 41
   5   4  -3   64.7789   56.8058   -2.7476    0.0000    7.9731    1.4426    1.5814    5.0419  11496 % 0.533976 1.000 41
   6  -6  -2   80.9543   71.4955    2.2851    0.0000    9.4588    1.2705    1.5065    6.2788  11503 % 0.700782 1.000 41
   6  -5  -2   92.9893   84.4606    5.7430    0.0000    8.5286    1.2442    1.5533    5.4906  11504 % 0.631385 1.000 41
   6  -4  -2   75.5017   66.8872   -2.4186    0.0000    8.6144    1.3589    1.5546    5.5414  11505 % 0.568337 1.000 41
   6   2  -3  122.9090  117.6350    6.5617    0.0000    5.2743    1.1923    1.7124    3.0800  11508 % 0.487861 1.000 41
   7  -8  -2   26.7470   17.5895   -0.2387    0.0000    9.1575    2.0638    2.0810    4.4004  11514 % 0.888776 1.000 41
   8  -5  -3   77.2308   67.7052   -4.0384    0.0000    9.5256    1.3149    1.5249    6.2466  11530 % 0.742479 1.000 41
   8   2  -4   32.4238   17.2473    1.1886    0.0000   15.1764    2.1651    2.1892    6.9323  11534 % 0.630063 1.000 41
   8   7  -5   32.5715   40.4858    2.4414    0.0000   -7.9143    1.8083    1.8374   -4.3073  11537 % 0.896504 1.000 41
   8   8  -5   22.4366   15.1964    0.9958    0.0000    7.2402    2.2642    2.2752    3.1821  11538 % 0.964255 1.000 41
   9  -1  -4   50.2026   39.2619   -0.1717    0.0000   10.9407    1.5876    1.6651    6.5708  11545 % 0.674394 1.000 41
  10  -3  -4   87.3098   70.3129   -4.0053    0.0000   16.9969    1.2015    1.4852   11.4442  11556 % 0.784125 1.000 41
  10   2  -5   35.1454   28.7023   -0.2492    0.0000    6.4432    1.7968    1.8309    3.5192  11559 % 0.775481 1.000 41
  11   0  -5   30.7880   21.6813   -0.1548    0.0000    9.1067    1.9683    1.9922    4.5711  11568 % 0.818738 1.000 41
  11   4  -6   35.3483   40.8461    1.8874    0.0000   -5.4978    1.5885    1.6273   -3.3784  11571 % 0.916344 1.000 41
  13  -2  -6   25.5069   14.3255    0.5348    0.0000   11.1814    1.9426    1.9593    5.7069  11584 % 0.986560 1.000 41
  13  -1  -6   25.7798   16.6078    0.8802    0.0000    9.1720    1.9667    1.9835    4.6242  11585 % 0.973698 1.000 41
 -13  -1   5   32.8557   38.5448    0.2481    0.0000   -5.6890    1.7699    1.8001   -3.1604  11591 % 0.955617 1.000 42
 -13   0   5   30.2589   37.0405    2.2052    0.0000   -6.7816    1.8920    1.9160   -3.5394  11592 % 0.951210 1.000 42
 -12  -4   5   41.4705   28.0667   -1.0646    0.0000   13.4038    1.4938    1.5503    8.6458  11598 % 0.957681 1.000 42
 -12  -3   5   31.7207   22.2836   -2.1975    0.0000    9.4370    1.8127    1.8402    5.1281  11599 % 0.926456 1.000 42
 -12   3   4   43.9181   35.1269    1.8709    0.0000    8.7912    1.5381    1.5996    5.4960  11604 % 0.910923 1.000 42
 -11  -6   5   18.8096    8.9709   -0.4321    0.0000    9.8387    2.6370    2.6437    3.7216  11607 % 0.986353 1.000 42
 -11   2   4   44.6318   32.7506    2.9586    0.0000   11.8813    1.5964    1.6576    7.1677  11614 % 0.821833 1.000 42
 -11   6   3   35.3497   26.1042    0.4752    0.0000    9.2455    1.6733    1.7102    5.4060  11617 % 0.960289 1.000 42
 -10  -2   4   34.4035   28.0770   -0.6825    0.0000    6.3264    1.9824    2.0120    3.1444  11622 % 0.756856 1.000 42
 -10  -1   4   87.1258   62.7790   -5.4849    0.0000   24.3468    1.2034    1.4857   16.3873  11623 % 0.740012 1.000 42
 -10   0   4   53.8442   40.2293   -0.3899    0.0000   13.6149    1.5136    1.6065    8.4746  11624 % 0.734311 1.000 42
 -10   5   3   29.9533   41.7756    1.0435    0.0000  -11.8223    2.0098    2.0320   -5.8181  11628 % 0.852717 1.000 42
 -10   6   3   31.8355   25.5425   -0.3965    0.0000    6.2930    1.8140    1.8417    3.4169  11629 % 0.905304 1.000 42
  -9  -4   4   38.9667   28.0291   -0.7300    0.0000   10.9376    1.7502    1.7931    6.0999  11635 % 0.762151 1.000 42
  -9  -3   4   59.4231   54.4683    0.4456    0.0000    4.9547    1.4128    1.5326    3.2328  11636 % 0.722525 1.000 42
  -9   3   3   59.4996   38.7905   -1.8891    0.0000   20.7091    1.4126    1.5328   13.5106  11639 % 0.706997 1.000 42
  -9   4   3   63.9687   56.2494    2.8751    0.0000    7.7193    1.3514    1.4952    5.1627  11640 % 0.747446 1.000 42
  -8  -6   4   29.3343   21.4905    0.2370    0.0000    7.8438    2.0335    2.0545    3.8179  11646 % 0.816041 1.000 42
  -8   0   3   78.6212   60.1448    1.7325    0.0000   18.4764    1.3686    1.5783   11.7062  11650 % 0.584092 1.000 42
  -8   1   3  117.0090  143.4430   -6.8439    0.0000  -26.4340    1.1781    1.6604  -15.9199  11651 % 0.591243 1.000 42
  -8   6   2   26.9277   10.2806    0.1095    0.0000   16.6471    2.2301    2.2462    7.4111  11654 % 0.792382 1.000 42
  -8   7   2   36.3744   27.3265    0.2761    0.0000    9.0479    1.7251    1.7630    5.1320  11655 % 0.858561 1.000 42
  -7  -2   3  108.9090   94.5791    5.2934    0.0000   14.3296    1.2083    1.6267    8.8089  11663 % 0.549100 1.000 42
  -7  -1   3  138.7500  155.1740    1.2640    0.0000  -16.4240    1.1366    1.7936   -9.1570  11664 % 0.525640 1.000 42
  -7   4   2   95.6974   70.7722    0.9930    0.0000   24.9253    1.2059    1.5395   16.1909  11667 % 0.621698 1.000 42
  -7   5   2   71.2306   86.0546   -3.2108    0.0000  -14.8240    1.3260    1.5052   -9.8486  11668 % 0.679815 1.000 42
  -6  -6   3   43.8338   38.2662    2.2548    0.0000    5.5676    1.6437    1.7012    3.2728  11675 % 0.712005 1.000 42
  -6  -5   3   51.0284   42.9570   -1.5404    0.0000    8.0715    1.5384    1.6208    4.9800  11676 % 0.643819 1.000 42
  -6  -4   3   48.7791   31.2026   -1.1656    0.0000   17.5765    1.7579    1.8243    9.6344  11677 % 0.582119 1.000 42
  -6   2   2  108.4710  100.3340    5.7857    0.0000    8.1368    1.2639    1.6656    4.8853  11680 % 0.471331 1.000 42
Refinement program                                                                                                 page=  58
structure :                                                                                                15:40:48 12-11-24 

  -6   3   2  104.1840   95.0831   -6.0396    0.0000    9.1009    1.2123    1.5985    5.6935  11681 % 0.513980 1.000 42
  -6   8   1   23.3045   15.0456    0.0781    0.0000    8.2589    2.2549    2.2669    3.6432  11684 % 0.846704 1.000 42
  -5  -7   3   44.0023   51.9865   -3.3461    0.0000   -7.9843    1.6397    1.6977   -4.7030  11689 % 0.749985 1.000 42
  -5   6   1   47.7808   35.6385    1.4544    0.0000   12.1423    1.6126    1.6819    7.2195  11693 % 0.654103 1.000 42
  -4  -3   2  111.1640  102.6650   -3.3410    0.0000    8.4998    1.2801    1.6954    5.0135  11700 % 0.408020 1.000 42
  -4   4   1  133.4370  140.8050    4.9093    0.0000   -7.3683    1.1421    1.7564   -4.1951  11703 % 0.464541 1.000 42
  -3  -8   2   29.2763   21.3766   -0.7882    0.0000    7.8997    2.0546    2.0753    3.8065  11708 % 0.771059 1.000 42
  -3  -6   2   51.9038   42.5617    1.1015    0.0000    9.3420    1.5577    1.6419    5.6898  11710 % 0.599339 1.000 42
  -2  -1   1  430.1840  716.9030  -23.6432    0.0000 -286.7190    1.0573    4.4299  -64.7241  11717 % 0.176393 1.000 42
  -1  -5   1   98.8635   86.1034   -3.8972    0.0000   12.7601    1.2917    1.6266    7.8446  11724 % 0.467084 1.000 42
   3  -2  -1  225.7740  209.5300   -5.6462    0.0000   16.2436    1.0761    2.5011    6.4947  11747 % 0.284168 1.000 42
   3   4  -2  131.0610   93.6419   -3.8800    0.0000   37.4192    1.1502    1.7438   21.4588  11748 % 0.437171 1.000 42
   3   5  -2   72.3830   59.7871   -1.0005    0.0000   12.5959    1.4036    1.5793    7.9757  11749 % 0.516487 1.000 42
   3  10  -3   29.4941   41.1570   -2.0291    0.0000  -11.6629    1.8682    1.8913   -6.1666  11752 % 0.955483 1.000 42
   4  -6  -1   95.7241   82.5784   -4.2849    0.0000   13.1456    1.2066    1.5402    8.5351  11757 % 0.619587 1.000 42
   4  -5  -1   51.3391   45.6125   -1.3946    0.0000    5.7266    1.7141    1.7893    3.2004  11758 % 0.539850 1.000 42
   4   7  -3   35.9889   42.6743    1.6071    0.0000   -6.6855    1.8714    1.9057   -3.5081  11763 % 0.720079 1.000 42
   5   5  -3   48.8487   34.1746    1.0598    0.0000   14.6742    1.6387    1.7100    8.5815  11774 % 0.600641 1.000 42
   6  -5  -2   96.9789   70.9796    5.7430    0.0000   25.9993    1.2106    1.5511   16.7616  11780 % 0.631385 1.000 42
   6  -4  -2   59.4020   43.9079   -2.4186    0.0000   15.4942    1.5639    1.6729    9.2617  11781 % 0.568337 1.000 42
   6   3  -3   54.9445   38.9474    2.0926    0.0000   15.9971    1.6080    1.6993    9.4141  11784 % 0.529180 1.000 42
   7  -8  -2   26.3059   19.0984   -0.2387    0.0000    7.2075    2.1193    2.1356    3.3750  11790 % 0.888776 1.000 42
   7   5  -4   38.5811   29.4871   -0.0050    0.0000    9.0940    1.7418    1.7840    5.0975  11798 % 0.707250 1.000 42
   7   6  -4   50.3110   43.9784   -2.7269    0.0000    6.3326    1.4828    1.5658    4.0443  11799 % 0.769838 1.000 42
   8  -4  -3   57.5647   33.5946    1.3740    0.0000   23.9701    1.4896    1.5970   15.0096  11805 % 0.689663 1.000 42
   8  -3  -3  120.5180  110.1590    5.6079    0.0000   10.3591    1.1612    1.6736    6.1897  11806 % 0.645604 1.000 42
   8   3  -4   79.8286   64.1444    0.0578    0.0000   15.6842    1.2389    1.4738   10.6419  11810 % 0.662572 1.000 42
   8   4  -4   49.8498   28.1826    0.2282    0.0000   21.6672    1.5396    1.6183   13.3887  11811 % 0.705573 1.000 42
   9  -6  -3   40.3869   32.4407   -2.1641    0.0000    7.9462    1.6032    1.6533    4.8062  11817 % 0.852505 1.000 42
   9   0  -4   82.9669   61.8967   -1.3739    0.0000   21.0702    1.2324    1.4857   14.1823  11821 % 0.668133 1.000 42
   9   1  -4   74.6686   65.5668    0.1717    0.0000    9.1018    1.2877    1.4885    6.1147  11822 % 0.674394 1.000 42
  10  -4  -4   43.4465   48.8784   -0.1107    0.0000   -5.4319    1.6388    1.6954   -3.2039  11829 % 0.820782 1.000 42
  10  -2  -4   66.2088   54.7175   -0.6825    0.0000   11.4913    1.3087    1.4667    7.8349  11831 % 0.756856 1.000 42
  10   4  -5   41.2638   28.3664   -0.4588    0.0000   12.8974    1.5668    1.6202    7.9605  11836 % 0.837988 1.000 42
  11  -6  -4   35.2661   15.7718    1.5398    0.0000   19.4943    1.5709    1.6100   12.1082  11839 % 0.971778 1.000 42
  11  -5  -4   41.2589   34.7563    0.4884    0.0000    6.5026    1.5136    1.5688    4.1449  11840 % 0.922986 1.000 42
  11   0  -5   36.2202   23.1329   -0.1548    0.0000   13.0873    1.7532    1.7902    7.3106  11844 % 0.818738 1.000 42
  11   1  -5   30.0416   24.0929    0.9156    0.0000    5.9487    1.9556    1.9786    3.0066  11845 % 0.823855 1.000 42
  11   2  -5   34.9113   24.7598   -1.1991    0.0000   10.1515    1.7215    1.7565    5.7792  11846 % 0.839017 1.000 42
  12  -3  -5   53.8312   60.6795    2.1975    0.0000   -6.8483    1.3654    1.4677   -4.6661  11852 % 0.926456 1.000 42
 -13  -3   5   23.8411   12.1012    0.0714    0.0000   11.7399    2.2084    2.2212    5.2854  11865 % 0.990172 1.000 43
 -13   3   4   33.6021   20.3246    0.1154    0.0000   13.2775    1.6561    1.6899    7.8570  11870 % 0.975654 1.000 43
 -12  -5   5   21.2250   12.8717    0.9402    0.0000    8.3533    2.2685    2.2785    3.6662  11872 % 0.996390 1.000 43
 -12  -4   5   47.9187   59.5382   -1.0646    0.0000  -11.6195    1.4107    1.4899   -7.7990  11873 % 0.957681 1.000 43
 -12   1   4   59.0830   52.0058   -2.2353    0.0000    7.0772    1.3354    1.4603    4.8465  11876 % 0.873239 1.000 43
 -12   2   4   27.4408   18.3962    0.2337    0.0000    9.0447    2.1665    2.1838    4.1417  11877 % 0.887558 1.000 43
 -11  -1   4   44.2775   37.9882   -0.5195    0.0000    6.2894    1.6295    1.6886    3.7247  11884 % 0.806348 1.000 43
 -11   0   4   83.5853   70.9901   -1.9699    0.0000   12.5951    1.2221    1.4806    8.5068  11885 % 0.801119 1.000 43
 -10  -2   4   39.4525   30.0554   -0.6825    0.0000    9.3970    1.8516    1.8932    4.9637  11896 % 0.756856 1.000 43
 -10   3   3   62.3835   35.4104   -1.3129    0.0000   26.9730    1.3433    1.4811   18.2116  11899 % 0.769841 1.000 43
 -10   4   3   68.0478   47.9802   -0.2972    0.0000   20.0676    1.2770    1.4470   13.8681  11900 % 0.807147 1.000 43
  -9  -8   4   31.8591   18.5192   -0.0575    0.0000   13.3399    1.7515    1.7802    7.4935  11904 % 0.992113 1.000 43
Refinement program                                                                                                 page=  59
structure :                                                                                                15:40:48 12-11-24 

  -9  -5   4   32.9272   26.6297    0.4893    0.0000    6.2975    1.9771    2.0043    3.1420  11907 % 0.810255 1.000 43
  -9   2   3   97.3191  105.2620   -3.6940    0.0000   -7.9425    1.2202    1.5608   -5.0888  11912 % 0.676626 1.000 43
  -9   7   2   22.6296   11.5763    0.4317    0.0000   11.0534    2.3664    2.3772    4.6498  11916 % 0.905631 1.000 43
  -9   8   2   27.2378   35.7813   -1.0945    0.0000   -8.5434    1.9935    2.0121   -4.2461  11917 % 0.972746 1.000 43
  -8  -1   3  135.1980  153.9060    6.8439    0.0000  -18.7075    1.1380    1.7671  -10.5863  11922 % 0.591243 1.000 43
  -8   0   3   77.2761   57.6411    1.7325    0.0000   19.6350    1.3918    1.5919   12.3343  11923 % 0.584092 1.000 43
  -8   5   2   61.7948   86.4442   -3.0958    0.0000  -24.6494    1.4289    1.5568  -15.8332  11926 % 0.731724 1.000 43
  -7  -4   3  114.7820   94.5505   -3.9855    0.0000   20.2319    1.1583    1.6307   12.4070  11934 % 0.634322 1.000 43
  -7  -3   3  104.2830  113.6570    0.0379    0.0000   -9.3746    1.2102    1.5975   -5.8683  11935 % 0.586117 1.000 43
  -7   3   2  104.6300   74.4708    2.5778    0.0000   30.1590    1.1823    1.5788   19.1030  11937 % 0.572431 1.000 43
  -7   4   2   97.9045   88.5268    0.9930    0.0000    9.3777    1.2216    1.5655    5.9902  11938 % 0.621698 1.000 43
  -6  -9   3   33.3557   18.5316   -0.6725    0.0000   14.8241    1.7148    1.7470    8.4855  11942 % 0.940825 1.000 43
  -6  -7   3   27.6550   20.7952    1.1263    0.0000    6.8598    2.2528    2.2697    3.0224  11944 % 0.784990 1.000 43
  -6  -6   3   42.1260   49.6699    2.2548    0.0000   -7.5439    1.7649    1.8145   -4.1575  11945 % 0.712005 1.000 43
  -6   1   2  205.3990  226.9650    9.6481    0.0000  -21.5659    1.0835    2.3222   -9.2866  11948 % 0.443779 1.000 43
  -6   2   2   90.2397   78.4417    5.7857    0.0000   11.7980    1.3791    1.6481    7.1585  11949 % 0.471331 1.000 43
  -6   7   1   53.5854   45.4368   -1.5840    0.0000    8.1487    1.3959    1.4952    5.4498  11952 % 0.768661 1.000 43
  -5   6   1   80.3057  111.7810    1.4544    0.0000  -31.4754    1.2378    1.4755  -21.3326  11962 % 0.654103 1.000 43
  -4  -5   2  126.2720  120.1170    1.9612    0.0000    6.1553    1.1455    1.7049    3.6103  11968 % 0.548591 1.000 43
  -4  -4   2   77.1337   57.1060    3.4812    0.0000   20.0276    1.4442    1.6373   12.2320  11969 % 0.474670 1.000 43
  -4   3   1  205.8630  231.0520    8.8455    0.0000  -25.1886    1.0798    2.3247  -10.8354  11971 % 0.396191 1.000 43
  -3 -10   2   18.2071    9.1858    0.6167    0.0000    9.0214    2.6638    2.6700    3.3788  11974 % 0.947150 1.000 43
  -3  -8   2   65.9568   51.7359   -0.7882    0.0000   14.2209    1.2713    1.4322    9.9294  11976 % 0.771059 1.000 43
  -3  -7   2   31.8292   22.0080   -0.2592    0.0000    9.8213    2.1223    2.1460    4.5766  11977 % 0.684446 1.000 43
  -2  10  -1   26.7133   37.0054   -1.6561    0.0000  -10.2921    2.0420    2.0595   -4.9975  11988 % 0.929062 1.000 43
  -1  -6   1   70.3548   77.9352    0.7979    0.0000   -7.5804    1.3737    1.5434   -4.9114  11993 % 0.557330 1.000 43
  -1  -5   1  100.8570   88.4771   -3.8972    0.0000   12.3802    1.2285    1.5895    7.7890  11994 % 0.467084 1.000 43
   1   4  -1   61.6239   48.7083   -0.0197    0.0000   12.9155    1.7647    1.8692    6.9095  12004 % 0.377528 1.000 43
   1   9  -2   37.8497   50.0120    2.8278    0.0000  -12.1623    1.6909    1.7327   -7.0191  12007 % 0.835662 1.000 43
   2   7  -2   25.5930   13.9453   -0.7134    0.0000   11.6477    2.4675    2.4807    4.6953  12013 % 0.666365 1.000 43
   3   5  -2   55.8095   39.9274   -1.0005    0.0000   15.8821    1.5884    1.6836    9.4332  12020 % 0.516487 1.000 43
   3   9  -3   33.7905   22.5887   -0.5480    0.0000   11.2018    1.6972    1.7305    6.4731  12022 % 0.867908 1.000 43
   4  -6  -1   63.9672   76.7509   -4.2849    0.0000  -12.7837    1.4492    1.5841   -8.0701  12028 % 0.619587 1.000 43
   4   3  -2  112.9960   91.0093   -3.3410    0.0000   21.9862    1.2633    1.6949   12.9718  12032 % 0.408020 1.000 43
   6  -3  -2  104.3740  114.0750   -6.0396    0.0000   -9.7002    1.2254    1.6097   -6.0263  12053 % 0.513980 1.000 43
   6   3  -3   61.7333   52.8536    2.0926    0.0000    8.8797    1.5324    1.6521    5.3749  12055 % 0.529180 1.000 43
   6   4  -3   43.6921   28.8664   -1.1656    0.0000   14.8257    1.8447    1.8958    7.8204  12056 % 0.582119 1.000 43
   6   9  -4   25.9114   15.5666    0.6274    0.0000   10.3448    2.0030    2.0197    5.1220  12060 % 0.952549 1.000 43
   7  -9  -2   31.2634   14.9579   -1.5302    0.0000   16.3055    1.6697    1.6987    9.5988  12061 % 0.965815 1.000 43
   7  -7  -2   32.9196   41.2965    1.1209    0.0000   -8.3769    1.8667    1.8955   -4.4194  12063 % 0.814773 1.000 43
   7  -6  -2   46.5811   36.0874    0.7179    0.0000   10.4937    1.5553    1.6236    6.4632  12064 % 0.744713 1.000 43
   7   1  -3  119.3180  143.9170    1.2640    0.0000  -24.5982    1.1934    1.6876  -14.5758  12067 % 0.525640 1.000 43
   7   6  -4   48.0135   39.1318   -2.7269    0.0000    8.8817    1.5079    1.5825    5.6124  12070 % 0.769838 1.000 43
   7   7  -4   22.5544   14.1039   -0.7615    0.0000    8.4505    2.4009    2.4114    3.5043  12071 % 0.837800 1.000 43
   8   4  -4   30.3397   15.0406    0.2282    0.0000   15.2991    2.0748    2.0969    7.2961  12082 % 0.705573 1.000 43
   9  -4  -3   62.4083   68.0852    2.8751    0.0000   -5.6769    1.4165    1.5479   -3.6676  12090 % 0.747446 1.000 43
   9   2  -4   40.0799   30.1944   -1.7908    0.0000    9.8855    1.7789    1.8235    5.4211  12094 % 0.692835 1.000 43
   9   7  -5   21.1163   12.4567    1.1233    0.0000    8.6596    2.3773    2.3867    3.6283  12098 % 0.941680 1.000 43
  10  -2  -4   62.6762   54.6260   -0.6825    0.0000    8.0501    1.3618    1.4991    5.3701  12103 % 0.756856 1.000 43
  10  -1  -4   98.6778  103.7500    5.4849    0.0000   -5.0719    1.1928    1.5480   -3.2764  12104 % 0.740012 1.000 43
  10   0  -4   56.2210   50.6211   -0.3899    0.0000    5.5999    1.4861    1.5889    3.5244  12105 % 0.734311 1.000 43
  10   6  -5   27.1385   14.4869   -0.0940    0.0000   12.6516    1.8719    1.8914    6.6889  12109 % 0.932906 1.000 43
Refinement program                                                                                                 page=  60
structure :                                                                                                15:40:48 12-11-24 

  11  -6  -4   43.7676   38.4148    1.5398    0.0000    5.3527    1.4200    1.4859    3.6023  12111 % 0.971778 1.000 43
  11  -4  -4   43.2400   54.2540   -1.5946    0.0000  -11.0140    1.4905    1.5520   -7.0968  12113 % 0.881058 1.000 43
  11   4  -5   44.4747   39.7341    0.0130    0.0000    4.7406    1.4525    1.5191    3.1207  12119 % 0.897108 1.000 43
  12   0  -5   69.7072   53.8767   -1.2003    0.0000   15.8305    1.2251    1.4096   11.2309  12126 % 0.884693 1.000 43
  12   1  -5   55.3299   71.8401    1.9255    0.0000  -16.5102    1.3871    1.4934  -11.0553  12127 % 0.889430 1.000 43
  13  -3  -5   35.9805   27.0775   -0.0714    0.0000    8.9031    1.5189    1.5609    5.7038  12130 % 0.990172 1.000 43
  13  -2  -5   58.0982   47.5721   -0.9437    0.0000   10.5261    1.2918    1.4164    7.4315  12131 % 0.968720 1.000 43
 -13   1   4   35.0457   21.9611   -0.1153    0.0000   13.0846    1.6564    1.6931    7.7283  12138 % 0.940566 1.000 44
 -12   1   4   53.4659   43.2262   -2.2353    0.0000   10.2397    1.3915    1.4907    6.8690  12147 % 0.873239 1.000 44
 -11  -4   4   58.6003   63.2945   -1.5946    0.0000   -4.6942    1.3353    1.4582   -3.2191  12154 % 0.881058 1.000 44
 -11  -2   4   60.3771   55.7728    2.9586    0.0000    4.6044    1.4062    1.5303    3.0088  12156 % 0.821833 1.000 44
 -11  -1   4   50.2106   28.3514   -0.5195    0.0000   21.8592    1.4648    1.5485   14.1164  12157 % 0.806348 1.000 44
 -11   4   3   33.1391   25.9303   -0.5221    0.0000    7.2088    1.7864    1.8169    3.9677  12160 % 0.868370 1.000 44
 -10  -7   4   38.8368   32.1963    1.8634    0.0000    6.6406    1.5874    1.6342    4.0634  12163 % 0.975208 1.000 44
 -10  -4   4   31.4166   22.9314   -0.1107    0.0000    8.4851    2.0164    2.0408    4.1578  12166 % 0.820782 1.000 44
 -10   3   3   44.9288   37.8087   -1.3129    0.0000    7.1201    1.5825    1.6450    4.3282  12171 % 0.769841 1.000 44
  -9  -8   4   27.8496   36.4253   -0.0575    0.0000   -8.5757    1.9821    2.0015   -4.2845  12175 % 0.992113 1.000 44
  -9  -7   4   27.1201   19.1617    0.3820    0.0000    7.9584    2.0759    2.0936    3.8013  12176 % 0.926402 1.000 44
  -9   0   3   77.1259   56.5482    3.8157    0.0000   20.5777    1.3685    1.5709   13.0992  12181 % 0.651310 1.000 44
  -9   7   2   21.8975   12.7279    0.4317    0.0000    9.1696    2.2491    2.2597    4.0578  12186 % 0.905631 1.000 44
  -8  -2   3   97.2399  103.5910   -2.3016    0.0000   -6.3506    1.2299    1.5679   -4.0504  12192 % 0.612194 1.000 44
  -8  -1   3  153.8150  178.2530    6.8439    0.0000  -24.4375    1.1150    1.8998  -12.8635  12193 % 0.591243 1.000 44
  -8   5   2   82.2338   72.8148   -3.0958    0.0000    9.4190    1.2057    1.4594    6.4538  12196 % 0.731724 1.000 44
  -7  -7   3   62.3266   48.1923    0.3928    0.0000   14.1342    1.3750    1.5097    9.3624  12203 % 0.824446 1.000 44
  -7  -6   3   49.5631   36.3978    2.4973    0.0000   13.1653    1.5495    1.6269    8.0924  12204 % 0.755283 1.000 44
  -7  -5   3   51.9654   42.6192    1.2502    0.0000    9.3461    1.5972    1.6796    5.5644  12205 % 0.691378 1.000 44
  -7   9   1   23.6411   31.6214    1.3186    0.0000   -7.9803    2.1953    2.2080   -3.6142  12213 % 0.960877 1.000 44
  -6  -9   3   24.3803   14.8213   -0.6725    0.0000    9.5590    2.2395    2.2527    4.2433  12214 % 0.940825 1.000 44
  -6  -7   3   34.3162   24.0183    1.1263    0.0000   10.2979    1.9131    1.9436    5.2983  12216 % 0.784990 1.000 44
  -6   1   2  182.3610  191.7030    9.6481    0.0000   -9.3417    1.1006    2.1300   -4.3858  12220 % 0.443779 1.000 44
  -6   6   1   61.0533   51.9375    0.2272    0.0000    9.1158    1.3341    1.4671    6.2133  12222 % 0.693961 1.000 44
  -5  -2   2  238.4670  270.3780  -10.7278    0.0000  -31.9101    1.0781    2.6171  -12.1931  12230 % 0.410391 1.000 44
  -4  -7   2   65.2365   51.5180   -1.5452    0.0000   13.7185    1.3420    1.4922    9.1935  12238 % 0.708984 1.000 44
  -4  -6   2   67.8358   55.5995   -2.0931    0.0000   12.2364    1.3680    1.5270    8.0135  12239 % 0.627217 1.000 44
  -4  -5   2  101.6660  119.3060    1.9612    0.0000  -17.6402    1.2452    1.6076  -10.9733  12240 % 0.548591 1.000 44
  -4  -4   2   91.5407   81.7392    3.4812    0.0000    9.8015    1.3502    1.6313    6.0085  12241 % 0.474670 1.000 44
  -4   3   1  209.9410  219.8360    8.8455    0.0000   -9.8951    1.0791    2.3605   -4.1919  12243 % 0.396191 1.000 44
  -3  -8   2   38.0618   27.8526   -0.7882    0.0000   10.2091    1.7353    1.7766    5.7465  12248 % 0.771059 1.000 44
  -1  -7   1   53.8563   59.5063    1.4372    0.0000   -5.6500    1.5337    1.6255   -3.4758  12261 % 0.647977 1.000 44
  -1  -6   1   59.6666   46.9489    0.7979    0.0000   12.7177    1.5201    1.6330    7.7878  12262 % 0.557330 1.000 44
  -1  -5   1  124.6210  106.8970   -3.8972    0.0000   17.7243    1.1760    1.7135   10.3442  12263 % 0.467084 1.000 44
   1   4  -1   68.8251   44.9578   -0.0197    0.0000   23.8674    1.5263    1.6743   14.2549  12272 % 0.377528 1.000 44
   1   9  -2   39.0179   46.6079    2.8278    0.0000   -7.5900    1.6415    1.6873   -4.4984  12275 % 0.835662 1.000 44
   2 -10   0   36.2905   45.1331    1.5468    0.0000   -8.8426    1.6258    1.6658   -5.3084  12277 % 0.927354 1.000 44
   2  -8   0   60.9114   40.6374   -2.0753    0.0000   20.2740    1.3511    1.4821   13.6793  12278 % 0.746609 1.000 44
   3   5  -2   92.4635   56.0928   -1.0005    0.0000   36.3707    1.2427    1.5489   23.4814  12286 % 0.516487 1.000 44
   4  -5  -1   55.6983   43.2342   -1.3946    0.0000   12.4641    1.6329    1.7253    7.2243  12295 % 0.539850 1.000 44
   4  -4  -1  151.7750  180.7620    4.9093    0.0000  -28.9878    1.1138    1.8826  -15.3978  12296 % 0.464541 1.000 44
   4   3  -2  134.1290  115.1690   -3.3410    0.0000   18.9596    1.1631    1.7753   10.6795  12298 % 0.408020 1.000 44
   4   4  -2   97.3191   82.7091    3.4812    0.0000   14.6099    1.2798    1.6078    9.0869  12299 % 0.474670 1.000 44
   5   1  -2  233.8640  273.0590  -11.7141    0.0000  -39.1943    1.0728    2.5730  -15.2330  12309 % 0.378428 1.000 44
   5   7  -3   54.6599   60.4847   -3.3461    0.0000   -5.8249    1.3950    1.4983   -3.8877  12312 % 0.749985 1.000 44
Refinement program                                                                                                 page=  61
structure :                                                                                                15:40:48 12-11-24 

   6  -2  -2  100.1490   88.4845    5.7857    0.0000   11.6644    1.2966    1.6383    7.1198  12319 % 0.471331 1.000 44
   6   4  -3   54.3047   48.1757   -1.1656    0.0000    6.1290    1.5708    1.6620    3.6877  12321 % 0.582119 1.000 44
   6   5  -3   61.4597   47.6288   -1.5404    0.0000   13.8310    1.4213    1.5484    8.9321  12322 % 0.643819 1.000 44
   7   3  -3   98.5322   89.2289    0.0379    0.0000    9.3033    1.2032    1.5551    5.9823  12334 % 0.586117 1.000 44
   7   7  -4   26.7339   19.0814   -0.7615    0.0000    7.6525    2.1059    2.1228    3.6048  12336 % 0.837800 1.000 44
   8  -1  -3   99.8018   94.5357   -6.8439    0.0000    5.2661    1.2555    1.6038    3.2834  12344 % 0.591243 1.000 44
   8   5  -4   58.7971   67.8299    1.8728    0.0000   -9.0328    1.3096    1.4355   -6.2923  12348 % 0.757280 1.000 44
   9  -4  -3   54.7129   46.6423    2.8751    0.0000    8.0706    1.5051    1.6015    5.0395  12356 % 0.747446 1.000 44
   9   3  -4   59.3944   65.7936    0.4456    0.0000   -6.3992    1.3554    1.4798   -4.3244  12360 % 0.722525 1.000 44
  10   0  -4   53.7903   47.8665   -0.3899    0.0000    5.9239    1.5746    1.6640    3.5601  12368 % 0.734311 1.000 44
  10   7  -5   25.7235   15.6288   -0.3688    0.0000   10.0947    1.8971    1.9145    5.2729  12374 % 0.989733 1.000 44
  11  -4  -4   62.3875   76.2620   -1.5946    0.0000  -13.8745    1.2591    1.4052   -9.8740  12377 % 0.881058 1.000 44
  11  -3  -4   35.7994   45.6738   -0.1829    0.0000   -9.8744    1.8743    1.9082   -5.1747  12378 % 0.847014 1.000 44
  11  -1  -4   41.2941   34.0323    0.5195    0.0000    7.2617    1.7714    1.8189    3.9923  12380 % 0.806348 1.000 44
  12  -5  -4   28.6514   37.1551   -1.6985    0.0000   -8.5037    1.9580    1.9789   -4.2972  12386 % 0.981964 1.000 44
  12   1  -5   45.4015   36.9378    1.9255    0.0000    8.4638    1.5495    1.6147    5.2418  12391 % 0.889430 1.000 44
 -13  -1   4   31.6938   14.6578    0.1153    0.0000   17.0361    1.7732    1.8013    9.4576  12404 % 0.940566 1.000 45
 -13   0   4   40.9658   72.8553    1.2512    0.0000  -31.8895    1.5208    1.5750  -20.2474  12405 % 0.936088 1.000 45
 -12  -4   4   28.4007   14.3816   -0.0341    0.0000   14.0191    1.9031    1.9242    7.2857  12410 % 0.942663 1.000 45
 -12  -2   4   41.2577   33.0091    0.2337    0.0000    8.2486    1.6264    1.6779    4.9161  12412 % 0.887558 1.000 45
 -11  -6   4   44.2741   34.8281    1.5398    0.0000    9.4460    1.4726    1.5378    6.1427  12419 % 0.971778 1.000 45
 -11  -5   4   22.2688   13.7775   -0.4884    0.0000    8.4913    2.4159    2.4262    3.4999  12420 % 0.922986 1.000 45
 -11  -4   4   63.8412   70.1748   -1.5946    0.0000   -6.3336    1.2547    1.4078   -4.4991  12421 % 0.881058 1.000 45
 -10   1   3  100.5810  111.6960    1.5653    0.0000  -11.1152    1.1434    1.5228   -7.2992  12436 % 0.724858 1.000 45
  -9   0   3  118.1030   84.6758    3.8157    0.0000   33.4271    1.1384    1.6404   20.3778  12447 % 0.651310 1.000 45
  -9   5   2   41.6101   33.1285    0.6281    0.0000    8.4816    1.5681    1.6224    5.2278  12450 % 0.786423 1.000 45
  -9   7   2   27.4190   19.7912    0.4317    0.0000    7.6278    2.0205    2.0390    3.7409  12452 % 0.905631 1.000 45
  -8  -6   3   36.8293   25.4425   -1.1791    0.0000   11.3869    1.8314    1.8681    6.0955  12456 % 0.802324 1.000 45
  -8  -4   3   71.3604   78.9335    1.3740    0.0000   -7.5732    1.3544    1.5309   -4.9469  12458 % 0.689663 1.000 45
  -8   5   2   77.8280   82.9825   -3.0958    0.0000   -5.1545    1.2341    1.4590   -3.5328  12463 % 0.731724 1.000 45
  -7  -9   3   40.9695   31.2048    0.4764    0.0000    9.7647    1.5475    1.6008    6.0999  12467 % 0.973989 1.000 45
  -7  -8   3   36.6087   49.1935   -1.5705    0.0000  -12.5848    1.6936    1.7327   -7.2631  12468 % 0.897651 1.000 45
  -7   2   2  115.0480   96.2388    2.2878    0.0000   18.8090    1.1656    1.6378   11.4847  12474 % 0.534467 1.000 45
  -7   3   2   83.9029   96.9845    2.5778    0.0000  -13.0816    1.2646    1.5176   -8.6200  12475 % 0.572431 1.000 45
  -7   9   1   34.8956   23.4847    1.3186    0.0000   11.4109    1.6263    1.6633    6.8604  12479 % 0.960877 1.000 45
  -6  -1   2  193.4290  220.5650   -9.6481    0.0000  -27.1359    1.0903    2.2204  -12.2210  12484 % 0.443779 1.000 45
  -6   0   2  118.2680  112.6280   -3.4816    0.0000    5.6402    1.2201    1.6992    3.3193  12485 % 0.434207 1.000 45
  -6   6   1   46.5059   33.3092    0.2272    0.0000   13.1968    1.6030    1.6691    7.9064  12488 % 0.693961 1.000 45
  -6   7   1   63.3861   47.0149   -1.5840    0.0000   16.3712    1.2866    1.4342   11.4147  12489 % 0.768661 1.000 45
  -5  -4   2  171.2840  199.1210    5.6278    0.0000  -27.8366    1.0935    2.0321  -13.6982  12494 % 0.518917 1.000 45
  -5  -3   2  175.1440  160.5180    8.0004    0.0000   14.6263    1.1136    2.0755    7.0471  12495 % 0.458741 1.000 45
  -5   4   1   77.9679   69.6247    1.3138    0.0000    8.3432    1.3332    1.5445    5.4020  12497 % 0.509668 1.000 45
  -5   5   1   90.7067   61.7624    1.3406    0.0000   28.9442    1.2116    1.5135   19.1238  12498 % 0.579138 1.000 45
  -4  -9   2   38.1851   45.5796    0.8102    0.0000   -7.3945    1.6787    1.7215   -4.2953  12502 % 0.878408 1.000 45
  -4  -8   2   51.6895   43.8760    1.2905    0.0000    7.8135    1.4132    1.5048    5.1923  12503 % 0.792922 1.000 45
  -4  -7   2  104.4140   55.5140   -1.5452    0.0000   48.8996    1.1497    1.5531   31.4850  12504 % 0.708984 1.000 45
  -4   2   1  292.7470  346.9150  -13.1053    0.0000  -54.1682    1.0386    3.1062  -17.4384  12508 % 0.339035 1.000 45
  -4   3   1  213.4270  235.9450    8.8455    0.0000  -22.5176    1.0758    2.3901   -9.4213  12509 % 0.396191 1.000 45
  -1  -9   1   40.1422   32.3265   -1.2523    0.0000    7.8158    1.6890    1.7360    4.5021  12524 % 0.829950 1.000 45
  -1  -8   1   43.7961   31.0823   -0.0643    0.0000   12.7138    1.6931    1.7488    7.2700  12525 % 0.738878 1.000 45
  -1  -6   1  100.5130   79.3354    0.7979    0.0000   21.1778    1.2018    1.5667   13.5171  12527 % 0.557330 1.000 45
   1   5  -1  111.1750   94.6472   -3.8972    0.0000   16.5274    1.2170    1.6484   10.0266  12536 % 0.467084 1.000 45
Refinement program                                                                                                 page=  62
structure :                                                                                                15:40:48 12-11-24 

   2  -8   0   34.2666   24.3602   -2.0753    0.0000    9.9064    1.9246    1.9549    5.0675  12541 % 0.746609 1.000 45
   2  -6   0   75.5712   81.5690    2.5341    0.0000   -5.9978    1.3597    1.5556   -3.8558  12542 % 0.567538 1.000 45
   2   8  -2   26.8477   16.8651   -0.0314    0.0000    9.9827    2.1901    2.2065    4.5242  12544 % 0.755055 1.000 45
   3   6  -2   77.5003   54.2347    1.1015    0.0000   23.2656    1.2968    1.5107   15.4005  12550 % 0.599339 1.000 45
   3   7  -2   44.0386   33.4006   -0.2592    0.0000   10.6380    1.7178    1.7734    5.9988  12551 % 0.684446 1.000 45
   4  -5  -1   68.6921   38.0710   -1.3946    0.0000   30.6211    1.4652    1.6183   18.9222  12558 % 0.539850 1.000 45
   4  -3  -1  205.0520  237.5180    8.8455    0.0000  -32.4665    1.0775    2.3164  -14.0159  12560 % 0.396191 1.000 45
   4   4  -2  132.1150  113.4720    3.4812    0.0000   18.6423    1.1710    1.7654   10.5599  12562 % 0.474670 1.000 45
   4   5  -2  107.8630  143.6000    1.9612    0.0000  -35.7368    1.2270    1.6337  -21.8746  12563 % 0.548591 1.000 45
   4   9  -3   25.2705   18.0044   -1.0732    0.0000    7.2661    2.1448    2.1596    3.3645  12566 % 0.887388 1.000 45
   5  -7  -1   41.8199   29.8911    0.6285    0.0000   11.9287    1.6739    1.7253    6.9140  12571 % 0.732877 1.000 45
   6  -2  -2  100.7350   90.9467    5.7857    0.0000    9.7881    1.3054    1.6489    5.9362  12585 % 0.471331 1.000 45
   6   5  -3   78.3441   98.8999   -1.5404    0.0000  -20.5558    1.3141    1.5299  -13.4361  12588 % 0.643819 1.000 45
   6   6  -3   38.6471   29.7532    2.2548    0.0000    8.8940    1.8902    1.9293    4.6100  12589 % 0.712005 1.000 45
   7  -5  -2   47.3054   63.1411   -3.2108    0.0000  -15.8357    1.6235    1.6910   -9.3647  12597 % 0.679815 1.000 45
   7  -4  -2  104.4160  113.8510    0.9930    0.0000   -9.4343    1.1516    1.5545   -6.0689  12598 % 0.621698 1.000 45
   7   3  -3   78.9481   65.7837    0.0379    0.0000   13.1643    1.3211    1.5390    8.5536  12601 % 0.586117 1.000 45
   7   4  -3  101.7750   94.4542   -3.9855    0.0000    7.3205    1.2321    1.5981    4.5807  12602 % 0.634322 1.000 45
   8   0  -3  134.6470  128.1830    1.7325    0.0000    6.4631    1.1229    1.7533    3.6863  12611 % 0.584092 1.000 45
   9  -4  -3   59.3009   52.5328    2.8751    0.0000    6.7681    1.4013    1.5216    4.4479  12621 % 0.747446 1.000 45
   9  -3  -3   51.3576   32.8953   -1.8891    0.0000   18.4623    1.5519    1.6346   11.2944  12622 % 0.706997 1.000 45
   9  -2  -3  106.3480   88.6160   -3.6940    0.0000   17.7315    1.1618    1.5750   11.2580  12623 % 0.676626 1.000 45
   9  -1  -3   88.3312   67.3944    1.9129    0.0000   20.9368    1.2719    1.5486   13.5203  12624 % 0.657730 1.000 45
   9   4  -4   80.0594   70.7255   -0.7300    0.0000    9.3338    1.2185    1.4580    6.4020  12627 % 0.762151 1.000 45
   9   5  -4   37.8180   30.2741    0.4893    0.0000    7.5439    1.7201    1.7612    4.2835  12628 % 0.810255 1.000 45
   9   6  -4   30.7587   22.5415   -0.4734    0.0000    8.2172    1.9702    1.9940    4.1209  12629 % 0.865426 1.000 45
  10  -5  -3   40.6202   24.7115    1.0435    0.0000   15.9087    1.6617    1.7107    9.2997  12633 % 0.852717 1.000 45
  10   2  -4   54.9536   43.9648   -0.6825    0.0000   10.9889    1.4813    1.5799    6.9554  12638 % 0.756856 1.000 45
  10   3  -4   79.2174   72.8196    4.0053    0.0000    6.3978    1.2138    1.4494    4.4141  12639 % 0.784125 1.000 45
  11  -2  -4   52.9188   43.7813    2.9586    0.0000    9.1375    1.4569    1.5501    5.8949  12647 % 0.821833 1.000 45
  11   0  -4   66.2601   78.8993   -1.9699    0.0000  -12.6392    1.2979    1.4573   -8.6732  12649 % 0.801119 1.000 45
  11   1  -4   48.1467   25.8085   -0.5195    0.0000   22.3381    1.4809    1.5572   14.3451  12650 % 0.806348 1.000 45
  11   6  -5   18.4905    9.9868   -0.4321    0.0000    8.5037    2.5418    2.5486    3.3367  12654 % 0.986353 1.000 45
  12  -5  -4   23.1474   16.4490   -1.6985    0.0000    6.6983    2.1860    2.1982    3.0472  12655 % 0.981964 1.000 45
  12  -3  -4   33.0167   42.7633    1.8709    0.0000   -9.7466    1.8218    1.8515   -5.2642  12657 % 0.910923 1.000 45
  12   3  -5   31.9593   24.1274   -2.1975    0.0000    7.8320    1.8883    1.9152    4.0894  12662 % 0.926456 1.000 45
  12   5  -5   25.9095   17.6513    0.9402    0.0000    8.2581    2.0166    2.0332    4.0616  12664 % 0.996390 1.000 45
  13   0  -5   31.8575   25.2016    2.2052    0.0000    6.6559    1.8018    1.8297    3.6377  12668 % 0.951210 1.000 45
  13   1  -5   28.5622   12.9097    0.2481    0.0000   15.6525    1.9221    1.9432    8.0549  12669 % 0.955617 1.000 45
  13   2  -5   33.5961   26.8153   -0.9437    0.0000    6.7808    1.7993    1.8304    3.7045  12670 % 0.968720 1.000 45
 -13  -3   4   19.3933   10.5128   -0.1154    0.0000    8.8805    2.4364    2.4441    3.6334  12674 % 0.975654 1.000 46
 -13  -1   4   26.7189   10.6719    0.1153    0.0000   16.0470    1.8863    1.9051    8.4230  12676 % 0.940566 1.000 46
 -12  -4   4   22.6097    8.4347   -0.0341    0.0000   14.1750    2.3375    2.3484    6.0360  12682 % 0.942663 1.000 46
 -11   2   3   41.7025   22.4243    0.8707    0.0000   19.2782    1.6090    1.6622   11.5981  12697 % 0.808215 1.000 46
 -10  -2   3   59.6406   49.1040   -1.0870    0.0000   10.5366    1.3724    1.4964    7.0414  12704 % 0.742046 1.000 46
 -10   0   3   69.4658   43.4316   -0.6667    0.0000   26.0343    1.3136    1.4860   17.5201  12706 % 0.719037 1.000 46
 -10   1   3   93.3499   76.5833    1.5653    0.0000   16.7666    1.1639    1.4920   11.2376  12707 % 0.724858 1.000 46
  -9  -3   3   46.3174   35.5120    1.8891    0.0000   10.8054    1.6182    1.6832    6.4197  12717 % 0.706997 1.000 46
  -9  -2   3  108.7620  100.4890   -3.6940    0.0000    8.2729    1.1585    1.5890    5.2062  12718 % 0.676626 1.000 46
  -8  -7   3   39.2377   27.0865   -2.5775    0.0000   12.1512    1.7101    1.7545    6.9256  12727 % 0.867746 1.000 46
  -8  -6   3   43.5419   37.6524   -1.1791    0.0000    5.8896    1.7133    1.7678    3.3317  12728 % 0.802324 1.000 46
  -7  -9   3   31.4293   23.5983    0.4764    0.0000    7.8310    1.7325    1.7607    4.4475  12738 % 0.973989 1.000 46
Refinement program                                                                                                 page=  63
structure :                                                                                                15:40:48 12-11-24 

  -7   1   2  135.1110  173.3900   -4.2323    0.0000  -38.2790    1.1376    1.7662  -21.6727  12744 % 0.510335 1.000 46
  -7   2   2  113.9350  119.9460    2.2878    0.0000   -6.0107    1.1814    1.6413   -3.6623  12745 % 0.534467 1.000 46
  -7   7   1   50.4638   77.4442   -2.9133    0.0000  -26.9803    1.4852    1.5686  -17.2001  12748 % 0.808914 1.000 46
  -7   9   1   25.6515   37.1524    1.3186    0.0000  -11.5009    2.0174    2.0337   -5.6552  12750 % 0.960877 1.000 46
  -6  -2   2   99.6855   83.7950    5.7857    0.0000   15.8905    1.3141    1.6494    9.6339  12753 % 0.471331 1.000 46
  -6  -1   2  186.5170  204.7460   -9.6481    0.0000  -18.2294    1.0956    2.1631   -8.4273  12754 % 0.443779 1.000 46
  -5  -7   2   68.7081   52.4614    2.7426    0.0000   16.2467    1.3397    1.5056   10.7906  12763 % 0.739339 1.000 46
  -5  -6   2   83.8206   71.3064   -3.8447    0.0000   12.5143    1.3046    1.5506    8.0704  12764 % 0.661335 1.000 46
  -5  -5   2  122.3250  108.6880   -5.5292    0.0000   13.6378    1.1604    1.6861    8.0883  12765 % 0.587294 1.000 46
  -5  -4   2  120.6220  127.5740    5.6278    0.0000   -6.9514    1.1992    1.7009   -4.0869  12766 % 0.518917 1.000 46
  -5   9   0   36.5732   42.7423   -1.6547    0.0000   -6.1690    1.6720    1.7115   -3.6044  12772 % 0.896036 1.000 46
  -4  -8   2   25.3574   15.4331    1.2905    0.0000    9.9244    2.4766    2.4895    3.9864  12775 % 0.792922 1.000 46
  -4   2   1  290.8100  310.9950  -13.1053    0.0000  -20.1856    1.0409    3.0888   -6.5352  12779 % 0.339035 1.000 46
  -4   8   0   38.3614   47.7336   -2.1117    0.0000   -9.3722    1.7531    1.7945   -5.2226  12781 % 0.784883 1.000 46
  -2  -5   1  134.4340  128.3980   -4.6373    0.0000    6.0358    1.1723    1.7837    3.3839  12791 % 0.482516 1.000 46
  -2  -4   1  205.4360  218.6920   -9.7762    0.0000  -13.2557    1.0891    2.3252   -5.7008  12792 % 0.396461 1.000 46
  -1  -8   1   31.3273   20.3325   -0.0643    0.0000   10.9948    2.1228    2.1457    5.1240  12798 % 0.738878 1.000 46
  -1  -7   1   54.4711   43.6165    1.4372    0.0000   10.8546    1.5045    1.6000    6.7839  12799 % 0.647977 1.000 46
  -1   9  -1   24.5316   32.9150   -1.2523    0.0000   -8.3834    2.2848    2.2979   -3.6482  12804 % 0.829950 1.000 46
  -1  10  -1   30.7311   19.4615   -0.1035    0.0000   11.2696    1.7669    1.7935    6.2837  12805 % 0.921142 1.000 46
   1   5  -1  108.5900  118.6130   -3.8972    0.0000  -10.0228    1.2349    1.6444   -6.0949  12809 % 0.467084 1.000 46
   2  10  -2   20.1022   12.5104    0.1164    0.0000    7.5918    2.2982    2.3070    3.2908  12819 % 0.934168 1.000 46
   3   0  -1  265.4380  282.0980   -8.6213    0.0000  -16.6596    1.0615    2.8587   -5.8276  12821 % 0.217103 1.000 46
   3   7  -2   36.8999   22.0418   -0.2592    0.0000   14.8581    1.8591    1.8954    7.8392  12823 % 0.684446 1.000 46
   3   8  -2   37.2988   30.6822   -0.7882    0.0000    6.6165    1.7681    1.8071    3.6615  12824 % 0.771059 1.000 46
   4  -4  -1  158.3770  138.4520    4.9093    0.0000   19.9246    1.1043    1.9308   10.3195  12831 % 0.464541 1.000 46
   4   5  -2   97.1550   73.6885    1.9612    0.0000   23.4665    1.2737    1.6020   14.6485  12834 % 0.548591 1.000 46
   5  -7  -1   38.0894   30.5070    0.6285    0.0000    7.5823    1.7813    1.8216    4.1624  12842 % 0.732877 1.000 46
   5   3  -2  172.9720  149.8300    8.0004    0.0000   23.1418    1.1193    2.0603   11.2325  12847 % 0.458741 1.000 46
   6   0  -2  109.7760   96.8953   -3.4816    0.0000   12.8808    1.2562    1.6683    7.7211  12857 % 0.434207 1.000 46
   6   7  -3   40.0037   25.1869    1.1263    0.0000   14.8168    1.6636    1.7110    8.6597  12861 % 0.784990 1.000 46
   7  -4  -2   58.7069   45.8835    0.9930    0.0000   12.8233    1.4700    1.5829    8.1011  12869 % 0.621698 1.000 46
   7   4  -3  134.6240  162.6100   -3.9855    0.0000  -27.9861    1.1172    1.7494  -15.9973  12874 % 0.634322 1.000 46
   7   5  -3   84.0577   88.8549    1.2502    0.0000   -4.7972    1.2408    1.4987   -3.2009  12875 % 0.691378 1.000 46
   8   3  -3  126.4160  134.1270   -5.6079    0.0000   -7.7108    1.1407    1.7027   -4.5285  12888 % 0.645604 1.000 46
   8   8  -4   24.3331   16.2139   -0.1467    0.0000    8.1192    2.0918    2.1059    3.8554  12891 % 0.949340 1.000 46
   9  -2  -3   93.6178   76.5657   -3.6940    0.0000   17.0522    1.2124    1.5318   11.1324  12895 % 0.676626 1.000 46
   9   6  -4   32.4915   19.7859   -0.4734    0.0000   12.7057    1.8374    1.8659    6.8094  12901 % 0.865426 1.000 46
   9   7  -4   24.0125   14.9559    0.3820    0.0000    9.0566    2.3425    2.3548    3.8460  12902 % 0.926402 1.000 46
  10  -5  -3   32.1652   16.1505    1.0435    0.0000   16.0147    1.8125    1.8408    8.6997  12906 % 0.852717 1.000 46
  10   3  -4   92.3223   80.4425    4.0053    0.0000   11.8797    1.1649    1.4864    7.9922  12912 % 0.784125 1.000 46
  10   4  -4   48.3777   35.3355   -0.1107    0.0000   13.0421    1.4852    1.5620    8.3497  12913 % 0.820782 1.000 46
  11   1  -4   37.7094   24.3130   -0.5195    0.0000   13.3965    1.7661    1.8059    7.4180  12922 % 0.806348 1.000 46
  11   2  -4   61.6312   79.1385    2.9586    0.0000  -17.5073    1.3386    1.4737  -11.8801  12923 % 0.821833 1.000 46
  12  -2  -4   63.9375   35.0014    0.2337    0.0000   28.9360    1.2426    1.3975   20.7061  12930 % 0.887558 1.000 46
  13  -4  -4   24.9459   31.6781    0.9473    0.0000   -6.7321    2.0144    2.0297   -3.3167  12937 % 1.005351 1.000 46
  13   2  -5   43.3117   33.4679   -0.9437    0.0000    9.8438    1.4904    1.5520    6.3425  12942 % 0.968720 1.000 46
  13   3  -5   21.8746   14.1170    0.0714    0.0000    7.7576    2.4320    2.4419    3.1769  12943 % 0.990172 1.000 46
 -13  -4   4   23.0543   15.3987    0.9473    0.0000    7.6556    2.1428    2.1551    3.5522  12945 % 1.005351 1.000 47
 -12   3   3   45.2360   36.2795   -2.0513    0.0000    8.9566    1.4071    1.4780    6.0600  12958 % 0.898657 1.000 47
 -11  -1   3   37.7981   31.3924    0.7880    0.0000    6.4058    1.6681    1.7104    3.7453  12965 % 0.792464 1.000 47
 -11   0   3   41.9166   34.0514   -0.7616    0.0000    7.8651    1.5424    1.5983    4.9210  12966 % 0.787143 1.000 47
Refinement program                                                                                                 page=  64
structure :                                                                                                15:40:48 12-11-24 

 -11   1   3   24.0458   14.6622   -0.7880    0.0000    9.3836    2.2332    2.2461    4.1776  12967 % 0.792464 1.000 47
 -11   6   2   38.9667   48.1487   -1.6163    0.0000   -9.1821    1.4730    1.5237   -6.0261  12971 % 0.951998 1.000 47
 -10  -5   3   29.2421   22.8747   -1.0435    0.0000    6.3674    1.8757    1.8984    3.3541  12974 % 0.852717 1.000 47
 -10  -4   3   27.8873   14.9064   -0.2972    0.0000   12.9809    2.1031    2.1215    6.1187  12975 % 0.807147 1.000 47
 -10   5   2   25.6963   18.8308   -0.8397    0.0000    6.8655    2.1443    2.1596    3.1790  12981 % 0.843369 1.000 47
 -10   6   2   37.0459   47.7776   -2.1017    0.0000  -10.7317    1.6196    1.6614   -6.4593  12982 % 0.896504 1.000 47
  -9  -8   3   29.1359   49.0785    1.4054    0.0000  -19.9426    1.8688    1.8914  -10.5438  12984 % 0.980862 1.000 47
  -9  -5   3   28.8565   18.6344   -0.9958    0.0000   10.2222    2.0290    2.0494    4.9878  12987 % 0.796440 1.000 47
  -9  -4   3   51.9326   40.2032    2.8751    0.0000   11.7294    1.5039    1.5910    7.3723  12988 % 0.747446 1.000 47
  -9   3   2   29.3837   19.2598    0.4821    0.0000   10.1239    2.1389    2.1590    4.6891  12991 % 0.695693 1.000 47
  -9   5   2   35.8357   41.3437    0.6281    0.0000   -5.5079    1.7762    1.8120   -3.0398  12993 % 0.786423 1.000 47
  -8   1   2  113.2410  122.3190   -3.9069    0.0000   -9.0784    1.1529    1.6160   -5.6178  13000 % 0.577679 1.000 47
  -8   3   2   74.6579   67.7200    1.6649    0.0000    6.9379    1.3053    1.5037    4.6138  13002 % 0.633205 1.000 47
  -7  -1   2  112.7280  129.8000    4.2323    0.0000  -17.0714    1.1834    1.6344  -10.4453  13010 % 0.510335 1.000 47
  -7   0   2  108.9720   82.0725    2.7053    0.0000   26.8999    1.2118    1.6297   16.5062  13011 % 0.502033 1.000 47
  -7   8   1   29.5804   38.7466    1.2735    0.0000   -9.1662    1.8627    1.8861   -4.8600  13015 % 0.883408 1.000 47
  -6  -5   2  135.1640  129.8350   -5.7430    0.0000    5.3295    1.1242    1.7580    3.0315  13021 % 0.631385 1.000 47
  -6   5   1   43.7333   57.8878   -0.6405    0.0000  -14.1545    1.7024    1.7576   -8.0531  13027 % 0.623806 1.000 47
  -5 -10   2   22.1179   14.1319   -1.0008    0.0000    7.9860    2.2357    2.2467    3.5546  13030 % 0.987547 1.000 47
  -5  -9   2   35.3157   20.2455   -1.8681    0.0000   15.0702    1.7344    1.7699    8.5145  13031 % 0.903086 1.000 47
  -5  -8   2   43.7070   37.0041    2.0180    0.0000    6.7029    1.6279    1.6855    3.9767  13032 % 0.820176 1.000 47
  -5  -7   2   59.7302   50.3756    2.7426    0.0000    9.3546    1.3837    1.5071    6.2069  13033 % 0.739339 1.000 47
  -5  -6   2   73.1198   90.4948   -3.8447    0.0000  -17.3750    1.3423    1.5286  -11.3670  13034 % 0.661335 1.000 47
  -5   3   1   92.4451   78.8657    1.0491    0.0000   13.5794    1.3138    1.6064    8.4533  13038 % 0.448252 1.000 47
  -5   9   0   32.0578   40.6350   -1.6547    0.0000   -8.5772    1.7952    1.8236   -4.7035  13041 % 0.896036 1.000 47
  -4   1   1  209.2960  233.0940   -7.9064    0.0000  -23.7982    1.0846    2.3573  -10.0956  13047 % 0.299552 1.000 47
  -2  -6   1  156.8220  146.3110    6.2338    0.0000   10.5102    1.1019    1.9166    5.4837  13060 % 0.570325 1.000 47
  -2  -5   1  125.8920  112.5970   -4.6373    0.0000   13.2954    1.1824    1.7271    7.6981  13061 % 0.482516 1.000 47
  -1  -8   1   38.3119   22.5295   -0.0643    0.0000   15.7823    1.7880    1.8285    8.6311  13068 % 0.738878 1.000 47
   1   5  -1  117.8550  109.7450   -3.8972    0.0000    8.1098    1.2053    1.6857    4.8109  13077 % 0.467084 1.000 47
   1   6  -1   96.2595   69.4809    0.7979    0.0000   26.7786    1.1968    1.5359   17.4357  13078 % 0.557330 1.000 47
   2  -8   0   63.5767   52.2676   -2.0753    0.0000   11.3091    1.3142    1.4599    7.7467  13082 % 0.746609 1.000 47
   2   4  -1  222.8940  264.4860   -9.7762    0.0000  -41.5919    1.0767    2.4754  -16.8022  13084 % 0.396461 1.000 47
   3   7  -2   42.2398   60.0708   -0.2592    0.0000  -17.8310    1.8206    1.8689   -9.5408  13092 % 0.684446 1.000 47
   3   9  -2   40.9280   31.9812   -0.3883    0.0000    8.9467    1.5539    1.6069    5.5676  13094 % 0.858725 1.000 47
   4  -3  -1  213.3580  223.5260    8.8455    0.0000  -10.1681    1.0719    2.3877   -4.2585  13100 % 0.396191 1.000 47
   4   6  -2   66.1597   57.2966   -2.0931    0.0000    8.8631    1.4268    1.5728    5.6353  13103 % 0.627217 1.000 47
   5  -9  -1   30.2539   15.4010    0.5593    0.0000   14.8530    1.8378    1.8625    7.9747  13108 % 0.897803 1.000 47
   5  -8  -1   21.7302   12.8791   -0.5727    0.0000    8.8511    2.4850    2.4945    3.5482  13109 % 0.814356 1.000 47
   5  -7  -1   40.1784   30.8425    0.6285    0.0000    9.3358    1.6788    1.7262    5.4084  13110 % 0.732877 1.000 47
   5  -5  -1  115.2940   93.7630    1.3406    0.0000   21.5310    1.1440    1.6242   13.2562  13112 % 0.579138 1.000 47
   5   3  -2  243.5840  256.5150    8.0004    0.0000  -12.9314    1.0479    2.6517   -4.8767  13114 % 0.458741 1.000 47
[truncated: 493,602 more chars]
