# Supplementary material for: On the use of beam precession for serial electron crystallography
Source: J Appl Crystallogr. 2025 Jul 25;58(Pt 4):1249–60. doi: 10.1107/S1600576725005606 (PMC12321033; doi:10.1107/S1600576725005606)
Supplement: Supplementary file 2 [file j-58-01249-sup2.zip › F200_3DED_cry2_kinRef.cif]

#=======================================================================
data_global
#=======================================================================

_audit_creation_method                   'Jana2020 1.3.57'


# 1. PROCESSING SUMMARY (IUCr Office Use Only)

_journal_date_recd_electronic            ?
_journal_date_to_coeditor                ?
_journal_date_from_coeditor              ?
_journal_date_accepted                   ?
_journal_date_printers_first             ?
_journal_date_printers_final             ?
_journal_date_proofs_out                 ?
_journal_date_proofs_in                  ?
_journal_coeditor_name                   ?
_journal_coeditor_code                   ?
_journal_coeditor_notes
; ?
;
_journal_techeditor_code                 ?
_journal_paper_category                  ?
_journal_techeditor_notes
; ?
;
_journal_coden_ASTM                      ?
_journal_name_full                       'Acta Crystallographica Section C'
_journal_year                            ?
_journal_volume                          ?
_journal_issue                           ?
_journal_page_first                      ?
_journal_page_last                       ?
_journal_suppl_publ_number               ?
_journal_suppl_publ_pages                ?

#=======================================================================

# 2. SUBMISSION DETAILS

_publ_contact_author_name                ?
_publ_contact_author_address
; ?
;
_publ_contact_author_email               ?
_publ_contact_author_fax                 ?
_publ_contact_author_phone               ?

_publ_requested_journal                  'Acta Crystallographica Section C'
_publ_requested_category                 ?

_publ_contact_letter
; ?
;

#=======================================================================

# 3. TITLE AND AUTHOR LIST

_publ_section_title
; ?
;
_publ_section_title_footnote
; ?
;
loop_
 _publ_author_name
 _publ_author_footnote
 _publ_author_address
; ?      # name
;
; ?      # footnote
;
; ?      # address
;

#=======================================================================

# 4. TEXT

_publ_section_synopsis
; ?
;
_publ_section_abstract
; ?
;
_publ_section_comment
; ?
;
_publ_section_introduction
; ?
;
_publ_section_experimental
; ?
;
_publ_section_exptl_prep
; ?
;
_publ_section_exptl_refinement
; ?
;
_publ_section_exptl_solution
; ?
;
_publ_section_discussion
; ?
;
_publ_section_acknowledgements
; ?
;
_publ_section_references
;
;
_publ_section_figure_captions
; ?
;
_publ_section_table_legends
; ?
;

#=======================================================================
data_I
#=======================================================================

# 5. CHEMICAL DATA

_chemical_name_systematic
; ?
;
_chemical_name_common                    ?
_chemical_formula_moiety                 ?
_chemical_formula_structural             ?
_chemical_formula_analytical             ?
_chemical_formula_iupac                  ?
_chemical_formula_sum                    'Ba4 O16 S4'
_chemical_formula_weight                 933.6
_chemical_melting_point                  ?
_chemical_compound_source                ?
_chemical_absolute_configuration         .

#=======================================================================

# 6. CRYSTAL DATA

_symmetry_cell_setting                   orthorhombic
_symmetry_space_group_name_H-M           'P c m n'
_symmetry_space_group_name_Hall          '-P -2xac;-2yb;-2zabc'
_symmetry_Int_Tables_number              62

loop_
 _space_group_symop_id
 _space_group_symop_operation_xyz
 1   x,y,z
 2   -x+1/2,-y+1/2,z+1/2
 3   -x,y+1/2,-z
 4   x+1/2,-y,-z+1/2
 5   -x,-y,-z
 6   x+1/2,y+1/2,-z+1/2
 7   x,-y+1/2,z
 8   -x+1/2,y,z+1/2

_cell_length_a                           7.154
_cell_length_b                           5.454
_cell_length_c                           8.879
_cell_angle_alpha                        90
_cell_angle_beta                         90
_cell_angle_gamma                        90
_cell_volume                             346.44

loop_
 _twin_individual_id
 _twin_individual_mass_fraction_refined
 _twin_individual_twin_matrix_11
 _twin_individual_twin_matrix_12
 _twin_individual_twin_matrix_13
 _twin_individual_twin_matrix_21
 _twin_individual_twin_matrix_22
 _twin_individual_twin_matrix_23
 _twin_individual_twin_matrix_31
 _twin_individual_twin_matrix_32
 _twin_individual_twin_matrix_33
 ? ? ? ? ? ? ? ? ? ? ?

_cell_formula_units_Z                    1

_cell_measurement_reflns_used            ?
_cell_measurement_theta_min              ?
_cell_measurement_theta_max              ?
_cell_measurement_temperature            293
_cell_special_details
; ?
;

_exptl_crystal_density_diffrn            4.4748
_exptl_crystal_density_meas              ?
_exptl_crystal_density_method            ?
_exptl_crystal_F_000                     125.44

_exptl_absorpt_coefficient_mu            0
_exptl_crystal_description               ?
_exptl_crystal_size_max                  ?
_exptl_crystal_size_mid                  ?
_exptl_crystal_size_min                  ?
_exptl_crystal_size_rad                  ?
_exptl_crystal_colour                    ?
_exptl_absorpt_correction_type           ?
_exptl_absorpt_process_details           ?
_exptl_absorpt_correction_T_min          ?
_exptl_absorpt_correction_T_max          ?
loop_
 _exptl_crystal_face_index_h
 _exptl_crystal_face_index_k
 _exptl_crystal_face_index_l
 _exptl_crystal_face_perp_dist
 ? ? ? ?

#=======================================================================

# 7. EXPERIMENTAL DATA

_exptl_special_details                   ?

_diffrn_ambient_temperature              293
_diffrn_source                           ?
_diffrn_source_power                     ?
_diffrn_source_voltage                   ?
_diffrn_source_current                   ?
_diffrn_radiation_type                   electron
_diffrn_radiation_source                 ?
_diffrn_radiation_wavelength             0.02517
_diffrn_radiation_monochromator          ?
_diffrn_measurement_details              ?
_diffrn_radiation_monochromator          ?
_diffrn_measurement_device_type          ?
_diffrn_detector                         ?
_diffrn_detector_area_resol_mean         ?
_diffrn_measurement_method               ?
_diffrn_measurement_specimen_support     ?

_diffrn_reflns_number                    7018
_diffrn_reflns_theta_min                 0.12
_diffrn_reflns_theta_max                 1.44
_diffrn_reflns_theta_full                1.44
_diffrn_measured_fraction_theta_max      0.79
_diffrn_measured_fraction_theta_full     0.79
_diffrn_reflns_av_R_equivalents          0.165
_diffrn_reflns_av_unetI/netI             0.114
_diffrn_reflns_limit_h_min               -15
_diffrn_reflns_limit_h_max               15
_diffrn_reflns_limit_k_min               -11
_diffrn_reflns_limit_k_max               11
_diffrn_reflns_limit_l_min               -16
_diffrn_reflns_limit_l_max               15
_diffrn_reflns_reduction_process         ?

_diffrn_standards_number                 ?
_diffrn_standards_interval_count         ?
_diffrn_standards_interval_time          ?
_diffrn_standards_decay_%                ?
loop_
_diffrn_standard_refln_index_h
_diffrn_standard_refln_index_k
_diffrn_standard_refln_index_l
  ? ? ?

_diffrn_radiation_probe                  electron

#=======================================================================

# 8. REFINEMENT DATA

_refine_special_details
; ?
;

_reflns_number_total                     1412
_reflns_number_gt                        1290
_reflns_threshold_expression             'I>3\s(I)'

_refine_ls_structure_factor_coef         F
_refine_ls_R_factor_gt                   0.3152
_refine_ls_wR_factor_gt                  0.3882
_refine_ls_R_factor_all                  0.3237
_refine_ls_wR_factor_ref                 0.3899
_refine_ls_goodness_of_fit_ref           6.4764
_refine_ls_goodness_of_fit_gt            6.7286
_refine_ls_restrained_S_gt               ?
_refine_ls_restrained_S_all              ?
_refine_ls_number_reflns                 1412
_refine_ls_number_parameters             17
_refine_ls_number_restraints             0
_refine_ls_number_constraints            0
_refine_ls_weighting_scheme              sigma
_refine_ls_weighting_details             'calc w=1/[\s^2^(Fo)+(0.01P)^2^+0.0000P] where P=(Fo+2Fc)/3'
_refine_ls_hydrogen_treatment            ?
_refine_ls_shift/su_max                  0.0432
_refine_ls_shift/su_mean                 0.0204
_refine_diff_density_max                 2.26
_refine_diff_density_min                 -3.05
_refine_ls_extinction_method             'none'
_refine_ls_extinction_coef               ?
_refine_ls_extinction_expression         ?
_refine_ls_abs_structure_details         ?
_refine_ls_abs_structure_Flack           ?
_refine_ls_abs_structure_Rogers          ?

loop_
 _atom_type_symbol
 _atom_type_scat_source
 Ba  International_Tables_Vol_C
 O   International_Tables_Vol_C
 S   International_Tables_Vol_C

_computing_data_collection               ?
_computing_cell_refinement               ?
_computing_data_reduction                ?
_computing_structure_solution            ?
_computing_structure_refinement          ?
_computing_molecular_graphics            ?
_computing_publication_material          ?

loop_
 _restr_distance_atom_site_label_1
 _restr_distance_site_symmetry_1
 _restr_distance_atom_site_label_2
 _restr_distance_site_symmetry_2
 _restr_distance_target
 _restr_distance_target_weight_param
 ? ? ? ? ? ?

loop_
 _restr_angle_atom_site_label_1
 _restr_angle_site_symmetry_1
 _restr_angle_atom_site_label_2
 _restr_angle_site_symmetry_2
 _restr_angle_atom_site_label_3
 _restr_angle_site_symmetry_3
 _restr_angle_target
 _restr_angle_target_weight_param
 ? ? ? ? ? ? ? ?

loop_
 _restr_torsion_atom_site_label_1
 _restr_torsion_site_symmetry_1
 _restr_torsion_atom_site_label_2
 _restr_torsion_site_symmetry_2
 _restr_torsion_atom_site_label_3
 _restr_torsion_site_symmetry_3
 _restr_torsion_atom_site_label_4
 _restr_torsion_site_symmetry_4
 _restr_torsion_angle_target
 _restr_torsion_weight_param
 ? ? ? ? ? ? ? ? ? ?

loop_
 _restr_equal_distance_atom_site_label_1
 _restr_equal_distance_site_symmetry_1
 _restr_equal_distance_atom_site_label_2
 _restr_equal_distance_site_symmetry_2
 _restr_equal_distance_class_class_id
 _restr_equal_distance_class_target_weight_param
 ? ? ? ? ? ?

loop_
 _restr_equal_angle_atom_site_label_1
 _restr_equal_angle_site_symmetry_1
 _restr_equal_angle_atom_site_label_2
 _restr_equal_angle_site_symmetry_2
 _restr_equal_angle_atom_site_label_3
 _restr_equal_angle_site_symmetry_3
 _restr_equal_angle_class_class_id
 _restr_equal_angle_class_target_weight_param
 ? ? ? ? ? ? ? ?

loop_
 _restr_equal_torsion_atom_site_label_1
 _restr_equal_torsion_site_symmetry_1
 _restr_equal_torsion_atom_site_label_2
 _restr_equal_torsion_site_symmetry_2
 _restr_equal_torsion_atom_site_label_3
 _restr_equal_torsion_site_symmetry_3
 _restr_equal_torsion_atom_site_label_4
 _restr_equal_torsion_site_symmetry_4
 _restr_equal_torsion_class_class_id
 _restr_equal_torsion_class_target_weight_param
 ? ? ? ? ? ? ? ? ? ?


#=======================================================================

# 9. ATOMIC COORDINATES AND DISPLACEMENT PARAMETERS

loop_
 _atom_site_label
 _atom_site_type_symbol
 _atom_site_fract_x
 _atom_site_fract_y
 _atom_site_fract_z
 _atom_site_adp_type
 _atom_site_U_iso_or_equiv
 _atom_site_site_symmetry_multiplicity
 _atom_site_occupancy
 _atom_site_calc_flag
 _atom_site_refinement_flags
 _atom_site_disorder_assembly
 _atom_site_disorder_group
  Ba1 Ba 0.3432(3) 0.25 0.3161(4) Uiso 0.0038(5) 4 1 d . . .
  S1 S 0.6905(9) 0.25 -0.0652(12) Uiso 0.0061(10) 4 1 d . . .
  O1 O 0.610(2) 0.25 0.096(3) Uiso 0.015(2) 4 1 d . . .
  O2 O 0.1879(11) 0.5230(15) 0.0841(15) Uiso 0.0065(12) 8 1 d . . .
  O3 O 0.571(3) 0.25 -0.172(4) Uiso 0.023(4) 4 1 d . . .

loop_
 _atom_site_aniso_label
 _atom_site_aniso_type_symbol
 _atom_site_aniso_U_11
 _atom_site_aniso_U_22
 _atom_site_aniso_U_33
 _atom_site_aniso_U_12
 _atom_site_aniso_U_13
 _atom_site_aniso_U_23
 ? ? ? ? ? ? ? ?

loop_
 _jana_atom_site_ADP_C_label
 _jana_atom_site_ADP_C_type_symbol
 _jana_atom_site_ADP_C_111
 _jana_atom_site_ADP_C_112
 _jana_atom_site_ADP_C_113
 _jana_atom_site_ADP_C_122
 _jana_atom_site_ADP_C_123
 _jana_atom_site_ADP_C_133
 _jana_atom_site_ADP_C_222
 _jana_atom_site_ADP_C_223
 _jana_atom_site_ADP_C_233
 _jana_atom_site_ADP_C_333
 ? ? ? ? ? ? ? ? ? ? ? ?

loop_
 _jana_atom_site_ADP_D_label
 _jana_atom_site_ADP_D_type_symbol
 _jana_atom_site_ADP_D_1111
 _jana_atom_site_ADP_D_1112
 _jana_atom_site_ADP_D_1113
 _jana_atom_site_ADP_D_1122
 _jana_atom_site_ADP_D_1123
 _jana_atom_site_ADP_D_1133
 _jana_atom_site_ADP_D_1222
 _jana_atom_site_ADP_D_1223
 _jana_atom_site_ADP_D_1233
 _jana_atom_site_ADP_D_1333
 _jana_atom_site_ADP_D_2222
 _jana_atom_site_ADP_D_2223
 _jana_atom_site_ADP_D_2233
 _jana_atom_site_ADP_D_2333
 _jana_atom_site_ADP_D_3333
 ? ? ? ? ? ? ? ? ? ? ? ? ? ? ? ? ?

loop_
 _jana_atom_site_ADP_E_label
 _jana_atom_site_ADP_E_type_symbol
 _jana_atom_site_ADP_E_11111
 _jana_atom_site_ADP_E_11112
 _jana_atom_site_ADP_E_11113
 _jana_atom_site_ADP_E_11122
 _jana_atom_site_ADP_E_11123
 _jana_atom_site_ADP_E_11133
 _jana_atom_site_ADP_E_11222
 _jana_atom_site_ADP_E_11223
 _jana_atom_site_ADP_E_11233
 _jana_atom_site_ADP_E_11333
 _jana_atom_site_ADP_E_12222
 _jana_atom_site_ADP_E_12223
 _jana_atom_site_ADP_E_12233
 _jana_atom_site_ADP_E_12333
 _jana_atom_site_ADP_E_13333
 _jana_atom_site_ADP_E_22222
 _jana_atom_site_ADP_E_22223
 _jana_atom_site_ADP_E_22233
 _jana_atom_site_ADP_E_22333
 _jana_atom_site_ADP_E_23333
 _jana_atom_site_ADP_E_33333
 ? ? ? ? ? ? ? ? ? ? ? ? ? ? ? ? ? ? ? ? ? ? ?

loop_
 _jana_atom_site_ADP_F_label
 _jana_atom_site_ADP_F_type_symbol
 _jana_atom_site_ADP_F_111111
 _jana_atom_site_ADP_F_111112
 _jana_atom_site_ADP_F_111113
 _jana_atom_site_ADP_F_111122
 _jana_atom_site_ADP_F_111123
 _jana_atom_site_ADP_F_111133
 _jana_atom_site_ADP_F_111222
 _jana_atom_site_ADP_F_111223
 _jana_atom_site_ADP_F_111233
 _jana_atom_site_ADP_F_111333
 _jana_atom_site_ADP_F_112222
 _jana_atom_site_ADP_F_112223
 _jana_atom_site_ADP_F_112233
 _jana_atom_site_ADP_F_112333
 _jana_atom_site_ADP_F_113333
 _jana_atom_site_ADP_F_122222
 _jana_atom_site_ADP_F_122223
 _jana_atom_site_ADP_F_122233
 _jana_atom_site_ADP_F_122333
 _jana_atom_site_ADP_F_123333
 _jana_atom_site_ADP_F_133333
 _jana_atom_site_ADP_F_222222
 _jana_atom_site_ADP_F_222223
 _jana_atom_site_ADP_F_222233
 _jana_atom_site_ADP_F_222333
 _jana_atom_site_ADP_F_223333
 _jana_atom_site_ADP_F_233333
 _jana_atom_site_ADP_F_333333
 ? ? ? ? ? ? ? ? ? ? ? ? ? ? ? ? ? ? ? ? ? ? ? ? ? ? ? ? ? ?


#=======================================================================

# 10. MOLECULAR GEOMETRY


loop_
 _geom_bond_atom_site_label_1
 _geom_bond_atom_site_label_2
 _geom_bond_site_symmetry_1
 _geom_bond_site_symmetry_2
 _geom_bond_distance
 _geom_bond_publ_flag
 ? ? ? ? ? ?

loop_
 _geom_angle_atom_site_label_1
 _geom_angle_atom_site_label_2
 _geom_angle_atom_site_label_3
 _geom_angle_site_symmetry_1
 _geom_angle_site_symmetry_2
 _geom_angle_site_symmetry_3
 _geom_angle
 _geom_angle_publ_flag
 ? ? ? ? ? ? ? ?

loop_
 _geom_torsion_atom_site_label_1
 _geom_torsion_atom_site_label_2
 _geom_torsion_atom_site_label_3
 _geom_torsion_atom_site_label_4
 _geom_torsion_site_symmetry_1
 _geom_torsion_site_symmetry_2
 _geom_torsion_site_symmetry_3
 _geom_torsion_site_symmetry_4
 _geom_torsion
 _geom_torsion_publ_flag
 ? ? ? ? ? ? ? ? ? ?

loop_
 _geom_hbond_atom_site_label_D
 _geom_hbond_atom_site_label_H
 _geom_hbond_atom_site_label_A
 _geom_hbond_site_symmetry_D
 _geom_hbond_site_symmetry_H
 _geom_hbond_site_symmetry_A
 _geom_hbond_distance_DH
 _geom_hbond_distance_HA
 _geom_hbond_distance_DA
 _geom_hbond_angle_DHA
 _geom_hbond_publ_flag
 ? ? ? ? ? ? ? ? ? ? ?


#=======================================================================

# 11. STRUCTURE-FACTOR LIST

loop_
 _refln_index_h
 _refln_index_k
 _refln_index_l
 _refln_F_squared_calc
 _refln_F_squared_meas
 _refln_F_squared_sigma
 _refln_observed_status
   2   0   0  858.47  119.35   11.92 o
   4   0   0  306.35  140.88   25.51 o
   6   0   0  200.15   94.80   10.61 o
   8   0   0   33.72   40.22    4.57 o
  10   0   0    3.13   27.60    3.94 o
  12   0   0    6.64    8.27    1.21 o
  14   0   0    0.01    5.61    1.20 o
   1   1   0  113.33   84.45   12.01 o
   3   1   0    0.14   44.31    3.70 o
   5   1   0  180.93   79.46    5.89 o
   7   1   0   14.54   42.69    3.58 o
   9   1   0   38.69   25.34    2.35 o
  11   1   0   29.78   13.53    1.37 o
  13   1   0    0.30    5.49    0.79 o
   0   2   0 1736.10  205.61   32.25 o
   2   2   0   32.61   47.82    3.76 o
   4   2   0  206.16   75.13    6.94 o
   6   2   0   41.67   63.92    4.83 o
   8   2   0    0.05   35.64    3.48 o
  10   2   0   17.93   18.94    2.19 o
  12   2   0    6.35    7.92    0.87 o
  14   2   0    0.93    5.17    0.79 o
   1   3   0   62.91   59.65    8.41 o
   3   3   0    1.80   20.00    1.90 o
   5   3   0  124.34   62.68    6.66 o
   7   3   0   22.74   34.54    2.64 o
   9   3   0   18.58   27.25    2.43 o
  11   3   0   21.38   13.16    2.54 o
  13   3   0    0.47    5.46    0.83 o
   2   4   0   97.69   69.17    6.15 o
   4   4   0   82.70   58.10    4.85 o
   6   4   0   82.40   46.38    4.78 o
   8   4   0   13.43   21.92    1.92 o
  10   4   0    3.03   13.75    1.20 o
  12   4   0    4.66    6.28    0.76 o
  14   4   0    0.00    3.14    0.69 o
   1   5   0    0.59   33.11    5.49 o
   3   5   0    1.53   15.72    1.69 o
   5   5   0   39.60   42.61    3.38 o
   7   5   0    1.79   18.60    1.99 o
   9   5   0   23.72   16.30    1.44 o
  11   5   0   18.53   10.38    1.11 o
  13   5   0    0.09    3.52    0.58 o
   0   6   0  119.42   33.57    3.40 o
   2   6   0    6.32   18.31    3.52 o
   4   6   0   31.53   30.25    3.19 o
   6   6   0   19.69   29.61    2.51 o
   8   6   0    0.16   11.97    1.22 o
  10   6   0    6.86    8.31    0.83 o
  12   6   0    3.23    3.63    0.59 o
   1   7   0   19.16   19.48    1.64 o
   3   7   0    0.01    5.45    1.25 o
   5   7   0   26.97   24.00    1.88 o
   7   7   0    8.23    7.70    0.74 o
   9   7   0    4.29    8.77    0.90 o
  11   7   0    8.32    5.13    0.62 o
   0   8   0   67.33   23.42    2.54 o
   2   8   0    9.20   10.72    0.99 o
   4   8   0   12.26   11.18    1.28 o
   6   8   0   17.34   14.70    1.44 o
   8   8   0    1.71    5.37    0.73 o
  10   8   0    2.08    4.21    0.54 o
   1   9   0    0.57    7.29    0.62 o
   3   9   0    1.11    3.46    0.47 o
   5   9   0    7.45    6.60    0.66 o
   7   9   0    0.22    3.82    0.53 o
   9   9   0    7.05    4.45    0.56 o
   0  10   0   20.09    8.44    1.01 o
   2  10   0    2.72    3.60    0.40 o
   4  10   0    5.04    5.67    0.85 o
   6  10   0    6.99    4.92    0.52 o
   1  11   0    4.16    2.28    0.32 o
   3  11   0    0.06    1.06    0.22 o
   1   0   1    4.72   15.40    1.24 o
   2   0   1  844.94  160.46   18.48 o
   3   0   1   65.91   64.49    6.13 o
   4   0   1   79.17   77.94    6.59 o
   5   0   1   23.48   24.70    1.95 o
   6   0   1    6.73    5.53    0.60 o
   7   0   1   14.05   11.68    1.06 o
   8   0   1   50.40   73.67    5.69 o
   9   0   1    9.70    6.41    0.80 o
  10   0   1    5.81    7.66    0.79 o
  11   0   1    0.06    1.03    0.46 <
  12   0   1    8.77    4.84    0.63 o
  13   0   1    2.16    2.41    0.50 o
  14   0   1    6.12    3.48    0.43 o
  15   0   1    0.45    0.65    0.42 <
   1   1   1  239.55   98.07    8.69 o
   2   1   1  625.18  138.11    9.67 o
   4   1   1   62.80   69.11    4.28 o
   5   1   1    1.16    4.63    0.81 o
   6   1   1    0.13    4.33    0.40 o
   7   1   1   76.10   70.98    4.67 o
   8   1   1    3.43    7.42    0.59 o
   9   1   1   15.37   16.08    1.25 o
  10   1   1    2.12    2.49    0.33 o
  11   1   1    0.93    1.43    0.32 o
  12   1   1    0.00    0.47    0.27 <
  13   1   1    8.48    6.71    0.56 o
  14   1   1    0.23    0.54    0.24 <
   1   2   1   48.52   52.99    4.16 o
   2   2   1  669.76  158.78   19.50 o
   3   2   1   39.66   59.78    3.98 o
   4   2   1  197.19  136.46    8.06 o
   5   2   1   20.37   45.49    3.31 o
   6   2   1    0.53   12.20    0.88 o
   7   2   1   32.62   38.25    2.58 o
   8   2   1   42.44   53.17    2.95 o
   9   2   1    2.34    2.61    0.28 o
  10   2   1   11.95    8.70    0.69 o
  11   2   1    5.95    3.74    0.38 o
  12   2   1    2.78    2.48    0.33 o
  13   2   1    8.38    6.10    0.55 o
  14   2   1    3.33    2.16    0.34 o
   1   3   1   42.18   44.80    3.22 o
   2   3   1  274.09  128.76   22.83 o
   3   3   1  134.01  123.77    7.59 o
   4   3   1   65.45   76.55    6.01 o
   5   3   1    0.11    6.95    0.80 o
   6   3   1    0.95    9.82    0.73 o
   7   3   1   56.17   56.80    3.77 o
   8   3   1    2.73    5.69    0.45 o
   9   3   1   11.02   11.01    0.78 o
  10   3   1    3.38    3.99    0.40 o
  11   3   1    1.46    1.44    0.29 o
  12   3   1    0.23    1.17    0.27 o
  13   3   1    8.61    6.68    0.53 o
  14   3   1    0.04    0.37    0.28 <
   1   4   1    0.05   14.71    0.99 o
   2   4   1  111.19   90.62    8.23 o
   3   4   1   15.48   19.88    1.44 o
   4   4   1   27.96   32.58    1.98 o
   5   4   1    5.18    5.73    0.68 o
   6   4   1    3.08    5.54    0.49 o
   7   4   1    7.49    8.51    0.68 o
   8   4   1   28.50   31.88    1.97 o
   9   4   1    5.09    2.66    0.31 o
  10   4   1    3.78    4.79    0.48 o
  11   4   1    0.14    0.76    0.25 o
  12   4   1    5.42    2.68    0.34 o
  13   4   1    1.85    2.04    0.31 o
  14   4   1    4.36    2.16    0.42 o
   1   5   1   22.42   24.85    1.43 o
   2   5   1   35.87   32.84    2.58 o
   3   5   1   79.71   81.52    5.10 o
   4   5   1    3.87    7.58    0.59 o
   5   5   1    1.78    6.14    0.71 o
   6   5   1    1.06    3.18    0.43 o
   7   5   1   24.85   22.91    1.44 o
   8   5   1    2.00    3.88    0.39 o
   9   5   1    9.37    7.78    0.61 o
  10   5   1    0.45    1.21    0.25 o
  11   5   1    0.22    1.09    0.29 o
  12   5   1    0.19    0.67    0.23 <
  13   5   1    4.70    3.72    0.39 o
   1   6   1    1.00    8.89    0.65 o
   2   6   1   59.89   49.04    3.75 o
   3   6   1    0.58    5.70    0.81 o
   4   6   1   30.75   22.94    1.38 o
   5   6   1    1.95    6.44    0.46 o
   6   6   1    0.10    3.95    0.57 o
   7   6   1    7.95    6.79    0.47 o
   8   6   1   16.07   13.16    0.92 o
   9   6   1    1.23    1.55    0.27 o
  10   6   1    4.10    2.83    0.32 o
  11   6   1    1.83    0.94    0.26 o
  12   6   1    1.67    1.64    0.31 o
   1   7   1    5.45    7.08    0.53 o
   2   7   1   29.16   30.55    1.93 o
   3   7   1   16.44   15.58    1.21 o
   4   7   1   15.81   16.50    1.02 o
   5   7   1    0.13    3.00    0.30 o
   6   7   1    0.65    3.65    0.32 o
   7   7   1   15.02   10.07    0.65 o
   8   7   1    1.20    1.48    0.26 o
   9   7   1    4.43    3.61    0.33 o
  10   7   1    1.76    1.43    0.26 o
  11   7   1    0.82    0.75    0.28 <
   1   8   1    0.08    2.18    0.30 o
   2   8   1   17.38   14.15    0.83 o
   3   8   1    1.10    2.14    0.55 o
   4   8   1    8.50    6.92    0.51 o
   5   8   1    0.03    1.53    0.23 o
   6   8   1    0.69    2.28    0.29 o
   7   8   1    2.33    2.25    0.24 o
   8   8   1    8.51    6.13    0.54 o
   9   8   1    1.17    0.76    0.21 o
  10   8   1    1.41    1.37    0.27 o
   1   9   1    4.18    3.43    0.30 o
   2   9   1    3.33    3.11    0.28 o
   3   9   1   13.49    9.20    0.69 o
   4   9   1    0.71    1.62    0.53 o
   5   9   1    0.48    1.51    0.22 o
   6   9   1    0.30    0.97    0.18 o
   7   9   1    5.39    3.48    0.34 o
   8   9   1    0.74    0.81    0.23 o
   9   9   1    3.35    1.66    0.26 o
   1  10   1    0.02    1.22    0.23 o
   2  10   1    8.39    4.14    0.34 o
   3  10   1    0.11    1.31    0.26 o
   4  10   1    5.02    2.74    0.30 o
   5  10   1    0.10    0.75    0.20 o
   6  10   1    0.24    1.14    0.21 o
   7  10   1    1.36    0.95    0.20 o
   1  11   1    1.17    1.06    0.17 o
   2  11   1    4.06    2.12    0.22 o
   3  11   1    3.07    2.27    0.31 o
   1   0   2   13.56   41.12    8.47 o
   2   0   2   17.97   29.32    2.45 o
   3   0   2   93.75   99.82    9.10 o
   4   0   2   63.93   66.25    4.80 o
   5   0   2   91.99   86.38   10.80 o
   6   0   2   10.65   37.19    3.27 o
   7   0   2    6.41   25.85    3.93 o
   8   0   2    4.53    9.20    0.88 o
   9   0   2   37.54   27.88    2.29 o
  10   0   2   25.90   31.60    2.85 o
  11   0   2   13.05   14.37    1.36 o
  12   0   2    4.92    3.99    0.55 o
  13   0   2    0.13    0.87    0.35 <
  14   0   2    1.68    1.56    0.53 <
   1   1   2  771.64  199.65   28.01 o
   2   1   2  169.40   99.64    9.52 o
   3   1   2    1.18   16.73    1.15 o
   4   1   2   35.33   35.14    2.34 o
   5   1   2  132.12  116.23    8.06 o
   6   1   2   87.86   69.47    4.13 o
   7   1   2   23.98   27.40    2.61 o
   8   1   2   13.74   22.85    1.55 o
   9   1   2    1.14    3.43    0.43 o
  10   1   2    9.10   10.75    0.76 o
  11   1   2    4.26    5.49    0.53 o
  12   1   2    4.54    3.60    0.39 o
  13   1   2    0.52    1.67    0.31 o
  14   1   2    0.39    1.47    0.34 o
   1   2   2  291.37  138.16   22.68 o
   2   2   2    9.88   77.42    4.96 o
   3   2   2    5.40   16.77    1.78 o
   4   2   2   43.18  114.35    9.62 o
   5   2   2  134.88   97.19    6.25 o
   6   2   2   34.37   25.64    1.90 o
   7   2   2    9.83   15.98    1.46 o
   8   2   2    0.40    4.37    0.36 o
   9   2   2    5.07    4.20    0.71 o
  10   2   2   12.78   15.67    1.17 o
  11   2   2    6.19    7.17    0.63 o
  12   2   2    4.33    3.42    0.41 o
  13   2   2    0.82    1.30    0.32 o
  14   2   2    0.55    1.03    0.28 o
   0   3   2  231.37  158.86   22.29 o
   1   3   2  165.16   98.04   13.49 o
   2   3   2   25.85   27.73    2.51 o
   3   3   2    0.04   11.75    1.48 o
   4   3   2   19.67   23.62    1.52 o
   5   3   2   67.72   75.28    4.30 o
   6   3   2   39.96   34.79    2.42 o
   7   3   2   11.16   13.95    1.35 o
   8   3   2    3.37   12.11    0.94 o
   9   3   2    2.08    3.18    0.39 o
  10   3   2   10.47   10.13    0.71 o
  11   3   2    4.21    4.40    0.44 o
  12   3   2    3.78    2.54    0.33 o
  13   3   2    0.33    1.17    0.31 o
  14   3   2    0.65    0.71    0.24 <
   0   4   2   13.57   27.67    3.17 o
   1   4   2    2.85   18.16    1.88 o
   2   4   2    1.19   17.71    1.49 o
   3   4   2   18.78   27.05    1.82 o
   4   4   2   19.92   15.84    0.98 o
   5   4   2   35.96   45.06    3.34 o
   6   4   2    7.09   13.39    0.99 o
   7   4   2    1.08   14.14    1.52 o
   8   4   2    2.00    6.34    0.63 o
   9   4   2   19.01   12.76    0.95 o
  10   4   2   15.42   14.07    1.04 o
  11   4   2    8.85    7.22    0.61 o
  12   4   2    3.36    2.92    0.35 o
  13   4   2    0.11    0.78    0.26 o
   0   5   2  143.06  115.75    9.04 o
   1   5   2   80.43   76.97    5.36 o
   2   5   2   30.89   28.09    2.31 o
   3   5   2    0.17   10.17    0.77 o
   4   5   2    9.28   13.83    1.44 o
   5   5   2   37.08   36.72    3.34 o
   6   5   2   38.97   34.63    2.29 o
   7   5   2   12.70   16.10    1.84 o
   8   5   2    8.47   12.06    1.24 o
   9   5   2    0.16    3.04    0.37 o
  10   5   2    3.10    2.55    0.31 o
  11   5   2    2.36    3.04    0.34 o
  12   5   2    2.55    1.20    0.28 o
  13   5   2    0.38    0.62    0.25 <
   0   6   2   21.64   19.89    1.62 o
   1   6   2   25.19   17.90    1.21 o
   2   6   2    1.41    5.19    0.53 o
   3   6   2    1.55    5.11    0.53 o
   4   6   2    8.62   14.27    0.95 o
   5   6   2   25.20   19.44    1.44 o
   6   6   2    9.15    8.88    0.70 o
   7   6   2    2.19    4.03    0.41 o
   8   6   2    0.00    2.18    0.31 o
   9   6   2    3.16    3.16    0.34 o
  10   6   2    6.28    5.82    0.51 o
  11   6   2    3.98    3.53    0.35 o
  12   6   2    2.17    1.27    0.27 o
   0   7   2   15.81   14.97    1.23 o
   1   7   2   14.20   11.83    0.82 o
   2   7   2    1.84    2.70    0.34 o
   3   7   2    0.22    3.60    0.42 o
   4   7   2    4.69   22.43    2.68 o
   5   7   2   12.42   13.90    1.06 o
   6   7   2    8.60    6.58    0.47 o
   7   7   2    2.66    4.66    0.60 o
   8   7   2    0.15    3.03    0.33 o
   9   7   2    1.05    1.39    0.24 o
  10   7   2    4.72    2.78    0.35 o
  11   7   2    2.20    1.55    0.27 o
   0   8   2    4.02    5.91    0.68 o
   1   8   2    2.82    4.62    0.36 o
   2   8   2    0.05    1.67    0.26 o
   3   8   2    1.93    4.79    0.56 o
   4   8   2    3.93    3.99    0.44 o
   5   8   2    7.90    8.61    0.73 o
   6   8   2    2.92    5.82    0.73 o
   7   8   2    0.05    2.54    0.33 o
   8   8   2    0.33    1.26    0.27 o
   9   8   2    4.03    2.25    0.26 o
  10   8   2    4.60    2.93    0.40 o
   0   9   2   21.45   13.21    1.12 o
   1   9   2   12.16    7.41    0.51 o
   2   9   2    5.53    4.42    0.42 o
   3   9   2    0.00    2.89    0.37 o
   4   9   2    2.29    1.91    0.40 o
   5   9   2    7.20    5.11    0.51 o
   6   9   2    9.71    6.19    0.55 o
   7   9   2    3.55    2.44    0.27 o
   8   9   2    2.04    2.56    0.31 o
   9   9   2    0.03    0.78    0.23 o
   0  10   2    2.53    2.26    0.30 o
   1  10   2    2.40    1.58    0.21 o
   2  10   2    0.15    1.20    0.21 o
   3  10   2    0.54    1.31    0.24 o
   4  10   2    1.81    3.34    0.47 o
   5  10   2    3.98    3.22    0.39 o
   6  10   2    1.83    1.55    0.26 o
   7  10   2    0.28    0.93    0.24 o
   0  11   2    2.91    1.96    0.31 o
   1  11   2    2.53    1.46    0.19 o
   2  11   2    0.42    0.81    0.17 o
   3  11   2    0.06    0.71    0.20 o
   3   0   3  481.40  191.70   22.84 o
   4   0   3   12.71   14.78    1.35 o
   5   0   3   39.39   22.31    2.02 o
   6   0   3    4.95   11.09    1.06 o
   7   0   3   56.96   36.95    3.18 o
   8   0   3    3.24   27.79    2.74 o
   9   0   3   23.66   22.91    2.41 o
  10   0   3    0.64    5.12    1.15 o
  11   0   3    0.14    3.85    0.55 o
  12   0   3    0.09    2.10    0.44 o
  13   0   3    6.45    4.96    0.62 o
  14   0   3    0.67    2.20    0.40 o
   1   1   3   12.04   12.23    2.12 o
   2   1   3  506.15  171.73   31.08 o
   3   1   3   91.94   95.21    5.98 o
   4   1   3   29.72   54.60    3.74 o
   5   1   3   44.21   60.74    3.89 o
   6   1   3   17.12   11.91    0.75 o
   7   1   3    1.18   20.03    3.32 o
   8   1   3   40.54   42.96    3.22 o
   9   1   3    7.12   14.61    1.58 o
  10   1   3    4.31    6.91    1.54 o
  11   1   3    0.19    2.81    0.42 o
  12   1   3    7.95    6.43    0.52 o
  13   1   3    0.25    1.27    0.30 o
  14   1   3    6.85    4.30    0.44 o
   1   2   3   56.33   57.42    6.15 o
   2   2   3    0.72   25.66    3.07 o
   3   2   3  303.40  200.23   25.05 o
   4   2   3   74.18   82.28    5.38 o
   5   2   3   27.15   27.51    1.87 o
   6   2   3   56.75   47.69    3.44 o
   7   2   3   47.30   39.60    2.25 o
   8   2   3    3.21   22.92    1.65 o
   9   2   3   20.76   31.47    2.08 o
  10   2   3    2.27    6.83    0.61 o
  11   2   3    0.15    5.26    0.51 o
  12   2   3    6.09    5.83    0.48 o
  13   2   3    6.10    5.52    0.51 o
  14   2   3    3.43    3.22    0.44 o
   1   3   3   11.18   28.91    3.80 o
   2   3   3  214.72  118.27   15.40 o
   3   3   3   87.19   98.47    6.63 o
   4   3   3   19.73   24.61    1.65 o
   5   3   3   49.95   50.41    3.33 o
   6   3   3   11.42    7.94    1.01 o
   7   3   3    0.10   20.73    1.33 o
   8   3   3   31.06   36.35    2.33 o
   9   3   3    7.23    8.34    0.62 o
  10   3   3    3.37    7.53    0.60 o
  11   3   3    1.09    3.91    0.41 o
  12   3   3    6.53    6.56    0.67 o
  13   3   3    0.00    1.90    0.35 o
  14   3   3    5.88    3.47    0.39 o
   1   4   3   21.44   23.79    2.51 o
   2   4   3   36.19   37.24    3.18 o
   3   4   3  125.54  112.77    8.88 o
   4   4   3    3.12    6.31    2.03 o
   5   4   3   13.14   10.79    0.71 o
   6   4   3    3.02    5.44    0.45 o
   7   4   3   28.21   28.08    2.06 o
   8   4   3    2.16   16.17    1.84 o
   9   4   3   15.01   13.25    1.06 o
  10   4   3    0.23    4.09    0.57 o
  11   4   3    0.09    2.84    0.40 o
  12   4   3    0.23    2.22    0.31 o
  13   4   3    4.80    2.77    0.36 o
   1   5   3    0.14    5.56    0.59 o
   2   5   3   73.65   49.86    4.12 o
   3   5   3    5.07   12.20    1.26 o
   4   5   3   11.01   14.41    1.08 o
   5   5   3    3.31    7.09    0.80 o
   6   5   3    6.43   10.52    0.80 o
   7   5   3    1.33   17.21    1.78 o
   8   5   3   19.73   17.48    1.25 o
   9   5   3    2.30    4.85    0.49 o
  10   5   3    2.10    3.62    0.38 o
  11   5   3    0.02    1.71    0.31 o
  12   5   3    4.66    2.97    0.37 o
  13   5   3    0.52    1.42    0.29 o
   1   6   3    9.65   14.23    1.38 o
   2   6   3    0.29   10.12    0.95 o
   3   6   3   49.03   36.97    2.98 o
   4   6   3    5.13    9.89    0.84 o
   5   6   3    5.02    4.56    0.48 o
   6   6   3    9.84    7.26    0.57 o
   7   6   3   14.58    9.51    0.65 o
   8   6   3    1.49    5.25    1.11 o
   9   6   3    9.24    8.00    0.97 o
  10   6   3    0.42    3.28    0.36 o
  11   6   3    0.07    2.24    0.33 o
  12   6   3    2.29    1.88    0.32 o
   1   7   3    2.85    6.37    0.83 o
   2   7   3   27.51   16.99    1.36 o
   3   7   3   18.54   21.52    1.99 o
   4   7   3    6.33    3.81    0.80 o
   5   7   3   11.75    9.68    0.93 o
   6   7   3    3.20    5.03    0.45 o
   7   7   3    0.00    3.83    0.66 o
   8   7   3   11.23    8.52    0.69 o
   9   7   3    2.70    2.47    0.29 o
  10   7   3    1.20    2.45    0.34 o
  11   7   3    0.87    1.61    0.31 o
   1   8   3    4.88    6.96    0.64 o
   2   8   3    2.15    3.55    0.45 o
   3   8   3   20.89   12.87    1.15 o
   4   8   3    0.03    1.99    0.37 o
   5   8   3    2.02    2.74    0.38 o
   6   8   3    1.32    3.90    0.42 o
   7   8   3    6.97    4.61    0.58 o
   8   8   3    0.85    3.52    0.36 o
   9   8   3    5.24    3.42    0.41 o
  10   8   3    0.01    0.85    0.23 o
   1   9   3    0.09    2.00    0.24 o
   2   9   3   10.80    6.81    0.58 o
   3   9   3    0.73    1.99    0.33 o
   4   9   3    3.25    1.74    0.42 o
   5   9   3    0.20    1.18    0.32 o
   6   9   3    1.62    1.71    0.30 o
   7   9   3    0.45    4.49    0.50 o
   8   9   3    5.99    2.89    0.34 o
   1  10   3    2.42    2.46    0.36 o
   2  10   3    0.28    1.78    0.28 o
   3  10   3    9.11    3.55    0.41 o
   4  10   3    0.08    0.74    0.29 <
   5  10   3    0.80    1.18    0.31 o
   6  10   3    1.03    1.55    0.28 o
   1  11   3    0.66    1.20    0.19 o
   2  11   3    4.61    1.82    0.25 o
   3  11   3    3.48    1.90    0.31 o
   2   0   4    8.01    9.53    1.30 o
   3   0   4   56.93   69.76    7.44 o
   4   0   4    9.65    6.28    0.70 o
   5   0   4  244.41  167.49   15.61 o
   6   0   4    1.46   18.34    1.87 o
   7   0   4  111.87   95.23    8.97 o
   8   0   4    1.62    3.40    0.95 o
   9   0   4    0.02    8.96    1.13 o
  10   0   4    0.41    8.12    0.86 o
  11   0   4    9.16   10.20    1.07 o
  12   0   4    0.03    4.55    0.73 o
  13   0   4    1.28    3.19    0.62 o
  14   0   4    0.10    2.56    0.54 o
   2   1   4    2.78   27.86    3.24 o
   3   1   4    7.74   12.93    1.26 o
   4   1   4  153.06   92.21    6.69 o
   5   1   4    0.86   11.64    1.14 o
   6   1   4   22.74   35.51    2.64 o
   7   1   4    1.05    5.16    0.78 o
   8   1   4    4.12    9.38    0.62 o
   9   1   4    0.57    8.07    1.18 o
  10   1   4   31.03   33.98    2.20 o
  11   1   4    0.44    7.77    0.65 o
  12   1   4    8.35    9.11    0.72 o
  13   1   4    0.00    2.31    0.34 o
  14   1   4    1.61    1.41    0.30 o
   2   2   4    8.71   97.54    9.88 o
   3   2   4    3.29   10.33    0.93 o
   4   2   4    7.04   17.49    1.17 o
   5   2   4  118.48  111.99    7.08 o
   6   2   4    2.19    8.25    0.73 o
   7   2   4   25.00   25.00    1.94 o
   8   2   4    1.65    4.54    0.39 o
   9   2   4   10.34   12.72    0.98 o
  10   2   4    0.34    6.25    0.87 o
  11   2   4   14.30   10.53    0.84 o
  12   2   4    0.03    4.71    0.47 o
  13   2   4    0.31    2.13    0.38 o
  14   2   4    0.04    1.38    0.43 o
   1   3   4    0.05   12.00    1.50 o
   2   3   4    1.95    9.43    1.19 o
   3   3   4    5.99    9.20    0.81 o
   4   3   4   86.14   74.15    5.54 o
   5   3   4    1.30   13.29    1.87 o
   6   3   4   27.96   35.60    2.24 o
   7   3   4    2.32   11.67    1.43 o
   8   3   4    0.50   14.61    1.40 o
   9   3   4    0.03    6.96    0.65 o
  10   3   4   20.15   25.36    2.64 o
  11   3   4    0.21    8.42    0.70 o
  12   3   4    6.90    4.50    0.50 o
  13   3   4    0.00    1.69    0.28 o
  14   3   4    0.90    0.87    0.25 o
   1   4   4  209.84  130.23   13.42 o
   2   4   4    1.55   11.58    1.44 o
   3   4   4   10.23   26.92    2.34 o
   4   4   4    2.87   13.19    0.98 o
   5   4   4   96.28   83.16    5.89 o
   6   4   4    0.59    7.93    1.16 o
   7   4   4   51.30   37.77    2.29 o
   8   4   4    0.56    3.01    0.51 o
   9   4   4    0.14    7.71    0.64 o
  10   4   4    0.14    2.50    0.83 <
  11   4   4    6.88    8.17    1.24 o
  12   4   4    0.02    4.30    0.61 o
  13   4   4    0.84    3.16    0.46 o
   0   5   4   38.35   39.55    4.32 o
   1   5   4    2.51   16.84    1.84 o
   2   5   4    0.95   12.39    1.19 o
   3   5   4    0.39    5.12    0.67 o
   4   5   4   38.37   33.94    2.64 o
   5   5   4    0.06    6.01    2.86 <
   6   5   4    7.59    9.14    1.11 o
   7   5   4    0.01    6.55    0.82 o
   8   5   4    4.32    7.08    0.54 o
   9   5   4    0.67    3.69    0.42 o
  10   5   4   20.10   17.19    1.27 o
  11   5   4    0.34    3.91    0.42 o
  12   5   4    5.03    3.54    0.36 o
  13   5   4    0.01    1.39    0.34 o
   0   6   4    1.05    6.02    0.91 o
   1   6   4   32.47   31.65    3.53 o
   2   6   4    0.37    3.77    0.76 o
   3   6   4    0.13    8.67    0.82 o
   4   6   4    1.01    2.38    0.40 o
   5   6   4   33.05   30.22    2.04 o
   6   6   4    0.11    3.77    0.41 o
   7   6   4   11.20    9.05    0.67 o
   8   6   4    0.23    2.06    0.31 o
   9   6   4    2.81    2.71    0.44 o
  10   6   4    0.09    2.70    0.83 o
  11   6   4    6.70    5.26    0.60 o
  12   6   4    0.02    1.52    0.36 o
   0   7   4   42.10   25.78    2.68 o
   1   7   4    0.48    6.63    0.75 o
   2   7   4    2.37    5.11    0.63 o
   3   7   4    0.63    4.16    0.55 o
   4   7   4   16.14    9.18    0.87 o
   5   7   4    0.40    5.02    0.52 o
   6   7   4   12.09    8.11    0.69 o
   7   7   4    0.85    1.73    0.31 o
   8   7   4    0.01    2.44    0.29 o
   9   7   4    0.01    2.22    0.36 o
  10   7   4    7.25    4.49    0.42 o
  11   7   4    0.05    1.76    0.35 o
   0   8   4    1.85    5.52    0.86 o
   1   8   4   26.53   20.50    1.65 o
   2   8   4    0.08    2.47    0.39 o
   3   8   4    0.25    4.21    0.57 o
   4   8   4    0.32    1.01    0.35 <
   5   8   4   18.70   10.65    1.09 o
   6   8   4    0.09    1.59    0.41 o
   7   8   4   10.20    4.39    0.43 o
   8   8   4    0.03    1.02    0.32 o
   9   8   4    0.30    2.40    0.41 o
  10   8   4    0.00    1.88    0.29 o
   0   9   4    4.67    4.17    0.54 o
   1   9   4    0.28    4.18    0.42 o
   2   9   4    0.03    2.78    0.40 o
   3   9   4    0.00    1.48    0.32 o
   4   9   4    7.01    5.40    0.56 o
   5   9   4    0.01    2.31    0.53 o
   6   9   4    2.41    1.84    0.31 o
   7   9   4    0.01    1.11    0.41 <
   8   9   4    1.47    1.70    0.27 o
   0  10   4    0.27    2.34    0.41 o
   1  10   4    9.28    5.50    0.47 o
   2  10   4    0.00    1.10    0.27 o
   3  10   4    0.00    1.29    0.32 o
   4  10   4    0.11    1.56    0.37 o
   5  10   4    7.80    2.88    0.48 o
   6  10   4    0.01    0.86    0.31 <
   0  11   4    6.79    3.71    0.45 o
   1  11   4    0.14    1.06    0.23 o
   2  11   4    0.65    1.41    0.29 o
   3   0   5  136.38  110.36   12.00 o
   4   0   5    1.43   27.58    3.21 o
   5   0   5    1.80    4.42    0.55 o
   6   0   5    4.50   11.33    1.15 o
   7   0   5   46.05   36.38    2.88 o
   8   0   5    9.52   18.22    1.94 o
   9   0   5    7.51    9.87    1.04 o
  10   0   5    1.09    2.83    0.56 o
  11   0   5    1.19    3.21    0.56 o
  12   0   5    2.46    8.74    1.01 o
  13   0   5    6.74    5.13    0.74 o
  14   0   5    2.13    2.86    0.58 o
   3   1   5  120.22   91.83    6.97 o
   4   1   5   35.96   69.29    7.18 o
   5   1   5   24.02   32.23    2.26 o
   6   1   5    3.64   12.13    1.22 o
   7   1   5    7.60   12.21    1.43 o
   8   1   5   38.53   37.16    2.38 o
   9   1   5    5.62    9.42    1.19 o
  10   1   5    4.12    7.67    0.69 o
  11   1   5    0.16    3.54    0.42 o
  12   1   5    7.45    7.28    0.67 o
  13   1   5    0.44    4.41    0.53 o
  14   1   5    5.54    3.94    0.51 o
   2   2   5   10.12   16.05    2.25 o
   3   2   5  352.21  226.51   31.84 o
   4   2   5   10.76   29.07    2.47 o
   5   2   5   28.13   27.86    2.31 o
   6   2   5   17.50   18.39    1.11 o
   7   2   5   18.85   27.10    3.33 o
   8   2   5    8.62   14.10    1.01 o
   9   2   5   14.27    9.48    0.77 o
  10   2   5    0.00    4.75    0.49 o
  11   2   5    0.82    4.80    0.47 o
  12   2   5    5.98    7.25    0.58 o
  13   2   5    1.34    7.35    0.76 o
  14   2   5    3.53    3.64    0.93 o
   2   3   5   32.99   43.89    4.56 o
   3   3   5   85.28  112.67   12.27 o
   4   3   5    8.13   13.68    1.94 o
   5   3   5   21.81   32.20    2.12 o
   6   3   5    7.59   17.01    2.41 o
   7   3   5    4.23    8.19    1.11 o
   8   3   5   29.61   29.25    1.79 o
   9   3   5    5.27    7.33    0.60 o
  10   3   5    1.73    4.51    0.48 o
  11   3   5    0.41    2.59    0.37 o
  12   3   5    8.69    8.46    1.09 o
  13   3   5    0.18    2.76    0.46 o
   1   4   5   23.16   30.61    3.24 o
   2   4   5   21.98   22.59    2.53 o
   3   4   5   55.20   80.64    8.94 o
   4   4   5    0.83   16.50    1.41 o
   5   4   5    0.09    4.09    0.46 o
   6   4   5    2.92   14.37    1.16 o
   7   4   5   23.16   23.59    1.66 o
   8   4   5    6.01    7.05    0.53 o
   9   4   5    5.85    6.52    0.91 o
  10   4   5    0.53    6.30    0.58 o
  11   4   5    0.55    3.97    0.46 o
  12   4   5    1.92    2.43    0.54 o
  13   4   5    4.61    4.15    0.49 o
   1   5   5    2.94    7.63    1.12 o
   2   5   5   37.66   32.06    3.65 o
   3   5   5   21.77   33.47    3.15 o
   4   5   5   22.63   12.78    2.32 o
   5   5   5    4.17    8.28    0.79 o
   6   5   5    0.62    3.76    0.42 o
   7   5   5    3.62    6.05    0.62 o
   8   5   5   18.32   11.21    0.75 o
   9   5   5    2.70    3.84    0.39 o
  10   5   5    3.10    3.53    0.42 o
  11   5   5    0.01    1.74    0.33 o
  12   5   5    2.97    2.28    0.38 o
   1   6   5   19.25   12.19    1.45 o
   2   6   5    2.97    7.92    1.13 o
   3   6   5   59.09   37.64    3.07 o
   4   6   5    0.41    4.20    0.60 o
   5   6   5    4.87    5.61    0.57 o
   6   6   5    4.55    5.82    0.57 o
   7   6   5    7.69    9.52    0.82 o
   8   6   5    3.78    4.95    0.48 o
   9   6   5    6.42    5.51    0.74 o
  10   6   5    0.01    2.01    0.38 o
  11   6   5    0.13    1.86    0.33 o
  12   6   5    2.61    2.74    0.41 o
   1   7   5    3.32    6.35    0.89 o
   2   7   5    5.63    6.24    0.68 o
   3   7   5   18.18   16.52    1.65 o
   4   7   5    1.24    5.31    1.09 o
   5   7   5    5.43    7.88    0.91 o
   6   7   5    3.97    3.94    0.65 o
   7   7   5    0.99    2.57    0.55 o
   8   7   5   10.35    6.72    0.56 o
   9   7   5    2.32    1.89    0.31 o
  10   7   5    0.34    1.66    0.29 o
  11   7   5    0.28    1.39    0.35 o
   1   8   5    5.37    4.70    0.68 o
   2   8   5    2.58    8.15    0.90 o
   3   8   5   14.86   11.64    1.06 o
   4   8   5    0.16    3.55    0.51 o
   5   8   5    0.27    1.70    0.40 o
   6   8   5    1.23    1.89    0.35 o
   7   8   5    5.44    3.27    0.57 o
   8   8   5    2.10    2.57    0.34 o
   9   8   5    2.92    1.86    0.31 o
   1   9   5    0.83    1.96    0.35 o
   2   9   5    8.65    5.30    0.60 o
   3   9   5    3.83    3.60    0.52 o
   4   9   5    6.02    4.15    0.53 o
   5   9   5    0.58    0.98    0.32 o
   6   9   5    0.22    1.41    0.33 o
   7   9   5    0.92    0.98    0.40 <
   8   9   5    5.30    2.43    0.37 o
   1  10   5    2.86    1.63    0.32 o
   2  10   5    0.77    2.15    0.38 o
   3  10   5    8.54    4.31    0.54 o
   4  10   5    0.02    1.46    0.39 o
   5  10   5    0.51    0.81    0.32 <
   3   0   6    1.50    5.96    1.11 o
   4   0   6   26.13   37.18    4.31 o
   5   0   6   26.41   47.10    5.13 o
   6   0   6    4.91    9.85    1.12 o
   7   0   6    3.31    8.84    1.05 o
   8   0   6    5.70    8.22    0.95 o
   9   0   6    7.18   12.04    1.28 o
  10   0   6   31.88   25.25    2.11 o
  11   0   6    7.95    7.78    0.84 o
  12   0   6    5.58    5.83    0.75 o
  13   0   6    0.10    1.47    0.48 o
  14   0   6    2.67    1.44    0.47 o
   3   1   6    0.02   13.11    1.85 o
   4   1   6   28.06   40.45    4.05 o
   5   1   6   95.74   99.65    7.86 o
   6   1   6   25.77   38.21    3.33 o
   7   1   6   16.45   21.60    1.65 o
   8   1   6    1.15   11.73    0.86 o
   9   1   6    1.17    5.39    0.73 o
  10   1   6    2.59    6.42    0.57 o
  11   1   6    3.63    5.78    0.54 o
  12   1   6    1.71    2.22    0.38 o
  13   1   6    0.67    2.23    0.37 o
  14   1   6    0.06    1.74    0.35 o
   2   2   6   16.42   23.81    3.76 o
   3   2   6    1.44   16.65    1.94 o
   4   2   6   20.49    9.81    0.96 o
   5   2   6   21.09   20.93    3.12 o
   6   2   6   38.69   55.57    4.82 o
   7   2   6    2.41    7.11    1.44 o
   8   2   6    3.15    9.88    1.14 o
   9   2   6    6.83    9.48    0.87 o
  10   2   6   11.17   11.62    0.93 o
  11   2   6    7.37    6.44    0.92 o
  12   2   6    4.86    3.42    0.46 o
  13   2   6    0.08    1.39    0.32 o
   2   3   6   14.52   21.48    2.73 o
   3   3   6    0.88   16.17    1.86 o
   4   3   6   18.00   17.20    1.70 o
   5   3   6   53.76   50.28    3.49 o
   6   3   6   19.18   26.28    2.04 o
   7   3   6    5.80    7.99    0.78 o
   8   3   6    0.94    6.36    0.82 o
   9   3   6    3.16    3.60    0.40 o
  10   3   6    2.14    5.61    0.75 o
  11   3   6    4.15    3.42    0.43 o
  12   3   6    1.45    2.71    0.38 o
  13   3   6    0.36    2.43    0.42 o
   2   4   6    2.40   11.69    1.49 o
   3   4   6    0.77    6.52    1.06 o
   4   4   6   12.78   13.56    1.86 o
   5   4   6   13.40   22.12    2.69 o
   6   4   6    4.78    8.87    0.81 o
   7   4   6    1.85   12.98    1.23 o
   8   4   6    2.62    3.67    0.43 o
   9   4   6    4.56    7.68    0.68 o
  10   4   6   19.23   13.61    0.92 o
  11   4   6    5.50    5.22    0.51 o
  12   4   6    3.89    2.16    0.45 o
  13   4   6    0.08    1.02    0.32 o
   1   5   6   76.92   79.16    8.66 o
   2   5   6    6.38   27.11    3.96 o
   3   5   6    0.12    6.26    0.99 o
   4   5   6    9.08    6.47    0.70 o
   5   5   6   38.21   30.30    4.00 o
   6   5   6   11.28    9.92    0.87 o
   7   5   6   13.11   11.45    0.95 o
   8   5   6    0.52    3.35    0.46 o
   9   5   6    0.04    2.52    0.33 o
  10   5   6    1.61    3.90    0.67 o
  11   5   6    1.96    2.87    0.34 o
  12   5   6    1.07    1.94    0.38 o
   1   6   6    2.79    9.06    1.23 o
   2   6   6    2.51    4.65    0.80 o
   3   6   6    0.53    2.22    0.54 o
   4   6   6    6.80    6.45    0.75 o
   5   6   6    7.01   10.74    1.78 o
   6   6   6   11.44    9.77    0.82 o
   7   6   6    0.93    5.11    0.56 o
   8   6   6    0.22    1.68    0.36 o
   9   6   6    2.93    3.87    0.57 o
  10   6   6    6.29    3.55    0.36 o
  11   6   6    3.69    2.56    0.36 o
   0   7   6   19.77   13.23    2.25 o
   1   7   6   10.45   28.47    3.27 o
   2   7   6    3.12    6.49    0.97 o
   3   7   6    0.68    1.82    0.50 o
   4   7   6    4.22    6.19    0.69 o
   5   7   6   12.05    9.66    1.15 o
   6   7   6    6.35    7.96    0.78 o
   7   7   6    1.34    1.92    0.36 o
   8   7   6    0.34    2.02    0.36 o
   9   7   6    1.91    2.03    0.36 o
  10   7   6    0.99    1.66    0.28 o
   0   8   6    3.05    5.92    1.00 o
   1   8   6    1.58    6.60    1.06 o
   2   8   6    0.02    4.57    0.80 o
   3   8   6    0.29    2.14    0.45 o
   4   8   6    3.58    3.67    0.57 o
   5   8   6    3.59    2.78    0.75 o
   6   8   6    2.94    2.42    0.42 o
   7   8   6    0.52    1.93    0.37 o
   8   8   6    0.37    1.74    0.32 o
   9   8   6    1.57    1.50    0.31 o
   0   9   6    8.04    7.63    1.14 o
   1   9   6   15.87    7.98    1.00 o
   2   9   6    1.34    2.29    0.48 o
   3   9   6    0.02    2.51    0.50 o
   4   9   6    1.92    3.11    0.52 o
   5   9   6    8.79    4.65    0.62 o
   6   9   6    3.16    5.00    0.60 o
   7   9   6    4.55    2.28    0.38 o
   0  10   6    2.79    3.02    0.61 o
   1  10   6    0.79    1.98    0.45 o
   2  10   6    0.21    1.18    0.37 o
   3  10   6    0.17    1.72    0.39 o
   4  10   6    1.81    1.17    0.38 o
   5  10   6    1.76    2.00    0.45 o
   4   0   7   61.47   60.74    6.84 o
   5   0   7    1.11   23.42    2.77 o
   6   0   7    2.22    4.40    0.77 o
   7   0   7    1.22    7.21    0.95 o
   8   0   7   22.36   28.15    2.53 o
   9   0   7    2.37    3.88    0.66 o
  10   0   7    6.03    7.02    0.82 o
  11   0   7    0.01    2.71    0.57 o
  12   0   7    1.58    4.44    0.63 o
  13   0   7    0.70    2.73    0.51 o
   4   1   7   17.86   20.44    2.12 o
   5   1   7    7.01   11.13    3.76 <
   6   1   7    0.07    7.60    0.94 o
   7   1   7   36.20   33.33    2.84 o
   8   1   7    0.76    9.37    0.77 o
   9   1   7   16.87   13.31    1.48 o
  10   1   7    0.53    5.69    0.86 o
  11   1   7    0.97    2.37    0.39 o
  12   1   7    0.14    3.82    0.71 o
  13   1   7    8.35    5.73    0.54 o
   3   2   7   17.21   26.21    3.08 o
   4   2   7   11.70   35.67    4.11 o
   5   2   7   14.87   21.10    1.91 o
   6   2   7   11.34    5.83    2.70 <
   7   2   7    6.36   19.44    2.90 o
   8   2   7   20.41   41.22    3.03 o
   9   2   7    0.25    2.87    0.62 o
  10   2   7    1.95    6.07    0.58 o
  11   2   7    3.03    4.63    0.70 o
  12   2   7    4.59    2.84    0.39 o
  13   2   7    3.85    2.94    0.42 o
   2   3   7   28.87   32.03    4.96 o
   3   3   7   63.15   79.77    9.56 o
   4   3   7   24.15   37.61    4.01 o
   5   3   7    8.30    7.24    0.87 o
   6   3   7    1.13    6.83    0.84 o
   7   3   7   24.78   25.62    1.78 o
   8   3   7    0.60    2.62    0.38 o
   9   3   7   14.80   10.10    0.68 o
  10   3   7    1.15    3.91    0.64 o
  11   3   7    0.38    2.56    0.38 o
  12   3   7    0.53    3.51    0.43 o
  13   3   7    6.16    5.07    0.51 o
   2   4   7  108.00   78.62    8.29 o
   3   4   7    1.51   20.07    2.59 o
   4   4   7   29.63   28.77    3.08 o
   5   4   7    0.13    3.70    0.74 o
   6   4   7    1.71   13.05    1.22 o
   7   4   7    1.05   12.02    1.10 o
   8   4   7   14.98   14.14    1.05 o
   9   4   7    1.26    3.97    0.48 o
  10   4   7    3.70    3.60    0.42 o
  11   4   7    0.05    1.64    0.32 o
  12   4   7    1.35    1.96    0.32 o
   2   5   7    4.22   10.42    1.40 o
   3   5   7   21.09   19.60    2.64 o
   4   5   7    2.32    7.29    1.01 o
   5   5   7    0.93    2.91    0.51 o
   6   5   7    0.09    3.81    0.52 o
   7   5   7   17.97   12.00    0.99 o
   8   5   7    0.45    6.99    0.75 o
   9   5   7    8.61    4.18    0.47 o
  10   5   7    0.09    1.40    0.40 o
  11   5   7    0.89    1.42    0.26 o
  12   5   7    0.00    0.94    0.34 <
   1   6   7    0.18    4.62    1.19 o
   2   6   7   33.93   26.91    3.41 o
   3   6   7    1.66    8.21    1.28 o
   4   6   7    7.31    6.69    0.90 o
   5   6   7    2.70    5.35    0.73 o
   6   6   7    3.27    4.93    0.69 o
   7   6   7    2.12    6.17    0.70 o
   8   6   7    9.83    9.76    0.90 o
   9   6   7    0.17    2.06    0.47 o
  10   6   7    1.17    1.98    0.34 o
  11   6   7    1.03    1.26    0.33 o
   1   7   7    3.90    4.69    0.90 o
   2   7   7    7.96    8.07    1.14 o
   3   7   7   19.49   12.48    1.57 o
   4   7   7    8.23    5.92    0.76 o
   5   7   7    2.38    3.61    0.55 o
   6   7   7    0.80    3.21    0.46 o
   7   7   7    7.77    4.97    0.53 o
   8   7   7    0.26    2.60    0.40 o
   9   7   7    6.33    3.50    0.47 o
  10   7   7    0.79    1.75    0.44 o
   1   8   7    0.04    1.82    0.72 <
   2   8   7   18.77    9.79    1.29 o
   3   8   7    0.04    1.78    0.53 o
   4   8   7    7.17    6.99    0.83 o
   5   8   7    0.07    2.29    0.44 o
   6   8   7    0.82    1.98    0.44 o
   7   8   7    0.60    3.61    0.68 o
   8   8   7    5.76    5.45    0.62 o
   9   8   7    0.27    1.38    0.37 o
   1   9   7    1.28    2.81    0.68 o
   2   9   7    0.65    2.27    0.65 o
   3   9   7    5.01    4.73    0.70 o
   4   9   7    0.32    1.77    0.40 o
   5   9   7    0.06    1.40    0.44 o
   6   9   7    0.04    0.85    0.37 <
   7   9   7    5.13    2.07    0.42 o
   1  10   7    0.00    0.97    0.43 <
   2  10   7    7.33    2.85    0.64 o
   3  10   7    0.02    2.03    0.53 o
   4  10   7    2.98    1.99    0.43 o
   4   0   8   32.08   37.46    4.23 o
   5   0   8    6.82   11.75    1.61 o
   6   0   8   61.35   74.06    8.74 o
   7   0   8   11.28   15.26    2.20 o
   8   0   8    8.00   15.95    1.65 o
   9   0   8    0.56    3.75    0.54 o
  10   0   8    5.12    7.80    0.89 o
  11   0   8    0.11    2.98    0.52 o
  12   0   8    4.16    3.75    0.54 o
  13   0   8    0.09    1.44    0.43 o
   4   1   8    6.39    7.16    1.01 o
   5   1   8   48.42   40.54    3.05 o
   6   1   8    0.09    8.12    2.31 o
   7   1   8    2.54    8.94    0.90 o
   8   1   8    0.31    1.99    0.34 o
   9   1   8   14.90   12.84    0.89 o
  10   1   8    0.36    1.77    0.33 o
  11   1   8   13.84    9.01    0.75 o
  12   1   8    0.15    1.97    0.34 o
  13   1   8    0.28    1.75    0.38 o
   3   2   8    0.70    3.56    1.85 <
   4   2   8   27.25   37.43    4.14 o
   5   2   8    0.41   13.33    3.34 o
   6   2   8   33.99   30.66    2.53 o
   7   2   8    0.00    8.88    1.64 o
   8   2   8    1.22    8.15    0.74 o
   9   2   8    2.49    5.47    0.58 o
  10   2   8    8.68    8.05    0.62 o
  11   2   8    1.03    2.80    0.41 o
  12   2   8    3.91    3.34    0.47 o
  13   2   8    0.02    1.86    0.37 o
   3   3   8    2.63    5.41    1.00 o
   4   3   8    4.11   15.25    1.98 o
   5   3   8   38.47   53.71    5.59 o
   6   3   8    0.33   15.83    3.02 o
   7   3   8    3.53    6.31    0.67 o
   8   3   8    0.08    4.63    0.57 o
   9   3   8    9.86    8.60    1.02 o
  10   3   8    0.03    3.14    0.45 o
  11   3   8   11.08    6.78    0.62 o
  12   3   8    0.12    1.54    0.36 o
   2   4   8   22.00    7.29    3.05 <
   3   4   8    4.12    5.67    0.91 o
   4   4   8   17.28   15.53    1.89 o
   5   4   8    3.03   23.94    2.80 o
   6   4   8   35.54   22.86    1.89 o
   7   4   8    5.10    3.92    0.52 o
   8   4   8    4.20    4.98    0.62 o
   9   4   8    0.19    2.63    0.44 o
  10   4   8    3.88    5.62    0.79 o
  11   4   8    0.11    1.56    0.32 o
  12   4   8    3.04    3.40    0.37 o
   2   5   8    1.24    9.64    1.86 o
   3   5   8    2.92    7.87    1.02 o
   4   5   8    2.04    8.13    1.04 o
   5   5   8   19.85   22.44    2.53 o
   6   5   8    0.24    5.80    0.69 o
   7   5   8    0.83    5.02    0.53 o
   8   5   8    0.86    3.37    0.46 o
   9   5   8    9.39    6.47    0.95 o
  10   5   8    0.61    1.87    0.46 o
  11   5   8    9.08    5.24    0.48 o
   2   6   8    6.20    6.05    0.96 o
   3   6   8    0.12    8.11    1.10 o
   4   6   8    9.59   12.69    1.93 o
   5   6   8    0.30    1.84    0.63 <
   6   6   8   15.75   15.70    1.53 o
   7   6   8    0.06    3.24    0.51 o
   8   6   8    0.70    2.77    0.46 o
   9   6   8    0.56    2.08    0.44 o
  10   6   8    4.05    2.94    0.43 o
  11   6   8    0.40    2.04    0.48 o
   1   7   8    8.31    6.26    1.36 o
   2   7   8    0.49    2.43    0.70 o
   3   7   8    0.81    3.70    0.81 o
   4   7   8    0.83    1.74    0.59 <
   5   7   8   12.74    7.19    0.94 o
   6   7   8    0.57    3.96    0.70 o
   7   7   8    1.86    3.46    0.57 o
   8   7   8    0.22    1.74    0.51 o
   9   7   8    3.46    3.74    0.46 o
   1   8   8    0.58    2.28    0.69 o
   2   8   8    4.74    3.84    0.86 o
   3   8   8    0.26    1.45    0.61 <
   4   8   8    4.91    2.47    0.64 o
   5   8   8    0.52    8.54    1.08 o
   6   8   8   10.60    6.69    0.86 o
   7   8   8    0.70    1.24    0.39 o
   8   8   8    0.89    1.92    0.38 o
   0   9   8    0.00    1.99    0.84 <
   1   9   8    1.74    2.74    0.72 o
   2   9   8    0.27    2.77    0.78 o
   3   9   8    0.91    2.00    0.59 o
   4   9   8    0.34    0.99    0.46 <
   5   9   8    5.24    2.47    0.50 o
   6   9   8    0.04    1.74    0.50 o
   0  10   8   10.35    5.09    1.11 o
   1  10   8    0.06    1.67    0.57 <
   2  10   8    1.93    2.17    0.57 o
   3  10   8    0.02    0.46    0.59 <
   5   0   9    1.30    6.51    1.10 o
   6   0   9    4.13    5.50    1.02 o
   7   0   9   13.81   22.57    3.05 o
   8   0   9   16.82   21.56    2.76 o
   9   0   9    1.64    1.36    0.59 <
  10   0   9    0.98    4.05    0.67 o
  11   0   9    0.88    1.74    0.51 o
  12   0   9    4.71    4.66    0.60 o
  13   0   9    3.10    2.78    0.48 o
   5   1   9    0.01    4.44    1.55 <
   6   1   9    0.48    6.39    1.36 o
   7   1   9   16.57   17.40    1.61 o
   8   1   9    6.47   10.88    1.26 o
   9   1   9    6.00    5.68    0.64 o
  10   1   9    2.79    4.84    0.59 o
  11   1   9    0.38    2.33    0.42 o
  12   1   9    0.40    1.80    0.31 o
  13   1   9    4.26    2.74    0.38 o
   4   2   9   60.27   37.07    4.76 o
   5   2   9    0.73    7.32    1.09 o
   6   2   9    0.86   13.94    1.36 o
   7   2   9   11.65   16.94    1.66 o
   8   2   9   14.66   13.66    1.18 o
   9   2   9    1.65    3.47    0.46 o
  10   2   9    5.77    4.43    0.56 o
  11   2   9    0.68    1.37    0.39 o
  12   2   9    0.33    2.29    0.37 o
   3   3   9   15.65   46.12    7.21 o
   4   3   9   13.69   18.99    2.40 o
   5   3   9    1.28   18.32    2.40 o
   6   3   9    0.26    4.93    0.72 o
   7   3   9   15.83   18.16    1.86 o
   8   3   9    5.27    9.10    1.29 o
   9   3   9    4.06    6.12    0.66 o
  10   3   9    2.20    2.86    0.44 o
  11   3   9    1.03    3.12    0.51 o
  12   3   9    0.35    1.10    0.33 o
   3   4   9    4.97   19.50    2.43 o
   4   4   9    6.76   11.85    1.64 o
   5   4   9    0.67    8.68    1.43 o
   6   4   9    2.03    3.32    0.70 o
   7   4   9    8.29    5.04    0.76 o
   8   4   9   11.07   11.17    0.94 o
   9   4   9    1.29    2.47    0.45 o
  10   4   9    0.88    1.50    0.33 o
  11   4   9    0.62    1.68    0.37 o
  12   4   9    2.96    2.44    0.41 o
   3   5   9   24.15   24.00    2.61 o
   4   5   9    9.17   11.18    1.51 o
   5   5   9    0.58    3.85    0.80 o
   6   5   9    0.13    3.27    0.72 o
   7   5   9    7.22    4.67    1.36 o
   8   5   9    3.63    6.68    0.70 o
   9   5   9    4.44    8.06    0.80 o
  10   5   9    1.54    2.46    0.43 o
  11   5   9    0.03    1.30    0.36 o
   2   6   9   19.63   13.49    2.25 o
   3   6   9    3.05    3.90    0.80 o
   4   6   9   17.02    7.80    1.06 o
   5   6   9    0.27    2.32    0.65 o
   6   6   9    0.01    1.38    0.66 <
   7   6   9    4.73    6.62    1.49 o
   8   6   9    6.89    6.94    0.76 o
   9   6   9    0.99    2.57    0.42 o
  10   6   9    2.25    1.79    0.40 o
   2   7   9    6.91    7.59    1.35 o
   3   7   9    3.32    6.68    1.04 o
   4   7   9    4.83    5.03    0.89 o
   5   7   9    0.82    2.99    0.72 o
   6   7   9    0.02    1.33    0.43 o
   7   7   9    6.70    3.51    0.47 o
   8   7   9    2.22    3.42    0.55 o
   9   7   9    1.73    2.91    0.46 o
   1   8   9    0.55    1.06    0.77 <
   2   8   9    5.82    3.86    0.79 o
   3   8   9    1.44    3.14    0.70 o
   4   8   9    3.85    4.56    0.87 o
   5   8   9    0.16    0.71    0.58 <
   6   8   9    0.36    2.13    0.56 o
   7   8   9    2.57    3.22    0.59 o
   1   9   9    2.47    3.15    0.92 o
   2   9   9    3.57    4.34    0.90 o
   3   9   9    7.07    4.80    0.90 o
   4   9   9    2.76    4.33    0.78 o
   5   9   9    0.38    2.24    0.53 o
   5   0  10   19.13   26.34    3.19 o
   6   0  10    6.45    7.92    1.03 o
   7   0  10    0.01    5.55    0.95 o
   8   0  10    0.07    1.82    0.71 <
   9   0  10   13.79    7.60    1.19 o
  10   0  10    2.07    5.05    0.79 o
  11   0  10    8.91    5.82    0.78 o
  12   0  10    1.04    2.69    0.48 o
   5   1  10    8.70   21.60    2.35 o
   6   1  10   23.39   25.43    2.30 o
   7   1  10    6.69   16.74    1.97 o
   8   1  10    2.66   11.82    1.40 o
   9   1  10    0.28    1.92    0.47 o
  10   1  10    3.90    9.48    0.87 o
  11   1  10    2.42    2.97    0.49 o
  12   1  10    2.47    2.18    0.40 o
   4   2  10    9.35   12.19    2.15 o
   5   2  10   28.25   34.28    3.82 o
   6   2  10    1.19   12.27    1.46 o
   7   2  10    5.23    9.94    1.14 o
   8   2  10    2.75    3.52    0.64 o
   9   2  10    3.15    2.93    0.51 o
  10   2  10    4.57    4.96    0.59 o
  11   2  10    5.37    3.01    0.52 o
  12   2  10    1.01    1.57    0.32 o
   4   3  10    9.92   12.59    1.90 o
   5   3  10    8.09   15.52    2.13 o
   6   3  10   14.52   14.08    1.51 o
   7   3  10    7.21   10.38    1.23 o
   8   3  10    0.72    3.52    0.59 o
   9   3  10    0.04    2.66    0.49 o
  10   3  10    4.53    3.90    0.82 o
  11   3  10    1.77    2.28    0.44 o
  12   3  10    2.15    1.69    0.35 o
   3   4  10    2.61    7.44    2.11 o
   4   4  10    6.08    7.50    1.09 o
   5   4  10   12.26   14.57    2.26 o
   6   4  10    3.82    5.51    1.12 o
   7   4  10    0.04    3.25    0.64 o
   8   4  10    0.09    2.79    0.46 o
   9   4  10    8.44    7.40    0.75 o
  10   4  10    1.71    3.12    0.45 o
  11   4  10    6.41    4.21    0.60 o
   3   5  10    0.00    2.37    0.96 <
   4   5  10    6.29    3.64    0.76 o
   5   5  10    4.08    4.27    0.90 o
   6   5  10   15.65    9.70    1.49 o
   7   5  10    2.41    2.76    0.56 o
   8   5  10    2.42    4.28    0.66 o
   9   5  10    0.42    1.89    0.41 o
  10   5  10    1.74    3.27    0.50 o
   2   6  10    0.00    4.38    3.49 <
   3   6  10    0.38    1.96    0.74 <
   4   6  10    3.40    5.51    0.97 o
   5   6  10   10.50    7.33    1.04 o
   6   6  10    0.93    5.59    1.04 o
   7   6  10    1.74    3.33    0.68 o
   8   6  10    0.80    1.74    0.46 o
   9   6  10    2.11    3.06    0.46 o
   2   7  10    1.29    1.78    0.90 <
   3   7  10    0.11    2.28    1.00 <
   4   7  10    3.65    4.38    0.86 o
   5   7  10    3.49    7.37    1.21 o
   6   7  10    5.15    4.23    0.76 o
   7   7  10    3.15    1.56    0.81 <
   8   7  10    0.05    0.94    0.43 <
   2   8  10    0.15    1.27    0.66 <
   3   8  10    0.66    3.23    0.80 o
   4   8  10    1.70    2.60    0.78 o
   5   8  10    4.45    2.82    0.67 o
   6   8  10    1.12    1.13    0.63 <
   7   8  10    0.22    0.84    0.51 <
   1   9  10    1.21    1.79    0.86 <
   2   9  10    2.81    1.65    0.73 <
   3   9  10    0.01    2.26    0.69 o
   4   9  10    1.93    2.79    0.68 o
   5   0  11   14.27    2.06    1.48 <
   6   0  11    0.59    4.94    1.09 o
   7   0  11    9.56    7.14    1.23 o
   8   0  11    0.76    5.41    0.99 o
   9   0  11   12.63    7.56    1.21 o
  10   0  11    0.00    1.44    0.67 <
  11   0  11    0.07    0.71    0.35 <
  12   0  11    0.32    2.37    0.64 o
   5   1  11    1.23    5.14    1.37 o
   6   1  11    5.75   14.59    1.59 o
   7   1  11    0.07    2.74    0.49 o
   8   1  11   12.54   14.97    1.57 o
   9   1  11    0.34    7.44    0.86 o
  10   1  11    1.12    1.81    0.48 o
  11   1  11    0.28    1.32    0.33 o
  12   1  11    3.05    3.27    0.57 o
   5   2  11    0.53    3.59    0.95 o
   6   2  11    2.89   12.32    1.78 o
   7   2  11   14.99    9.96    1.14 o
   8   2  11    0.71    3.97    0.68 o
   9   2  11    7.54    7.79    1.07 o
  10   2  11    0.34    1.21    0.45 <
  11   2  11    0.89    1.96    0.47 o
   4   3  11   11.25   19.92    3.22 o
   5   3  11    1.91    5.08    1.08 o
   6   3  11    2.66    4.63    0.98 o
   7   3  11    0.11    3.84    0.67 o
   8   3  11   10.54   10.51    1.04 o
   9   3  11    0.39    2.18    0.61 o
  10   3  11    1.60    1.40    0.53 <
  11   3  11    0.42    2.28    0.42 o
   4   4  11    0.00    3.88    1.18 o
   5   4  11    7.08    6.16    0.95 o
   6   4  11    0.49    3.61    0.91 o
   7   4  11    6.83    6.23    0.89 o
   8   4  11    0.50    3.93    0.74 o
   9   4  11    8.57    5.30    0.70 o
  10   4  11    0.01    2.58    0.48 o
   3   5  11    1.76    5.89    1.88 o
   4   5  11    2.30    5.99    1.03 o
   5   5  11    0.35    2.36    0.90 <
   6   5  11    4.40    4.02    0.92 o
   7   5  11    0.00    3.66    1.04 o
   8   5  11    7.79    4.64    0.65 o
   9   5  11    0.15    1.41    0.41 o
  10   5  11    0.39    2.24    0.58 o
   3   6  11    9.59   15.07    2.45 o
   4   6  11    0.59    3.42    0.92 o
   5   6  11    0.51    8.11    1.32 o
   6   6  11    1.02    2.17    0.55 o
   7   6  11    6.52    2.76    0.93 <
   8   6  11    0.33    1.98    0.51 o
   9   6  11    4.29    3.83    0.63 o
   2   7  11   14.81    9.34    2.70 o
   3   7  11    2.62    5.15    0.98 o
   4   7  11    6.37    5.72    1.14 o
   5   7  11    1.07    1.80    0.57 o
   6   7  11    0.67    1.13    0.81 <
   7   7  11    0.04    1.58    0.86 <
   2   8  11    0.03    1.49    0.82 <
   3   8  11    9.29    4.91    0.96 o
   4   8  11    0.04    2.86    0.95 o
   5   8  11    1.26    1.93    0.73 <
   2   9  11    3.76    0.87    0.67 <
   6   0  12    3.23    5.25    1.10 o
   7   0  12    7.55   25.90    3.38 o
   8   0  12    1.81    3.40    0.90 o
   9   0  12    0.73    5.42    1.13 o
  10   0  12    0.01    3.42    1.03 o
  11   0  12    3.56    4.57    1.06 o
   6   1  12   10.10    9.99    1.45 o
   7   1  12    0.23    4.06    0.73 o
   8   1  12    0.36    3.01    0.63 o
   9   1  12    0.76    2.61    0.56 o
  10   1  12   10.66    7.38    0.96 o
  11   1  12    0.65    2.52    0.61 o
   5   2  12   23.00   20.76    3.49 o
   6   2  12    0.01    5.38    1.19 o
   7   2  12    7.59    6.23    0.94 o
   8   2  12    0.56    4.58    0.85 o
   9   2  12    0.52    2.51    0.51 o
  10   2  12    1.03    3.71    0.66 o
  11   2  12    3.23    2.91    0.61 o
   5   3  12    1.88    5.66    0.99 o
   6   3  12    8.20    4.47    0.86 o
   7   3  12    0.99    5.78    0.96 o
   8   3  12    0.36    4.60    0.78 o
   9   3  12    0.12    1.45    0.58 <
  10   3  12    9.17    5.41    0.60 o
   4   4  12    1.07    6.86    2.38 <
   5   4  12   16.52   14.93    1.91 o
   6   4  12    1.89    3.62    0.90 o
   7   4  12    5.42    3.91    0.92 o
   8   4  12    0.87    1.66    0.62 <
   9   4  12    0.53    2.42    0.55 o
  10   4  12    0.00    2.02    0.55 o
   4   5  12    5.30    7.59    1.31 o
   5   5  12    0.46    3.26    0.89 o
   6   5  12    6.00    6.07    1.13 o
   7   5  12    0.00    1.30    0.89 <
   8   5  12    0.22    1.53    0.85 <
   9   5  12    0.99    1.84    0.73 <
   3   6  12    0.11    1.20    1.47 <
   4   6  12    0.63    2.85    1.02 <
   5   6  12   10.68   10.58    1.53 o
   6   6  12    0.07    2.28    0.97 <
   7   6  12    3.94    7.89    1.20 o
   8   6  12    0.09    1.41    0.90 <
   3   7  12    0.10    1.51    0.83 <
   4   7  12    3.31    4.31    0.77 o
   5   7  12    0.91    1.79    0.97 <
   6   7  12    3.60    4.90    0.90 o
   2   8  12    0.26    0.40    0.97 <
   3   8  12    0.07    0.81    0.94 <
   4   8  12    0.32    1.31    0.80 <
   6   0  13    2.70    4.82    2.04 <
   7   0  13    5.19    5.30    1.10 o
   8   0  13    5.21    4.97    1.09 o
   9   0  13    3.06    4.47    1.06 o
  10   0  13    0.08    2.71    0.92 <
   6   1  13    2.09    5.01    1.09 o
   7   1  13    2.57    7.09    1.08 o
   8   1  13    6.50    7.69    0.89 o
   9   1  13    1.99    2.82    0.66 o
  10   1  13    0.43    3.07    0.66 o
   6   2  13    0.47    2.28    0.84 <
   7   2  13    2.30    2.98    0.77 o
   8   2  13    4.71    5.22    0.92 o
   9   2  13    4.67    4.23    0.77 o
  10   2  13    0.64    1.20    0.51 <
   5   3  13    0.76    3.68    1.39 <
   6   3  13    2.81    4.02    0.90 o
   7   3  13    2.48    1.74    0.63 <
   8   3  13    5.55    4.41    0.72 o
   9   3  13    1.54    3.13    0.77 o
  10   3  13    0.16    1.80    0.75 <
   5   4  13    0.15    1.98    0.93 <
   6   4  13    1.78    2.11    0.75 <
   7   4  13    3.51    3.18    0.90 o
   8   4  13    3.74    3.78    0.75 o
   9   4  13    2.39    2.56    0.56 o
   4   5  13    3.54    5.11    2.22 <
   5   5  13    1.60    1.83    0.84 <
   6   5  13    0.72    3.54    0.91 o
   7   5  13    1.27    1.73    0.82 <
   8   5  13    4.04    8.85    1.78 o
   4   6  13    0.89    0.63    1.23 <
   5   6  13    1.61    2.20    0.60 o
   6   6  13    0.45    1.82    0.96 <
   7   6  13    1.47    1.79    1.33 <
   3   7  13    4.10    5.15    1.87 <
   4   7  13    0.29    1.41    0.62 <
   5   7  13    0.20    2.18    1.00 <
   7   0  14    2.04    1.35    0.84 <
   8   0  14    0.92    2.63    0.83 o
   9   0  14    0.12    2.47    0.84 <
   6   1  14    2.54    6.64    2.07 o
   7   1  14    5.97    4.83    0.90 o
   8   1  14    0.02    1.53    0.56 <
   9   1  14    0.45    1.85    0.61 o
   6   2  14    5.41    4.08    1.35 o
   7   2  14    0.01    0.95    0.85 <
   8   2  14    0.05    1.15    0.70 <
   9   2  14    2.25    3.07    0.68 o
   6   3  14    3.21    3.35    1.32 <
   7   3  14    4.20    4.03    0.94 o
   8   3  14    0.27    2.44    0.64 o
   9   3  14    0.61    1.64    0.80 <
   5   4  14    1.84    3.30    1.24 <
   6   4  14    2.60    3.40    0.89 o
   7   4  14    1.14    3.14    0.91 o
   8   4  14    0.57    0.92    1.07 <
   5   5  14    7.82    3.49    1.27 <
   6   5  14    1.01    2.01    0.75 <
   7   5  14    4.19    2.21    1.33 <
   4   6  14    3.34    1.95    1.95 <
   5   6  14    0.60    1.34    0.79 <
   7   0  15    0.20    3.04    1.53 <
   8   0  15    6.27    4.30    1.09 o
   7   1  15    5.93    6.08    1.61 o
   8   1  15    0.03    1.89    0.64 <
   6   2  15    2.61    2.40    1.44 <
   7   2  15    0.15    1.43    0.96 <
   8   2  15    5.96    3.56    0.75 o
   6   3  15    0.41    3.00    1.40 <
   7   3  15    4.36    7.04    1.05 o
   8   3  15    0.03    1.48    1.03 <
   6   4  15    0.23    2.16    0.84 <
   7   4  15    0.15    1.67    1.31 <
   6   5  15    0.33    1.04    1.25 <
   7   1  16    0.44    1.16    2.04 <
   7   2  16    0.02    1.20    0.73 <


# For import please use the tool of Jana2020 program:
# "Structure->New->from Jana2020 embedded in CIF"


_Jana_m40_file
;
    5    0    0    1    0
 8.211978 0.000000 0.000000 0.000000 0.000000 0.000000      100000
 0.000000 0.000000 0.000000                                 000
 0.000000 0.000000 0.000000 0.000000 0.000000 0.000000      000000
 0.000000 0.000000 0.000000 0.000000 0.000000 0.000000      000000
Ba1       1  1     0.500000 0.343189 0.250000 0.316107
 0.003765 0.000000 0.000000 0.000000 0.000000 0.000000      0101100000
S1        3  1     0.500000 0.690518 0.250000-0.065171
 0.006128 0.000000 0.000000 0.000000 0.000000 0.000000      0101100000
O1        2  1     0.500000 0.609656 0.250000 0.095530
 0.014638 0.000000 0.000000 0.000000 0.000000 0.000000      0101100000
O2        2  1     1.000000 0.187855 0.523040 0.084122
 0.006465 0.000000 0.000000 0.000000 0.000000 0.000000      0111100000
O3        2  1     0.500000 0.571135 0.250000-0.171588
 0.022605 0.000000 0.000000 0.000000 0.000000 0.000000      0101100000
--------------------------   s.u. block   --------------------------------------
 0.194822 0.000000 0.000000 0.000000 0.000000 0.000000
 0.000000 0.000000 0.000000
 0.000000 0.000000 0.000000 0.000000 0.000000 0.000000
 0.000000 0.000000 0.000000 0.000000 0.000000 0.000000
Ba1                0.000000 0.000254 0.000000 0.000376
 0.000503 0.000000 0.000000 0.000000 0.000000 0.000000
S1                 0.000000 0.000880 0.000000 0.001239
 0.000991 0.000000 0.000000 0.000000 0.000000 0.000000
O1                 0.000000 0.002211 0.000000 0.002773
 0.002424 0.000000 0.000000 0.000000 0.000000 0.000000
O2                 0.000000 0.001084 0.001540 0.001489
 0.001198 0.000000 0.000000 0.000000 0.000000 0.000000
O3                 0.000000 0.002847 0.000000 0.003516
 0.003514 0.000000 0.000000 0.000000 0.000000 0.000000
--------------------------   Saved points   ------------------------------------
    0
--------------------------   Critical points   ---------------------------------
    0
--------------------------------------------------------------------------------
;


_Jana_m42_file
;
commands
calcdyn 0 usewks 0 scalefc 0 usetwver 0 usestdver 0
threads 2 tiltcorr 1 iedt 0 thickmodel 1
nzones 101 intsteps 94
ormat
   -0.039840    0.167450    0.001270
    0.126920    0.052560    0.000120
   -0.000330    0.002040   -0.107260
omega 0 gmax 2.2 sca 10 sgmax 0.01 sgmaxr 0.1 csgmaxr 0.66 dsgmin 0
mosaicity 0 isotropic 0
end
*******************************************************************************
 1.000000                                                   0
# Zone 1 0.0000
-1.000000-0.399870-0.494670-59.64000-0.287000 1.040000      T   1
 1000.000 400.0000 0.000000 0.000000                        0000
 0.000000 0.000000                                          00
# Zone 2 0.0000
-1.000000-0.402860-0.515430-58.62000-0.054000 1.040000      T   1
 1000.000 400.0000 0.000000 0.000000                        0000
 0.000000 0.000000                                          00
# Zone 3 0.0000
-1.000000-0.402670-0.536200-57.60300-0.037000 1.040000      T   1
 1000.000 400.0000 0.000000 0.000000                        0000
 0.000000 0.000000                                          00
# Zone 4 0.0000
-1.000000-0.402010-0.557190-56.59500-0.050000 1.040000      T   1
 1000.000 400.0000 0.000000 0.000000                        0000
 0.000000 0.000000                                          00
# Zone 5 0.0000
-1.000000-0.401180-0.580180-55.51600-0.069000 1.040000      T   1
 1000.000 400.0000 0.000000 0.000000                        0000
 0.000000 0.000000                                          00
# Zone 6 0.0000
-1.000000-0.399650-0.599250-54.63600-0.130000 1.040000      T   1
 1000.000 400.0000 0.000000 0.000000                        0000
 0.000000 0.000000                                          00
# Zone 7 0.0000
-1.000000-0.401470-0.625600-53.47500 0.001000 1.040000      T   1
 1000.000 400.0000 0.000000 0.000000                        0000
 0.000000 0.000000                                          00
# Zone 8 0.0000
-1.000000-0.399430-0.648580-52.46800-0.080000 1.040000      T   1
 1000.000 400.0000 0.000000 0.000000                        0000
 0.000000 0.000000                                          00
# Zone 9 0.0000
-1.000000-0.401130-0.676050-51.32400 0.035000 1.040000      T   1
 1000.000 400.0000 0.000000 0.000000                        0000
 0.000000 0.000000                                          00
# Zone 10 0.0000
-1.000000-0.400290-0.698280-50.41100 0.015000 1.040000      T   1
 1000.000 400.0000 0.000000 0.000000                        0000
 0.000000 0.000000                                          00
# Zone 11 0.0000
-1.000000-0.398680-0.722890-49.42300-0.036000 1.040000      T   1
 1000.000 400.0000 0.000000 0.000000                        0000
 0.000000 0.000000                                          00
# Zone 12 0.0000
-1.000000-0.398440-0.749950-48.37800-0.021000 1.040000      T   1
 1000.000 400.0000 0.000000 0.000000                        0000
 0.000000 0.000000                                          00
# Zone 13 0.0000
-1.000000-0.397980-0.775620-47.41600-0.018000 1.040000      T   1
 1000.000 400.0000 0.000000 0.000000                        0000
 0.000000 0.000000                                          00
# Zone 14 0.0000
-1.000000-0.397390-0.802530-46.43800-0.019000 1.040000      T   1
 1000.000 400.0000 0.000000 0.000000                        0000
 0.000000 0.000000                                          00
# Zone 15 0.0000
-1.000000-0.396100-0.828940-45.50200-0.049000 1.040000      T   1
 1000.000 400.0000 0.000000 0.000000                        0000
 0.000000 0.000000                                          00
# Zone 16 0.0000
-1.000000-0.397490-0.858460-44.50900 0.030000 1.040000      T   1
 1000.000 400.0000 0.000000 0.000000                        0000
 0.000000 0.000000                                          00
# Zone 17 0.0000
-1.000000-0.395530-0.889340-43.48500-0.021000 1.040000      T   1
 1000.000 400.0000 0.000000 0.000000                        0000
 0.000000 0.000000                                          00
# Zone 18 0.0000
-1.000000-0.394640-0.918350-42.56200-0.031000 1.040000      T   1
 1000.000 400.0000 0.000000 0.000000                        0000
 0.000000 0.000000                                          00
# Zone 19 0.0000
-1.000000-0.393940-0.951420-41.55000-0.031000 1.040000      T   1
 1000.000 400.0000 0.000000 0.000000                        0000
 0.000000 0.000000                                          00
# Zone 20 0.0000
-1.000000-0.392930-0.983430-40.60500-0.042000 1.040000      T   1
 1000.000 400.0000 0.000000 0.000000                        0000
 0.000000 0.000000                                          00
# Zone 21 0.0000
-0.982740-0.385520-1.000000-39.63800-0.039000 1.040000      T   1
 1000.000 400.0000 0.000000 0.000000                        0000
 0.000000 0.000000                                          00
# Zone 22 0.0000
-0.946870-0.371930-1.000000-38.59900 0.003000 1.040000      T   1
 1000.000 400.0000 0.000000 0.000000                        0000
 0.000000 0.000000                                          00
# Zone 23 0.0000
-0.914520-0.359000-1.000000-37.63100 0.019000 1.040000      T   1
 1000.000 400.0000 0.000000 0.000000                        0000
 0.000000 0.000000                                          00
# Zone 24 0.0000
-0.881890-0.345260-1.000000-36.62300 0.011000 1.040000      T   1
 1000.000 400.0000 0.000000 0.000000                        0000
 0.000000 0.000000                                          00
# Zone 25 0.0000
-0.851480-0.333820-1.000000-35.67000 0.050000 1.040000      T   1
 1000.000 400.0000 0.000000 0.000000                        0000
 0.000000 0.000000                                          00
# Zone 26 0.0000
-0.823570-0.320490-1.000000-34.75400-0.009000 1.040000      T   1
 1000.000 400.0000 0.000000 0.000000                        0000
 0.000000 0.000000                                          00
# Zone 27 0.0000
-0.791350-0.309350-1.000000-33.70200 0.065000 1.040000      T   1
 1000.000 400.0000 0.000000 0.000000                        0000
 0.000000 0.000000                                          00
# Zone 28 0.0000
-0.761090-0.294910-1.000000-32.66000 0.001000 1.040000      T   1
 1000.000 400.0000 0.000000 0.000000                        0000
 0.000000 0.000000                                          00
# Zone 29 0.0000
-0.734790-0.284810-1.000000-31.75300 0.027000 1.040000      T   1
 1000.000 400.0000 0.000000 0.000000                        0000
 0.000000 0.000000                                          00
# Zone 30 0.0000
-0.709190-0.274720-1.000000-30.85100 0.045000 1.040000      T   1
 1000.000 400.0000 0.000000 0.000000                        0000
 0.000000 0.000000                                          00
# Zone 31 0.0000
-0.680620-0.263930-1.000000-29.82800 0.079000 1.040000      T   1
 1000.000 400.0000 0.000000 0.000000                        0000
 0.000000 0.000000                                          00
# Zone 32 0.0000
-0.652250-0.252190-1.000000-28.78200 0.080000 1.040000      T   1
 1000.000 400.0000 0.000000 0.000000                        0000
 0.000000 0.000000                                          00
# Zone 33 0.0000
-0.629200-0.242350-1.000000-27.91400 0.070000 1.040000      T   1
 1000.000 400.0000 0.000000 0.000000                        0000
 0.000000 0.000000                                          00
# Zone 34 0.0000
-0.602430-0.230850-1.000000-26.88800 0.056000 1.040000      T   1
 1000.000 400.0000 0.000000 0.000000                        0000
 0.000000 0.000000                                          00
# Zone 35 0.0000
-0.577990-0.221390-1.000000-25.94400 0.078000 1.040000      T   1
 1000.000 400.0000 0.000000 0.000000                        0000
 0.000000 0.000000                                          00
# Zone 36 0.0000
-0.553120-0.211120-1.000000-24.96100 0.079000 1.040000      T   1
 1000.000 400.0000 0.000000 0.000000                        0000
 0.000000 0.000000                                          00
# Zone 37 0.0000
-0.527740-0.199990-1.000000-23.93600 0.058000 1.040000      T   1
 1000.000 400.0000 0.000000 0.000000                        0000
 0.000000 0.000000                                          00
# Zone 38 0.0000
-0.503280-0.190280-1.000000-22.94200 0.072000 1.040000      T   1
 1000.000 400.0000 0.000000 0.000000                        0000
 0.000000 0.000000                                          00
# Zone 39 0.0000
-0.480800-0.180630-1.000000-22.00900 0.061000 1.040000      T   1
 1000.000 400.0000 0.000000 0.000000                        0000
 0.000000 0.000000                                          00
# Zone 40 0.0000
-0.457540-0.170710-1.000000-21.03100 0.052000 1.040000      T   1
 1000.000 400.0000 0.000000 0.000000                        0000
 0.000000 0.000000                                          00
# Zone 41 0.0000
-0.433850-0.161030-1.000000-20.02500 0.056000 1.040000      T   1
 1000.000 400.0000 0.000000 0.000000                        0000
 0.000000 0.000000                                          00
# Zone 42 0.0000
-0.409750-0.152900-1.000000-19.00500 0.118000 1.040000      T   1
 1000.000 400.0000 0.000000 0.000000                        0000
 0.000000 0.000000                                          00
# Zone 43 0.0000
-0.387990-0.144380-1.000000-18.06200 0.134000 1.040000      T   1
 1000.000 400.0000 0.000000 0.000000                        0000
 0.000000 0.000000                                          00
# Zone 44 0.0000
-0.365040-0.133330-1.000000-17.03600 0.083000 1.040000      T   1
 1000.000 400.0000 0.000000 0.000000                        0000
 0.000000 0.000000                                          00
# Zone 45 0.0000
-0.343120-0.125230-1.000000-16.07000 0.115000 1.040000      T   1
 1000.000 400.0000 0.000000 0.000000                        0000
 0.000000 0.000000                                          00
# Zone 46 0.0000
-0.320050-0.115110-1.000000-15.02700 0.097000 1.040000      T   1
 1000.000 400.0000 0.000000 0.000000                        0000
 0.000000 0.000000                                          00
# Zone 47 0.0000
-0.296350-0.105630-1.000000-13.95400 0.108000 1.040000      T   1
 1000.000 400.0000 0.000000 0.000000                        0000
 0.000000 0.000000                                          00
# Zone 48 0.0000
-0.275660-0.096960-1.000000-13.00500 0.104000 1.040000      T   1
 1000.000 400.0000 0.000000 0.000000                        0000
 0.000000 0.000000                                          00
# Zone 49 0.0000
-0.253060-0.086620-1.000000-11.95200 0.072000 1.040000      T   1
 1000.000 400.0000 0.000000 0.000000                        0000
 0.000000 0.000000                                          00
# Zone 50 0.0000
-0.231280-0.079460-1.000000-10.95700 0.134000 1.040000      T   1
 1000.000 400.0000 0.000000 0.000000                        0000
 0.000000 0.000000                                          00
# Zone 51 0.0000
-0.208200-0.069830-1.000000-9.875000 0.131000 1.040000      T   1
 1000.000 400.0000 0.000000 0.000000                        0000
 0.000000 0.000000                                          00
# Zone 52 0.0000
-0.186360-0.058280-1.000000-8.820000 0.048000 1.040000      T   1
 1000.000 400.0000 0.000000 0.000000                        0000
 0.000000 0.000000                                          00
# Zone 53 0.0000
-0.163820-0.050330-1.000000-7.765000 0.094000 1.040000      T   1
 1000.000 400.0000 0.000000 0.000000                        0000
 0.000000 0.000000                                          00
# Zone 54 0.0000
-0.144460-0.042270-1.000000-6.842000 0.092000 1.040000      T   1
 1000.000 400.0000 0.000000 0.000000                        0000
 0.000000 0.000000                                          00
# Zone 55 0.0000
-0.124080-0.034000-1.000000-5.869000 0.098000 1.040000      T   1
 1000.000 400.0000 0.000000 0.000000                        0000
 0.000000 0.000000                                          00
# Zone 56 0.0000
-0.103870-0.026400-1.000000-4.907000 0.124000 1.040000      T   1
 1000.000 400.0000 0.000000 0.000000                        0000
 0.000000 0.000000                                          00
# Zone 57 0.0000
-0.082440-0.017370-1.000000-3.873000 0.119000 1.040000      T   1
 1000.000 400.0000 0.000000 0.000000                        0000
 0.000000 0.000000                                          00
# Zone 58 0.0000
-0.064060-0.009540-1.000000-2.984000 0.112000 1.040000      T   1
 1000.000 400.0000 0.000000 0.000000                        0000
 0.000000 0.000000                                          00
# Zone 59 0.0000
-0.042190-0.000750-1.000000-1.930000 0.121000 1.040000      T   1
 1000.000 400.0000 0.000000 0.000000                        0000
 0.000000 0.000000                                          00
# Zone 60 0.0000
-0.021870 0.006480-1.000000-0.959000 0.160000 1.040000      T   1
 1000.000 400.0000 0.000000 0.000000                        0000
 0.000000 0.000000                                          00
# Zone 61 0.0000
-0.003100 0.016460-1.000000-0.027000 0.087000 1.040000      T   1
 1000.000 400.0000 0.000000 0.000000                        0000
 0.000000 0.000000                                          00
# Zone 62 0.0000
 0.019850 0.023410-1.000000 1.057000 0.172000 1.040000      T   1
 1000.000 400.0000 0.000000 0.000000                        0000
 0.000000 0.000000                                          00
# Zone 63 0.0000
 0.039260 0.031380-1.000000 1.995000 0.174000 1.040000      T   1
 1000.000 400.0000 0.000000 0.000000                        0000
 0.000000 0.000000                                          00
# Zone 64 0.0000
 0.059350 0.040400-1.000000 2.974000 0.151000 1.040000      T   1
 1000.000 400.0000 0.000000 0.000000                        0000
 0.000000 0.000000                                          00
# Zone 65 0.0000
 0.078790 0.047350-1.000000 3.900000 0.188000 1.040000      T   1
 1000.000 400.0000 0.000000 0.000000                        0000
 0.000000 0.000000                                          00
# Zone 66 0.0000
 0.099680 0.055930-1.000000 4.904000 0.190000 1.040000      T   1
 1000.000 400.0000 0.000000 0.000000                        0000
 0.000000 0.000000                                          00
# Zone 67 0.0000
 0.121070 0.063570-1.000000 5.918000 0.231000 1.040000      T   1
 1000.000 400.0000 0.000000 0.000000                        0000
 0.000000 0.000000                                          00
# Zone 68 0.0000
 0.142540 0.075180-1.000000 6.972000 0.140000 1.040000      T   1
 1000.000 400.0000 0.000000 0.000000                        0000
 0.000000 0.000000                                          00
# Zone 69 0.0000
 0.162170 0.082750-1.000000 7.901000 0.158000 1.040000      T   1
 1000.000 400.0000 0.000000 0.000000                        0000
 0.000000 0.000000                                          00
# Zone 70 0.0000
 0.183400 0.091500-1.000000 8.906000 0.160000 1.040000      T   1
 1000.000 400.0000 0.000000 0.000000                        0000
 0.000000 0.000000                                          00
# Zone 71 0.0000
 0.204740 0.099860-1.000000 9.906000 0.176000 1.040000      T   1
 1000.000 400.0000 0.000000 0.000000                        0000
 0.000000 0.000000                                          00
# Zone 72 0.0000
 0.224760 0.108230-1.000000 10.84500 0.173000 1.040000      T   1
 1000.000 400.0000 0.000000 0.000000                        0000
 0.000000 0.000000                                          00
# Zone 73 0.0000
 0.246530 0.117440-1.000000 11.85900 0.167000 1.040000      T   1
 1000.000 400.0000 0.000000 0.000000                        0000
 0.000000 0.000000                                          00
# Zone 74 0.0000
 0.267480 0.124230-1.000000 12.80800 0.230000 1.040000      T   1
 1000.000 400.0000 0.000000 0.000000                        0000
 0.000000 0.000000                                          00
# Zone 75 0.0000
 0.286230 0.133160-1.000000 13.67900 0.191000 1.040000      T   1
 1000.000 400.0000 0.000000 0.000000                        0000
 0.000000 0.000000                                          00
# Zone 76 0.0000
 0.309370 0.142930-1.000000 14.73400 0.185000 1.040000      T   1
 1000.000 400.0000 0.000000 0.000000                        0000
 0.000000 0.000000                                          00
# Zone 77 0.0000
 0.331870 0.151460-1.000000 15.73900 0.211000 1.040000      T   1
 1000.000 400.0000 0.000000 0.000000                        0000
 0.000000 0.000000                                          00
# Zone 78 0.0000
 0.352980 0.159690-1.000000 16.67700 0.228000 1.040000      T   1
 1000.000 400.0000 0.000000 0.000000                        0000
 0.000000 0.000000                                          00
# Zone 79 0.0000
 0.374140 0.169180-1.000000 17.61800 0.204000 1.040000      T   1
 1000.000 400.0000 0.000000 0.000000                        0000
 0.000000 0.000000                                          00
# Zone 80 0.0000
 0.399270 0.178100-1.000000 18.70200 0.254000 1.040000      T   1
 1000.000 400.0000 0.000000 0.000000                        0000
 0.000000 0.000000                                          00
# Zone 81 0.0000
 0.419920 0.186280-1.000000 19.59000 0.266000 1.040000      T   1
 1000.000 400.0000 0.000000 0.000000                        0000
 0.000000 0.000000                                          00
# Zone 82 0.0000
 0.443180 0.196720-1.000000 20.59000 0.239000 1.040000      T   1
 1000.000 400.0000 0.000000 0.000000                        0000
 0.000000 0.000000                                          00
# Zone 83 0.0000
 0.469020 0.206680-1.000000 21.67100 0.264000 1.040000      T   1
 1000.000 400.0000 0.000000 0.000000                        0000
 0.000000 0.000000                                          00
# Zone 84 0.0000
 0.493170 0.216810-1.000000 22.67400 0.260000 1.040000      T   1
 1000.000 400.0000 0.000000 0.000000                        0000
 0.000000 0.000000                                          00
# Zone 85 0.0000
 0.517130 0.227270-1.000000 23.65800 0.242000 1.040000      T   1
 1000.000 400.0000 0.000000 0.000000                        0000
 0.000000 0.000000                                          00
# Zone 86 0.0000
 0.540750 0.238350-1.000000 24.62100 0.198000 1.040000      T   1
 1000.000 400.0000 0.000000 0.000000                        0000
 0.000000 0.000000                                          00
# Zone 87 0.0000
 0.568180 0.248590-1.000000 25.69800 0.236000 1.040000      T   1
 1000.000 400.0000 0.000000 0.000000                        0000
 0.000000 0.000000                                          00
# Zone 88 0.0000
 0.592910 0.257240-1.000000 26.64800 0.289000 1.040000      T   1
 1000.000 400.0000 0.000000 0.000000                        0000
 0.000000 0.000000                                          00
# Zone 89 0.0000
 0.619390 0.269080-1.000000 27.66900 0.260000 1.040000      T   1
 1000.000 400.0000 0.000000 0.000000                        0000
 0.000000 0.000000                                          00
# Zone 90 0.0000
 0.648000 0.279910-1.000000 28.73600 0.294000 1.040000      T   1
 1000.000 400.0000 0.000000 0.000000                        0000
 0.000000 0.000000                                          00
# Zone 91 0.0000
 0.675000 0.292030-1.000000 29.73700 0.263000 1.040000      T   1
 1000.000 400.0000 0.000000 0.000000                        0000
 0.000000 0.000000                                          00
# Zone 92 0.0000
 0.703320 0.303830-1.000000 30.76000 0.260000 1.040000      T   1
 1000.000 400.0000 0.000000 0.000000                        0000
 0.000000 0.000000                                          00
# Zone 93 0.0000
 0.733080 0.315620-1.000000 31.80700 0.278000 1.040000      T   1
 1000.000 400.0000 0.000000 0.000000                        0000
 0.000000 0.000000                                          00
# Zone 94 0.0000
 0.763740 0.326430-1.000000 32.85100 0.341000 1.040000      T   1
 1000.000 400.0000 0.000000 0.000000                        0000
 0.000000 0.000000                                          00
# Zone 95 0.0000
 0.792630 0.339250-1.000000 33.83200 0.313000 1.040000      T   1
 1000.000 400.0000 0.000000 0.000000                        0000
 0.000000 0.000000                                          00
# Zone 96 0.0000
 0.822720 0.350910-1.000000 34.81900 0.339000 1.040000      T   1
 1000.000 400.0000 0.000000 0.000000                        0000
 0.000000 0.000000                                          00
# Zone 97 0.0000
 0.852450 0.364890-1.000000 35.78700 0.284000 1.040000      T   1
 1000.000 400.0000 0.000000 0.000000                        0000
 0.000000 0.000000                                          00
# Zone 98 0.0000
 0.886210 0.377980-1.000000 36.84100 0.314000 1.040000      T   1
 1000.000 400.0000 0.000000 0.000000                        0000
 0.000000 0.000000                                          00
# Zone 99 0.0000
 0.917440 0.390560-1.000000 37.79300 0.325000 1.040000      T   1
 1000.000 400.0000 0.000000 0.000000                        0000
 0.000000 0.000000                                          00
# Zone 100 0.0000
 0.949830 0.404060-1.000000 38.75900 0.322000 1.040000      T   1
 1000.000 400.0000 0.000000 0.000000                        0000
 0.000000 0.000000                                          00
# Zone 101 0.0000
 0.983310 0.417810-1.000000 39.72900 0.326000 1.040000      T   1
 1000.000 400.0000 0.000000 0.000000                        0000
 0.000000 0.000000                                          00
----------------------------   s.u. block   -----------------------------------
 0.000000
# Zone 1
 0.000000 0.000000 0.000000 0.000000
 0.000000 0.000000
# Zone 2
 0.000000 0.000000 0.000000 0.000000
 0.000000 0.000000
# Zone 3
 0.000000 0.000000 0.000000 0.000000
 0.000000 0.000000
# Zone 4
 0.000000 0.000000 0.000000 0.000000
 0.000000 0.000000
# Zone 5
 0.000000 0.000000 0.000000 0.000000
 0.000000 0.000000
# Zone 6
 0.000000 0.000000 0.000000 0.000000
 0.000000 0.000000
# Zone 7
 0.000000 0.000000 0.000000 0.000000
 0.000000 0.000000
# Zone 8
 0.000000 0.000000 0.000000 0.000000
 0.000000 0.000000
# Zone 9
 0.000000 0.000000 0.000000 0.000000
 0.000000 0.000000
# Zone 10
 0.000000 0.000000 0.000000 0.000000
 0.000000 0.000000
# Zone 11
 0.000000 0.000000 0.000000 0.000000
 0.000000 0.000000
# Zone 12
 0.000000 0.000000 0.000000 0.000000
 0.000000 0.000000
# Zone 13
 0.000000 0.000000 0.000000 0.000000
 0.000000 0.000000
# Zone 14
 0.000000 0.000000 0.000000 0.000000
 0.000000 0.000000
# Zone 15
 0.000000 0.000000 0.000000 0.000000
 0.000000 0.000000
# Zone 16
 0.000000 0.000000 0.000000 0.000000
 0.000000 0.000000
# Zone 17
 0.000000 0.000000 0.000000 0.000000
 0.000000 0.000000
# Zone 18
 0.000000 0.000000 0.000000 0.000000
 0.000000 0.000000
# Zone 19
 0.000000 0.000000 0.000000 0.000000
 0.000000 0.000000
# Zone 20
 0.000000 0.000000 0.000000 0.000000
 0.000000 0.000000
# Zone 21
 0.000000 0.000000 0.000000 0.000000
 0.000000 0.000000
# Zone 22
 0.000000 0.000000 0.000000 0.000000
 0.000000 0.000000
# Zone 23
 0.000000 0.000000 0.000000 0.000000
 0.000000 0.000000
# Zone 24
 0.000000 0.000000 0.000000 0.000000
 0.000000 0.000000
# Zone 25
 0.000000 0.000000 0.000000 0.000000
 0.000000 0.000000
# Zone 26
 0.000000 0.000000 0.000000 0.000000
 0.000000 0.000000
# Zone 27
 0.000000 0.000000 0.000000 0.000000
 0.000000 0.000000
# Zone 28
 0.000000 0.000000 0.000000 0.000000
 0.000000 0.000000
# Zone 29
 0.000000 0.000000 0.000000 0.000000
 0.000000 0.000000
# Zone 30
 0.000000 0.000000 0.000000 0.000000
 0.000000 0.000000
# Zone 31
 0.000000 0.000000 0.000000 0.000000
 0.000000 0.000000
# Zone 32
 0.000000 0.000000 0.000000 0.000000
 0.000000 0.000000
# Zone 33
 0.000000 0.000000 0.000000 0.000000
 0.000000 0.000000
# Zone 34
 0.000000 0.000000 0.000000 0.000000
 0.000000 0.000000
# Zone 35
 0.000000 0.000000 0.000000 0.000000
 0.000000 0.000000
# Zone 36
 0.000000 0.000000 0.000000 0.000000
 0.000000 0.000000
# Zone 37
 0.000000 0.000000 0.000000 0.000000
 0.000000 0.000000
# Zone 38
 0.000000 0.000000 0.000000 0.000000
 0.000000 0.000000
# Zone 39
 0.000000 0.000000 0.000000 0.000000
 0.000000 0.000000
# Zone 40
 0.000000 0.000000 0.000000 0.000000
 0.000000 0.000000
# Zone 41
 0.000000 0.000000 0.000000 0.000000
 0.000000 0.000000
# Zone 42
 0.000000 0.000000 0.000000 0.000000
 0.000000 0.000000
# Zone 43
 0.000000 0.000000 0.000000 0.000000
 0.000000 0.000000
# Zone 44
 0.000000 0.000000 0.000000 0.000000
 0.000000 0.000000
# Zone 45
 0.000000 0.000000 0.000000 0.000000
 0.000000 0.000000
# Zone 46
 0.000000 0.000000 0.000000 0.000000
 0.000000 0.000000
# Zone 47
 0.000000 0.000000 0.000000 0.000000
 0.000000 0.000000
# Zone 48
 0.000000 0.000000 0.000000 0.000000
 0.000000 0.000000
# Zone 49
 0.000000 0.000000 0.000000 0.000000
 0.000000 0.000000
# Zone 50
 0.000000 0.000000 0.000000 0.000000
 0.000000 0.000000
# Zone 51
 0.000000 0.000000 0.000000 0.000000
 0.000000 0.000000
# Zone 52
 0.000000 0.000000 0.000000 0.000000
 0.000000 0.000000
# Zone 53
 0.000000 0.000000 0.000000 0.000000
 0.000000 0.000000
# Zone 54
 0.000000 0.000000 0.000000 0.000000
 0.000000 0.000000
# Zone 55
 0.000000 0.000000 0.000000 0.000000
 0.000000 0.000000
# Zone 56
 0.000000 0.000000 0.000000 0.000000
 0.000000 0.000000
# Zone 57
 0.000000 0.000000 0.000000 0.000000
 0.000000 0.000000
# Zone 58
 0.000000 0.000000 0.000000 0.000000
 0.000000 0.000000
# Zone 59
 0.000000 0.000000 0.000000 0.000000
 0.000000 0.000000
# Zone 60
 0.000000 0.000000 0.000000 0.000000
 0.000000 0.000000
# Zone 61
 0.000000 0.000000 0.000000 0.000000
 0.000000 0.000000
# Zone 62
 0.000000 0.000000 0.000000 0.000000
 0.000000 0.000000
# Zone 63
 0.000000 0.000000 0.000000 0.000000
 0.000000 0.000000
# Zone 64
 0.000000 0.000000 0.000000 0.000000
 0.000000 0.000000
# Zone 65
 0.000000 0.000000 0.000000 0.000000
 0.000000 0.000000
# Zone 66
 0.000000 0.000000 0.000000 0.000000
 0.000000 0.000000
# Zone 67
 0.000000 0.000000 0.000000 0.000000
 0.000000 0.000000
# Zone 68
 0.000000 0.000000 0.000000 0.000000
 0.000000 0.000000
# Zone 69
 0.000000 0.000000 0.000000 0.000000
 0.000000 0.000000
# Zone 70
 0.000000 0.000000 0.000000 0.000000
 0.000000 0.000000
# Zone 71
 0.000000 0.000000 0.000000 0.000000
 0.000000 0.000000
# Zone 72
 0.000000 0.000000 0.000000 0.000000
 0.000000 0.000000
# Zone 73
 0.000000 0.000000 0.000000 0.000000
 0.000000 0.000000
# Zone 74
 0.000000 0.000000 0.000000 0.000000
 0.000000 0.000000
# Zone 75
 0.000000 0.000000 0.000000 0.000000
 0.000000 0.000000
# Zone 76
 0.000000 0.000000 0.000000 0.000000
 0.000000 0.000000
# Zone 77
 0.000000 0.000000 0.000000 0.000000
 0.000000 0.000000
# Zone 78
 0.000000 0.000000 0.000000 0.000000
 0.000000 0.000000
# Zone 79
 0.000000 0.000000 0.000000 0.000000
 0.000000 0.000000
# Zone 80
 0.000000 0.000000 0.000000 0.000000
 0.000000 0.000000
# Zone 81
 0.000000 0.000000 0.000000 0.000000
 0.000000 0.000000
# Zone 82
 0.000000 0.000000 0.000000 0.000000
 0.000000 0.000000
# Zone 83
 0.000000 0.000000 0.000000 0.000000
 0.000000 0.000000
# Zone 84
 0.000000 0.000000 0.000000 0.000000
 0.000000 0.000000
# Zone 85
 0.000000 0.000000 0.000000 0.000000
 0.000000 0.000000
# Zone 86
 0.000000 0.000000 0.000000 0.000000
 0.000000 0.000000
# Zone 87
 0.000000 0.000000 0.000000 0.000000
 0.000000 0.000000
# Zone 88
 0.000000 0.000000 0.000000 0.000000
 0.000000 0.000000
# Zone 89
 0.000000 0.000000 0.000000 0.000000
 0.000000 0.000000
# Zone 90
 0.000000 0.000000 0.000000 0.000000
 0.000000 0.000000
# Zone 91
 0.000000 0.000000 0.000000 0.000000
 0.000000 0.000000
# Zone 92
 0.000000 0.000000 0.000000 0.000000
 0.000000 0.000000
# Zone 93
 0.000000 0.000000 0.000000 0.000000
 0.000000 0.000000
# Zone 94
 0.000000 0.000000 0.000000 0.000000
 0.000000 0.000000
# Zone 95
 0.000000 0.000000 0.000000 0.000000
 0.000000 0.000000
# Zone 96
 0.000000 0.000000 0.000000 0.000000
 0.000000 0.000000
# Zone 97
 0.000000 0.000000 0.000000 0.000000
 0.000000 0.000000
# Zone 98
 0.000000 0.000000 0.000000 0.000000
 0.000000 0.000000
# Zone 99
 0.000000 0.000000 0.000000 0.000000
 0.000000 0.000000
# Zone 100
 0.000000 0.000000 0.000000 0.000000
 0.000000 0.000000
# Zone 101
 0.000000 0.000000 0.000000 0.000000
 0.000000 0.000000
-------------------------------------------------------------------------------
;


_Jana_m50_file
;
Version Jana2020
title
cell 7.154 5.454 8.879 90 90 90
esdcell 0 0 0 0 0 0
spgroup Pcmn 62 3
lattice P
symmetry x y z
symmetry -x+1/2 -y+1/2 z+1/2
symmetry -x y+1/2 -z
symmetry x+1/2 -y -z+1/2
symmetry -x -y -z
symmetry x+1/2 y+1/2 -z+1/2
symmetry x -y+1/2 z
symmetry -x+1/2 y z+1/2
unitsnumb 1
atlist Ba4 O16 S4
formtab -62
atom Ba atradius 2.24 color 30239044
atom O atradius 0.74 color 254003000
atom S atradius 1.04 color 255250000
roundmethod 1 autrefkeys 1
end
*******************************************************************************
refine
  cycles 100 fsquare 0
end refine
;
