# Supplementary material for: On the use of beam precession for serial electron crystallography
Source: J Appl Crystallogr. 2025 Jul 25;58(Pt 4):1249–60. doi: 10.1107/S1600576725005606 (PMC12321033; doi:10.1107/S1600576725005606)
Supplement: Supplementary file 2 [file j-58-01249-sup2.zip › F200_3DED_cry2_kinRef.ref]

Refinement program                                                                                                 page=   1
structure :                                                                                                15:48:58 12-11-24 

The following lines were read as a control data : 
=>cycles 100 fsquare 0<=                                                             

******************
* Run parameters *
******************

Structure refinement in 100 cycles will be performed
The refinement will stop if max(change/s.u.)<0.05
The damping factor will be reduced by the factor 2 if wR(all) is larger by more than 10% from the previous value
In the case that in 3 consecutive cycles refinement converge, the damping factor will change back
Atoms reaching Uiso>0.2 will be disabled from the refinement
Refinement based on F
Weight 1/sig(Fo)**2 coefficient of unstability : 0.01
Reflections with I<3sig(I) will be classified as unobserved - flag *
Reflections with |Fo-Fc|>3 will be flagged by %
Only not-matching reflections flagged by % will be printed
Print of reflections after last cycle of refinement
Correlations larger than 0.9 will be printed

Extinction correction:
----------------------
will not be applied

Automatic procedure for setting of refinement keys will be applied
Automatic procedure for setting of restrictions on atoms/molecules at special positions will applied

*************
* Radiation *
*************

Radiation type: Electrons
Wavelength:   0.02517

******************
* Structure data *
******************

Cell parameters       :     7.1540    5.4540    8.8790    90.000    90.000    90.000    Volume :      346.4
Reciprocal parameters :   0.139782  0.183352  0.112625    90.000    90.000    90.000    Volume :   0.002887

Centrosymmetric space group: Pcmn  Number : 62

List of centring vectors:

  0.000000  0.000000  0.000000

Symmetry operators:

     x      y      z
    -x+1/2 -y+1/2  z+1/2
    -x      y+1/2 -z
Refinement program                                                                                                 page=   2
structure :                                                                                                15:48:58 12-11-24 

     x+1/2 -y     -z+1/2
    -x     -y     -z
     x+1/2  y+1/2 -z+1/2
     x     -y+1/2  z
    -x+1/2  y      z+1/2

Standard space group symbol : Pnma  Number : 62

Transformation matrix to the standard setting : (0,0,1 | 0,1,0 | -1,0,0)


                           Source and type of used form-factors

Ba                                Atomic scattering amplitudes for electrons  - in steps as in IT, vol.C
                 18.2670  18.1570  17.8280  17.3090  16.6360  15.8540  15.0080  14.1380
                 13.2780  12.4510  11.6750  10.9580  10.3020   9.7070   9.1680   8.6820
                  8.2410   7.8400   7.4740   7.1390   6.8290   6.2750   5.7910   5.5700
                  5.3610   4.9750   4.6280   4.3130   4.0280   3.8950   3.7690   3.5330
                  3.3180   3.1230   2.9440   2.8610   2.7810   2.6310   2.4940   2.1970
                  1.9510   1.7450   1.5700   1.2880   1.0730   0.9040   0.7720   0.6660
                  0.5800   0.5110   0.4560   0.4110   0.3670   0.3370   0.3040   0.2770
                  0.0000   0.0000   0.0000   0.0000   0.0000   0.0000

O                                 Atomic scattering amplitudes for electrons  - in steps as in IT, vol.C
                  1.9830   1.9820   1.9760   1.9660   1.9530   1.9370   1.9170   1.8930
                  1.8670   1.8390   1.8080   1.7740   1.7390   1.7020   1.6640   1.6250
                  1.5850   1.5450   1.5040   1.4630   1.4220   1.3410   1.2610   1.2220
                  1.1840   1.1100   1.0400   0.9740   0.9110   0.8810   0.8530   0.7980
                  0.7470   0.7000   0.6560   0.6350   0.6150   0.5770   0.5420   0.4660
                  0.4030   0.3500   0.3070   0.2410   0.1930   0.1590   0.1330   0.1130
                  0.0970   0.0850   0.0740   0.0660   0.0590   0.0530   0.0480   0.0440
                  0.0000   0.0000   0.0000   0.0000   0.0000   0.0000

S                                 Atomic scattering amplitudes for electrons  - in steps as in IT, vol.C
                  5.1610   5.1520   5.1240   5.0790   5.0160   4.9380   4.8450   4.7400
                  4.6230   4.4960   4.3620   4.2220   4.0780   3.9310   3.7830   3.6350
                  3.4870   3.3420   3.2000   3.0610   2.9270   2.6710   2.4360   2.3260
                  2.2210   2.0260   1.8510   1.6940   1.5540   1.4900   1.4290   1.3180
                  1.2180   1.1300   1.0510   1.0140   0.9800   0.9170   0.8600   0.7410
                  0.6480   0.5730   0.5130   0.4190   0.3500   0.2980   0.2550   0.2210
                  0.1930   0.1690   0.1500   0.1330   0.1190   0.1070   0.0960   0.0870
                  0.0000   0.0000   0.0000   0.0000   0.0000   0.0000


F(000)  for neutrons  :      124.516
F(000)  for electrons :      125.440


Equations induced by symmetry :

y[Ba1]=0.25
y[S1]=0.25
Refinement program                                                                                                 page=   3
structure :                                                                                                15:48:58 12-11-24 

y[O1]=0.25
y[O3]=0.25

**************************************
* User defined constrains/restraints *
**************************************

None

******************************
* User defined keep commands *
******************************

None


Refinement program                                                                                                 page=   4
structure :                                                                                                15:48:58 12-11-24 


*******************************
* Fo/Fc list after last cycle *
*******************************

   h   k   l     Fo        Fc        A         B        Fo-Fc    sig(Fo) sqr(1/w)  sqr(wdFq)   nref    SinThL   ext  sc
   2   0   0   89.7151  240.6090 -240.6090    0.0000 -150.8940    4.4814    4.9205  -30.6667      1 % 0.139782 1.000  1
   4   0   0   97.4720  143.7320 -143.7320    0.0000  -46.2600    8.8246    8.9200   -5.1861      2 % 0.279564 1.000  1
   6   0   0   79.9562  116.1780  116.1780    0.0000  -36.2221    4.4743    4.5970   -7.8795      3 % 0.419346 1.000  1
  10   0   0   43.1416   14.5351  -14.5351    0.0000   28.6065    3.0829    3.0952    9.2423      5 % 0.698910 1.000  1
  14   0   0   19.4448    0.7115   -0.7115    0.0000   18.7333    2.0803    2.0833    8.9922      7 % 0.978474 1.000  1
   3   1   0   54.6644    3.0225   -3.0225    0.0000   51.6419    2.2812    2.3031   22.4232      9 % 0.228839 1.000  1
   5   1   0   73.2031  110.4580  110.4580    0.0000  -37.2551    2.7123    2.8894  -12.8937     10 % 0.361280 1.000  1
   7   1   0   53.6526   31.3091  -31.3091    0.0000   22.3435    2.2478    2.2834    9.7852     11 % 0.497752 1.000  1
   9   1   0   41.3376   51.0787  -51.0787    0.0000   -9.7411    1.9171    1.9764   -4.9286     12 % 0.635664 1.000  1
  11   1   0   30.2010   44.8108   44.8108    0.0000  -14.6098    1.5264    1.5793   -9.2506     13 % 0.774247 1.000  1
  13   1   0   19.2328    4.5072   -4.5072    0.0000   14.7255    1.3935    1.3984   10.5306     14 % 0.913196 1.000  1
   0   2   0  117.7530  342.1650 -342.1650    0.0000 -224.4120    9.2350    9.6723  -23.2015     15 % 0.183352 1.000  1
   2   2   0   56.7856   46.8962   46.8962    0.0000    9.8894    2.2347    2.2909    4.3169     16 % 0.230558 1.000  1
   4   2   0   71.1786  117.9090  117.9090    0.0000  -46.7308    3.2861    3.4488  -13.5499     17 % 0.334326 1.000  1
   6   2   0   65.6544   53.0105  -53.0105    0.0000   12.6439    2.4804    2.5463    4.9657     18 % 0.457678 1.000  1
   8   2   0   49.0275    1.8518   -1.8518    0.0000   47.1758    2.3925    2.4093   19.5810     19 % 0.588423 1.000  1
  14   2   0   18.6762    7.9001   -7.9001    0.0000   10.7761    1.4323    1.4378    7.4948     22 % 0.995504 1.000  1
   3   3   0   36.7219   11.0230  -11.0230    0.0000   25.6990    1.7469    1.7620   14.5848     24 % 0.345836 1.000  1
   5   3   0   65.0154   91.5687  -91.5687    0.0000  -26.5533    3.4546    3.5544   -7.4705     25 % 0.444701 1.000  1
   7   3   0   48.2618   39.1608   39.1608    0.0000    9.1010    1.8410    1.8892    4.8173     26 % 0.561242 1.000  1
   9   3   0   42.8696   35.3970   35.3970    0.0000    7.4726    1.9093    1.9468    3.8384     27 % 0.686516 1.000  1
  13   3   0   19.1937    5.6277    5.6277    0.0000   13.5661    1.4562    1.4611    9.2846     29 % 0.949296 1.000  1
   2   4   0   68.2986   81.1674  -81.1674    0.0000  -12.8688    3.0352    3.1316   -4.1093     30 % 0.392441 1.000  1
   4   4   0   62.5939   74.6794  -74.6794    0.0000  -12.0855    2.6121    2.7065   -4.4653     31 % 0.461115 1.000  1
   6   4   0   55.9258   74.5459   74.5459    0.0000  -18.6200    2.8806    2.9619   -6.2866     32 % 0.557066 1.000  1
   8   4   0   38.4513   30.0935  -30.0935    0.0000    8.3578    1.6801    1.7124    4.8808     33 % 0.668652 1.000  1
  10   4   0   30.4467   14.2945  -14.2945    0.0000   16.1522    1.3335    1.3501   11.9640     34 % 0.789269 1.000  1
  14   4   0   14.5568    0.2532    0.2532    0.0000   14.3036    1.5869    1.5891    9.0010     36 % 1.044931 1.000  1
   1   5   0   47.2515    6.3188   -6.3188    0.0000   40.9327    3.9163    3.9261   10.4258     37 % 0.463677 1.000  1
   3   5   0   32.5561   10.1519  -10.1519    0.0000   22.4042    1.7524    1.7644   12.6982     38 % 0.504058 1.000  1
   7   5   0   35.4203   10.9867  -10.9867    0.0000   24.4336    1.8986    1.9117   12.7810     40 % 0.670421 1.000  1
   9   5   0   33.1572   39.9927  -39.9927    0.0000   -6.8355    1.4597    1.5080   -4.5329     41 % 0.778316 1.000  1
  11   5   0   26.4518   35.3487   35.3487    0.0000   -8.8969    1.4139    1.4511   -6.1311     42 % 0.895079 1.000  1
  13   5   0   15.4143    2.5170   -2.5170    0.0000   12.8973    1.2716    1.2748   10.1169     43 % 1.017661 1.000  1
   0   6   0   47.5773   89.7384  -89.7384    0.0000  -42.1611    2.4129    2.5366  -16.6209     44 % 0.550055 1.000  1
   2   6   0   35.1411   20.6483   20.6483    0.0000   14.4929    3.3750    3.3853    4.2812     45 % 0.567538 1.000  1
   6   6   0   44.6889   36.4363  -36.4363    0.0000    8.2526    1.8908    1.9314    4.2728     47 % 0.691673 1.000  1
   8   6   0   28.4077    3.2798    3.2798    0.0000   25.1279    1.4485    1.4580   17.2339     48 % 0.784337 1.000  1
   3   7   0   19.1651    0.8876   -0.8876    0.0000   18.2775    2.1993    2.2021    8.3000     52 % 0.675116 1.000  1
   9   7   0   24.3228   17.0166   17.0166    0.0000    7.3062    1.2478    1.2633    5.7833     55 % 0.898601 1.000  1
  11   7   0   18.6011   23.6905  -23.6905    0.0000   -5.0894    1.1182    1.1399   -4.4648     56 % 1.001435 1.000  1
   0   8   0   39.7417   67.3828   67.3828    0.0000  -27.6411    2.1564    2.2373  -12.3547     57 % 0.733407 1.000  1
   8   8   0   19.0289   10.7369  -10.7369    0.0000    8.2921    1.2928    1.3004    6.3766     61 % 0.922231 1.000  1
  10   8   0   16.8523   11.8346  -11.8346    0.0000    5.0177    1.0740    1.0828    4.6342     62 % 1.013094 1.000  1
   1   9   0   22.1653    6.1759   -6.1759    0.0000   15.9894    0.9407    0.9507   16.8192     63 % 0.828037 1.000  1
   3   9   0   15.2643    8.6478   -8.6478    0.0000    6.6166    1.0285    1.0347    6.3945     64 % 0.851307 1.000  1
Refinement program                                                                                                 page=   5
structure :                                                                                                15:48:58 12-11-24 

   7   9   0   16.0593    3.8133   -3.8133    0.0000   12.2460    1.1177    1.1220   10.9144     66 % 0.959226 1.000  1
   9   9   0   17.3321   21.7997  -21.7997    0.0000   -4.4676    1.0847    1.1037   -4.0477     67 % 1.037509 1.000  1
   0  10   0   23.8516   36.8105  -36.8105    0.0000  -12.9589    1.4213    1.4592   -8.8806     68 % 0.916758 1.000  1
   6  10   0   18.2181   21.7173  -21.7173    0.0000   -3.4992    0.9633    0.9851   -3.5520     71 % 1.008115 1.000  1
   1  11   0   12.3976   16.7468   16.7468    0.0000   -4.3492    0.8711    0.8847   -4.9160     72 % 1.010853 1.000  1
   3  11   0    8.4380    2.0033    2.0033    0.0000    6.4347    0.8829    0.8844    7.2758     73 % 1.030001 1.000  1
   1   0   1   32.2242   17.8462   17.8462    0.0000   14.3780    1.2956    1.3170   10.9173     74 % 0.089754 1.000  1
   2   0   1  104.0230  238.7050  238.7050    0.0000 -134.6820    5.9891    6.3268  -21.2876     75 % 0.150699 1.000  1
   8   0   1   70.4862   58.3013   58.3013    0.0000   12.1849    2.7239    2.7950    4.3595     81 % 0.561956 1.000  1
   9   0   1   20.7990   25.5729  -25.5729    0.0000   -4.7739    1.2957    1.3179   -3.6222     82 % 0.631534 1.000  1
  11   0   1    8.3187    1.9910   -1.9910    0.0000    6.3277    1.8453    1.8459    3.4279     84*% 0.770860 1.000  1
  12   0   1   18.0610   24.3199  -24.3199    0.0000   -6.2589    1.1683    1.1896   -5.2613     85 % 0.840580 1.000  1
  14   0   1   15.3232   20.3205   20.3205    0.0000   -4.9973    0.9430    0.9616   -5.1969     87 % 0.980093 1.000  1
   1   1   1   81.3247  127.1000  127.1000    0.0000  -45.7758    3.6041    3.7798  -12.1107     89 % 0.128298 1.000  1
   2   1   1   96.5075  205.3300 -205.3300    0.0000 -108.8220    3.3775    3.8116  -28.5502     90 % 0.176393 1.000  1
   5   1   1   17.6777    8.8565    8.8565    0.0000    8.8212    1.5387    1.5437    5.7142     92 % 0.365642 1.000  1
   6   1   1   17.0880    2.9785    2.9785    0.0000   14.1096    0.7930    0.7994   17.6494     93 % 0.432928 1.000  1
   8   1   1   22.3719   15.2090  -15.2090    0.0000    7.1628    0.8917    0.9096    7.8750     95 % 0.569385 1.000  1
  12   1   1    5.6036    0.2120    0.2120    0.0000    5.3916    1.5972    1.5975    3.3749     99*% 0.845564 1.000  1
   2   2   1  103.4790  212.5240 -212.5240    0.0000 -109.0450    6.3554    6.6151  -16.4843    103 % 0.237335 1.000  1
   3   2   1   63.4933   51.7163  -51.7163    0.0000   11.7770    2.1152    2.1878    5.3829    104 % 0.284168 1.000  1
   4   2   1   95.9297  115.3160  115.3160    0.0000  -19.3861    2.8333    3.0366   -6.3841    105 % 0.339035 1.000  1
   5   2   1   55.3886   37.0628   37.0628    0.0000   18.3258    2.0131    2.0606    8.8933    106 % 0.398632 1.000  1
   6   2   1   28.6793    5.9578   -5.9578    0.0000   22.7215    1.0391    1.0533   21.5715    107 % 0.461129 1.000  1
   8   2   1   59.8782   53.4993  -53.4993    0.0000    6.3789    1.6625    1.7534    3.6380    109 % 0.591111 1.000  1
  10   2   1   24.2260   28.3874   28.3874    0.0000   -4.1614    0.9597    0.9972   -4.1732    111 % 0.724751 1.000  1
  11   2   1   15.8714   20.0302   20.0302    0.0000   -4.1588    0.8096    0.8311   -5.0043    112 % 0.792366 1.000  1
  13   2   1   20.2830   23.7772  -23.7772    0.0000   -3.4942    0.9170    0.9446   -3.6990    114 % 0.928607 1.000  1
  14   2   1   12.0665   14.9872  -14.9872    0.0000   -2.9207    0.9613    0.9716   -3.0061    115 % 0.997095 1.000  1
   2   3   1   93.1842  135.9540  135.9540    0.0000  -42.7698    8.2594    8.3510   -5.1215    117 % 0.313608 1.000  1
   5   3   1   21.6541    2.7502    2.7502    0.0000   18.9039    1.2423    1.2487   15.1384    120 % 0.448252 1.000  1
   6   3   1   25.7391    8.0115    8.0115    0.0000   17.7276    0.9557    0.9694   18.2864    121 % 0.504641 1.000  1
   8   3   1   19.5959   13.5784   13.5784    0.0000    6.0175    0.7706    0.7867    7.6493    123 % 0.625648 1.000  1
  12   3   1    8.8657    3.9708    3.9708    0.0000    4.8949    1.0264    1.0282    4.7606    127 % 0.884429 1.000  1
  13   3   1   21.2179   24.1030  -24.1030    0.0000   -2.8851    0.8436    0.8749   -3.2976    128 % 0.950965 1.000  1
   1   4   1   31.4929    1.8371    1.8371    0.0000   29.6557    1.0622    1.0777   27.5176    130 % 0.377528 1.000  1
   3   4   1   36.6101   32.3064  -32.3064    0.0000    4.3037    1.3248    1.3672    3.1478    132 % 0.426152 1.000  1
   6   4   1   19.3287   14.4233  -14.4233    0.0000    4.9054    0.8485    0.8638    5.6786    135 % 0.559905 1.000  1
   9   4   1   13.3978   18.5228  -18.5228    0.0000   -5.1250    0.7762    0.7946   -6.4496    138 % 0.730279 1.000  1
  11   4   1    7.1484    3.0599   -3.0599    0.0000    4.0885    1.1751    1.1761    3.4764    140 % 0.853637 1.000  1
  12   4   1   13.4536   19.1199  -19.1199    0.0000   -5.6663    0.8585    0.8760   -6.4682    141 % 0.917086 1.000  1
  14   4   1   12.0748   17.1392   17.1392    0.0000   -5.0644    1.1636    1.1740   -4.3137    143 % 1.046448 1.000  1
   4   5   1   22.6164   16.1606   16.1606    0.0000    6.4557    0.8865    0.9058    7.1275    147 % 0.539850 1.000  1
   5   5   1   20.3445   10.9534   10.9534    0.0000    9.3912    1.1846    1.1938    7.8669    148 % 0.579138 1.000  1
   6   5   1   14.6390    8.4614    8.4614    0.0000    6.1776    0.9837    0.9897    6.2418    149 % 0.623806 1.000  1
   8   5   1   16.1833   11.6267  -11.6267    0.0000    4.5566    0.8033    0.8143    5.5960    151 % 0.725194 1.000  1
  10   5   1    9.0222    5.4901    5.4901    0.0000    3.5321    0.9477    0.9502    3.7174    153 % 0.837710 1.000  1
  11   5   1    8.5615    3.8786   -3.8786    0.0000    4.6830    1.1446    1.1462    4.0858    154 % 0.896848 1.000  1
   1   6   1   24.4908    8.2245    8.2245    0.0000   16.2663    0.8922    0.9058   17.9579    157 % 0.557330 1.000  1
   3   6   1   19.6087    6.2597   -6.2597    0.0000   13.3489    1.3973    1.4029    9.5156    159 % 0.591350 1.000  1
   4   6   1   39.3345   45.5353   45.5353    0.0000   -6.2008    1.1822    1.2599   -4.9217    160 % 0.619587 1.000  1
   5   6   1   20.8327   11.4649   11.4649    0.0000    9.3678    0.7488    0.7642   12.2586    161 % 0.654103 1.000  1
Refinement program                                                                                                 page=   6
structure :                                                                                                15:48:58 12-11-24 

   6   6   1   16.3248    2.6087    2.6087    0.0000   13.7161    1.1761    1.1801   11.6230    162 % 0.693961 1.000  1
  10   6   1   13.8094   16.6184   16.6184    0.0000   -2.8090    0.7893    0.8049   -3.4900    166 % 0.891182 1.000  1
   1   7   1   21.8449   19.1734  -19.1734    0.0000    2.6715    0.8240    0.8482    3.1498    169 % 0.647977 1.000  1
   5   7   1   14.2338    3.0002    3.0002    0.0000   11.2336    0.7201    0.7252   15.4901    173 % 0.732877 1.000  1
   6   7   1   15.6908    6.6397    6.6397    0.0000    9.0511    0.6947    0.7027   12.8813    174 % 0.768661 1.000  1
   7   7   1   26.0634   31.8285  -31.8285    0.0000   -5.7651    0.8383    0.8905   -6.4740    175 % 0.808914 1.000  1
   1   8   1   12.1367    2.2894    2.2894    0.0000    9.8473    0.8404    0.8435   11.6737    180 % 0.738878 1.000  1
   2   8   1   30.8950   34.2396   34.2396    0.0000   -3.3446    0.9014    0.9605   -3.4822    181 % 0.748729 1.000  1
   5   8   1   10.1637    1.3680    1.3680    0.0000    8.7957    0.7478    0.7501   11.7253    184 % 0.814356 1.000  1
   6   8   1   12.4016    6.8234   -6.8234    0.0000    5.5782    0.7902    0.7954    7.0130    185 % 0.846704 1.000  1
   8   8   1   20.3273   23.9623   23.9623    0.0000   -3.6350    0.8904    0.9192   -3.9546    187 % 0.923948 1.000  1
   3   9   1   24.9038   30.1563  -30.1563    0.0000   -5.2525    0.9276    0.9704   -5.4127    192 % 0.853168 1.000  1
   5   9   1   10.0747    5.7139    5.7139    0.0000    4.3608    0.7395    0.7432    5.8674    194 % 0.897803 1.000  1
   6   9   1    8.0808    4.4847    4.4847    0.0000    3.5962    0.7672    0.7695    4.6732    195 % 0.927245 1.000  1
   7   9   1   15.3101   19.0710   19.0710    0.0000   -3.7609    0.7381    0.7595   -4.9519    196 % 0.960877 1.000  1
   9   9   1   10.5925   15.0413  -15.0413    0.0000   -4.4489    0.8261    0.8374   -5.3128    198 % 1.039037 1.000  1
   1  10   1    9.0774    1.0748   -1.0748    0.0000    8.0027    0.8538    0.8554    9.3553    199 % 0.921142 1.000  1
   2  10   1   16.7003   23.7843  -23.7843    0.0000   -7.0840    0.6766    0.7105   -9.9701    200 % 0.929062 1.000  1
   3  10   1    9.3968    2.7788    2.7788    0.0000    6.6180    0.9471    0.9490    6.9740    201 % 0.942114 1.000  1
   4  10   1   13.5904   18.3988   18.3988    0.0000   -4.8084    0.7468    0.7658   -6.2786    202 % 0.960090 1.000  1
   5  10   1    7.1134    2.5420    2.5420    0.0000    4.5714    0.9489    0.9500    4.8118    203 % 0.982718 1.000  1
   6  10   1    8.7636    3.9954    3.9954    0.0000    4.7681    0.8159    0.8181    5.8283    204 % 1.009687 1.000  1
   2  11   1   11.9624   16.5436   16.5436    0.0000   -4.5812    0.6270    0.6451   -7.1020    207 % 1.019632 1.000  1
   1   0   2   52.6564   30.2354   30.2354    0.0000   22.4210    5.4238    5.4380    4.1231    209 % 0.132549 1.000  1
   2   0   2   44.4646   34.8127  -34.8127    0.0000    9.6519    1.8554    1.8945    5.0946    210 % 0.179509 1.000  1
   6   0   2   50.0819   26.7986  -26.7986    0.0000   23.2833    2.2014    2.2311   10.4360    214 % 0.434207 1.000  1
   7   0   2   41.7528   20.7894  -20.7894    0.0000   20.9635    3.1734    3.1871    6.5776    215 % 0.502033 1.000  1
   8   0   2   24.9078   17.4806  -17.4806    0.0000    7.4272    1.1884    1.2055    6.1610    216 % 0.570358 1.000  1
   9   0   2   43.3578   50.3180   50.3180    0.0000   -6.9602    1.7840    1.8477   -3.7669    217 % 0.639022 1.000  1
  13   0   2    7.6551    2.9581    2.9581    0.0000    4.6970    1.5480    1.5488    3.0326    221*% 0.915536 1.000  1
   1   1   2  116.0330  228.1150  228.1150    0.0000 -112.0820    8.1382    8.3755  -13.3822    223 % 0.161163 1.000  1
   2   1   2   81.9707  106.8810 -106.8810    0.0000  -24.9106    3.9166    4.0405   -6.1652    224 % 0.201564 1.000  1
   3   1   2   33.5872    8.9145   -8.9145    0.0000   24.6727    1.1582    1.1766   20.9703    225 % 0.255052 1.000  1
   6   1   2   68.4449   76.9741   76.9741    0.0000   -8.5293    2.0345    2.1657   -3.9383    228 % 0.443779 1.000  1
   8   1   2   39.2518   30.4355  -30.4355    0.0000    8.8162    1.3299    1.3717    6.4270    230 % 0.577679 1.000  1
   9   1   2   15.2053    8.7826    8.7826    0.0000    6.4226    0.9635    0.9701    6.6204    231 % 0.645564 1.000  1
  13   1   2   10.6066    5.9228    5.9228    0.0000    4.6838    0.9805    0.9836    4.7618    235 % 0.920115 1.000  1
  14   1   2    9.9649    5.1497    5.1497    0.0000    4.8153    1.1390    1.1412    4.2194    236 % 0.989191 1.000  1
   1   2   2   96.5267  140.1740 -140.1740    0.0000  -43.6475    7.9237    8.0253   -5.4387    237 % 0.226246 1.000  1
   2   2   2   72.2558   25.8115  -25.8115    0.0000   46.4443    2.3147    2.3614   19.6681    238 % 0.256596 1.000  1
   3   2   2   33.6259   19.0766  -19.0766    0.0000   14.5493    1.7829    1.8001    8.0823    239 % 0.300441 1.000  1
   4   2   2   87.8129   53.9600  -53.9600    0.0000   33.8528    3.6931    3.7537    9.0186    240 % 0.352786 1.000  1
   5   2   2   80.9580   95.3737   95.3737    0.0000  -14.4157    2.6038    2.7577   -5.2275    241 % 0.410391 1.000  1
   6   2   2   41.5861   48.1459   48.1459    0.0000   -6.5599    1.5366    1.6041   -4.0894    242 % 0.471331 1.000  1
   7   2   2   32.8238   25.7427  -25.7427    0.0000    7.0811    1.4959    1.5224    4.6513    243 % 0.534467 1.000  1
   8   2   2   17.1581    5.1767   -5.1767    0.0000   11.9814    0.7023    0.7105   16.8632    244 % 0.599104 1.000  1
   1   3   2   81.3099  105.5360 -105.5360    0.0000  -24.2263    5.5922    5.6776   -4.2670    252 % 0.305302 1.000  1
   3   3   2   28.1532    1.7345   -1.7345    0.0000   26.4186    1.7778    1.7852   14.7983    254 % 0.363713 1.000  1
   8   3   2   28.5815   15.0716   15.0716    0.0000   13.5099    1.1056    1.1246   12.0129    259 % 0.633205 1.000  1
   9   3   2   14.6458   11.8328  -11.8328    0.0000    2.8130    0.8876    0.8969    3.1365    260 % 0.695693 1.000  1
  12   3   2   13.0843   15.9630  -15.9630    0.0000   -2.8786    0.8483    0.8616   -3.3410    263 % 0.889791 1.000  1
  13   3   2    8.8938    4.6894   -4.6894    0.0000    4.2044    1.1862    1.1879    3.5392    264 % 0.955953 1.000  1
Refinement program                                                                                                 page=   7
structure :                                                                                                15:48:58 12-11-24 

   0   4   2   43.1937   30.2486  -30.2486    0.0000   12.9452    2.4737    2.4985    5.1811    266 % 0.383609 1.000  1
   1   4   2   34.9986   13.8659   13.8659    0.0000   21.1326    1.8087    1.8234   11.5896    267 % 0.389924 1.000  1
   2   4   2   34.5572    8.9616   -8.9616    0.0000   25.5956    1.4527    1.4681   17.4342    268 % 0.408283 1.000  1
   3   4   2   42.7071   35.5888   35.5888    0.0000    7.1184    1.4377    1.4874    4.7859    269 % 0.437171 1.000  1
   4   4   2   32.6833   36.6508   36.6508    0.0000   -3.9675    1.0112    1.0713   -3.7034    270 % 0.474670 1.000  1
   6   4   2   30.0466   21.8697  -21.8697    0.0000    8.1769    1.1066    1.1343    7.2090    272 % 0.568337 1.000  1
   7   4   2   30.8788    8.5285   -8.5285    0.0000   22.3503    1.6646    1.6755   13.3392    273 % 0.621698 1.000  1
   8   4   2   20.6809   11.6162  -11.6162    0.0000    9.0647    1.0251    1.0364    8.7465    274 % 0.678070 1.000  1
   9   4   2   29.3377   35.8091   35.8091    0.0000   -6.4714    1.0890    1.1403   -5.6754    275 % 0.736763 1.000  1
  13   4   2    7.2664    2.7624    2.7624    0.0000    4.5040    1.1835    1.1845    3.8025    279 % 0.986244 1.000  1
   3   5   2   26.1935    3.4103   -3.4103    0.0000   22.7832    0.9888    1.0007   22.7677    283 % 0.516487 1.000  1
   4   5   2   30.5352   25.0163  -25.0163    0.0000    5.5189    1.5883    1.6111    3.4256    284 % 0.548591 1.000  1
   8   5   2   28.5149   23.8955  -23.8955    0.0000    4.6194    1.4712    1.4931    3.0938    288 % 0.731724 1.000  1
   9   5   2   14.3073    3.3312    3.3312    0.0000   10.9762    0.8737    0.8780   12.5014    289 % 0.786423 1.000  1
  12   5   2    9.0056   13.1163   13.1163    0.0000   -4.1108    1.0494    1.0561   -3.8925    292 % 0.962393 1.000  1
   1   6   2   34.7390   41.2147  -41.2147    0.0000   -6.4757    1.1730    1.2367   -5.2362    295 % 0.565800 1.000  1
   2   6   2   18.7083    9.7474   -9.7474    0.0000    8.9608    0.9514    0.9609    9.3258    296 % 0.578605 1.000  1
   3   6   2   18.5715   10.2354  -10.2354    0.0000    8.3361    0.9638    0.9734    8.5641    297 % 0.599339 1.000  1
   4   6   2   31.0193   24.1110  -24.1110    0.0000    6.9083    1.0332    1.0670    6.4749    298 % 0.627217 1.000  1
   5   6   2   36.2077   41.2278   41.2278    0.0000   -5.0200    1.3409    1.3982   -3.5903    299 % 0.661335 1.000  1
   7   6   2   16.4833   12.1558  -12.1558    0.0000    4.3276    0.8342    0.8454    5.1188    301 % 0.744713 1.000  1
   8   6   2   12.1202    0.2397    0.2397    0.0000   11.8805    0.8581    0.8609   13.7998    302 % 0.792382 1.000  1
   3   7   2   15.5885    3.8251   -3.8251    0.0000   11.7634    0.9141    0.9191   12.7990    310 % 0.684446 1.000  1
   4   7   2   38.8934   17.7841   17.7841    0.0000   21.1093    2.3243    2.3396    9.0225    311 % 0.708984 1.000  1
   6   7   2   21.0618   24.0858  -24.0858    0.0000   -3.0240    0.7549    0.7895   -3.8301    313 % 0.774825 1.000  1
   7   7   2   17.7313   13.3920  -13.3920    0.0000    4.3394    1.1449    1.1546    3.7583    314 % 0.814773 1.000  1
   8   7   2   14.2969    3.2324    3.2324    0.0000   11.0644    0.7764    0.7812   14.1631    315 % 0.858561 1.000  1
  10   7   2   13.6931   17.8474   17.8474    0.0000   -4.1543    0.8581    0.8740   -4.7534    317 % 0.955499 1.000  1
   0   8   2   19.9625   16.4751  -16.4751    0.0000    3.4873    1.1446    1.1583    3.0108    319 % 0.742004 1.000  1
   1   8   2   17.6579   13.8019   13.8019    0.0000    3.8560    0.6937    0.7102    5.4295    320 % 0.745288 1.000  1
   2   8   2   10.6066    1.8806    1.8806    0.0000    8.7260    0.8297    0.8321   10.4871    321 % 0.755055 1.000  1
   3   8   2   17.9805   11.3945   11.3945    0.0000    6.5860    1.0539    1.0631    6.1951    322 % 0.771059 1.000  1
   6   8   2   19.8066   14.0265  -14.0265    0.0000    5.7801    1.2395    1.2500    4.6240    325 % 0.852303 1.000  1
   7   8   2   13.0958    1.8279    1.8279    0.0000   11.2679    0.8400    0.8435   13.3587    326 % 0.888776 1.000  1
   8   8   2    9.2304    4.6874   -4.6874    0.0000    4.5430    0.9696    0.9718    4.6746    327 % 0.929082 1.000  1
   9   8   2   12.3167   16.4882   16.4882    0.0000   -4.1715    0.7023    0.7186   -5.8049    328 % 0.972746 1.000  1
  10   8   2   14.0464   17.6099   17.6099    0.0000   -3.5636    0.9647    0.9787   -3.6412    329 % 1.019335 1.000  1
   0   9   2   29.8446   38.0371   38.0371    0.0000   -8.1925    1.2699    1.3186   -6.2128    330 % 0.832734 1.000  1
   1   9   2   22.3517   28.6413   28.6413    0.0000   -6.2896    0.7628    0.8082   -7.7821    331 % 0.835662 1.000  1
   3   9   2   13.9499    0.5784   -0.5784    0.0000   13.3715    0.8889    0.8925   14.9812    333 % 0.858725 1.000  1
   5   9   2   18.5607   22.0421  -22.0421    0.0000   -3.4814    0.9321    0.9553   -3.6442    335 % 0.903086 1.000  1
   6   9   2   20.4304   25.5859   25.5859    0.0000   -5.1555    0.9080    0.9391   -5.4897    336 % 0.932361 1.000  1
   7   9   2   12.8374   15.4632   15.4632    0.0000   -2.6258    0.7167    0.7315   -3.5898    337 % 0.965815 1.000  1
   9   9   2    7.2319    1.3651    1.3651    0.0000    5.8668    1.0924    1.0932    5.3664    339 % 1.043604 1.000  1
   1  10   2   10.3344   12.7209  -12.7209    0.0000   -2.3865    0.6967    0.7069   -3.3759    341 % 0.926291 1.000  1
   2  10   2    9.0000    3.1907   -3.1907    0.0000    5.8093    0.7833    0.7855    7.3958    342 % 0.934168 1.000  1
   3  10   2    9.4128    6.0112   -6.0112    0.0000    3.4015    0.8712    0.8742    3.8909    343 % 0.947150 1.000  1
   4  10   2   15.0067   11.0446  -11.0446    0.0000    3.9620    1.0495    1.0570    3.7485    344 % 0.965032 1.000  1
   7  10   2    7.9057    4.3684   -4.3684    0.0000    3.5373    1.0182    1.0199    3.4683    347 % 1.045219 1.000  1
   1  11   2    9.9298   13.0557  -13.0557    0.0000   -3.1260    0.6596    0.6706   -4.6611    349 % 1.017108 1.000  1
   3  11   2    6.9210    2.0474   -2.0474    0.0000    4.8736    0.9536    0.9546    5.1054    351 % 1.036140 1.000  1
   3   0   3  113.7000  180.1780  180.1780    0.0000  -66.4781    6.7722    6.9612   -9.5499    352 % 0.269263 1.000  1
Refinement program                                                                                                 page=   8
structure :                                                                                                15:48:58 12-11-24 

   5   0   3   38.7840   51.5405  -51.5405    0.0000  -12.7565    1.7559    1.8194   -7.0113    354 % 0.388148 1.000  1
   6   0   3   27.3441   18.2712   18.2712    0.0000    9.0730    1.3129    1.3307    6.8180    355 % 0.452096 1.000  1
   7   0   3   49.9189   61.9765  -61.9765    0.0000  -12.0575    2.1475    2.2250   -5.4190    356 % 0.517583 1.000  1
   8   0   3   43.2886   14.7888  -14.7888    0.0000   28.4998    2.1357    2.1536   13.2334    357 % 0.584092 1.000  1
  10   0   3   18.5849    6.5869    6.5869    0.0000   11.9980    2.0904    2.0938    5.7302    359 % 0.719037 1.000  1
  11   0   3   16.1090    3.1005    3.1005    0.0000   13.0085    1.1608    1.1648   11.1677    360 % 0.787143 1.000  1
  12   0   3   11.8996    2.5077    2.5077    0.0000    9.3919    1.2353    1.2374    7.5899    361 % 0.855537 1.000  1
  14   0   3   12.1861    6.7276   -6.7276    0.0000    5.4584    1.1078    1.1114    4.9113    363 % 0.992950 1.000  1
   2   1   3  107.6150  184.7520  184.7520    0.0000  -77.1369    9.7389    9.8746   -7.8117    365 % 0.237663 1.000  1
   4   1   3   60.6811   44.7660  -44.7660    0.0000   15.9151    2.0764    2.1373    7.4465    367 % 0.339265 1.000  1
   5   1   3   64.0023   54.5996  -54.5996    0.0000    9.4028    2.0476    2.1279    4.4188    368 % 0.398827 1.000  1
   6   1   3   28.3355   33.9734  -33.9734    0.0000   -5.6379    0.8946    0.9508   -5.9294    369 % 0.461298 1.000  1
   7   1   3   36.7519    8.9103   -8.9103    0.0000   27.8416    3.0461    3.0543    9.1154    370 % 0.525640 1.000  1
   9   1   3   31.3863   21.9065   21.9065    0.0000    9.4798    1.6982    1.7172    5.5206    372 % 0.657730 1.000  1
  11   1   3   13.7695    3.5985   -3.5985    0.0000   10.1710    1.0313    1.0347    9.8295    374 % 0.792464 1.000  1
  13   1   3    9.2520    4.1461   -4.1461    0.0000    5.1060    1.0971    1.0989    4.6465    376 % 0.928691 1.000  1
  14   1   3   17.0235   21.4850   21.4850    0.0000   -4.4615    0.8782    0.9009   -4.9521    377 % 0.997173 1.000  1
   2   2   3   41.5945    6.9590   -6.9590    0.0000   34.6354    2.4859    2.4981   13.8646    379 % 0.285827 1.000  1
   3   2   3  116.2030  143.0400 -143.0400    0.0000  -26.8374    7.2675    7.3912   -3.6310    380 % 0.325762 1.000  1
   7   2   3   51.6788   56.4808   56.4808    0.0000   -4.8019    1.4706    1.5698   -3.0589    384 % 0.549100 1.000  1
   8   2   3   39.3141   14.7139   14.7139    0.0000   24.6002    1.4193    1.4424   17.0552    385 % 0.612194 1.000  1
   9   2   3   46.0706   37.4123  -37.4123    0.0000    8.6583    1.5227    1.5756    5.4952    386 % 0.676626 1.000  1
  10   2   3   21.4593   12.3846   12.3846    0.0000    9.0746    0.9530    0.9663    9.3912    387 % 0.742046 1.000  1
  11   2   3   18.8255    3.2280   -3.2280    0.0000   15.5975    0.9163    0.9231   16.8967    388 % 0.808215 1.000  1
   1   3   3   44.1565   27.4570   27.4570    0.0000   16.6996    2.9033    2.9231    5.7130    392 % 0.330250 1.000  1
   2   3   3   89.3085  120.3330 -120.3330    0.0000  -31.0250    5.8152    5.9202   -5.2406    393 % 0.351737 1.000  1
   4   3   3   40.7345   36.4727   36.4727    0.0000    4.2618    1.3662    1.4179    3.0057    395 % 0.427008 1.000  1
   6   3   3   23.1366   27.7513   27.7513    0.0000   -4.6148    1.4760    1.4993   -3.0780    397 % 0.529180 1.000  1
   7   3   3   37.3925    2.5880    2.5880    0.0000   34.8045    1.1994    1.2189   28.5542    398 % 0.586117 1.000  1
  10   3   3   22.5278   15.0734   15.0734    0.0000    7.4544    0.8989    0.9166    8.1330    401 % 0.769841 1.000  1
  11   3   3   16.2296    8.5919    8.5919    0.0000    7.6377    0.8595    0.8675    8.8045    402 % 0.833807 1.000  1
  13   3   3   11.3181    0.0814    0.0814    0.0000   11.2367    1.0426    1.0446   10.7567    404 % 0.964211 1.000  1
  14   3   3   15.2938   19.9132  -19.9132    0.0000   -4.6195    0.8598    0.8795   -5.2523    405 % 1.030335 1.000  1
   5   4   3   26.9704   29.7643  -29.7643    0.0000   -2.7940    0.8843    0.9302   -3.0036    410 % 0.533976 1.000  1
   6   4   3   19.1494   14.2637   14.2637    0.0000    4.8857    0.7885    0.8047    6.0714    411 % 0.582119 1.000  1
   8   4   3   33.0182   12.0654  -12.0654    0.0000   20.9528    1.8762    1.8885   11.0951    413 % 0.689663 1.000  1
  10   4   3   16.6042    3.9587    3.9587    0.0000   12.6455    1.1624    1.1667   10.8382    415 % 0.807147 1.000  1
  11   4   3   13.8384    2.5273    2.5273    0.0000   11.3111    0.9683    0.9718   11.6389    416 % 0.868370 1.000  1
  12   4   3   12.2474    3.8995    3.8995    0.0000    8.3480    0.8492    0.8527    9.7902    417 % 0.930814 1.000  1
  13   4   3   13.6785   17.9919  -17.9919    0.0000   -4.3135    0.8992    0.9146   -4.7165    418 % 0.994250 1.000  1
   1   5   3   19.3623    3.1089   -3.1089    0.0000   16.2534    1.0226    1.0290   15.7952    419 % 0.493494 1.000  1
   2   5   3   57.9862   70.4749   70.4749    0.0000  -12.4887    2.3963    2.4870   -5.0216    420 % 0.508124 1.000  1
   3   5   3   28.6862   18.4862   18.4862    0.0000   10.2001    1.4815    1.4984    6.8073    421 % 0.531615 1.000  1
   4   5   3   31.1705   27.2456  -27.2456    0.0000    3.9249    1.1646    1.1992    3.2730    422 % 0.562856 1.000  1
   5   5   3   21.8609   14.9434  -14.9434    0.0000    6.9175    1.2374    1.2498    5.5351    423 % 0.600641 1.000  1
   6   5   3   26.6308   20.8293  -20.8293    0.0000    5.8015    1.0101    1.0358    5.6010    424 % 0.643819 1.000  1
   7   5   3   34.0690    9.4600   -9.4600    0.0000   24.6090    1.7641    1.7767   13.8512    425 % 0.691378 1.000  1
   9   5   3   18.0914   12.4511   12.4511    0.0000    5.6403    0.9093    0.9209    6.1249    427 % 0.796440 1.000  1
  10   5   3   15.6269   11.8993  -11.8993    0.0000    3.7276    0.8223    0.8329    4.4754    428 % 0.852717 1.000  1
  11   5   3   10.7331    1.0522    1.0522    0.0000    9.6810    0.9596    0.9617   10.0667    429 % 0.910882 1.000  1
  12   5   3   14.1527   17.7327  -17.7327    0.0000   -3.5800    0.8762    0.8918   -4.0144    430 % 0.970595 1.000  1
  13   5   3    9.7928    5.9225   -5.9225    0.0000    3.8704    1.0058    1.0086    3.8375    431 % 1.031588 1.000  1
Refinement program                                                                                                 page=   9
structure :                                                                                                15:48:58 12-11-24 

   1   6   3   30.9742   25.5079   25.5079    0.0000    5.4662    1.5013    1.5261    3.5817    432 % 0.579642 1.000  1
   2   6   3   26.1247    4.3976    4.3976    0.0000   21.7271    1.2268    1.2366   17.5705    433 % 0.592148 1.000  1
   3   6   3   49.9330   57.5035  -57.5035    0.0000   -7.5706    2.0097    2.0838   -3.6330    434 % 0.612424 1.000  1
   4   6   3   25.8283   18.5921   18.5921    0.0000    7.2362    1.0938    1.1143    6.4941    435 % 0.639732 1.000  1
   6   6   3   22.1292   25.7644  -25.7644    0.0000   -3.6353    0.8744    0.9084   -4.0019    437 % 0.712005 1.000  1
   7   6   3   25.3200   31.3535   31.3535    0.0000   -6.0336    0.8709    0.9194   -6.5625    438 % 0.755283 1.000  1
   8   6   3   18.8229   10.0168   10.0168    0.0000    8.8061    1.9843    1.9889    4.4275    439 % 0.802324 1.000  1
  10   6   3   14.8728    5.3349    5.3349    0.0000    9.5379    0.8270    0.8326   11.4556    441 % 0.905304 1.000  1
  11   6   3   12.2841    2.1409   -2.1409    0.0000   10.1433    0.9077    0.9106   11.1390    442 % 0.960289 1.000  1
   1   7   3   20.7340   13.8544   13.8544    0.0000    6.8796    1.3577    1.3676    5.0303    444 % 0.667265 1.000  1
   2   7   3   33.8526   43.0721  -43.0721    0.0000   -9.2195    1.3559    1.4143   -6.5187    445 % 0.678157 1.000  1
   6   7   3   18.4228   14.6906   14.6906    0.0000    3.7322    0.8251    0.8405    4.4405    449 % 0.784990 1.000  1
   7   7   3   16.0748    0.4232    0.4232    0.0000   15.6516    1.3935    1.3966   11.2072    450 % 0.824446 1.000  1
   8   7   3   23.9687   27.5166  -27.5166    0.0000   -3.5479    0.9763    1.0113   -3.5082    451 % 0.867746 1.000  1
  10   7   3   12.8452    9.0099    9.0099    0.0000    3.8353    0.8953    0.9013    4.2551    453 % 0.963760 1.000  1
   1   8   3   21.6610   18.1458  -18.1458    0.0000    3.5152    1.0018    1.0204    3.4450    455 % 0.755851 1.000  1
   2   8   3   15.4758   12.0503  -12.0503    0.0000    3.4255    0.9725    0.9815    3.4899    456 % 0.765483 1.000  1
   3   8   3   29.4567   37.5358   37.5358    0.0000   -8.0790    1.3172    1.3630   -5.9273    457 % 0.781273 1.000  1
   4   8   3   11.5974    1.4814    1.4814    0.0000   10.1160    1.0649    1.0671    9.4802    458 % 0.802858 1.000  1
   6   8   3   16.2265    9.4315    9.4315    0.0000    6.7950    0.8720    0.8804    7.7179    460 % 0.861555 1.000  1
   7   8   3   17.6380   21.6876  -21.6876    0.0000   -4.0496    1.1027    1.1215   -3.6109    461 % 0.897651 1.000  1
   8   8   3   15.3981    7.5614   -7.5614    0.0000    7.8367    0.7956    0.8029    9.7607    462 % 0.937576 1.000  1
   9   8   3   15.1822   18.7927   18.7927    0.0000   -3.6105    0.9090    0.9260   -3.8991    463 % 0.980862 1.000  1
  10   8   3    7.5631    0.6375    0.6375    0.0000    6.9256    1.0379    1.0389    6.6665    464 % 1.027083 1.000  1
   1   9   3   11.6017    2.4761   -2.4761    0.0000    9.1256    0.7068    0.7102   12.8485    465 % 0.845095 1.000  1
   2   9   3   21.4266   26.9871   26.9871    0.0000   -5.5605    0.9077    0.9423   -5.9012    466 % 0.853721 1.000  1
   3   9   3   11.5974    7.0292    7.0292    0.0000    4.5682    0.9571    0.9612    4.7528    467 % 0.867908 1.000  1
   5   9   3    8.9107    3.6507   -3.6507    0.0000    5.2599    1.2120    1.2135    4.3345    469 % 0.911822 1.000  1
   7   9   3   17.3983    5.5376   -5.5376    0.0000   11.8607    0.9685    0.9747   12.1682    471 % 0.973989 1.000  1
   8   9   3   13.9678   20.1016   20.1016    0.0000   -6.1338    0.8269    0.8469   -7.2428    472 % 1.010903 1.000  1
   2  10   3   10.9590    4.3501    4.3501    0.0000    6.6089    0.8532    0.8563    7.7184    474 % 0.942616 1.000  1
   3  10   3   15.4693   24.7871  -24.7871    0.0000   -9.3178    0.8953    0.9222  -10.1034    475 % 0.955483 1.000  1
   4  10   3    7.0852    2.3064    2.3064    0.0000    4.7788    1.3761    1.3768    3.4708    476*% 0.973212 1.000  1
   1  11   3    9.0111    6.6692    6.6692    0.0000    2.3419    0.7158    0.7197    3.2539    479 % 1.024873 1.000  1
   2  11   3   11.0680   17.6247  -17.6247    0.0000   -6.5567    0.7544    0.7707   -8.5077    480 % 1.031997 1.000  1
   3  11   3   11.3181   15.3205  -15.3205    0.0000   -4.0023    0.9145    0.9253   -4.3255    481 % 1.043763 1.000  1
   4   0   4   20.5743   25.5093   25.5093    0.0000   -4.9351    1.1495    1.1742   -4.2028    484 % 0.359018 1.000  1
   5   0   4  106.2760  128.3820  128.3820    0.0000  -22.1058    4.9531    5.0999   -4.3346    485 % 0.415760 1.000  1
   6   0   4   35.1667    9.9364   -9.9364    0.0000   25.2303    1.7943    1.8076   13.9581    486 % 0.476013 1.000  1
   9   0   4   24.5866    1.2285   -1.2285    0.0000   23.3581    1.5557    1.5622   14.9518    489 % 0.668133 1.000  1
  10   0   4   23.3987    5.2350   -5.2350    0.0000   18.1637    1.2351    1.2432   14.6103    490 % 0.734311 1.000  1
  12   0   4   17.5157    1.3067   -1.3067    0.0000   16.2090    1.4016    1.4053   11.5343    492 % 0.868413 1.000  1
  13   0   4   14.6595    9.2835   -9.2835    0.0000    5.3759    1.4223    1.4268    3.7678    493 % 0.936088 1.000  1
  14   0   4   13.1415    2.5567    2.5567    0.0000   10.5849    1.3773    1.3796    7.6726    494 % 1.004066 1.000  1
   2   1   4   43.3463   13.6925  -13.6925    0.0000   29.6538    2.5239    2.5387   11.6807    495 % 0.280502 1.000  1
   3   1   4   29.5330   22.8404  -22.8404    0.0000    6.6927    1.4391    1.4611    4.5806    496 % 0.321100 1.000  1
   4   1   4   78.8556  101.5960  101.5960    0.0000  -22.7401    2.8609    3.0133   -7.5465    497 % 0.370538 1.000  1
   5   1   4   28.0196    7.6256   -7.6256    0.0000   20.3941    1.3758    1.3867   14.7069    498 % 0.425748 1.000  1
   6   1   4   48.9326   39.1588  -39.1588    0.0000    9.7739    1.8168    1.8662    5.2373    499 % 0.484761 1.000  1
   7   1   4   18.6574    8.4129    8.4129    0.0000   10.2445    1.4043    1.4101    7.2653    500 % 0.546347 1.000  1
   8   1   4   25.1496   16.6702  -16.6702    0.0000    8.4793    0.8370    0.8603    9.8559    501 % 0.609726 1.000  1
   9   1   4   23.3345    6.2221    6.2221    0.0000   17.1124    1.6992    1.7053   10.0349    502 % 0.674394 1.000  1
Refinement program                                                                                                 page=  10
structure :                                                                                                15:48:58 12-11-24 

  11   1   4   22.8954    5.4773   -5.4773    0.0000   17.4181    0.9565    0.9667   18.0191    504 % 0.806348 1.000  1
  13   1   4   12.4820    0.2050   -0.2050    0.0000   12.2770    0.9253    0.9281   13.2275    506 % 0.940566 1.000  1
   2   2   4   81.1036   24.2327   24.2327    0.0000   56.8709    4.1065    4.1378   13.7442    508 % 0.322327 1.000  1
   3   2   4   26.3989   14.9014  -14.9014    0.0000   11.4974    1.1819    1.1979    9.5984    509 % 0.358216 1.000  1
   4   2   4   34.3438   21.7923  -21.7923    0.0000   12.5515    1.1516    1.1820   10.6188    510 % 0.403127 1.000  1
   6   2   4   23.5924   12.1508  -12.1508    0.0000   11.4416    1.0491    1.0625   10.7684    512 % 0.510104 1.000  1
   8   2   4   17.4986   10.5635   10.5635    0.0000    6.9351    0.7601    0.7716    8.9881    514 % 0.630063 1.000  1
  10   2   4   20.5305    4.8073   -4.8073    0.0000   15.7231    1.4369    1.4423   10.9014    516 % 0.756856 1.000  1
  11   2   4   26.6496   31.0581  -31.0581    0.0000   -4.4085    1.0676    1.1080   -3.9788    517 % 0.821833 1.000  1
  12   2   4   17.8298    1.4943    1.4943    0.0000   16.3355    0.8890    0.8950   18.2522    518 % 0.887558 1.000  1
  13   2   4   11.9917    4.6062    4.6062    0.0000    7.3854    1.0632    1.0662    6.9272    519 % 0.953875 1.000  1
  14   2   4    9.6385    1.6749    1.6749    0.0000    7.9636    1.4940    1.4951    5.3264    520 % 1.020669 1.000  1
   1   3   4   28.4482    1.7435   -1.7435    0.0000   26.7047    1.7769    1.7845   14.9644    521 % 0.362302 1.000  1
   2   3   4   25.2111   11.4562  -11.4562    0.0000   13.7550    1.5965    1.6059    8.5654    522 % 0.381991 1.000  1
   3   3   4   24.9018   20.0959   20.0959    0.0000    4.8059    1.0983    1.1198    4.2919    523 % 0.412723 1.000  1
   5   3   4   29.9366    9.3764    9.3764    0.0000   20.5602    2.1028    2.1113    9.7383    525 % 0.498494 1.000  1
   6   3   4   48.9990   43.4234   43.4234    0.0000    5.5756    1.5388    1.6043    3.4755    526 % 0.549753 1.000  1
   7   3   4   28.0589   12.5099  -12.5099    0.0000   15.5489    1.7232    1.7338    8.9683    527 % 0.604757 1.000  1
   8   3   4   31.3895    5.8120    5.8120    0.0000   25.5774    1.5037    1.5153   16.8793    528 % 0.662572 1.000  1
   9   3   4   21.6587    1.3198   -1.3198    0.0000   20.3389    1.0158    1.0235   19.8722    529 % 0.722525 1.000  1
  11   3   4   23.8307    3.7206    3.7206    0.0000   20.1100    0.9840    0.9941   20.2301    531 % 0.847014 1.000  1
  12   3   4   17.4270   21.5751   21.5751    0.0000   -4.1481    0.9726    0.9936   -4.1750    532 % 0.910923 1.000  1
  13   3   4   10.6724    0.5353   -0.5353    0.0000   10.1371    0.8995    0.9016   11.2430    533 % 0.975654 1.000  1
   1   4   4   93.7129  118.9590 -118.9590    0.0000  -25.2458    4.8296    4.9560   -5.0940    535 % 0.435998 1.000  1
   2   4   4   27.9482   10.2125   10.2125    0.0000   17.7356    1.7407    1.7502   10.1336    536 % 0.452491 1.000  1
   3   4   4   42.6099   26.2716   26.2716    0.0000   16.3382    1.8517    1.8802    8.6895    537 % 0.478719 1.000  1
   4   4   4   29.8262   13.9025   13.9025    0.0000   15.9237    1.1047    1.1238   14.1692    538 % 0.513191 1.000  1
   6   4   4   23.1257    6.2926   -6.2926    0.0000   16.8331    1.6951    1.7011    9.8954    540 % 0.600883 1.000  1
   7   4   4   50.4698   58.8178  -58.8178    0.0000   -8.3480    1.5326    1.6323   -5.1143    541 % 0.651584 1.000  1
   8   4   4   14.2583    6.1400    6.1400    0.0000    8.1183    1.2168    1.2206    6.6509    542 % 0.705573 1.000  1
   9   4   4   22.7969    3.1196   -3.1196    0.0000   19.6773    0.9497    0.9591   20.5164    543 % 0.762151 1.000  1
  10   4   4   12.9923    3.0173   -3.0173    0.0000    9.9750    2.1667    2.1681    4.6008    544*% 0.820782 1.000  1
  12   4   4   17.0206    1.1450   -1.1450    0.0000   15.8755    1.2044    1.2085   13.1370    546 % 0.942663 1.000  1
  13   4   4   14.6082    7.5116   -7.5116    0.0000    7.0966    1.0542    1.0593    6.6991    547 % 1.005351 1.000  1
   1   5   4   33.6942   13.0180  -13.0180    0.0000   20.6762    1.8386    1.8519   11.1648    549 % 0.515494 1.000  1
   2   5   4   28.9050    7.9885   -7.9885    0.0000   20.9165    1.3890    1.4005   14.9346    550 % 0.529517 1.000  1
   3   5   4   18.5876    5.1163   -5.1163    0.0000   13.4713    1.2105    1.2159   11.0788    551 % 0.552098 1.000  1
   5   5   4   20.1271    2.0516   -2.0516    0.0000   18.0755    4.7995    4.8009    3.7650    553*% 0.618844 1.000  1
   7   5   4   21.0143    0.7597    0.7597    0.0000   20.2546    1.3229    1.3285   15.2465    555 % 0.707250 1.000  1
   8   5   4   21.8472   17.0622  -17.0622    0.0000    4.7850    0.8376    0.8585    5.5739    556 % 0.757280 1.000  1
   9   5   4   15.7766    6.7421    6.7421    0.0000    9.0345    0.8906    0.8969   10.0731    557 % 0.810255 1.000  1
  11   5   4   16.2481    4.8178   -4.8178    0.0000   11.4303    0.8770    0.8829   12.9462    559 % 0.922986 1.000  1
  12   5   4   15.4402   18.4263  -18.4263    0.0000   -2.9860    0.7966    0.8156   -3.6612    560 % 0.981964 1.000  1
  13   5   4    9.6850    0.6281   -0.6281    0.0000    9.0569    1.1667    1.1681    7.7536    561 % 1.042292 1.000  1
   0   6   4   20.1494    8.3975    8.3975    0.0000   11.7519    1.5162    1.5222    7.7205    562 % 0.594389 1.000  1
   2   6   4   15.9437    5.0001    5.0001    0.0000   10.9436    1.5994    1.6025    6.8288    564 % 0.610604 1.000  1
   3   6   4   24.1764    2.9214   -2.9214    0.0000   21.2550    1.1499    1.1586   18.3460    565 % 0.630286 1.000  1
   4   6   4   12.6807    8.2391   -8.2391    0.0000    4.4416    1.0725    1.0771    4.1237    566 % 0.656852 1.000  1
   6   6   4   15.9531    2.6633   -2.6633    0.0000   13.2897    0.8650    0.8702   15.2720    568 % 0.727426 1.000  1
   8   6   4   11.7941    3.9454    3.9454    0.0000    7.8486    0.8776    0.8808    8.9109    570 % 0.816041 1.000  1
  10   6   4   13.4981    2.4265   -2.4265    0.0000   11.0717    2.0818    2.0833    5.3144    572 % 0.917482 1.000  1
  12   6   4   10.1292    1.0924    1.0924    0.0000    9.0367    1.1847    1.1862    7.6184    574 % 1.027960 1.000  1
Refinement program                                                                                                 page=  11
structure :                                                                                                15:48:58 12-11-24 

   0   7   4   41.6989   53.2805   53.2805    0.0000  -11.5816    2.1631    2.2195   -5.2180    575 % 0.680115 1.000  1
   1   7   4   21.1400    5.7139   -5.7139    0.0000   15.4262    1.2039    1.2109   12.7389    576 % 0.683697 1.000  1
   2   7   4   18.5553   12.6384  -12.6384    0.0000    5.9169    1.1479    1.1575    5.1117    577 % 0.694331 1.000  1
   3   7   4   16.7392    6.5260    6.5260    0.0000   10.2132    1.1022    1.1077    9.2200    578 % 0.711701 1.000  1
   4   7   4   24.8877   32.9879  -32.9879    0.0000   -8.1002    1.1753    1.2143   -6.6708    579 % 0.735331 1.000  1
   5   7   4   18.4011    5.2005    5.2005    0.0000   13.2006    0.9456    0.9525   13.8590    580 % 0.764640 1.000  1
   6   7   4   23.3816   28.5577   28.5577    0.0000   -5.1761    0.9922    1.0282   -5.0343    581 % 0.799004 1.000  1
   7   7   4   10.8028    7.5761   -7.5761    0.0000    3.2267    0.9627    0.9667    3.3378    582 % 0.837800 1.000  1
   8   7   4   12.8335    0.7056    0.7056    0.0000   12.1280    0.7597    0.7634   15.8877    583 % 0.880443 1.000  1
   9   7   4   12.2434    0.9228    0.9228    0.0000   11.3205    0.9801    0.9827   11.5199    584 % 0.926402 1.000  1
  10   7   4   17.4069   22.1171  -22.1171    0.0000   -4.7102    0.8072    0.8332   -5.6532    585 % 0.975208 1.000  1
  11   7   4   10.8812    1.7968    1.7968    0.0000    9.0843    1.0890    1.0909    8.3270    586 % 1.026455 1.000  1
   0   8   4   19.2977   11.1557  -11.1557    0.0000    8.1419    1.4976    1.5045    5.4118    587 % 0.767218 1.000  1
   1   8   4   37.1779   42.3005  -42.3005    0.0000   -5.1226    1.4928    1.5472   -3.3108    588 % 0.770395 1.000  1
   2   8   4   12.9074    2.3455    2.3455    0.0000   10.5619    1.0188    1.0217   10.3375    589 % 0.779848 1.000  1
   3   8   4   16.8553    4.0816    4.0816    0.0000   12.7737    1.1450    1.1497   11.1109    590 % 0.795353 1.000  1
   5   8   4   26.8030   35.5145   35.5145    0.0000   -8.7116    1.3749    1.4136   -6.1627    592 % 0.843055 1.000  1
   6   8   4   10.3634    2.4244   -2.4244    0.0000    7.9390    1.3364    1.3379    5.9338    593 % 0.874342 1.000  1
   7   8   4   17.2076   26.2206  -26.2206    0.0000   -9.0131    0.8339    0.8667  -10.3994    594 % 0.909932 1.000  1
   8   8   4    8.2946    1.3565    1.3565    0.0000    6.9380    1.3081    1.3090    5.3002    595 % 0.949340 1.000  1
   9   8   4   12.7122    4.5280   -4.5280    0.0000    8.1842    1.0934    1.0965    7.4638    596 % 0.992113 1.000  1
  10   8   4   11.2517    0.2595   -0.2595    0.0000   10.9921    0.8799    0.8823   12.4590    597 % 1.037833 1.000  1
   1   9   4   16.7988    4.3290   -4.3290    0.0000   12.4698    0.8483    0.8545   14.5926    599 % 0.858128 1.000  1
   2   9   4   13.6858    1.4296   -1.4296    0.0000   12.2562    0.9937    0.9969   12.2938    600 % 0.866624 1.000  1
   3   9   4   10.0000    0.0701    0.0701    0.0000    9.9299    1.0700    1.0716    9.2668    601 % 0.880603 1.000  1
   5   9   4   12.4940    0.6304   -0.6304    0.0000   11.8636    1.4367    1.4385    8.2471    603 % 0.923914 1.000  1
   7   9   4    8.6371    0.8910   -0.8910    0.0000    7.7462    1.5862    1.5870    4.8811    605*% 0.985318 1.000  1
   0  10   4   12.5499    4.2571    4.2571    0.0000    8.2928    1.1076    1.1105    7.4677    607 % 0.944025 1.000  1
   1  10   4   19.2640   25.0201   25.0201    0.0000   -5.7561    0.8176    0.8500   -6.7717    608 % 0.946609 1.000  1
   2  10   4    8.6023    0.3177   -0.3177    0.0000    8.2847    1.0753    1.0764    7.6964    609 % 0.954318 1.000  1
   3  10   4    9.3274    0.2522   -0.2522    0.0000    9.0752    1.1740    1.1752    7.7222    610 % 0.967030 1.000  1
   4  10   4   10.2567    2.6921   -2.6921    0.0000    7.5646    1.2138    1.2155    6.2235    611 % 0.984550 1.000  1
   5  10   4   13.9427   22.9401  -22.9401    0.0000   -8.9974    1.1726    1.1902   -7.5593    612 % 1.006629 1.000  1
   6  10   4    7.6158    0.8751    0.8751    0.0000    6.7407    1.3721    1.3729    4.9099    613*% 1.032974 1.000  1
   0  11   4   15.8177   21.3963   21.3963    0.0000   -5.5786    0.9515    0.9717   -5.7412    614 % 1.033285 1.000  1
   1  11   4    8.4499    3.1137   -3.1137    0.0000    5.3362    0.9172    0.9188    5.8076    615 % 1.035646 1.000  1
   2  11   4    9.7417    6.6173   -6.6173    0.0000    3.1243    1.0111    1.0141    3.0808    616 % 1.042697 1.000  1
   4   0   5   43.1242    9.8153    9.8153    0.0000   33.3089    2.5067    2.5203   13.2161    618 % 0.396779 1.000  1
   5   0   5   17.2598   11.0203  -11.0203    0.0000    6.2395    1.0834    1.0917    5.7152    619 % 0.448772 1.000  1
   6   0   5   27.6387   17.4209   17.4209    0.0000   10.2178    1.4002    1.4164    7.2138    620 % 0.505103 1.000  1
   7   0   5   49.5328   55.7258   55.7258    0.0000   -6.1930    1.9633    2.0356   -3.0424    621 % 0.564474 1.000  1
   8   0   5   35.0542   25.3385  -25.3385    0.0000    9.7157    1.8642    1.8866    5.1499    622 % 0.626020 1.000  1
  10   0   5   13.8239    8.5903    8.5903    0.0000    5.2336    1.3708    1.3749    3.8064    624 % 0.753494 1.000  1
  11   0   5   14.7241    8.9541   -8.9541    0.0000    5.7700    1.2734    1.2783    4.5136    625 % 0.818738 1.000  1
  12   0   5   24.2714   12.8724   12.8724    0.0000   11.3990    1.4029    1.4138    8.0628    626 % 0.884693 1.000  1
   3   1   5   78.6918   90.0385   90.0385    0.0000  -11.3467    2.9882    3.1107   -3.6476    629 % 0.362829 1.000  1
   4   1   5   68.3557   49.2416   49.2416    0.0000   19.1141    3.5432    3.5877    5.3276    630 % 0.407232 1.000  1
   5   1   5   46.6187   40.2508  -40.2508    0.0000    6.3678    1.6324    1.6868    3.7752    631 % 0.458040 1.000  1
   6   1   5   28.6007   15.6724   15.6724    0.0000   12.9283    1.4335    1.4487    8.9242    632 % 0.513355 1.000  1
   7   1   5   28.6984   22.6409  -22.6409    0.0000    6.0575    1.6830    1.7012    3.5607    633 % 0.571870 1.000  1
   9   1   5   25.2032   19.4727   19.4727    0.0000    5.7305    1.5891    1.6036    3.5734    635 % 0.695231 1.000  1
  10   1   5   22.7420   16.6714   16.6714    0.0000    6.0706    1.0157    1.0332    5.8756    636 % 0.759050 1.000  1
Refinement program                                                                                                 page=  12
structure :                                                                                                15:48:58 12-11-24 

  11   1   5   15.4499    3.2760   -3.2760    0.0000   12.1739    0.9062    0.9109   13.3643    637 % 0.823855 1.000  1
  13   1   5   17.2424    5.4689   -5.4689    0.0000   11.7735    1.0323    1.0381   11.3415    639 % 0.955617 1.000  1
   3   2   5  123.5940  154.1170  154.1170    0.0000  -30.5229    8.6865    8.8061   -3.4661    642 % 0.396054 1.000  1
   4   2   5   44.2764   26.9364   26.9364    0.0000   17.3400    1.8780    1.9080    9.0880    643 % 0.437095 1.000  1
   8   2   5   30.8350   24.1145   24.1145    0.0000    6.7205    1.1026    1.1341    5.9256    647 % 0.652319 1.000  1
   9   2   5   25.2883   31.0233   31.0233    0.0000   -5.7349    1.0262    1.0670   -5.3748    648 % 0.713134 1.000  1
  10   2   5   17.8885    0.0032   -0.0032    0.0000   17.8853    0.9252    0.9309   19.2125    649 % 0.775481 1.000  1
  11   2   5   17.9833    7.4329   -7.4329    0.0000   10.5504    0.8842    0.8923   11.8239    650 % 0.839017 1.000  1
  13   2   5   22.2643    9.4980   -9.4980    0.0000   12.7664    1.1521    1.1618   10.9884    652 % 0.968720 1.000  1
   4   3   5   30.3694   23.4193  -23.4193    0.0000    6.9500    2.1568    2.1723    3.1994    656 % 0.482777 1.000  1
   5   3   5   46.5994   38.3511   38.3511    0.0000    8.2483    1.5376    1.5920    5.1810    657 % 0.526343 1.000  1
   6   3   5   33.8718   22.6243  -22.6243    0.0000   11.2475    2.4002    2.4153    4.6568    658 % 0.575125 1.000  1
   7   3   5   23.4947   16.8897   16.8897    0.0000    6.6050    1.5940    1.6057    4.1135    659 % 0.627910 1.000  1
   9   3   5   22.2284   18.8479  -18.8479    0.0000    3.3805    0.9043    0.9262    3.6499    661 % 0.742013 1.000  1
  10   3   5   17.4471   10.7877  -10.7877    0.0000    6.6594    0.9257    0.9353    7.1202    662 % 0.802118 1.000  1
  11   3   5   13.2061    5.2861    5.2861    0.0000    7.9200    0.9390    0.9430    8.3984    663 % 0.863697 1.000  1
  13   3   5   13.6528    3.5315    3.5315    0.0000   10.1214    1.1280    1.1311    8.9483    665 % 0.990172 1.000  1
   3   4   5   73.7421   61.0112  -61.0112    0.0000   12.7309    4.0865    4.1387    3.0760    668 % 0.507653 1.000  1
   4   4   5   33.3602    7.4651    7.4651    0.0000   25.8950    1.4268    1.4411   17.9692    669 % 0.540282 1.000  1
   5   4   5   16.6163    2.4920   -2.4920    0.0000   14.1242    0.9418    0.9469   14.9157    670 % 0.579541 1.000  1
   6   4   5   31.1256   14.0295   14.0295    0.0000   17.0960    1.2546    1.2726   13.4343    671 % 0.624180 1.000  1
  10   4   5   20.6083    5.9982    5.9982    0.0000   14.6100    0.9462    0.9549   15.2995    675 % 0.837988 1.000  1
  11   4   5   16.3585    6.0671   -6.0671    0.0000   10.2914    0.9567    0.9626   10.6910    676 % 0.897108 1.000  1
   1   5   5   22.6826   14.0876  -14.0876    0.0000    8.5950    1.6709    1.6800    5.1162    679 % 0.542470 1.000  1
   3   5   5   47.5058   38.3159   38.3159    0.0000    9.1898    2.2334    2.2718    4.0451    681 % 0.577366 1.000  1
   4   5   5   29.3530   39.0658   39.0658    0.0000   -9.7128    2.6658    2.6902   -3.6105    682 % 0.606255 1.000  1
   5   5   5   23.6263   16.7613  -16.7613    0.0000    6.8650    1.1322    1.1486    5.9769    683 % 0.641489 1.000  1
   6   5   5   15.9185    6.4912    6.4912    0.0000    9.4273    0.8858    0.8921   10.5677    684 % 0.682085 1.000  1
   7   5   5   20.2040   15.6214  -15.6214    0.0000    4.5825    1.0295    1.0439    4.3898    685 % 0.727146 1.000  1
   8   5   5   27.4936   35.1444  -35.1444    0.0000   -7.6507    0.9257    0.9820   -7.7907    686 % 0.775895 1.000  1
   9   5   5   16.0997   13.4988   13.4988    0.0000    2.6008    0.8168    0.8294    3.1358    687 % 0.827680 1.000  1
  11   5   5   10.8305    0.7972   -0.7972    0.0000   10.0333    1.0341    1.0360    9.6844    689 % 0.938320 1.000  1
   1   6   5   28.6740   36.0312  -36.0312    0.0000   -7.3572    1.7019    1.7350   -4.2403    691 % 0.621871 1.000  1
   2   6   5   23.1128   14.1562   14.1562    0.0000    8.9566    1.6484    1.6579    5.4025    692 % 0.633543 1.000  1
   3   6   5   50.3835   63.1281   63.1281    0.0000  -12.7446    2.0542    2.1378   -5.9615    693 % 0.652534 1.000  1
   4   6   5   16.8285    5.2839    5.2839    0.0000   11.5447    1.2033    1.2080    9.5569    694 % 0.678229 1.000  1
  10   6   5   11.6319    0.7475   -0.7475    0.0000   10.8844    1.1004    1.1025    9.8725    700 % 0.932906 1.000  1
  11   6   5   11.2116    2.9715   -2.9715    0.0000    8.2401    0.9811    0.9836    8.3778    701 % 0.986353 1.000  1
   1   7   5   20.6978   14.9733   14.9733    0.0000    5.7245    1.4567    1.4667    3.9031    703 % 0.704259 1.000  1
   4   7   5   18.9288    9.1541   -9.1541    0.0000    9.7747    1.9494    1.9539    5.0027    706 % 0.754488 1.000  1
   7   7   5   13.1719    8.1818    8.1818    0.0000    4.9902    1.4045    1.4081    3.5438    709 % 0.854663 1.000  1
   8   7   5   21.2838   26.4141   26.4141    0.0000   -5.1303    0.8927    0.9266   -5.5369    710 % 0.896504 1.000  1
  10   7   5   10.5925    4.8058   -4.8058    0.0000    5.7867    0.9110    0.9139    6.3317    712 % 0.989733 1.000  1
  11   7   5    9.6850    4.3575    4.3575    0.0000    5.3275    1.2339    1.2356    4.3116    713 % 1.040265 1.000  1
   2   8   5   23.4499   13.1867  -13.1867    0.0000   10.2632    1.2900    1.3015    7.8855    715 % 0.797936 1.000  1
   4   8   5   15.4822    3.2418    3.2418    0.0000   12.2404    1.1013    1.1052   11.0753    717 % 0.833858 1.000  1
   5   8   5   10.7005    4.2688    4.2688    0.0000    6.4317    1.2476    1.2496    5.1469    718 % 0.859815 1.000  1
   7   8   5   14.8492   19.1539   19.1539    0.0000   -4.3046    1.2863    1.2986   -3.3149    720 % 0.925481 1.000  1
   9   8   5   11.1893   14.0361  -14.0361    0.0000   -2.8468    0.9339    0.9431   -3.0184    722 % 1.006393 1.000  1
   1   9   5   11.5022    7.4740   -7.4740    0.0000    4.0282    1.0216    1.0255    3.9280    723 % 0.874599 1.000  1
   2   9   5   18.8971   24.1569  -24.1569    0.0000   -5.2598    1.0637    1.0873   -4.8376    724 % 0.882937 1.000  1
   4   9   5   16.7362   20.1537   20.1537    0.0000   -3.4175    1.0725    1.0894   -3.1371    726 % 0.915530 1.000  1
Refinement program                                                                                                 page=  13
structure :                                                                                                15:48:58 12-11-24 

   6   9   5    9.7519    3.8604    3.8604    0.0000    5.8915    1.1485    1.1503    5.1217    728 % 0.967414 1.000  1
   8   9   5   12.8023   18.9031  -18.9031    0.0000   -6.1007    0.9725    0.9874   -6.1784    730 % 1.035694 1.000  1
   1  10   5   10.4785   13.8945  -13.8945    0.0000   -3.4160    1.0259    1.0339   -3.3038    731 % 0.961566 1.000  1
   2  10   5   12.0291    7.2157    7.2157    0.0000    4.8134    1.0724    1.0763    4.4724    732 % 0.969156 1.000  1
   3  10   5   17.0558   24.0034   24.0034    0.0000   -6.9476    1.0759    1.0980   -6.3274    733 % 0.981675 1.000  1
   4  10   5    9.9298    1.1970   -1.1970    0.0000    8.7328    1.3293    1.3306    6.5630    734 % 0.998939 1.000  1
   3   0   6   20.0400   10.0642   10.0642    0.0000    9.9758    1.8713    1.8766    5.3158    736 % 0.397647 1.000  1
   5   0   6   56.3578   42.2007  -42.2007    0.0000   14.1571    3.0714    3.1078    4.5553    738 % 0.486085 1.000  1
   6   0   6   25.7701   18.1978   18.1978    0.0000    7.5723    1.4707    1.4856    5.0970    739 % 0.538527 1.000  1
   7   0   6   24.4172   14.9293   14.9293    0.0000    9.4879    1.4477    1.4597    6.4999    740 % 0.594569 1.000  1
   9   0   6   28.4991   21.9997   21.9997    0.0000    6.4994    1.5176    1.5370    4.2286    742 % 0.714020 1.000  1
  13   0   6    9.9649    2.6116    2.6116    0.0000    7.3534    1.6157    1.6168    4.5480    746 % 0.969372 1.000  1
   3   1   6   29.7389    1.0773    1.0773    0.0000   28.6616    2.0949    2.1019   13.6357    748 % 0.408078 1.000  1
   4   1   6   52.2312   43.5011  -43.5011    0.0000    8.7301    2.6115    2.6527    3.2910    749 % 0.448018 1.000  1
   6   1   6   50.7592   41.6914   41.6914    0.0000    9.0678    2.2114    2.2566    4.0184    751 % 0.546274 1.000  1
   7   1   6   38.1654   33.3109  -33.3109    0.0000    4.8545    1.4581    1.4996    3.2373    752 % 0.601596 1.000  1
   8   1   6   28.1212    8.7971   -8.7971    0.0000   19.3241    1.0259    1.0412   18.5601    753 % 0.659688 1.000  1
   9   1   6   19.0578    8.8997   -8.8997    0.0000   10.1581    1.2908    1.2975    7.8288    754 % 0.719881 1.000  1
  10   1   6   20.8135   13.2238  -13.2238    0.0000    7.5897    0.9177    0.9318    8.1453    755 % 0.781690 1.000  1
  11   1   6   19.7434   15.6441   15.6441    0.0000    4.0992    0.9142    0.9301    4.4072    756 % 0.844760 1.000  1
  13   1   6   12.2556    6.7385   -6.7385    0.0000    5.5171    1.0199    1.0239    5.3885    758 % 0.973698 1.000  1
  14   1   6   10.8213    1.9472    1.9472    0.0000    8.8741    1.1043    1.1062    8.0223    759 % 1.039218 1.000  1
   3   2   6   33.5082    9.8646   -9.8646    0.0000   23.6436    1.9503    1.9615   12.0539    761 % 0.437882 1.000  1
   4   2   6   25.7216   37.1752   37.1752    0.0000  -11.4536    1.2616    1.3061   -8.7696    762 % 0.475325 1.000  1
   6   2   6   61.2185   51.0794  -51.0794    0.0000   10.1390    2.6544    2.7101    3.7411    764 % 0.568884 1.000  1
   7   2   6   21.8906   12.7422  -12.7422    0.0000    9.1484    2.2201    2.2262    4.1095    765 % 0.622198 1.000  1
   8   2   6   25.8089   14.5809   14.5809    0.0000   11.2280    1.4956    1.5077    7.4470    766 % 0.678529 1.000  1
   9   2   6   25.2844   21.4549  -21.4549    0.0000    3.8295    1.1628    1.1849    3.2319    767 % 0.737186 1.000  1
  13   2   6    9.6954    2.3865   -2.3865    0.0000    7.3088    1.1243    1.1258    6.4921    771 % 0.986560 1.000  1
   3   3   6   33.0197    7.6932    7.6932    0.0000   25.3265    1.9034    1.9140   13.2325    773 % 0.483490 1.000  1
   6   3   6   42.0975   35.9677  -35.9677    0.0000    6.1298    1.6343    1.6782    3.6527    776 % 0.604691 1.000  1
   7   3   6   23.2142   19.7691   19.7691    0.0000    3.4451    1.1286    1.1480    3.0011    777 % 0.655098 1.000  1
   8   3   6   20.7171    7.9602    7.9602    0.0000   12.7569    1.3371    1.3440    9.4920    778 % 0.708819 1.000  1
  10   3   6   19.4525   12.0021   12.0021    0.0000    7.4504    1.2955    1.3040    5.7134    780 % 0.823575 1.000  1
  12   3   6   13.5167    9.8913   -9.8913    0.0000    3.6254    0.9544    0.9610    3.7727    782 % 0.945095 1.000  1
  13   3   6   12.7906    4.9119    4.9119    0.0000    7.8787    1.1180    1.1212    7.0272    783 % 1.007632 1.000  1
   2   4   6   28.0767   12.7300   12.7300    0.0000   15.3467    1.7862    1.7965    8.5424    784 % 0.517852 1.000  1
   3   4   6   20.9643    7.2023    7.2023    0.0000   13.7620    1.7077    1.7130    8.0340    785 % 0.540920 1.000  1
   5   4   6   38.6225   30.0604  -30.0604    0.0000    8.5622    2.3523    2.3755    3.6044    787 % 0.608893 1.000  1
   6   4   6   24.4561   17.9555   17.9555    0.0000    6.5006    1.1224    1.1407    5.6986    788 % 0.651523 1.000  1
   7   4   6   29.5838   11.1683   11.1683    0.0000   18.4154    1.4011    1.4144   13.0198    789 % 0.698559 1.000  1
   9   4   6   22.7574   17.5307   17.5307    0.0000    5.2267    1.0019    1.0205    5.1215    791 % 0.802680 1.000  1
  10   4   6   30.2969   36.0093  -36.0093    0.0000   -5.7124    1.0249    1.0805   -5.2870    792 % 0.858549 1.000  1
  12   4   6   12.0830   16.1862   16.1862    0.0000   -4.1032    1.2538    1.2627   -3.2496    794 % 0.975723 1.000  1
  13   4   6    8.2765    2.2729    2.2729    0.0000    6.0036    1.3170    1.3180    4.5551    795 % 1.036414 1.000  1
   2   5   6   42.7575   20.7467  -20.7467    0.0000   22.0107    3.1211    3.1354    7.0200    797 % 0.586354 1.000  1
   3   5   6   20.5451    2.8626    2.8626    0.0000   17.6824    1.6233    1.6278   10.8631    798 % 0.606823 1.000  1
   4   5   6   20.8830   24.7489  -24.7489    0.0000   -3.8659    1.1301    1.1543   -3.3490    799 % 0.634372 1.000  1
   8   5   6   15.0366    5.9341   -5.9341    0.0000    9.1026    1.0308    1.0356    8.7897    803 % 0.798057 1.000  1
   9   5   6   13.0422    1.6570   -1.6570    0.0000   11.3852    0.8626    0.8660   13.1474    804 % 0.848490 1.000  1
  10   5   6   16.2173   10.4205  -10.4205    0.0000    5.7967    1.3997    1.4054    4.1245    805 % 0.901524 1.000  1
   1   6   6   24.7184   13.7129  -13.7129    0.0000   11.0056    1.6749    1.6847    6.5328    808 % 0.649311 1.000  1
Refinement program                                                                                                 page=  14
structure :                                                                                                15:48:58 12-11-24 

   2   6   6   17.7172   13.0090   13.0090    0.0000    4.7083    1.5239    1.5311    3.0752    809 % 0.660500 1.000  1
   3   6   6   12.2229    5.9767   -5.9767    0.0000    6.2462    1.4890    1.4915    4.1879    810 % 0.678737 1.000  1
   7   6   6   18.5553    7.9176   -7.9176    0.0000   10.6377    1.0105    1.0182   10.4475    814 % 0.809983 1.000  1
   8   6   6   10.6395    3.8477    3.8477    0.0000    6.7918    1.1514    1.1534    5.8884    815 % 0.854017 1.000  1
  10   6   6   15.4693   20.5985   20.5985    0.0000   -5.1292    0.7822    0.8050   -6.3713    817 % 0.951418 1.000  1
   1   7   6   43.8189   26.5423   26.5423    0.0000   17.2766    2.5138    2.5357    6.8133    820 % 0.728604 1.000  1
   2   7   6   20.9213   14.5152   14.5152    0.0000    6.4060    1.5630    1.5721    4.0747    821 % 0.738592 1.000  1
   4   7   6   20.4377   16.8714   16.8714    0.0000    3.5663    1.1425    1.1568    3.0829    823 % 0.777261 1.000  1
   8   7   6   11.6619    4.8161    4.8161    0.0000    6.8458    1.0461    1.0490    6.5258    827 % 0.915752 1.000  1
   0   8   6   19.9825   14.3428   14.3428    0.0000    5.6397    1.6915    1.6994    3.3185    830 % 0.807493 1.000  1
   1   8   6   21.0998   10.3301   10.3301    0.0000   10.7697    1.7014    1.7079    6.3059    831 % 0.810512 1.000  1
   2   8   6   17.5499    1.0485   -1.0485    0.0000   16.5014    1.5356    1.5390   10.7223    832 % 0.819503 1.000  1
   3   8   6   12.0125    4.4356    4.4356    0.0000    7.5769    1.2653    1.2678    5.9766    833 % 0.834271 1.000  1
   7   8   6   11.3974    5.9034    5.9034    0.0000    5.4940    1.1011    1.1041    4.9757    837 % 0.944139 1.000  1
   8   8   6   10.8259    4.9670    4.9670    0.0000    5.8589    1.0069    1.0096    5.8032    838 % 0.982176 1.000  1
   1   9   6   23.1970   32.7154  -32.7154    0.0000   -9.5184    1.4506    1.4811   -6.4267    841 % 0.894319 1.000  1
   3   9   6   13.0038    1.0650    1.0650    0.0000   11.9388    1.2996    1.3018    9.1709    843 % 0.915906 1.000  1
   5   9   6   17.7003   24.3400   24.3400    0.0000   -6.6397    1.1780    1.1990   -5.5379    845 % 0.957622 1.000  1
   6   9   6   18.3576   14.6002   14.6002    0.0000    3.7574    1.1085    1.1200    3.3550    846 % 0.985278 1.000  1
   7   9   6   12.4016   17.5198  -17.5198    0.0000   -5.1182    1.0281    1.0405   -4.9191    847 % 1.016992 1.000  1
   1  10   6   11.5672    7.2911   -7.2911    0.0000    4.2761    1.3141    1.3171    3.2466    849 % 0.979536 1.000  1
   2  10   6    8.9331    3.7828    3.7828    0.0000    5.1502    1.4105    1.4118    3.6481    850 % 0.986988 1.000  1
   3  10   6   10.7610    3.3366   -3.3366    0.0000    7.4245    1.2127    1.2146    6.1127    851 % 0.999284 1.000  1
   5   0   7   39.7417    8.6367   -8.6367    0.0000   31.1050    2.3477    2.3599   13.1806    855 % 0.526786 1.000  1
   6   0   7   17.2192   12.2444  -12.2444    0.0000    4.9747    1.4983    1.5049    3.3056    856 % 0.575531 1.000  1
   7   0   7   22.0477    9.0781   -9.0781    0.0000   12.9696    1.4605    1.4679    8.8356    857 % 0.628281 1.000  1
  11   0   7   13.5241    0.8839    0.8839    0.0000   12.6401    1.4197    1.4219    8.8899    861 % 0.863967 1.000  1
  12   0   7   17.3118   10.3162  -10.3162    0.0000    6.9957    1.2304    1.2373    5.6540    862 % 0.926708 1.000  1
  13   0   7   13.5573    6.8476   -6.8476    0.0000    6.7097    1.2687    1.2723    5.2735    863 % 0.990407 1.000  1
   6   1   7   22.6385    2.2393    2.2393    0.0000   20.3992    1.4003    1.4065   14.5037    866 % 0.582786 1.000  1
   8   1   7   25.1416    7.1674    7.1674    0.0000   17.9742    1.0282    1.0400   17.2825    868 % 0.690227 1.000  1
  10   1   7   19.5857    5.9746   -5.9746    0.0000   13.6111    1.4883    1.4934    9.1141    870 % 0.807628 1.000  1
  11   1   7   12.6333    8.0876   -8.0876    0.0000    4.5457    1.0528    1.0574    4.2991    871 % 0.868817 1.000  1
  12   1   7   16.0530    3.0391    3.0391    0.0000   13.0139    1.4919    1.4950    8.7049    872 % 0.931232 1.000  1
  13   1   7   19.6545   23.7253   23.7253    0.0000   -4.0708    0.9260    0.9528   -4.2724    873 % 0.994641 1.000  1
   3   2   7   42.0428   34.0634   34.0634    0.0000    7.9794    2.4737    2.5011    3.1904    874 % 0.482665 1.000  1
   4   2   7   49.0490   28.0838   28.0838    0.0000   20.9652    2.8227    2.8461    7.3663    875 % 0.516874 1.000  1
   5   2   7   37.7174   31.6630  -31.6630    0.0000    6.0544    1.7035    1.7367    3.4862    876 % 0.557782 1.000  1
   7   2   7   36.2036   20.7066   20.7066    0.0000   15.4970    2.7000    2.7134    5.7114    878 % 0.654488 1.000  1
   8   2   7   52.7248   37.0968  -37.0968    0.0000   15.6279    1.9365    1.9835    7.8789    879 % 0.708256 1.000  1
   9   2   7   13.9140    4.0747   -4.0747    0.0000    9.8393    1.4949    1.4974    6.5708    880 % 0.764635 1.000  1
  10   2   7   20.2336   11.4648   11.4648    0.0000    8.7688    0.9736    0.9851    8.9017    881 % 0.823090 1.000  1
  12   2   7   13.8420   17.5909   17.5909    0.0000   -3.7489    0.9572    0.9712   -3.8599    883 % 0.944672 1.000  1
   4   3   7   50.3587   40.3536   40.3536    0.0000   10.0051    2.6827    2.7185    3.6804    887 % 0.556040 1.000  1
   6   3   7   21.4546    8.7196   -8.7196    0.0000   12.7351    1.3191    1.3268    9.5985    889 % 0.637868 1.000  1
   8   3   7   13.2816    6.3699   -6.3699    0.0000    6.9117    0.9675    0.9719    7.1113    891 % 0.737325 1.000  1
   9   3   7   26.0979   31.5916   31.5916    0.0000   -5.4937    0.8755    0.9251   -5.9384    892 % 0.791637 1.000  1
  10   3   7   16.2327    8.7901    8.7901    0.0000    7.4426    1.3368    1.3420    5.5459    893 % 0.848233 1.000  1
  11   3   7   13.1339    5.0525    5.0525    0.0000    8.0814    0.9670    0.9708    8.3244    894 % 0.906686 1.000  1
  12   3   7   15.3851    5.9895   -5.9895    0.0000    9.3955    0.9522    0.9576    9.8115    895 % 0.966658 1.000  1
   2   4   7   72.8128   85.3404   85.3404    0.0000  -12.5276    3.8393    3.9246   -3.1921    897 % 0.556233 1.000  1
   3   4   7   36.7872   10.0937   10.0937    0.0000   26.6935    2.3758    2.3867   11.1842    898 % 0.577770 1.000  1
Refinement program                                                                                                 page=  15
structure :                                                                                                15:48:58 12-11-24 

   5   4   7   15.7956    2.9911   -2.9911    0.0000   12.8045    1.5827    1.5855    8.0758    900 % 0.641852 1.000  1
   6   4   7   29.6665   10.7465  -10.7465    0.0000   18.9200    1.3854    1.3987   13.5268    901 % 0.682427 1.000  1
   7   4   7   28.4728    8.4061   -8.4061    0.0000   20.0667    1.3047    1.3169   15.2383    902 % 0.727467 1.000  1
   9   4   7   16.3554    9.2198    9.2198    0.0000    7.1357    0.9966    1.0039    7.1079    904 % 0.827962 1.000  1
  11   4   7   10.5309    1.8646    1.8646    0.0000    8.6663    1.0303    1.0322    8.3959    906 % 0.938568 1.000  1
   2   5   7   26.5104   16.8768   16.8768    0.0000    9.6336    1.7767    1.7886    5.3863    908 % 0.620512 1.000  1
   4   5   7   22.1698   12.5194  -12.5194    0.0000    9.6504    1.5359    1.5446    6.2479    910 % 0.666072 1.000  1
   5   5   7   14.0000    7.9258    7.9258    0.0000    6.0742    1.2214    1.2258    4.9552    911 % 0.698294 1.000  1
   6   5   7   16.0343    2.5034   -2.5034    0.0000   13.5309    1.1008    1.1048   12.2470    912 % 0.735763 1.000  1
   7   5   7   28.4429   34.8078   34.8078    0.0000   -6.3649    1.1708    1.2159   -5.2347    913 % 0.777720 1.000  1
   8   5   7   21.7164    5.5192    5.5192    0.0000   16.1972    1.1673    1.1749   13.7860    914 % 0.823480 1.000  1
   9   5   7   16.7839   24.0914  -24.0914    0.0000   -7.3075    0.9414    0.9666   -7.5601    915 % 0.872445 1.000  1
  10   5   7    9.7314    2.4243   -2.4243    0.0000    7.3071    1.3975    1.3988    5.2238    916 % 0.924105 1.000  1
  12   5   7    7.9561    0.4087   -0.4087    0.0000    7.5475    1.4517    1.4524    5.1964    918*% 1.033876 1.000  1
   1   6   7   17.6550    3.5105   -3.5105    0.0000   14.1445    2.2798    2.2823    6.1976    919 % 0.680316 1.000  1
   3   6   7   23.5351   10.5807   10.5807    0.0000   12.9544    1.8356    1.8426    7.0305    921 % 0.708454 1.000  1
   5   6   7   18.9868   13.4831  -13.4831    0.0000    5.5037    1.2930    1.3023    4.2262    923 % 0.761619 1.000  1
   7   6   7   20.3912   11.9618   11.9618    0.0000    8.4293    1.1525    1.1626    7.2506    925 % 0.835044 1.000  1
   9   6   7   11.7983    3.4008   -3.4008    0.0000    8.3975    1.3477    1.3497    6.2220    927 % 0.923910 1.000  1
   3   7   7   29.0086   36.2500   36.2500    0.0000   -7.2414    1.8253    1.8567   -3.9001    932 % 0.781771 1.000  1
   6   7   7   14.7241    7.3236   -7.3236    0.0000    7.4006    1.0493    1.0544    7.0185    935 % 0.862006 1.000  1
   7   7   7   18.3139   22.8839  -22.8839    0.0000   -4.5700    0.9747    0.9980   -4.5790    936 % 0.898084 1.000  1
   8   7   7   13.2401    4.1912   -4.1912    0.0000    9.0489    1.0310    1.0344    8.7483    937 % 0.937991 1.000  1
   9   7   7   15.3590   20.6545   20.6545    0.0000   -5.2955    1.0417    1.0590   -5.0004    938 % 0.981258 1.000  1
   1   8   7   11.0725    1.5634   -1.5634    0.0000    9.5091    2.1856    2.1866    4.3489    940*% 0.835556 1.000  1
   2   8   7   25.6963   35.5736   35.5736    0.0000   -9.8773    1.6967    1.7278   -5.7167    941 % 0.844280 1.000  1
   3   8   7   10.9453    1.6209    1.6209    0.0000    9.3244    1.6400    1.6412    5.6813    942 % 0.858622 1.000  1
   5   8   7   12.4338    2.2435    2.2435    0.0000   10.1903    1.1823    1.1846    8.6025    944 % 0.902989 1.000  1
   6   8   7   11.5499    7.4536   -7.4536    0.0000    4.0963    1.2727    1.2759    3.2104    945 % 0.932266 1.000  1
   7   8   7   15.6109    6.3403   -6.3403    0.0000    9.2705    1.4733    1.4770    6.2766    946 % 0.965724 1.000  1
   9   8   7    9.6333    4.2857    4.2857    0.0000    5.3476    1.2820    1.2837    4.1658    948 % 1.043520 1.000  1
   2   9   7   12.3855    6.6406    6.6406    0.0000    5.7448    1.7642    1.7664    3.2522    950 % 0.925032 1.000  1
   4   9   7   10.9179    4.6663   -4.6663    0.0000    6.2516    1.2319    1.2341    5.0656    952 % 0.956191 1.000  1
   5   9   7    9.7005    2.0354    2.0354    0.0000    7.6651    1.5360    1.5371    4.9867    953 % 0.978910 1.000  1
   6   9   7    7.5895    1.7388   -1.7388    0.0000    5.8506    1.6404    1.6411    3.5651    954*% 1.005980 1.000  1
   7   9   7   11.8025   18.5961   18.5961    0.0000   -6.7936    1.2031    1.2146   -5.5933    955 % 1.037062 1.000  1
   1  10   7    8.0746    0.0776    0.0776    0.0000    7.9971    1.8143    1.8149    4.4063    956*% 1.000358 1.000  1
   2  10   7   13.8564   22.2323  -22.2323    0.0000   -8.3759    1.5589    1.5714   -5.3302    957 % 1.007655 1.000  1
   3  10   7   11.7090    1.1318    1.1318    0.0000   10.5772    1.5373    1.5388    6.8737    958 % 1.019702 1.000  1
   5   0   8   28.1478   21.4433  -21.4433    0.0000    6.7045    1.9238    1.9385    3.4585    961 % 0.570149 1.000  1
   8   0   8   32.7979   23.2309   23.2309    0.0000    9.5670    1.6937    1.7148    5.5791    964 % 0.718036 1.000  1
   9   0   8   15.9091    6.1490   -6.1490    0.0000    9.7601    1.1471    1.1519    8.4730    965 % 0.773703 1.000  1
  10   0   8   22.9412   18.5832   18.5832    0.0000    4.3580    1.3142    1.3296    3.2777    966 % 0.831520 1.000  1
  11   0   8   14.1704    2.7187   -2.7187    0.0000   11.4517    1.2314    1.2344    9.2775    967 % 0.891070 1.000  1
  13   0   8    9.8691    2.5020    2.5020    0.0000    7.3671    1.4844    1.4857    4.9588    969 % 1.014137 1.000  1
   6   1   8   23.4051    2.3998   -2.3998    0.0000   21.0054    3.3305    3.3333    6.3017    972 % 0.622259 1.000  1
   7   1   8   24.5520   13.0843   13.0843    0.0000   11.4677    1.2362    1.2488    9.1828    973 % 0.671348 1.000  1
   8   1   8   11.5845    4.5665    4.5665    0.0000    7.0180    0.9927    0.9957    7.0486    974 % 0.723864 1.000  1
  10   1   8   10.9407    4.9308   -4.9308    0.0000    6.0099    1.0283    1.0310    5.8293    976 % 0.836559 1.000  1
  11   1   8   24.6536   30.5501  -30.5501    0.0000   -5.8965    1.0282    1.0676   -5.5231    977 % 0.895773 1.000  1
  12   1   8   11.5195    3.1520    3.1520    0.0000    8.3676    1.0070    1.0095    8.2888    978 % 0.956430 1.000  1
  13   1   8   10.8720    4.3369    4.3369    0.0000    6.5351    1.1819    1.1841    5.5189    979 % 1.018272 1.000  1
Refinement program                                                                                                 page=  16
structure :                                                                                                15:48:58 12-11-24 

   5   2   8   29.9800    5.2396    5.2396    0.0000   24.7404    3.7592    3.7634    6.5739    982 % 0.598906 1.000  1
   7   2   8   24.4745    0.4386    0.4386    0.0000   24.0359    2.2534    2.2578   10.6457    984 % 0.689871 1.000  1
   8   2   8   23.4435    9.0651   -9.0651    0.0000   14.3785    1.0685    1.0796   13.3183    985 % 0.741076 1.000  1
   9   2   8   19.2068   12.9511  -12.9511    0.0000    6.2556    1.0127    1.0242    6.1079    986 % 0.795131 1.000  1
  11   2   8   13.7295    8.3446    8.3446    0.0000    5.3850    1.0088    1.0142    5.3097    988 % 0.909738 1.000  1
  13   2   8   11.1893    1.1402    1.1402    0.0000   10.0491    1.1127    1.1146    9.0160    990 % 1.030578 1.000  1
   3   3   8   19.0945   13.3106  -13.3106    0.0000    5.7839    1.7728    1.7795    3.2503    991 % 0.567938 1.000  1
   4   3   8   32.0718   16.6418   16.6418    0.0000   15.4300    2.0797    2.0924    7.3745    992 % 0.597283 1.000  1
   6   3   8   32.6680    4.6904   -4.6904    0.0000   27.9777    3.1131    3.1191    8.9698    994 % 0.674123 1.000  1
   7   3   8   20.6252   15.4185  -15.4185    0.0000    5.2067    1.1006    1.1142    4.6732    995 % 0.719683 1.000  1
   8   3   8   17.6607    2.2887    2.2887    0.0000   15.3720    1.0815    1.0865   14.1487    996 % 0.768905 1.000  1
  10   3   8   14.5534    1.3385    1.3385    0.0000   13.2149    1.0376    1.0410   12.6942    998 % 0.875823 1.000  1
  11   3   8   21.3869   27.3307   27.3307    0.0000   -5.9438    0.9842    1.0168   -5.8459    999 % 0.932548 1.000  1
  12   3   8   10.1931    2.8275   -2.8275    0.0000    7.3656    1.1920    1.1937    6.1706   1000 % 0.990957 1.000  1
   2   4   8   22.1743   38.5151   38.5151    0.0000  -16.3408    4.6315    4.6439   -3.5188   1001*% 0.597463 1.000  1
   5   4   8   40.1771   14.3052  -14.3052    0.0000   25.8719    2.3496    2.3639   10.9446   1004 % 0.677895 1.000  1
   6   4   8   39.2658   48.9565  -48.9565    0.0000   -9.6908    1.6261    1.6898   -5.7349   1005 % 0.716431 1.000  1
   9   4   8   13.3229    3.5342   -3.5342    0.0000    9.7887    1.1184    1.1214    8.7291   1008 % 0.856205 1.000  1
  11   4   8   10.2664    2.7561   -2.7561    0.0000    7.5103    1.0520    1.0539    7.1264   1010 % 0.963575 1.000  1
   2   5   8   25.4912    9.1543    9.1543    0.0000   16.3369    2.4577    2.4632    6.6322   1012 % 0.657725 1.000  1
   3   5   8   23.0391   14.0425   14.0425    0.0000    8.9966    1.4974    1.5077    5.9670   1013 % 0.676037 1.000  1
   4   5   8   23.4094   11.7184  -11.7184    0.0000   11.6910    1.4951    1.5043    7.7719   1014 % 0.700870 1.000  1
   6   5   8   19.7737    4.0214   -4.0214    0.0000   15.7523    1.1834    1.1893   13.2447   1016 % 0.767407 1.000  1
   7   5   8   18.3902    7.4809    7.4809    0.0000   10.9093    0.9679    0.9756   11.1819   1017 % 0.807722 1.000  1
   8   5   8   15.0665    7.6128    7.6128    0.0000    7.4537    1.0387    1.0442    7.1381   1018 % 0.851872 1.000  1
  10   5   8   11.2428    6.4303   -6.4303    0.0000    4.8124    1.3698    1.3723    3.5068   1020 % 0.949493 1.000  1
  11   5   8   18.8069   24.7415  -24.7415    0.0000   -5.9346    0.8587    0.8888   -6.6769   1021 % 1.002056 1.000  1
   3   6   8   23.3838    2.9015    2.9015    0.0000   20.4823    1.5908    1.5967   12.8275   1023 % 0.741265 1.000  1
   5   6   8   11.1310    4.5165    4.5165    0.0000    6.6146    1.9136    1.9150    3.4541   1025*% 0.792231 1.000  1
   7   6   8   14.7817    2.0567   -2.0567    0.0000   12.7251    1.1636    1.1668   10.9055   1027 % 0.863055 1.000  1
   8   6   8   13.6565    6.8780   -6.8780    0.0000    6.7785    1.1460    1.1501    5.8940   1028 % 0.904508 1.000  1
   9   6   8   11.8575    6.1333   -6.1333    0.0000    5.7242    1.2650    1.2679    4.5149   1029 % 0.949303 1.000  1
  11   6   8   11.7303    5.2209    5.2209    0.0000    6.5094    1.3810    1.3834    4.7055   1031 % 1.047171 1.000  1
   2   7   8   12.7906    5.7488    5.7488    0.0000    7.0418    1.8334    1.8355    3.8365   1033 % 0.796435 1.000  1
   3   7   8   15.7924    7.3795   -7.3795    0.0000    8.4129    1.7255    1.7290    4.8658   1034 % 0.811623 1.000  1
   5   7   8   22.0227   29.3072   29.3072    0.0000   -7.2845    1.4440    1.4692   -4.9582   1036 % 0.858422 1.000  1
   6   7   8   16.3371    6.2144   -6.2144    0.0000   10.1227    1.4476    1.4516    6.9735   1037 % 0.889169 1.000  1
   7   7   8   15.2742   11.1908  -11.1908    0.0000    4.0834    1.2505    1.2569    3.2488   1038 % 0.924187 1.000  1
   8   7   8   10.8305    3.8124    3.8124    0.0000    7.0181    1.6020    1.6035    4.3768   1039 % 0.963013 1.000  1
   1   8   8   12.4097    6.2750    6.2750    0.0000    6.1347    1.8856    1.8877    3.2499   1041 % 0.863552 1.000  1
   4   8   8   12.9112   18.2035   18.2035    0.0000   -5.2923    1.6691    1.6774   -3.1551   1044 % 0.904982 1.000  1
   5   8   8   23.9917    5.9367   -5.9367    0.0000   18.0549    1.5235    1.5305   11.7968   1045 % 0.928954 1.000  1
   6   8   8   21.2462   26.7315  -26.7315    0.0000   -5.4853    1.3697    1.3924   -3.9396   1046 % 0.957438 1.000  1
   8   8   8   11.3754    7.7555    7.7555    0.0000    3.6199    1.1252    1.1289    3.2065   1048 % 1.026382 1.000  1
   0   9   8   11.5931    0.2151    0.2151    0.0000   11.3780    2.4497    2.4506    4.6428   1049*% 0.940060 1.000  1
   2   9   8   13.6565    4.2292    4.2292    0.0000    9.4273    1.9222    1.9241    4.8996   1051 % 0.950395 1.000  1
   5   9   8   12.9151   18.8018  -18.8018    0.0000   -5.8867    1.2931    1.3043   -4.5134   1054 % 1.002911 1.000  1
   6   9   8   10.8213    1.6953   -1.6953    0.0000    9.1260    1.5710    1.5723    5.8043   1055 % 1.029351 1.000  1
   0  10   8   18.5284   26.4163   26.4163    0.0000   -7.8879    2.0158    2.0302   -3.8854   1056 % 1.021468 1.000  1
   1  10   8   10.6207    2.0818   -2.0818    0.0000    8.5389    1.8172    1.8183    4.6961   1057*% 1.023856 1.000  1
   5   0   9   20.9476    9.3458    9.3458    0.0000   11.6018    1.7663    1.7721    6.5469   1060 % 0.615613 1.000  1
   7   0   9   39.0154   30.5165  -30.5165    0.0000    8.4989    2.6361    2.6575    3.1981   1062 % 0.704424 1.000  1
Refinement program                                                                                                 page=  17
structure :                                                                                                15:48:58 12-11-24 

  10   0   9   16.5227    8.1214    8.1214    0.0000    8.4013    1.3739    1.3788    6.0934   1065 % 0.863328 1.000  1
   5   1   9   17.3090    0.7724    0.7724    0.0000   16.5365    3.0273    3.0290    5.4594   1069*% 0.622401 1.000  1
   6   1   9   20.7533    5.6897    5.6897    0.0000   15.0636    2.2165    2.2202    6.7847   1070 % 0.664165 1.000  1
   8   1   9   27.0887   20.8821   20.8821    0.0000    6.2066    1.5634    1.5804    3.9272   1072 % 0.760190 1.000  1
  10   1   9   18.0582   13.7240  -13.7240    0.0000    4.3343    1.1075    1.1181    3.8766   1074 % 0.868182 1.000  1
  11   1   9   12.5419    5.0798    5.0798    0.0000    7.4621    1.1322    1.1353    6.5729   1075 % 0.925375 1.000  1
  12   1   9   11.0318    5.1620   -5.1620    0.0000    5.8698    0.9473    0.9503    6.1765   1076 % 0.984209 1.000  1
  13   1   9   13.6051   16.9581  -16.9581    0.0000   -3.3530    0.9482    0.9614   -3.4875   1077 % 1.044407 1.000  1
   4   2   9   50.0020   63.7543  -63.7543    0.0000  -13.7523    3.2109    3.2656   -4.2113   1078 % 0.607152 1.000  1
   5   2   9   22.2149    7.0284   -7.0284    0.0000   15.1864    1.6475    1.6535    9.1843   1079 % 0.642337 1.000  1
   6   2   9   30.6578    7.6062    7.6062    0.0000   23.0516    1.4988    1.5105   15.2609   1080 % 0.682883 1.000  1
   7   2   9   33.7950   28.0298   28.0298    0.0000    5.7652    1.6571    1.6841    3.4232   1081 % 0.727895 1.000  1
   9   2   9   15.3069   10.5472  -10.5472    0.0000    4.7597    1.0126    1.0201    4.6659   1083 % 0.828337 1.000  1
  12   2   9   12.4378    4.6828   -4.6828    0.0000    7.7551    0.9970    1.0003    7.7530   1086 % 0.996936 1.000  1
   3   3   9   55.7683   32.4816  -32.4816    0.0000   23.2867    4.3573    4.3772    5.3199   1087 % 0.613566 1.000  1
   5   3   9   35.1511    9.2739   -9.2739    0.0000   25.8772    2.3043    2.3145   11.1805   1089 % 0.674254 1.000  1
   6   3   9   18.2373    4.1501   -4.1501    0.0000   14.0873    1.3352    1.3397   10.5149   1090 % 0.712988 1.000  1
   8   3   9   24.7710   18.8574  -18.8574    0.0000    5.9135    1.7541    1.7666    3.3474   1092 % 0.803196 1.000  1
   9   3   9   20.3076   16.5416  -16.5416    0.0000    3.7661    1.0956    1.1101    3.3924   1093 % 0.853326 1.000  1
  11   3   9   14.5086    8.3219   -8.3219    0.0000    6.1867    1.1889    1.1938    5.1822   1095 % 0.961018 1.000  1
   3   4   9   36.2643   18.3023   18.3023    0.0000   17.9620    2.2626    2.2771    7.8880   1097 % 0.659768 1.000  1
   4   4   9   28.2684   21.3539   21.3539    0.0000    6.9145    1.9598    1.9743    3.5023   1098 % 0.685192 1.000  1
   5   4   9   24.1971    6.7462    6.7462    0.0000   17.4509    1.9940    1.9997    8.7268   1099 % 0.716554 1.000  1
   7   4   9   18.4445   23.6438  -23.6438    0.0000   -5.1993    1.3879    1.4053   -3.6996   1101 % 0.794156 1.000  1
   9   4   9   12.9112    9.3374    9.3374    0.0000    3.5738    1.1734    1.1782    3.0332   1103 % 0.887128 1.000  1
  11   4   9   10.6489    6.4434    6.4434    0.0000    4.2055    1.1597    1.1626    3.6175   1105 % 0.991154 1.000  1
   5   5   9   16.1121    6.2796   -6.2796    0.0000    9.8325    1.6789    1.6822    5.8450   1109 % 0.767522 1.000  1
   6   5   9   14.8492    2.9330    2.9330    0.0000   11.9162    1.6432    1.6456    7.2413   1110 % 0.801762 1.000  1
   8   5   9   21.2179   15.6553   15.6553    0.0000    5.5627    1.1193    1.1333    4.9086   1112 % 0.882947 1.000  1
   9   5   9   23.3174   17.3098   17.3098    0.0000    6.0076    1.1537    1.1700    5.1345   1113 % 0.928782 1.000  1
  11   5   9    9.3702    1.3216    1.3216    0.0000    8.0486    1.2807    1.2818    6.2789   1115 % 1.028604 1.000  1
   4   6   9   22.9369   33.8752  -33.8752    0.0000  -10.9383    1.5543    1.5842   -6.9045   1118 % 0.798484 1.000  1
   5   6   9   12.4980    4.2546   -4.2546    0.0000    8.2434    1.7643    1.7661    4.6676   1119 % 0.825554 1.000  1
   6   6   9    9.6385    0.8841    0.8841    0.0000    8.7543    2.2929    2.2936    3.8169   1120*% 0.857480 1.000  1
   9   6   9   13.1643    8.1826   -8.1826    0.0000    4.9818    1.0711    1.0758    4.6306   1123 % 0.977285 1.000  1
   3   7   9   21.2321   14.9724  -14.9724    0.0000    6.2596    1.6508    1.6599    3.7712   1126 % 0.844181 1.000  1
   5   7   9   14.1986    7.4206   -7.4206    0.0000    6.7779    1.7044    1.7074    3.9697   1128 % 0.889268 1.000  1
   6   7   9    9.4604    1.1420   -1.1420    0.0000    8.3185    1.5221    1.5231    5.4614   1129 % 0.918983 1.000  1
   7   7   9   15.3948   21.2555   21.2555    0.0000   -5.8607    1.0263    1.0447   -5.6101   1130 % 0.952907 1.000  1
   6   8   9   11.9958    4.9440    4.9440    0.0000    7.0518    1.5797    1.5817    4.4583   1138 % 0.985189 1.000  1
   5   9   9   12.2841    5.0714   -5.0714    0.0000    7.2128    1.4572    1.4595    4.9420   1144 % 1.029437 1.000  1
   7   0  10   19.3391    0.6012    0.6012    0.0000   18.7379    1.6599    1.6636   11.2634   1147 % 0.745965 1.000  1
   8   0  10   11.0680    2.2093    2.2093    0.0000    8.8587    2.1594    2.1604    4.1005   1148*% 0.793559 1.000  1
   9   0  10   22.6318   30.4967  -30.4967    0.0000   -7.8649    1.7763    1.7984   -4.3733   1149 % 0.844261 1.000  1
  10   0  10   18.4472   11.8149  -11.8149    0.0000    6.6323    1.4392    1.4464    4.5854   1150 % 0.897545 1.000  1
  11   0  10   19.8116   24.5106   24.5106    0.0000   -4.6990    1.3250    1.3449   -3.4940   1151 % 0.952977 1.000  1
  12   0  10   13.4685    8.3817    8.3817    0.0000    5.0868    1.1917    1.1962    4.2526   1152 % 1.010205 1.000  1
   5   1  10   38.1628   24.2233   24.2233    0.0000   13.9395    2.0727    2.0937    6.6577   1153 % 0.669055 1.000  1
   7   1  10   33.5976   21.2356  -21.2356    0.0000   12.3621    1.9734    1.9904    6.2108   1155 % 0.751577 1.000  1
   8   1  10   28.2312   13.3984   13.3984    0.0000   14.8328    1.6719    1.6834    8.8113   1156 % 0.798836 1.000  1
   9   1  10   11.3930    4.3703   -4.3703    0.0000    7.0226    1.3868    1.3888    5.0565   1157 % 0.849223 1.000  1
  10   1  10   25.2785   16.2268   16.2268    0.0000    9.0516    1.1591    1.1757    7.6987   1158 % 0.902214 1.000  1
Refinement program                                                                                                 page=  18
structure :                                                                                                15:48:58 12-11-24 

   6   2  10   28.7628    8.9697   -8.9697    0.0000   19.7931    1.7140    1.7236   11.4836   1163 % 0.725658 1.000  1
   7   2  10   25.8902   18.7784   18.7784    0.0000    7.1118    1.4793    1.4947    4.7578   1164 % 0.768168 1.000  1
  11   2  10   14.2478   19.0346  -19.0346    0.0000   -4.7868    1.2388    1.2512   -3.8257   1168 % 0.970455 1.000  1
   5   3  10   32.3466   23.3567  -23.3567    0.0000    8.9898    2.2228    2.2388    4.0155   1171 % 0.717545 1.000  1
   8   3  10   15.4013    6.9723   -6.9723    0.0000    8.4290    1.2921    1.2964    6.5018   1174 % 0.839866 1.000  1
   9   3  10   13.3978    1.5587    1.5587    0.0000   11.8391    1.2241    1.2266    9.6520   1175 % 0.887928 1.000  1
   7   4  10   14.8088    1.7035   -1.7035    0.0000   13.1052    1.4586    1.4612    8.9690   1183 % 0.831225 1.000  1
   8   4  10   13.7259    2.4368    2.4368    0.0000   11.2891    1.1329    1.1358    9.9390   1184 % 0.874189 1.000  1
  10   4  10   14.5052   10.7475  -10.7475    0.0000    3.7577    1.0513    1.0583    3.5506   1186 % 0.969566 1.000  1
  11   4  10   16.8404   20.7948   20.7948    0.0000   -3.9544    1.2084    1.2241   -3.2303   1187 % 1.021096 1.000  1
   3   5  10   12.6372    0.4048    0.4048    0.0000   12.2325    2.5678    2.5688    4.7618   1188*% 0.755768 1.000  1
   4   5  10   15.6684   20.5955   20.5955    0.0000   -4.9270    1.6275    1.6386   -3.0068   1189 % 0.778061 1.000  1
   6   5  10   25.5793   32.4816  -32.4816    0.0000   -6.9023    1.9586    1.9820   -3.4825   1191 % 0.838495 1.000  1
   8   5  10   16.9882   12.7705   12.7705    0.0000    4.2178    1.3038    1.3117    3.2155   1193 % 0.916431 1.000  1
   9   5  10   11.2872    5.3162   -5.3162    0.0000    5.9710    1.2271    1.2296    4.8562   1194 % 0.960670 1.000  1
  10   5  10   14.8526   10.8291   10.8291    0.0000    4.0235    1.1412    1.1478    3.5053   1195 % 1.007818 1.000  1
   6   6  10   19.4216    7.9319   -7.9319    0.0000   11.4898    1.8047    1.8093    6.3503   1200 % 0.891921 1.000  1
   3   7  10   12.3935    2.7593   -2.7593    0.0000    9.6342    2.7151    2.7162    3.5470   1205*% 0.879143 1.000  1
   5   7  10   22.2913   15.3450  -15.3450    0.0000    6.9462    1.8258    1.8346    3.7862   1207 % 0.922523 1.000  1
   8   7  10    7.9624    1.8961   -1.8961    0.0000    6.0663    1.8148    1.8154    3.3415   1210*% 1.020565 1.000  1
   3   8  10   14.7614    6.6736   -6.6736    0.0000    8.0878    1.8325    1.8353    4.4069   1212 % 0.948135 1.000  1
   3   9  10   12.3531    0.7133   -0.7133    0.0000   11.6399    1.8781    1.8794    6.1933   1219 % 1.020703 1.000  1
   5   0  11   11.7941   31.0172   31.0172    0.0000  -19.2231    4.2182    4.2264   -4.5484   1221*% 0.711213 1.000  1
   6   0  11   18.2510    6.3204   -6.3204    0.0000   11.9306    2.0136    2.0170    5.9150   1222 % 0.748035 1.000  1
   8   0  11   19.0971    7.1796    7.1796    0.0000   11.9175    1.7463    1.7508    6.8069   1224 % 0.834463 1.000  1
   9   0  11   22.5765   29.1861  -29.1861    0.0000   -6.6096    1.8072    1.8275   -3.6168   1225 % 0.882819 1.000  1
  10   0  11    9.8590    0.4269    0.4269    0.0000    9.4321    2.2873    2.2880    4.1225   1226*% 0.933906 1.000  1
  12   0  11   12.6333    4.6216   -4.6216    0.0000    8.0117    1.7019    1.7038    4.7021   1228 % 1.042645 1.000  1
   5   1  11   18.6118    9.1067    9.1067    0.0000    9.5051    2.4823    2.4857    3.8239   1229 % 0.717097 1.000  1
   6   1  11   31.3640   19.6843   19.6843    0.0000   11.6797    1.7090    1.7260    6.7668   1230 % 0.753631 1.000  1
   7   1  11   13.5868    2.1417   -2.1417    0.0000   11.4451    1.2144    1.2171    9.4038   1231 % 0.794646 1.000  1
   9   1  11   22.4054    4.8194   -4.8194    0.0000   17.5860    1.2899    1.2969   13.5596   1233 % 0.887566 1.000  1
  11   1  11    9.4446    4.3534    4.3534    0.0000    5.0911    1.1806    1.1824    4.3059   1235 % 0.991546 1.000  1
   5   2  11   15.5692    5.9905   -5.9905    0.0000    9.5787    2.0553    2.0579    4.6546   1237 % 0.734467 1.000  1
   6   2  11   28.8184   13.9542   13.9542    0.0000   14.8642    2.0803    2.0900    7.1120   1238 % 0.770178 1.000  1
   7   2  11   25.9230   31.7962  -31.7962    0.0000   -5.8732    1.4794    1.5094   -3.8910   1239 % 0.810355 1.000  1
   8   2  11   16.3585    6.9436   -6.9436    0.0000    9.4149    1.4029    1.4073    6.6902   1240 % 0.854369 1.000  1
   4   3  11   36.6551   27.5406  -27.5406    0.0000    9.1146    2.9614    2.9774    3.0612   1244 % 0.733145 1.000  1
   5   3  11   18.5041   11.3355  -11.3355    0.0000    7.1686    1.9725    1.9776    3.6249   1245 % 0.762538 1.000  1
   7   3  11   16.0997    2.7650    2.7650    0.0000   13.3346    1.4069    1.4101    9.4565   1247 % 0.835881 1.000  1
   9   3  11   12.1120    5.1273    5.1273    0.0000    6.9847    1.6843    1.6863    4.1421   1249 % 0.924667 1.000  1
  11   3  11   12.3895    5.3379   -5.3379    0.0000    7.0516    1.1502    1.1532    6.1147   1251 % 1.024890 1.000  1
   4   4  11   16.1833    0.2782   -0.2782    0.0000   15.9051    2.4655    2.4673    6.4464   1252 % 0.772225 1.000  1
   6   4  11   15.6013    5.7198   -5.7198    0.0000    9.8814    1.9710    1.9736    5.0068   1254 % 0.833083 1.000  1
   8   4  11   16.2880    5.8185    5.8185    0.0000   10.4696    1.5257    1.5293    6.8460   1256 % 0.911482 1.000  1
   9   4  11   18.9077   24.0387  -24.0387    0.0000   -5.1310    1.2561    1.2760   -4.0211   1257 % 0.955950 1.000  1
  10   4  11   13.1871    0.6144    0.6144    0.0000   12.5727    1.2361    1.2384   10.1523   1258 % 1.003320 1.000  1
   4   5  11   20.1047   12.4555   12.4555    0.0000    7.6493    1.7334    1.7403    4.3954   1260 % 0.819739 1.000  1
   5   5  11   12.6056    4.8366    4.8366    0.0000    7.7690    2.4156    2.4170    3.2143   1261*% 0.846129 1.000  1
   7   5  11   15.7162    0.4166   -0.4166    0.0000   15.2997    2.2397    2.2416    6.8254   1263 % 0.912781 1.000  1
   8   5  11   17.6975   22.9158  -22.9158    0.0000   -5.2184    1.2318    1.2501   -4.1743   1264 % 0.952071 1.000  1
   9   5  11    9.7417    3.1776   -3.1776    0.0000    6.5640    1.4115    1.4128    4.6460   1265 % 0.994726 1.000  1
Refinement program                                                                                                 page=  19
structure :                                                                                                15:48:58 12-11-24 

  10   5  11   12.2801    5.1436    5.1436    0.0000    7.1364    1.5798    1.5819    4.5112   1266 % 1.040332 1.000  1
   4   6  11   15.1954    6.3193   -6.3193    0.0000    8.8761    2.0335    2.0361    4.3595   1268 % 0.874312 1.000  1
   5   6  11   23.3838    5.8405   -5.8405    0.0000   17.5433    1.9052    1.9105    9.1824   1269 % 0.899102 1.000  1
   7   6  11   13.6345   20.9681  -20.9681    0.0000   -7.3336    2.2920    2.2997   -3.1889   1271*% 0.962090 1.000  1
   8   6  11   11.5672    4.6817   -4.6817    0.0000    6.8854    1.4870    1.4890    4.6244   1272 % 0.999444 1.000  1
   3   7  11   18.6440   13.2926   13.2926    0.0000    5.3514    1.7754    1.7819    3.0031   1275 % 0.916235 1.000  1
   7   7  11   10.3102    1.7253    1.7253    0.0000    8.5849    2.7982    2.7989    3.0673   1279*% 1.017288 1.000  1
   2   8  11   10.0300    1.4488   -1.4488    0.0000    8.5812    2.7717    2.7723    3.0953   1280*% 0.970118 1.000  1
   3   8  11   18.2016   25.0247  -25.0247    0.0000   -6.8231    1.7801    1.7948   -3.8015   1281 % 0.982625 1.000  1
   4   8  11   13.8816    1.7400    1.7400    0.0000   12.1416    2.2980    2.2994    5.2803   1282 % 0.999873 1.000  1
   7   0  12   41.7935   22.5645   22.5645    0.0000   19.2291    2.7289    2.7457    7.0033   1286 % 0.834262 1.000  1
   9   0  12   19.1128    7.0272    7.0272    0.0000   12.0856    1.9856    1.9895    6.0748   1288 % 0.923204 1.000  1
  10   0  12   15.1888    0.9262    0.9262    0.0000   14.2626    2.2912    2.2928    6.2205   1289 % 0.972170 1.000  1
   7   1  12   16.5378    3.9329   -3.9329    0.0000   12.6049    1.4845    1.4879    8.4717   1292 % 0.839284 1.000  1
   8   1  12   14.2513    4.9539    4.9539    0.0000    9.2974    1.4806    1.4834    6.2676   1293 % 0.881855 1.000  1
   9   1  12   13.2590    7.1823   -7.1823    0.0000    6.0767    1.4254    1.4287    4.2533   1294 % 0.927744 1.000  1
  10   1  12   22.3137   26.8077  -26.8077    0.0000   -4.4941    1.4475    1.4697   -3.0579   1295 % 0.976483 1.000  1
  11   1  12   13.0422    6.6441    6.6441    0.0000    6.3982    1.5795    1.5822    4.0438   1296 % 1.027667 1.000  1
   6   2  12   19.0552    0.7163    0.7163    0.0000   18.3389    2.1044    2.1073    8.7026   1298 % 0.816155 1.000  1
   8   2  12   17.5812    6.1621   -6.1621    0.0000   11.4192    1.6239    1.6278    7.0149   1300 % 0.896037 1.000  1
   9   2  12   13.0154    5.9444   -5.9444    0.0000    7.0710    1.3292    1.3322    5.3077   1301 % 0.941235 1.000  1
  10   2  12   15.8240    8.3185    8.3185    0.0000    7.5056    1.4061    1.4107    5.3205   1302 % 0.989309 1.000  1
   5   3  12   19.5320   11.2592  -11.2592    0.0000    8.2728    1.7075    1.7136    4.8276   1304 % 0.808949 1.000  1
   6   3  12   17.3580   23.5167  -23.5167    0.0000   -6.1588    1.6678    1.6818   -3.6619   1305 % 0.841505 1.000  1
   7   3  12   19.7509    8.1524    8.1524    0.0000   11.5985    1.6430    1.6483    7.0368   1306 % 0.878426 1.000  1
   8   3  12   17.6153    4.8965   -4.8965    0.0000   12.7188    1.4959    1.4998    8.4801   1307 % 0.919187 1.000  1
   9   3  12    9.8793    2.8331    2.8331    0.0000    7.0462    1.9738    1.9748    3.5681   1308*% 0.963299 1.000  1
  10   3  12   19.1076   24.8688   24.8688    0.0000   -5.7613    1.0624    1.0872   -5.2989   1309 % 1.010324 1.000  1
   4   4  12   21.5128    8.4792   -8.4792    0.0000   13.0336    3.7280    3.7307    3.4936   1310*% 0.818088 1.000  1
   9   4  12   12.7828    5.9811    5.9811    0.0000    6.8017    1.4551    1.4578    4.6658   1315 % 0.993366 1.000  1
  10   4  12   11.6790    0.1217   -0.1217    0.0000   11.5573    1.5969    1.5983    7.2310   1316 % 1.039032 1.000  1
   5   5  12   14.8358    5.5592    5.5592    0.0000    9.2766    2.0289    2.0312    4.5670   1318 % 0.888184 1.000  1
   6   6  12   12.3935    2.1617   -2.1617    0.0000   10.2319    2.6506    2.6516    3.8588   1326*% 0.966981 1.000  1
   7   6  12   23.0716   16.2940  -16.2940    0.0000    6.7776    1.7554    1.7655    3.8390   1327 % 0.999277 1.000  1
  10   0  13   13.5130    2.3257   -2.3257    0.0000   11.1873    2.2978    2.2992    4.8657   1340*% 1.012123 1.000  1
   6   1  13   18.3739   11.8751  -11.8751    0.0000    6.4988    2.0028    2.0080    3.2364   1341 % 0.848630 1.000  1
   7   1  13   21.8724   13.1683   13.1683    0.0000    8.7041    1.6642    1.6724    5.2044   1342 % 0.885254 1.000  1
  10   1  13   14.3771    5.4096   -5.4096    0.0000    8.9675    1.5407    1.5435    5.8098   1345 % 1.016266 1.000  1
  10   3  13   11.0182    3.2809    3.2809    0.0000    7.7373    2.3008    2.3018    3.3614   1356*% 1.048825 1.000  1
   5   4  13   11.5456    3.1945   -3.1945    0.0000    8.3510    2.7197    2.7206    3.0696   1357*% 0.890229 1.000  1
   6   5  13   15.4564    6.9687   -6.9687    0.0000    8.4877    1.9895    1.9923    4.2603   1364 % 0.960146 1.000  1
   8   5  13   24.4315   16.5038   16.5038    0.0000    7.9278    2.4538    2.4615    3.2206   1366 % 1.028909 1.000  1
   5   7  13   12.1244    3.6831   -3.6831    0.0000    8.4413    2.7754    2.7764    3.0403   1373*% 1.034338 1.000  1
   9   0  14   12.8996    2.7959   -2.7959    0.0000   10.1037    2.1900    2.1914    4.6107   1376*% 1.008565 1.000  1
   8   1  14   10.1538    1.1045    1.1045    0.0000    9.0493    1.8515    1.8525    4.8850   1379*% 0.970859 1.000  1
   9   1  14   11.1759    5.4951    5.4951    0.0000    5.6807    1.8433    1.8449    3.0791   1380 % 1.012723 1.000  1
   8   3  14   12.8180    4.2636   -4.2636    0.0000    8.5543    1.6851    1.6871    5.0704   1387 % 1.004889 1.000  1
   8   1  15   11.2783    1.5279   -1.5279    0.0000    9.7504    1.9063    1.9075    5.1117   1401*% 1.017118 1.000  1
   6   4  15   12.0582    3.8954    3.8954    0.0000    8.1628    2.3594    2.3606    3.4579   1408*% 1.011841 1.000  1


Refinement program                                                                                                 page=  20
structure :                                                                                                15:48:58 12-11-24 


***********************************************************
* Fo/Fc list of worst fitted reflections after last cycle *
***********************************************************

   h   k   l     Fo        Fc        A         B        Fo-Fc    sig(Fo) sqr(1/w)  sqr(wdFq)   nref    SinThL   ext  sc
   2   0   0   89.7151  240.6090 -240.6090    0.0000 -150.8940    4.4814    4.9205  -30.6667      1 % 0.139782 1.000  1             
   7   3   3   37.3925    2.5880    2.5880    0.0000   34.8045    1.1994    1.2189   28.5542    398 % 0.586117 1.000  1             
   2   1   1   96.5075  205.3300 -205.3300    0.0000 -108.8220    3.3775    3.8116  -28.5502     90 % 0.176393 1.000  1             
   1   4   1   31.4929    1.8371    1.8371    0.0000   29.6557    1.0622    1.0777   27.5176    130 % 0.377528 1.000  1             
   0   2   0  117.7530  342.1650 -342.1650    0.0000 -224.4120    9.2350    9.6723  -23.2015     15 % 0.183352 1.000  1             
   3   5   2   26.1935    3.4103   -3.4103    0.0000   22.7832    0.9888    1.0007   22.7677    283 % 0.516487 1.000  1             
   3   1   0   54.6644    3.0225   -3.0225    0.0000   51.6419    2.2812    2.3031   22.4232      9 % 0.228839 1.000  1             
   6   2   1   28.6793    5.9578   -5.9578    0.0000   22.7215    1.0391    1.0533   21.5715    107 % 0.461129 1.000  1             
   2   0   1  104.0230  238.7050  238.7050    0.0000 -134.6820    5.9891    6.3268  -21.2876     75 % 0.150699 1.000  1             
   3   1   2   33.5872    8.9145   -8.9145    0.0000   24.6727    1.1582    1.1766   20.9703    225 % 0.255052 1.000  1             

Statistics as a function of sin(th)/lambda and structure factors
sin(th)/lambda
                  limits       0.506148  0.642268  0.734184  0.807968  0.878065  0.934000  0.991708  1.047172
                  number +          101       121       127       113       109       104       108        96
                         -           60        41        34        48        52        58        53        65
                  together          161       162       161       161       161       162       161       161
                  av. wdFq      82.4514   58.3511   49.4821   44.1890   43.6911   31.7186   27.1018   20.1448
                  numerator +    1354.9    1313.6    1215.6     839.5     814.6     693.6     610.7     515.2
                            -   -1748.3    -244.6    -146.4    -185.7    -169.9    -188.9    -175.0    -207.8
                  together       3103.2    1558.1    1361.9    1025.2     984.5     882.5     785.8     722.9
                  denominator    9076.9    5952.7    4579.1    3588.5    2929.3    2681.9    2217.7    2044.2
                  R factor        34.19     26.18     29.74     28.57     33.61     32.90     35.43     35.36
struct. factors
                  limits           11.6      14.1      16.4      19.4      23.2      30.0      43.5     123.7      unobs
                  number +          128       120       116       105       107       106       116        81       104
                         -           33        42        45        57        53        56        45        80        18
                  together          161       162       161       162       160       162       161       161       122
                  av. wdFq      24.9820   37.5098   37.7388   46.0555   40.7773   63.9208   57.3879   48.6542    7.2257
                  numerator +     682.1     786.3     802.6     850.0     817.1    1163.9    1387.3     868.2     618.5
                            -     -68.4    -142.5    -125.4    -199.2    -173.5    -256.5    -199.5   -1901.5     -90.6
                  together        750.6     928.8     928.0    1049.2     990.6    1420.4    1586.8    2769.7     709.1
                  denominator    1608.7    2086.0    2470.5    2917.1    3411.6    4263.8    5833.6   10478.8    1322.5
                  R factor        46.66     44.52     37.56     35.97     29.04     33.31     27.20     26.43     53.62

                                 final check                    sin(th)/lambda     structure factors
                                               number +               879                   879
                                                      -               411                   411
                                               together              1290                  1290
                                               numerator +         7357.6                7357.6
                                                         -        -3066.5               -3066.5
                                               together           10424.1               10424.1
                                               denominator        33070.1               33070.1
                                               R-factor             31.52                 31.52


Refinement program                                                                                                 page=  21
structure :                                                                                                15:48:58 12-11-24 


Last screen information window:

--------------------------------------------------------------------------
|R factors : [1412=1290+122/17],    Damping factor:   1.0000             |
|GOF(obs)=  6.73    GOF(all)=  6.48                                      |
|R(obs)=  31.52    wR(obs)=  38.82    R(all)=   32.37    wR(all)=  38.99 |
|Last wR(all): 39.71 39.00 38.99                                         |
|Maximum change/s.u. :    0.0432 for z[O1]                               |
--------------------------------------------------------------------------

**********************************
* R-factors for individual zones *
**********************************

                  Robs  wRobs   Rall  wRall  nobs  nall

**********************
* R-factors overview *
**********************

Cycle   Robs  wRobs   Rall  wRall  nobs  nall   np nall/np nskip nover  damp  gofobs gofall av ch/su       max ch/su            
   0   32.08  39.53  32.99  39.71  1290  1412   17   83.06     0     0 1.0000   6.87   6.61   0.4562     1.8744 scale1          
   1   31.52  38.82  32.36  39.00  1290  1412   17   83.06     0     0 1.0000   6.73   6.48   0.1096     0.3268 Uiso[Ba1]       
   2   31.52  38.82  32.37  38.99  1290  1412   17   83.06     0     0 1.0000   6.73   6.48   0.0204     0.0432 z[O1]           
   3   31.52  38.82  32.37  38.99  1290  1412   17   83.06                                                                      


Refinement program                                                                                                 page=  22
structure :                                                                                                15:48:58 12-11-24 


********************
* Changes overview *
********************


            scale1    scale2    scale3    scale4    scale5    scale6
   0        7.798573* 0.000000  0.000000  0.000000  0.000000  0.000000   1.87
   1        8.177915* 0.000000  0.000000  0.000000  0.000000  0.000000   0.21
   2        8.218913* 0.000000  0.000000  0.000000  0.000000  0.000000  -0.04
   3        8.211978  0.000000  0.000000  0.000000  0.000000  0.000000
  su        0.194822  0.000000  0.000000  0.000000  0.000000  0.000000
================================================================================================================================
           TOverall   sclam/2   sc3lam
   0        0.000000  0.000000  0.000000   0.00
   1        0.000000  0.000000  0.000000   0.00
   2        0.000000  0.000000  0.000000   0.00
   3        0.000000  0.000000  0.000000
  su        0.000000  0.000000  0.000000
================================================================================================================================
Ba1           occ        x         y         z       Uiso
   0        0.500000  0.343186  0.250000  0.316103  0.004526* -1.62
   1        0.500000  0.343194  0.250000  0.316110  0.003618*  0.33
   2        0.500000  0.343188  0.250000  0.316106  0.003782* -0.03
   3        0.500000  0.343189  0.250000  0.316107  0.003765
  su        0.000000  0.000254  0.000000  0.000376  0.000503
================================================================================================================================
S1            occ        x         y         z       Uiso
   0        0.500000  0.690482  0.250000 -0.065163  0.007183* -1.06
   1        0.500000  0.690561  0.250000 -0.065139  0.005989*  0.17
   2        0.500000  0.690506  0.250000 -0.065182  0.006154* -0.03
   3        0.500000  0.690518  0.250000 -0.065171  0.006128
  su        0.000000  0.000880  0.000000  0.001239  0.000991
================================================================================================================================
O1            occ        x         y         z       Uiso
   0        0.500000  0.609667  0.250000  0.095428  0.016776* -0.86
   1        0.500000  0.609776  0.250000  0.095730  0.014312*  0.17
   2        0.500000  0.609580  0.250000  0.095410* 0.014710   0.04
   3        0.500000  0.609656  0.250000  0.095530  0.014638
  su        0.000000  0.002211  0.000000  0.002773  0.002424
================================================================================================================================
O2            occ        x         y         z       Uiso
   0        1.000000  0.187898  0.523028  0.084107  0.007793* -1.20
   1        1.000000  0.187877  0.522942  0.084042  0.006142*  0.32
   2        1.000000  0.187842  0.523037  0.084149  0.006515* -0.04
   3        1.000000  0.187855  0.523040  0.084122  0.006465
  su        0.000000  0.001084  0.001540  0.001489  0.001198
================================================================================================================================


Refinement program                                                                                                 page=  23
structure :                                                                                                15:48:58 12-11-24 

O3            occ        x         y         z       Uiso
   0        0.500000  0.571129  0.250000 -0.171511  0.025657* -0.63
   1        0.500000  0.570852* 0.250000 -0.171619  0.022960   0.10
   2        0.500000  0.571143  0.250000 -0.171620  0.022706* -0.03
   3        0.500000  0.571135  0.250000 -0.171588  0.022605
  su        0.000000  0.002847  0.000000  0.003516  0.003514
================================================================================================================================

There were no correlations larger than  0.900 in the last refinement cycle


Refinement program                                                                                                 page=  24
structure :                                                                                                15:48:58 12-11-24 


Program started at 15:48:58 ended   at 15:49:00 cpu time :      0.88
