# Supplementary material for: On the use of beam precession for serial electron crystallography
Source: J Appl Crystallogr. 2025 Jul 25;58(Pt 4):1249–60. doi: 10.1107/S1600576725005606 (PMC12321033; doi:10.1107/S1600576725005606)
Supplement: Supplementary file 2 [file j-58-01249-sup2.zip › F200_dynRef.cif]

#=======================================================================
data_global
#=======================================================================

_audit_creation_method                   'Jana2020 1.3.57'


# 1. PROCESSING SUMMARY (IUCr Office Use Only)

_journal_date_recd_electronic            ?
_journal_date_to_coeditor                ?
_journal_date_from_coeditor              ?
_journal_date_accepted                   ?
_journal_date_printers_first             ?
_journal_date_printers_final             ?
_journal_date_proofs_out                 ?
_journal_date_proofs_in                  ?
_journal_coeditor_name                   ?
_journal_coeditor_code                   ?
_journal_coeditor_notes
; ?
;
_journal_techeditor_code                 ?
_journal_paper_category                  ?
_journal_techeditor_notes
; ?
;
_journal_coden_ASTM                      ?
_journal_name_full                       'Acta Crystallographica Section C'
_journal_year                            ?
_journal_volume                          ?
_journal_issue                           ?
_journal_page_first                      ?
_journal_page_last                       ?
_journal_suppl_publ_number               ?
_journal_suppl_publ_pages                ?

#=======================================================================

# 2. SUBMISSION DETAILS

_publ_contact_author_name                ?
_publ_contact_author_address
; ?
;
_publ_contact_author_email               ?
_publ_contact_author_fax                 ?
_publ_contact_author_phone               ?

_publ_requested_journal                  'Acta Crystallographica Section C'
_publ_requested_category                 ?

_publ_contact_letter
; ?
;

#=======================================================================

# 3. TITLE AND AUTHOR LIST

_publ_section_title
; ?
;
_publ_section_title_footnote
; ?
;
loop_
 _publ_author_name
 _publ_author_footnote
 _publ_author_address
; ?      # name
;
; ?      # footnote
;
; ?      # address
;

#=======================================================================

# 4. TEXT

_publ_section_synopsis
; ?
;
_publ_section_abstract
; ?
;
_publ_section_comment
; ?
;
_publ_section_introduction
; ?
;
_publ_section_experimental
; ?
;
_publ_section_exptl_prep
; ?
;
_publ_section_exptl_refinement
; ?
;
_publ_section_exptl_solution
; ?
;
_publ_section_discussion
; ?
;
_publ_section_acknowledgements
; ?
;
_publ_section_references
;
;
_publ_section_figure_captions
; ?
;
_publ_section_table_legends
; ?
;

#=======================================================================
data_I
#=======================================================================

# 5. CHEMICAL DATA

_chemical_name_systematic
; ?
;
_chemical_name_common                    ?
_chemical_formula_moiety                 ?
_chemical_formula_structural             ?
_chemical_formula_analytical             ?
_chemical_formula_iupac                  ?
_chemical_formula_sum                    'Ba4 O16 S4'
_chemical_formula_weight                 933.6
_chemical_melting_point                  ?
_chemical_compound_source                ?
_chemical_absolute_configuration         .

#=======================================================================

# 6. CRYSTAL DATA

_symmetry_cell_setting                   orthorhombic
_symmetry_space_group_name_H-M           'P c m n'
_symmetry_space_group_name_Hall          '-P -2xac;-2yb;-2zabc'
_symmetry_Int_Tables_number              62

loop_
 _space_group_symop_id
 _space_group_symop_operation_xyz
 1   x,y,z
 2   -x+1/2,-y+1/2,z+1/2
 3   -x,y+1/2,-z
 4   x+1/2,-y,-z+1/2
 5   -x,-y,-z
 6   x+1/2,y+1/2,-z+1/2
 7   x,-y+1/2,z
 8   -x+1/2,y,z+1/2

_cell_length_a                           7.154
_cell_length_b                           5.454
_cell_length_c                           8.879
_cell_angle_alpha                        90
_cell_angle_beta                         90
_cell_angle_gamma                        90
_cell_volume                             346.4402

loop_
 _twin_individual_id
 _twin_individual_mass_fraction_refined
 _twin_individual_twin_matrix_11
 _twin_individual_twin_matrix_12
 _twin_individual_twin_matrix_13
 _twin_individual_twin_matrix_21
 _twin_individual_twin_matrix_22
 _twin_individual_twin_matrix_23
 _twin_individual_twin_matrix_31
 _twin_individual_twin_matrix_32
 _twin_individual_twin_matrix_33
 ? ? ? ? ? ? ? ? ? ? ?

_cell_formula_units_Z                    1

_cell_measurement_reflns_used         4144
_cell_measurement_theta_min          0.101
_cell_measurement_theta_max          1.442
_cell_measurement_temperature            ?
_cell_special_details
; ?
;

_exptl_crystal_density_diffrn            4.4748
_exptl_crystal_density_meas              ?
_exptl_crystal_density_method            ?
_exptl_crystal_F_000                     125.44

_exptl_absorpt_coefficient_mu            0
_exptl_crystal_description               ?
_exptl_crystal_size_max                  ?
_exptl_crystal_size_mid                  ?
_exptl_crystal_size_min                  ?
_exptl_crystal_size_rad                  ?
_exptl_crystal_colour                    ?
_exptl_absorpt_correction_type           ?
_exptl_absorpt_process_details           ?
_exptl_absorpt_correction_T_min          ?
_exptl_absorpt_correction_T_max          ?
loop_
 _exptl_crystal_face_index_h
 _exptl_crystal_face_index_k
 _exptl_crystal_face_index_l
 _exptl_crystal_face_perp_dist
 ? ? ? ?

#=======================================================================

# 7. EXPERIMENTAL DATA

_exptl_special_details                   ?

_diffrn_ambient_temperature              293
_diffrn_source                           ?
_diffrn_source_power                     ?
_diffrn_source_voltage                   ?
_diffrn_source_current                   ?
_diffrn_radiation_type                   electron
_diffrn_radiation_source                 ?
_diffrn_radiation_wavelength             0.02517
_diffrn_radiation_monochromator          ?
_diffrn_measurement_details              ?
_diffrn_radiation_monochromator          ?
_diffrn_measurement_device_type          ?
_diffrn_detector                         ?
_diffrn_detector_area_resol_mean         ?
_diffrn_measurement_method               ?
_diffrn_measurement_specimen_support     ?

_diffrn_reflns_number                    44223
_diffrn_reflns_theta_min                 0.13
_diffrn_reflns_theta_max                 1.44
_diffrn_reflns_theta_full                1.44
_diffrn_measured_fraction_theta_max      0.97
_diffrn_measured_fraction_theta_full     0.97
_diffrn_reflns_av_R_equivalents          ?
_diffrn_reflns_av_unetI/netI             0.0243
_diffrn_reflns_limit_h_min               -14
_diffrn_reflns_limit_h_max               14
_diffrn_reflns_limit_k_min               -10
_diffrn_reflns_limit_k_max               10
_diffrn_reflns_limit_l_min               -17
_diffrn_reflns_limit_l_max               17
_diffrn_reflns_reduction_process
;
data collection geometry: precession
dstarmax:  2.000
RC width:  0.00130
mosaicity:  0.035
tilt axis position:    0.000
reflection size:   52.000
Virtual frame settings: number of merged frames:  1
                        step between frames:      1
                        intensity integration: only on the actual frame
;

_diffrn_standards_number                 ?
_diffrn_standards_interval_count         ?
_diffrn_standards_interval_time          ?
_diffrn_standards_decay_%                ?
loop_
_diffrn_standard_refln_index_h
_diffrn_standard_refln_index_k
_diffrn_standard_refln_index_l
  ? ? ?

_diffrn_radiation_probe                  electron

#=======================================================================

# 8. REFINEMENT DATA

_refine_special_details
; ?
;

_reflns_number_total                     20891
_reflns_number_gt                        19257
_reflns_threshold_expression             'I>3\s(I)'

_refine_ls_structure_factor_coef         F
_refine_ls_R_factor_gt                   0.1477
_refine_ls_wR_factor_gt                  0.1701
_refine_ls_R_factor_all                  0.1523
_refine_ls_wR_factor_ref                 0.1704
_refine_ls_goodness_of_fit_ref           7.4713
_refine_ls_goodness_of_fit_gt            7.7684
_refine_ls_restrained_S_gt               ?
_refine_ls_restrained_S_all              ?
_refine_ls_number_reflns                 20891
_refine_ls_number_parameters             232
_refine_ls_number_restraints             0
_refine_ls_number_constraints            0
_refine_ls_weighting_scheme              sigma
_refine_ls_weighting_details             'calc w=1/[\s^2^(Fo)+(0.01P)^2^+0.0000P] where P=Fo'
_refine_ls_hydrogen_treatment            ?
_refine_ls_shift/su_max                  0.0455
_refine_ls_shift/su_mean                 0.0010
_refine_diff_density_max                 2.87
_refine_diff_density_min                 -4.19
_refine_ls_extinction_method             'none'
_refine_ls_extinction_coef               ?
_refine_ls_extinction_expression         ?
_refine_ls_abs_structure_details         ?
_refine_ls_abs_structure_Flack           ?
_refine_ls_abs_structure_Rogers          ?

loop_
 _atom_type_symbol
 _atom_type_scat_source
 Ba  International_Tables_Vol_C
 O   International_Tables_Vol_C
 S   International_Tables_Vol_C

_computing_data_collection               ?
_computing_cell_refinement               ?
_computing_data_reduction                ?
_computing_structure_solution            ?
_computing_structure_refinement          ?
_computing_molecular_graphics            ?
_computing_publication_material          ?

loop_
 _restr_distance_atom_site_label_1
 _restr_distance_site_symmetry_1
 _restr_distance_atom_site_label_2
 _restr_distance_site_symmetry_2
 _restr_distance_target
 _restr_distance_target_weight_param
 ? ? ? ? ? ?

loop_
 _restr_angle_atom_site_label_1
 _restr_angle_site_symmetry_1
 _restr_angle_atom_site_label_2
 _restr_angle_site_symmetry_2
 _restr_angle_atom_site_label_3
 _restr_angle_site_symmetry_3
 _restr_angle_target
 _restr_angle_target_weight_param
 ? ? ? ? ? ? ? ?

loop_
 _restr_torsion_atom_site_label_1
 _restr_torsion_site_symmetry_1
 _restr_torsion_atom_site_label_2
 _restr_torsion_site_symmetry_2
 _restr_torsion_atom_site_label_3
 _restr_torsion_site_symmetry_3
 _restr_torsion_atom_site_label_4
 _restr_torsion_site_symmetry_4
 _restr_torsion_angle_target
 _restr_torsion_weight_param
 ? ? ? ? ? ? ? ? ? ?

loop_
 _restr_equal_distance_atom_site_label_1
 _restr_equal_distance_site_symmetry_1
 _restr_equal_distance_atom_site_label_2
 _restr_equal_distance_site_symmetry_2
 _restr_equal_distance_class_class_id
 _restr_equal_distance_class_target_weight_param
 ? ? ? ? ? ?

loop_
 _restr_equal_angle_atom_site_label_1
 _restr_equal_angle_site_symmetry_1
 _restr_equal_angle_atom_site_label_2
 _restr_equal_angle_site_symmetry_2
 _restr_equal_angle_atom_site_label_3
 _restr_equal_angle_site_symmetry_3
 _restr_equal_angle_class_class_id
 _restr_equal_angle_class_target_weight_param
 ? ? ? ? ? ? ? ?

loop_
 _restr_equal_torsion_atom_site_label_1
 _restr_equal_torsion_site_symmetry_1
 _restr_equal_torsion_atom_site_label_2
 _restr_equal_torsion_site_symmetry_2
 _restr_equal_torsion_atom_site_label_3
 _restr_equal_torsion_site_symmetry_3
 _restr_equal_torsion_atom_site_label_4
 _restr_equal_torsion_site_symmetry_4
 _restr_equal_torsion_class_class_id
 _restr_equal_torsion_class_target_weight_param
 ? ? ? ? ? ? ? ? ? ?


#=======================================================================

# 9. ATOMIC COORDINATES AND DISPLACEMENT PARAMETERS

loop_
 _atom_site_label
 _atom_site_type_symbol
 _atom_site_fract_x
 _atom_site_fract_y
 _atom_site_fract_z
 _atom_site_adp_type
 _atom_site_U_iso_or_equiv
 _atom_site_site_symmetry_multiplicity
 _atom_site_occupancy
 _atom_site_calc_flag
 _atom_site_refinement_flags
 _atom_site_disorder_assembly
 _atom_site_disorder_group
  Ba1 Ba 0.65874(6) 0.25 0.31564(11) Uani 0.00962(16) 4 1 d . . .
  S1 S 0.19119(15) 0.25 0.4376(3) Uani 0.0053(4) 4 1 d . . .
  O1 O 0.81009(19) 0.5298(2) 0.0786(4) Uani 0.0093(6) 8 1 d . . .
  O2 O 0.3908(4) 0.25 0.0898(7) Uani 0.0230(12) 4 1 d . . .
  O3 O 0.0508(3) 0.25 0.3157(7) Uani 0.0214(13) 4 1 d . . .

loop_
 _atom_site_aniso_label
 _atom_site_aniso_type_symbol
 _atom_site_aniso_U_11
 _atom_site_aniso_U_22
 _atom_site_aniso_U_33
 _atom_site_aniso_U_12
 _atom_site_aniso_U_13
 _atom_site_aniso_U_23
 Ba1 Ba 0.00737(13) 0.01040(15) 0.0111(4) 0 0.0005(2) 0
 S1 S 0.0044(3) 0.0051(4) 0.0063(10) 0 0.0013(5) 0
 O1 O 0.0081(5) 0.0039(4) 0.0160(16) 0.0010(4) 0.0009(8) 0.0014(7)
 O2 O 0.0354(14) 0.0193(12) 0.014(3) 0 -0.0172(19) 0
 O3 O 0.0065(7) 0.0177(10) 0.040(4) 0 -0.0061(14) 0

loop_
 _jana_atom_site_ADP_C_label
 _jana_atom_site_ADP_C_type_symbol
 _jana_atom_site_ADP_C_111
 _jana_atom_site_ADP_C_112
 _jana_atom_site_ADP_C_113
 _jana_atom_site_ADP_C_122
 _jana_atom_site_ADP_C_123
 _jana_atom_site_ADP_C_133
 _jana_atom_site_ADP_C_222
 _jana_atom_site_ADP_C_223
 _jana_atom_site_ADP_C_233
 _jana_atom_site_ADP_C_333
 ? ? ? ? ? ? ? ? ? ? ? ?

loop_
 _jana_atom_site_ADP_D_label
 _jana_atom_site_ADP_D_type_symbol
 _jana_atom_site_ADP_D_1111
 _jana_atom_site_ADP_D_1112
 _jana_atom_site_ADP_D_1113
 _jana_atom_site_ADP_D_1122
 _jana_atom_site_ADP_D_1123
 _jana_atom_site_ADP_D_1133
 _jana_atom_site_ADP_D_1222
 _jana_atom_site_ADP_D_1223
 _jana_atom_site_ADP_D_1233
 _jana_atom_site_ADP_D_1333
 _jana_atom_site_ADP_D_2222
 _jana_atom_site_ADP_D_2223
 _jana_atom_site_ADP_D_2233
 _jana_atom_site_ADP_D_2333
 _jana_atom_site_ADP_D_3333
 ? ? ? ? ? ? ? ? ? ? ? ? ? ? ? ? ?

loop_
 _jana_atom_site_ADP_E_label
 _jana_atom_site_ADP_E_type_symbol
 _jana_atom_site_ADP_E_11111
 _jana_atom_site_ADP_E_11112
 _jana_atom_site_ADP_E_11113
 _jana_atom_site_ADP_E_11122
 _jana_atom_site_ADP_E_11123
 _jana_atom_site_ADP_E_11133
 _jana_atom_site_ADP_E_11222
 _jana_atom_site_ADP_E_11223
 _jana_atom_site_ADP_E_11233
 _jana_atom_site_ADP_E_11333
 _jana_atom_site_ADP_E_12222
 _jana_atom_site_ADP_E_12223
 _jana_atom_site_ADP_E_12233
 _jana_atom_site_ADP_E_12333
 _jana_atom_site_ADP_E_13333
 _jana_atom_site_ADP_E_22222
 _jana_atom_site_ADP_E_22223
 _jana_atom_site_ADP_E_22233
 _jana_atom_site_ADP_E_22333
 _jana_atom_site_ADP_E_23333
 _jana_atom_site_ADP_E_33333
 ? ? ? ? ? ? ? ? ? ? ? ? ? ? ? ? ? ? ? ? ? ? ?

loop_
 _jana_atom_site_ADP_F_label
 _jana_atom_site_ADP_F_type_symbol
 _jana_atom_site_ADP_F_111111
 _jana_atom_site_ADP_F_111112
 _jana_atom_site_ADP_F_111113
 _jana_atom_site_ADP_F_111122
 _jana_atom_site_ADP_F_111123
 _jana_atom_site_ADP_F_111133
 _jana_atom_site_ADP_F_111222
 _jana_atom_site_ADP_F_111223
 _jana_atom_site_ADP_F_111233
 _jana_atom_site_ADP_F_111333
 _jana_atom_site_ADP_F_112222
 _jana_atom_site_ADP_F_112223
 _jana_atom_site_ADP_F_112233
 _jana_atom_site_ADP_F_112333
 _jana_atom_site_ADP_F_113333
 _jana_atom_site_ADP_F_122222
 _jana_atom_site_ADP_F_122223
 _jana_atom_site_ADP_F_122233
 _jana_atom_site_ADP_F_122333
 _jana_atom_site_ADP_F_123333
 _jana_atom_site_ADP_F_133333
 _jana_atom_site_ADP_F_222222
 _jana_atom_site_ADP_F_222223
 _jana_atom_site_ADP_F_222233
 _jana_atom_site_ADP_F_222333
 _jana_atom_site_ADP_F_223333
 _jana_atom_site_ADP_F_233333
 _jana_atom_site_ADP_F_333333
 ? ? ? ? ? ? ? ? ? ? ? ? ? ? ? ? ? ? ? ? ? ? ? ? ? ? ? ? ? ?


#=======================================================================

# 10. MOLECULAR GEOMETRY


loop_
 _geom_bond_atom_site_label_1
 _geom_bond_atom_site_label_2
 _geom_bond_site_symmetry_1
 _geom_bond_site_symmetry_2
 _geom_bond_distance
 _geom_bond_publ_flag
 ? ? ? ? ? ?

loop_
 _geom_angle_atom_site_label_1
 _geom_angle_atom_site_label_2
 _geom_angle_atom_site_label_3
 _geom_angle_site_symmetry_1
 _geom_angle_site_symmetry_2
 _geom_angle_site_symmetry_3
 _geom_angle
 _geom_angle_publ_flag
 ? ? ? ? ? ? ? ?

loop_
 _geom_torsion_atom_site_label_1
 _geom_torsion_atom_site_label_2
 _geom_torsion_atom_site_label_3
 _geom_torsion_atom_site_label_4
 _geom_torsion_site_symmetry_1
 _geom_torsion_site_symmetry_2
 _geom_torsion_site_symmetry_3
 _geom_torsion_site_symmetry_4
 _geom_torsion
 _geom_torsion_publ_flag
 ? ? ? ? ? ? ? ? ? ?

loop_
 _geom_hbond_atom_site_label_D
 _geom_hbond_atom_site_label_H
 _geom_hbond_atom_site_label_A
 _geom_hbond_site_symmetry_D
 _geom_hbond_site_symmetry_H
 _geom_hbond_site_symmetry_A
 _geom_hbond_distance_DH
 _geom_hbond_distance_HA
 _geom_hbond_distance_DA
 _geom_hbond_angle_DHA
 _geom_hbond_publ_flag
 ? ? ? ? ? ? ? ? ? ? ?


#=======================================================================

# 11. STRUCTURE-FACTOR LIST

loop_
 _reflns_scale_group_code
 _reflns_scale_meas_intensity
    1  2174.814
    2  2274.820
    3  2389.005
    4  2494.165
    5  2403.757
    6  2090.716
    7  2585.044
    8  2531.596
    9  2728.633
   10  2309.520
   11  2525.775
   12  2642.093
   13  2690.317
   14  2445.752
   15  2449.211
   16  2283.556
   17  2334.267
   18  2490.377
   19  2181.859
   20  2503.892
   21  2416.896
   22  2391.380
   23  2513.936
   24  2385.110
   25  2467.220
   26  2750.207
   27  2263.866
   28  2141.780
   29  2345.691
   30  2723.531
   31  2345.841
   32  2421.461
   33  2537.621
   34  3078.098
   35  2654.739
   36  2414.810
   37  2565.722
   38  2549.772
   39  2436.685
   40  2441.581
   41  2078.985
   42  2046.819
   43  2415.477
   45  2903.994
   46  2365.019
   47  2509.450
   48  2555.424
   49  2367.352
   50  2442.735
   51  2419.576
   52  2440.969
   53  2547.680
   54  2450.168
   55  2468.430
   56  2554.158
   57  2340.283
   58  2086.169
   59  2722.596
   60  2641.060
   61  2610.445
   62  2419.192
   63  2403.887
   64  2362.615
   65  2637.350
   66  1871.451
   67  2200.083
   68  2023.938
   69  2117.654
   70  2281.317
   71  2545.006
   72  2402.151
   73  2687.400
   74  2451.379
   75  2395.521
   76  2332.033
   77  2286.454
   78  2398.050
   79  2806.573
   80  2384.154
   81  2304.358
   82  2518.017
   83  2831.516
   84  1883.036
   85  2098.332
   86  2502.562
   87  2332.151
   88  2541.196
   89  2222.434
   91  2602.753
   92  2703.519
   93  2535.366
   94  2180.146
   95  2345.737
   96  2211.227
   97  2303.443
   98  2077.578
   99  2235.999
  100  2368.686
  101  2486.992
  102  2572.671
  103  2375.679
  104  2629.173
  105  2435.029
  106  2370.115
  107  2684.682
  108  2445.899
  109  2297.600
  110  2626.945
  111  2557.106
  112  2573.685
  113  2620.189
  114  2493.782
  115  2623.731
  116  2254.868
  117  2338.972
  118  2393.279
  119  2686.227
  120  2415.902
  121  2585.539
  122  2525.279
  123  2426.749
  124  2455.524
  125  2489.932
  126  2508.123
  127  2681.353
  128  2400.366
  129  2549.018
  130  2483.745
  131  2606.040
  132  2563.953
  133  2400.710
  134  2424.804
  135  2516.975
  136  2721.950
  137  2517.660
  138  2532.965
  139  2454.696
  140  2483.090
  141  2616.434
  142  2295.696
  143  2425.139
  144  2535.101
  145  2591.955
  146  2449.904
  147  2539.502
  148  2773.628
  149  2302.821
  150  2538.305
  151  2356.797
  152  2318.346
  153  2653.129
  154  2663.441
  155  2602.528
  156  2383.083
  157  2327.788
  158  2797.879
  159  2433.753
  160  2535.011
  161  2479.330
  162  2267.477
  163  2212.946
  164  2541.385
  165  2397.028
  166  2669.934
  167  2548.627
  168  2394.116
  169  2436.197
  170  2737.353
  171  2194.170
  172  2401.438
  173  2545.250
  174  2402.820
  175  2322.853
  176  2411.432
  177  2194.773
  178  2381.974
  179  2346.363
  180  2293.079
  181  2523.226
  182  2201.710
  183  2552.134
  184  2600.019
  185  2394.101
  186  2557.825
  187  2433.976
  188  2266.122
  189  2614.186
  190  2561.519
  191  2519.761
  192  2520.758
  193  2701.838
  194  2646.727
  195  2617.265
  196  2463.175
  197  2385.484
  198  2414.516
  199  2328.970
  200  2268.374
loop_
 _refln_index_h
 _refln_index_k
 _refln_index_l
 _refln_intensity_calc
 _refln_intensity_meas
 _refln_intensity_sigma
 _refln_scale_group_code
 _refln_observed_status
 -14  -1  -3   3017.00   1311.70    123.80      1 o
 -13  -1  -3    416.31    986.00    119.40      1 o
 -13   1   0    955.24    455.60    117.50      1 o
 -13   2   2    345.45    549.20    116.60      1 o
 -12  -1  -3    497.88   1307.00    131.60      1 o
 -12   2   2    455.22   1041.40    136.30      1 o
 -11  -4  -8    502.79    421.20    102.40      1 o
 -11  -3  -6   3628.70   2273.80    144.10      1 o
 -11  -1  -3    286.08    651.70    126.20      1 o
 -11   2   2   8955.20   6331.70    202.40      1 o
 -11   5   7    394.71    578.40    107.20      1 o
 -10  -5  -9    464.35   1050.90    113.20      1 o
 -10  -3  -6    814.48   1398.00    132.90      1 o
 -10  -1  -3   2940.20   3390.90    171.60      1 o
 -10   2   2   6813.60   4897.40    188.70      1 o
 -10   3   4   5168.80   4463.20    181.30      1 o
  -9  -5  -9   1519.60   1183.00    122.60      1 o
  -9  -3  -6    458.20    588.60    129.50      1 o
  -9   0  -1   2543.20   4338.50    191.50      1 o
  -9   3   4    945.71    963.50    138.60      1 o
  -9   6   9    694.45    592.50    113.40      1 o
  -8  -5  -9   1408.80    960.30    129.60      1 o
  -8  -3  -6    330.80   1147.10    144.10      1 o
  -8   0  -1  26592.00  25036.70    352.20      1 o
  -8   3   4    509.44   1399.50    153.60      1 o
  -7  -5  -9   1555.60   1357.20    132.40      1 o
  -7   0  -1  12861.00   8840.40    246.40      1 o
  -7   3   4   6848.30  10338.80    241.80      1 o
  -7   4   6   5679.00   8774.10    231.30      1 o
  -6  -5  -9   4690.10   3392.60    161.00      1 o
  -6  -2  -4    511.67   1347.40    177.20      1 o
  -6   4   6    516.48   3668.30    187.90      1 o
  -5  -7 -12    315.56    299.60     94.00      1 o
  -5  -4  -7    451.35    504.00    141.00      1 o
  -5  -2  -4  66548.00  66034.80    546.90      1 o
  -5   1   1   2886.50  13170.30    304.40      1 o
  -5   4   6   5347.40   6260.70    214.40      1 o
  -5   5   8   8326.20   6746.30    209.90      1 o
  -4  -6 -10    507.66    867.00    120.60      1 o
  -4  -4  -7   7378.50  10330.80    246.20      1 o
  -4   5   8    309.35   1401.20    142.50      1 o
  -4   6  10   1514.40   1999.70    139.60      1 o
  -3  -6 -10    223.17    453.90    112.20      1 o
  -3  -4  -7   2105.70   3798.00    184.20      1 o
  -3   2   3 118900.00 171307.00    864.50      1 o
  -3   5   8    664.76   1393.80    153.40      1 o
  -3   6  10    899.56   1443.10    137.70      1 o
  -3   7  12    391.90    702.30    111.70      1 o
  -2  -6 -10     88.48    119.20    110.20      1 <
  -2  -1  -2 201830.00 159641.00    847.20      1 o
  -2   2   3   6655.80  10574.90    302.80      1 o
  -2   6  10    701.92   1167.80    135.50      1 o
  -2   7  12    696.15    572.20    109.20      1 o
  -1  -3  -5   6690.40   8894.00    251.60      1 o
  -1   3   5  14930.00  13335.50    288.00      1 o
  -1   7  12    795.99   1054.20    120.40      1 o
   0  -5  -8   1794.60   1112.10    139.30      1 o
   0   7  12   1015.70   1863.00    130.30      1 o
   1  -7 -11    310.46    338.00    102.70      1 o
   1  -5  -8   1472.90   1627.50    153.10      1 o
   1   4   7   2582.20   3615.90    191.60      1 o
   2  -7 -11   1989.90   2235.50    137.90      1 o
   2  -2  -3   4591.20   5638.40    244.00      1 o
   2   1   2 149920.00 144958.00    796.20      1 o
   2   5   9   1488.80   3430.30    181.70      1 o
   3  -6  -9    269.53    694.10    122.40      1 o
   3  -4  -6   2902.60   1553.30    159.70      1 o
   3   5   9  12338.00  11465.90    250.20      1 o
   3   6  11    959.47   2424.70    148.90      1 o
   3   7  13   1250.50   1428.70    117.90      1 o
   4  -6  -9   1187.50   1975.90    137.90      1 o
   4  -1  -1  46951.00  47520.00    472.00      1 o
   4   2   4   7635.40   9960.80    271.30      1 o
   4   6  11    541.37    994.20    128.10      1 o
   5  -6  -9   1622.30   1129.20    126.70      1 o
   5  -3  -4   2835.00   4116.50    202.10      1 o
   5   3   6  16563.00  17133.30    305.60      1 o
   6  -7 -10    863.28   1024.60    110.00      1 o
   6  -5  -7   1345.20    605.80    125.90      1 o
   6  -3  -4  15146.00  14347.20    283.30      1 o
   6   0   1   4396.40   6372.30    227.30      1 o
   6   3   6  16282.00  16963.30    293.80      1 o
   6   4   8   8912.20   8182.10    225.60      1 o
   7  -7 -10    236.20    527.30     98.90      1 o
   7  -5  -7   5815.50   2967.00    157.50      1 o
   7  -2  -2   5872.50   5862.20    210.90      1 o
   7   1   3   2141.20   4111.30    197.40      1 o
   7   4   8   1356.20   1562.50    144.40      1 o
   7   5  10   2379.80   4232.60    170.30      1 o
   8  -6  -8    837.88    538.70    107.50      1 o
   8  -4  -5   7794.60   4165.70    169.60      1 o
   8  -2  -2   1344.00   1260.80    148.00      1 o
   8   1   3  21129.00  21353.90    322.50      1 o
   8   2   5   5696.10   5206.20    192.20      1 o
   8   5  10    683.74    593.00    115.20      1 o
   9  -6  -8     66.94    310.20     95.70      1 o
   9  -4  -5   1721.00   1987.30    140.50      1 o
   9  -1   0   3129.40   6624.00    208.20      1 o
   9   2   5   8083.20   5149.90    187.40      1 o
  10  -6  -8   3177.50   1355.60    114.60      1 o
  10  -3  -3    759.90   1145.30    133.10      1 o
  10   0   2   5667.40   8115.20    222.70      1 o
  10   3   7   2920.90   2043.10    137.30      1 o
  10   4   9   2050.20    704.30    113.60      1 o
  11  -5  -6    611.28    743.80    105.50      1 o
  11  -3  -3   1425.80    808.60    120.00      1 o
  11   0   2   8237.90   4856.60    180.50      1 o
  11   3   7    528.20    595.00    109.80      1 o
  11   4   9   2117.20   1079.10    116.70      1 o
  12  -4  -4    180.96    108.10     99.80      1 <
  12  -2  -1   1569.40   1253.60    128.10      1 o
  12   1   4   1864.00   1255.40    125.10      1 o
  13  -2  -1   4623.80   1653.90    126.30      1 o
  13  -1   1   1262.50   2554.60    140.10      1 o
  13   1   4   2088.50   1082.20    115.90      1 o
  13   2   6    783.98    430.30    103.30      1 o
  14  -1   1    266.90    501.90    103.00      1 o
  14   0   3    646.78   1191.50    115.00      1 o
 -13   4   1    636.80    740.00     92.00      2 o
 -12   1   1     62.58    378.40     89.60      2 o
 -12   2   1    439.86    335.80     91.20      2 o
 -12   3   1    340.01    427.30     89.50      2 o
 -12   4   1    783.09    851.20     97.60      2 o
 -12   5   1    199.13    212.60     78.90      2 <
 -11  -1   1    647.54    718.40     98.60      2 o
 -11   0   1    222.73    469.00     93.40      2 o
 -11   1   1    271.47    741.30    100.80      2 o
 -11   2   1    751.59    632.50     98.40      2 o
 -11   3   1    235.22    182.80     94.10      2 <
 -11   4   1    232.12    562.00     87.40      2 o
 -11   5   1    164.79     69.00     81.50      2 <
 -11   6   1    202.92    -12.50     78.70      2 <
 -10  -2   1   3318.10   3479.10    143.50      2 o
 -10  -1   1    512.55    575.10    108.50      2 o
 -10   0   1   2320.50   1280.60    123.80      2 o
 -10   1   1   1290.00   1276.20    111.60      2 o
 -10   2   1   3793.40   5982.10    167.60      2 o
  -9  -4   1   1311.20    885.90    113.60      2 o
  -9  -3   1   4423.70   5436.80    167.20      2 o
  -9  -2   1    818.70   1672.30    130.90      2 o
  -9  -1   1   7773.60   5578.40    168.90      2 o
  -8  -5   1   1513.60   1153.50    114.40      2 o
  -8  -4   1   8972.70   8485.60    200.20      2 o
  -8  -3   1   2568.00   2347.40    140.70      2 o
  -7  -6   1   2560.90   2966.60    134.20      2 o
  -7  -5   1   7146.20   7313.40    183.60      2 o
  -7  -4   1   2775.10   4003.80    155.70      2 o
  -6  -7   1   1135.90   1150.20    110.50      2 o
  -6  -6   1    164.78    384.60    108.90      2 o
  -6  -5   1    163.92    517.70    109.60      2 o
  -5  -8   1    111.64    303.10     91.70      2 o
  -5  -7   1    656.68    944.20    109.80      2 o
  -5  -6   1   3765.90   7073.70    176.10      2 o
  -4  -9   1    169.61     47.80     84.90      2 <
  -4  -8   1   1964.50   1954.30    116.30      2 o
  -4  -7   1   6591.80   5241.80    161.90      2 o
  -4   8   0   3966.20   1680.90    117.40      2 o
  -4  10   0   1166.10    579.80     91.40      2 o
  -3 -10   1    100.78    190.90     77.80      2 <
  -3  -9   1   3606.90   1870.80    120.80      2 o
  -3  -8   1    840.14    558.70     99.90      2 o
  -3   5   0   1761.60   4316.90    174.50      2 o
  -3   7   0    763.88   1118.80    124.50      2 o
  -3   9   0    526.67    730.70     99.50      2 o
  -2 -10   1   1332.90   1309.20    102.70      2 o
  -2  -9   1    327.91    743.00    100.10      2 o
  -2   4   0  46163.00  44178.20    407.60      2 o
  -2   6   0  11682.00  13333.60    242.70      2 o
  -2   8   0   6483.00   7309.70    183.30      2 o
  -2  10   0    355.92    354.80     92.20      2 o
  -1 -10   1     88.21    184.30     83.90      2 <
  -1  -9   1    594.58    643.60     97.60      2 o
  -1   3   0  70660.00  75803.90    532.40      2 o
  -1   7   0  10397.00  10587.10    218.50      2 o
  -1   9   0   1271.80   1481.70    116.10      2 o
   0  10   0   3369.70   2501.00    121.50      2 o
   1 -10   1    315.65    559.70     83.00      2 o
   2  -2   0  15137.00  30653.90    365.80      2 o
   3  -3   0   1803.10   3514.30    188.30      2 o
   4  -4   0  30128.00  29680.20    340.20      2 o
   5  -5   0  13884.00  14522.90    250.70      2 o
   6  -6   0   7679.30   8497.00    197.80      2 o
   6  -4   0  37305.00  19003.80    284.30      2 o
   7  -7   0   1746.80   1880.60    116.60      2 o
   7  -5   0   5114.00   9794.20    207.00      2 o
   8  -6   0   2206.10   2132.30    124.60      2 o
   9  -7   0    390.95   1299.10    104.40      2 o
   9  -5   0   5449.50   4565.50    158.90      2 o
  10  -6   0   2078.70   1871.70    113.70      2 o
 -14   2   0    626.58    645.60     86.80      3 o
 -13   3   0   2489.30   1491.60    110.10      3 o
 -12  -5  -1    236.65    464.10     78.40      3 o
 -12   2   0   4536.00   2917.20    135.60      3 o
 -12   4   0   1597.30   1271.60    103.70      3 o
 -11  -6  -1    295.28    235.00     80.70      3 <
 -11  -5  -1    495.14    267.00     83.80      3 o
 -11   3   0   3711.30   4331.00    155.20      3 o
 -10  -7  -1    191.91    237.80     78.70      3 o
 -10  -6  -1   1150.40    939.00     95.80      3 o
 -10   4   0    798.81   1596.60    119.30      3 o
  -9  -8  -1    230.34    235.90     72.30      3 o
  -9  -7  -1   1163.70    632.70     91.10      3 o
  -9  -6  -1    889.81    517.60     90.00      3 o
  -9   3   0   3931.50   4787.20    159.50      3 o
  -8  -9  -1     80.06    -26.60     71.70      3 <
  -8  -8  -1   1493.50    904.20    100.70      3 o
  -8  -7  -1    164.40    286.30     87.60      3 o
  -8  -6  -1   5087.60   4637.80    152.30      3 o
  -8   2   0   4909.70   5423.60    174.20      3 o
  -8   9   1    584.67    342.70     81.60      3 o
  -7  -9  -1    214.23    479.50     79.10      3 o
  -7  -8  -1    224.89    378.50     82.70      3 o
  -7  -7  -1   4420.10   3119.90    135.20      3 o
  -7   3   0   8237.20   9623.80    216.40      3 o
  -7   9   1    482.11    558.80     85.80      3 o
  -6  -9  -1    164.44     79.20     75.60      3 <
  -6  -8  -1    981.08    932.20     96.70      3 o
  -6  -7  -1   1598.00   1529.30    109.20      3 o
  -6   2   0  41442.00  51303.00    431.50      3 o
  -6   8   1    181.95    298.30     89.00      3 o
  -6   9   1    148.78    210.50     79.90      3 <
  -5 -10  -1     25.40      3.40     68.80      3 <
  -5  -9  -1    520.91    424.70     82.00      3 o
  -5  -8  -1    357.44    106.50     86.60      3 <
  -5   8   1     42.45    205.70     89.00      3 <
  -5   9   1    171.56    283.80     87.10      3 o
  -4 -10  -1    810.84    400.10     82.70      3 o
  -4  -9  -1     96.81    419.70     81.00      3 o
  -4   2   0  98019.00 109817.00    620.70      3 o
  -4   8   1   1741.00   1536.10    117.90      3 o
  -4   9   1    209.79    442.30     88.80      3 o
  -3 -10  -1     82.30    318.00     76.10      3 o
  -3  -9  -1   2915.30   2269.60    125.10      3 o
  -3   8   1    142.11    202.40     98.80      3 <
  -3   9   1   4564.50   4494.30    152.00      3 o
  -2 -10  -1   1029.50   1141.20     97.80      3 o
  -2   8   1   3304.80   3707.20    150.50      3 o
  -1   7   1   3922.40   3258.20    154.60      3 o
  -1   8   1    236.50    215.80    101.10      3 <
   1   7   1   2415.40   3230.10    148.80      3 o
   2   6   1  28167.00  25805.10    320.40      3 o
   2   7   1  11221.00  11467.40    221.30      3 o
   3   6   1    481.93    599.70    123.50      3 o
   4   5   1   1597.80   1894.80    150.20      3 o
   4   6   1  10129.00  10730.20    215.80      3 o
   5  -5   0  19143.00  21764.70    293.60      3 o
   5  -3   0  66154.00  65453.10    485.30      3 o
   5   5   1    830.99   2080.70    141.20      3 o
   5  10   2   1127.80    500.40     89.00      3 o
   6  -6   0   8317.60   8892.90    201.70      3 o
   6  -4   0  47464.00  41449.80    387.10      3 o
   6   4   1   1120.60   1567.50    138.10      3 o
   6   5   1    371.56    695.40    113.90      3 o
   7  -9   0    609.87    649.00     86.50      3 o
   7  -7   0   1073.60    922.30    111.90      3 o
   7  -5   0   7474.20   6081.20    172.90      3 o
   7   4   1   2669.90   2839.60    147.60      3 o
   7   9   2   1717.00    686.00     94.50      3 o
   8  -8   0    483.71    575.20     89.80      3 o
   8  -6   0    765.28   1877.90    119.50      3 o
   8   3   1   1506.30   1595.90    135.20      3 o
   8   4   1  12514.00  15328.70    248.40      3 o
   9  -7   0   3485.80   2832.10    125.80      3 o
   9   2   1    731.87    945.30    125.80      3 o
   9   3   1   4415.70   3633.30    153.80      3 o
   9   8   2    422.66    648.50     90.00      3 o
  10   1   1    737.07    587.40    110.70      3 o
  10   2   1   5223.30   4662.80    158.20      3 o
  11   0   1    196.29    216.90     97.70      3 <
  11   1   1   2415.40   2846.40    133.30      3 o
  12  -1   1    423.71    586.50     99.70      3 o
  12   0   1   3541.60   3320.70    135.90      3 o
  12   1   1    223.85    320.30     90.90      3 o
  13  -3   1   3217.00   3123.20    128.10      3 o
  13  -2   1   2523.70   1624.80    113.80      3 o
  13  -1   1   1583.70   1622.20    115.60      3 o
  13   0   1    987.53    724.20     94.90      3 o
  14  -2   1    248.41    783.20     87.90      3 o
  14  -1   1    112.53    174.40     77.60      3 <
 -14  -1   2     63.07     69.30    146.20      4 <
 -13  -2   2    886.06    682.60    164.20      4 o
 -13  -1   2    628.50    563.30    163.40      4 o
 -13   0   2    430.87    887.50    171.80      4 o
 -13   1   2    440.02    622.50    158.10      4 o
 -12   0   2   2781.00   2367.80    197.50      4 o
 -12   1   2    736.91    747.10    183.20      4 o
 -12   2   2    624.72   1290.70    181.30      4 o
 -11  -6   1    345.01    334.10    151.60      4 <
 -11   2   2   9287.00   4579.40    240.40      4 o
 -11   3   2    865.98   1386.90    191.80      4 o
 -10  -7   1    736.37    667.10    154.00      4 o
 -10  -6   1    943.24   1719.20    184.90      4 o
 -10  -5   1    325.01   1328.30    179.30      4 o
 -10  -4   1   2993.70   2872.50    211.30      4 o
 -10   3   2   7096.10   5064.30    250.40      4 o
 -10   4   2   3354.80   3538.40    225.60      4 o
 -10   5   2   2012.40   2372.40    205.00      4 o
  -9  -5   1   6309.30   7822.00    280.90      4 o
  -9  -4   1   1182.60   1161.40    203.00      4 o
  -9  -3   1   9964.80   5297.80    256.70      4 o
  -9   5   2    663.66   1005.70    197.40      4 o
  -9   6   2    582.73   1510.40    191.40      4 o
  -8  -2   1  19804.00  19126.90    405.70      4 o
  -8  -1   1   2443.40   2377.70    260.70      4 o
  -8   6   2    262.01    612.70    184.60      4 o
  -8   7   2    653.29    908.30    177.10      4 o
  -7   0   1   5288.80   5704.10    299.20      4 o
  -7   7   2    456.51   1478.20    196.90      4 o
  -7   8   2   2405.90   1995.70    192.30      4 o
  -6   1   1   4288.60   3915.80    291.70      4 o
  -6   2   1   8011.10  10176.50    338.20      4 o
  -6   8   2    871.20   1397.00    183.40      4 o
  -6   9   2   2081.30   2298.20    202.20      4 o
  -5  -9   0   2477.60   2530.90    189.50      4 o
  -5  -7   0  13860.00   8089.40    293.40      4 o
  -5   3   1   3928.70   8427.80    330.80      4 o
  -5   9   2   1542.70   1789.30    191.40      4 o
  -5  10   2   1438.50   1386.50    164.30      4 o
  -4 -10   0    811.52   1031.80    164.40      4 o
  -4  -8   0   2280.10   2331.30    209.50      4 o
  -4  -6   0   6764.70   6347.20    276.90      4 o
  -4   4   1  19577.00  12002.70    367.40      4 o
  -4  10   2    411.43    107.90    157.50      4 <
  -3  -5   0    988.73   2679.70    250.90      4 o
  -3  10   2    816.55   1328.20    173.20      4 o
  -2   6   1  27701.00  21761.10    423.10      4 o
  -1   6   1   3983.80   4400.00    260.80      4 o
  -1   7   1   4765.40   5431.90    259.70      4 o
   1   8   1   1134.10   1466.20    192.40      4 o
   1   9   1   3874.30   5538.80    237.50      4 o
   2 -10  -1   2048.20   1123.20    167.90      4 o
   2  -9  -1    466.04   1053.70    176.90      4 o
   2   2   0  17398.00  26382.50    503.00      4 o
   2   9   1    586.76    356.50    167.10      4 <
   3 -10  -1    326.48    269.10    145.90      4 <
   3  -9  -1   2574.80   2755.30    212.30      4 o
   3  -8  -1    888.17   1094.70    199.10      4 o
   3  -7  -1   5130.70   5453.50    267.50      4 o
   3   3   0   1591.70   3430.10    291.60      4 o
   3   9   1   1048.50   1942.90    192.40      4 o
   3  10   1     46.33    237.70    144.30      4 <
   4 -10  -1    974.28   1012.00    154.10      4 o
   4  -9  -1    311.84    575.10    161.50      4 o
   4  -8  -1   2660.20   3292.40    213.60      4 o
   4  -7  -1   6000.60   5894.90    262.10      4 o
   4  -6  -1   8644.20  10502.40    320.60      4 o
   4  -5  -1   1607.20   3624.90    246.80      4 o
   4   4   0  32190.00  23820.90    449.80      4 o
   4  10   1   1341.10   1592.60    167.10      4 o
   5  -6  -1   1634.20   1866.10    221.70      4 o
   5  -5  -1   5266.20  10224.80    307.30      4 o
   5  -4  -1   2293.10   1988.60    245.40      4 o
   5   5   0  15083.00  16519.20    372.10      4 o
   5  10   1     86.29    126.90    136.60      4 <
   6  -4  -1   3929.30   3348.80    254.10      4 o
   6  -3  -1   7368.50   7460.60    308.30      4 o
   6   6   0   6819.00   8796.90    292.10      4 o
   7  -3  -1  24370.00  27052.90    459.50      4 o
   7  -2  -1  18690.00  21796.60    423.50      4 o
   7   7   0   1458.60   1376.50    180.60      4 o
   8  -2  -1  19437.00  26641.80    455.10      4 o
   8  -1  -1   5095.20   3022.80    266.30      4 o
   8   6   0    794.21   1596.50    190.00      4 o
   9  -1  -1   5119.80   5695.80    272.60      4 o
   9   0  -1   3153.80   2683.00    239.90      4 o
   9   7   0   2935.60   1571.50    177.50      4 o
  10   0  -1   3301.80   3555.70    229.40      4 o
  10   1  -1   1025.70   1215.30    194.80      4 o
  11   0  -1    184.63    631.90    168.60      4 o
  11   1  -1    671.73    524.90    174.80      4 o
  11   2  -1   2731.00   2772.30    204.80      4 o
  12   1  -1    113.24    425.70    170.30      4 <
  12   2  -1   1415.30   1954.50    192.60      4 o
  12   3  -1    562.53    803.80    164.70      4 o
  13   2  -1   2123.60   1258.10    175.80      4 o
  13   3  -1   2360.20   2944.40    195.40      4 o
  14   2  -1    632.95    817.10    150.80      4 o
 -12  -1  -9    679.05    619.00    103.80      5 o
 -12   3  -6   3386.50   2637.10    139.50      5 o
 -12   4  -5   1507.00    672.50    109.90      5 o
 -12   5  -4    817.68   1002.40    115.90      5 o
 -11  -3 -10   1827.20   1306.50    120.90      5 o
 -11   1  -7    302.58    603.20    109.00      5 o
 -11   2  -6   1687.90   1999.40    136.70      5 o
 -10  -1  -8    419.49   1122.50    125.90      5 o
 -10   0  -7   2276.30   2941.80    155.20      5 o
 -10   5  -3   1232.80    809.20    125.80      5 o
 -10   6  -2   1707.70   2444.30    145.00      5 o
 -10   7  -1    824.91    401.50    110.10      5 o
  -9  -3  -9   2225.20   2819.10    150.60      5 o
  -9  -2  -8    515.15   1031.60    128.40      5 o
  -9   3  -4   7361.40   5419.00    195.20      5 o
  -9   4  -3   4228.30   4937.70    184.10      5 o
  -9   5  -2    493.57    794.10    121.00      5 o
  -8  -4  -9   1334.20   2974.40    156.80      5 o
  -8  -3  -8   2129.40   3481.30    167.60      5 o
  -8   1  -5  19973.00  22995.30    336.20      5 o
  -8   2  -4   1839.50   1612.10    152.30      5 o
  -7  -6 -10    107.04    267.60    107.70      5 <
  -7  -5  -9   1019.20   1787.70    137.10      5 o
  -7   0  -5  22698.00  24885.10    352.50      5 o
  -7   7   1   2373.10   2625.90    151.90      5 o
  -7   8   2    943.90   1983.20    136.70      5 o
  -7   9   3    248.51    615.20    109.00      5 o
  -6  -7 -10    601.42    625.80    110.10      5 o
  -6  -6  -9    290.47    490.90    111.70      5 o
  -6  -2  -6  12568.00  18912.90    315.50      5 o
  -6   4  -1   2670.80   2988.30    179.60      5 o
  -6   6   1    349.05    540.20    137.90      5 o
  -5  -8 -10    282.44   1000.30    112.60      5 o
  -5  -7  -9    245.82    209.90    110.90      5 <
  -5  -4  -7   2526.60   1469.00    159.00      5 o
  -5  -3  -6  22056.00  23421.90    340.00      5 o
  -5   2  -2  80953.00  56017.20    510.70      5 o
  -5   3  -1   2085.50   3293.50    194.10      5 o
  -4  -5  -7  12580.00  17269.20    294.90      5 o
  -4   1  -2  27535.00  29166.00    383.60      5 o
  -4   8   4   1115.60    900.60    133.90      5 o
  -4   9   5   1202.70   1455.20    127.00      5 o
  -3  -6  -7   3204.70   3273.50    167.80      5 o
  -3  -1  -3  86660.00 103625.00    680.00      5 o
  -3   6   3  23019.00  16390.80    295.00      5 o
  -3   7   4    806.42   1242.60    140.30      5 o
  -3   8   5   2980.40   3470.00    166.20      5 o
  -3   9   6    611.10    282.00    108.90      5 <
  -2  -8  -8    687.78   1203.20    126.60      5 o
  -2  -7  -7   2265.40   3101.10    167.00      5 o
  -2  -3  -4   3492.30   4629.10    215.00      5 o
  -2   4   2   4005.10   5501.20    230.50      5 o
  -2   5   3  37325.00  36173.20    412.00      5 o
  -1  -9  -8    667.49    642.40    115.00      5 o
  -1  -8  -7   1809.40   1345.80    130.20      5 o
  -1  -4  -4  64504.00  74580.50    582.60      5 o
  -1   2   1  98659.00  77732.00    597.70      5 o
   0  -5  -4  12999.00  12508.60    271.50      5 o
   0   9   8    627.26    840.00    113.70      5 o
   1  -7  -5  16672.00  14695.90    275.60      5 o
   1  -6  -4  17206.00  20973.40    322.00      5 o
   1   6   6   1524.60   2239.70    162.60      5 o
   1   7   7   1301.20   1932.60    151.90      5 o
   1   8   8   1809.60   1980.50    141.80      5 o
   1   9   9    851.45    650.80    104.80      5 o
   2  -8  -5   2629.60   2451.90    154.90      5 o
   2  -7  -4   1961.00   2419.10    156.10      5 o
   2  -3  -1 123880.00 109236.00    686.20      5 o
   2   4   5   7491.50  11504.10    265.30      5 o
   2   5   6   3167.00   5405.30    204.20      5 o
   3  -9  -5   2427.20   1639.20    134.40      5 o
   3  -8  -4   3266.80   6378.70    197.30      5 o
   3  -4  -1  13623.00  10858.20    272.30      5 o
   3   2   4   8419.00  10317.30    274.40      5 o
   4 -10  -5    309.86    373.60    101.30      5 o
   4  -9  -4   1721.70   1698.00    125.70      5 o
   4  -6  -2  19882.00  17963.50    300.20      5 o
   4  -5  -1   3398.30   3486.00    193.20      5 o
   4   0   3  13505.00  12225.90    293.60      5 o
   5  -7  -2   5774.20   5873.90    197.10      5 o
   5  -6  -1   1332.70   1886.60    158.00      5 o
   5  -1   3  19878.00  26072.10    370.60      5 o
   5   6   9    839.05   1036.20    127.60      5 o
   5   7  10    718.66   1519.20    133.90      5 o
   6  -8  -2   1780.80   3190.40    156.40      5 o
   6  -7  -1   1589.80   1664.90    145.30      5 o
   6  -3   2  47633.00  30182.20    384.20      5 o
   6  -2   3  25464.00  26891.80    373.50      5 o
   6   4   8   8220.10  11627.10    250.00      5 o
   6   5   9    387.13    764.40    131.50      5 o
   6   6  10    146.88    580.10    112.90      5 o
   6   7  11    256.27    754.50    110.50      5 o
   7  -9  -2    852.40   1253.90    120.50      5 o
   7  -8  -1   1070.20   1397.50    128.10      5 o
   7  -4   2   6229.90   5613.60    208.00      5 o
   7  -3   3  28292.00  24798.50    354.90      5 o
   7   2   7   7766.10   8228.00    224.40      5 o
   7   3   8   1854.30   2124.50    154.20      5 o
   7   4   9   2447.80   2407.60    152.30      5 o
   7   5  10   1002.90   1151.70    129.80      5 o
   7   6  11   1410.20   1232.60    121.40      5 o
   8  -5   2   5525.30   4265.00    182.80      5 o
   8  -4   3   4835.80   2849.10    166.40      5 o
   8   1   7   6042.40   3805.90    181.00      5 o
   8   2   8   2051.00   1877.40    151.60      5 o
   8   3   9   6603.00  12161.00    251.90      5 o
   9  -6   2   4530.90   2472.80    154.30      5 o
   9  -5   3   1109.20   1500.90    142.60      5 o
   9  -1   6   5934.20   4444.10    186.10      5 o
   9   0   7   2553.10   3037.80    163.20      5 o
   9   1   8   3073.90   3678.90    179.70      5 o
  10  -7   2   1896.80   1046.90    121.80      5 o
  10  -6   3    265.87    544.30    110.40      5 o
  10  -2   6   3717.80   4356.00    179.50      5 o
  10  -1   7   4342.50   2923.80    171.00      5 o
  10   0   8   2377.60   2835.30    158.80      5 o
  11  -3   6   1427.90   2331.40    147.40      5 o
  11  -2   7   2143.90   2123.20    140.40      5 o
  11  -1   8   5164.80   3715.80    167.10      5 o
  12  -4   6    991.86   1431.80    126.00      5 o
  12  -3   7    416.05    951.80    119.80      5 o
  12  -2   8    379.90   1056.30    116.70      5 o
 -12  -4   0   1375.10   9341.80    340.80      6 o
 -11  -5   0   4048.30   5242.10    285.40      6 o
 -11  -3   0   2053.30   7492.60    331.50      6 o
 -10  -6   0   1015.50   2840.90    261.00      6 o
 -10  -4   0   5275.00   7583.70    346.70      6 o
 -10   7   1    885.41    612.00    184.50      6 o
  -9  -7   0    840.92   2332.80    244.60      6 o
  -9  -5   0   7853.70   6797.40    332.30      6 o
  -9  -3   0   9001.40   9043.80    373.00      6 o
  -9   8   1     56.95     88.30    176.50      6 <
  -8  -8   0    421.14   1732.40    241.80      6 o
  -8  -6   0   2264.20   3914.10    294.80      6 o
  -8  -4   0   6775.60   9818.50    390.20      6 o
  -8  -2   0   8520.00  11856.80    418.50      6 o
  -8   8   1   1870.40   1191.80    209.40      6 o
  -8   9   1    209.80    498.30    170.40      6 <
  -7  -9   0    870.31   1966.80    228.30      6 o
  -7  -7   0   2900.60   5225.70    305.80      6 o
  -7  -5   0   5878.80   6324.00    347.20      6 o
  -7  -3   0   7917.20  11606.30    422.00      6 o
  -7  -1   0  25678.00  26572.00    554.50      6 o
  -7   8   1    258.23    718.20    193.90      6 o
  -7   9   1    239.90    414.30    192.40      6 <
  -6  -8   0   3971.90   3658.60    290.10      6 o
  -6  -4   0  15268.00  18034.20    483.20      6 o
  -6  -2   0  26114.00  33127.60    604.80      6 o
  -6   9   1     19.87    317.70    177.60      6 <
  -5  -3   0  49766.00  30266.70    600.40      6 o
  -5   9   1    270.91    752.10    194.20      6 o
  -5  10   1     56.09   -247.40    171.00      6 <
  -4   9   1    172.97    101.40    189.60      6 <
  -4  10   1    312.94    258.40    179.30      6 <
  -3  -1   0  23889.00  23126.00    577.00      6 o
  -3   9   1   2696.00   2265.70    238.30      6 o
  -3  10   1     56.56    -21.10    174.40      6 <
  -2   9   1    393.94    815.50    206.40      6 o
  -2  10   1   1025.60    997.00    193.60      6 o
  -1   9   1    493.04   1381.20    223.70      6 o
  -1  10   1     25.62    375.00    178.30      6 <
   1   9   1    333.79   1781.60    223.90      6 o
   1  10   1     13.81     -3.70    169.30      6 <
   2   9   1    472.02    163.90    203.10      6 <
   2  10   1    673.50    477.00    197.20      6 <
   3   9   1   1472.90   2839.90    248.50      6 o
   3  10   1     96.54    260.20    176.70      6 <
   4   0   0 168400.00  85440.10    907.60      6 o
   4   9   1    134.01    406.90    194.10      6 <
   4  10   1    229.81    375.00    183.70      6 <
   5  -1   0  34459.00  31462.20    629.10      6 o
   5   9   1    700.52    470.80    197.60      6 <
   5  10   1     42.86    187.10    177.40      6 <
   6  -2   0  24192.00  23905.60    558.50      6 o
   6   0   0  47249.00  56185.60    766.90      6 o
   6   9   1    108.87     64.40    179.40      6 <
   7  -9   0   1367.70   2988.10    263.80      6 o
   7  -7   0   1737.30   4408.20    306.40      6 o
   7  -5   0   7320.90   6593.70    358.40      6 o
   7  -3   0   8502.20  11407.00    419.40      6 o
   7  -1   0  23870.00  18203.60    506.20      6 o
   7   9   1    277.25    558.80    194.60      6 <
   8  -8   0    840.45   1022.60    237.50      6 o
   8  -6   0   2593.00   4189.80    311.90      6 o
   8  -4   0   9086.80  10420.80    406.40      6 o
   8  -2   0   6272.40   9263.80    388.90      6 o
   8   8   1   1510.10   1913.90    221.80      6 o
   8   9   1     68.23    206.70    174.00      6 <
   9  -7   0    585.68   1075.20    248.10      6 o
   9  -5   0   5872.70   5588.00    335.30      6 o
   9  -3   0   5627.50   7021.30    362.00      6 o
   9  -1   0   7210.70  10022.30    391.10      6 o
   9   8   1    133.20    540.70    177.90      6 o
  10  -6   0   1073.60   3541.80    268.60      6 o
  10  -4   0   5940.40   8236.40    351.90      6 o
  10  -2   0   8031.70  11598.30    407.40      6 o
  11  -5   0   2172.00   3225.80    292.20      6 o
  11  -3   0   1638.30   5477.00    331.30      6 o
  12  -4   0    996.71   6133.60    310.30      6 o
  -9  -8   1    618.50    174.40     54.80      7 o
  -8  -9   1     76.32    242.70     55.50      7 o
  -7  -9   1    621.39    660.20     65.30      7 o
  -7   5   0  12029.00   7416.60    159.00      7 o
  -7   7   0   4294.80   5811.60    141.50      7 o
  -7   9   0   2196.00   2040.90     92.00      7 o
  -6   4   0  25814.00  22355.80    255.20      7 o
  -6   6   0   8141.10   8854.80    169.40      7 o
  -6   8   0   2421.90   2986.20    114.80      7 o
  -5 -10   1    120.48    126.10     52.00      7 <
  -5   3   0  65771.00  55220.10    385.80      7 o
  -5   5   0  15602.00  15259.40    216.10      7 o
  -5   7   0   7984.50   5227.70    139.30      7 o
  -5   9   0   1776.60   2217.50    100.40      7 o
  -4 -10   1    497.60    512.40     65.80      7 o
  -4   2   0  48088.00  56781.60    391.00      7 o
  -4   4   0  31842.00  27615.00    283.90      7 o
  -4   6   0   8552.90   7763.50    167.30      7 o
  -4   8   0   2626.80   4248.10    126.60      7 o
  -4  10   0    716.24    960.60     79.80      7 o
  -3   1   0  29382.00  36212.50    329.20      7 o
  -3   3   0  18981.00  14148.30    226.60      7 o
  -3   5   0  10053.00  10541.80    191.00      7 o
  -3   7   0   6098.90   5917.10    144.90      7 o
  -3   9   0   1548.50   1848.90     97.30      7 o
  -2   2   0  48996.00  49627.20    380.80      7 o
  -2   4   0  39228.00  32232.80    307.10      7 o
  -2   6   0  14418.00  15473.70    220.00      7 o
  -2   8   0   1877.00   3733.40    131.40      7 o
  -2  10   0    831.77   1092.60     81.60      7 o
  -1   5   0  22325.00  31763.40    303.20      7 o
  -1   7   0   9360.10   8408.10    172.80      7 o
  -1   9   0   2130.10   3897.80    127.10      7 o
   0   6   0  20585.00  17232.30    240.10      7 o
   0   8   0   7958.30   6128.90    155.10      7 o
   0  10   0   1739.10   1606.90     94.20      7 o
   1   7   0   3470.00   5300.80    149.60      7 o
   1   9   0   3577.80   2726.70    111.60      7 o
   2   8   0   1064.40   2475.30    115.10      7 o
   2  10   0   1184.50    909.30     80.40      7 o
   3  -1   0  22456.00  31289.60    312.00      7 o
   3   7   0   1613.60   3900.50    131.70      7 o
   3   9   0   1197.80   1433.80     92.50      7 o
   4   0   0 201530.00 104941.00    537.30      7 o
   4   8   0   2577.00   3185.20    116.00      7 o
   4  10   0    393.92    904.80     79.90      7 o
   5  -1   0  60211.00  56891.20    396.00      7 o
   5   1   0  64339.00  54237.60    387.50      7 o
   5   7   0   7357.20   7530.50    157.80      7 o
   5   9   0   1693.90   1260.90     89.10      7 o
   6  -2   0  31989.00  30990.20    296.60      7 o
   6   0   0  51751.00  55455.00    389.30      7 o
   6   2   0  26840.00  31535.30    300.20      7 o
   6   4   0  15582.00  15345.80    218.10      7 o
   6   6   0   9079.60   8910.80    171.10      7 o
   6   8   0   1029.50   2276.10    106.50      7 o
   7  -1   0  23636.00  27346.70    277.60      7 o
   7   1   0  21187.00  24221.80    264.40      7 o
   7   3   0  15058.00  16186.10    222.60      7 o
   7   5   0   5814.70   5992.90    151.80      7 o
   7   7   0   3180.60   3998.70    124.10      7 o
   7   9   0   1891.00   1177.00     82.20      7 o
   8   0   0  16365.00  18644.20    239.40      7 o
   8   2   0  13734.00  17092.00    224.80      7 o
   8   4   0   5345.40   7377.70    161.90      7 o
   8   6   0   3110.50   3590.40    121.10      7 o
   8   8   0   1967.50   2095.00     97.60      7 o
   9  -1   0   6281.40   9300.00    176.70      7 o
   9   1   0   4598.20   7943.50    169.10      7 o
   9   3   0   4624.70   8892.20    171.20      7 o
   9   5   0   6944.30   4629.80    133.00      7 o
   9   7   0   1827.10   1956.10     94.40      7 o
  10   0   0   9767.40   7698.90    162.90      7 o
  10   2   0   4226.80   6691.00    154.40      7 o
  10   4   0   2579.10   3710.80    122.10      7 o
  10   6   0   1306.90   1681.60     90.40      7 o
  11  -1   0   6461.20   6596.60    146.00      7 o
  11   1   0   3111.90   4057.30    128.40      7 o
  11   3   0   4968.30   4937.70    133.00      7 o
  11   5   0   2565.50   2392.90    102.30      7 o
  12   0   0   3008.50   3147.60    113.70      7 o
  12   2   0    658.98   1665.10     94.90      7 o
  12   4   0   2738.20   1782.90     92.20      7 o
  13   1   0   1373.50   1835.00     93.50      7 o
  13   3   0   1130.10   1088.20     82.20      7 o
  14   2   0    736.70    970.80     74.90      7 o
 -11  -3 -10    126.79    298.10     86.90      8 o
 -11   0 -11    160.79    122.50     88.40      8 <
 -11   1 -11    175.58     78.40     92.60      8 <
 -10  -4  -9    521.54    467.60     98.40      8 o
 -10  -3  -9    883.37   1135.70    108.50      8 o
 -10   0 -10   1224.20   1365.20    114.40      8 o
 -10   1 -10    640.58   1816.80    124.00      8 o
  -9  -7  -7   1411.20   1221.20    107.80      8 o
  -9  -4  -8    336.62    495.70    106.00      8 o
  -9   0  -9    309.55    396.20    115.90      8 o
  -9   4 -10   1954.20   1296.00    110.90      8 o
  -9   5 -10     76.08    176.40     91.80      8 <
  -8  -7  -6   4062.40   1873.20    124.20      8 o
  -8  -4  -7   3817.70   5889.50    187.20      8 o
  -8   0  -8   2613.00   7320.90    200.80      8 o
  -8   4  -9   2170.00   3056.10    149.80      8 o
  -8   5  -9   3658.00   2904.60    141.30      8 o
  -7  -7  -5   3847.70   4614.30    157.20      8 o
  -7  -4  -6   2961.70   1751.00    138.10      8 o
  -7   0  -7   1657.10   3327.20    164.40      8 o
  -7   4  -8    556.30    729.30    119.60      8 o
  -7   5  -8   2370.70   3120.60    147.10      8 o
  -6  -7  -4   4651.20   2887.20    149.20      8 o
  -6  -4  -5   1982.10   1441.10    138.90      8 o
  -6   0  -6   1794.50   6573.00    210.80      8 o
  -6   4  -7   1067.80   1032.60    135.20      8 o
  -5 -10  -2    693.96   1039.70    106.30      8 o
  -5  -7  -3   8791.90   4577.40    169.70      8 o
  -5  -4  -4  32397.00  39297.90    405.00      8 o
  -5   0  -5   1028.70   2626.10    182.00      8 o
  -5   4  -6   5606.60   8821.10    217.60      8 o
  -5   8  -7    669.62    555.70    101.60      8 o
  -5   9  -7    294.26    328.80     89.90      8 o
  -4 -10  -1    463.61    637.20     95.70      8 o
  -4  -7  -2   1490.90   1489.30    138.10      8 o
  -4  -4  -3   2470.10   3325.70    179.90      8 o
  -4   0  -4   2060.10   5149.50    231.30      8 o
  -4   4  -5    888.35   1489.30    154.30      8 o
  -4   9  -6    570.18   1041.30    103.70      8 o
  -3  -7  -1   5138.10   5251.40    181.20      8 o
  -3  -4  -2   6529.00   7764.00    226.40      8 o
  -3   4  -4  10584.00  11194.40    247.50      8 o
  -3   9  -5   2119.80   2492.10    135.20      8 o
  -3  10  -5   1310.40    856.90    100.80      8 o
  -2 -10   1   1937.90   2526.20    128.50      8 o
  -2  -4  -1  66464.00  56329.90    473.60      8 o
  -2   4  -3  19218.00  15319.50    276.70      8 o
  -2   9  -4   3131.40   1753.90    125.30      8 o
  -2  10  -4     30.54    191.40     90.10      8 <
  -1 -10   2   2326.20   1039.20    107.80      8 o
  -1  -7   1   4415.00   2790.30    154.50      8 o
  -1   4  -2  21289.00  20917.70    309.90      8 o
  -1   9  -3    779.82    676.50    104.60      8 o
  -1  10  -3    457.18    747.50    101.30      8 o
   0  -7   2   2170.00   3319.60    156.70      8 o
   0   9  -2   5406.30   6673.00    189.30      8 o
   0  10  -2    690.90    696.90     98.40      8 o
   1 -10   4   1216.40   1675.20    118.90      8 o
   1  -7   3   1818.10   2493.20    142.80      8 o
   1   9  -1   2003.50   2472.10    136.90      8 o
   1  10  -1   1699.50    795.40    107.00      8 o
   2 -10   5     84.07    283.50     87.80      8 o
   2  -9   5   2685.30   1867.20    121.80      8 o
   2  -7   4   1698.40   1042.20    124.20      8 o
   2  -3   3 138470.00 110335.00    647.70      8 o
   2   5   1  11297.00  11215.20    252.10      8 o
   2  10   0   1448.50    624.80    101.50      8 o
   3  -9   6    398.08    483.10     90.00      8 o
   3  -6   5  26315.00  16004.50    271.50      8 o
   3  -3   4   3723.80   4118.90    200.00      8 o
   3   5   2   2286.50   2595.00    166.90      8 o
   3  10   1    546.34    330.30     98.40      8 o
   4  -9   7     85.77     29.60     91.70      8 <
   4  -6   6   1544.80   1290.00    130.00      8 o
   4  -3   5   5081.60   5609.50    199.10      8 o
   4   1   4  89194.00  82792.00    571.80      8 o
   4   5   3   5896.60   5568.00    186.90      8 o
   4   6   3   4600.20   5955.50    187.20      8 o
   4  10   2    541.08    193.40     98.40      8 <
   5  -6   7   1271.90    799.60    116.50      8 o
   5  -2   6  25308.00  24468.50    325.60      8 o
   5   1   5  19920.00  20688.60    310.10      8 o
   5   5   4   1016.50   1864.90    151.10      8 o
   5   6   4   5024.00   9632.20    225.80      8 o
   5  10   3    593.24    682.90     95.70      8 o
   6  -8   9    109.33    227.50     83.30      8 <
   6  -6   8  14437.00  11523.30    224.80      8 o
   6  -5   8   2346.70   1884.90    126.50      8 o
   6  -2   7   3268.00   4026.90    172.70      8 o
   6   2   6  26812.00  26738.40    341.20      8 o
   6   6   5   1840.10   1857.70    137.20      8 o
   6   7   5   3689.00   1279.30    125.20      8 o
   7  -5   9   2089.20   1661.80    125.30      8 o
   7  -2   8    544.83    570.70    126.80      8 o
   7   2   7   3734.70   5495.90    188.00      8 o
   7   6   6    506.89    603.90    114.80      8 o
   7   7   6    683.82   1340.00    113.60      8 o
   8  -5  10    765.18    867.00    107.20      8 o
   8  -4  10   1162.70   2227.20    124.70      8 o
   8  -1   9   2243.10   6104.40    180.20      8 o
   8   2   8    824.37   2722.30    148.70      8 o
   8   3   8   2395.90   4950.70    167.60      8 o
   8   7   7   1264.40   1127.90    112.90      8 o
   9  -5  11    379.88    603.50     92.30      8 o
   9  -4  11   1414.80   1315.30    109.90      8 o
   9  -1  10    548.33    831.70    108.00      8 o
   9   3   9    412.71   1204.70    118.90      8 o
   9   4   9   1043.20   2414.90    132.70      8 o
  10  -1  11   1393.20   1235.40    105.50      8 o
  10   0  11    214.99    603.00    100.80      8 o
  10   3  10    611.75   1410.00    118.20      8 o
  10   4  10   1986.30   2237.40    121.30      8 o
 -14  -2  -1   2689.50   1456.00    194.50      9 o
 -13  -2  -1   2685.30   2279.50    223.60      9 o
 -13   1   1   3351.80   3246.90    244.20      9 o
 -13   2   2    903.50    827.50    217.80      9 o
 -12  -5  -3   1907.40   1212.70    201.50      9 o
 -12  -2  -1   1508.50   1191.30    225.80      9 o
 -12   1   1   2250.90    248.90    209.00      9 <
 -12   2   2   2048.60   3299.90    248.10      9 o
 -12   5   4   2273.80   1567.30    202.00      9 o
 -11  -5  -3   1531.00   1261.30    210.60      9 o
 -11  -2  -1   1528.80   1773.50    245.10      9 o
 -11   1   1   3861.90   2251.10    244.60      9 o
 -11   5   4    243.70    341.50    186.60      9 <
 -10  -5  -3   5108.60   2065.80    240.50      9 o
 -10  -2  -1   8057.30   8512.50    339.00      9 o
 -10   1   1   1552.70   1445.70    250.40      9 o
 -10   5   4   6533.30   4723.10    279.90      9 o
  -9  -6  -4    733.43    765.40    208.10      9 o
  -9   1   1   8009.60   9235.60    355.60      9 o
  -9   5   4    124.23    386.80    204.20      9 <
  -8  -8  -5    865.16    834.30    195.30      9 o
  -8  -6  -4    205.34    401.30    208.20      9 <
  -8  -3  -2   5002.80   6130.20    323.90      9 o
  -8   1   1   3202.80   6154.00    358.00      9 o
  -8   4   3   1981.20   1881.10    245.10      9 o
  -8   5   4   5438.80   3446.30    268.50      9 o
  -8   8   6    315.42    453.60    173.70      9 <
  -7  -6  -4   3282.40   4480.30    286.40      9 o
  -7  -3  -2   4539.20   6556.60    354.30      9 o
  -7   4   3   5138.50   7488.70    333.80      9 o
  -7   8   6    134.48     98.30    168.90      9 <
  -6  -9  -6    532.65   1051.30    201.00      9 o
  -6  -6  -4    522.31   1041.60    238.70      9 o
  -6  -3  -2  18017.00  15618.40    456.40      9 o
  -6   4   3   1791.70   3329.00    293.60      9 o
  -6   8   6   1486.10   1005.30    198.20      9 o
  -5  -9  -6   2591.70   1813.20    210.20      9 o
  -5  -6  -4   7192.50   8989.30    356.60      9 o
  -5  -3  -2  36847.00  50283.50    683.10      9 o
  -5   4   3   7527.20  10818.60    394.20      9 o
  -5   8   6    460.89    755.30    198.90      9 o
  -5   9   7    572.69    855.50    184.30      9 o
  -4  -9  -6   2166.80   2977.60    234.40      9 o
  -4  -6  -4    859.21   3517.60    285.60      9 o
  -4  -3  -2  31934.00  21696.60    530.30      9 o
  -4   4   3   4704.60   4652.80    341.50      9 o
  -4   8   6   1950.10   1380.90    219.60      9 o
  -4   9   7    290.51    398.80    178.30      9 <
  -3  -9  -6    642.68    541.90    214.10      9 <
  -3  -6  -4   1831.30   2777.70    291.70      9 o
  -3  -3  -2  17616.00  20344.20    503.50      9 o
  -3   4   3  56152.00  51839.90    698.30      9 o
  -3   8   6    616.23    540.40    193.40      9 <
  -3   9   7    743.58   1525.20    191.40      9 o
  -2  -9  -6    640.42    849.00    207.80      9 o
  -2  -6  -4   1009.10   1871.70    276.20      9 o
  -2   4   3  22799.00  23511.80    519.50      9 o
  -2   8   6   1596.00   1756.40    221.10      9 o
  -2   9   7    783.80    474.10    187.00      9 <
  -1  -9  -6   3564.40   3107.10    251.50      9 o
  -1  -6  -4  12986.00  17839.70    442.80      9 o
  -1   4   3  24632.00  28966.20    554.70      9 o
  -1   8   6   1600.70   2937.90    243.30      9 o
  -1   9   7    798.98    850.40    205.00      9 o
   0  -9  -6   1906.00   1692.50    230.80      9 o
   0  -6  -4   2417.70   4922.70    299.60      9 o
   0   8   6   2096.30   4354.70    266.70      9 o
   1  -9  -6   2847.00   2212.10    247.00      9 o
   1  -6  -4   5897.00  10813.60    392.30      9 o
   1   4   3  14202.00  21867.00    507.10      9 o
   1   8   6   1176.70    810.90    204.80      9 o
   2  -9  -6    195.36    391.50    192.90      9 <
   2  -6  -4   1492.10   1868.80    276.50      9 o
   2   4   3  18852.00  20422.80    500.30      9 o
   2   8   6    168.26    512.50    204.10      9 <
   3  -9  -6    517.41    559.00    192.20      9 <
   3  -6  -4   5678.80   5247.40    317.90      9 o
   3   4   3  67359.00  65025.50    774.90      9 o
   3   8   6    161.42    815.90    202.80      9 o
   3   9   7    399.05   1130.60    198.50      9 o
   4  -9  -6    226.44    727.20    205.10      9 o
   4  -6  -4   5469.50   7166.20    325.10      9 o
   4  -3  -2  32026.00  30375.50    563.20      9 o
   4   0   0 191930.00 136510.00   1071.90      9 o
   4   4   3   3875.40   5157.20    343.00      9 o
   4   8   6    761.96    574.30    210.70      9 <
   4   9   7    171.34    725.20    182.30      9 o
   5  -9  -6   1354.80   3671.20    243.30      9 o
   5  -6  -4  12053.00  15968.90    417.40      9 o
   5  -3  -2  26710.00  21628.20    508.70      9 o
   5   4   3  20083.00  12235.40    403.60      9 o
   5   8   6    384.98    957.50    202.80      9 o
   5   9   7    268.71    506.50    183.90      9 <
   6  -9  -6    615.58    219.50    199.90      9 <
   6  -6  -4   2887.20   3413.60    281.30      9 o
   6  -3  -2  13911.00  22895.30    497.30      9 o
   6   0   0  62129.00  51198.60    708.20      9 o
   6   4   3   5335.90   2260.00    270.20      9 o
   6   8   6    316.98    659.70    193.90      9 o
   7  -6  -4   5105.60   5019.90    282.70      9 o
   7  -3  -2   6042.10   5461.70    335.90      9 o
   7   4   3   5692.40   5426.70    314.30      9 o
   7   8   6    336.82    966.10    188.40      9 o
   8  -6  -4    214.49    492.50    205.20      9 <
   8  -3  -2   4176.80   2898.40    270.50      9 o
   8   0   0  15132.00  19670.50    463.20      9 o
   8   4   3    629.02    179.00    233.90      9 <
   8   8   6    466.54    148.70    176.70      9 <
   9  -6  -4    842.75    823.10    210.40      9 o
   9  -3  -2    844.80   6444.00    309.10      9 o
   9   4   3   3177.10   3054.10    255.40      9 o
  10  -6  -4    151.49    199.20    189.20      9 <
  10  -3  -2   7218.10   5595.90    300.80      9 o
  10   1   1   1989.70   2535.10    255.80      9 o
  10   4   3    336.22    815.70    197.90      9 o
  10   5   4   9178.80   5931.00    295.10      9 o
  11  -6  -4   1089.50    778.40    190.50      9 o
  11  -3  -2   3082.70   2272.90    236.50      9 o
  11   1   1   3332.20   2494.70    236.90      9 o
  11   4   3   1537.10   1928.00    222.40      9 o
  11   5   4    161.05    580.20    194.60      9 <
  12  -5  -3   2668.00   2220.30    225.40      9 o
  12  -2  -1    997.99   1430.50    217.40      9 o
  12   1   1   1542.90   1518.20    208.40      9 o
  12   5   4   1263.20   2287.70    213.20      9 o
  13  -2  -1   4647.60   3022.20    220.60      9 o
  13   1   1   3717.80   3237.60    250.40      9 o
  14  -2  -1   2130.40   2716.20    221.90      9 o
  14   1   1    634.63    725.70    190.00      9 o
 -12  -2  -9    265.37    578.30    119.40     10 o
 -12  -1  -9     33.85    188.70    109.30     10 <
 -12   0  -9   1097.70   1163.90    136.30     10 o
 -12   1  -9     32.81    173.60    107.70     10 <
 -12   2  -9    316.29    487.00    115.20     10 o
 -11  -4  -8    333.57   1135.60    129.60     10 o
 -11  -3  -8    653.11   2043.80    156.70     10 o
 -11  -2  -8    282.26    581.30    128.80     10 o
 -11  -1  -8   3178.00   3189.90    171.20     10 o
 -10  -6  -7    208.25    489.90    119.60     10 o
 -10  -5  -7    153.44    562.40    124.10     10 o
  -9   1  -7   5235.80   4548.30    199.10     10 o
  -9   2  -7    414.85   1553.80    153.30     10 o
  -9   3  -7   5921.50   3953.40    193.00     10 o
  -9   4  -7    225.09    991.70    152.40     10 o
  -9   5  -7   2499.00   1759.80    154.80     10 o
  -9   6  -7   1371.70   2541.90    154.90     10 o
  -9   7  -7    839.98    832.00    126.90     10 o
  -8  -3  -6   1754.60   2050.70    169.20     10 o
  -8  -2  -6    866.71   1760.20    165.70     10 o
  -8  -1  -6    851.67   1724.70    177.60     10 o
  -8   0  -6   3577.90   5002.40    216.90     10 o
  -8   1  -6   1902.50   1810.40    176.60     10 o
  -8   8  -6    102.37    155.10    109.60     10 <
  -7  -6  -5   3728.50   3185.90    182.40     10 o
  -7  -5  -5    322.34   1370.20    154.70     10 o
  -7  -4  -5   8265.50   8769.10    251.50     10 o
  -6  -9  -4    628.89    881.10    134.70     10 o
  -6  -8  -4    592.71    443.30    134.20     10 o
  -6  -7  -4   2772.60   3168.30    186.50     10 o
  -6  -6  -4    366.10   1057.40    151.30     10 o
  -5 -10  -3    125.24    261.30    117.90     10 <
  -5  -9  -3     90.03    356.40    127.90     10 <
  -5  -8  -3    394.04    639.40    142.10     10 o
  -5   2  -4  60654.00  63566.30    589.60     10 o
  -5   3  -4    463.72    640.40    192.70     10 o
  -5   4  -4  46010.00  34766.80    457.00     10 o
  -5   5  -4    188.95    897.90    169.90     10 o
  -5   6  -4   4303.40  10929.50    287.00     10 o
  -5   7  -4    450.64    359.00    143.10     10 <
  -5   8  -4   4471.70   3053.10    189.80     10 o
  -5   9  -4    274.47    635.10    122.60     10 o
  -4 -10  -2    512.63   2148.00    151.90     10 o
  -4  -2  -3  43213.00  52001.50    541.30     10 o
  -4  -1  -3  31957.00  24544.00    403.90     10 o
  -4   9  -3    437.49    679.60    129.10     10 o
  -4  10  -3     72.09    265.10    115.90     10 <
  -3  -6  -2   1547.40   2447.20    190.20     10 o
  -3  -5  -2    936.89   2484.90    205.30     10 o
  -3  -4  -2  12761.00  15481.10    329.40     10 o
  -2  -8  -1   4708.60   5392.50    225.20     10 o
  -2  -7  -1  11003.00  10457.20    280.30     10 o
  -2  -6  -1  20976.00  21467.50    366.50     10 o
  -1  -9   0    513.58   1286.00    155.40     10 o
  -1   5  -1  10346.00   9539.50    290.50     10 o
  -1   6  -1   4240.80   2914.40    213.80     10 o
  -1   7  -1   5506.70   3968.50    203.00     10 o
  -1   8  -1   3834.40   1771.30    178.10     10 o
  -1   9  -1   1656.70   1709.80    163.30     10 o
  -1  10  -1    467.60    597.50    132.80     10 o
   0   8   0   6157.90   6586.90    245.30     10 o
   0  10   0   2644.00   1538.00    166.40     10 o
   1  -4   1   7505.10   6079.80    271.50     10 o
   1  -3   1  24334.00  25878.10    414.50     10 o
   2  -6   2   1074.30    987.00    189.40     10 o
   2  -5   2  22703.00  18912.70    354.00     10 o
   3  -8   3   5698.90   5012.30    215.80     10 o
   3  -7   3  11395.00   5681.50    232.00     10 o
   4 -10   4    124.97    237.40    118.80     10 <
   4  -9   4   2571.00   1292.50    148.20     10 o
   4  -8   4    512.18    870.20    149.80     10 o
   4   4   3   3362.40   8272.90    276.20     10 o
   4   5   3   7869.40   5980.40    242.50     10 o
   4   6   3   2119.80   4131.00    211.40     10 o
   4   7   3   2211.20   2422.70    182.50     10 o
   4   8   3    253.03    911.20    150.40     10 o
   4   9   3   1070.10   1219.80    144.70     10 o
   4  10   3    321.10    484.20    118.50     10 o
   5  -9   5    708.96    653.70    133.40     10 o
   5  -1   4   2263.30   3736.70    253.90     10 o
   5   1   4    458.98    882.40    214.90     10 o
   5   2   4  55512.00  63326.80    596.70     10 o
   5   3   4    237.59    344.80    199.10     10 <
   5   4   4  31975.00  41055.20    496.40     10 o
   5   5   4    148.09     97.30    166.80     10 <
   5   6   4  17468.00  11918.60    294.70     10 o
   5   7   4    136.10    490.00    141.00     10 o
   5   8   4   4059.50   4910.20    215.20     10 o
   5   9   4     19.72    533.10    120.20     10 o
   6  -4   5    812.73   1748.80    176.60     10 o
   6  -3   5   5938.00   5325.10    237.10     10 o
   6  -2   5  13573.00  18107.10    338.00     10 o
   6  -1   5   1075.70   1744.90    214.60     10 o
   7  -6   6    527.45    924.60    141.70     10 o
   7  -5   6   9643.00   5896.60    221.90     10 o
   7  -4   6    812.58   1220.50    170.60     10 o
   7  -3   6   1681.90   2173.30    186.10     10 o
   8  -7   7    130.31    415.10    128.10     10 o
   8  -6   7   1325.50   2631.80    166.80     10 o
   8  -5   7    110.48    530.80    140.20     10 o
   9  -6   8   1621.50   1307.70    140.80     10 o
  10   2   8   1953.50   4345.10    195.60     10 o
  10   3   8     46.13    380.00    125.50     10 o
  10   4   8   2901.40   3509.70    172.50     10 o
  10   5   8    221.45     70.60    115.00     10 <
  10   6   8    221.01    623.60    128.40     10 o
  11  -1   9    212.37    543.00    122.50     10 o
  11   0   9    121.91    655.40    126.50     10 o
  11   1   9     86.91    132.60    117.80     10 <
  11   2   9    276.69    548.30    124.60     10 o
  11   3   9     76.15    336.70    117.20     10 <
  11   4   9     71.06    242.60    115.50     10 <
 -12  -5  -4   8151.50   2258.60    135.80     11 o
 -12  -4  -5   1274.10   1716.80    125.20     11 o
 -12  -2  -8   1801.20   1399.10    115.70     11 o
 -11  -5  -3   3184.40   1842.10    125.60     11 o
 -11  -3  -6   1095.70   1681.70    127.20     11 o
 -11  -2  -7   2043.20    701.40    111.40     11 o
 -11   0 -10   1623.80   1668.40    125.50     11 o
 -10  -7   1   1656.90    525.30    107.10     11 o
 -10  -5  -2   3909.10   3924.20    165.40     11 o
 -10  -3  -5   1731.40    971.20    131.60     11 o
 -10   0  -9   1299.60   1358.60    122.10     11 o
 -10   2 -12    829.85    647.50    107.00     11 o
  -9  -7   2   2686.30   4398.00    165.10     11 o
  -9  -5  -1   4885.10   3604.80    162.50     11 o
  -9  -3  -4   1201.40   1399.50    133.50     11 o
  -9  -1  -7   1432.90   6527.10    196.40     11 o
  -9   2 -11   1066.30   1224.90    123.90     11 o
  -9   3 -12   1593.90   2401.20    131.30     11 o
  -8  -8   4    375.26    346.10    103.90     11 o
  -8  -6   1   1586.90   2127.80    144.10     11 o
  -8  -3  -3  14811.00  14333.20    272.70     11 o
  -8  -1  -6    935.47   1699.10    143.60     11 o
  -8   2 -10   1636.30   1451.40    136.30     11 o
  -7  -8   5    216.19    364.10    111.30     11 o
  -7  -6   2   2954.90   1616.20    146.00     11 o
  -7  -1  -5   7574.60   7122.70    215.30     11 o
  -7   1  -8    974.86   1898.80    155.80     11 o
  -7   2  -9   9829.50   7056.50    205.80     11 o
  -7   4 -12   1409.40   1193.00    116.20     11 o
  -7   5 -13   1485.70   1668.80    121.90     11 o
  -6  -8   6    226.42    480.50    109.20     11 o
  -6  -6   3   3677.80   2383.20    156.10     11 o
  -6  -4   0  14003.00  26863.40    362.30     11 o
  -6   1  -7   2251.20   3328.40    171.70     11 o
  -6   4 -11    843.73   1433.30    125.30     11 o
  -6   5 -12   5435.10   2955.30    144.50     11 o
  -5  -8   7    738.78    383.70    102.30     11 o
  -5  -6   4   6770.60   6709.90    215.30     11 o
  -5  -4   1  23816.00  16336.70    295.80     11 o
  -5   1  -6  34143.00  51241.30    478.20     11 o
  -5   4 -10   5473.90   5151.40    186.90     11 o
  -4  -8   8   1157.90    608.60    113.30     11 o
  -4  -6   5   5322.10   3512.60    175.60     11 o
  -4  -4   2   4127.90   6718.20    237.70     11 o
  -4  -2  -1  89476.00  94503.90    640.80     11 o
  -4   4  -9   3076.60   2852.60    163.90     11 o
  -3  -8   9    318.14    393.70    102.70     11 o
  -3  -6   6   1657.90   3012.20    170.30     11 o
  -3  -4   3  65567.00  63738.30    522.90     11 o
  -3   3  -7  20212.00  34796.20    400.90     11 o
  -3   6 -11   7421.40   8848.40    214.10     11 o
  -3   7 -12    841.97    219.00    102.60     11 <
  -2  -8  10    127.55     62.70     93.40     11 <
  -2  -6   7  15079.00  13216.40    263.40     11 o
  -2   3  -6   6626.60   6123.00    223.20     11 o
  -2   6 -10   1015.20   1694.30    140.30     11 o
  -2   7 -11   1225.00   2407.10    151.40     11 o
  -1  -8  11   1004.90    866.20    106.80     11 o
  -1  -6   8   1131.20   1608.30    140.00     11 o
  -1   3  -5   8439.70  10035.10    267.50     11 o
  -1   6  -9    290.62    698.70    125.00     11 o
   0  -8  12    263.08    236.40     92.00     11 <
   0   6  -8   2735.50  12528.60    265.40     11 o
   1  -6  10   2248.70   2394.90    143.30     11 o
   1   5  -6  41654.00  38110.90    416.70     11 o
   1   6  -7   1731.60   1711.20    152.40     11 o
   2  -6  11    169.72    451.20    106.90     11 o
   2   5  -5  18730.00  21453.20    325.30     11 o
   2   8  -9   3094.10   2422.80    142.70     11 o
   3  -6  12    508.64    579.70    107.40     11 o
   3  -4   9   6856.80   6329.50    203.30     11 o
   3   0   3 192780.00 207401.00    973.90     11 o
   3   5  -4   3897.00   2975.00    177.80     11 o
   3   8  -8    793.81   1319.10    124.90     11 o
   3   9  -9    760.59   1232.50    114.60     11 o
   4  -6  13    647.03    690.20    103.50     11 o
   4  -4  10   5326.20   3783.90    166.60     11 o
   4   0   4  12318.00  17066.50    323.70     11 o
   4   2   1 107550.00 111078.00    687.90     11 o
   4   5  -3  29081.00  27969.90    364.00     11 o
   4   8  -7   2040.80   2325.60    140.60     11 o
   4   9  -8   1024.20    279.50     97.80     11 <
   5  -4  11    942.08   1596.20    134.00     11 o
   5  -2   8   2825.70   2986.80    165.90     11 o
   5   0   5   6527.80   5969.20    225.00     11 o
   5   2   2  68437.00  65347.70    539.40     11 o
   5   5  -2   8655.50  10882.00    257.00     11 o
   5   8  -6   4486.20   4903.40    172.00     11 o
   5   9  -7    796.58    516.50    104.20     11 o
   6  -4  12    606.88    870.30    108.60     11 o
   6  -2   9   8757.50   4918.10    185.30     11 o
   6   0   6   2390.20   4618.00    203.90     11 o
   6   2   3  14128.00  18406.60    322.00     11 o
   6   5  -1   6955.30   9028.00    222.40     11 o
   6   8  -5   1746.00   1496.40    122.20     11 o
   6   9  -6   5523.30   1907.10    128.20     11 o
   7  -4  13    495.92    714.00    106.90     11 o
   7  -2  10   1831.20   2431.60    148.30     11 o
   7   0   7   3963.90   4365.10    180.20     11 o
   7   2   4   7241.50  10690.00    244.80     11 o
   7   5   0  10015.00   3745.30    169.40     11 o
   7   8  -4   1405.70   3604.80    154.60     11 o
   7   9  -5   1111.90    477.20    101.70     11 o
   8  -2  11    204.73    419.90    106.60     11 o
   8   0   8   3963.00   4951.90    186.40     11 o
   8   2   5   4885.00   6010.80    200.60     11 o
   8   5   1   6710.80   5298.10    184.40     11 o
   8   8  -3    554.56    806.30    110.50     11 o
   9  -2  12    405.50    572.20    100.20     11 o
   9   0   9    162.53    251.70    108.60     11 <
   9   2   6   4327.40   3639.60    171.60     11 o
   9   5   2    961.49   1320.10    124.80     11 o
   9   8  -2   1312.40    320.30    102.50     11 o
  10   0  10   2372.10    815.20    113.40     11 o
  10   3   6    252.06    763.80    122.10     11 o
  10   5   3   3085.30   1488.60    125.60     11 o
  11   0  11    142.98    210.60     87.60     11 <
  11   1  10    422.32    518.50    102.70     11 o
  11   3   7   1321.90    892.50    110.30     11 o
  11   5   4   1543.30   1133.60    113.90     11 o
  11   6   3   2314.70    425.90    102.40     11 o
  12   3   8    106.91     83.10     93.20     11 <
  12   5   5   2600.90    817.50    106.70     11 o
 -11  -3   0   2807.00   2393.90    108.20     12 o
 -11  -1   0   3340.10   4108.20    127.10     12 o
 -10  -4   0   2152.60   2577.10    108.20     12 o
 -10  -2   0   2625.20   4301.10    132.00     12 o
 -10   0   0   2509.50   3902.30    131.80     12 o
  -9  -5   0  13757.00  10500.00    183.30     12 o
  -9  -3   0   2979.60   4345.50    137.90     12 o
  -9  -1   0   5274.90   8554.40    176.90     12 o
  -9   1   0   7672.60   8994.20    176.00     12 o
  -8  -6   0   4896.50   5572.30    140.80     12 o
  -8  -4   0  11095.00   7567.70    164.90     12 o
  -8  -2   0   6258.70   8047.00    171.90     12 o
  -8   0   0  15570.00  13311.70    215.80     12 o
  -8   2   0  22591.00  20418.30    246.80     12 o
  -7  -7   0   1994.40   3022.50    118.40     12 o
  -7  -5   0  12126.00   8504.50    173.60     12 o
  -7  -3   0  16420.00  12861.80    205.60     12 o
  -7  -1   0  15040.00  17284.80    237.90     12 o
  -7   1   0  12416.00  18593.90    244.60     12 o
  -7   3   0  11772.00  14209.30    216.50     12 o
  -6  -6   0   7426.80   7738.00    167.60     12 o
  -6  -4   0  21237.00  17597.30    235.30     12 o
  -6  -2   0  31196.00  31590.70    306.20     12 o
  -6   0   0  57241.00  63562.20    422.00     12 o
  -6   2   0  33250.00  34488.90    318.60     12 o
  -5  -7   0   4917.00   5509.60    144.10     12 o
  -5  -5   0  19197.00  14639.20    216.10     12 o
  -5  -3   0  21562.00  25721.60    279.90     12 o
  -5   3   0  19001.00  23380.70    273.10     12 o
  -4  -8   0   2504.10   3494.60    123.40     12 o
  -4  -6   0  15857.00  16483.80    225.80     12 o
  -4  -4   0  22253.00  27275.50    286.30     12 o
  -4   2   0  53336.00  59002.70    410.60     12 o
  -3  -7   0   3115.40   3775.30    132.50     12 o
  -3  -5   0   9725.50  11816.00    206.60     12 o
  -3  -3   0  14659.00  19243.30    252.60     12 o
  -3  -1   0  43361.00  38671.60    344.80     12 o
  -3   1   0  36050.00  51092.20    388.00     12 o
  -3   3   0  36556.00  19134.00    257.00     12 o
  -2  -8   0   1893.80   2869.80    115.10     12 o
  -2  -6   0   4717.40   9096.40    186.60     12 o
  -2  -4   0  33620.00  30160.60    304.60     12 o
  -2  -2   0  49560.00  56063.80    407.40     12 o
  -2   2   0  57331.00  74117.20    460.50     12 o
  -1  -7   0   3862.60   5187.40    149.90     12 o
  -1  -5   0  19048.00  23114.10    272.10     12 o
  -1  -3   0  38640.00  35388.00    335.50     12 o
   0  -6   0   8731.50  13888.00    227.90     12 o
   0  -4   0  67257.00  91794.50    516.00     12 o
   1  -7   0   5971.00   7101.00    167.50     12 o
   1  -5   0  21501.00  30324.00    303.80     12 o
   1  -3   0  30283.00  35629.90    339.80     12 o
   2  -6   0   9502.30  11362.20    199.90     12 o
   2  -4   0  34946.00  23407.90    277.50     12 o
   2  -2   0  41841.00  57409.00    413.70     12 o
   3  -5   0  34755.00  18826.90    244.70     12 o
   3  -3   0  37598.00  18490.30    248.50     12 o
 -14  -1   1    410.42    419.00    125.70     13 o
 -13  -1   1   3762.50   2318.00    163.80     13 o
 -13   1   0   3513.60   1130.70    136.50     13 o
 -13   3  -1   2302.90   1713.50    152.70     13 o
 -12  -3   2    673.92    689.50    132.30     13 o
 -12  -1   1    225.41    149.50    135.70     13 <
 -12   3  -1   1215.60   1243.80    152.80     13 o
 -12   5  -2    294.72    754.10    129.20     13 o
 -11  -3   2    983.95   1011.40    148.30     13 o
 -11  -1   1   1054.40   1320.10    150.10     13 o
 -11   1   0  10671.00  10251.80    267.90     13 o
 -11   3  -1   2774.50   1686.10    166.80     13 o
 -11   5  -2   1328.00   1409.10    143.70     13 o
 -10  -5   3   2714.30   2121.40    153.70     13 o
 -10  -3   2   3049.40   3458.60    188.60     13 o
 -10  -1   1   2136.70   1708.70    174.30     13 o
 -10   5  -2    615.64    660.00    147.90     13 o
 -10   7  -3   1623.90   1535.20    139.40     13 o
  -9  -5   3    812.66   1097.50    151.10     13 o
  -9  -3   2    233.55    277.50    151.30     13 <
  -9   7  -3   1372.40    891.00    144.80     13 o
  -8  -7   4   1229.30   2656.60    160.60     13 o
  -8  -5   3   8972.20   6361.50    222.20     13 o
  -8  -3   2   6562.60   6216.60    236.30     13 o
  -7  -7   4    312.24    744.90    134.60     13 o
  -7  -5   3    586.86   1133.80    157.60     13 o
  -7   9  -4    181.31    748.50    127.00     13 o
  -6  -7   4   3099.30   3336.40    187.90     13 o
  -6  -5   3   4806.80   3813.70    205.20     13 o
  -5  -7   4    369.72    630.60    141.20     13 o
  -5   4  -2  28044.00  36959.10    468.50     13 o
  -5   6  -3   8403.60   7243.30    247.80     13 o
  -4  -7   4   3744.20   3065.20    189.20     13 o
  -4   2  -1 135770.00 132578.00    846.60     13 o
  -4   4  -2   8576.20   8238.10    301.10     13 o
  -4   6  -3   1503.70   2476.50    209.30     13 o
  -4   8  -4    975.70   1231.40    160.10     13 o
  -3  -9   5   1825.80    464.30    130.60     13 o
  -3  -7   4    573.00    670.20    153.50     13 o
  -3   2  -1  34009.00  36382.60    508.30     13 o
  -3   4  -2  51263.00  43468.80    510.30     13 o
  -3   6  -3  14007.00  11990.90    303.80     13 o
  -3   8  -4   5920.00   4559.90    204.70     13 o
  -2  -9   5   3610.90   1846.20    156.60     13 o
  -2  -7   4   9276.50   5155.50    219.70     13 o
  -2   2  -1 210490.00 184907.00   1012.30     13 o
  -2   4  -2   9219.20  21152.30    393.30     13 o
  -2   6  -3   3845.50   4131.30    226.60     13 o
  -2   8  -4   1768.50   2021.60    169.60     13 o
  -1  -9   5    471.85    801.70    133.80     13 o
  -1  -7   4    796.85    916.10    160.20     13 o
  -1   2  -1  52868.00  56685.10    600.70     13 o
  -1   4  -2  12275.00  16992.50    371.80     13 o
  -1   6  -3  13659.00   9707.90    284.50     13 o
  -1   8  -4   4872.80   3855.30    202.40     13 o
  -1  10  -5   2259.80   1296.30    140.80     13 o
   0  -7   4  12741.00  10728.80    280.10     13 o
   0   4  -2  17246.00  24219.60    414.10     13 o
   0   8  -4   1408.00   1790.90    180.70     13 o
   1  -9   5    940.06    280.00    126.50     13 <
   1  -7   4    485.82   1485.80    158.80     13 o
   1   4  -2  19794.00  21049.10    393.60     13 o
   1   6  -3  10547.00   9285.30    290.10     13 o
   1   8  -4   7723.80   5962.10    225.90     13 o
   1  10  -5   1213.50    998.80    140.00     13 o
   2  -9   5   5681.70   4170.70    186.50     13 o
   2  -7   4   2597.90   3216.90    195.20     13 o
   2   4  -2   7225.70  12538.20    342.00     13 o
   2   6  -3   2387.70   3893.70    221.70     13 o
   2   8  -4   1595.80   2960.60    185.30     13 o
   2  10  -5    195.91    271.80    122.10     13 <
   3  -9   5    723.67    765.80    135.00     13 o
   3  -7   4    164.64    332.30    145.70     13 <
   3  -2   1  35680.00  49856.00    574.30     13 o
   3   4  -2  14669.00  18764.30    375.60     13 o
   3   6  -3  18157.00  14852.40    328.50     13 o
   3   8  -4    941.25   2700.20    183.80     13 o
   3  10  -5    415.09    320.00    127.50     13 <
   4  -9   5    936.74    701.40    135.50     13 o
   4  -7   4   2925.70   2686.50    178.30     13 o
   4  -2   1 115760.00 114937.00    792.80     13 o
   4   0   0 226160.00 173619.00    976.70     13 o
   4   2  -1  92328.00  78694.90    682.50     13 o
   4   4  -2   8072.30   8929.90    302.30     13 o
   4   6  -3   1269.00   2504.70    200.20     13 o
   4   8  -4    337.84    418.30    148.40     13 <
   4  10  -5    102.92    216.60    119.20     13 <
   5  -9   5    199.84    346.30    119.10     13 <
   5  -7   4    227.33    442.60    140.40     13 o
   5  -2   1  16714.00  15905.10    375.80     13 o
   5   2  -1  30545.00  31784.40    464.20     13 o
   5   4  -2  29941.00  38105.60    483.90     13 o
   5   6  -3   3426.30   3947.70    218.10     13 o
   5   8  -4   1193.90   1805.00    168.60     13 o
   6  -9   5    330.52    116.00    119.50     13 <
   6  -7   4   3274.60   4266.80    196.30     13 o
   6  -2   1  33625.00  33586.70    463.90     13 o
   6   0   0  59355.00  65163.90    627.20     13 o
   6   2  -1  23006.00  27286.50    434.20     13 o
   6   4  -2   3253.90   7614.70    272.60     13 o
   6   6  -3    933.64   1450.20    171.20     13 o
   6   8  -4    383.30    351.00    131.30     13 <
   7  -9   5    499.04    576.90    119.10     13 o
   7  -7   4    416.50    161.90    132.60     13 <
   7  -2   1  18627.00  16138.20    346.70     13 o
   7   2  -1  19862.00  21843.90    393.50     13 o
   7   4  -2  11776.00  11941.30    307.00     13 o
   7   6  -3   2441.60   2319.10    190.00     13 o
   7   8  -4    793.52   1210.00    154.90     13 o
   8  -7   4   1379.70   1335.70    143.00     13 o
   8  -2   1  16927.00  18143.60    362.60     13 o
   8   0   0  12425.00  16011.40    348.60     13 o
   8   2  -1  32569.00  24182.40    394.80     13 o
   8   4  -2   3669.70   5513.70    235.50     13 o
   8   6  -3    533.34    967.30    152.40     13 o
   8   8  -4    141.44    352.70    123.70     13 <
   9  -7   4    134.75    275.60    122.50     13 <
   9   2  -1   6670.40   6702.50    253.70     13 o
   9   4  -2   3205.30   4187.80    222.20     13 o
   9   6  -3   1768.50   2096.10    166.20     13 o
   9   8  -4    491.95    986.60    136.50     13 o
  10  -7   4    728.00   1432.10    137.10     13 o
  10  -5   3   1673.00   1598.50    159.50     13 o
  10   0   0   4210.40   5869.20    239.10     13 o
  10   2  -1   5501.30   6022.20    238.70     13 o
  10   4  -2   4747.60   4863.80    212.60     13 o
  10   6  -3   1057.30    468.90    132.60     13 o
  11  -5   3    507.69    306.30    124.30     13 <
  11   2  -1   1477.60   1291.10    168.70     13 o
  11   4  -2    964.82   2707.90    181.10     13 o
  11   6  -3    433.93    499.10    128.00     13 o
  12  -5   3   1802.40    892.60    136.50     13 o
  12   0   0    665.83   1246.10    154.60     13 o
  12   2  -1   2628.00   2420.00    171.50     13 o
  12   4  -2    592.73   1388.60    152.70     13 o
  13  -3   2    876.89    310.00    126.40     13 <
  13   2  -1   2499.00   1527.00    152.50     13 o
  13   4  -2    411.02    607.90    125.50     13 o
 -12  -5   1    218.52    308.30     76.40     14 o
 -12  -4   1    772.92    449.70     89.00     14 o
 -12  -3   1    196.40    214.00     85.00     14 <
 -12  -2   1    910.58    794.50     99.40     14 o
 -11  -6   1    302.65    150.10     78.40     14 <
 -11  -5   1     60.46    198.80     82.60     14 <
 -11  -4   1    251.62    207.40     90.00     14 <
 -11  -3   1    183.05    267.20     90.40     14 <
 -11  -2   1    628.63    625.80     98.30     14 o
 -11  -1   1    182.96    146.10     91.40     14 <
 -11   0   1    172.58     15.70     90.70     14 <
 -11   1   1    328.60    307.80     94.70     14 o
 -10  -7   1    743.96     87.20     75.30     14 <
 -10  -6   1   2191.90    859.50     89.40     14 o
 -10  -5   1    333.78    338.90     88.80     14 o
 -10  -4   1   1497.10   1839.50    113.50     14 o
 -10  -3   1   1445.80   1028.80    108.00     14 o
 -10  -2   1   3703.00   3958.60    149.90     14 o
 -10  -1   1   1118.90    825.60    107.70     14 o
 -10   0   1   2069.70   1890.30    127.30     14 o
 -10   1   1   1021.30    650.70    106.20     14 o
 -10   2   1   3716.10   3425.80    145.10     14 o
 -10   3   1   1226.60   1449.20    112.20     14 o
  -9   1   1   4972.80   7716.40    193.10     14 o
  -9   2   1    811.81   1120.10    125.70     14 o
  -9   3   1   2991.70   3855.90    156.30     14 o
  -9   4   1   1064.50    962.00    114.80     14 o
  -8   3   1   2573.90   2432.10    138.00     14 o
  -8   4   1  12502.00  11653.60    226.70     14 o
  -8   5   1   2978.30   1668.90    124.80     14 o
  -8   6   1   4542.30   4413.40    153.40     14 o
  -7   5   1   9072.40   7059.60    187.80     14 o
  -7   6   1   2201.20   1653.30    121.40     14 o
  -7   7   1   2584.20   2734.60    137.20     14 o
  -6   6   1   1308.20    847.10    117.80     14 o
  -6   7   1   1291.90    739.40    106.80     14 o
  -6   8   1    695.13    321.20     90.90     14 o
  -5   7   1    517.76    718.90    103.20     14 o
  -5   8   1    430.10    200.60     95.00     14 <
  -5   9   1    114.57    364.20     85.60     14 o
  -4   8   1   2207.90   2241.00    125.30     14 o
  -4   9   1    104.46    194.70     86.40     14 <
  -4  10   1    608.72    483.80     84.90     14 o
  -3   9   1   3479.30   2544.10    123.10     14 o
  -3  10   1    174.93    237.60     82.50     14 <
  -2 -10   0    375.63    618.50     93.60     14 o
  -2  -8   0   7249.30   8778.20    195.70     14 o
  -2  -6   0  14043.00  13714.20    252.70     14 o
  -2  -4   0  60900.00  58129.40    476.10     14 o
  -2   9   1   1087.90    533.90     95.60     14 o
  -2  10   1    814.91   1389.80    106.70     14 o
  -1  -9   0    738.38   1322.40    119.40     14 o
  -1  -7   0   7333.00   8388.00    210.50     14 o
  -1  -5   0  20363.00  26009.70    339.60     14 o
  -1  -3   0  61990.00  74506.70    546.80     14 o
  -1  10   1    230.54    163.30     82.50     14 <
   0 -10   0   2504.30   1707.30    117.80     14 o
   0  -8   0   5101.60   4634.40    176.10     14 o
   1  -9   0   1672.10   1533.80    118.90     14 o
   3   3   0   2075.80   2670.40    206.20     14 o
   4   4   0  32985.00  32913.30    368.10     14 o
   5   5   0  15370.00  16614.60    274.50     14 o
   6   6   0   8343.30   7872.20    201.10     14 o
   7   5   0   6453.50   5159.80    171.80     14 o
   7   7   0   1824.10   1546.20    126.20     14 o
   8   6   0   1857.70   1700.60    123.60     14 o
   8   8   0    761.12    719.20     96.20     14 o
   9   7   0    259.05    510.20     93.20     14 o
  10   6   0   1811.80   1492.90    111.90     14 o
 -13  -1   7   1023.50    877.70     79.10     15 o
 -13   0   7    387.17    939.50     77.40     15 o
 -12   3   7   1008.80    698.30     73.40     15 o
 -11  -5   6   1089.30    773.60     82.00     15 o
 -11  -4   6   2314.50   1852.80    100.20     15 o
 -11  -3   6    580.54    869.60     80.60     15 o
 -11  -2   6   1236.70   2891.00    110.70     15 o
 -11  -1   6    393.08    931.40     87.20     15 o
 -11   0   6   1308.10   2384.30    106.90     15 o
 -11   1   6   1596.10   1581.90     94.60     15 o
 -11   2   6   4319.50   4604.60    133.90     15 o
 -10  -7   5    333.81    675.80     74.50     15 o
 -10   5   6   1340.50   1142.10     86.50     15 o
 -10   6   6    642.62    727.80     76.30     15 o
  -9   0   5   6097.90   5449.20    148.60     15 o
  -9   1   5   1649.60   1566.90    108.80     15 o
  -9   2   5   1713.30   3479.40    128.40     15 o
  -9   3   5   2559.50   2531.20    115.10     15 o
  -8  -8   4   1005.60   1144.60     84.40     15 o
  -8  -7   4   2364.50   2334.90    106.10     15 o
  -8  -6   4   2001.70   2534.60    110.70     15 o
  -8  -5   4   2642.50   3136.80    123.30     15 o
  -8  -4   4   2165.60   3393.50    127.30     15 o
  -8   6   5    975.04   1057.80     88.30     15 o
  -8   7   5    677.47   1230.60     85.20     15 o
  -8   8   5    636.47    255.10     66.40     15 o
  -7   2   4   8861.30   5982.00    159.40     15 o
  -7   3   4   5493.90   3778.40    134.10     15 o
  -7   4   4  10827.00   9346.30    184.90     15 o
  -6  -9   3   1266.30    567.40     77.90     15 o
  -6  -8   3   1013.40   1005.70     86.20     15 o
  -6  -7   3   3444.40   3662.00    128.40     15 o
  -6  -6   3   7046.10   7316.50    166.00     15 o
  -6  -5   3   2177.40   4402.50    147.30     15 o
  -6  -4   3  12212.00  14379.60    224.20     15 o
  -6  -3   3   8519.10  13506.70    219.70     15 o
  -6  -2   3  42457.00  42368.50    355.70     15 o
  -6   7   4   3676.10   3164.60    113.10     15 o
  -6   8   4    636.81    623.00     76.60     15 o
  -6   9   4    543.71    676.10     74.20     15 o
  -5   4   3   9514.70   7206.50    171.20     15 o
  -5   5   3   2336.10   2692.90    124.60     15 o
  -4 -10   2    342.00    464.10     74.30     15 o
  -4  -9   2   1005.10   1392.80     96.20     15 o
  -4  -8   2   3439.30   3528.00    123.20     15 o
  -4  -7   2   3844.70   4530.90    144.50     15 o
  -4  -6   2  10268.00   9505.80    193.80     15 o
  -4  -5   2  22127.00  21829.60    269.50     15 o
  -4  -4   2  22521.00  22613.60    279.50     15 o
  -4  -3   2  32218.00  35119.90    333.30     15 o
  -4  -2   2  59290.00  75058.20    470.40     15 o
  -4  -1   2  47658.00  60013.80    432.60     15 o
  -4   8   3   1247.80   1070.60     83.00     15 o
  -4   9   3   1971.40    727.10     77.20     15 o
  -4  10   3    131.40    145.30     59.00     15 <
  -3   5   2   3750.10   2804.20    132.30     15 o
  -3   6   2   1551.50   1488.00    105.60     15 o
  -2 -10   1   1957.00   1722.80     94.00     15 o
  -2   9   2   1352.80   1251.50     85.40     15 o
  -2  10   2    192.10    237.80     61.10     15 o
  -1   5   1  20177.00  12003.00    209.40     15 o
  -1   6   1    861.45   1200.60    106.50     15 o
   1   7   0   8138.70   5459.00    147.10     15 o
   2  10   0    556.19    482.10     72.30     15 o
   3   6  -1   6999.20   5170.10    150.70     15 o
   3   7  -1   4063.80   4806.70    142.20     15 o
   4   0  -2  21371.00  49968.50    394.00     15 o
   4   1  -2  41181.00  50306.10    396.80     15 o
   4   9  -1   1881.40    856.90     80.60     15 o
   4  10  -1    300.17    304.20     63.90     15 o
   5   5  -2  24705.00  22674.80    264.30     15 o
   5   6  -2   7892.80   6277.00    160.40     15 o
   5   7  -2   3324.90   3623.50    125.70     15 o
   6  -1  -3  15429.00  13793.30    217.80     15 o
   6   0  -3   2648.80   7616.40    181.60     15 o
   6   1  -3  13333.00  12075.90    212.00     15 o
   6   9  -2   3622.90   1304.30     86.10     15 o
   7   5  -3   1841.40   2728.90    118.60     15 o
   7   6  -3   4923.10   3259.60    121.80     15 o
   7   7  -3   3362.10   1966.80     99.90     15 o
   8  -8  -4    217.66    416.30     69.90     15 o
   8  -4  -4   7949.70   6305.50    152.70     15 o
   8  -3  -4   2612.10   3236.40    123.50     15 o
   8  -2  -4   6423.30   7188.60    165.50     15 o
   8  -1  -4   3055.50   4243.50    135.70     15 o
   8   0  -4   1246.10   2226.50    115.90     15 o
   8   1  -4   1895.50   2724.10    125.30     15 o
   9   4  -4   1295.10   1504.60     99.10     15 o
   9   5  -4   1052.40   1311.40     91.10     15 o
   9   6  -4   1111.90    877.80     82.20     15 o
  10  -7  -5    220.76    221.70     64.50     15 o
  10  -6  -5    389.95    360.40     70.00     15 o
  10  -5  -5    490.79    780.00     76.00     15 o
  10  -4  -5    509.28    685.20     77.50     15 o
  10  -3  -5    821.56    985.80     86.70     15 o
  10  -2  -5    560.82   1000.80     85.60     15 o
  10  -1  -5   2843.40   2652.80    109.60     15 o
  10   0  -5    907.90    960.70     84.60     15 o
  11   3  -5    957.85    715.00     76.10     15 o
  11   4  -5    369.53    242.60     68.00     15 o
  11   5  -5    471.10    524.00     74.20     15 o
  11   6  -5    352.00    201.80     63.90     15 o
  12  -4  -6    572.34    430.50     67.60     15 o
  12  -3  -6    309.20    218.00     62.30     15 o
  12  -2  -6    537.65    493.10     72.90     15 o
  12  -1  -6    204.41    290.60     66.20     15 o
  13   1  -6    674.49    594.30     71.60     15 o
  13   2  -6    332.62    379.80     62.80     15 o
 -12  -4   4     96.59      0.10    111.20     16 <
 -12  -2   7    980.81   1859.20    145.60     16 o
 -12  -1   9    106.36    207.50    101.70     16 <
 -11  -4   3    740.08    379.60    123.70     16 o
 -11  -1   8   2790.60   3488.80    179.00     16 o
 -11   1  11    367.28     51.70    105.50     16 <
 -10  -7  -2   4958.50   1013.20    128.20     16 o
 -10  -6  -1   2185.40   1982.10    147.00     16 o
 -10  -5   1    934.87    606.80    133.40     16 o
 -10  -3   4   3564.00   4589.60    204.90     16 o
 -10  -1   7    477.49    304.30    134.50     16 <
  -9  -7  -3    929.85    932.40    123.80     16 o
  -9  -5   0   9528.00   5519.60    213.40     16 o
  -9  -3   3   2343.40   1877.30    163.90     16 o
  -9  -1   6   1247.90    603.20    152.50     16 o
  -9   2  11   2980.60   1544.80    152.60     16 o
  -8  -7  -4    293.95    690.20    122.40     16 o
  -8  -5  -1   5779.90   4651.30    201.40     16 o
  -8  -3   2   9750.60   8433.20    254.70     16 o
  -8   0   7   7375.20  11521.60    291.50     16 o
  -8   2  10    839.55    522.50    123.90     16 o
  -8   3  12   1297.40   1213.80    128.10     16 o
  -7  -8  -6   3020.50    812.20    123.00     16 o
  -7  -7  -5    150.88    559.10    117.70     16 o
  -7  -5  -2   2307.10   5510.80    211.50     16 o
  -7   0   6   2286.20   2681.20    191.90     16 o
  -7   2   9   3920.00   3397.70    181.10     16 o
  -7   3  11    448.95    696.40    127.10     16 o
  -6  -8  -7    327.85    237.20    109.30     16 <
  -6  -6  -4   6952.30   4548.20    197.90     16 o
  -6  -2   2   9751.70  13912.70    332.20     16 o
  -6   0   5    914.47   2221.70    209.90     16 o
  -6   3  10   8461.10   4272.90    199.00     16 o
  -5  -8  -8     91.20     19.40    107.30     16 <
  -5  -6  -5    496.48    786.10    135.20     16 o
  -5  -4  -2  12590.00  11011.00    292.50     16 o
  -5  -2   1  20787.00  19715.70    381.30     16 o
  -5   3   9   2158.70   4054.70    193.30     16 o
  -5   4  11   2131.90   2662.60    165.80     16 o
  -4  -6  -6    656.46   1743.70    156.10     16 o
  -4  -4  -3   2012.60   1313.30    180.80     16 o
  -4   1   5  34175.00  34697.20    474.40     16 o
  -4   4  10   3667.00   2870.80    174.00     16 o
  -3  -7  -8    562.45    509.90    123.70     16 o
  -3   1   4   3367.70   3857.50    257.30     16 o
  -3   4   9   1907.90   3059.20    179.20     16 o
  -2  -7  -9   2431.50   1728.30    148.90     16 o
  -2  -5  -6   2081.10   3024.80    189.20     16 o
  -2  -3  -3  61091.00  63264.90    618.40     16 o
  -2   4   8   9713.70   9652.80    269.20     16 o
  -2   5  10   2053.00   3252.30    180.00     16 o
  -1  -8 -11     83.55    337.50    106.00     16 o
  -1   2   4 102760.00 123129.00    843.70     16 o
  -1   5   9   1382.60   4569.00    198.10     16 o
   0  -8 -12    293.22    386.50    104.40     16 o
   0  -4  -6  19597.00  15783.10    330.80     16 o
   0   5   8   1223.80    480.50    138.50     16 o
   0   6  10   1135.90   1218.10    139.90     16 o
   1  -6 -10   1447.80   3152.80    165.20     16 o
   1  -4  -7   1811.60   1041.10    169.30     16 o
   1   3   4   2134.30   2005.50    219.20     16 o
   1   6   9    504.00    607.80    127.60     16 o
   2  -7 -12    333.95    286.80    107.20     16 <
   2  -5  -9   3259.80   2979.40    181.90     16 o
   2   6   8   2099.40   2898.20    169.60     16 o
   2   7  10    581.02   1982.50    140.40     16 o
   3  -7 -13   1777.80   1682.80    137.00     16 o
   3  -5 -10    153.56    417.40    125.20     16 o
   3  -3  -7  24082.00  27737.40    416.20     16 o
   3  -1  -4   2153.50   3413.40    246.20     16 o
   3   4   4  13887.00  11249.30    298.90     16 o
   3   7   9   1109.50   1532.10    138.00     16 o
   3   8  11    659.42   1734.40    131.80     16 o
   4  -6 -12    128.61    280.10    104.60     16 <
   4   2   0  94058.00 106334.00    781.20     16 o
   4   5   5   7912.80  11431.30    283.70     16 o
   4   7   8    621.93    435.60    112.70     16 o
   4   8  10    662.78    327.50    106.50     16 o
   5  -6 -13   1361.90    530.00    113.40     16 o
   5  -4 -10   3123.40   5305.50    209.40     16 o
   5  -2  -7   7606.60   4452.50    210.90     16 o
   5   0  -4 125550.00 120099.00    831.60     16 o
   5   5   4    513.28    615.40    143.90     16 o
   5   8   9    652.21    156.10    101.30     16 <
   6  -5 -12   1106.40   1018.40    132.90     16 o
   6   6   5   1748.40   1741.40    152.80     16 o
   7  -5 -13    190.71    240.00    103.10     16 <
   7  -3 -10   3034.90   3561.80    177.00     16 o
   7  -1  -7  20028.00  21123.10    362.40     16 o
   7   1  -4    576.91    733.20    164.50     16 o
   7   4   1   2636.60   3796.30    197.10     16 o
   7   6   4   5043.20   2819.10    173.50     16 o
   7   7   6    314.34    450.30    114.20     16 o
   8  -4 -12    106.59    -79.40    105.90     16 <
   8   2  -3   2998.80   3310.20    192.00     16 o
   8   4   0   7992.20   6775.10    234.80     16 o
   8   7   5   1706.90   1973.50    148.50     16 o
   9  -2 -10   2461.60   3267.50    166.70     16 o
   9   0  -7    630.47   1683.60    148.10     16 o
   9   2  -4   7668.00   9093.40    251.20     16 o
   9   5   1   2523.50   2248.60    159.90     16 o
  10  -1  -9   5128.10   1254.70    129.10     16 o
  10   1  -6   2117.10   1524.90    153.30     16 o
  10   3  -3   3249.20   2134.10    151.40     16 o
  10   6   2    332.55   2226.30    146.30     16 o
  11  -1 -10    875.22   1332.60    130.10     16 o
  11   1  -7   2720.50   4136.70    182.90     16 o
  11   4  -2   1277.80   2649.40    161.80     16 o
  11   6   1   1976.40    417.90    107.30     16 o
  12   0  -9   1841.60   1181.60    130.40     16 o
  12   2  -6    256.97    839.60    121.80     16 o
  12   4  -3    768.79    196.60    104.40     16 <
  12   5  -1   1124.60    315.30    104.50     16 o
  13   3  -5    858.97    288.40    102.20     16 <
 -14   1   3   2131.10   1564.40     96.90     17 o
 -13  -2   4    639.78    625.30     81.10     17 o
 -13   0   3   1488.70   1542.00    100.70     17 o
 -13   2   2    941.92   1105.30     92.80     17 o
 -12  -5   5    136.82    377.50     73.90     17 o
 -12  -3   4   1921.40   1438.20     98.80     17 o
 -12   2   2    821.30    815.40     91.10     17 o
 -12   4   1    518.25   1331.20     96.20     17 o
 -11  -5   5     98.23    351.30     71.60     17 o
 -11  -3   4   3548.30   2956.80    120.20     17 o
 -11  -1   3    610.40    853.20     98.10     17 o
 -11   1   2   1337.50   2852.00    120.90     17 o
 -10  -6   5    320.95    211.10     77.60     17 <
 -10  -4   4    421.22    529.00     89.00     17 o
 -10   3   1   1998.30   1838.00    118.00     17 o
  -9  -6   5   1397.60   1403.10    101.00     17 o
  -9  -4   4    407.94    701.10     98.30     17 o
  -9  -2   3   8798.50  11722.80    209.80     17 o
  -9   0   2   9685.10   9646.00    196.20     17 o
  -9   5   0   4736.10   6513.00    165.20     17 o
  -9   7  -1    333.78    594.90     86.90     17 o
  -8  -7   5   2371.00   1863.90    106.10     17 o
  -8  -5   4   2304.80   1446.80    106.50     17 o
  -8   2   1  26845.00  30255.90    317.30     17 o
  -8   4   0   9825.90  10553.60    200.10     17 o
  -8   7  -1   2540.00   2064.40    116.10     17 o
  -7  -7   5   3003.20   3639.90    131.00     17 o
  -7  -5   4   2063.90   1734.70    114.10     17 o
  -7  -3   3   1115.70   1774.40    125.80     17 o
  -7  -1   2   9977.00   9849.10    200.10     17 o
  -7   6  -1   2744.90   2751.20    128.20     17 o
  -7   9  -2   1458.10   1013.70     86.80     17 o
  -6  -8   5    304.22    276.20     81.70     17 o
  -6  -6   4   2578.60   2387.50    122.80     17 o
  -6   8  -2   1394.40    954.10     96.00     17 o
  -5  -8   5    421.03    269.20     78.60     17 o
  -5  -6   4  13835.00  12386.40    213.10     17 o
  -5  -4   3   4380.60   3404.70    146.70     17 o
  -5  -2   2  68681.00  73326.00    483.70     17 o
  -5   5  -1   3327.00   3450.50    143.00     17 o
  -5  10  -3    528.45    558.60     78.40     17 o
  -4   2   0  59775.00  62050.70    449.00     17 o
  -4   7  -2   3608.10   2826.70    132.90     17 o
  -4  10  -3    282.80    575.70     78.40     17 o
  -3  -9   5   2407.20   1734.60    105.80     17 o
  -3  -7   4    511.53    286.00     94.40     17 o
  -3  -5   3   2690.60   3413.60    144.20     17 o
  -3  -3   2   1869.30   1491.50    147.40     17 o
  -3   4  -1  29854.00  29140.20    318.80     17 o
  -3   9  -3    138.57    442.60     87.20     17 o
  -2   6  -2    750.86   1490.60    124.70     17 o
  -2   8  -3   2842.70   1820.40    112.20     17 o
  -1 -10   5    144.82    170.20     74.30     17 <
  -1  -8   4   2560.10   4556.50    146.80     17 o
  -1  -6   3   3752.30   4610.30    158.30     17 o
  -1  -4   2  11034.00  19386.20    265.80     17 o
  -1   5  -2  63258.00  50350.60    402.90     17 o
  -1   8  -3    622.85    794.30    103.20     17 o
   0  10  -4    289.30    190.70     82.30     17 <
   1  -9   4    112.07    230.90     78.30     17 <
   1  -7   3   1008.10   2204.30    122.30     17 o
   1   7  -3    172.99    864.30    103.30     17 o
   1   9  -4    426.17    468.00     88.30     17 o
   2  -9   4    378.87    342.90     81.20     17 o
   2  -7   3   6768.70   6150.40    167.60     17 o
   2  -5   2  15154.00  13439.80    236.70     17 o
   2   6  -3   6811.70  11102.50    210.50     17 o
   2   9  -4    382.61    401.30     85.60     17 o
   3   1  -1 249270.00 154438.00    707.60     17 o
   3   6  -3  23834.00  21098.20    275.10     17 o
   3   8  -4    968.39   1171.20    102.60     17 o
   4 -10   4    681.12    524.30     75.40     17 o
   4  -8   3    586.16    755.90     95.80     17 o
   4  -6   2   7161.80   7377.80    179.70     17 o
   4  -4   1  33968.00  27829.50    306.50     17 o
   4   3  -2  22143.00  26803.50    305.40     17 o
   4   8  -4    317.71    539.50     91.50     17 o
   5  -8   3   1476.00   1211.60     95.40     17 o
   5   0  -1   8665.50  12429.30    230.80     17 o
   5   5  -3   1423.80   4053.90    147.20     17 o
   5   7  -4   1147.50   2110.70    116.80     17 o
   6  -9   3    710.22    725.00     85.70     17 o
   6   2  -2   8332.60  12711.10    229.90     17 o
   6   7  -4   5511.00   3218.20    131.60     17 o
   7  -9   3    397.89    732.90     81.90     17 o
   7  -7   2    758.49    863.10     93.40     17 o
   7  -5   1   7852.20   6266.70    169.30     17 o
   7  -3   0   4845.20   6423.60    171.30     17 o
   7   4  -3   8231.90   6847.50    176.50     17 o
   8  -1  -1   2831.90   3038.30    145.20     17 o
   8   1  -2   9347.00   9906.40    198.20     17 o
   8   6  -4    331.88    500.10     90.50     17 o
   9  -8   2    347.67    608.50     77.80     17 o
   9  -6   1    441.49    821.70     90.70     17 o
   9   1  -2    501.03    893.00    107.30     17 o
   9   3  -3    686.60   1259.00    106.80     17 o
   9   6  -4   1323.60   1328.80     97.20     17 o
  10  -6   1    949.80    730.80     87.30     17 o
  10  -4   0   2842.10   3140.80    127.30     17 o
  10  -2  -1   5906.60   5279.00    152.60     17 o
  10   3  -3   1999.90   1441.40    101.70     17 o
  10   5  -4   4101.10   6514.40    162.20     17 o
  11  -6   1    359.64    297.30     72.30     17 o
  11  -2  -1   1266.20   1151.80    100.30     17 o
  11   0  -2   2147.40   3439.20    139.50     17 o
  11   5  -4   1350.90    861.80     88.80     17 o
  12   0  -2   1110.00    935.40     95.30     17 o
  12   2  -3   1219.60   1627.50    105.70     17 o
  13  -3  -1   2983.80   2284.50    110.70     17 o
  13   2  -3   1916.90   1539.80     93.20     17 o
  14  -1  -2    645.10    281.90     76.00     17 o
  14   1  -3   1388.00   1043.90     87.90     17 o
 -14  -2   1    707.15    778.70     95.70     18 o
 -14   1   2     45.11     73.10     71.60     18 <
 -13  -2   1   3089.00   2364.40    125.40     18 o
 -13   2   2   1154.80   1326.90    103.50     18 o
 -12  -1   1    676.67    808.50     95.70     18 o
 -12   2   2   1316.30   1671.70    115.70     18 o
 -12   5   3   1480.50   1481.20    103.40     18 o
 -11  -5   0   5808.70   4038.90    143.90     18 o
 -11  -1   1   2355.80   3122.30    134.00     18 o
 -11   3   2   2316.80   1961.20    117.80     18 o
 -11   6   3    188.34    173.00     80.90     18 <
 -10  -4   0   1787.50   2405.30    126.20     18 o
 -10   0   1   2733.90   2879.70    141.80     18 o
 -10   3   2   5046.10   6743.90    178.10     18 o
 -10   6   3    489.03    743.00     93.40     18 o
  -9  -8  -1    269.06    309.10     82.50     18 o
  -9   0   1   1888.70   3535.70    161.90     18 o
  -9   7   3    383.32    883.60     96.90     18 o
  -8  -8  -1   2343.80   2362.60    121.30     18 o
  -8  -7  -1    408.48    767.30     98.50     18 o
  -8   4   2   2425.80   2456.70    141.50     18 o
  -8   7   3   3021.30   2700.20    129.40     18 o
  -7  -7  -1   3031.40   3191.20    140.40     18 o
  -7  -3   0   8445.00   9698.80    214.00     18 o
  -7   1   1  37514.00  36228.20    371.10     18 o
  -7   4   2   6180.40   6882.10    180.50     18 o
  -7   7   3    316.15    313.70     91.30     18 o
  -6  -6  -1    241.65    718.20    109.20     18 o
  -6  -2   0  51384.00  56802.50    446.10     18 o
  -6   5   2  19193.00  16318.20    268.20     18 o
  -6   8   3    318.11    292.60     89.50     18 o
  -5 -10  -2    509.89    330.90     83.00     18 o
  -5  -6  -1   1851.50   1646.80    125.90     18 o
  -5   2   1  31103.00  35687.60    374.90     18 o
  -5   5   2  16080.00  12427.10    242.90     18 o
  -5   8   3   1411.10    949.90    110.60     18 o
  -4 -10  -2    267.59    301.50     84.60     18 o
  -4  -9  -2    578.19    944.70     97.20     18 o
  -4  -5  -1   1493.40   2340.80    149.80     18 o
  -4   2   1 135150.00 136121.00    691.00     18 o
  -4   8   3   1035.80   1399.80    116.80     18 o
  -3 -10  -2    540.66    543.80     87.80     18 o
  -3  -9  -2    192.72    251.20     93.20     18 <
  -3  -5  -1  39861.00  42041.40    397.30     18 o
  -3  -1   0   2598.60   5442.00    222.20     18 o
  -3   6   2   2881.20   4624.30    166.90     18 o
  -3   9   3    687.20   1038.00    103.50     18 o
  -2  -9  -2    821.56   1032.00    108.50     18 o
  -2   3   1 216410.00 141895.00    721.90     18 o
  -2   6   2   1405.80   2182.30    141.00     18 o
  -2   9   3   4302.60   2096.90    126.10     18 o
  -1  -9  -2   6925.10   7380.10    181.70     18 o
  -1  -8  -2   1311.70   1367.90    119.90     18 o
  -1  -4  -1    771.45   1683.70    167.20     18 o
  -1   3   1  27050.00  31109.30    371.10     18 o
  -1   6   2  11545.00   9555.30    214.70     18 o
  -1   9   3    171.96    219.70     93.10     18 <
   0  -8  -2   5426.60   4797.20    163.60     18 o
   1  -8  -2    758.55   1213.90    113.80     18 o
   1   7   2   6935.10   7538.40    190.70     18 o
   1  10   3   1113.80   1217.20     98.30     18 o
   2  -7  -2    341.73    881.20    117.20     18 o
   2  -3  -1 154250.00 131591.00    688.30     18 o
   2   4   1  62005.00  70736.50    512.50     18 o
   2   7   2   1450.10   2042.00    129.10     18 o
   2  10   3    209.54    453.40     82.50     18 o
   3  -7  -2    495.26    395.20    110.60     18 o
   3  -3  -1 131480.00 104706.00    611.70     18 o
   3   4   1  44240.00  38633.10    388.60     18 o
   3   7   2    346.09    633.70    113.20     18 o
   3  10   3    866.41   1785.90    109.40     18 o
   4  -7  -2   2336.00   2048.90    138.10     18 o
   4  10   3     89.14     85.00     73.70     18 <
   5  -6  -2  12656.00  18700.20    277.30     18 o
   5   8   2   1823.60   2455.40    121.80     18 o
   5  10   3    296.88    318.70     79.90     18 o
   6  -6  -2   3801.60   4478.10    164.30     18 o
   6  -2  -1   7540.40   9483.60    226.60     18 o
   6   5   1    521.08    484.60    111.10     18 o
   6   8   2   1627.50   1989.10    115.40     18 o
   7  -6  -2    471.62    910.20    116.50     18 o
   7  -2  -1  11801.00  12345.20    246.20     18 o
   7   5   1   6493.40   7757.10    191.80     18 o
   7   8   2     67.79     86.20     83.30     18 <
   8  -6  -2    200.70    303.00    101.30     18 <
   8  -2  -1  41702.00  40265.40    383.50     18 o
   8   2   0   1319.40    948.00    127.80     18 o
   8   5   1   1879.20   1566.70    124.50     18 o
   8   8   2    204.51    147.10     81.80     18 <
   9  -6  -2   2601.70   3300.60    138.50     18 o
   9  -5  -2   1348.90   1059.80    110.30     18 o
   9   5   1   2867.00   2714.40    132.00     18 o
   9   8   2    616.28    328.90     85.40     18 o
  10  -5  -2    552.78    844.20    101.60     18 o
  10  -1  -1   4155.40   7621.10    182.60     18 o
  10   2   0   6613.80   6495.90    181.80     18 o
  10   5   1    200.95    363.10     84.80     18 o
  11  -5  -2    610.60    633.00     98.40     18 o
  11  -1  -1    184.62    424.70    102.30     18 o
  11   6   1    405.91    340.90     83.20     18 o
  12  -5  -2    473.83    373.50     86.90     18 o
  12  -1  -1   1507.80   1761.40    117.80     18 o
  12   2   0   2294.00   2520.20    123.90     18 o
  13  -1  -1   1977.50   2364.80    120.80     18 o
  13   3   0    958.87    491.00     84.40     18 o
  14  -1  -1    245.24    252.90     78.20     18 o
 -10  -6  -7    228.13    494.50     98.90     19 o
 -10  -5  -8    596.13    654.60     98.00     19 o
  -9  -6  -6   1930.80   1439.40    121.30     19 o
  -9  -5  -7   2506.70   1510.10    132.10     19 o
  -9  -4  -8    255.39    359.40    106.50     19 o
  -9  -3  -9   2520.90   2515.30    140.60     19 o
  -9  -2 -10    595.70    570.80    112.70     19 o
  -8  -9  -1    254.38    495.60     93.30     19 o
  -8  -8  -2    166.05    103.40     98.50     19 <
  -8  -3  -8    572.89    770.40    118.60     19 o
  -8  -2  -9   5660.30   6576.60    198.40     19 o
  -8  -1 -10   3208.10   2788.30    153.00     19 o
  -8   0 -11   5086.90   4352.10    163.90     19 o
  -8   1 -12   1986.30   2534.60    140.10     19 o
  -8   2 -13   1576.10   2445.00    141.30     19 o
  -7  -8  -1   1222.50    972.30    107.90     19 o
  -7  -7  -2   1236.40   1181.80    127.00     19 o
  -7  -6  -3    966.90   1789.30    142.70     19 o
  -7   2 -12   7260.50   4645.60    167.10     19 o
  -7   3 -13   1460.50   1230.00    115.10     19 o
  -7   4 -14    333.24    709.70     96.60     19 o
  -6  -9   2   2351.10   1731.70    125.40     19 o
  -6  -5  -3   1203.10   2091.40    156.10     19 o
  -6  -4  -4  12462.00   9322.20    227.50     19 o
  -6  -3  -5   1648.50   3230.90    175.70     19 o
  -5  -9   3    105.12    381.10     97.90     19 o
  -5  -8   2   3118.80   1394.80    130.40     19 o
  -5  -7   1    645.28    989.30    129.30     19 o
  -5  -1  -6  34386.00  57113.30    499.40     19 o
  -5   0  -7   1330.00   2764.20    174.20     19 o
  -5   1  -8  24824.00  30448.70    370.50     19 o
  -5   2  -9    942.83   3407.40    169.50     19 o
  -5   3 -10   6291.50   4686.90    179.00     19 o
  -5   4 -11   3637.80   3340.40    154.30     19 o
  -5   5 -12    298.30    581.60    110.90     19 o
  -5   6 -13    383.11    351.30     96.50     19 o
  -4  -6   1  15862.00  11880.10    248.20     19 o
  -3  -9   6    612.51    405.50    111.20     19 o
  -3  -8   5   2790.50   3424.50    161.40     19 o
  -3  -3  -1  69867.00  94051.20    626.00     19 o
  -3  -2  -2  12928.00  15777.70    305.60     19 o
  -2  -7   5   1358.70   2352.80    153.90     19 o
  -2  -6   4    313.48   1414.00    151.20     19 o
  -2   1  -4  16442.00  24220.00    348.60     19 o
  -2   2  -5   7201.60  10936.30    258.90     19 o
  -2   3  -6   6260.10   8930.30    237.60     19 o
  -2   4  -7  20419.00  42444.10    433.40     19 o
  -2   5  -8    349.71    358.80    130.50     19 <
  -2   6  -9  10901.00  10038.50    229.80     19 o
  -2   7 -10    559.24    544.50    109.90     19 o
  -2   8 -11    320.57    273.40    101.50     19 <
  -1  -9   9    105.47    415.90     96.80     19 o
  -1  -8   8   1510.50   1645.20    127.60     19 o
  -1  -4   3  12816.00  16094.70    298.20     19 o
  -1  -3   2 131470.00 118067.00    698.20     19 o
   0  -7   8   1745.10   2413.30    146.20     19 o
   0   8  -8  13690.00   9395.20    221.60     19 o
   1  -8  11   1834.80   1451.90    122.30     19 o
   1  -5   7   1817.90   3495.00    177.90     19 o
   1  -4   6   4448.40   5151.60    199.30     19 o
   1   6  -5   2237.30   4323.60    179.30     19 o
   1   7  -6   1419.50   1606.50    143.50     19 o
   1   8  -7    698.97   1448.30    125.90     19 o
   1   9  -8    235.59   1170.20    116.10     19 o
   2  -7  11   4522.50   2041.10    130.80     19 o
   2  -6  10    624.16   1029.60    123.60     19 o
   2  -1   4  19832.00  26020.90    365.80     19 o
   3  -7  13   1299.00   1219.20    112.80     19 o
   3  -5  10    767.38   1269.80    126.90     19 o
   3  -4   9   3375.20   4251.40    177.80     19 o
   3  -3   8   3137.10   2603.10    164.20     19 o
   3   5  -1  55759.00  56341.70    493.20     19 o
   3   6  -2    964.52   1505.30    148.90     19 o
   3   7  -3   5592.80   5619.50    193.50     19 o
   3   8  -4   2821.10   1589.20    130.90     19 o
   3   9  -5    514.24   2567.70    140.00     19 o
   3  10  -6    223.62    257.90     94.20     19 <
   4  -6  13    340.71    485.50    106.50     19 o
   4  -5  12   1701.80   2253.20    140.10     19 o
   4  -1   7  11483.00  10697.50    246.40     19 o
   4   0   6  20193.00  18470.50    310.20     19 o
   5  -4  12   3872.90   5278.60    179.90     19 o
   5  -3  11   2771.60   1346.60    140.30     19 o
   5   3   4  12873.00   7310.70    220.60     19 o
   5   4   3   4673.70   5946.40    205.60     19 o
   5   5   2  28256.00  20541.70    315.10     19 o
   5   6   1   3552.50   3132.30    168.60     19 o
   5   7   0   4546.60   8718.50    225.50     19 o
   5   8  -1   1397.60   1242.70    131.60     19 o
   5   9  -2   4400.60   2500.40    139.80     19 o
   5  10  -3   1846.90   1308.30    115.20     19 o
   6  -4  14    466.37   1346.20    121.30     19 o
   6  -1  10  22429.00  14511.40    269.20     19 o
   6   0   9    875.77   1435.70    144.50     19 o
   6   1   8   7257.40   4692.80    184.40     19 o
   7  -3  14   1282.40   1911.40    127.90     19 o
   7  -2  13    357.98    685.10    112.70     19 o
   7   3   7  14616.00   8829.20    222.50     19 o
   7   4   6    866.16   1192.60    135.00     19 o
   7   5   5   3829.40   2637.30    156.00     19 o
   7   6   4   2027.40   2371.70    152.30     19 o
   7   7   3   1859.40   1745.80    135.70     19 o
   7   8   2    348.82    594.30    103.50     19 o
   7   9   1   1390.60   1107.70    113.40     19 o
   8  -1  13   1286.90   3432.30    148.50     19 o
   8   0  12   2319.30   1562.80    121.50     19 o
   8   1  11    955.47   4000.00    168.20     19 o
   8   2  10    850.40   1209.70    125.30     19 o
   9   4   9    619.81    836.20    109.20     19 o
   9   5   8   4350.90   2050.50    135.20     19 o
   9   6   7    545.39    528.70    106.90     19 o
   9   7   6    950.51   1096.70    112.40     19 o
 -13  -4   3    958.27   1001.90     90.00     20 o
 -13  -3   3    453.03    498.70     76.20     20 o
 -13   1   2    258.27    265.20     73.80     20 o
 -13   2   2    904.06    785.10     84.10     20 o
 -12  -5   3   1054.10   1119.90     91.50     20 o
 -12  -4   3    273.40    423.90     79.50     20 o
 -12   0   2   1091.30    853.00     91.70     20 o
 -12   1   2   2506.80   1582.30     98.10     20 o
 -12   5   1    415.96    174.00     72.00     20 <
 -11  -5   3    158.81    108.20     73.40     20 <
 -11  -1   2   2076.70   2205.30    120.10     20 o
 -11   4   1    678.95    322.00     82.60     20 o
 -11   5   1    592.93    611.40     83.50     20 o
 -10  -6   3    110.11    249.20     73.00     20 o
 -10  -2   2   8883.40   8861.70    187.90     20 o
 -10  -1   2   3728.60   5143.90    156.80     20 o
 -10   3   1   2153.50   1127.40    105.80     20 o
 -10   4   1    648.81   1149.50     99.70     20 o
  -9  -7   3    557.52   1129.90     93.00     20 o
  -9  -6   3   2169.90   2372.80    118.80     20 o
  -9  -3   2    452.38    498.80     98.70     20 o
  -9  -2   2   1150.70   1742.60    113.50     20 o
  -9   2   1   2077.60   1513.60    113.70     20 o
  -9   3   1  10031.00   8575.00    191.30     20 o
  -8  -7   3   2255.50   2481.90    119.10     20 o
  -8  -3   2   2874.80   2614.40    129.40     20 o
  -8   1   1   7007.20   9499.50    203.60     20 o
  -8   2   1  20538.00  30261.80    327.80     20 o
  -8   8   0    501.59    447.60     80.40     20 o
  -7  -8   3   1595.10   1106.10     92.00     20 o
  -7  -4   2   2046.60   2369.80    133.00     20 o
  -7   1   1  34218.00  41930.00    388.00     20 o
  -7   7   0   1382.20    939.10     95.40     20 o
  -6  -9   3    262.30    381.70     74.40     20 o
  -6  -8   3    238.01    725.40     83.30     20 o
  -6  -5   2  18425.00  17843.50    268.20     20 o
  -6   0   1   5485.30   6462.20    192.30     20 o
  -5  -9   3    639.06    963.50     88.50     20 o
  -5  -5   2  22750.00  26428.10    313.40     20 o
  -5  -1   1   1864.30   1365.30    157.90     20 o
  -5  10  -1     68.68    339.50     71.10     20 o
  -4 -10   3     75.26     -8.20     69.90     20 <
  -4  -6   2   4970.60   4556.00    161.90     20 o
  -4  -2   1 123430.00 104544.00    612.10     20 o
  -4   9  -1    555.17    282.10     75.90     20 o
  -4  10  -1    378.40    415.70     74.90     20 o
  -3 -10   3   2262.10   1472.10    102.80     20 o
  -3  -7   2    922.89    858.30    110.00     20 o
  -3   8  -1    465.69    433.80     93.50     20 o
  -3   9  -1   1486.20   2121.70    116.30     20 o
  -2  -7   2   2527.70   2642.60    130.00     20 o
  -2  -3   1 211560.00 146472.00    731.00     20 o
  -2   7  -1  15333.00  11347.00    215.70     20 o
  -2   8  -1   7885.80   4204.30    144.70     20 o
  -1  -8   2    412.45    603.70    102.50     20 o
  -1  -4   1   1239.10   1625.40    167.00     20 o
  -1   6  -1   3730.60   3910.70    150.10     20 o
  -1   7  -1   2442.60   5332.70    163.30     20 o
   0  -8   2    419.05   1159.20    111.60     20 o
   1  -9   2   3349.30   2972.60    134.30     20 o
   1  -5   1   7599.90   9146.00    215.10     20 o
   1   5  -1  19864.00  22187.70    294.70     20 o
   1  10  -2    357.34    537.50     80.20     20 o
   2  -9   2   1485.50   1466.20    103.70     20 o
   2  -6   1  22307.00  26171.30    311.00     20 o
   2  10  -2     93.87    157.80     75.60     20 <
   3 -10   2    257.37    225.50     75.10     20 o
   3  -6   1   1017.00   1278.10    129.00     20 o
   3   3  -1  83201.00  90392.70    566.50     20 o
   3   9  -2    227.57    144.60     80.70     20 <
   3  10  -2    591.18    452.50     76.00     20 o
   4 -10   2    164.50    273.10     75.50     20 o
   4  -7   1   5709.00   6194.90    171.70     20 o
   4   8  -2   2047.90   1598.40    106.80     20 o
   4   9  -2    602.91   1085.60     94.40     20 o
   5  -7   1   1361.70    857.60    104.30     20 o
   5  -3   0  92480.00  91139.00    563.10     20 o
   5   2  -1  24360.00  28278.70    340.90     20 o
   5   7  -2   1442.50   1957.60    124.00     20 o
   5   8  -2   1994.30   1942.80    115.30     20 o
   6  -8   1    604.06    606.00     90.30     20 o
   6  -7   1   2688.10   2455.80    128.20     20 o
   6   1  -1   1208.70   1034.00    149.30     20 o
   6   6  -2   2444.40   2752.40    132.00     20 o
   6   7  -2   4080.30   3698.50    136.60     20 o
   7  -8   1    724.38    741.80     91.50     20 o
   7   6  -2   3146.80   3397.00    132.70     20 o
   7   7  -2    575.26    590.10     90.10     20 o
   8  -9   1    203.47    325.20     76.90     20 o
   8  -8   1   2833.10   3114.00    123.40     20 o
   8  -4   0  17876.00  15356.40    243.90     20 o
   8   0  -1  41454.00  46083.40    402.30     20 o
   8   5  -2  10480.00  10209.50    202.10     20 o
   8   6  -2    126.94    213.80     82.70     20 <
   9  -5   0   4123.80   2880.60    131.30     20 o
   9  -1  -1   4575.50   5437.80    164.40     20 o
   9   0  -1   4921.80   6603.90    174.60     20 o
   9   4  -2  11488.00  10903.80    207.50     20 o
   9   5  -2    865.02    850.70    103.00     20 o
  10  -1  -1    624.06   1327.40    110.60     20 o
  10   4  -2   5339.60   5444.90    157.80     20 o
  10   5  -2   1257.80    995.50     98.50     20 o
  11  -2  -1   1596.30   1891.20    104.90     20 o
  11  -1  -1   3649.60   4388.20    142.00     20 o
  11   3  -2   4494.80   7166.50    168.80     20 o
  11   4  -2   1658.60   2053.10    115.80     20 o
  12  -2  -1   2493.00   1811.20    108.80     20 o
  12   3  -2   1005.70    677.10     89.70     20 o
  12   4  -2   2837.50   2256.40    111.20     20 o
  13  -3  -1   3710.30   1987.20    110.60     20 o
  13  -2  -1   2174.90   1667.60    104.20     20 o
  13   2  -2    669.08    729.70     85.00     20 o
  13   3  -2    430.96    425.10     77.90     20 o
  14  -2  -1   1302.50   1287.10     96.80     20 o
 -14   2  -1    472.79    598.60     75.40     21 o
 -13  -3  -2    429.73    385.30     65.00     21 o
 -13  -2  -2   1623.80   1549.20     89.00     21 o
 -13   2  -1   1967.10   1079.90     88.40     21 o
 -13   3  -1   1220.10   1410.10     89.70     21 o
 -12  -4  -2   1897.70   1230.70     85.80     21 o
 -12  -3  -2    257.59    611.80     81.20     21 o
 -12   2  -1   2629.70   2376.40    100.90     21 o
 -11  -4  -2   1585.40   2085.70    106.80     21 o
 -11  -3  -2   5169.50   4039.60    127.20     21 o
 -11   1  -1    850.58   1363.70     95.40     21 o
 -11   2  -1   1781.60   1410.80     97.50     21 o
 -10  -5  -2    335.48    827.80     81.30     21 o
 -10  -4  -2   5499.70   3753.30    126.80     21 o
 -10   1  -1   3016.10   3875.00    127.30     21 o
 -10   6   0   3967.20   5030.10    129.90     21 o
  -9  -5  -2   1036.90   1097.90     94.10     21 o
  -9  -4  -2   9399.60   8696.30    169.50     21 o
  -9   1  -1   3270.00   4825.60    140.40     21 o
  -9   5   0   3527.80   4110.50    131.20     21 o
  -8  -6  -2     99.60    352.20     77.10     21 o
  -8  -5  -2   4016.10   3770.70    131.00     21 o
  -8   0  -1  27959.00  31832.00    302.80     21 o
  -8   8   1   4266.50   2286.40    102.50     21 o
  -8   9   1    323.58    413.90     68.10     21 o
  -7  -7  -2    923.00    956.30     87.00     21 o
  -7  -6  -2   3877.80   7183.90    153.00     21 o
  -7   8   1    423.43    641.80     77.30     21 o
  -6  -8  -2   1596.60   1397.90     86.70     21 o
  -6  -7  -2   6490.00   4110.50    127.60     21 o
  -6  -1  -1    884.57   1196.30    129.70     21 o
  -6   4   0  46968.00  42290.20    345.00     21 o
  -6   8   1    537.93    889.00     82.80     21 o
  -5  -8  -2   2317.40   3535.10    118.30     21 o
  -5  -7  -2   1860.90   2550.60    115.80     21 o
  -5  -2  -1  21410.00  26537.70    293.90     21 o
  -5   3   0  58278.00  66782.00    429.90     21 o
  -5   7   1    855.56    745.20     93.90     21 o
  -4 -10  -2    583.82    394.40     69.80     21 o
  -4  -9  -2   1068.80   1925.80     94.10     21 o
  -4  -8  -2   1002.50   1711.80     95.80     21 o
  -4   7   1   3811.80   4904.70    144.80     21 o
  -4  10   2    381.34    420.40     70.30     21 o
  -3 -10  -2    204.97    218.50     62.20     21 o
  -3  -9  -2    191.08    225.10     69.10     21 o
  -3  -3  -1  88193.00  88395.80    492.60     21 o
  -3   6   1    657.71   1850.40    123.10     21 o
  -3  10   2     68.27    292.00     67.90     21 o
  -2 -10  -2     88.47     44.30     64.50     21 <
  -2  -4  -1  70791.00  65256.00    425.90     21 o
  -2   6   1  15184.00  16097.80    227.60     21 o
  -2   9   2   2142.40   1787.80     97.30     21 o
  -2  10   2    307.42   1168.30     82.20     21 o
  -1  -5  -1  13228.00  14908.00    221.20     21 o
  -1   5   1   7803.20   7742.00    176.90     21 o
  -1   9   2   3106.00   2609.40    114.40     21 o
   0   8   2   4302.60   3217.30    118.00     21 o
   0   9   2   8202.00   6464.00    152.30     21 o
   1  -7  -1   3868.70   4904.30    141.50     21 o
   1  -6  -1   3503.40   4447.10    139.60     21 o
   1   4   1   1656.80   1962.00    146.30     21 o
   1   8   2    333.15    786.60     93.00     21 o
   2  -8  -1   4339.00   2987.70    117.00     21 o
   2  -7  -1  13725.00  10980.00    191.90     21 o
   2   3   1 242920.00 146561.00    650.20     21 o
   2   7   2   1010.70    911.90     98.40     21 o
   3  -9  -1   1702.70   1598.50     93.10     21 o
   3  -8  -1    626.06    640.10     84.80     21 o
   3   7   2    922.25    782.20     99.50     21 o
   3  10   3    877.69   1874.60     98.40     21 o
   4 -10  -1    423.84    377.40     65.10     21 o
   4  -9  -1    208.15    250.90     73.30     21 o
   4   2   1 121990.00 103275.00    538.20     21 o
   4   6   2   3659.90   5359.70    149.70     21 o
   4  10   3     65.38    106.10     65.70     21 <
   5 -10  -1    206.09    157.90     62.30     21 <
   5   1   1   3029.90   2528.60    141.30     21 o
   5   5   2  23279.00  24279.80    268.70     21 o
   5   9   3     51.52    105.40     67.40     21 <
   6  -6   0   6638.50   8127.20    166.80     21 o
   6   0   1   5241.80   4427.80    157.20     21 o
   6   5   2  11725.00  14112.80    216.50     21 o
   6   9   3     99.39    195.20     65.90     21 <
   7  -7   0    800.64    611.50     83.50     21 o
   7  -1   1  32215.00  41249.30    341.20     21 o
   7   4   2   1891.60   2412.60    116.90     21 o
   7   8   3   1303.00   1292.00     89.20     21 o
   8  -8   0    327.32    389.60     67.50     21 o
   8  -2   1  21953.00  25374.70    274.80     21 o
   8  -1   1   3625.50   3755.90    137.30     21 o
   8   3   2   3610.50   2831.30    122.20     21 o
   8   7   3   1819.90   1980.60    105.20     21 o
   8   8   3   1633.00   2618.00    101.90     21 o
   9  -3   1   6655.70  10054.20    178.00     21 o
   9  -2   1   2623.20   2263.30    111.10     21 o
   9   2   2   1711.20   2200.30    111.80     21 o
   9   3   2   1088.40   1605.70     98.80     21 o
   9   6   3   3096.40   2825.90    111.60     21 o
   9   7   3    526.76    779.10     78.60     21 o
  10  -4   1   1413.00    928.10     89.00     21 o
  10  -3   1   1759.10   1523.20     94.70     21 o
  10   1   2   3890.60   4972.40    135.90     21 o
  10   2   2   5816.40   6468.80    151.40     21 o
  10   6   3    382.61    375.90     69.20     21 o
  11  -5   1    954.29   1014.20     83.20     21 o
  11  -4   1    423.17    282.60     69.80     21 o
  11   0   2   6701.70   5120.60    139.20     21 o
  11   1   2   3361.00   4250.40    126.90     21 o
  11   5   3     89.56    234.70     63.10     21 o
  12  -5   1    257.03    269.00     64.80     21 o
  12  -1   2   1746.70   1541.30     88.50     21 o
  12   0   2    460.76    775.70     80.90     21 o
  12   4   3   1455.80   2029.60     94.40     21 o
  12   5   3   1794.20   1828.80     90.70     21 o
  13  -2   2    515.84    345.60     70.10     21 o
  13  -1   2    244.44    298.60     65.70     21 o
  13   3   3    378.49    456.50     74.50     21 o
  13   4   3   2089.00   1428.00     83.00     21 o
 -14   2  -1    329.69    814.30    136.90     22 o
 -13  -3   0   1297.70   1145.70    144.60     22 o
 -13   2  -1   1398.40   1861.80    160.80     22 o
 -13   3  -1   3732.10   2568.60    171.70     22 o
 -12   2  -1   1355.30   1223.70    152.70     22 o
 -12   3  -1    393.15    542.90    138.30     22 o
 -11  -3   0  11221.00  10723.80    266.70     22 o
 -11   2  -1    900.22   1543.90    153.90     22 o
 -11   3  -1    208.89    319.30    134.00     22 <
 -10  -7   1   1716.10   1078.30    140.50     22 o
 -10   3  -1   1371.90   1097.20    167.50     22 o
  -9  -7   1    860.27   1094.20    139.10     22 o
  -9  -3   0   3679.50   3371.40    207.20     22 o
  -9   3  -1   5502.40   5219.80    228.70     22 o
  -9   4  -1    877.51   1646.90    175.10     22 o
  -8  -7   1    379.48   1189.90    148.60     22 o
  -8  -2   0   2285.70   2465.40    201.90     22 o
  -8   3  -1   1916.10   2431.40    203.30     22 o
  -8   4  -1  11455.00  20409.90    358.30     22 o
  -7  -7   1   3012.50   2707.50    186.60     22 o
  -7   3  -1  33746.00  30683.60    419.80     22 o
  -7   4  -1   2025.30   2781.30    211.20     22 o
  -6  -7   1   2161.00   1332.00    160.80     22 o
  -6  -2   0  33697.00  39281.10    483.90     22 o
  -6   4  -1    988.48   1870.50    196.00     22 o
  -5 -10   2    272.72    336.80    126.40     22 <
  -5  -7   1    466.44   1014.90    164.80     22 o
  -5  -6   1   1967.00   2823.60    194.80     22 o
  -5   4  -1   2294.20   2019.90    203.00     22 o
  -5   5  -1   3611.30   2618.60    211.30     22 o
  -4 -10   2    106.37    744.50    140.80     22 o
  -4  -6   1  11100.00   9667.60    278.10     22 o
  -4   5  -1   2999.90   3168.60    223.10     22 o
  -3 -10   2    760.03    474.40    122.40     22 o
  -3  -6   1   1653.90   1969.10    199.20     22 o
  -3  -1   0   3983.60   9787.20    329.70     22 o
  -3   5  -1  37082.00  41233.10    492.50     22 o
  -2 -10   2    180.01    304.80    125.80     22 <
  -2  -6   1  22060.00  21741.40    376.10     22 o
  -2   5  -1  15866.00  23333.70    397.10     22 o
  -2   6  -1  28558.00  28752.50    425.10     22 o
  -1 -10   2    280.41     26.80    126.90     22 <
  -1  -9   2   5759.50   6064.40    216.20     22 o
  -1  -5   1  10382.00  13766.30    326.30     22 o
  -1   6  -1   2207.70   1159.30    201.10     22 o
   0 -10   2   1787.60   2209.10    167.40     22 o
   0  -9   2   7691.00   4021.30    208.10     22 o
   1  -9   2   5093.70   2728.90    184.50     22 o
   1  -5   1  14488.00  11469.20    307.90     22 o
   1   7  -1   1833.40   1535.60    184.50     22 o
   1   8  -1    375.69    582.90    155.10     22 o
   2  -9   2   1240.60   1198.60    156.90     22 o
   2  -4   1  73584.00  60743.20    591.40     22 o
   2   7  -1  15975.00  13941.50    318.00     22 o
   2   8  -1   7504.60   6864.20    246.20     22 o
   2   9  -1    431.39    232.10    148.20     22 <
   3  -9   2    322.86    498.90    143.50     22 o
   3  -8   2    590.74   1241.50    161.40     22 o
   3  -4   1  11317.00   9085.30    300.70     22 o
   3   8  -1    110.73    257.50    155.60     22 <
   3   9  -1   3267.10   2754.10    189.60     22 o
   3  10  -1    149.96    348.30    125.70     22 <
   4  -8   2   1051.60   1105.00    160.70     22 o
   4   2   0  98799.00  76854.10    658.40     22 o
   4   8  -1   4307.70   4608.70    211.40     22 o
   4   9  -1    249.96    365.50    140.00     22 <
   4  10  -1    396.04   1160.40    144.10     22 o
   5  -8   2   1631.70   2449.50    177.90     22 o
   5  -3   1    369.85   2070.10    232.30     22 o
   5   3   0  85714.00  74404.60    641.20     22 o
   5   9  -1    527.61    768.30    141.90     22 o
   5  10  -1    195.83    189.90    118.10     22 <
   6  -7   2   1784.50   2369.60    180.30     22 o
   6  -3   1   3523.60   5010.80    237.50     22 o
   7  -7   2    972.92   2145.30    167.20     22 o
   7  -2   1  15716.00  16488.10    334.20     22 o
   8  -7   2    864.15    822.80    138.20     22 o
   8  -6   2    138.02    753.80    156.60     22 o
   8  -2   1  22047.00  33133.60    447.00     22 o
   8  -1   1   8405.40   8922.40    277.00     22 o
   8   4   0  10119.00  12468.50    304.20     22 o
   9  -6   2    700.17   1047.10    148.70     22 o
   9  -1   1   8447.20   5558.80    240.10     22 o
   9   5   0   4767.50   4292.70    216.00     22 o
  10  -6   2   2277.90   2132.40    161.70     22 o
  10  -5   2   1107.20   2867.80    179.70     22 o
  10  -1   1   1321.40   2128.90    181.90     22 o
  10   0   1   4031.00   5483.00    221.00     22 o
  10   6   0    742.03   1335.10    160.60     22 o
  11  -5   2   1138.60   1201.10    154.30     22 o
  11  -4   2   1774.80   2061.10    171.10     22 o
  11   0   1    789.65   1967.70    173.90     22 o
  11   1   1   2117.90   2507.10    184.40     22 o
  12  -4   2   1106.80   1697.40    156.40     22 o
  12   1   1    126.97     80.20    142.90     22 <
  12   2   1   2106.80   2400.30    172.80     22 o
  13  -4   2    485.77   1385.10    137.20     22 o
  13  -3   2    721.49    458.10    129.80     22 o
  13   1   1   3725.10   3613.40    183.30     22 o
  13   2   1   2137.60   1993.20    161.80     22 o
  13   3   1   5770.70   2673.50    173.60     22 o
  14   2   1   2198.80   1633.20    151.90     22 o
 -14   0   0    685.23   2678.70    200.30     23 o
 -14   2   0    475.72   1386.00    168.10     23 o
 -13  -1   0   1007.80   3370.80    211.70     23 o
 -13   1   0   1279.40   2545.40    202.20     23 o
 -13   3   0    441.53   1464.80    172.90     23 o
 -12  -2   0   1457.40   2777.90    218.20     23 o
 -12   0   0   2199.70   8391.00    287.40     23 o
 -12   2   0    976.03   1356.90    189.20     23 o
 -12   4   0    881.27   1763.40    196.40     23 o
 -11  -3   0   1533.80   5194.10    246.40     23 o
 -11  -1   0   1812.10   7266.10    279.70     23 o
 -11   1   0   4072.10   4541.90    257.70     23 o
 -11   3   0   2935.20   3192.90    225.30     23 o
 -11   5   0   4003.70   2229.70    212.00     23 o
 -10  -4   0   6696.10   7081.80    280.80     23 o
 -10  -2   0   3328.50   5895.90    276.80     23 o
 -10   0   0   2371.90  13324.20    355.00     23 o
 -10   2   0   2646.70   6285.10    277.20     23 o
 -10   4   0   1410.70   3769.90    246.00     23 o
 -10   6   0   6989.30   5860.50    245.40     23 o
  -9  -5   0   4668.00   5629.20    260.00     23 o
  -9  -3   0  12780.00  10032.80    326.60     23 o
  -9  -1   0   5081.50   8289.80    307.70     23 o
  -9   1   0   4660.10  10301.20    334.20     23 o
  -9   3   0   3015.50   6456.30    289.10     23 o
  -9   5   0   4152.90   3769.10    244.00     23 o
  -9   7   0   4002.60   4639.60    231.90     23 o
  -8  -4   0   7276.90   8949.40    314.90     23 o
  -8  -2   0  16192.00  15783.80    384.00     23 o
  -8   0   0  12861.00  21096.40    430.10     23 o
  -8   2   0   5466.40   9022.00    327.20     23 o
  -8   4   0  10042.00   9216.10    316.70     23 o
  -8   6   0   4250.40   5345.70    263.30     23 o
  -7  -5   0   2899.40   5809.90    285.10     23 o
  -7  -3   0   9100.20  15482.40    380.40     23 o
  -7  -1   0  11650.00  22258.00    441.40     23 o
  -7   1   0  10142.00  15148.10    388.60     23 o
  -7   3   0  17448.00  14568.60    382.40     23 o
  -7   5   0   7164.30   7368.60    296.90     23 o
  -7   7   0   2956.20   3585.10    233.30     23 o
  -6  -4   0  10310.00  16578.50    392.90     23 o
  -6  -2   0  26615.00  28501.40    483.50     23 o
  -6   0   0  53331.00  59595.70    652.00     23 o
  -6   2   0  24143.00  20376.10    437.60     23 o
  -6   4   0  19317.00  13949.90    377.10     23 o
  -6   6   0   8395.00  10912.00    323.30     23 o
  -6   8   0   3225.20   6811.10    266.10     23 o
  -5  -5   0  13845.00  16374.50    390.70     23 o
  -5  -3   0  24139.00  24090.70    460.60     23 o
  -5   3   0  25597.00  20905.60    443.90     23 o
  -5   5   0  15259.00  13903.00    375.80     23 o
  -5   7   0   8259.60  12064.30    331.70     23 o
  -4  -4   0  46704.00  23622.60    458.70     23 o
  -4   2   0  43496.00  37040.30    553.20     23 o
  -4   4   0  24274.00  27511.70    482.10     23 o
  -4   6   0  10564.00  13204.80    367.00     23 o
  -4   8   0   5255.30   5731.50    272.40     23 o
  -3  -3   0  31719.00  17251.10    429.90     23 o
  -3  -1   0  34412.00  36348.70    559.80     23 o
  -3   1   0  36623.00  39862.70    580.50     23 o
  -3   3   0  14563.00  17411.00    428.20     23 o
  -3   5   0  10264.00  14231.80    382.80     23 o
  -3   7   0   5170.00   8631.60    302.80     23 o
  -2  -4   0  43840.00  29819.70    510.40     23 o
  -2  -2   0  61869.00  75644.40    748.40     23 o
  -2   2   0  44149.00  55926.70    660.30     23 o
  -2   4   0  26698.00  26115.40    488.20     23 o
  -2   6   0   8517.20  16823.10    392.10     23 o
  -1  -3   0  47929.00  36276.20    573.20     23 o
  -1   3   0  37272.00  30240.20    538.70     23 o
  -1   5   0  27161.00  24972.20    474.00     23 o
  -1   7   0   8555.70   9372.00    319.20     23 o
   0   4   0 109870.00  68337.70    730.00     23 o
   0   6   0  15153.00  14741.70    396.40     23 o
   1   3   0  60717.00  33967.20    553.10     23 o
   1   5   0  29961.00  28857.00    496.70     23 o
 -13  -3   2    268.22    258.20     81.80     24 o
 -13  -1   3    259.54    149.70     85.80     24 <
 -13   2   5    343.46    350.50     80.70     24 o
 -12  -4   1    878.42   1371.30     97.20     24 o
 -12  -2   2   3738.80   1885.10    113.10     24 o
 -12   1   4   2303.90   1770.40    108.70     24 o
 -12   4   6    874.84    701.30     82.70     24 o
 -11  -5   0   3560.00   3699.60    137.70     24 o
 -11   0   3    210.88    415.20     91.80     24 o
 -11   3   5    411.44    662.40     91.90     24 o
 -10  -3   1   1521.80   1608.60    114.60     24 o
 -10  -1   2   7146.50   6215.50    173.40     24 o
 -10   2   4    348.45    758.90    100.10     24 o
 -10   5   6    489.41    803.70     91.20     24 o
  -9  -8  -2    393.89    748.00     89.80     24 o
  -9  -6  -1    266.04    364.30     84.60     24 o
  -9   1   3   4805.90   6065.00    168.20     24 o
  -9   4   5   4708.00   7021.30    166.60     24 o
  -9   7   7    524.83    542.30     83.60     24 o
  -8  -7  -2    189.70    403.40     84.40     24 o
  -8  -2   1  23414.00  30399.70    324.70     24 o
  -8   3   4    434.13    675.60    110.80     24 o
  -8   6   6    170.96    498.40     86.60     24 o
  -7  -5  -1  12947.00  13750.00    230.60     24 o
  -7  -3   0   7081.70   6668.70    182.60     24 o
  -7   2   3  24417.00  22400.30    285.80     24 o
  -7   5   5   1578.10   1676.90    120.00     24 o
  -7   8   7    497.21    538.50     83.50     24 o
  -6  -8  -3    571.99   2032.70    110.90     24 o
  -6  -6  -2   3660.60   3020.90    141.60     24 o
  -6  -1   1   5466.40   4397.50    171.20     24 o
  -6   4   4   1788.40   2144.40    146.10     24 o
  -6   7   6   1224.40   1488.40    106.50     24 o
  -5  -4  -1   1060.20   1384.60    134.30     24 o
  -5   1   2  75207.00  76735.30    513.70     24 o
  -5   6   5   2108.60   2004.10    120.80     24 o
  -5   9   7    393.82    700.50     85.30     24 o
  -4  -9  -4    940.75    881.00     95.70     24 o
  -4  -7  -3   1251.20   1664.10    117.20     24 o
  -4  -5  -2   1537.60   3321.50    150.60     24 o
  -4   0   1  68583.00  75193.50    504.40     24 o
  -4   6   5   1696.20   1763.80    125.10     24 o
  -4   9   7     83.42    218.50     76.40     24 <
  -3 -10  -5    291.45    531.80     84.50     24 o
  -3  -3  -1  92345.00  85270.40    533.80     24 o
  -3   2   2   5013.00  10106.00    229.90     24 o
  -3   5   4    982.41   1319.00    129.90     24 o
  -3   8   6    779.40    700.10     93.50     24 o
  -2 -10  -5    326.63    587.20     86.00     24 o
  -2  -8  -4    369.76    353.30     98.50     24 o
  -2  -6  -3   6085.60   7982.90    188.10     24 o
  -2   4   3  26025.00  21038.60    289.40     24 o
  -2   7   5   2517.80   4663.90    150.90     24 o
  -1  -9  -5    252.54    523.80     88.20     24 o
  -1   6   4  18403.00  15308.90    245.40     24 o
  -1   9   6   5728.90   2492.30    124.90     24 o
   0  -7  -4  18568.00  15687.80    247.80     24 o
   0   9   6   1789.80   2018.60    119.50     24 o
   1 -10  -6    155.49     20.10     82.00     24 <
   1  -3  -2  71841.00  71550.30    506.80     24 o
   1   2   1  72690.00  62645.30    471.90     24 o
   1   5   3   1678.10   1721.40    142.00     24 o
   1   8   5   1795.60   2070.50    113.80     24 o
   2 -10  -6    418.07    697.50     83.70     24 o
   2  -8  -5    804.54    672.00    100.50     24 o
   2  -6  -4    742.53   1394.90    125.40     24 o
   2   4   2   5814.80   7614.30    200.10     24 o
   2   7   4    881.92    969.50    110.40     24 o
   2  10   6    453.31    356.30     74.80     24 o
   3  -4  -3  85854.00  63203.30    469.00     24 o
   3   6   3  23632.00  24175.60    296.30     24 o
   3   9   5   1228.20   1270.90    101.80     24 o
   3  10   6    376.41    386.30     79.50     24 o
   4  -9  -6    327.55    221.30     80.10     24 <
   4  -7  -5    681.64   1607.30    118.90     24 o
   4   0  -1  68451.00  76394.70    506.40     24 o
   4   9   5   1276.20    914.80     92.00     24 o
   5  -5  -4   8506.20   6805.60    183.60     24 o
   5  -3  -3  27180.00  30383.40    335.00     24 o
   5   5   2  13992.00  18261.40    262.10     24 o
   5   8   4   3686.50   3522.20    135.60     24 o
   6  -8  -6    646.48    741.80     92.60     24 o
   6  -6  -5   1522.70   2734.20    130.60     24 o
   6  -1  -2  57272.00  54831.60    438.40     24 o
   6   4   1   2550.10   2252.10    135.30     24 o
   6   7   3    301.22    826.10     99.00     24 o
   7  -8  -6    357.62    548.00     85.70     24 o
   7  -6  -5   4492.00   5734.10    161.90     24 o
   7  -4  -4  19530.00  19973.20    273.40     24 o
   7   1  -1  31427.00  27891.40    319.20     24 o
   7   7   3   1191.90   1575.10    104.40     24 o
   7   9   4    554.98    507.40     82.30     24 o
   8  -7  -6   1232.80   1279.70    104.40     24 o
   8  -2  -3  29116.00  22392.90    283.40     24 o
   8   6   2    135.01    262.90     88.20     24 <
   9  -7  -6    223.30    386.40     81.80     24 o
   9  -5  -5   4950.80   5221.50    155.90     24 o
   9   0  -2   7417.80   8104.50    192.30     24 o
   9   5   1   3124.80   2731.30    128.90     24 o
   9   8   3    358.52    356.80     80.80     24 o
  10  -5  -5   1722.60   1420.40    107.40     24 o
  10  -3  -4   5811.80   6256.30    171.40     24 o
  10   2  -1   1398.20   2033.80    127.90     24 o
  10   5   1    588.48   1177.20     99.50     24 o
  11  -1  -3   1027.00   1254.50    107.00     24 o
  12  -4  -5    473.04    878.40     91.80     24 o
  12  -2  -4   2135.50   2342.20    114.90     24 o
  12   1  -2    999.91   1431.40    105.10     24 o
  12   4   0   1046.80   1366.00    100.90     24 o
  13  -2  -4   2239.10   3194.00    125.00     24 o
  13   0  -3   1471.20   1328.70     95.50     24 o
  13   3  -1    961.00   1399.90    101.20     24 o
  14   0  -3   1098.00    981.70     92.40     24 o
  -6   4   0  12735.00  16763.40    255.00     25 o
  -6   6   0  10707.00   8186.10    189.80     25 o
  -5   3   0  23872.00  23976.60    306.20     25 o
  -5   5   0   9774.50  14848.80    245.40     25 o
  -5   7   0   8259.90   6654.90    180.60     25 o
  -4   2   0  67919.00  52692.90    435.40     25 o
  -4   4   0  19246.00  19091.70    272.30     25 o
  -4   6   0   9889.10  10578.70    215.20     25 o
  -4   8   0   3619.10   2794.60    131.10     25 o
  -3   1   0  74558.00  54302.40    448.20     25 o
  -3   3   0  23951.00  12715.60    247.10     25 o
  -3   5   0  10939.00  11166.00    224.40     25 o
  -3   7   0   2480.80   3224.40    143.70     25 o
  -3   9   0    545.07   1727.40    110.00     25 o
  -2   2   0  65542.00  74973.80    513.20     25 o
  -2   4   0  26273.00  26853.90    323.80     25 o
  -2   6   0   6322.90   7809.90    201.00     25 o
  -2   8   0    947.29   1723.90    121.70     25 o
  -2  10   0   2082.70    911.00     96.20     25 o
  -1   3   0  40626.00  37187.70    379.50     25 o
  -1   5   0  17179.00  26385.90    317.30     25 o
  -1   7   0   2404.80   4133.80    154.80     25 o
  -1   9   0   1360.50   1279.90    110.10     25 o
   0   4   0  64388.00  77178.70    516.40     25 o
   0   6   0   3624.00   8107.90    213.40     25 o
   0   8   0   2219.30   2752.20    139.80     25 o
   0  10   0   3108.80   1705.30    109.40     25 o
   1   3   0  33981.00  52002.60    429.50     25 o
   1   5   0  26961.00  26973.60    320.70     25 o
   1   7   0   1843.00   3316.10    151.70     25 o
   1   9   0    621.16   1235.40    110.30     25 o
   2   2   0  59614.00  51542.90    432.20     25 o
   2   4   0  17797.00  20907.00    295.40     25 o
   2   6   0   3887.20   8155.80    199.20     25 o
   2   8   0   1680.20   2259.00    126.50     25 o
   2  10   0    762.02    992.80     94.80     25 o
   3  -1   0  64057.00  54119.00    440.00     25 o
   3   1   0  57101.00  53037.80    432.10     25 o
   3   3   0  15892.00  21325.90    298.60     25 o
   3   5   0   8151.80  10660.60    217.20     25 o
   3   7   0   1769.00   3324.70    145.30     25 o
   3   9   0   1065.70   2346.00    118.80     25 o
   4   0   0 207350.00 134270.00    660.50     25 o
   4   2   0  39718.00  47891.80    411.20     25 o
   4   4   0  27071.00  22047.60    292.20     25 o
   4   6   0   5642.10  10735.30    217.90     25 o
   4   8   0   1537.00   2914.40    133.30     25 o
   4  10   0   1144.20    994.80     93.50     25 o
   5  -1   0  68000.00  50502.10    417.70     25 o
   5   1   0  48675.00  43212.20    393.90     25 o
   5   3   0  16605.00  22486.20    302.60     25 o
   5   5   0  13889.00  11314.40    223.10     25 o
   5   7   0   4431.20   5156.80    163.40     25 o
   5   9   0   1143.10   1255.20     97.10     25 o
   6   0   0  46390.00  44656.90    397.60     25 o
   6   2   0  22630.00  26605.00    317.00     25 o
   6   4   0  13832.00  11064.60    223.30     25 o
   6   6   0   6662.40   7131.40    185.80     25 o
   6   8   0   1709.90   3114.00    135.10     25 o
   7  -1   0  24433.00  28555.90    321.20     25 o
   7   1   0  20168.00  19593.40    276.10     25 o
   7   3   0   8651.40  13030.40    235.30     25 o
   7   5   0   6678.10   5172.00    164.10     25 o
   7   7   0   2473.90   2856.80    134.00     25 o
   7   9   0   1676.70   1611.80     99.30     25 o
   8   0   0  16975.00  17180.90    259.70     25 o
   8   2   0  18987.00  22207.30    286.50     25 o
   8   4   0   5646.60   7310.90    183.30     25 o
   8   6   0   3922.70   4392.00    148.40     25 o
   8   8   0   3287.90   2375.60    116.10     25 o
   9   1   0  11078.00   7831.30    191.60     25 o
   9   3   0  14439.00  12991.90    223.60     25 o
   9   5   0   4305.80   3431.00    137.60     25 o
   9   7   0   3706.00   2881.80    125.80     25 o
  10   2   0   2931.00   5727.00    164.70     25 o
  10   4   0   5285.00   6425.50    165.30     25 o
  10   6   0   2620.40   3592.40    126.10     25 o
  11   3   0   2311.90   3342.30    133.20     25 o
  11   5   0   1418.50   1409.40    107.80     25 o
  -5  -3   0  42419.00  39701.00    440.20     26 o
  -4  -4   0  42402.00  28805.80    387.10     26 o
  -3  -5   0  14289.00  16253.60    307.80     26 o
  -3  -3   0  23715.00  26442.70    377.40     26 o
  -3  -1   0  50912.00  43442.60    473.20     26 o
  -3   1   0  45704.00  46712.60    482.50     26 o
  -2  -4   0  27122.00  23319.80    367.90     26 o
  -2  -2   0  61167.00  49448.80    504.50     26 o
  -2   2   0  88375.00  68212.00    567.30     26 o
  -1  -5   0  38695.00  52019.70    491.70     26 o
  -1  -3   0  40479.00  49518.80    504.60     26 o
   0  -6   0   6248.60  14659.90    298.10     26 o
   0  -4   0  75455.00  82988.40    622.90     26 o
   1  -5   0  36598.00  54684.90    503.90     26 o
   1  -3   0  53611.00  59140.20    536.80     26 o
   1   3   0  57766.00  50745.90    499.50     26 o
   2  -6   0   5139.10   7587.30    236.20     26 o
   2  -4   0  21168.00  18636.90    346.00     26 o
   2  -2   0  45038.00  44484.30    484.60     26 o
   2   2   0  47740.00  54245.50    523.30     26 o
   3  -5   0  14852.00  17218.60    307.30     26 o
   3  -3   0  14844.00  18282.20    330.90     26 o
   3  -1   0  47144.00  42447.60    465.30     26 o
   3   1   0  45122.00  47392.90    490.80     26 o
   4  -4   0  30991.00  24835.40    365.10     26 o
   4  -2   0  55783.00  50778.20    492.90     26 o
   4   0   0 235650.00 165341.00    847.00     26 o
   4   2   0  54538.00  67154.80    557.30     26 o
   5  -5   0  17401.00  27596.30    367.40     26 o
   5  -3   0  27344.00  32180.10    407.00     26 o
   5  -1   0  35495.00  49102.10    488.90     26 o
   5   1   0  35126.00  46736.30    481.70     26 o
   6  -4   0  37215.00  21536.70    334.60     26 o
   6  -2   0  25709.00  40420.20    437.10     26 o
   6   0   0  70846.00  76327.60    582.90     26 o
   7  -3   0  19844.00  14142.00    285.10     26 o
   7  -1   0  10915.00  16287.70    306.00     26 o
 -14   0   3    374.79    640.20    120.90     27 o
 -13  -1   0   1587.50    936.70    137.20     27 o
 -13   0   3   1413.70   1433.10    139.90     27 o
 -13   1   6    539.11    792.20    120.10     27 o
 -12  -2  -3   2605.80   3833.70    177.60     27 o
 -12   0   3    266.41    818.90    130.60     27 o
 -12   1   6    465.70    375.00    115.40     27 o
 -12   2   9    151.60    428.30    111.00     27 o
 -11  -3  -6    866.38    755.20    131.60     27 o
 -11  -2  -3   3811.70   1822.20    149.20     27 o
 -10  -4  -9    491.28    918.60    129.70     27 o
 -10  -3  -6    332.34   1443.10    154.80     27 o
 -10   0   2  18668.00  11744.50    274.60     27 o
 -10   1   5  12960.00   4158.10    198.00     27 o
 -10   2   8    806.71   2961.50    165.00     27 o
 -10   3  11    356.54    869.00    123.20     27 o
  -9  -4  -9    428.85    331.40    125.10     27 <
  -9  -1  -1  15032.00   6149.60    227.10     27 o
  -9   0   2  29467.00  13269.10    291.50     27 o
  -9   1   5  12348.00   9080.30    245.60     27 o
  -9   2   8    100.65    481.20    134.00     27 o
  -9   3  11    491.05    313.40    116.90     27 <
  -8  -5 -12    370.52    944.70    124.80     27 o
  -8  -2  -4   4134.50   2422.20    175.70     27 o
  -8  -1  -1   2527.30   2673.10    197.40     27 o
  -8   3  11   4157.60   4447.40    185.70     27 o
  -7  -5 -12    353.93    296.30    116.00     27 <
  -7  -3  -7  11010.00   7801.50    239.40     27 o
  -7  -2  -4   3388.10   9340.70    267.90     27 o
  -6  -4 -10    781.60   1677.10    154.10     27 o
  -6  -3  -7   2328.10   2200.10    184.10     27 o
  -6   1   4  16025.00  17226.20    329.90     27 o
  -6   2   7   1765.50   2307.70    186.80     27 o
  -6   3  10  11265.00   7978.40    231.30     27 o
  -6   4  13    871.54   1174.60    132.10     27 o
  -5  -4 -10   2156.00   2645.60    182.40     27 o
  -5   0   1  19932.00  23644.10    376.10     27 o
  -5   1   4   1590.20   5330.80    240.20     27 o
  -5   2   7   7930.20   7297.30    241.90     27 o
  -5   3  10   4492.80   5557.10    204.10     27 o
  -5   4  13    181.83    229.80    123.80     27 <
  -4  -5 -13   1065.60   1054.40    137.20     27 o
  -4  -4 -10   1849.30   9553.60    252.90     27 o
  -4  -2  -5  30887.00  30868.30    432.80     27 o
  -4  -1  -2  18556.00  23867.40    399.40     27 o
  -4   4  13   1575.60   1678.10    143.10     27 o
  -3  -5 -13   1844.80   3377.00    177.30     27 o
  -3  -2  -5  71789.00 148729.00    862.20     27 o
  -2  -5 -13   5786.00   5467.20    195.20     27 o
  -2  -3  -8   2477.30   3921.30    213.10     27 o
  -1  -4 -11   3617.60   2783.00    180.90     27 o
  -1  -3  -8  10636.00  15158.40    317.00     27 o
  -1   1   3  14430.00  30169.20    444.40     27 o
  -1   2   6  13963.00  12301.50    320.50     27 o
  -1   3   9   2437.20   6336.70    227.20     27 o
  -1   4  12   6875.60  10108.40    258.20     27 o
  -1   5  15    188.34    859.40    126.70     27 o
   0   4  12   1753.20   2524.60    177.00     27 o
   1  -5 -14   4588.60   6269.70    208.70     27 o
   1  -4 -11   1610.90   3656.30    186.10     27 o
   1  -1  -3   9663.00  31127.90    450.30     27 o
   1   4  12  16225.00   9337.30    255.30     27 o
   1   5  15    121.16    849.50    118.60     27 o
   2  -5 -14    359.11    565.00    125.40     27 o
   2  -2  -6  21695.00  18219.60    339.90     27 o
   2   5  15    343.54    677.80    118.80     27 o
   3  -5 -14    376.67    258.90    122.90     27 <
   3  -3  -9  17402.00  11349.70    271.90     27 o
   3  -2  -6   1092.80   2714.60    210.00     27 o
   3   5  15    337.50   2013.00    144.40     27 o
   4  -5 -14   2694.60   1574.60    142.30     27 o
   4  -3  -9   5872.10  11014.00    264.70     27 o
   4   3   8   3384.60   2434.50    186.20     27 o
   4   4  11   2318.60   2396.80    165.50     27 o
   5  -5 -14    591.81   1186.40    134.20     27 o
   5  -3  -9    996.27   1197.70    156.30     27 o
   5   1   2  79847.00 103256.00    711.40     27 o
   5   2   5  14995.00  19159.10    349.90     27 o
   5   3   8   4247.80  17153.00    327.80     27 o
   5   4  11    367.48   2735.00    169.50     27 o
   5   5  14     81.38   1944.60    145.70     27 o
   6  -4 -12    410.95    906.60    133.60     27 o
   6  -3  -9   2810.90   2245.10    170.00     27 o
   6   0  -1   2187.80   5362.20    244.10     27 o
   6   1   2  67006.00  78553.60    636.20     27 o
   6   2   5  23384.00  12862.80    296.70     27 o
   6   3   8   5552.10   9273.30    253.90     27 o
   6   4  11    280.52    669.50    137.90     27 o
   7  -4 -12   2278.00   1742.80    148.50     27 o
   7  -1  -4    756.81   2419.30    183.40     27 o
   7   0  -1   7212.80  13939.90    305.40     27 o
   7   1   2  11866.00  13775.00    316.30     27 o
   7   2   5   9600.90  11709.50    284.90     27 o
   7   3   8   1698.30   2499.80    176.00     27 o
   7   4  11   1222.00   3284.40    170.40     27 o
   8  -4 -12    169.90    361.70    115.60     27 o
   8  -1  -4   2304.30   2403.80    186.90     27 o
   8   0  -1  41053.00  25227.10    390.00     27 o
   8   4  11    417.96    949.00    131.50     27 o
   9  -4 -12    458.45    245.10    112.30     27 <
   9  -2  -7    318.52    953.60    151.00     27 o
   9  -1  -4   2579.10   1511.20    162.10     27 o
   9   0  -1   1428.10   2295.00    186.10     27 o
   9   4  11    572.72   2458.30    161.20     27 o
  10  -2  -7   1624.10   1610.20    152.30     27 o
  10  -1  -4  19647.00  13205.70    289.70     27 o
  11  -3 -10   1205.60   1305.40    132.20     27 o
  11  -2  -7   2962.90   1386.10    140.30     27 o
  11  -1  -4   1548.00   1378.00    155.60     27 o
  12  -2  -7    414.16    481.20    125.60     27 o
  12  -1  -4   4078.60   3159.80    173.40     27 o
  12   2   4    341.90    844.60    132.60     27 o
  12   3   7   1165.90    512.90    116.90     27 o
  13   1   1   1567.70   4528.80    184.10     27 o
  13   2   4   1077.50   1767.90    139.30     27 o
  14   1   1     70.43     73.70    115.20     27 <
 -11  -6   2    266.75    287.20     94.20     28 o
 -11  -5   3    192.36    267.00     90.90     28 <
 -11  -4   4    574.61    814.90    110.30     28 o
 -11  -3   5    468.16    879.00    113.40     28 o
 -10  -4   3   2005.50    814.70    120.00     28 o
 -10  -3   4  12331.00   6620.90    201.30     28 o
 -10  -2   5   1093.10    787.40    112.90     28 o
 -10  -1   6   2151.50   2262.60    140.80     28 o
 -10   0   7   2358.20   2575.40    142.50     28 o
 -10   1   8   1113.90   1164.20    116.90     28 o
 -10   2   9   2683.10   1647.60    127.20     28 o
 -10   3  10   1415.60   2059.20    124.50     28 o
  -9  -8  -1    397.35    330.60     87.20     28 o
  -8  -8  -2    709.37    741.90    102.90     28 o
  -8  -7  -1   2681.80   1223.40    113.00     28 o
  -8  -6   0    657.80   1131.80    116.20     28 o
  -7  -5   0   2936.50   5870.10    196.90     28 o
  -7  -4   1   1575.10   1981.20    142.30     28 o
  -7  -3   2   3422.60   4475.50    184.60     28 o
  -7  -2   3  12302.00  15418.80    289.90     28 o
  -7   4   9   7745.50   4822.70    179.00     28 o
  -7   5  10   2516.00   1638.50    123.90     28 o
  -7   6  11    727.32   1268.80    112.00     28 o
  -6  -9  -4    138.77    340.90     94.50     28 o
  -6   0   4  17755.00  13002.10    278.00     28 o
  -6   1   5   7781.60  10293.30    244.40     28 o
  -6   2   6  14230.00  18485.10    314.20     28 o
  -6   3   7   1959.90   1680.70    137.60     28 o
  -6   4   8   7956.50   6785.50    208.10     28 o
  -6   5   9    300.25    194.70    104.80     28 <
  -6   6  10   1074.60    655.40    100.50     28 o
  -6   7  11    165.15    186.60     88.60     28 <
  -5  -9  -5    193.06    354.10     89.80     28 o
  -5  -8  -4   1244.00   2433.40    144.00     28 o
  -5  -7  -3   6629.10   3861.60    168.50     28 o
  -4  -6  -3   3207.20   2105.00    146.20     28 o
  -4  -5  -2   2363.80   2595.80    160.90     28 o
  -4  -4  -1  20639.00  17121.20    309.30     28 o
  -4   7  10    879.49   1212.90    112.00     28 o
  -4   8  11    355.72    807.10    100.70     28 o
  -3  -9  -6    669.48    652.90    100.10     28 o
  -3  -1   1 174640.00 207029.00    991.80     28 o
  -3   0   2  64918.00  70141.90    591.70     28 o
  -3   1   3  74183.00  86699.60    644.50     28 o
  -3   2   4   5742.60   9007.20    257.90     28 o
  -3   3   5  42750.00  55598.50    518.90     28 o
  -3   4   6    531.81   1074.20    143.40     28 o
  -3   5   7   5224.30   8963.70    226.90     28 o
  -3   6   8    147.47    161.40    104.20     28 <
  -3   7   9    276.86    744.50    109.10     28 o
  -3   8  10    199.97    196.50     91.80     28 <
  -2  -9  -7   1164.10    562.70     97.70     28 o
  -2  -8  -6   1090.50    642.00    107.60     28 o
  -2  -7  -5    575.89   1549.60    133.60     28 o
  -1  -6  -5   4337.40   3113.10    164.40     28 o
  -1  -5  -4   4836.70   4212.40    183.80     28 o
  -1  -4  -3  15030.00  16599.20    314.90     28 o
   0  -9  -8    157.13    226.50     89.20     28 <
   0   4   4  21058.00  19932.10    331.90     28 o
   0   6   6   5731.20   5618.70    190.20     28 o
   0   8   8   2508.30   5315.30    175.60     28 o
   1  -8  -8    262.67    254.00     96.80     28 <
   1  -7  -7    548.58    745.20    108.20     28 o
   2  -5  -6   4126.70   4808.60    177.90     28 o
   2  -4  -5   7066.60   9524.10    243.40     28 o
   2   9   8    310.14    202.60     89.80     28 <
   3  -8  -9   1921.90   1873.40    125.80     28 o
   3   0  -2  63175.00  95665.50    685.10     28 o
   3   1  -1 140770.00 177040.00    913.70     28 o
   3   4   2   5588.60   6520.10    223.90     28 o
   3   5   3   3149.30   5543.90    202.90     28 o
   3   6   4   2321.80   1436.60    133.30     28 o
   3   7   5   5074.40   4942.20    185.50     28 o
   3   8   6    249.82    263.40     89.80     28 <
   3   9   7    532.40    540.10     97.70     28 o
   4  -7  -9   2211.30   1272.80    113.70     28 o
   4  -6  -8    501.96   1074.20    122.30     28 o
   5  -4  -7   1585.30    603.70    115.20     28 o
   5  -3  -6  16457.00  16188.50    299.20     28 o
   5  -2  -5  14683.00  11669.80    265.40     28 o
   5   9   6   2112.50   1609.30    114.20     28 o
   6  -7 -10    586.21    982.00    108.40     28 o
   6   2  -2  12953.00  10704.70    263.80     28 o
   6   3  -1   4649.30   4759.40    194.50     28 o
   6   4   0  36102.00  31147.60    401.70     28 o
   6   5   1   1000.10    821.90    121.10     28 o
   6   6   2   1377.30   2426.20    144.00     28 o
   6   7   3    777.21    701.90    108.10     28 o
   6   8   4   1675.30    660.80    105.90     28 o
   6   9   5     80.71      4.20     81.30     28 <
   7  -6 -10     87.39    237.70     91.80     28 <
   7  -5  -9    694.50   1660.00    130.10     28 o
   7  -4  -8    441.39    965.10    116.40     28 o
   8  -3  -8    915.49    247.90    104.60     28 <
   8  -2  -7  12270.00   7702.30    220.40     28 o
   8  -1  -6   1553.00   1100.80    124.10     28 o
   8   0  -5   3570.10   3599.80    168.10     28 o
   8   1  -4   1151.50   1669.40    138.60     28 o
   8   7   2   1060.80    714.00    103.70     28 o
   8   8   3   4960.30   2348.20    131.30     28 o
   9  -5 -10    172.00    221.40     88.20     28 <
   9   5  -1   1743.30   2085.00    136.00     28 o
  10  -4 -10    857.43    736.30    102.60     28 o
  10  -3  -9    257.16    287.10     93.20     28 o
  10  -2  -8   1702.60   2595.20    140.10     28 o
  10  -1  -7    415.47   1047.30    120.00     28 o
  11   0  -7    932.64    743.20    103.50     28 o
  11   1  -6   1955.00   2324.50    132.60     28 o
  11   2  -5   3613.20    573.10    104.40     28 o
  11   3  -4   1631.90   1628.20    122.50     28 o
  11   4  -3    441.86    414.10    101.10     28 o
  11   5  -2   6222.30   3040.50    146.80     28 o
  11   6  -1    873.26    319.50     86.20     28 o
  13   1  -7    648.20   1840.80    126.90     28 o
  13   2  -6    834.19    246.10     89.00     28 <
  13   3  -5    534.46    262.70     93.80     28 <
 -12  -2  -8   5510.00   1915.10    125.90     29 o
 -12  -1  -8    443.24    721.30     98.90     29 o
 -11  -3  -7    640.36    483.10    101.20     29 o
 -11   1  -8   3443.90   2773.30    146.60     29 o
 -11   4  -9    507.07    327.90     91.20     29 o
 -10  -7  -5    349.97    168.20     93.20     29 <
 -10  -4  -6   4200.80   3559.00    167.20     29 o
 -10  -1  -7   2361.00   1794.90    130.40     29 o
 -10   0  -7   1065.40   2295.30    140.40     29 o
 -10   3  -8   1452.80   1771.00    127.20     29 o
 -10   4  -8    967.03   1216.90    117.30     29 o
  -9  -8  -4    184.17    186.30     86.80     29 <
  -9  -5  -5   1195.00   1196.80    124.70     29 o
  -9  -2  -6   3207.40   3512.80    162.60     29 o
  -9  -1  -6   1082.70   1074.80    125.30     29 o
  -9   2  -7   2047.90   2213.00    139.60     29 o
  -9   6  -8   1594.30    553.00     96.20     29 o
  -8  -8  -3    882.04   1348.90    112.60     29 o
  -8  -6  -4    397.15    325.80    101.40     29 o
  -8  -3  -5  11533.00  10993.30    250.70     29 o
  -8   1  -6   9463.30   8111.10    222.20     29 o
  -8   5  -7   3322.10   1331.90    130.10     29 o
  -7  -9  -2   1945.50   1127.50    113.60     29 o
  -7  -7  -3    181.60     74.10    101.00     29 <
  -7   0  -5  11251.00  17948.40    310.40     29 o
  -7   3  -6   7192.10   7572.40    216.60     29 o
  -7   4  -6   1438.00   2068.00    146.40     29 o
  -7   7  -7   2152.70   1280.80    119.40     29 o
  -7   8  -7   1370.70   1057.60    113.50     29 o
  -6  -7  -2   5026.70   3932.20    163.50     29 o
  -6  -1  -4  11860.00  19327.80    327.00     29 o
  -6   2  -5   5271.20   7342.00    223.40     29 o
  -6   6  -6   5978.40   4309.90    175.00     29 o
  -6   7  -6   2561.80   2373.90    139.80     29 o
  -5  -8  -1    319.50    523.40     98.10     29 o
  -5  -5  -2  12108.00  17986.70    308.30     29 o
  -5  -2  -3  19475.00  19067.40    327.60     29 o
  -5   1  -4   9693.80   8610.10    244.40     29 o
  -5   5  -5   6374.70   4516.90    187.40     29 o
  -5   9  -6    765.65   1441.60    123.70     29 o
  -4  -6  -1  11280.00   9790.70    249.20     29 o
  -4  -3  -2   7603.90   9041.20    257.40     29 o
  -4   0  -3  13180.00  15696.00    310.10     29 o
  -4   4  -4   7203.30   7937.20    234.90     29 o
  -4   8  -5    572.89    619.30    109.70     29 o
  -4   9  -5   1016.00    857.00    114.20     29 o
  -3 -10   1    517.36    255.20     88.90     29 <
  -3  -7   0   1566.90   1732.40    139.70     29 o
  -3  -4  -1   8293.60  11270.20    270.50     29 o
  -3   3  -3  71103.00  68368.50    584.40     29 o
  -3   7  -4   2050.40   1461.70    136.20     29 o
  -2 -10   2    134.03    147.60     87.70     29 <
  -2  -8   1   4922.60   4219.80    177.50     29 o
  -2   2  -2 116530.00  97057.20    693.20     29 o
  -2   6  -3   8556.30  11562.10    261.60     29 o
  -2  10  -4    198.17    154.50     92.90     29 <
  -1  -8   2    926.40   1277.80    128.00     29 o
  -1   1  -1 290410.00 232568.00   1092.20     29 o
  -1   5  -2  41933.00  38637.10    449.90     29 o
  -1   9  -3    221.49    320.60    106.30     29 o
  -1  10  -3    663.93    505.40    103.50     29 o
   0  -6   2  10846.00  12148.50    266.90     29 o
   0   8  -2   1315.70   1691.50    138.80     29 o
   1 -10   4   1523.70   1067.00    113.70     29 o
   1  -7   3   1330.40   2436.70    152.80     29 o
   1  -4   2   2979.30   3559.50    200.60     29 o
   1   7  -1   9723.90   9577.60    238.40     29 o
   2 -10   5    555.47    199.60     91.90     29 <
   2  -8   4    543.67    695.00    111.60     29 o
   2  -5   3  26576.00  25733.00    369.80     29 o
   2   6   0   8404.20   9823.00    242.50     29 o
   2  10  -1    283.91    639.80    110.80     29 o
   3  -8   5   3998.80   4643.00    176.90     29 o
   3   1   2  49183.00  56109.00    543.60     29 o
   3   5   1  13914.00  18369.40    325.90     29 o
   3   9   0    166.00    272.30    106.70     29 <
   4  -9   6   1109.10   1188.20    116.60     29 o
   4  -6   5    635.18    867.40    121.80     29 o
   4  -3   4  54840.00  53407.30    519.10     29 o
   4   0   3  18079.00  21450.30    351.40     29 o
   4   4   2   7442.40  11157.20    269.40     29 o
   4   8   1   1571.70   1394.20    133.80     29 o
   5  -9   7    410.50    250.10     93.00     29 <
   5  -7   6   2304.10   2141.50    138.80     29 o
   5  -4   5   1476.70   1009.10    141.50     29 o
   5   3   3  27600.00  26808.30    382.00     29 o
   5   7   2    740.65   1255.70    137.00     29 o
   6  -7   7    966.08   1062.30    117.90     29 o
   6  -4   6   1938.00   2018.70    152.60     29 o
   6  -1   5   3298.10   6276.40    218.70     29 o
   6   2   4   9048.60   8694.00    236.10     29 o
   6   6   3   2420.10   2040.50    145.80     29 o
   7  -8   8    307.64     67.40     93.10     29 <
   7  -5   7   5729.00   4801.50    185.30     29 o
   7  -2   6   2473.10   2162.20    144.90     29 o
   7   1   5   1768.40   2388.10    162.70     29 o
   7   5   4   1596.20   2881.00    156.40     29 o
   7   9   3    307.14     26.00     93.80     29 <
   8  -6   8    907.52    633.00    106.90     29 o
   8  -3   7   3758.60   1728.00    137.10     29 o
   8   1   6   1112.60   1450.60    131.00     29 o
   8   4   5   1585.20   2001.50    138.60     29 o
   8   5   5   5192.00   4734.80    183.30     29 o
   8   8   4    157.99     90.70     94.40     29 <
   9  -6   9   1277.20    708.40     98.80     29 o
   9  -3   8   2056.20   1730.50    143.40     29 o
   9   0   7   1649.70    902.00    118.80     29 o
   9   3   6   2555.40   2125.20    137.30     29 o
   9   4   6   4847.70   2639.40    145.90     29 o
   9   7   5   1398.60   1090.70    120.20     29 o
  10  -4   9    368.58    431.80    100.10     29 o
  10  -1   8    189.21    303.50    100.90     29 o
  10   0   8   4279.70   4182.90    170.10     29 o
  10   3   7   1956.70   1389.70    122.20     29 o
  11  -1   9    627.84    400.90    101.10     29 o
  11   2   8   1089.20    881.50    105.00     29 o
  11   3   8   1518.90   1397.50    119.10     29 o
  12   1   9    463.10    700.80    102.70     29 o
  12   2   9    477.50    396.00    101.20     29 o
 -11   1   0   3996.20   3699.60    154.60     30 o
 -11   3   0   4473.80   5247.00    169.70     30 o
 -10   0   0   3428.10   3977.20    166.60     30 o
 -10   2   0   7687.10   8511.40    210.20     30 o
 -10   4   0   3376.00   3973.70    156.70     30 o
 -10   6   0   1694.70   1678.80    119.60     30 o
  -9  -1   0   8228.00   8081.90    212.50     30 o
  -9   1   0   5624.20   6120.90    195.50     30 o
  -9   3   0   6223.00   6395.50    191.00     30 o
  -9   5   0   7824.80   5433.10    176.20     30 o
  -9   7   0   3187.60   2863.10    138.40     30 o
  -8  -2   0  25364.00  26701.80    346.60     30 o
  -8   0   0  21820.00  14836.00    279.00     30 o
  -8   2   0  15044.00  16653.40    285.50     30 o
  -8   4   0  10885.00   8705.00    217.80     30 o
  -8   6   0   5268.70   6054.60    184.90     30 o
  -7  -1   0  23766.00  22923.80    336.20     30 o
  -7   1   0  14333.00  18053.10    303.80     30 o
  -7   3   0  13532.00  12862.50    258.40     30 o
  -7   5   0  11022.00  11115.30    240.10     30 o
  -7   7   0   1724.10   2419.40    139.50     30 o
  -6  -2   0  40392.00  35834.80    410.60     30 o
  -6   0   0  48294.00  46658.30    466.00     30 o
  -6   2   0  35367.00  41290.20    429.90     30 o
  -6   4   0  22770.00  21999.40    320.70     30 o
  -6   6   0  12269.00  14365.00    263.10     30 o
  -6   8   0   1424.50   1502.70    116.10     30 o
  -5  -3   0  19169.00  29299.00    379.20     30 o
  -5   3   0  24579.00  23743.50    345.20     30 o
  -5   5   0  15990.00  16121.60    284.30     30 o
  -5   7   0   6063.20   5099.70    180.10     30 o
  -4   2   0  50757.00  52909.00    490.50     30 o
  -4   4   0  17069.00  18599.60    307.00     30 o
  -4   6   0  10369.00   8595.50    226.20     30 o
  -4   8   0   3164.70   3203.20    147.20     30 o
  -3  -1   0  66217.00  52205.70    505.10     30 o
  -3   1   0  45377.00  44293.90    471.70     30 o
  -3   3   0  14108.00  18722.50    317.50     30 o
  -3   5   0  10579.00  13404.20    269.70     30 o
  -3   7   0   2158.30   2326.10    146.80     30 o
  -3   9   0   1521.00   1265.80    112.40     30 o
  -2  -2   0  92672.00  99775.60    668.70     30 o
  -2   2   0  49510.00  60914.60    537.90     30 o
  -2   4   0  30802.00  26326.60    363.80     30 o
  -2   6   0   5492.70   6441.00    215.90     30 o
  -2   8   0   1233.70   1695.20    129.90     30 o
  -1   3   0  36244.00  46305.70    470.30     30 o
  -1   5   0  21254.00  22609.70    345.20     30 o
  -1   7   0   2836.70   3816.40    171.50     30 o
   0   4   0  76120.00 101099.00    672.10     30 o
   0   6   0   5895.60  10030.00    259.50     30 o
   0   8   0   5055.70   5128.00    181.40     30 o
   1   3   0  31402.00  39792.20    446.70     30 o
   1   5   0  20011.00  23902.30    352.70     30 o
   1   7   0   4543.90   5210.20    191.80     30 o
   2   2   0  50449.00  80921.90    607.00     30 o
   2   4   0  32818.00  27835.50    375.20     30 o
   2   6   0  11355.00   9836.20    241.10     30 o
   3   1   0 105530.00  64966.20    551.90     30 o
   3   3   0  30664.00  23320.60    351.30     30 o
   3   5   0  18175.00  17253.60    300.90     30 o
   4   2   0 102780.00 102218.00    663.50     30 o
   4   4   0  44547.00  33239.30    394.30     30 o
 -14   1   1    175.86    213.90     71.10     31 o
 -13  -3  -2    517.74    185.50     75.60     31 <
 -13   1   1   3915.70   3203.90    131.80     31 o
 -12  -3  -2   1301.50   1179.80     95.60     31 o
 -12   0   0    544.58    485.60     85.80     31 o
 -12   1   1    614.14   1254.20     94.50     31 o
 -12   5   4    754.43   1131.60     89.00     31 o
 -11  -6  -4   1343.30   1635.90    104.10     31 o
 -11  -3  -2   1096.80   1412.20    100.40     31 o
 -11   1   1   7550.90   5893.80    160.80     31 o
 -11   5   4    214.05    184.70     74.80     31 <
 -11   6   5    545.48    456.40     74.90     31 o
 -10  -7  -5   1281.50    843.90     84.30     31 o
 -10  -3  -2   4431.90   4045.30    145.90     31 o
 -10   0   0   2572.00   3739.20    141.70     31 o
 -10   5   4   4623.50   5418.20    152.80     31 o
  -9  -7  -5   1577.30   1069.40     95.80     31 o
  -9  -4  -3   3609.30   6172.30    165.30     31 o
  -9   4   3   3486.70   4180.90    144.40     31 o
  -9   5   4    154.94    226.60     79.20     31 <
  -8  -7  -5   1719.10   2507.20    119.00     31 o
  -8  -4  -3   2100.70   1496.40    112.30     31 o
  -8   0   0   9741.60  10815.00    225.20     31 o
  -8   4   3   1793.30   1615.70    123.30     31 o
  -8   5   4   4305.30   3378.40    137.10     31 o
  -7  -7  -5    770.91   1132.50     99.40     31 o
  -7  -4  -3  22186.00  20126.90    269.80     31 o
  -7   4   3  14759.00  12767.80    225.80     31 o
  -7   5   4    418.33    353.00     89.20     31 o
  -6  -7  -5   2571.00   1798.90    110.00     31 o
  -6  -4  -3   4140.70   2566.10    136.90     31 o
  -6   0   0  45544.00  60168.20    466.00     31 o
  -6   4   3   5981.30   4635.50    158.40     31 o
  -6   5   4   8088.70   7343.90    180.50     31 o
  -5  -7  -5   1988.90   2240.30    115.60     31 o
  -5  -4  -3  22528.00  21421.50    283.10     31 o
  -5   4   3  18805.00  19162.20    270.40     31 o
  -5   9   7    204.13    391.90     75.10     31 o
  -4  -7  -5   1136.20   1291.40    109.40     31 o
  -4  -4  -3   2876.10   3642.80    157.70     31 o
  -4   4   3   3641.60   5892.00    181.20     31 o
  -4   9   7     91.69      3.70     67.10     31 <
  -3  -7  -5   4506.40   4705.70    147.60     31 o
  -3  -4  -3  63942.00  71720.00    494.50     31 o
  -3   4   3  61416.00  71511.00    495.00     31 o
  -3   9   7    285.42   1040.70     88.20     31 o
  -2  -7  -5   1356.60   2155.90    121.50     31 o
  -2  -4  -3  17814.00  18869.20    277.70     31 o
  -2   4   3  20310.00  21570.70    294.80     31 o
  -2   9   7    203.87    492.20     76.10     31 o
  -1  -7  -5   1069.40   2159.30    122.00     31 o
  -1  -4  -3  51771.00  37002.20    365.30     31 o
  -1   4   3  45496.00  39290.60    377.40     31 o
  -1   9   7   1739.90   1242.80     91.60     31 o
   1  -7  -5   3350.80   2462.80    124.30     31 o
   1   5   4   2072.60   1349.60    121.90     31 o
   1   9   7    376.15   1301.10     93.50     31 o
   2  -7  -5   2470.80   3321.90    136.30     31 o
   2   5   4   3111.40   6775.10    179.70     31 o
   3  -7  -5   6143.40   5085.40    157.90     31 o
   3   5   4    401.59    696.50    106.90     31 o
   4  -7  -5    907.15   1239.00    107.70     31 o
   4   5   4  12086.00  11027.20    212.70     31 o
   5  -7  -5   2763.20   2654.70    124.20     31 o
   5  -3  -2  25747.00  38025.70    370.20     31 o
   5   5   4    189.58    194.80     93.30     31 <
   6  -9  -6    436.38   1027.30     90.20     31 o
   6  -7  -5   1689.10   1600.50    106.20     31 o
   6  -3  -2  17178.00  18586.90    268.30     31 o
   6   1   1   2967.70   2194.10    149.00     31 o
   6   5   4   5294.70   5236.80    160.00     31 o
   6   6   5    795.33   1179.80    100.10     31 o
   7  -6  -4   5762.80   5671.30    155.20     31 o
   7  -3  -2   5257.80   5812.30    171.20     31 o
   7   1   1  32644.00  30227.30    331.20     31 o
   7   5   4     71.38    270.60     85.50     31 o
   7   6   5   1713.70   2906.50    127.10     31 o
   8  -6  -4    618.85    687.00     89.20     31 o
   8  -3  -2   6464.70   4550.80    152.60     31 o
   8   1   1   2823.80   3593.40    148.80     31 o
   8   5   4   6477.70   6069.30    162.40     31 o
   8   6   5    429.66    673.80     89.90     31 o
   9  -6  -4    227.41    914.40     87.40     31 o
   9  -3  -2   2064.90   2342.20    123.00     31 o
   9   1   1  11090.00  10696.50    205.40     31 o
   9   6   5   2307.40   1160.90     94.90     31 o
   9   7   6    130.75    398.10     77.10     31 o
  10  -6  -4     69.79    112.20     77.30     31 <
  10  -2  -1   5802.90   3847.80    139.20     31 o
  10   1   1   3028.70   2192.30    118.00     31 o
  10   2   2   5123.50   5278.90    154.70     31 o
  10   6   5    449.71    302.70     72.90     31 o
  11  -6  -4    870.01    733.80     84.30     31 o
  11  -5  -3    701.14   1231.20     88.90     31 o
  11  -2  -1    626.31    883.30     90.20     31 o
  11   2   2   2303.80   2248.30    117.70     31 o
  11   6   5    759.17    649.10     78.60     31 o
  12  -5  -3    898.76    779.80     86.50     31 o
  12  -2  -1    679.61    992.90     96.40     31 o
  12   2   2    891.06   1182.70     97.60     31 o
  12   3   3   1759.20   1383.70     98.50     31 o
  13  -2  -1   1169.30   1195.60     93.30     31 o
  13  -1   0   1159.10    788.90     86.70     31 o
  13   2   2    683.93    669.20     88.90     31 o
  13   3   3   1502.70   1259.10     93.80     31 o
  14  -2  -1    563.93    606.50     83.10     31 o
 -13  -4   1    581.03    469.00     68.20     32 o
 -13  -3   1   4130.30   2435.50    101.90     32 o
 -12  -5   1    156.32     90.20     62.90     32 <
 -12  -4   1    274.66    510.00     66.90     32 o
 -12  -3   1    253.51    307.70     67.20     32 o
 -12  -2   1    942.57    653.00     77.60     32 o
 -12  -1   1    119.89    212.70     68.50     32 o
 -11  -4   1    352.08    135.90     67.00     32 <
 -11  -3   1    267.03    265.40     69.30     32 o
 -11  -2   1   1544.90   1421.20     93.00     32 o
 -11  -1   1    243.96    144.70     76.80     32 <
 -11   0   1    171.16    172.00     72.80     32 <
 -11   1   1    460.78    621.50     82.70     32 o
 -10  -1   1   1308.60   1034.10     90.40     32 o
 -10   0   1   1396.00   1484.60    100.30     32 o
 -10   1   1    516.49    352.20     82.10     32 o
 -10   2   1   3798.30   3377.90    122.50     32 o
  -9   1   1   8052.10   8700.60    176.60     32 o
  -9   2   1    580.83    893.50     93.50     32 o
  -9   3   1   2200.70   2282.70    114.10     32 o
  -9   4   1    810.22   1032.50     91.40     32 o
  -8   3   1   1514.60   1628.20    113.70     32 o
  -8   4   1  10651.00  10752.90    195.70     32 o
  -8   5   1    922.16   1413.30     95.20     32 o
  -7   4   1   2197.20   2426.30    118.00     32 o
  -7   5   1   6802.30   7143.90    164.30     32 o
  -7   6   1   3427.40   2647.40    116.10     32 o
  -6   5   1    341.82    324.00     87.20     32 o
  -6   6   1    187.75    286.00     83.20     32 o
  -6   7   1   1544.90   1464.10     93.40     32 o
  -5  -9   0   2792.70   1716.30     95.60     32 o
  -5   6   1   2956.50   2669.30    118.50     32 o
  -5   7   1    710.45    842.70     88.60     32 o
  -4 -10   0   1205.50    431.10     71.80     32 o
  -4  -8   0   2629.60   2085.40    104.50     32 o
  -4  -6   0   9349.70   9271.80    182.10     32 o
  -4   7   1   6252.90   4462.80    137.00     32 o
  -4   8   1   2738.30   1894.20    103.90     32 o
  -3  -9   0    484.65    458.40     75.80     32 o
  -3  -7   0   1221.40   1320.90    100.80     32 o
  -3  -5   0   2371.00   2949.40    132.70     32 o
  -3   8   1    341.95    265.80     79.60     32 o
  -3   9   1   3683.40   2322.60    105.70     32 o
  -2 -10   0    487.16    554.50     74.80     32 o
  -2  -8   0   8874.70   8741.00    171.00     32 o
  -2  -6   0  16397.00  13168.40    208.30     32 o
  -2  -4   0  58606.00  65214.50    428.40     32 o
  -2  -2   0  19223.00  40576.60    361.60     32 o
  -2   8   1   2969.00   3879.70    129.50     32 o
  -2   9   1    623.96    757.80     80.80     32 o
  -2  10   1   2741.10   1850.90     93.80     32 o
  -1   9   1    335.30    489.00     78.10     32 o
  -1  10   1    262.69    116.40     64.70     32 <
   1  10   1     96.65      2.90     61.90     32 <
   2   2   0  14225.00  29955.20    324.10     32 o
   2  10   1   1194.00   1236.30     85.80     32 o
   3   3   0   1874.10   3957.30    159.40     32 o
   4   4   0  38474.00  40117.70    346.30     32 o
   5   3   0  96294.00  79383.60    478.50     32 o
   6   4   0  31823.00  31047.80    307.10     32 o
   7   5   0   5139.10   7997.70    167.20     32 o
   8   4   0  19815.00  13396.70    206.20     32 o
   8   6   0   3003.00   4248.10    129.20     32 o
   9   5   0   4844.60   5523.90    147.90     32 o
   9   7   0    833.07   1623.50     92.30     32 o
  10   6   0    970.99   1524.70     92.60     32 o
  11   5   0   2592.70   3023.30    114.70     32 o
 -12   0   7   1242.40   1725.30    159.30     33 o
 -12   1   8    505.53    780.60    141.80     33 o
 -12   2   9    768.41   1432.10    148.50     33 o
 -11  -5   1   1218.80    911.80    149.00     33 o
 -11  -4   2   4530.00   1753.60    170.90     33 o
 -11  -3   3   1645.80   1062.40    158.70     33 o
 -11  -2   4   6583.70   6705.80    238.40     33 o
 -11  -1   5   4112.90   4479.00    210.50     33 o
 -10   3   9   1793.10   3790.40    190.80     33 o
 -10   4  10   1452.10   1015.50    144.60     33 o
  -9  -8  -3    919.76   1611.80    160.80     33 o
  -9  -7  -2   8030.30   4050.90    194.40     33 o
  -9  -6  -1   2007.50   1518.20    165.30     33 o
  -9  -5   0   7638.20   7083.00    245.70     33 o
  -9  -4   1   1926.40   2092.10    187.00     33 o
  -9  -3   2   2089.00   2169.90    193.80     33 o
  -9  -2   3   3601.40   5173.70    230.00     33 o
  -9  -1   4   3964.60   3480.80    210.40     33 o
  -9   0   5   4538.10   5491.00    231.90     33 o
  -9   1   6   1129.60   3188.70    193.30     33 o
  -9   2   7   1008.70    669.80    153.00     33 o
  -8   5  10   1834.80   1925.60    169.70     33 o
  -8   6  11    171.51    600.80    132.30     33 o
  -7  -9  -5    926.12    431.80    135.50     33 o
  -7  -8  -4   1660.60   1082.40    154.60     33 o
  -7  -7  -3    461.89   1128.00    162.80     33 o
  -7   1   5   3633.90   5128.80    242.40     33 o
  -7   2   6    806.32   1898.60    186.90     33 o
  -7   3   7   6204.30   6958.30    253.40     33 o
  -7   4   8   1645.90   1730.10    175.20     33 o
  -6   6  10   1400.30   1821.60    167.00     33 o
  -6   7  11    424.97   1374.90    143.10     33 o
  -5  -9  -6   2238.60   1439.00    151.10     33 o
  -5   3   6  25073.00  29525.40    435.20     33 o
  -5   4   7   1244.70   1708.70    182.00     33 o
  -5   5   8   4069.00   6879.40    243.20     33 o
  -4  -7  -5   3093.90   3047.90    195.70     33 o
  -4  -6  -4   3987.10   4807.40    236.80     33 o
  -4  -5  -3   6328.70   7797.60    273.40     33 o
  -4  -4  -2  14290.00  19855.20    391.70     33 o
  -4  -3  -1  49556.00  51769.40    571.60     33 o
  -4   7  10   1336.80   1341.90    156.00     33 o
  -4   8  11    404.21    194.80    128.20     33 <
  -3   4   6   4866.10   5584.80    261.10     33 o
  -3   5   7  12099.00  10718.90    289.60     33 o
  -3   6   8    372.99    908.90    160.90     33 o
  -2  -9  -8     77.39     83.20    135.40     33 <
  -2  -8  -7   3638.20   3869.30    199.10     33 o
  -2  -7  -6   3782.10   3183.30    202.30     33 o
  -2  -6  -5   3628.20   6827.90    260.50     33 o
  -2  -5  -4   3097.50   5512.50    257.70     33 o
  -2  -4  -3  22347.00  21428.40    407.20     33 o
  -2  -3  -2  23266.00  36659.20    505.60     33 o
  -2  -2  -1 164520.00 131085.00    882.80     33 o
  -2   8  10   1877.80   2482.50    172.80     33 o
  -1   5   6  58700.00  47395.30    530.00     33 o
  -1   6   7   1370.90   1142.20    180.10     33 o
  -1   7   8   2625.20   1923.60    172.10     33 o
   0  -8  -8   3276.80   4238.00    203.80     33 o
   0  -6  -6   7473.80   7644.30    262.40     33 o
   0  -4  -4  17393.00  26102.40    427.40     33 o
   0  -2  -2 152340.00 108677.00    807.50     33 o
   0   9  10   1523.20   1944.60    168.10     33 o
   1   6   6   7619.60   5030.50    236.90     33 o
   1   7   7   2437.10   4313.50    215.30     33 o
   1   8   8    364.79    883.00    151.90     33 o
   2  -8  -9   1341.60   1523.20    160.00     33 o
   2  -7  -8    989.90   1002.30    160.30     33 o
   2  -6  -7   5516.30   7594.20    257.30     33 o
   2  -5  -6   4187.40   4326.10    242.40     33 o
   2  -4  -5  10578.00  12699.80    327.60     33 o
   2  -3  -4  23788.00  26745.10    423.20     33 o
   2   2   1 223710.00 178578.00   1030.10     33 o
   2   9   9   2656.70   1095.20    152.60     33 o
   3   6   5  25201.00  16609.20    346.90     33 o
   3   7   6   3859.50   2397.60    198.60     33 o
   3   8   7   1261.60    885.90    155.70     33 o
   4  -8 -10    137.06    174.50    132.10     33 <
   4  -7  -9    903.80   1678.60    166.40     33 o
   4  -6  -8   6609.70   5738.60    228.90     33 o
   4  -5  -7   1562.60   3844.00    220.50     33 o
   4  -4  -6   4398.90   7737.40    266.30     33 o
   4  -3  -5   8037.40  11177.50    310.00     33 o
   4  -2  -4   9924.70  16229.40    363.70     33 o
   4   0  -2  38061.00  49242.80    564.20     33 o
   4   1  -1  69055.00  51838.90    582.70     33 o
   4   2   0 116690.00  81079.30    698.80     33 o
   4   3   1  54743.00  46170.90    540.00     33 o
   4   9   8    807.91     52.10    132.00     33 <
   5   6   4  23709.00  23188.90    390.40     33 o
   5   7   5   5722.40   2285.60    196.40     33 o
   5   8   6   4928.50   4177.10    201.80     33 o
   6  -7 -10    500.61   1368.40    147.70     33 o
   6  -6  -9   1124.90   1620.10    164.70     33 o
   6  -5  -8   1969.30   2149.00    182.20     33 o
   6  -4  -7   2664.10   4390.00    219.10     33 o
   6  -3  -6   5220.10   6315.00    252.40     33 o
   6  -2  -5   5570.00   9460.60    284.20     33 o
   6  -1  -4  11005.00  14007.90    342.90     33 o
   6   0  -3   9846.00  14932.30    344.00     33 o
   6   1  -2  41526.00  31841.90    472.10     33 o
   6   2  -1  10973.00  14100.70    346.30     33 o
   7   6   3   5385.80   7465.50    250.70     33 o
   7   7   4   1266.00    926.20    166.50     33 o
   7   8   5   1655.00   1622.90    165.80     33 o
   8  -6 -10    991.25    797.80    134.70     33 o
   8  -5  -9    997.33   1389.50    150.20     33 o
   8  -4  -8   4577.70   3037.50    191.30     33 o
   8  -3  -7    713.05   1188.70    180.80     33 o
   8  -2  -6   3046.20   3310.90    216.50     33 o
   8  -1  -5   7503.00  12569.50    313.60     33 o
   8   0  -4   2016.20   3899.50    225.80     33 o
   8   1  -3  10895.00  16521.30    340.10     33 o
   8   2  -2   1330.50   2628.80    217.90     33 o
   8   3  -1   3324.50   3406.80    223.90     33 o
   9   6   2   2115.00   2773.50    186.40     33 o
   9   7   3   4485.00   2448.50    171.40     33 o
   9   8   4    730.83   1404.60    144.90     33 o
  10  -4  -9    532.14   1403.80    150.20     33 o
  10  -3  -8    219.16    -51.00    139.90     33 <
  10  -2  -7    321.88   1328.20    161.20     33 o
  10  -1  -6    713.97   1899.30    183.00     33 o
  10   0  -5   1928.70   2814.60    195.80     33 o
  10   1  -4   9287.80   6014.30    241.50     33 o
  10   2  -3   1384.70   2459.00    186.00     33 o
  10   3  -2   3773.30   3053.10    198.80     33 o
  11   5   0   5062.70   7704.60    244.70     33 o
  11   6   1   1461.10    682.50    148.00     33 o
  12  -2  -8    755.06    876.60    133.10     33 o
  12  -1  -7    230.10    334.90    128.20     33 <
  12   0  -6   1242.10   2663.90    178.40     33 o
  12   1  -5   1216.30   1983.60    164.50     33 o
  12   2  -4    857.58    679.30    146.50     33 o
  13   3  -3   1235.40   1374.40    147.00     33 o
  13   4  -2   2016.10    793.20    146.80     33 o
 -13  -3   4    467.73   -169.00    186.60     34 <
 -13  -2   4   1428.90    321.80    192.50     34 <
 -13  -1   4    251.64   1078.20    204.00     34 o
 -13   0   4   5553.40   1277.90    211.30     34 o
 -13   1   4    319.02    258.80    202.20     34 <
 -13   2   4   2214.90   1553.40    206.70     34 o
 -13   3   4    264.24    122.20    204.00     34 <
 -12   4   4    850.69   1946.60    232.40     34 o
 -12   5   4   1779.80   1625.90    218.40     34 o
 -10  -7   3   1160.70    311.70    207.30     34 <
 -10  -6   3   1196.80   1452.90    221.50     34 o
 -10  -5   3   1310.70    707.30    228.70     34 o
 -10  -4   3   3881.70   3299.80    261.40     34 o
 -10  -3   3   2019.10   1783.10    238.10     34 o
 -10  -2   3   2592.10   1747.80    258.60     34 o
 -10  -1   3   1512.80   2731.60    267.10     34 o
 -10   0   3   2727.60   4901.40    288.30     34 o
 -10   1   3   4279.10   2215.00    276.00     34 o
 -10   2   3   1593.00   6530.90    321.90     34 o
 -10   3   3   4017.90   1965.40    256.20     34 o
  -9   5   3   1310.40   2549.40    265.40     34 o
  -9   6   3   8375.80   6589.90    316.50     34 o
  -9   7   3    921.76   1218.70    225.70     34 o
  -9   8   3    593.58   1252.30    229.20     34 o
  -8   8   3   1144.40   3157.40    258.00     34 o
  -7  -9   2    949.02   1587.90    221.10     34 o
  -7  -8   2    512.97   1258.30    232.50     34 o
  -7  -7   2   2652.80   1740.10    262.80     34 o
  -7  -6   2   1712.20   1415.00    265.20     34 o
  -7  -5   2   3768.50   3953.90    301.00     34 o
  -7  -4   2   1588.80   3750.10    299.90     34 o
  -7  -3   2   4988.70   4968.40    327.40     34 o
  -7  -2   2   5160.10   6779.40    340.70     34 o
  -7  -1   2  18778.00  14035.00    439.50     34 o
  -7   0   2  10059.00  17537.20    465.00     34 o
  -7   1   2  27081.00  15234.90    452.50     34 o
  -6  -9   2   4800.80   2265.10    240.00     34 o
  -6   4   2  25868.00  33835.90    608.50     34 o
  -6   5   2  16868.00  29360.20    568.00     34 o
  -6   6   2   9296.80   6103.30    353.30     34 o
  -6   7   2  12180.00   7738.90    357.00     34 o
  -5   8   2   4057.20   6134.80    331.50     34 o
  -5   9   2   1239.30   2694.90    261.70     34 o
  -3 -10   1    170.33    160.10    200.00     34 <
  -3  -9   1   3595.70   2794.80    258.10     34 o
  -3  -8   1    885.55   1524.70    268.10     34 o
  -3   3   1 120790.00  90016.70    924.20     34 o
  -3   4   1   9331.40  14308.20    483.40     34 o
  -2   7   1  19987.00  15321.30    473.70     34 o
  -2   8   1   6840.40   8762.50    371.10     34 o
  -2   9   1   1069.30   2223.30    265.40     34 o
  -1  10   1   1312.10   1421.50    249.00     34 o
   0 -10   0   6117.80   8087.60    333.60     34 o
   0  -8   0  10224.00  13414.30    437.10     34 o
   0  -6   0  14226.00  21187.70    551.70     34 o
   0  -4   0 197310.00 189501.00   1300.60     34 o
   1   5   0  12489.00  15135.60    468.00     34 o
   1   7   0   8065.00   9782.70    402.10     34 o
   2   8   0   2936.20   6604.50    334.40     34 o
   2  10   0   2075.50   2007.90    239.10     34 o
   4 -10  -1    722.42   1005.70    227.80     34 o
   4  -9  -1   1592.00   1433.10    234.30     34 o
   4  -8  -1   3221.00   3524.60    288.00     34 o
   4  -7  -1   9439.60   7172.00    345.30     34 o
   4  -6  -1  10466.00   8213.50    370.60     34 o
   4  -5  -1  24433.00  23178.70    524.30     34 o
   4   1  -1  64169.00  70254.80    833.20     34 o
   4   2  -1 115430.00 121529.00   1061.20     34 o
   4   3  -1  52241.00  45408.50    712.40     34 o
   4   4  -1  66601.00  62777.40    776.80     34 o
   5   5  -1   4424.80   3396.40    327.10     34 o
   5   6  -1   2310.00   2927.80    299.40     34 o
   5   7  -1    834.19   1833.90    266.10     34 o
   5   8  -1    397.29    817.30    235.10     34 o
   6   8  -1    469.48    928.20    224.60     34 o
   6   9  -1    269.92    495.30    213.80     34 <
   8  -8  -2    324.50    194.00    215.60     34 <
   8  -7  -2   2234.70   3140.70    265.60     34 o
   8  -6  -2    975.08   1800.10    249.20     34 o
   8  -5  -2   6502.40   5905.00    310.40     34 o
   8  -4  -2   2534.00   4424.30    300.70     34 o
   8  -3  -2   5645.70  11083.70    391.00     34 o
   8  -2  -2   4282.00   8770.10    373.50     34 o
   8  -1  -2  14795.00   9818.40    403.60     34 o
   8   0  -2   7565.10   8664.30    371.60     34 o
   8   1  -2  11680.00  10853.10    403.90     34 o
   8   2  -2   3655.10   8835.00    375.70     34 o
   8   3  -2   6207.00   5373.60    323.40     34 o
   8   4  -2   5995.80  11214.50    394.50     34 o
   9   5  -2    925.67    463.00    240.30     34 <
   9   6  -2   1131.70   1105.50    243.30     34 o
   9   7  -2    995.14    689.10    205.60     34 o
   9   8  -2   2799.20    978.70    207.20     34 o
  10   7  -2   2231.40   2096.60    228.80     34 o
  12  -5  -3   2649.60   1705.40    217.10     34 o
  12  -4  -3    758.55    719.80    206.90     34 o
  12  -3  -3   2587.60   2252.60    245.80     34 o
  12  -2  -3   3829.30   2133.20    240.20     34 o
  12  -1  -3   3010.70   3369.80    259.40     34 o
  12   0  -3   1215.00   1090.10    224.60     34 o
  12   1  -3   4344.10   2743.40    253.60     34 o
  12   2  -3   2610.80   1526.70    231.80     34 o
  12   3  -3   3468.60   3408.40    267.40     34 o
  12   4  -3   2237.20   1316.70    222.40     34 o
  13   2  -3   2756.70   2703.40    244.70     34 o
  13   3  -3    240.12    325.50    206.30     34 <
  13   4  -3   1669.70    843.90    213.00     34 o
 -13  -2  -5    306.80    518.30     99.10     35 o
 -13   1  -4    483.72    847.90    104.80     35 o
 -13   4  -3   1267.80   1121.10    110.70     35 o
 -12  -3  -5    869.11   1265.80    124.60     35 o
 -12   0  -4    314.93    395.50    101.60     35 o
 -12   3  -3   2323.70   1718.10    122.00     35 o
 -12   5  -2   1221.60    604.10    107.70     35 o
 -11  -4  -5    243.96    236.60     96.60     35 <
 -11  -1  -4   3141.80   2410.40    142.00     35 o
 -11   2  -3   1437.70   1634.10    123.80     35 o
 -10  -5  -5    737.52    499.90    111.40     35 o
 -10  -2  -4    396.78    406.00    117.90     35 o
 -10   1  -3   1042.70    720.80    124.70     35 o
 -10   4  -2   4994.30   4944.10    182.30     35 o
 -10   6  -1   1630.50   1166.50    116.10     35 o
  -9  -6  -5   3262.40   1675.50    124.10     35 o
  -9  -3  -4   1291.40   2346.00    142.90     35 o
  -9   0  -3  14306.00  11222.30    250.00     35 o
  -9   3  -2   1651.20   2044.10    143.70     35 o
  -8  -7  -5   2793.80   2829.20    145.60     35 o
  -8  -4  -4    305.91    578.50    119.40     35 o
  -8  -1  -3  16910.00  19883.50    320.80     35 o
  -8   2  -2   3769.10   2807.50    166.40     35 o
  -8   5  -1   3171.80   3638.20    167.90     35 o
  -7  -8  -5   1201.70    995.50    111.70     35 o
  -7  -5  -4   1793.70   1740.70    139.20     35 o
  -7   1  -2  18557.00  22263.70    342.30     35 o
  -7   4  -1   5095.50   6019.10    201.20     35 o
  -7   9   1   3669.80   3383.20    146.70     35 o
  -6  -9  -5    798.45    936.50    112.50     35 o
  -6  -6  -4    815.44   1228.90    131.10     35 o
  -6   3  -1   5710.80   5737.10    208.90     35 o
  -6   8   1    586.73    560.10    101.70     35 o
  -5  -7  -4   6865.10   6911.80    199.10     35 o
  -5   2  -1  42190.00  52559.90    504.30     35 o
  -5   7   1   1483.20   2854.70    153.30     35 o
  -4  -8  -4    326.12    617.00    113.10     35 o
  -4  -5  -3  11930.00   9010.70    240.10     35 o
  -4   1  -1  57870.00  57783.60    531.10     35 o
  -4   4   0  43550.00  56749.60    517.10     35 o
  -4   6   1  17189.00  15256.10    282.90     35 o
  -4   9   2    394.81    684.80    104.40     35 o
  -3  -9  -4     79.40    342.70     98.90     35 o
  -3  -6  -3  19435.00  19006.20    315.50     35 o
  -3   3   0   3158.10   6081.00    234.50     35 o
  -3   8   2   1534.40    839.10    116.20     35 o
  -3  10   3   1607.80    866.90    108.10     35 o
  -2 -10  -4     17.37   -196.40     87.90     35 <
  -2  -7  -3   5842.30   7140.20    213.60     35 o
  -2   2   0  19945.00  32542.00    436.10     35 o
  -2   7   2    763.09    912.60    133.40     35 o
  -2   9   3   9689.50   7865.60    207.20     35 o
  -1  -8  -3   1478.50   1857.70    137.60     35 o
  -1  -5  -2  70215.00  54089.70    512.70     35 o
  -1   6   2  11876.00   7469.90    217.60     35 o
   0  -6  -2   4833.90   7511.90    222.20     35 o
   0  10   4    146.79    205.00     96.10     35 <
   1  -7  -2   5778.90   5492.40    193.50     35 o
   1  -4  -1  11155.00  15786.60    313.00     35 o
   1   7   3   1179.40   1355.00    135.60     35 o
   1   9   4    160.75    210.90     98.10     35 <
   2  -9  -2   3630.50   2348.70    141.20     35 o
   2  -8  -2   1346.80   1171.30    125.40     35 o
   2  -5  -1  15454.00  16954.10    305.20     35 o
   2  -2   0  17018.00  26506.20    404.20     35 o
   2   6   3   1745.80   1904.00    155.00     35 o
   2   8   4    547.50    362.60    107.70     35 o
   3 -10  -2    259.12    174.10     98.40     35 <
   3  -6  -1   5918.90   6327.20    210.10     35 o
   3   5   3   2290.80   2353.50    159.50     35 o
   3  10   5    597.62   1065.20    111.40     35 o
   4  -8  -1   2049.60   2567.60    154.00     35 o
   4   4   3    711.93   1476.90    154.80     35 o
   4   9   5   1051.50    803.60    104.20     35 o
   5  -9  -1    774.61    691.90    106.70     35 o
   5   3   3  47479.00  44622.40    465.00     35 o
   5   8   5    716.67    682.30    109.30     35 o
   6  -4   1    862.78   1091.00    141.60     35 o
   6  -1   2  92847.00  77825.00    609.10     35 o
   6   2   3  38674.00  38727.70    429.40     35 o
   6   7   5    438.12    780.50    114.70     35 o
   6   9   6   1404.10   1058.80    108.70     35 o
   7  -5   1   4464.50   3107.70    164.60     35 o
   7  -2   2   9489.40  12451.20    267.00     35 o
   7   1   3   2484.00   2460.20    162.90     35 o
   7   6   5    947.96   1703.80    132.40     35 o
   7   8   6    208.06    129.00     92.20     35 <
   8  -6   1   3651.50   2744.80    156.60     35 o
   8  -3   2   2605.10   2987.80    155.80     35 o
   8   0   3   2107.40   1855.40    144.30     35 o
   8   5   5   6581.20   5252.10    180.60     35 o
   8   7   6    277.66    282.40     95.90     35 <
   9  -8   1    190.57    177.30     90.10     35 <
   9  -7   1   1618.70   1144.30    114.40     35 o
   9  -4   2   7838.30   5385.00    186.50     35 o
   9  -1   3   1646.40   2711.80    157.80     35 o
   9   4   5   1800.50   1523.10    131.10     35 o
  10  -6   2   1818.60   1560.90    130.00     35 o
  10   0   4    619.04   1136.90    128.20     35 o
  10   3   5    727.29   1400.50    125.40     35 o
  11  -4   3   1192.90    721.70    110.00     35 o
  11  -1   4    112.70    291.50     99.60     35 <
  11   2   5   1591.20   1168.00    122.40     35 o
  11   4   6   3661.40   2189.20    133.60     35 o
  12  -5   3    706.01   1020.50    110.20     35 o
  12  -2   4     90.24    117.30     93.80     35 <
  12   1   5   2247.30   3583.90    153.80     35 o
  12   3   6    234.86    239.40     96.00     35 <
  13  -3   4    115.83    270.60     98.30     35 <
  13   0   5   2093.50   1161.80    111.80     35 o
  13   2   6    171.38    615.20     99.70     35 o
  -7  -5 -13    230.38    499.90    169.90     36 <
  -7  -4 -13    165.58   1065.90    187.40     36 o
  -7  -3 -13    881.74    638.50    186.60     36 o
  -7  -2 -13    705.06    581.00    192.80     36 o
  -7  -1 -13   1137.70   1178.20    195.00     36 o
  -7   0 -13   1469.10    688.60    209.00     36 o
  -7   4 -13   1334.40    734.30    190.00     36 o
  -7   5 -13    339.72    490.40    177.30     36 <
  -6  -7 -11    348.73    748.80    173.00     36 o
  -6  -6 -11    333.44    413.50    181.80     36 <
  -6  -5 -11    258.83    235.30    206.20     36 <
  -6  -4 -11   1959.40   1006.70    200.60     36 o
  -5  -8  -9   2196.20    951.10    189.00     36 o
  -5  -7  -9    473.43    739.90    191.60     36 o
  -5  -6  -9    372.67   1303.80    210.40     36 o
  -4  -9  -7   1327.10   1354.90    198.90     36 o
  -4  -8  -7   3361.40   1635.10    228.20     36 o
  -4  -7  -7   2929.20   4217.90    275.90     36 o
  -3 -10  -5   2471.50   1377.70    191.80     36 o
  -3  -9  -5   1062.90   2200.60    220.40     36 o
  -3  -8  -5   5015.20   4379.40    269.90     36 o
  -3   1  -6  16838.00  14350.50    435.00     36 o
  -3   2  -6  14773.00  11819.90    410.20     36 o
  -3   3  -6  15328.00  10471.10    384.60     36 o
  -3   4  -6   4195.80   7487.40    345.80     36 o
  -3   5  -6   5237.70   6208.40    324.50     36 o
  -3   6  -6   2904.60   2997.50    294.00     36 o
  -3   7  -6   1809.50   5188.10    295.20     36 o
  -2 -10  -3    682.13   1041.30    195.70     36 o
  -2  -9  -3   3900.60   1320.80    222.40     36 o
  -2  -8  -3   2357.00   3459.00    264.70     36 o
  -2   0  -4  61984.00  35499.40    613.80     36 o
  -2   1  -4  34867.00  25564.00    553.10     36 o
  -2   2  -4  47266.00  52166.30    692.90     36 o
  -2   3  -4  28177.00  42585.50    643.40     36 o
  -2   4  -4  18395.00  23995.60    528.90     36 o
  -2   5  -4   8680.40  10926.00    406.00     36 o
  -2   6  -4   7037.00  11655.20    397.40     36 o
  -2   7  -4  16468.00   6040.90    332.70     36 o
  -2   8  -4   1607.50   2237.10    263.30     36 o
  -1 -10  -1    240.43    518.80    187.10     36 <
  -1  -9  -1    729.91    728.20    207.00     36 o
  -1   0  -2  83139.00  85703.00    881.60     36 o
  -1   1  -2 201170.00 188826.00   1240.50     36 o
  -1   2  -2  76331.00  82389.90    867.50     36 o
  -1   3  -2  39818.00  93137.70    884.70     36 o
  -1   4  -2  30756.00  47874.50    676.60     36 o
  -1   5  -2  12510.00  36206.80    601.70     36 o
  -1   6  -2  20312.00  16873.00    459.10     36 o
  -1   7  -2  20163.00  15051.10    423.60     36 o
  -1   8  -2   2027.50   2401.70    280.20     36 o
   0   4   0  92642.00 104378.00    932.80     36 o
   0   6   0  30261.00  25591.10    523.20     36 o
   0   8   0  14524.00   8161.60    362.20     36 o
   1 -10   3    838.35    -25.90    182.70     36 <
   1  -9   3    208.86    492.10    194.50     36 <
   1  -8   3   3636.30   1719.40    228.50     36 o
   1  -1   2 209180.00 209594.00   1310.00     36 o
   1   0   2  66844.00  80225.60    859.20     36 o
   1   1   2 165130.00 191077.00   1227.70     36 o
   1   2   2  73321.00  87539.40    873.60     36 o
   1   3   2  57125.00  81473.80    843.50     36 o
   1   4   2  38217.00  50107.30    682.70     36 o
   1   5   2  14196.00  20111.40    505.90     36 o
   1   6   2  18947.00  15185.10    426.70     36 o
   1   7   2   3828.10   8237.70    372.80     36 o
   1   8   2   6261.90   3673.60    292.10     36 o
   1   9   2   8771.20  10029.50    346.10     36 o
   2 -10   5    875.98    639.20    183.30     36 o
   2  -9   5   3557.60   1927.70    215.40     36 o
   2  -8   5   1777.40   2597.20    233.60     36 o
   2  -1   4  38251.00  29286.80    577.80     36 o
   2   0   4  58084.00  32970.60    606.40     36 o
   2   1   4  29937.00  26182.00    555.40     36 o
   2   2   4  40853.00  44882.50    652.80     36 o
   2   3   4  29064.00  45485.80    642.20     36 o
   2   4   4  33867.00  28457.10    541.50     36 o
   2   5   4  11712.00  13745.20    433.90     36 o
   2   6   4  10295.00  15061.50    426.30     36 o
   2   7   4  13715.00  15987.60    409.70     36 o
   2   8   4    992.73   3104.90    273.00     36 o
   3  -9   7    513.65    521.30    188.70     36 <
   3  -8   7   1164.70    984.50    207.40     36 o
   3  -7   7   5631.90   4289.30    265.80     36 o
   3   0   6  32572.00  17291.20    449.60     36 o
   3   1   6  20130.00  13260.40    423.00     36 o
   3   2   6   6911.30   9485.30    391.90     36 o
   3   3   6   7249.60  11378.20    411.70     36 o
   3   4   6   3354.00   5284.00    341.00     36 o
   3   5   6   5586.50   6861.30    321.20     36 o
   3   6   6   2888.50   5181.10    304.50     36 o
   3   7   6   1599.30   3213.20    273.60     36 o
   4  -8   9   1728.50    828.60    197.10     36 o
   4  -7   9   1171.80   1823.50    201.30     36 o
   4  -6   9   4772.60   4795.60    266.30     36 o
   4   2   8  15261.00  13758.80    395.40     36 o
   4   3   8   3647.10   4366.40    305.80     36 o
   4   4   8   5842.90   5287.60    312.10     36 o
   4   5   8   2789.60   2033.30    258.10     36 o
   5  -7  11    261.31    498.40    184.00     36 <
   5  -6  11   2424.10    707.80    198.00     36 o
   5  -5  11   2174.00   1389.40    205.20     36 o
   6  -5  13    616.14    463.90    172.70     36 <
   6  -4  13    705.38    285.70    185.90     36 <
   6  -3  13    586.17    812.00    199.70     36 o
   7  -2  15    154.27    168.00    165.40     36 <
   7  -1  15    987.10   1397.10    190.30     36 o
   7   0  15    400.81    115.70    177.30     36 <
   7   1  15    662.54    813.00    195.50     36 o
   7   2  15    307.65    -60.30    167.60     36 <
 -14   1   1    331.74    784.90     83.10     37 o
 -13  -4   3    874.48   1054.50     89.20     37 o
 -13  -2   2    918.93    452.40     81.00     37 o
 -13   3   0   1306.90    977.60     85.30     37 o
 -12  -4   3    374.31    449.90     79.00     37 o
 -12  -2   2   1010.30   1690.90    102.90     37 o
 -12   0   1   1766.60   2185.40    113.70     37 o
 -12   2   0   1022.50   1170.60     95.10     37 o
 -12   5  -1    395.97    186.00     75.30     37 <
 -11  -6   4   1399.40   1324.90     96.30     37 o
 -11  -4   3    305.38    551.00     81.70     37 o
 -11  -2   2   6099.90   3917.60    132.50     37 o
 -11   0   1    558.76    490.50     88.20     37 o
 -10   2   0   5383.70   4781.40    148.90     37 o
 -10   4  -1   1725.10   2030.60    110.80     37 o
 -10   7  -2   3244.10   2990.40    114.20     37 o
  -9  -7   4    206.23    108.90     71.10     37 <
  -9  -5   3    905.05   1114.50     96.30     37 o
  -9   4  -1   2574.60   1668.40    114.10     37 o
  -9   6  -2    824.80    674.90     91.00     37 o
  -8  -7   4    235.76    422.80     76.70     37 o
  -8  -5   3   4572.90   5753.80    162.80     37 o
  -8  -3   2   5960.90   4756.90    153.50     37 o
  -8  -1   1   3875.30   3724.90    153.00     37 o
  -8   4  -1  20294.00  25800.20    289.10     37 o
  -8   6  -2    297.68    357.10     86.40     37 o
  -7  -9   5    167.20    211.30     67.50     37 o
  -7  -7   4    287.10    108.20     77.40     37 <
  -7  -5   3    715.61    920.00    106.40     37 o
  -7  -3   2   3931.40   4903.60    159.80     37 o
  -7  -1   1  47434.00  42084.90    368.80     37 o
  -7   1   0   3887.50   3402.80    155.70     37 o
  -7   6  -2   1893.50   1723.20    112.10     37 o
  -7   8  -3   1988.30   1856.30    107.30     37 o
  -6  -9   5     20.59     58.50     66.00     37 <
  -6  -7   4   3628.90   3127.70    128.60     37 o
  -6   6  -2   6379.10   6346.00    163.60     37 o
  -6   8  -3    271.09    529.20     88.90     37 o
  -5   3  -1   2020.20   4734.80    172.90     37 o
  -5   8  -3   2107.50   1904.60    109.90     37 o
  -4   3  -1  41499.00  40622.10    368.90     37 o
  -4   8  -3   3337.70   2798.40    123.20     37 o
  -4  10  -4    314.26    662.80     82.00     37 o
  -3 -10   5   2191.40   2239.10    106.50     37 o
  -3  -8   4    631.80    713.70     90.30     37 o
  -3  -6   3  22905.00  23024.30    282.50     37 o
  -3   5  -2   4780.90   3086.90    149.50     37 o
  -3  10  -4    227.72    400.30     80.70     37 o
  -2 -10   5    238.06    397.20     71.70     37 o
  -2  -8   4    143.99    209.30     79.80     37 <
  -2  -6   3   1463.60   1585.60    119.90     37 o
  -2  -4   2   4372.50   5225.40    180.90     37 o
  -2   5  -2  15385.00  17740.20    259.00     37 o
  -2  10  -4    251.06    251.50     78.90     37 o
  -1 -10   5    549.46    563.90     79.40     37 o
  -1  -8   4   7277.30   5947.30    158.90     37 o
  -1  -6   3   3428.20   3133.80    137.60     37 o
  -1  -4   2  11135.00  13626.50    236.60     37 o
  -1  -2   1  80166.00  73660.40    499.20     37 o
  -1   7  -3   1477.50   2794.70    130.20     37 o
  -1  10  -4   1406.20   1300.10     97.70     37 o
   0  -8   4    900.91    771.60     93.20     37 o
   0  10  -4   1233.90    981.90     90.40     37 o
   1 -10   5   1336.30    645.00     84.10     37 o
   1  -8   4   8754.30   8021.40    178.40     37 o
   1   7  -3   1403.20   2585.80    131.80     37 o
   2 -10   5    619.62    187.40     68.80     37 <
   2   2  -1 249810.00 172406.00    739.40     37 o
   2   7  -3  18707.00  22992.50    276.50     37 o
   2   9  -4   1579.90   1449.00    100.30     37 o
   3 -10   5   1236.90   1149.60     88.30     37 o
   3   4  -2  17192.00  19701.10    268.10     37 o
   3   9  -4   1508.90   1208.30     94.20     37 o
   4   4  -2   3464.80   4784.70    180.10     37 o
   4   9  -4   2140.60   2354.90    112.10     37 o
   5  -7   3   7387.70   6870.60    168.00     37 o
   5   4  -2  23541.00  31103.80    321.30     37 o
   5   9  -4    923.49   1195.30     90.40     37 o
   6  -9   4    252.59    677.30     77.90     37 o
   6  -7   3   2319.30   2874.70    125.10     37 o
   6  -5   2  11489.00  14011.90    226.10     37 o
   6   4  -2  18637.00  21873.60    270.40     37 o
   6   6  -3   4675.10   4681.50    142.90     37 o
   6   9  -4    933.14    722.20     88.70     37 o
   7  -9   4    317.06    167.10     68.70     37 <
   7  -7   3    254.45    406.80     80.50     37 o
   7  -5   2   5186.60   4401.40    144.20     37 o
   7  -3   1  17058.00  26769.80    297.30     37 o
   7   4  -2   3039.00   5243.90    155.50     37 o
   7   6  -3   4076.70   4142.50    141.10     37 o
   7   9  -4    622.10   1080.40     85.00     37 o
   8  -7   3   2369.20   1297.40     99.40     37 o
   8  -5   2   6203.10   4464.10    141.50     37 o
   8  -3   1   2761.20   2449.60    120.70     37 o
   8   4  -2   6760.90   5483.20    154.20     37 o
   8   6  -3    872.08    983.70     92.10     37 o
   9  -7   3    340.92    491.70     78.20     37 o
   9  -5   2    411.02    490.80     86.10     37 o
   9  -3   1   3749.70   5459.10    157.40     37 o
   9  -1   0  10638.00  14134.30    223.10     37 o
   9   4  -2  10651.00   7382.30    169.90     37 o
   9   6  -3   1276.00   1464.00    101.20     37 o
  10  -7   3    784.30    695.10     79.90     37 o
  10  -5   2    362.01    437.50     84.30     37 o
  10  -3   1    746.89   2036.00    111.10     37 o
  10   4  -2  12595.00   8745.30    180.00     37 o
  10   6  -3    487.12    974.40     88.90     37 o
  11  -5   2    134.08    415.30     80.20     37 o
  11  -3   1   1128.50   1089.90     97.00     37 o
  11  -1   0   6245.70   6788.40    167.00     37 o
  11   1  -1   2912.10   2559.90    120.00     37 o
  11   4  -2   2582.40   3105.80    122.50     37 o
  11   6  -3   1036.30   1064.90     91.70     37 o
  12  -5   2    562.65    511.90     75.50     37 o
  12  -3   1    358.22    574.30     81.60     37 o
  12   1  -1    217.30    456.80     81.60     37 o
  12   4  -2   2304.80   2076.20    109.30     37 o
  13  -3   1   1659.90   1905.80    102.90     37 o
  13  -1   0   2557.30   1295.40     94.80     37 o
  13   1  -1   1820.60   2145.30    106.80     37 o
  13   4  -2    569.64    569.30     79.60     37 o
  14   1  -1    300.87    191.40     69.90     37 <
 -13  -4   3   1470.50   1232.60     89.80     38 o
 -13  -1   1   3583.60   2891.50    118.70     38 o
 -13   1   0   2473.60   1645.00    101.50     38 o
 -13   4  -2   1408.20    892.90     86.20     38 o
 -12  -4   3    675.96    522.50     77.30     38 o
 -12  -1   1    772.29    903.80     94.00     38 o
 -12   4  -2   2020.80   1877.80    104.80     38 o
 -11  -4   3   1301.80   1344.30     98.40     38 o
 -11  -1   1   1837.40   1881.40    109.00     38 o
 -11   4  -2   5783.80   2618.70    117.60     38 o
 -11   6  -3    498.38    460.10     81.10     38 o
 -10  -7   5    254.41    345.80     74.90     38 o
 -10  -6   4    766.04   1034.80     88.40     38 o
 -10  -4   3    521.70    512.90     85.80     38 o
 -10  -1   1    973.87   1327.20    105.40     38 o
 -10   2  -1   8104.50   8411.50    180.90     38 o
 -10   4  -2   5085.80   5948.80    159.10     38 o
 -10   6  -3    226.70    496.30     82.10     38 o
  -9  -6   4   3309.00   3779.20    126.00     38 o
  -9  -1   1   3742.30   5619.60    164.60     38 o
  -9   2  -1   7026.00   6244.00    162.50     38 o
  -9   4  -2   3873.00   4814.20    146.30     38 o
  -8  -6   4    836.03   1124.30     99.80     38 o
  -8  -3   2   4980.80   5780.50    160.90     38 o
  -8   2  -1  20407.00  22225.60    273.00     38 o
  -8   7  -4   1590.90   1820.30    100.20     38 o
  -7  -6   4   1423.20   2244.70    118.70     38 o
  -7  -3   2   9787.30  11414.80    206.20     38 o
  -7   2  -1  19650.00  20434.80    266.20     38 o
  -7   7  -4    620.73   1089.90     93.50     38 o
  -7   9  -5    204.02    434.10     72.80     38 o
  -6  -9   6    628.48    327.70     75.40     38 o
  -6  -6   4    561.53   1036.30     98.40     38 o
  -6  -3   2  18578.00  19865.50    262.60     38 o
  -6   2  -1  13706.00  16204.20    254.50     38 o
  -6   7  -4   2627.80   2169.90    115.40     38 o
  -6   9  -5   3040.10   1972.20     98.50     38 o
  -5  -9   6   1260.80   1253.10     88.50     38 o
  -5  -6   4  11709.00  11640.60    205.90     38 o
  -5  -3   2  38816.00  44825.60    378.50     38 o
  -5   7  -4    290.68    492.30     87.40     38 o
  -5   9  -5    401.31    424.10     78.80     38 o
  -4  -9   6   1855.70    693.50     84.30     38 o
  -4  -6   4   1507.10   1732.10    112.70     38 o
  -4  -3   2  16052.00   9768.80    215.10     38 o
  -4   7  -4   6930.90   5441.30    154.40     38 o
  -4   9  -5    923.79   1074.50     89.80     38 o
  -3  -9   6   1964.50   1242.90     95.20     38 o
  -3  -6   4   2780.30   2479.10    129.60     38 o
  -3  -3   2  11485.00  15276.70    248.60     38 o
  -3   5  -3   2018.50   3711.20    147.90     38 o
  -3   7  -4    829.97    851.50     96.70     38 o
  -3   9  -5    317.74    632.70     84.80     38 o
  -2  -9   6    986.73    343.00     83.50     38 o
  -2   5  -3  33989.00  37203.00    340.50     38 o
  -2   7  -4   1756.20   3790.00    136.40     38 o
  -2   9  -5   3527.90   3385.20    122.20     38 o
  -1  -9   6   3756.90   2357.70    118.80     38 o
  -1   5  -3   1449.20    888.00    123.70     38 o
  -1   7  -4    679.98    554.20     97.30     38 o
  -1   9  -5    846.20    502.70     78.80     38 o
   0  -9   6    841.08   1870.80    103.40     38 o
   0   7  -4   8525.70  10375.40    199.60     38 o
   1  -9   6   3644.60   2552.00    119.10     38 o
   1   5  -3   1520.50   2215.70    134.20     38 o
   1   7  -4    322.86    495.30     89.20     38 o
   1   9  -5    250.80    330.90     78.50     38 o
   2  -9   6    463.03    390.90     80.30     38 o
   2   5  -3  22308.00  24778.30    284.30     38 o
   2   7  -4    993.85   1755.10    109.70     38 o
   2   9  -5   1752.60   2299.80    107.90     38 o
   3  -9   6   1041.70    853.90     87.70     38 o
   3   5  -3   1726.90   3358.40    135.40     38 o
   3   7  -4    279.52    432.40     84.00     38 o
   3   9  -5    647.85    669.90     81.20     38 o
   4  -9   6    342.50    341.10     75.60     38 o
   4   0   0 205430.00 117077.00    617.20     38 o
   4   5  -3   5115.00   7019.90    171.90     38 o
   4   7  -4   1295.40   1758.30    105.20     38 o
   4   9  -5   1699.90   1814.10    100.70     38 o
   5  -9   6   1081.80    805.90     84.60     38 o
   5   5  -3   2274.50   1913.80    118.70     38 o
   5   7  -4    309.55    317.20     84.80     38 o
   5   9  -5    316.01    296.80     71.60     38 o
   6  -9   6   1121.30    860.80     84.90     38 o
   6  -6   4   2228.10   1990.30    112.50     38 o
   6  -3   2  18503.00  22574.80    278.60     38 o
   6   0   0  58466.00  62255.90    448.40     38 o
   6   5  -3   2815.40   3378.80    135.80     38 o
   6   7  -4   1590.70   2110.80    109.60     38 o
   6   9  -5    208.52    555.50     75.50     38 o
   7  -6   4   2228.40   3381.90    128.70     38 o
   7  -3   2   8340.10   8913.50    190.60     38 o
   7   5  -3   1430.00   1943.50    111.10     38 o
   7   7  -4    161.90    339.60     80.90     38 o
   7   9  -5     93.62    163.80     66.80     38 <
   8  -6   4    284.80    380.60     80.90     38 o
   8  -3   2   3975.00   5384.80    154.90     38 o
   8   0   0   8712.30  10520.60    210.80     38 o
   8   5  -3   5100.40   5773.30    156.60     38 o
   8   7  -4   1273.90   1005.90     94.40     38 o
   9  -6   4    548.57    471.20     81.80     38 o
   9  -3   2   1410.40   1425.70    108.50     38 o
   9   2  -1  10389.00   9063.00    184.30     38 o
   9   5  -3    540.06   1076.30     95.40     38 o
   9   7  -4    150.00    307.20     74.60     38 o
  10  -6   4     87.41    299.90     71.00     38 o
  10  -3   2   3685.60   3118.50    122.80     38 o
  10   0   0   3479.50   4546.70    142.00     38 o
  10   2  -1   5915.20   7281.30    168.60     38 o
  10   7  -4   1569.20   1516.00     92.80     38 o
  11  -6   4   4007.50   1704.00     96.30     38 o
  11  -3   2   1865.50   1584.00    101.80     38 o
  11   2  -1   2345.70   2386.40    115.00     38 o
  12  -3   2   1642.90   1598.30     95.70     38 o
  12   2  -1   2227.00   2731.30    113.40     38 o
  12   4  -2   3400.80   2436.70    106.10     38 o
  13  -3   2    421.54    563.00     74.80     38 o
  13  -1   1   4558.60   4090.30    129.60     38 o
  13   2  -1   1377.90   1565.70    101.20     38 o
  13   4  -2   1107.20    855.30     82.90     38 o
  14  -1   1    540.90    790.00     76.20     38 o
  14   2  -1    598.44   1231.70     84.70     38 o
 -14   0  -1    541.77    456.70     86.70     39 o
 -13  -2  -2    744.63    276.70     86.20     39 o
 -13   0  -1   1380.00   1483.90    103.60     39 o
 -13   3   0    863.43    594.10     90.70     39 o
 -12  -5  -3   1710.60    880.50     95.10     39 o
 -12  -3  -2    560.65   1445.70    104.80     39 o
 -12   0  -1    758.21    783.50    101.00     39 o
 -12   5   1    123.72    282.70     79.40     39 o
 -11  -6  -3    539.01    405.90     86.00     39 o
 -11  -3  -2   2368.60   2674.50    127.30     39 o
 -11   0  -1    286.94    627.90     98.30     39 o
 -11   5   1    811.82    704.10     91.70     39 o
 -10  -6  -3    669.32    632.10     94.10     39 o
 -10  -3  -2   2708.20   3746.90    144.60     39 o
 -10   0  -1   1531.90   2056.40    124.50     39 o
 -10   2   0   4047.80   4518.50    159.60     39 o
 -10   5   1   1036.60    560.80     97.90     39 o
 -10   7   2   1776.00   2515.90    117.90     39 o
  -9  -6  -3   2203.60   2972.80    133.60     39 o
  -9  -3  -2   1192.80   1336.30    120.90     39 o
  -9   7   2    425.76    432.40     87.40     39 o
  -8  -6  -3   1804.70   1366.90    112.30     39 o
  -8   2   0   1574.00   1575.70    129.50     39 o
  -8   7   2   3121.70   1995.80    111.00     39 o
  -7  -9  -4    915.94    787.30     91.80     39 o
  -7  -1  -1  59264.00  47579.40    415.40     39 o
  -7   4   1   2544.90   2921.80    146.40     39 o
  -7   9   3    362.91    298.80     83.50     39 o
  -6  -7  -3    693.72   1118.20    107.90     39 o
  -6  -4  -2   8299.10   7780.60    204.70     39 o
  -6  -1  -1   1305.80   2170.70    161.30     39 o
  -6   4   1    821.46   1697.00    132.50     39 o
  -6   6   2   3990.00   4481.20    159.90     39 o
  -5  -7  -3   5531.30   4139.70    152.30     39 o
  -5  -4  -2  16562.00  18558.60    277.10     39 o
  -5   6   2   5734.30   9893.10    212.90     39 o
  -5   8   3    782.50    719.60    105.30     39 o
  -4 -10  -4    223.18    131.80     79.70     39 <
  -4  -7  -3   4520.20   4877.40    165.00     39 o
  -4   6   2   6402.10   5338.30    179.20     39 o
  -4   8   3   3068.50   4578.90    150.70     39 o
  -4  10   4    284.68    554.50     86.40     39 o
  -3   8   3   5155.50   3610.60    148.10     39 o
  -3  10   4    162.81     17.60     82.10     39 <
  -2  -8  -3    887.32   1418.80    116.30     39 o
  -2  -5  -2  21923.00  22630.40    306.60     39 o
  -2  -2  -1 275200.00 179014.00    825.80     39 o
  -2   3   1 121090.00 102915.00    606.80     39 o
  -2  10   4    205.73    148.10     90.10     39 <
  -1  -8  -3   1705.90   1173.00    115.80     39 o
  -1  -5  -2  44350.00  58661.70    458.40     39 o
  -1   5   2  64881.00  65555.10    485.30     39 o
  -1  10   4   3311.00   1952.80    117.00     39 o
   0   5   2  60370.00  47598.00    424.00     39 o
   1  -9  -3    111.22    205.50     91.60     39 <
   1  -6  -2  10932.00  10798.20    220.60     39 o
   1  -3  -1  36631.00  42917.80    407.30     39 o
   1   7   3   2750.70   4348.90    163.30     39 o
   1   9   4   1230.90   1088.70    105.60     39 o
   2  -9  -3   1146.80   1488.50    113.50     39 o
   2  -6  -2   1172.20   2757.50    148.20     39 o
   2   2   1 235540.00 142606.00    718.70     39 o
   2   9   4    528.05    635.80    100.80     39 o
   3 -10  -3    864.15   1700.20    106.80     39 o
   3  -1   0   3283.60   6940.00    235.10     39 o
   3   4   2   6528.40  10969.80    234.60     39 o
   4 -10  -3    185.60    174.10     80.00     39 <
   4  -7  -2    364.04    800.40    119.20     39 o
   4  -4  -1  10909.00  16197.30    257.80     39 o
   4   6   3   8717.30   5165.90    180.10     39 o
   4   8   4    290.07    320.30     97.60     39 o
   5 -10  -3    153.61     76.20     77.40     39 <
   5  -7  -2   3421.20   4224.80    156.30     39 o
   5   1   1   4611.20   6660.70    204.80     39 o
   5   6   3   6938.90   8399.90    194.50     39 o
   5   8   4   4795.50   5082.00    160.60     39 o
   6  -8  -2   1312.20   1047.00     99.90     39 o
   6  -5  -1    433.21    844.80    114.30     39 o
   6  -2   0  33137.00  40551.50    383.30     39 o
   6   3   2  21850.00  24896.10    311.50     39 o
   6   8   4   3423.90   2521.90    129.30     39 o
   7  -8  -2     83.25    176.30     84.70     39 <
   7  -5  -1   7466.00  10540.60    208.70     39 o
   7   3   2  10473.00  12253.90    225.90     39 o
   7   5   3   1564.10   2193.70    131.20     39 o
   8  -6  -1   3793.40   5404.10    163.30     39 o
   8   0   1  42565.00  40280.20    380.80     39 o
   8   5   3   4707.10   6045.80    172.80     39 o
   8   7   4    100.44    135.40     85.50     39 <
   9  -6  -1    353.92    463.60     90.30     39 o
   9  -3   0   3595.40   5348.90    163.50     39 o
   9   2   2   1800.60   1377.20    120.50     39 o
   9   7   4    554.65    965.30     96.60     39 o
  10  -7  -1   1362.20   1096.10     95.10     39 o
  10  -6  -1   1189.90    918.90    102.00     39 o
  10  -4   0   1170.60   1577.80    114.00     39 o
  10  -1   1    624.14    600.80    103.10     39 o
  10   2   2   9317.30   8198.10    187.60     39 o
  10   4   3    853.32    679.00     98.90     39 o
  10   6   4    399.73    668.30     88.40     39 o
  11  -1   1    339.80    520.60     98.80     39 o
  11   1   2   1345.90   2954.20    129.30     39 o
  11   4   3   1299.30   2301.50    116.70     39 o
  11   6   4   1113.00   1330.20    102.90     39 o
  12  -4   0    683.22    889.40     97.60     39 o
  12  -2   1    228.71    742.80     96.60     39 o
  12   1   2   1164.20   1384.40    108.00     39 o
  12   3   3   3109.60   2359.70    115.90     39 o
  13  -2   1    898.74   1793.60    105.70     39 o
  13   0   2    819.21    321.90     85.20     39 o
  13   3   3    249.37    381.70     82.90     39 o
  14   0   2    460.35    417.80     81.10     39 o
 -13  -3   0    572.14    344.80     91.90     40 o
 -13   0   1   2622.60   1909.30    117.80     40 o
 -13   2   2    219.95    245.50     92.80     40 <
 -13   4   3   1035.20    642.10     95.30     40 o
 -12  -5  -1   1142.70    970.20     94.50     40 o
 -12   0   1   2925.50   2209.50    126.10     40 o
 -12   5   3   2473.40   1351.20    105.40     40 o
 -11  -5  -1    103.65    220.10     81.20     40 <
 -11   0   1    712.42    645.80    105.80     40 o
 -11   3   2   1589.30   2763.30    132.50     40 o
 -11   5   3    159.61    249.50     89.00     40 <
 -10  -7  -2    826.33    986.20     97.40     40 o
 -10  -2   0   5406.00   4081.10    160.60     40 o
 -10   3   2   1846.40   3233.00    146.30     40 o
 -10   5   3   1264.00   1103.80    108.00     40 o
 -10   7   4   3158.70   2783.00    124.40     40 o
  -9  -7  -2    539.57    486.20     97.20     40 o
  -9  -4  -1   1405.20   1538.50    130.50     40 o
  -9   1   1   7027.00   9834.10    214.10     40 o
  -9   3   2   4598.50   4472.30    162.00     40 o
  -9   5   3    739.42    517.20    105.70     40 o
  -8  -7  -2    392.63    335.40     95.80     40 o
  -8  -4  -1  12202.00  12047.90    240.80     40 o
  -8   1   1   3832.50   4345.10    169.40     40 o
  -8   8   4    540.62    575.40     91.70     40 o
  -7  -9  -3    728.08    641.10     95.50     40 o
  -7  -4  -1  36999.00  33941.50    365.40     40 o
  -7  -1   0  21049.00  27391.30    332.30     40 o
  -7   1   1  51610.00  38232.70    389.70     40 o
  -7   6   3   2051.90   2604.00    137.90     40 o
  -7   8   4   2712.80   1380.60    109.00     40 o
  -6  -9  -3     82.64     32.60     89.00     40 <
  -6  -6  -2  11280.00  11817.50    229.10     40 o
  -6   6   3   5392.90   4342.00    161.90     40 o
  -6   8   4    192.90     24.60     91.80     40 <
  -5  -9  -3     64.11    -23.50     89.80     40 <
  -5  -6  -2   3868.40   4531.80    172.60     40 o
  -5   4   2  25361.00  31471.40    359.60     40 o
  -5   6   3   5138.40   3781.70    155.30     40 o
  -5   8   4   7756.30   6356.60    175.10     40 o
  -4  -9  -3   2359.50   2511.30    128.20     40 o
  -4  -6  -2   6233.90   6339.70    190.30     40 o
  -4  -3  -1  62157.00  66723.60    513.30     40 o
  -4   4   2   3874.30   5080.60    197.70     40 o
  -4   6   3   1552.30   2148.60    142.20     40 o
  -3  -8  -3   6485.00   5351.90    171.40     40 o
  -3  -3  -1  68754.00  68115.70    532.20     40 o
  -3   2   1  54763.00  58351.80    498.90     40 o
  -2  -8  -3   3394.80   4460.20    166.70     40 o
  -2   2   1 316950.00 182533.00    851.50     40 o
  -2   9   4   1427.70   2587.70    126.50     40 o
  -1  -8  -3   5153.20   6978.30    189.50     40 o
  -1   9   4    599.88    819.90    102.10     40 o
   0  -5  -2  79944.00  69049.20    516.00     40 o
   0   9   4   1146.50   1100.30    113.00     40 o
   1  -8  -3   2349.10   5844.30    174.40     40 o
   1  -5  -2  43124.00  49298.10    439.90     40 o
   1   7   3   3868.90   3187.90    148.60     40 o
   1   9   4   3715.70   1820.60    118.90     40 o
   2  -8  -3    605.29   1245.70    119.20     40 o
   2  -5  -2  27242.00  28119.80    343.20     40 o
   2   5   2  14555.00  16670.30    278.90     40 o
   2   7   3   8267.50   6118.00    178.20     40 o
   2   9   4   1421.70    679.10    106.20     40 o
   3 -10  -4   1107.40    508.20     93.30     40 o
   3  -2  -1  33381.00  39924.50    406.80     40 o
   3   5   2   5181.20   8247.20    208.00     40 o
   3   7   3   7630.00   9313.20    207.80     40 o
   3   9   4    704.02    973.70    102.90     40 o
   4 -10  -4    380.48   1158.70    100.30     40 o
   4  -7  -3  20606.00  20296.80    283.30     40 o
   4  -2  -1  91114.00  91586.60    587.50     40 o
   4   5   2   2413.90   3316.30    155.40     40 o
   4   7   3   2104.10   2056.20    133.50     40 o
   4   9   4    769.20    535.20     95.50     40 o
   5  -7  -3   6064.60   7178.40    192.10     40 o
   5  -2  -1  14994.00  22415.60    319.20     40 o
   5   3   1   2761.60   5051.70    187.50     40 o
   5   5   2  10709.00  13383.40    246.20     40 o
   5   7   3   7171.30   4040.10    155.90     40 o
   5   9   4    493.58    513.20     90.60     40 o
   6  -7  -3   1466.80   3209.50    139.70     40 o
   6  -2  -1  11494.00  14282.40    260.50     40 o
   6   3   1   3452.70   4342.70    169.80     40 o
   6   5   2   7083.10  10239.70    220.50     40 o
   7  -7  -3   1168.50   1361.60    111.40     40 o
   7  -2  -1  18710.00  16728.40    273.10     40 o
   7   3   1  21583.00  20786.70    294.40     40 o
   7   5   2   9982.90   8257.40    199.70     40 o
   8  -7  -3   2817.30   2531.40    132.00     40 o
   8  -4  -2    783.54   2187.60    134.50     40 o
   8  -2  -1  20877.00  20961.80    293.70     40 o
   8   3   1   5512.60   4919.00    169.20     40 o
   8   5   2   8387.00   6974.10    186.60     40 o
   9  -7  -3   3540.60   2088.60    123.70     40 o
   9  -4  -2   2957.90   2962.70    146.10     40 o
   9  -2  -1   5835.80   4436.10    162.90     40 o
   9   1   0   9515.00  10209.20    219.50     40 o
   9   3   1   7099.90   5595.70    172.30     40 o
   9   5   2   1456.40   2624.40    135.40     40 o
  10  -7  -3   1870.70    996.80    107.40     40 o
  10  -4  -2   3144.50   3871.50    151.90     40 o
  10  -2  -1   5365.10   7724.20    195.20     40 o
  10   3   1   2222.20   2360.80    132.10     40 o
  10   5   2   2541.50   4030.80    149.10     40 o
  11  -4  -2   3050.20   2565.80    126.60     40 o
  11  -2  -1   3472.90   4666.80    160.50     40 o
  11   1   0   9349.40  11771.90    226.80     40 o
  11   3   1   6659.40   4526.10    151.60     40 o
  11   5   2    942.20   1995.00    114.90     40 o
  12  -4  -2   3063.10   1997.70    117.50     40 o
  12  -2  -1   3960.50   4285.10    148.40     40 o
  12   3   1    640.96    839.50     96.20     40 o
  12   5   2    373.10    498.70     84.90     40 o
  13  -4  -2   2424.10   1065.80    102.40     40 o
  13  -2  -1   1507.70   1938.60    116.00     40 o
  13   1   0   2017.60   1998.60    116.20     40 o
  13   3   1   1844.80   3383.80    134.20     40 o
  14  -2  -1    503.73   1649.90    107.20     40 o
 -14   0  -2   5655.10    392.00    180.70     41 <
 -14   0  -1   2092.50   4120.30    237.40     41 o
 -13   0  -2   1867.50    499.90    179.70     41 <
 -13   1   5    976.06    702.70    187.00     41 o
 -12  -1  -8    252.51    129.20    174.60     41 <
 -12   0  -2   8450.80   3004.20    251.30     41 o
 -12   1   5   1209.20   1162.70    207.60     41 o
 -11  -1  -8   2269.80   3083.10    238.40     41 o
 -11   0  -2  27018.00   5958.00    291.10     41 o
 -11   1   5   1019.50   1082.20    209.60     41 o
 -10  -1  -8   1587.10   2770.30    228.90     41 o
 -10   0  -2   7842.50  10987.50    356.80     41 o
 -10   1   5   1236.10   3178.50    255.50     41 o
 -10   2  12    261.34    234.20    166.00     41 <
  -9  -2 -13   1949.30   1167.60    188.10     41 o
  -9  -1  -8   2534.90   4443.70    271.60     41 o
  -9   1   5   5319.60   3817.90    269.10     41 o
  -9   2  12    217.83    519.00    174.20     41 <
  -9   2  13   3453.90   1148.40    176.00     41 o
  -8  -2 -13    321.73    724.10    189.50     41 o
  -8  -1  -7   1205.60   2240.60    239.20     41 o
  -8   0  -1  26990.00  34806.50    562.40     41 o
  -8   1   5  36762.00  11834.80    375.20     41 o
  -8   2  12     90.50    183.40    171.30     41 <
  -8   2  13    749.58   2240.10    201.90     41 o
  -7  -2 -13   1567.80   1257.20    203.00     41 o
  -7  -1  -7   5203.40  10407.30    351.30     41 o
  -7   0  -1   2008.50   6972.00    335.40     41 o
  -7   1   5   2003.10   3379.30    289.10     41 o
  -7   2  12  10103.00   2632.00    225.80     41 o
  -7   2  13   1072.90   1428.40    193.40     41 o
  -6  -2 -13    303.42    963.80    197.80     41 o
  -6  -1  -7   2089.00   1912.60    255.00     41 o
  -6   0  -1  14406.00   6627.50    349.40     41 o
  -6   1   5   4547.20   5323.70    338.50     41 o
  -6   2  12   2529.60   1651.40    215.60     41 o
  -6   2  13    139.61    938.30    184.90     41 o
  -5  -2 -13   1131.90   2572.00    230.20     41 o
  -5  -1  -7   4101.70   9192.40    356.50     41 o
  -5   0  -1  31485.00  17714.90    463.90     41 o
  -5   2  13    382.06   1689.90    210.40     41 o
  -4  -2 -13   2611.30   3584.90    261.10     41 o
  -4  -1  -7   6458.00  13282.00    411.20     41 o
  -4   0  -1  48904.00  62818.70    728.80     41 o
  -4   1   6  10122.00  23227.50    503.10     41 o
  -4   2  13    109.10    782.80    196.80     41 o
  -3  -2 -13   6200.20  11942.20    363.00     41 o
  -3  -1  -7  21804.00  44667.40    639.80     41 o
  -3   1   6   1065.60   3050.20    327.30     41 o
  -3   2  13   1527.50   8831.60    321.70     41 o
  -2  -2 -12   1042.30   2477.90    247.40     41 o
  -2   1   6  11546.00  25143.70    525.30     41 o
  -2   2  13   2467.70   3004.30    252.10     41 o
  -2   2  14    820.67   1214.80    208.40     41 o
  -1  -3 -17   1354.70    692.20    175.90     41 o
  -1  -2 -12   1170.70   9506.30    348.50     41 o
  -1   2  13   1198.90   4379.90    259.90     41 o
  -1   2  14   3046.70   1334.30    196.00     41 o
   0  -2 -12   1127.50   4535.40    283.80     41 o
   0  -1  -6  89203.00 153378.00   1134.40     41 o
   0   2  14  12916.00   4808.90    260.90     41 o
   1  -3 -17    114.47    719.90    168.90     41 o
   1  -2 -12   3548.70   9440.50    343.40     41 o
   1  -1  -6  67738.00 131799.00   1046.00     41 o
   1   1   7   3590.10   6175.20    363.90     41 o
   1   2  14    796.87   1233.90    199.80     41 o
   1   2  15   1251.60    381.80    168.60     41 <
   2  -2 -11   2622.50  14902.20    396.90     41 o
   2   1   7  22121.00  29053.70    547.80     41 o
   2   2  14    202.72    519.20    189.50     41 <
   2   2  15  14467.00   4467.80    251.60     41 o
   3  -2 -11   8587.40  13652.10    391.10     41 o
   3   2  15   3818.70   1349.90    200.50     41 o
   4  -3 -16    136.17    375.90    167.00     41 <
   4  -2 -11  13842.00   6200.00    302.60     41 o
   4  -1  -5  15786.00  17913.00    477.50     41 o
   4   0   1  39608.00  62602.30    751.50     41 o
   4   1   8   2255.30   3205.60    285.80     41 o
   4   2  15   3978.10    668.30    188.30     41 o
   4   2  16   4165.10    938.30    183.40     41 o
   5  -2 -11   4827.40   3774.00    268.20     41 o
   5  -1  -5  11044.00  15597.60    433.40     41 o
   5   1   8  21458.00  18806.90    443.10     41 o
   5   2  15    474.64    528.10    165.90     41 o
   5   2  16   1794.10    478.60    164.70     41 <
   6  -2 -10    728.79   2305.80    241.50     41 o
   6   0   2   9910.80  19588.70    471.60     41 o
   6   1   9   7105.00   1388.50    226.90     41 o
   7  -2 -10    362.38   1142.20    211.90     41 o
   7  -1  -4   2696.10   9091.20    335.50     41 o
   7   0   2   7213.70   6437.90    342.50     41 o
   7   1   9   3513.60   7562.50    294.10     41 o
   8  -2 -10   2337.90   1343.80    210.80     41 o
   8  -1  -4   3699.30   3551.80    266.50     41 o
   8   0   3  10029.00   9953.50    347.10     41 o
   8   1   9   1008.50   3701.80    249.50     41 o
   8   1  10   7771.10   1527.50    208.10     41 o
   9  -2  -9   2826.70   1633.30    209.10     41 o
   9  -1  -3   1018.10   3383.40    263.90     41 o
   9   0   3   2024.00   5407.80    297.80     41 o
   9   1  10   4822.30   1931.10    200.70     41 o
  10  -2  -9    266.98    525.10    186.90     41 <
  10  -1  -3   5054.50   1411.30    221.10     41 o
  10   0   3   1089.10   1094.60    210.30     41 o
  10   0   4   3890.90   6725.90    295.30     41 o
  10   1  10   1423.80   1275.10    180.40     41 o
  10   1  11    565.86    942.30    170.50     41 o
  11  -2  -9    352.18    840.90    176.70     41 o
  11  -2  -8   1214.20   1707.60    192.60     41 o
  11  -1  -3   2778.80    796.20    188.00     41 o
  11  -1  -2  12836.00   2814.90    225.80     41 o
  11   0   4    804.04   1595.90    212.50     41 o
  11   1  11   2168.90    790.40    178.30     41 o
  12  -2  -8    184.97    558.00    163.60     41 o
  12  -1  -2   1626.60   1400.30    191.70     41 o
  12   0   4    607.30   1204.90    190.60     41 o
  12   0   5    349.06   2779.30    211.20     41 o
  13  -1  -2    146.35     31.80    163.00     41 <
  13  -1  -1  12520.00   1836.40    199.20     41 o
  13   0   5    634.33    936.50    175.00     41 o
  14  -1  -1   1887.40    645.60    167.10     41 o
 -12  -4  -7    471.62    961.50    109.60     42 o
 -12  -1  -8    179.98    322.80    104.10     42 o
 -12   2  -9   1344.20    824.60    109.00     42 o
 -11  -3  -7    723.77   1756.30    132.10     42 o
 -11  -2  -7   1138.50   1092.20    125.10     42 o
 -11   1  -8   2694.60   4482.20    171.60     42 o
 -10  -7  -5     39.59    104.50     95.10     42 <
 -10  -4  -6   6627.00   4880.80    177.50     42 o
 -10  -3  -6    764.37   1477.40    138.30     42 o
 -10   0  -7   1774.00   1428.50    138.40     42 o
 -10   4  -8    266.62    574.90    124.90     42 o
  -9  -8  -4     61.72    426.20     98.80     42 o
  -9  -5  -5    462.71    632.80    119.30     42 o
  -9  -1  -6    594.44   1091.30    139.40     42 o
  -9   2  -7   1685.60   1413.80    143.60     42 o
  -9   3  -7   2067.70   4165.60    179.20     42 o
  -9   6  -8    668.29    804.60    113.00     42 o
  -8  -8  -3   1807.30   1496.90    129.60     42 o
  -8  -6  -4    185.45    561.40    120.20     42 o
  -8  -2  -5   6124.80   6487.40    206.10     42 o
  -8   1  -6   5868.80   6378.60    207.40     42 o
  -8   5  -7   1403.50   2471.90    149.80     42 o
  -8   6  -7   1087.40   1672.10    138.30     42 o
  -7  -9  -2    468.27    922.90    117.30     42 o
  -7  -7  -3    432.68   1110.10    120.30     42 o
  -7  -3  -4   1753.40   2705.20    168.00     42 o
  -7   0  -5  13274.00  16415.40    295.50     42 o
  -7   4  -6    999.21   2586.20    161.40     42 o
  -7   8  -7   1574.60   2168.80    136.50     42 o
  -6  -7  -2   4531.10   3408.10    169.00     42 o
  -6  -4  -3    865.17   2567.30    166.20     42 o
  -6  -1  -4   7679.40  11072.90    258.90     42 o
  -6   3  -5  11488.00  20909.30    326.80     42 o
  -6   7  -6   1685.00   2602.80    150.10     42 o
  -5  -8  -1    961.80    514.90    119.10     42 o
  -5  -5  -2  10858.00  16349.10    289.40     42 o
  -5  -2  -3   9283.40  12092.00    270.40     42 o
  -5   6  -5   1258.80   1680.00    156.40     42 o
  -4  -6  -1   6935.80   8280.90    230.50     42 o
  -4  -3  -2   5913.30   9531.00    258.60     42 o
  -4   4  -4   6811.60   8237.80    242.00     42 o
  -4   9  -5    396.41   1519.30    127.70     42 o
  -4  10  -5    128.28    348.80     99.90     42 o
  -3 -10   1    404.52    124.00    105.90     42 <
  -3  -7   0    569.78   1951.90    156.50     42 o
  -3  -4  -1   2759.70   8632.00    242.40     42 o
  -3   3  -3  51880.00  47264.60    470.30     42 o
  -3   7  -4   2495.60   2669.30    169.20     42 o
  -3   8  -4   2200.20   2725.10    161.00     42 o
  -2  -8   1   3475.20   4973.70    184.10     42 o
  -2   2  -2  84092.00  65818.20    552.20     42 o
  -2   6  -3   7695.60  11485.90    259.50     42 o
  -1  -9   2   2242.70   2272.30    149.10     42 o
  -1  -6   1    776.10   3704.50    184.70     42 o
  -1   1  -1 208710.00 110151.00    723.50     42 o
  -1   5  -2  26296.00  33736.60    403.90     42 o
  -1   9  -3    769.13    637.40    123.00     42 o
  -1  10  -3    295.25    722.40    112.80     42 o
   0   8  -2    494.58   1339.40    142.10     42 o
   0   9  -2   3713.10   5086.50    180.70     42 o
   1 -10   4   1459.90   1036.10    115.00     42 o
   1  -7   3   1158.80   1316.10    142.80     42 o
   1  -4   2   2164.60   3909.50    213.30     42 o
   1  -1   1 212020.00 113422.00    728.40     42 o
   1   3   0  79398.00  62286.60    544.50     42 o
   1   7  -1   1814.30   3820.20    186.20     42 o
   2  -8   4    629.54    655.10    122.50     42 o
   2  -5   3  16524.00  20757.70    324.90     42 o
   2   6   0   5121.80   7250.30    228.20     42 o
   2  10  -1    913.94    665.20    115.80     42 o
   3  -9   5    656.33    512.10    114.50     42 o
   3  -6   4   5328.50   5245.40    194.20     42 o
   3   1   2  43268.00  31761.20    413.00     42 o
   3   5   1  13828.00  20707.00    327.70     42 o
   3   9   0    708.25    759.40    130.10     42 o
   4  -9   6    497.83    359.70    102.50     42 o
   4  -6   5    910.76   1151.90    142.70     42 o
   4   0   3  34031.00  19356.50    334.50     42 o
   4   4   2   2087.80   5106.60    228.40     42 o
   4   8   1   1153.90   1257.20    140.10     42 o
   4   9   1    750.10    805.30    122.00     42 o
   5  -7   6   1839.40   2352.20    144.30     42 o
   5  -4   5    865.20   1410.60    160.80     42 o
   5  -1   4  16414.00  20963.80    331.40     42 o
   5   3   3  13153.00  19746.40    326.00     42 o
   5   7   2    710.37   1374.40    146.60     42 o
   6  -8   7    285.46    235.10    100.10     42 <
   6  -5   6   6032.50   3440.10    177.20     42 o
   6   2   4   2417.30   4397.20    197.70     42 o
   6   6   3   4937.00   8845.40    225.20     42 o
   7  -8   8    224.92    217.00     96.10     42 <
   7  -5   7   4506.40   4622.70    180.50     42 o
   7  -2   6   1005.30   1280.20    150.20     42 o
   7   1   5   2478.90   3961.30    184.40     42 o
   7   5   4    511.42   1083.60    146.50     42 o
   7   9   3     26.30    113.60     98.10     42 <
   8  -6   8    256.27    873.00    115.00     42 o
   8  -3   7    524.65    609.00    129.40     42 o
   8   0   6   3006.80   4285.60    185.50     42 o
   8   4   5   2721.40   2482.70    160.20     42 o
   8   8   4     33.92    245.40    101.60     42 <
   9  -6   9    347.91    517.80    108.10     42 o
   9  -4   8    577.54    582.80    116.80     42 o
   9   0   7    661.28   1498.30    141.40     42 o
   9   3   6    995.22   1915.20    142.00     42 o
   9   4   6   3546.10   2041.00    145.50     42 o
   9   7   5    288.62    434.60    104.50     42 o
  10  -4   9    573.24    295.10    111.90     42 <
  10  -1   8    466.83    555.50    117.10     42 o
  10   2   7    979.93   1188.30    130.80     42 o
  10   3   7   1935.90   1895.00    137.60     42 o
  10   6   6   1021.60    945.90    109.50     42 o
  11  -2   9    207.54    458.00    109.40     42 o
  11  -1   9    501.46    929.00    112.90     42 o
  11   2   8    308.06   2088.10    138.40     42 o
  11   5   7    161.96     58.20     99.50     42 <
  12   1   9    451.95    547.00    107.70     42 o
  12   2   9    563.98    452.20    103.50     42 o
 -14  -2   1   3955.60   1382.60    252.60     43 o
 -13  -3  -3   1029.70    152.80    234.30     43 <
 -13  -1   4   3175.80   1153.40    243.70     43 o
 -12  -3  -4   2469.80   2005.20    289.70     43 o
 -12  -2   0   3194.80   2027.60    285.80     43 o
 -12  -1   4   2529.20   3258.80    300.50     43 o
 -12   0   8    574.93   2077.90    268.60     43 o
 -11  -4  -8    504.68    536.10    248.60     43 <
 -11  -3  -5    810.02    962.70    276.40     43 o
 -11  -2  -1  11200.00   3212.10    319.50     43 o
 -11  -1   3   3388.10   1322.20    287.00     43 o
 -11   0   7    261.07   1060.10    261.40     43 o
 -11   1  11   4055.90    990.80    244.50     43 o
 -10  -4  -9   1666.50    683.80    254.60     43 <
 -10  -3  -5   2099.50    751.80    293.00     43 <
 -10  -1   2   8815.70   7839.90    381.30     43 o
 -10   0   6  10459.00  16097.40    505.10     43 o
 -10   1  11    355.33   1173.20    275.10     43 o
  -9  -4 -10   5167.70   2122.80    288.50     43 o
  -9  -3  -6    956.02   2261.60    299.00     43 o
  -9  -2  -2   2220.80   3439.40    334.60     43 o
  -9   0   6  12305.00   8247.10    402.50     43 o
  -9   1  10    495.82   -106.90    267.50     43 <
  -8  -4 -10    850.28    860.60    274.10     43 o
  -8  -2  -3   2584.20   3570.80    354.30     43 o
  -8  -1   1   9411.50   3679.50    374.90     43 o
  -8   0   5   3203.20   6237.70    425.80     43 o
  -8   1   9   1414.90   4120.40    349.50     43 o
  -8   2  13   4314.70   2555.90    284.10     43 o
  -7  -4 -11   6367.40   2869.10    327.80     43 o
  -7  -3  -7  20989.00  13860.80    486.60     43 o
  -7   2  13    476.93   1865.30    289.50     43 o
  -6  -3  -8   3862.60   2539.10    346.40     43 o
  -6  -2  -4   3053.60   2085.20    373.40     43 o
  -6   1   8   2883.00   2663.70    353.60     43 o
  -6   2  12   2292.00   1113.20    275.10     43 o
  -5  -4 -12   3519.30   4299.10    339.90     43 o
  -5  -1  -1   5642.70  11382.40    518.50     43 o
  -5   0   3  12735.00  15477.00    563.30     43 o
  -5   1   7  17394.00   7079.50    430.90     43 o
  -5   2  11   5115.10   2961.70    334.10     43 o
  -4  -3  -9   1701.50   5831.40    423.10     43 o
  -4   2  11   4951.50   3583.60    352.40     43 o
  -4   3  15    300.20   1241.70    263.90     43 o
  -3  -4 -13   1626.10   3345.30    338.00     43 o
  -3  -2  -6   1921.20   6426.80    478.10     43 o
  -3   1   6  14613.00  14084.20    574.80     43 o
  -3   2  10   5036.60  17292.90    550.30     43 o
  -3   3  14   1118.10   1026.00    283.60     43 o
  -2  -4 -14   1336.50    527.50    263.10     43 <
  -2  -3 -10  20866.00   8765.40    439.80     43 o
  -2   3  14    645.69   1247.30    280.10     43 o
  -1  -4 -14    968.05   1428.70    273.10     43 o
  -1  -2  -7  11324.00   8716.30    495.40     43 o
  -1   2   9   4629.20   3761.40    415.00     43 o
  -1   3  13   3997.00   2342.80    319.80     43 o
   0   1   4 101400.00 133469.00   1348.50     43 o
   0   2   8  28250.00  50291.70    879.20     43 o
   1  -4 -15    286.66    400.80    249.50     43 <
   1  -3 -12   2695.70   2177.30    322.00     43 o
   1  -2  -8  14913.00   9977.40    493.10     43 o
   1   3  12   1904.10   2121.70    315.50     43 o
   1   4  16    184.12   1028.60    248.00     43 o
   2  -4 -16   1890.90   1199.80    258.00     43 o
   2  -3 -12   3891.70   1826.10    313.50     43 o
   2  -1  -5  33130.00 106903.00   1149.90     43 o
   2   2   7  38355.00  46198.20    833.20     43 o
   2   3  11   2383.60   9136.30    443.00     43 o
   2   4  16    477.21    614.10    239.60     43 <
   3  -4 -16   2467.00    744.70    247.70     43 o
   3  -3 -13  24483.00   8860.10    413.50     43 o
   3  -2  -9   4178.60   7690.30    459.70     43 o
   3   3  11   8244.50   5123.30    385.80     43 o
   3   4  15   1761.70    581.60    252.90     43 <
   4  -3 -13    670.86    882.10    287.30     43 o
   4  -1  -6  18869.00  29923.00    698.70     43 o
   4   0  -2  49352.00  59549.90    959.90     43 o
   4   2   6  11156.00  12172.40    538.30     43 o
   4   3  10   1456.00   2702.30    353.90     43 o
   4   4  14   1477.10   1554.30    275.90     43 o
   5  -3 -14   2121.90   5231.70    355.20     43 o
   5  -2 -10   3261.10   9463.80    451.90     43 o
   5   4  14   1538.40    843.70    261.70     43 o
   6  -3 -14   2296.00   1077.70    260.20     43 o
   6  -1  -7   1619.50   3880.70    412.00     43 o
   6   0  -3  12457.00   7692.50    491.10     43 o
   6   2   5   5525.30   7896.80    446.50     43 o
   6   3   9    887.84   1514.20    326.60     43 o
   6   4  13   1687.00    276.80    258.90     43 <
   7  -2 -11   2411.30   4741.90    368.80     43 o
   7   2   4  21540.00  19385.20    558.80     43 o
   7   4  13    482.70    623.80    256.50     43 <
   8  -1  -8    963.54   1187.80    318.60     43 o
   8   0  -4   2522.00   2660.50    355.90     43 o
   8   2   4   2606.50   2163.90    347.70     43 o
   8   3   8   1134.60   1453.70    335.70     43 o
   8   4  12    904.06    445.80    251.20     43 <
   9  -2 -12    791.25   1322.80    280.20     43 o
   9  -1  -8   5928.00   4797.20    369.20     43 o
   9   2   3  11481.00   8580.60    421.50     43 o
   9   4  12    372.58    292.40    252.90     43 <
  10  -2 -12    375.11   1112.40    268.20     43 o
  10  -1  -9    371.34   1959.60    303.90     43 o
  10   0  -5   1894.50    988.50    314.90     43 o
  10   1  -1    447.10   2559.50    318.50     43 o
  10   2   3   3775.80   1641.90    315.40     43 o
  10   3   7    495.37    605.60    283.40     43 <
  11  -1  -9   1086.60   1456.40    270.50     43 o
  11   0  -5   5947.80   3212.30    328.80     43 o
  12   0  -6  11902.00   1229.40    294.80     43 o
  12   1  -2   1670.40   1514.50    285.20     43 o
  12   2   2    679.46   2719.60    287.80     43 o
  12   3   6   1976.10    995.30    254.90     43 o
  13   0  -6    385.79   1273.80    249.40     43 o
  13   1  -2   2536.10    700.60    278.90     43 <
  13   2   2   1327.20   1407.60    270.20     43 o
  14   1  -3    402.51   1235.10    256.70     43 o
  14   2   1    694.13   1045.50    247.30     43 o
  -9  -3   0   5117.70   6739.40    218.30     45 o
  -9  -1   0   7217.20   8988.20    245.80     45 o
  -8  -4   0  17256.00  15279.30    290.40     45 o
  -8  -2   0   7464.90   9369.20    249.70     45 o
  -8   0   0  19812.00  15353.00    300.30     45 o
  -7  -5   0  23197.00  20084.90    319.20     45 o
  -7  -3   0  23863.00  17658.80    311.10     45 o
  -7  -1   0  12121.00  16747.30    315.90     45 o
  -7   1   0  15592.00  16369.60    309.50     45 o
  -6  -6   0  18485.00  18866.00    311.10     45 o
  -6  -4   0  34094.00  20348.10    332.70     45 o
  -6  -2   0  33321.00  25304.20    370.80     45 o
  -6   0   0  67775.00  70833.80    569.30     45 o
  -6   2   0  50797.00  34352.50    419.10     45 o
  -5  -5   0  16142.00  23240.20    349.00     45 o
  -5  -3   0  24183.00  25523.90    375.80     45 o
  -5   3   0  33759.00  35731.30    426.60     45 o
  -4  -6   0  11626.00  13801.60    284.50     45 o
  -4  -4   0  23096.00  26189.50    372.90     45 o
  -4   2   0  50055.00  47155.20    482.00     45 o
  -3  -5   0  14559.00  15358.50    304.60     45 o
  -3  -3   0  10116.00  17474.30    335.00     45 o
  -3  -1   0  48936.00  50770.90    508.60     45 o
  -3   1   0  35450.00  38816.70    457.30     45 o
  -3   3   0  17647.00  22237.70    368.00     45 o
  -2  -6   0   5807.10  12543.20    278.60     45 o
  -2  -4   0  34704.00  27380.90    389.50     45 o
  -2  -2   0  42127.00  48035.50    502.10     45 o
  -2   2   0  54102.00  43433.30    482.80     45 o
  -1  -5   0  29836.00  38358.50    438.90     45 o
  -1  -3   0  36465.00  50552.10    505.90     45 o
  -1   3   0  59820.00  47013.50    500.70     45 o
   0  -6   0  10403.00  15984.00    311.70     45 o
   0  -4   0  89217.00  92116.60    658.80     45 o
   1  -5   0  28522.00  36702.00    427.20     45 o
   1  -3   0  46475.00  44034.50    482.80     45 o
   2  -4   0  37673.00  35226.70    426.10     45 o
   2  -2   0  54899.00  62046.50    550.90     45 o
   3  -3   0  18061.00  23286.20    366.00     45 o
   3  -1   0  50604.00  45548.80    485.50     45 o
 -13  -1  -7   1454.10   1291.70    118.40     46 o
 -12  -4  -7    110.78    306.80     96.90     46 o
 -12  -3  -7   1857.80   1276.80    117.40     46 o
 -12   1  -6    331.62    116.50    105.80     46 <
 -12   5  -5    472.18    543.90    105.50     46 o
 -11  -5  -7    147.63    601.90     98.00     46 o
 -11  -1  -6   2053.70   2791.10    147.20     46 o
 -11   3  -5    696.09   1003.60    115.60     46 o
 -11   6  -4    565.60    673.80    104.70     46 o
 -10  -3  -6   4662.50   3830.70    158.20     46 o
 -10   1  -5   1923.40   2212.70    142.80     46 o
 -10   5  -4   5630.10   6029.40    195.10     46 o
  -9  -6  -6    428.69    558.80    109.90     46 o
  -9  -5  -6    649.90    603.20    117.20     46 o
  -9  -1  -5   1567.50   1606.50    144.80     46 o
  -9   3  -4   1779.40   1392.20    129.00     46 o
  -9   6  -3   1730.80   1270.50    125.60     46 o
  -9   7  -3   1217.10   1116.00    116.10     46 o
  -8  -8  -6    119.58    418.90     97.30     46 o
  -8  -3  -5  11897.00  12223.10    250.40     46 o
  -8   1  -4   3025.10   4161.90    193.10     46 o
  -8   5  -3   8232.10   6580.00    201.00     46 o
  -8   8  -2     94.69    104.90     97.40     46 <
  -7  -6  -5   4554.90   4273.30    173.00     46 o
  -7  -5  -5   3719.90   3257.70    160.80     46 o
  -7  -1  -4    886.56   1411.80    155.20     46 o
  -7   3  -3   2395.60   2471.10    168.60     46 o
  -7   6  -2    758.85    867.20    126.00     46 o
  -7   9  -1    688.92    912.30    113.40     46 o
  -6  -9  -5    617.27    623.70    100.40     46 o
  -6  -8  -5    717.92    464.50    107.90     46 o
  -6  -3  -4  15484.00  14734.00    277.90     46 o
  -6   1  -3   8062.70  11669.20    253.60     46 o
  -6   5  -2  13514.00  12595.80    272.70     46 o
  -6   8  -1   1150.10    506.10    110.70     46 o
  -5  -6  -4  10434.00   9926.30    236.60     46 o
  -5  -1  -3  31546.00  44726.50    434.60     46 o
  -5   3  -2  40581.00  32559.60    381.70     46 o
  -5   6  -1   1898.10   1367.30    141.50     46 o
  -5   9   0   2409.60   1295.60    129.70     46 o
  -4  -9  -4   2582.60   2280.70    139.20     46 o
  -4  -8  -4    212.52    239.90    112.20     46 <
  -4   8   0   1485.00   1407.90    139.70     46 o
  -3  -6  -3  22132.00  18785.20    307.60     46 o
  -3   9   1   2080.10   2154.60    144.50     46 o
  -2 -10  -3    231.46    823.00    105.80     46 o
  -2  -9  -3   2926.60   2176.20    141.90     46 o
  -2  -4  -2   7476.10  11335.40    262.50     46 o
  -2   4   0  63949.00  52350.50    478.40     46 o
  -2  10   2     87.33     56.80    100.10     46 <
  -1  -7  -2   3786.60   5602.70    194.10     46 o
  -1  -6  -2   7175.40   6917.10    208.90     46 o
  -1  -2  -1  99595.00  92384.00    629.60     46 o
  -1   6   1   4398.00   5020.90    189.90     46 o
  -1   9   2   5592.80   3244.00    161.20     46 o
   0 -10  -2    204.92    469.80    104.20     46 o
   0  -9  -2   4814.90   4944.80    178.50     46 o
   0   7   2   2789.70   4622.90    181.10     46 o
   1  -7  -1    799.16   1172.60    140.70     46 o
   1   5   2  51556.00  48346.20    471.50     46 o
   1   9   3    423.74    848.70    118.50     46 o
   2 -10  -1   2440.70   1565.70    124.10     46 o
   2   7   3   5439.70   5564.10    196.60     46 o
   2  10   4    243.59    689.00    103.40     46 o
   3  -3   1  88615.00  69444.30    539.20     46 o
   3   1   2   6956.50   7939.00    259.80     46 o
   3   5   3   4697.80   7674.00    220.10     46 o
   3   8   4    271.06    922.80    121.50     46 o
   4 -10   0   1063.00   1483.30    120.90     46 o
   4  -6   1  15855.00  14463.10    266.10     46 o
   4  -1   2  10071.00  13590.80    293.70     46 o
   4   3   3  16603.00  16886.80    299.60     46 o
   4   6   4    497.91   1102.40    142.00     46 o
   4   9   5   3112.90   6811.60    189.80     46 o
   5  -9   1    314.93    668.10    103.30     46 o
   5  -8   1    258.37    443.40    117.40     46 o
   5  -4   2  19501.00  20153.20    314.60     46 o
   5   4   4  51603.00  50593.00    475.70     46 o
   5   8   5    785.52   1049.40    119.30     46 o
   6  -7   2   2231.70   2178.10    148.90     46 o
   6  -6   2   1269.40   1815.60    152.40     46 o
   6  -2   3  26702.00  25769.10    345.10     46 o
   6   2   4   3049.00   3318.10    188.60     46 o
   6   6   5   2843.40   5611.80    182.00     46 o
   6   9   6    770.35    977.40    116.20     46 o
   7  -9   2   1002.10    741.20    106.20     46 o
   7  -5   3   8714.10   7824.50    218.50     46 o
   7  -4   3  12596.00   9563.50    232.50     46 o
   7   0   4  33849.00  31201.50    385.60     46 o
   7   4   5  10457.00   9607.30    226.60     46 o
   7   7   6    131.34    315.80    111.10     46 <
   8  -8   3   1890.30   2496.50    139.40     46 o
   8  -7   3   3435.40   2004.40    147.90     46 o
   8  -3   4   1896.70   2815.10    161.80     46 o
   8   1   5  15698.00  20395.10    316.90     46 o
   8   5   6   2446.00   3048.80    157.90     46 o
   9  -6   4   1719.30   2779.60    145.20     46 o
   9  -5   4    745.28    862.50    131.50     46 o
   9  -1   5   5502.60   4942.80    191.90     46 o
   9   3   6   2057.30   1600.30    135.60     46 o
   9   6   7   1479.40   1540.20    128.90     46 o
  10  -4   5   4290.70   4584.20    166.40     46 o
  10  -3   5   4877.50   5445.10    186.20     46 o
  10   0   6   7955.10   6487.80    212.40     46 o
  10   1   6   3370.20   5763.10    191.50     46 o
  10   4   7   1694.30   3213.60    153.90     46 o
  11  -6   5    392.62    705.20    116.60     46 o
  11  -2   6   4637.00   4012.60    159.80     46 o
  11   2   7   2383.90   4716.20    174.90     46 o
  12  -4   6    962.26    590.70    114.20     46 o
  12  -1   7   3547.80   2357.60    142.70     46 o
  12   0   7    789.83   1733.00    132.50     46 o
  12   3   8    665.49   1279.60    116.10     46 o
 -13  -2   6    309.59    289.10     74.30     47 o
 -13  -1   6    185.84    146.40     73.70     47 <
 -13   0   6    592.73    317.10     74.90     47 o
 -13   1   6   1531.70    496.30     85.10     47 o
 -12   3   6    292.18    199.60     78.00     47 <
 -12   4   6    363.33    300.30     76.20     47 o
 -11  -6   5    247.46    260.80     77.40     47 o
 -11  -5   5    221.76    433.80     81.40     47 o
 -11  -4   5    342.13    300.60     78.20     47 o
 -11  -3   5    959.23    711.00     85.90     47 o
 -11  -2   5   1269.80    549.10     88.80     47 o
 -11  -1   5    914.17    973.00     92.70     47 o
 -11   0   5    845.61    691.60     88.10     47 o
 -10   3   5    673.15    942.30     98.00     47 o
 -10   4   5   1333.20    708.70     94.60     47 o
 -10   5   5    874.55    543.20     89.60     47 o
 -10   6   5     87.60     68.30     73.80     47 <
  -9  -8   4   1054.40    599.80     79.60     47 o
  -9  -7   4    637.58    455.10     80.70     47 o
  -9  -6   4    947.66    728.60     92.90     47 o
  -9  -5   4   1558.30   1273.60    101.70     47 o
  -9  -4   4   1046.00    974.30    103.30     47 o
  -9  -3   4   1492.10   1619.60    114.50     47 o
  -9  -2   4   3441.30   2762.30    133.50     47 o
  -9  -1   4   3824.60   3188.40    140.50     47 o
  -9   0   4   2128.00   3335.30    141.80     47 o
  -8   3   4   3647.70   3136.40    144.10     47 o
  -8   4   4   3360.90   2161.90    125.70     47 o
  -8   5   4   1918.20   1445.40    112.20     47 o
  -7  -9   3    944.13    330.80     85.20     47 o
  -7  -8   3   1146.10    897.40    101.80     47 o
  -7  -7   3    752.49    557.80     89.00     47 o
  -7  -6   3   2625.70   3784.00    145.80     47 o
  -7  -5   3   2942.20   1814.60    122.50     47 o
  -7  -4   3   6415.10   7466.30    196.20     47 o
  -7  -3   3   8670.40   8134.80    197.20     47 o
  -7  -2   3  24572.00  29475.00    344.40     47 o
  -7   8   4   1864.80    722.20     88.30     47 o
  -7   9   4   1676.90    897.90     91.50     47 o
  -6   3   3   2403.70   2605.30    151.50     47 o
  -6   4   3  20142.00  19617.20    288.00     47 o
  -6   5   3   1252.50   1593.40    122.20     47 o
  -5 -10   2    783.03   1140.20     94.60     47 o
  -5  -9   2   1510.20   1178.70     96.80     47 o
  -5  -8   2   3543.70   3132.50    135.70     47 o
  -5  -7   2   5419.40   5750.40    173.10     47 o
  -5  -6   2   7014.80   9159.00    211.70     47 o
  -5  -5   2   8916.90  13170.90    243.20     47 o
  -5  -4   2  16841.00  23817.30    318.20     47 o
  -5   7   3   3861.40   3010.40    132.70     47 o
  -5   8   3   1223.50    756.50     94.30     47 o
  -5   9   3    570.87    406.70     84.00     47 o
  -4   3   2  41990.00  37750.50    402.00     47 o
  -3 -10   1    550.71    431.30     82.40     47 o
  -3  -9   1   2155.30   2330.00    119.00     47 o
  -3  -8   1   1119.60   1120.40    102.70     47 o
  -3  -7   1   4317.50   6248.20    180.10     47 o
  -3  -6   1   3593.90   3515.40    157.10     47 o
  -3   7   2   1050.40    652.50     99.70     47 o
  -3   8   2    269.34    283.90     94.80     47 <
  -2   2   1 251320.00 212989.00    914.70     47 o
  -2  10   2    434.75    253.20     76.90     47 o
  -1   6   1   1991.00   1437.10    126.80     47 o
  -1   7   1   3642.70   3279.30    144.10     47 o
   1   5   0  10888.00  13385.70    257.00     47 o
   2 -10  -1   1058.50   1107.10    107.70     47 o
   2  -9  -1   2692.30   2355.00    127.90     47 o
   2  -8  -1   8149.40   8581.10    200.40     47 o
   2  -7  -1  13395.00  10253.90    222.90     47 o
   2  -6  -1  33420.00  32077.50    363.80     47 o
   2  -5  -1  22855.00  22672.90    314.80     47 o
   2  -4  -1  49748.00  63852.10    510.30     47 o
   2  -3  -1 128840.00 129834.00    712.40     47 o
   2  -2  -1 256790.00 218618.00    930.00     47 o
   2   8   0   6033.10   4949.80    163.20     47 o
   2  10   0   2008.00   1182.20    101.50     47 o
   3   3  -1  71115.00  82042.70    573.20     47 o
   3   4  -1  13877.00  15148.40    271.10     47 o
   4 -10  -2   1220.70   1142.20     95.30     47 o
   4  -9  -2   1565.80   1212.50     99.00     47 o
   4  -8  -2   5259.70   3515.30    138.00     47 o
   4  -7  -2   4968.20   3015.40    142.50     47 o
   4  -6  -2  10264.00   9896.30    216.50     47 o
   4  -5  -2  45944.00  36899.70    383.20     47 o
   4   7  -1  11155.00   8205.00    197.60     47 o
   4   8  -1   2912.60   3802.40    151.00     47 o
   4   9  -1    901.10   1117.20     98.80     47 o
   5   1  -2  84461.00  93799.70    607.10     47 o
   5   2  -2  51637.00  62744.10    499.40     47 o
   5  10  -1    941.59    514.30     79.20     47 o
   6   5  -2  14559.00  21563.90    303.00     47 o
   6   6  -2   1858.90   2083.30    137.80     47 o
   6   7  -2   2447.80   1628.50    116.30     47 o
   7  -9  -3    962.12   1071.20     93.00     47 o
   7  -8  -3   2322.10   3090.30    132.20     47 o
   7  -7  -3   2576.60   2114.50    119.30     47 o
   7  -6  -3   5360.30   5897.60    177.30     47 o
   7  -5  -3   1276.60   1479.70    126.80     47 o
   7  -4  -3  18529.00  22225.20    308.10     47 o
   7  -3  -3   4449.10   5940.50    180.00     47 o
   7  -2  -3  36332.00  29483.50    343.80     47 o
   7  -1  -3   6235.30   6098.20    189.30     47 o
   7   0  -3  25044.00  28532.70    344.30     47 o
   7   9  -2   1844.90    766.20     92.40     47 o
   8   3  -3  18798.00  16297.50    268.10     47 o
   8   4  -3   3105.80   3686.30    152.20     47 o
   8   5  -3  16833.00  17288.30    264.20     47 o
   9  -7  -4   1070.10   1183.60     97.60     47 o
   9  -6  -4   3462.20   5628.40    161.10     47 o
   9  -5  -4   1043.00   1771.20    113.20     47 o
   9  -4  -4   1597.10   1095.60    115.70     47 o
   9  -3  -4   1496.40   1487.70    114.60     47 o
   9   7  -3    354.18    547.90     89.00     47 o
   9   8  -3   1426.00    749.50     88.90     47 o
  10   0  -4   1348.30   2419.30    134.80     47 o
  10   1  -4   8438.60   9576.20    213.10     47 o
  10   2  -4   1802.10   1661.40    117.30     47 o
  10   3  -4   4119.10   5186.70    167.10     47 o
  11   5  -4    245.95    475.80     92.50     47 o
  11   6  -4    457.76    644.50     89.10     47 o
  12  -3  -5   1046.00   1257.30    102.80     47 o
  12  -2  -5   2472.60   2544.60    122.10     47 o
  12  -1  -5   1167.60   1401.00    109.60     47 o
  12   0  -5    851.43   1091.20    101.00     47 o
  13   1  -5   1239.20    936.80     95.70     47 o
  13   2  -5   1718.00   2719.00    129.30     47 o
  13   3  -5   1997.50   1303.60    103.70     47 o
 -10  -7   1    370.42    627.00    106.30     48 o
  -9   7   0   2330.10   2762.60    152.90     48 o
  -8  -8   1    917.00   1827.60    136.50     48 o
  -8   4   0  11849.00  13533.40    275.70     48 o
  -8   6   0   4414.80   4636.00    189.10     48 o
  -8   8   0   1052.50   2488.50    145.90     48 o
  -7   3   0  15787.00  17272.00    310.20     48 o
  -7   5   0   9949.80   6940.40    227.40     48 o
  -7   7   0   3281.90   3740.60    176.40     48 o
  -7   9   0   1102.00   1154.10    129.50     48 o
  -6  -9   1    146.38     -5.10    101.50     48 <
  -6   2   0  47271.00  40964.60    449.20     48 o
  -6   4   0  26879.00  19989.90    335.50     48 o
  -6   6   0   7435.50   9919.50    246.30     48 o
  -6   8   0   4251.30   2767.50    161.60     48 o
  -5 -10   1    109.14    -47.70     95.70     48 <
  -5  -9   1    597.99    636.90    118.20     48 o
  -5   3   0  52963.00  43261.10    461.30     48 o
  -5   5   0  12242.00  17963.60    319.70     48 o
  -5   7   0   5443.70   4357.00    192.30     48 o
  -5   9   0   1653.60   1846.50    144.60     48 o
  -4 -10   1    912.87    580.00    116.30     48 o
  -4   2   0  55008.00  59129.60    538.40     48 o
  -4   4   0  44879.00  33201.20    415.20     48 o
  -4   6   0   9065.50   8775.30    249.40     48 o
  -4   8   0   2424.10   3137.70    175.70     48 o
  -4  10   0    879.57    829.20    123.60     48 o
  -3 -10   1     52.51     86.60     97.10     48 <
  -3   1   0  26119.00  29923.00    424.50     48 o
  -3   3   0  15607.00  14630.00    323.70     48 o
  -3   5   0  12346.00  17072.00    320.00     48 o
  -3   7   0   5508.10   7756.90    221.60     48 o
  -3   9   0   2415.60   2443.60    159.90     48 o
  -2 -10   1    876.39   1640.40    135.20     48 o
  -2   8   0   4638.50   4561.90    189.80     48 o
  -2  10   0    707.04   1678.50    136.60     48 o
  -1 -10   1     45.62    324.30     99.60     48 o
  -1   9   0   2029.10   4779.80    191.00     48 o
   0   8   0   5297.90   7000.40    220.20     48 o
   0  10   0   1252.90   2265.50    153.50     48 o
   1 -10   1     48.00    433.00    100.60     48 o
   1   9   0   1176.80   1954.70    155.10     48 o
   2  10   0   1967.10   1635.60    136.50     48 o
   3 -10   1    176.94    202.70     96.40     48 <
   3  -1   0  36415.00  30661.40    426.50     48 o
   3   9   0   1225.10   1094.80    140.00     48 o
   4 -10   1   2389.90    956.70    119.00     48 o
   4   0   0 180510.00 106244.00    711.10     48 o
   4   8   0   1142.30   2028.00    156.90     48 o
   4  10   0   1284.30   2713.70    152.70     48 o
   5 -10   1     98.23     71.10    100.30     48 <
   5  -1   0  65367.00  56209.70    526.00     48 o
   5   1   0  62799.00  56871.90    524.90     48 o
   5   9   0   1178.70   1363.20    141.20     48 o
   6   0   0  61128.00  57002.70    536.20     48 o
   6   2   0  27651.00  26955.40    383.40     48 o
   6   8   0   3375.40   4321.70    183.50     48 o
   7  -1   0  32000.00  29345.00    392.10     48 o
   7   1   0  26275.00  28384.40    385.10     48 o
   7   3   0  19755.00  16017.60    303.90     48 o
   7   5   0   3044.20   5072.10    214.90     48 o
   7   7   0   2555.40   2914.10    162.90     48 o
   7   9   0    744.26   1033.10    122.30     48 o
   8   0   0   7204.20   9583.40    268.00     48 o
   8   2   0   9539.20  10774.10    264.50     48 o
   8   4   0   5409.50   8956.20    242.30     48 o
   8   6   0   2664.90   2357.40    160.10     48 o
   8   8   0   1844.60   1360.50    136.30     48 o
   9  -1   0   9887.00  14979.00    299.80     48 o
   9   1   0   4510.30   8149.40    243.70     48 o
   9   3   0   2395.30   4469.70    199.20     48 o
   9   5   0   4743.80   5582.30    199.90     48 o
   9   7   0   1241.50   2108.50    146.60     48 o
  10   0   0   7809.30  13817.30    278.50     48 o
  10   2   0  11574.00  10314.10    251.50     48 o
  10   4   0   1667.70   2312.30    167.20     48 o
  10   6   0   1344.10   1833.40    146.70     48 o
  11   1   0   5883.60   9565.90    245.90     48 o
  11   3   0   7969.70   6051.80    204.00     48 o
  11   5   0   3841.20   5381.10    190.00     48 o
  12   2   0   1660.90   3568.50    175.40     48 o
  12   4   0   4810.70   6340.00    195.20     48 o
  13   1   0   1608.50   2837.60    158.70     48 o
  13   3   0   1754.10   2195.80    144.90     48 o
  14   2   0    621.63   1511.20    124.80     48 o
 -12  -1  -9   1720.00   1374.10     86.10     49 o
 -12   1  -8    845.34    674.30     77.50     49 o
 -12   4  -7    283.98    294.20     66.40     49 o
 -11  -3  -9    366.30    386.40     63.70     49 o
 -11   0  -8    513.72    644.80     77.50     49 o
 -11   2  -7   1683.50    995.60     86.70     49 o
 -10  -5  -9    847.80    194.00     69.70     49 <
 -10  -2  -8   3904.30   4896.20    136.10     49 o
 -10   3  -6   3877.60   2918.70    115.20     49 o
 -10   5  -5   2392.50   1573.50     94.10     49 o
 -10   7  -4    302.22    836.70     79.40     49 o
  -9  -6  -9   1684.30   1155.10     84.30     49 o
  -9  -4  -8   1984.90   1677.90     96.20     49 o
  -9  -1  -7   2863.10   4968.40    139.30     49 o
  -9   1  -6   6890.40   6908.00    158.60     49 o
  -9   4  -5   1865.40   1779.10    100.30     49 o
  -9   6  -4    810.55    802.50     82.70     49 o
  -9   8  -3    547.07   1111.70     83.00     49 o
  -8  -6  -8    643.27    755.90     79.30     49 o
  -8  -3  -7    528.48    973.50     94.30     49 o
  -8   2  -5   3578.80   4273.80    139.20     49 o
  -8   4  -4    218.88    482.00     79.90     49 o
  -7  -5  -7   3640.70   2923.80    125.40     49 o
  -7  -2  -6   2072.70   1888.70    116.20     49 o
  -7   5  -3   9916.40   8791.30    177.00     49 o
  -7   7  -2    983.38   1367.30     92.10     49 o
  -7   9  -1   1181.70    849.90     81.90     49 o
  -6  -7  -7    985.55    763.20     81.30     49 o
  -6  -4  -6   1101.20   2739.00    121.90     49 o
  -6   1  -4   9564.20  13276.60    219.40     49 o
  -6   8  -1   1214.30   1187.20     87.50     49 o
  -5  -9  -7    154.92    177.20     65.50     49 <
  -5  -6  -6   2812.10   3022.20    123.80     49 o
  -5  -3  -5  17937.00  13647.10    219.60     49 o
  -5   4  -2  20305.00  21276.60    265.70     49 o
  -5   6  -1    929.09    945.20     96.80     49 o
  -5  10   1    135.44    287.80     67.30     49 o
  -4  -8  -6    829.38    668.70     83.20     49 o
  -4  -5  -5   9928.10   7496.10    173.20     49 o
  -4   0  -3   5312.90   7834.80    193.50     49 o
  -4   9   1    485.93    424.90     71.80     49 o
  -3 -10  -6    121.12     98.80     65.50     49 <
  -3  -7  -5   8613.80   9428.10    183.10     49 o
  -3  -2  -3 137870.00 150391.00    672.80     49 o
  -3   3  -1  88530.00  89238.30    512.70     49 o
  -3   5   0   4648.40   4248.20    148.90     49 o
  -3   7   1   4331.20   3745.90    133.00     49 o
  -3   9   2    420.38    594.60     77.30     49 o
  -2 -10  -5    160.04    284.70     67.30     49 o
  -2  -9  -5   1308.40   1145.90     95.30     49 o
  -2  -4  -3  35416.00  35112.20    335.30     49 o
  -2   8   2    444.82    378.30     81.30     49 o
  -2  10   3    100.40     53.40     66.70     49 <
  -1  -9  -4    409.83    667.30     86.40     49 o
  -1  -6  -3   5122.40   5305.90    158.50     49 o
  -1   4   1   8266.90   9416.50    204.00     49 o
  -1   6   2  11308.00   7809.50    174.40     49 o
  -1   8   3   1503.30   1798.60    105.00     49 o
  -1  10   4    849.77   1009.00     87.80     49 o
   0  -5  -2  44674.00  65920.70    446.10     49 o
   0   9   4    581.14   1111.20     84.30     49 o
   1 -10  -3   2121.00   1523.70     88.90     49 o
   1  -7  -2   3447.50   3237.60    133.60     49 o
   1   3   2 130760.00  93640.50    537.50     49 o
   1   5   3   3939.90   3160.00    139.70     49 o
   1   7   4   1501.90   1432.40    103.20     49 o
   1   9   5    717.95    616.20     76.70     49 o
   2 -10  -2    666.24    389.20     74.00     49 o
   2  -9  -2    766.05   1015.80     90.20     49 o
   2  -4   0  87970.00  72609.50    465.60     49 o
   2  10   6    282.87    344.50     68.60     49 o
   3  -9  -1   3194.20   2590.20    113.40     49 o
   3   4   4   7687.30  12405.60    215.80     49 o
   3   6   5  14544.00  15155.50    229.50     49 o
   3   8   6    792.69    757.50     84.10     49 o
   4  -8   0   1830.60   1847.20    106.40     49 o
   4  -5   1  11293.00   9559.40    192.10     49 o
   4   2   4   8836.80   8984.90    196.80     49 o
   5  -7   1   8006.50  10497.20    185.90     49 o
   5  -5   2  41076.00  32558.20    316.50     49 o
   5  -2   3  15447.00  23801.70    279.90     49 o
   5   5   6   8075.90  12428.00    208.30     49 o
   5   7   7    990.94    842.20     87.90     49 o
   6  -7   2   2206.70   1528.40    108.70     49 o
   6  -4   3    791.16   1618.10    118.30     49 o
   6   1   5   4176.40   4861.10    155.30     49 o
   6   3   6   6180.00   9750.20    189.70     49 o
   6   5   7    918.86    566.00     88.60     49 o
   6   7   8    276.37    535.10     79.20     49 o
   7  -9   2    302.32    552.70     76.30     49 o
   7  -6   3   7547.70   5267.90    146.80     49 o
   7  -4   4  27271.00  21726.30    262.10     49 o
   7  -1   5   2753.00   4317.30    147.90     49 o
   7   1   6  28973.00  27320.90    290.30     49 o
   8  -8   3   2312.10   1590.40     91.10     49 o
   8  -6   4    169.78    164.90     77.90     49 <
   8  -3   5  10647.00  14643.50    219.00     49 o
   8  -1   6   1480.60   1751.90    112.70     49 o
   8   4   8    609.06   1352.60     96.40     49 o
   8   6   9   2100.80   2138.60    104.20     49 o
   9  -5   5    809.54    992.20     91.20     49 o
   9  -3   6   1235.80   1076.90     99.00     49 o
   9   0   7   1322.20    903.40     95.70     49 o
   9   2   8    215.22    797.40     87.10     49 o
   9   4   9    273.82    422.50     79.10     49 o
  10  -5   6   2571.10   3587.10    119.60     49 o
  10  -2   7   1284.00   1607.00    104.00     49 o
  10   0   8   2981.70   2560.50    112.70     49 o
  10   2   9   1082.40   1493.80     97.70     49 o
  11  -4   7    222.01    247.90     69.80     49 o
  11  -2   8    275.90    377.60     77.10     49 o
  11   3  10    350.59    353.30     70.70     49 o
  12  -2   9    350.37    940.00     79.20     49 o
  12  -1   9    423.74    371.40     68.50     49 o
 -13  -2   5    290.80    600.70    132.40     50 o
 -13  -1   5    626.36    584.60    132.00     50 o
 -13   3   4    393.42    886.30    128.10     50 o
 -12  -4   5   1491.60    987.00    132.40     50 o
 -12  -3   5   3536.00   6213.50    205.30     50 o
 -12   1   4   4160.60   3916.00    187.40     50 o
 -12   2   4   3227.80   1653.20    153.50     50 o
 -11  -5   5    251.20    177.70    124.20     50 <
 -11  -1   4   1033.70   1517.40    165.80     50 o
 -11   0   4   2060.10   3216.00    183.40     50 o
 -11   4   3    379.39    666.00    138.20     50 o
 -11   5   3    456.54   1626.80    143.00     50 o
 -10  -7   5    374.41    450.30    118.90     50 o
 -10  -6   5    143.16    162.20    120.70     50 <
 -10  -3   4   8776.40  10978.80    266.90     50 o
 -10  -2   4   4066.40   4681.20    208.10     50 o
 -10   2   3    331.38    927.60    153.20     50 o
 -10   3   3   8101.70  13468.00    282.30     50 o
  -9  -4   4    375.12    741.60    147.80     50 o
  -9   0   3   9806.30   8178.70    256.50     50 o
  -9   1   3   2653.50   3442.00    197.70     50 o
  -9   6   2    289.75    416.40    138.30     50 o
  -9   7   2    799.36   1024.90    138.90     50 o
  -8  -6   4    306.12    724.80    145.50     50 o
  -8  -5   4   1694.70   2221.80    169.70     50 o
  -8  -1   3  25571.00  26612.80    399.30     50 o
  -8   4   2   2125.90   1949.90    181.00     50 o
  -7  -7   4    550.56    589.30    138.40     50 o
  -7  -3   3    901.89   2341.50    199.00     50 o
  -7   2   2   8165.40  10172.60    279.30     50 o
  -7   7   1   4529.70   3914.00    189.00     50 o
  -7   8   1    458.98    490.10    133.80     50 o
  -7   9   1    935.94    709.20    128.50     50 o
  -6  -9   4    715.89    463.50    124.60     50 o
  -6  -8   4    959.52   1962.10    153.40     50 o
  -6  -4   3    724.30   1902.60    183.60     50 o
  -6   0   2  12238.00  17299.60    354.40     50 o
  -6   5   1    762.17   1411.30    170.40     50 o
  -6   6   1   3472.70   5011.00    216.20     50 o
  -5  -9   4   1095.40   1574.70    145.90     50 o
  -5  -6   3   1440.30   1955.80    175.10     50 o
  -5   4   1   4133.60   6900.20    243.50     50 o
  -5   9   0   1195.00   1307.90    145.50     50 o
  -4  -7   3    863.63   2176.10    174.10     50 o
  -4  -3   2   8692.70  10958.80    310.50     50 o
  -4   2   1 133190.00 115075.00    768.00     50 o
  -4   8   0   2833.60   1566.10    159.80     50 o
  -3  -9   3    496.90   1317.70    146.50     50 o
  -3  -8   3   4449.20   6332.00    226.30     50 o
  -3   5   0   3296.70   2370.30    206.30     50 o
  -2 -10   3    171.87    476.70    121.70     50 o
  -2  -6   2    258.87    428.40    166.40     50 <
  -2   9  -1    990.60   1013.20    140.20     50 o
  -2  10  -1   1133.80   1250.00    137.10     50 o
  -1  -7   2   3057.30   5364.50    218.70     50 o
  -1  -3   1  37076.00  40851.60    487.70     50 o
  -1   7  -1   2263.30   1684.20    174.70     50 o
  -1   8  -1    264.37    396.20    145.40     50 <
   0  -9   2   5534.20   6284.60    218.60     50 o
   0  -8   2   1492.00   1830.20    170.10     50 o
   1 -10   2    369.78    251.40    124.80     50 <
   1  -6   1   1506.90   1817.90    185.20     50 o
   1   4  -1   7060.30   6992.20    278.90     50 o
   1  10  -2    460.45    332.80    122.30     50 <
   2  -7   1  13240.00  12772.20    287.60     50 o
   2   2  -1 284440.00 178236.00    986.20     50 o
   2   8  -2    188.37    695.90    148.90     50 o
   2   9  -2   2055.40   1768.30    154.90     50 o
   3  -8   1    743.13    763.70    144.60     50 o
   3   6  -2   1639.10   3944.50    209.30     50 o
   4 -10   1   1204.10   1000.70    128.30     50 o
   4  -9   1    242.44    457.00    125.60     50 o
   4  -6   0   7168.40   8715.20    249.50     50 o
   4  -1  -1 101910.00  86239.40    676.60     50 o
   4   4  -2   4453.20   8332.00    285.90     50 o
   4  10  -3     52.73     26.10    117.50     50 <
   5 -10   1    199.24    441.10    119.60     50 o
   5  -7   0   4638.60   6280.20    227.90     50 o
   5  -3  -1   1049.30   2759.10    211.80     50 o
   5   2  -2  52130.00  56497.90    561.00     50 o
   5   8  -3    685.48   1012.50    149.80     50 o
   5   9  -3    318.99    281.30    127.60     50 <
   5  10  -3    549.10    579.00    119.50     50 o
   6  -8   0   4781.00   5056.30    201.90     50 o
   6  -4  -1   1033.10    978.20    170.90     50 o
   6   1  -2  72923.00  66559.20    598.00     50 o
   6   6  -3   2692.90   2692.00    186.20     50 o
   6   7  -3   1761.40   2366.70    177.00     50 o
   7  -9   0    279.45    227.60    121.40     50 <
   7  -5  -1   7083.20   8629.00    243.10     50 o
   7  -1  -2  11016.00  14051.60    308.80     50 o
   7   4  -3  16736.00  19597.20    351.80     50 o
   7   5  -3   7694.20   5579.60    229.40     50 o
   8  -7  -1    813.48    777.70    136.90     50 o
   8  -6  -1   9258.20   7359.90    231.80     50 o
   8  -2  -2   1292.60    991.60    170.40     50 o
   8   3  -3  20128.00  22945.30    368.40     50 o
   9  -8  -1    788.82    392.10    118.60     50 o
   9  -7  -1    854.46   1242.90    136.40     50 o
   9  -3  -2   1442.40   2416.30    178.90     50 o
   9   1  -3   4458.90   4726.70    221.30     50 o
   9   2  -3  23943.00  17752.10    327.30     50 o
   9   7  -4    754.82   1098.00    138.00     50 o
   9   8  -4   1114.10   1064.40    135.50     50 o
  10  -5  -2    798.13   1904.10    158.60     50 o
  10  -4  -2   9426.20   5047.70    209.20     50 o
  10   0  -3   1550.20   3085.30    183.70     50 o
  10   5  -4   8443.60   5988.80    223.30     50 o
  10   6  -4   1366.60   1208.80    152.20     50 o
  11  -6  -2   1260.20   1404.90    141.40     50 o
  11  -5  -2   1981.50   1693.60    150.00     50 o
  11  -2  -3    979.51   1946.80    158.60     50 o
  11  -1  -3    486.55    672.00    140.40     50 o
  11   3  -4    979.38   2255.50    169.40     50 o
  11   4  -4  12972.00   8650.50    243.70     50 o
  11   5  -4   1167.50   1475.70    153.40     50 o
  12  -3  -3   2944.00   1324.70    144.60     50 o
  12  -2  -3   2172.60   1988.20    149.60     50 o
  12   2  -4   1260.30    974.60    143.60     50 o
  12   3  -4   2026.80   1503.80    158.30     50 o
  13  -4  -3   1258.80   1059.70    135.60     50 o
  13  -3  -3    709.18    819.10    128.40     50 o
  13   1  -4    275.06    430.80    124.40     50 o
 -13  -1   6    273.40    551.10     73.60     51 o
 -13   0   7    451.82    689.80     80.10     51 o
 -12  -5   3    692.10    803.80     79.90     51 o
 -12  -3   4   1868.30   1112.10     85.70     51 o
 -12  -2   5   3644.10   2858.70    113.20     51 o
 -12   1   7   1122.20   1511.20     95.20     51 o
 -11  -4   3   1049.10   1321.90     94.00     51 o
 -11  -1   5   1602.60   1834.10    105.80     51 o
 -11   3   8   1679.50   1329.20     88.60     51 o
 -10  -6   1    889.07    635.00     77.80     51 o
 -10  -3   3   1050.40   1333.40    102.80     51 o
 -10   1   6   4542.20   6605.70    155.10     51 o
 -10   4   8    670.25    834.00     80.70     51 o
 -10   5   9    431.19    387.30     67.70     51 o
  -9  -7   0    346.48    607.00     82.30     51 o
  -9  -5   1   3569.00   3193.10    119.50     51 o
  -9  -4   2   4378.70   3513.40    124.00     51 o
  -9  -1   4   6318.60   6197.30    153.90     51 o
  -9   2   6   2109.00   2672.60    118.80     51 o
  -9   3   7   4813.50   3569.40    124.70     51 o
  -9   6   9    167.00     88.90     68.10     51 <
  -8  -6   0    576.70    344.20     87.80     51 o
  -8  -3   2   2001.70   1568.30    111.20     51 o
  -8   0   4   3299.10   4008.00    140.20     51 o
  -8   4   7   2035.60   3228.20    125.10     51 o
  -8   5   8   5615.40   4668.60    131.30     51 o
  -7  -8  -2    249.63    330.50     75.30     51 o
  -7  -5   0   2920.50   2412.50    117.60     51 o
  -7   2   5  17071.00  16226.40    232.20     51 o
  -7   6   8    290.28    526.60     79.20     51 o
  -7   7   9   1539.40   1586.10     91.70     51 o
  -6  -9  -3    773.75    148.60     73.20     51 <
  -6  -6  -1    790.10   1668.80    109.90     51 o
  -6  -3   1   5702.00   7679.80    178.00     51 o
  -6   0   3   7481.30   8829.40    192.20     51 o
  -6   4   6   5426.50   7517.40    172.90     51 o
  -6   8   9    590.44    485.10     71.20     51 o
  -5  -8  -3    705.94    545.70     81.40     51 o
  -5  -5  -1   2302.80   1591.40    115.30     51 o
  -5   2   4  19136.00  35848.80    337.70     51 o
  -5   6   7    654.47   1416.40    102.30     51 o
  -4  -9  -4   1136.00    727.10     83.20     51 o
  -4  -6  -2   5445.20   4623.90    144.60     51 o
  -4   0   2  31103.00  46241.20    382.40     51 o
  -4   4   5   9061.80  13171.20    213.90     51 o
  -4   8   8   1030.00   1452.50     96.80     51 o
  -3 -10  -5    973.98    626.60     79.10     51 o
  -3  -8  -4    218.92    336.40     78.70     51 o
  -3  -5  -2   2171.70   2626.40    132.40     51 o
  -3   2   3 114800.00  87271.40    521.80     51 o
  -3   6   6   1874.10   2213.40    115.80     51 o
  -2  -9  -5   2156.40   1566.40     98.20     51 o
  -2  -6  -3   5924.70   7748.70    179.50     51 o
  -2   0   1 218220.00 156765.00    717.50     51 o
  -2   4   4   2589.50   3954.60    152.50     51 o
  -2   8   7   1152.10   1763.20    102.10     51 o
  -2   9   8    625.64    568.20     77.80     51 o
  -1 -10  -6    143.50    157.60     71.30     51 <
  -1  -8  -5   1650.90   2356.00    116.70     51 o
  -1  -5  -3    892.17   1479.40    128.10     51 o
  -1   6   5   4753.80   5839.30    156.90     51 o
   0  -9  -6   1800.70   3332.60    122.10     51 o
   0  -6  -4   2532.70   3027.30    134.80     51 o
   0   8   6   1995.10   3160.80    124.00     51 o
   1  -8  -6   2101.80   1638.10    101.10     51 o
   1  -5  -4   6775.00   4238.40    150.40     51 o
   1   6   4   8491.40  11713.00    203.40     51 o
   2  -9  -7    481.58    390.30     75.10     51 o
   2  -6  -5   6019.70  10447.50    195.10     51 o
   2  -3  -3 102260.00  83533.40    502.40     51 o
   2   4   2  12557.00  11181.30    211.20     51 o
   2   8   5   3824.90   5392.90    144.40     51 o
   2   9   6   2040.90   1426.10     93.10     51 o
   3  -7  -6   3912.50   3280.10    125.10     51 o
   3   6   3  16669.00  13617.70    221.70     51 o
   3  10   6    236.25    249.80     69.70     51 o
   4  -9  -8    240.94    188.90     66.70     51 <
   4  -6  -6   1645.30   3759.60    132.80     51 o
   4  -3  -4  34887.00  43398.80    366.40     51 o
   4   4   1  23590.00  21604.10    264.50     51 o
   4   8   4    630.70    690.00     89.90     51 o
   4   9   5   1772.90   1334.00     98.80     51 o
   5  -7  -7    598.34    660.00     83.70     51 o
   5  -4  -5   2147.20   2900.90    132.10     51 o
   5  -1  -3  51547.00  53234.50    405.50     51 o
   5   2  -1  18202.00  23076.50    282.50     51 o
   5   6   2   8903.90   8414.00    180.40     51 o
   6  -8  -8   3212.30   2436.50    107.00     51 o
   6  -6  -7    333.68    239.70     84.10     51 <
   6  -3  -5   7949.70   8491.70    183.00     51 o
   6   4   0  31147.00  28968.50    303.70     51 o
   6   8   3    905.34    543.90     80.10     51 o
   6   9   4   1740.40   2355.40    105.50     51 o
   7  -7  -8     99.33    487.10     75.20     51 o
   7  -4  -6   1391.40   1786.10    109.20     51 o
   7  -1  -4   5493.80   4552.90    148.20     51 o
   7   6   1   2373.20   4124.40    135.60     51 o
   7   7   2   1628.60   2387.30    109.70     51 o
   8  -5  -7   1763.00   1536.40     97.20     51 o
   8  -2  -5   8712.60  11406.80    201.30     51 o
   8   1  -3  19025.00  20102.60    259.30     51 o
   9  -6  -8    206.83    523.90     75.90     51 o
   9  -4  -7   1141.30   1289.40     91.10     51 o
   9  -1  -5   2140.10   3039.60    124.80     51 o
   9   3  -2   6113.50   2621.80    123.70     51 o
   9   7   1   2849.70   2177.10    106.20     51 o
  10  -5  -8    311.09    607.30     77.40     51 o
  10  -2  -6   6268.90   3516.20    128.10     51 o
  10   1  -4  18956.00  11634.90    201.50     51 o
  10   5  -1   3548.90   2814.60    114.30     51 o
  11  -3  -7    624.88   1104.00     82.60     51 o
  11   0  -5    318.52    595.00     84.20     51 o
  11   3  -3    671.28   1361.80     96.20     51 o
  11   4  -2    987.16   1779.20    102.30     51 o
  12  -2  -7   3894.90   2261.60    103.60     51 o
  12  -1  -6    557.45    970.30     88.80     51 o
  12   2  -4   2008.40   1497.10     95.60     51 o
  12   5  -2   1487.50   1245.30     88.20     51 o
  13   0  -6    182.72    303.60     66.40     51 o
  13   1  -5    316.54    416.30     76.10     51 o
  13   4  -3   2426.40   2513.20    107.00     51 o
 -13  -2  -5   2842.70   2597.90    110.80     52 o
 -13  -1  -4    645.22    371.80     77.90     52 o
 -13   0  -3    705.85    966.70     94.20     52 o
 -12  -1  -4   1651.90   2344.00    115.80     52 o
 -12   0  -3    897.10    751.40     89.60     52 o
 -12   1  -2   3624.00   1955.70    107.70     52 o
 -12   2  -1    894.39    755.00     89.50     52 o
 -11  -5  -7     99.83    360.40     78.50     52 o
 -11   2  -1   3667.60   1246.00    103.00     52 o
 -11   3   0   5540.30   6742.80    164.90     52 o
 -11   4   1    161.08     96.40     81.30     52 <
 -11   5   2   3918.40   3034.90    120.30     52 o
 -10  -5  -7    230.78    399.60     81.60     52 o
 -10  -4  -6   5267.90   5761.80    155.80     52 o
 -10  -3  -5   2304.40   2143.70    116.10     52 o
 -10   6   3    359.05    620.70     85.60     52 o
  -9  -3  -5   2637.50   2982.80    125.80     52 o
  -9  -2  -4   3531.30   2859.60    127.40     52 o
  -8  -7  -8    810.49   1138.90     90.00     52 o
  -8  -1  -3  32712.00  34164.00    336.60     52 o
  -8   0  -2   2352.60   2818.40    141.60     52 o
  -8   1  -1   3972.80   5087.50    163.90     52 o
  -7  -7  -8    260.85    443.10     79.70     52 o
  -7  -6  -7   1742.00   3582.00    127.80     52 o
  -7   3   1  16112.00  16822.30    248.00     52 o
  -7   4   2    698.53   2117.30    130.60     52 o
  -7   5   3   1335.00   1423.80    109.80     52 o
  -7   6   4   5473.20   3763.90    135.00     52 o
  -7   7   5   2154.40   3203.50    124.00     52 o
  -7   8   6    178.81    538.20     81.00     52 o
  -6  -6  -7    200.28    530.70     93.00     52 o
  -6  -5  -6   5106.40   5860.80    159.00     52 o
  -6  -4  -5   4399.30   3095.80    136.50     52 o
  -6   6   4    593.64    964.70    104.80     52 o
  -6   7   5   3464.70   1472.10    108.00     52 o
  -6   8   6   1701.10    905.10     89.50     52 o
  -5  -3  -4   5680.10   6144.00    173.00     52 o
  -4  -8  -8   1642.60   1400.60     98.30     52 o
  -4  -1  -2  23636.00  26219.00    307.80     52 o
  -4   0  -1 108280.00  92875.80    539.70     52 o
  -3  -7  -7   3588.10   4034.90    140.80     52 o
  -3  -6  -6    180.18    463.70    103.00     52 o
  -3   2   1  53935.00  56756.40    427.60     52 o
  -3   3   2   4436.20   2986.00    162.60     52 o
  -3   4   3  60685.00  59205.80    439.90     52 o
  -3   5   4    693.42    832.90    122.70     52 o
  -3   6   5  32509.00  37269.80    346.20     52 o
  -3   7   6    856.39    479.80     98.20     52 o
  -3   8   7   2642.90   2119.80    118.20     52 o
  -3   9   8    340.31    321.10     76.70     52 o
  -2  -5  -5  13849.00  21952.00    272.80     52 o
  -2   7   6   1580.00   1422.80    111.80     52 o
  -2   8   7  10979.00  14167.10    218.80     52 o
  -2   9   8    182.46    388.90     77.40     52 o
  -1  -9  -8    165.15    433.20     80.20     52 o
  -1  -3  -3   6214.80  11252.70    234.90     52 o
   0  -7  -6  11648.00   8647.70    184.90     52 o
   1  -7  -6   7698.60   4015.70    143.60     52 o
   1  -6  -5   5417.80   6330.20    166.70     52 o
   1   4   4  81859.00  99886.80    567.40     52 o
   1   5   5    841.31   1610.30    132.60     52 o
   1   6   6   2967.30   2969.10    136.50     52 o
   1   7   7   1015.00   1190.90    103.40     52 o
   1   8   8    375.51    517.90     89.20     52 o
   1   9   9    233.56    399.90     79.00     52 o
   2  -5  -4   7288.50   8967.10    196.20     52 o
   2  -4  -3  27710.00  25587.40    303.20     52 o
   3  -9  -7   1372.50   1024.10     90.70     52 o
   3  -8  -6    783.01    618.90     87.90     52 o
   3  -2  -1  58634.00  47254.30    400.10     52 o
   4  -8  -6   1427.00   1074.10     95.10     52 o
   4  -7  -5    352.52    648.20     96.90     52 o
   4   2   3  61574.00  69889.60    471.20     52 o
   4   3   4  32471.00  41678.90    373.20     52 o
   4   4   5   1837.90   2602.90    137.20     52 o
   4   5   6  11858.00  11723.70    210.70     52 o
   4   6   7   3314.80   4387.70    144.10     52 o
   4   7   8   1407.30   1217.40     98.90     52 o
   4   8   9    916.56    914.00     89.40     52 o
   5  -6  -4  17229.00  14332.20    229.30     52 o
   5  -5  -3   4036.00   3575.50    141.60     52 o
   5   7   8   3143.10   3246.60    126.00     52 o
   5   8   9    102.62    143.10     72.10     52 <
   6  -9  -6   1976.10    924.00     89.70     52 o
   6  -3  -1   5887.00   7389.70    185.60     52 o
   6  -2   0  39085.00  44329.60    377.50     52 o
   7  -8  -5   1369.00    538.60     86.70     52 o
   7  -7  -4    524.75   1137.10     91.60     52 o
   7   0   2   7506.90   8061.30    187.80     52 o
   7   1   3    852.69   2305.10    132.60     52 o
   7   2   4   8989.60  10811.60    204.20     52 o
   7   3   5   3422.00   2846.50    134.10     52 o
   7   4   6    570.98    905.40    106.30     52 o
   7   5   7   8015.60   6275.90    165.10     52 o
   7   6   8    350.87    780.90     96.80     52 o
   7   7   9   2042.70   2974.50    117.80     52 o
   8  -6  -3   2278.10   2392.10    113.50     52 o
   8  -5  -2   6089.90   5174.00    153.20     52 o
   8   5   7    665.05    684.90     93.30     52 o
   8   6   8   2126.50   1131.90     95.70     52 o
   8   7   9    633.12    289.30     77.60     52 o
   9  -4  -1   1230.40   1466.60    109.40     52 o
   9  -3   0   6522.80   5237.50    155.20     52 o
   9  -2   1   3269.90   7482.00    175.60     52 o
  10  -7  -3    503.64    433.50     79.70     52 o
  10  -1   2   2900.10   2567.20    121.80     52 o
  10   0   3   1118.90   1114.80    101.30     52 o
  10   1   4  15968.00  10841.80    203.60     52 o
  10   2   5    915.61    325.50     85.30     52 o
  10   3   6   2456.30   1201.20     98.70     52 o
  10   4   7   1826.30   1656.30    104.90     52 o
  10   5   8   1307.00    901.30     88.60     52 o
  11  -6  -2    378.45    639.80     83.00     52 o
  11  -5  -1    106.24    372.60     76.10     52 o
  11   3   6   1378.10   1621.40    103.40     52 o
  11   4   7    201.73    300.70     76.10     52 o
  12  -5  -1   1350.90    711.30     81.00     52 o
  12  -4   0    569.39    765.50     87.20     52 o
  12  -3   1    175.62    329.00     80.60     52 o
  12  -2   2   1764.90   1353.90     99.10     52 o
  13  -1   3     86.20    594.90     82.90     52 o
  13   0   4    921.50    353.30     81.30     52 o
  13   1   5    284.12    135.10     71.00     52 <
  13   2   6    295.22    618.10     79.40     52 o
 -14  -1   1    928.23    684.00     87.70     53 o
 -13  -4   3   1781.30    648.40     93.80     53 o
 -13  -1   1   2228.90   1367.30    112.30     53 o
 -13   4  -2    470.65    421.60     92.90     53 o
 -12  -4   3    559.78    728.90     95.30     53 o
 -12  -1   1    774.29    788.50    100.20     53 o
 -12   2  -1   5123.40   3749.50    142.80     53 o
 -12   4  -2   1167.10   1200.90    107.30     53 o
 -11  -6   4    740.54    351.30     89.80     53 o
 -11  -3   2   1567.90   1499.90    116.40     53 o
 -11  -1   1   2582.90   1395.20    113.80     53 o
 -11   2  -1   2506.40   2390.30    131.50     53 o
 -11   4  -2   3492.20   2763.90    129.90     53 o
 -11   6  -3   1827.40   1912.50    114.30     53 o
 -10  -6   4    230.70    590.90     88.00     53 o
 -10  -3   2   3265.60   3178.50    141.50     53 o
 -10   2  -1   5224.00   6607.60    184.70     53 o
 -10   4  -2   7225.90   6945.30    187.40     53 o
  -9  -6   4    284.02    515.70     98.60     53 o
  -9  -3   2   1887.30   2681.50    138.60     53 o
  -9   2  -1   7983.60   7356.80    188.40     53 o
  -9   7  -4    187.81    301.20     84.10     53 o
  -8  -6   4    324.00    939.90    109.30     53 o
  -8  -3   2   2302.60   3268.00    155.10     53 o
  -8   2  -1  12740.00  17883.90    280.10     53 o
  -8   7  -4    906.91    976.40    101.20     53 o
  -7  -6   4   3296.70   3502.90    146.60     53 o
  -7  -3   2   6582.90   6688.00    191.30     53 o
  -7   2  -1  18751.00  20954.30    299.00     53 o
  -7   7  -4    236.02    496.10     96.00     53 o
  -7   9  -5    437.41    570.10     85.20     53 o
  -6  -9   6   1409.30    941.80     99.50     53 o
  -6  -6   4    865.93   2367.50    135.20     53 o
  -6  -3   2  20478.00  17228.10    283.80     53 o
  -6   0   0  71094.00  86729.50    579.40     53 o
  -6   7  -4   1405.10   2793.60    136.10     53 o
  -6   9  -5   1627.70    928.70     95.10     53 o
  -5  -9   6   2034.10   1454.60    106.30     53 o
  -5  -3   2  51807.00  55115.00    455.70     53 o
  -5   7  -4    389.36    670.50    108.70     53 o
  -5   9  -5    196.36    244.60     84.30     53 <
  -4  -9   6    780.62   1044.70     98.70     53 o
  -4  -8   5    301.05   1167.40    107.70     53 o
  -4   7  -4   6846.60   4886.10    159.80     53 o
  -4   9  -5    741.48    956.40     97.90     53 o
  -3  -9   6    443.01    560.30     98.00     53 o
  -3  -8   5   3880.30   5421.20    165.70     53 o
  -3   7  -4    322.10    348.00    102.60     53 o
  -3   9  -5    379.38    861.80    102.00     53 o
  -2  -9   6    428.42    583.90     95.00     53 o
  -2  -8   5    402.51    682.20    103.60     53 o
  -2   7  -4   1755.80   1558.40    126.90     53 o
  -2   9  -5   3819.20   2520.70    127.00     53 o
  -1  -8   5   1701.90   1780.80    121.40     53 o
  -1   5  -3    823.20   1338.60    144.40     53 o
  -1   7  -4    354.58    519.30    107.40     53 o
  -1   9  -5    118.17    195.90     90.60     53 <
   0   7  -4  11650.00  15222.90    252.00     53 o
   1  -8   5   2495.50   1939.00    123.40     53 o
   1   5  -3    646.40   1072.30    138.00     53 o
   1   7  -4    349.15    720.30    104.20     53 o
   1   9  -5     98.84    294.20     90.90     53 o
   2  -9   6    350.97    567.60     97.50     53 o
   2  -8   5    519.87    541.00    104.40     53 o
   2   7  -4   1513.00   1900.60    127.10     53 o
   2   9  -5   3326.30   2821.20    126.10     53 o
   3  -9   6    313.06    814.10     98.30     53 o
   3  -8   5   4127.40   4309.20    155.10     53 o
   3   7  -4    475.00    840.50    112.20     53 o
   3   9  -5    984.75    924.50     97.30     53 o
   4  -9   6   1521.10   1452.50    109.90     53 o
   4  -8   5    197.67    946.70    102.80     53 o
   4   0   0 246430.00 163111.00    782.50     53 o
   4   7  -4   4290.90   4979.50    164.30     53 o
   4   9  -5   2781.70    707.00     96.40     53 o
   5  -9   6   2446.40    887.00    105.20     53 o
   5  -3   2  49244.00  50594.70    440.80     53 o
   5   7  -4    627.33    954.30    117.40     53 o
   5   9  -5    510.13    263.00     87.60     53 o
   6  -9   6    677.46    852.60     95.90     53 o
   6  -6   4    854.43   1498.80    133.00     53 o
   6  -3   2  21173.00  19522.30    290.00     53 o
   6   7  -4   2039.80   3124.80    139.20     53 o
   6   9  -5   1075.40    822.30     98.00     53 o
   7  -6   4   2668.10   3047.70    149.00     53 o
   7  -3   2   6510.20   7214.30    200.90     53 o
   7   2  -1  18663.00  20878.40    302.30     53 o
   7   7  -4    263.99    703.40     99.10     53 o
   7   9  -5    633.13    497.00     83.00     53 o
   8  -6   4    262.65    798.70    104.80     53 o
   8  -3   2   3122.60   3599.20    158.00     53 o
   8   2  -1  13723.00  16115.70    271.40     53 o
   8   7  -4   1058.30   1341.90    102.00     53 o
   9  -6   4    447.45    718.20    101.20     53 o
   9  -3   2   1930.30   2467.10    140.20     53 o
   9   2  -1   7670.20   7766.00    195.40     53 o
  10  -6   4    311.18    120.60     91.70     53 <
  10  -3   2   3401.80   3044.50    144.20     53 o
  10   2  -1   6196.20   7398.70    191.10     53 o
  10   4  -2   8282.40   7458.60    190.30     53 o
  11  -3   2   1678.60   2079.50    122.10     53 o
  11  -1   1   1949.60   1264.80    120.00     53 o
  11   2  -1   2912.60   3032.30    139.90     53 o
  11   4  -2   3326.90   3138.60    139.60     53 o
  11   6  -3   1697.40   2189.80    119.30     53 o
  12  -4   3    663.87    535.10     96.10     53 o
  12  -1   1    787.30    842.00    103.40     53 o
  12   2  -1   5122.40   4901.90    158.70     53 o
  12   4  -2   1313.40   1328.10    113.30     53 o
  13  -1   1   1566.70   1363.50    117.90     53 o
  13   4  -2    477.75    558.20     97.10     53 o
  14  -1   1    906.90    766.20     91.80     53 o
 -14   0   2    204.30    551.40    110.40     54 o
 -14   1   1    363.42    136.70    108.10     54 <
 -14   2   0    175.71    440.30    114.50     54 o
 -13   3  -1   2966.00   3050.50    156.40     54 o
 -12  -4   5    381.82    453.30    105.20     54 o
 -12  -3   4   2084.50   1626.20    137.00     54 o
 -12   3  -1    424.33    295.00    119.60     54 <
 -12   4  -2   1454.10   1253.00    130.00     54 o
 -11  -5   6    368.18    917.00    116.70     54 o
 -11  -4   5    833.04   1153.00    129.30     54 o
 -11  -3   4    625.92   1609.80    142.00     54 o
 -11  -2   3   1407.70   1599.20    146.90     54 o
 -11   4  -2   3002.90   2911.10    161.70     54 o
 -11   5  -3    951.99    548.40    116.60     54 o
 -10  -3   4   4716.10   6084.00    197.30     54 o
 -10  -2   3   2274.90   5676.40    198.90     54 o
 -10  -1   2   3200.70   4304.80    187.00     54 o
 -10   5  -3   1542.80   1436.20    134.90     54 o
 -10   6  -4    922.19   1512.80    132.00     54 o
  -9  -1   2   5458.40   3593.20    189.60     54 o
  -9   0   1   3089.00   3625.80    192.60     54 o
  -9   5  -3   2084.60   3044.30    163.50     54 o
  -9   6  -4    790.64    469.90    120.50     54 o
  -8   0   1  26872.00  27769.00    374.60     54 o
  -8   6  -4    386.88    537.90    131.40     54 o
  -8   7  -5    728.99   2361.60    149.90     54 o
  -7  -8   8    885.89    341.80    106.40     54 o
  -7  -7   7   3328.50   2982.30    155.80     54 o
  -7   1   0   8526.00   6933.40    234.10     54 o
  -7   2  -1  21375.00  14503.30    297.20     54 o
  -7   7  -5    922.89    408.10    120.30     54 o
  -7   8  -6    766.44    584.70    112.10     54 o
  -6  -8   8   1193.50   1611.60    132.20     54 o
  -6  -7   7    761.78   1283.00    132.40     54 o
  -6  -6   6   5408.20   4489.80    188.00     54 o
  -6   2  -1  14500.00  15928.50    306.50     54 o
  -6   3  -2  29256.00  22720.40    350.90     54 o
  -6   7  -5    497.12   1230.20    135.10     54 o
  -6   8  -6   1094.00   1196.70    125.30     54 o
  -5  -8   8    727.74   1405.30    132.60     54 o
  -5  -7   7    510.28   1294.50    140.30     54 o
  -5  -6   6   5425.80   7788.40    223.20     54 o
  -5  -5   5   4431.50   2995.10    185.00     54 o
  -5  -4   4  26728.00  22168.90    351.50     54 o
  -5   3  -2  24565.00  24486.70    369.00     54 o
  -5   8  -6    452.79   1034.40    129.10     54 o
  -5   9  -7    349.25    181.40    103.60     54 <
  -4  -5   5  12599.00  15390.60    294.30     54 o
  -4  -4   4   5954.50   7190.50    254.10     54 o
  -4  -3   3  21422.00  20947.50    348.10     54 o
  -4   4  -3  13371.00  10045.80    272.60     54 o
  -4   9  -7    103.96    151.10    111.10     54 <
  -3  -3   3  41032.00  52621.60    506.60     54 o
  -3   4  -3  63001.00  48030.60    490.80     54 o
  -3   5  -4   1993.20   3326.30    188.70     54 o
  -3   9  -7    735.47   1541.50    134.60     54 o
  -2  -2   2  87781.00  72079.00    594.80     54 o
  -2   5  -4   9520.10  11471.00    266.30     54 o
  -2   9  -7    617.40    992.70    125.80     54 o
  -1   5  -4   8754.10   7157.40    241.80     54 o
  -1   6  -5   5263.60   6076.50    216.80     54 o
   1  -9   8    474.91    436.70    113.80     54 o
   1   6  -5   8239.30   9273.20    243.80     54 o
   1   7  -6   2207.10   2470.50    165.60     54 o
   2  -9   8    161.52    591.30    111.00     54 o
   2  -8   7   9730.00   7007.20    204.80     54 o
   2   7  -6   2726.40   3606.40    186.00     54 o
   3  -9   8    622.63    504.40    114.60     54 o
   3  -8   7    795.21    454.30    120.00     54 o
   3  -7   6    732.98    684.10    142.10     54 o
   3  -6   5  11390.00  17457.70    306.30     54 o
   3   2  -2  21454.00  24871.50    389.20     54 o
   3   7  -6   2816.80   2879.70    174.10     54 o
   3   8  -7    456.45    939.00    134.80     54 o
   4  -9   8    305.39    574.30    106.70     54 o
   4  -8   7   1530.90   1476.20    131.60     54 o
   4  -7   6    754.74   3091.10    161.80     54 o
   4  -6   5    801.93   1213.60    161.60     54 o
   4   2  -2  89345.00  81545.00    623.40     54 o
   4   7  -6   2137.70   1516.30    152.90     54 o
   4   8  -7    722.23    609.10    136.60     54 o
   5  -8   7    561.76    572.80    114.40     54 o
   5  -7   6   1460.60   2808.70    155.10     54 o
   5  -6   5   1151.30   2113.10    154.70     54 o
   5  -5   4   2329.60   4930.10    203.60     54 o
   5   3  -3  24739.00  30897.70    416.30     54 o
   5   8  -7   1093.50   1139.80    127.70     54 o
   6  -8   7    770.63    986.30    114.10     54 o
   6  -7   6    807.51   1556.60    143.80     54 o
   6  -6   5   2979.10   2052.30    149.30     54 o
   6  -5   4   2309.60   2428.70    165.80     54 o
   6  -4   3   8012.40   7910.50    236.10     54 o
   6   3  -3   3019.00   3378.30    225.70     54 o
   6   8  -7   1439.50    759.30    130.40     54 o
   7  -6   5   2105.00   2788.20    162.70     54 o
   7  -5   4   1375.10    976.20    143.80     54 o
   7  -4   3   4178.50   7058.90    229.60     54 o
   7  -3   2   9775.80   6238.30    219.20     54 o
   7   3  -3  34419.00  26754.70    377.40     54 o
   7   4  -4  10275.00   9907.20    261.60     54 o
   7   8  -7   1173.30   1723.30    133.40     54 o
   8  -5   4   1858.20   2555.20    164.40     54 o
   8  -4   3   4930.00   2594.90    172.10     54 o
   8  -3   2   2322.10   4269.20    201.80     54 o
   8   4  -4   3570.10   6259.60    213.50     54 o
   9  -4   3   2082.20   3324.00    172.10     54 o
   9  -3   2   1481.90   2465.40    166.40     54 o
   9  -2   1   2636.40   4961.20    200.30     54 o
   9   4  -4   1192.40   2037.20    170.30     54 o
   9   5  -5   1058.60    817.00    147.50     54 o
  10  -4   3    745.86    425.20    130.50     54 o
  10  -3   2   2863.80   2526.40    166.50     54 o
  10  -2   1   1949.20   3616.40    183.70     54 o
  10   4  -4    824.47   1605.60    152.20     54 o
  10   5  -5   1404.40   1475.80    150.60     54 o
  11  -3   2   1843.80   1637.50    144.60     54 o
  11  -2   1   2004.10   2069.40    153.20     54 o
  11  -1   0  12442.00   9961.60    243.50     54 o
  11   4  -4   2114.00   3869.00    176.50     54 o
  11   5  -5    424.69    923.40    120.60     54 o
  12  -3   2   1877.30   1011.50    123.80     54 o
  12  -2   1   1109.40   1410.70    136.50     54 o
  12   4  -4   1134.50    486.50    128.40     54 o
  12   5  -5    447.63    640.30    117.10     54 o
  13  -3   2    361.74    209.00    109.20     54 <
  13  -2   1   1813.70   1673.00    145.70     54 o
  13  -1   0   1637.30   1572.90    136.50     54 o
  13   0  -1   4453.70   4259.60    175.10     54 o
  14  -2   1    510.56    483.20    110.50     54 o
 -14  -2   1    709.12   1424.20    112.60     55 o
 -14   1  -1    470.18    214.40     91.20     55 <
 -13  -4   2   2042.80   1219.40    106.90     55 o
 -13  -2   1   2872.50   1649.10    120.50     55 o
 -13   1  -1   3503.90   2379.70    133.50     55 o
 -13   3  -2    817.73    641.50     96.80     55 o
 -12  -4   2   1951.60   1759.60    124.60     55 o
 -12  -2   1   2295.70   3345.50    146.10     55 o
 -12   1  -1    387.43    122.40     97.60     55 <
 -12   3  -2   1137.50   1036.90    112.10     55 o
 -11  -4   2   1718.60   1781.90    131.00     55 o
 -11  -2   1   4473.20   4242.20    165.60     55 o
 -11   1  -1    795.77   1062.60    120.90     55 o
 -11   3  -2   4198.50   1930.30    131.80     55 o
 -10  -7   4    675.90   1193.40    109.00     55 o
 -10  -4   2   6811.90   6180.10    182.90     55 o
 -10  -2   1   6539.90   6757.30    195.80     55 o
 -10   1  -1   4291.40   3505.00    160.50     55 o
 -10   3  -2   2785.50   1882.80    139.40     55 o
  -9  -7   4    469.73    770.00    109.10     55 o
  -9  -4   2   3087.90   2887.90    154.70     55 o
  -9  -2   1   4665.10   3754.80    168.50     55 o
  -9   1  -1  14853.00  12954.80    256.40     55 o
  -9   3  -2    410.55   1171.60    129.40     55 o
  -8  -7   4   1307.30    682.60    111.30     55 o
  -8  -2   1  19220.00  19791.60    302.40     55 o
  -8   3  -2   5442.40   4509.50    175.30     55 o
  -7  -7   4    172.69    787.50    113.50     55 o
  -7  -2   1  18777.00  18988.20    295.90     55 o
  -7   3  -2   7331.70   4998.20    188.10     55 o
  -6  -7   4   5435.70   6175.70    183.30     55 o
  -6  -2   1  12555.00  12183.40    268.50     55 o
  -6   3  -2  21470.00  20997.30    312.60     55 o
  -6   5  -3   4600.50   2318.90    153.60     55 o
  -5  -8   5   2213.60   4569.30    156.60     55 o
  -5  -2   1  18896.00  22576.60    341.20     55 o
  -5   3  -2  52338.00  39125.90    408.80     55 o
  -5   5  -3   1482.90   1823.90    150.20     55 o
  -4  -8   5    193.29    636.20    112.60     55 o
  -4  -5   3  10184.00  11408.90    240.80     55 o
  -4  -2   1 113460.00 104498.00    647.30     55 o
  -4   3  -2  12303.00  12458.10    265.60     55 o
  -4   5  -3   7386.90   9290.00    225.30     55 o
  -4   7  -4   5119.30   4413.80    175.40     55 o
  -3  -8   5   2949.50   3940.50    159.60     55 o
  -3  -5   3  14186.00  18625.70    296.90     55 o
  -3   5  -3   5477.40   5810.30    201.60     55 o
  -3   7  -4    315.24    677.40    124.90     55 o
  -3   9  -5    264.49    416.00    109.10     55 o
  -2  -8   5   2889.00   5574.60    176.50     55 o
  -2  -5   3  29091.00  30056.70    367.90     55 o
  -2   5  -3  19594.00  22832.30    329.30     55 o
  -2   7  -4   1926.80   2012.40    143.70     55 o
  -2   9  -5   1755.20   2095.80    134.50     55 o
  -1  -8   5    788.59   1665.80    130.30     55 o
  -1  -5   3   1272.30   2166.70    167.80     55 o
  -1   5  -3   1334.50   3006.30    177.90     55 o
  -1   7  -4    438.48   1239.40    135.80     55 o
  -1   9  -5    491.30    361.50    105.60     55 o
   0   7  -4  10179.00  10170.30    231.00     55 o
   1  -8   5    838.71   1006.40    123.80     55 o
   1   7  -4    587.00    797.30    132.60     55 o
   1   9  -5    328.44    302.10    106.90     55 <
   2  -9   6    684.93    692.10    106.90     55 o
   2  -3   2  15919.00  20936.40    325.40     55 o
   2   9  -5   1125.20   1268.00    118.00     55 o
   3  -9   6     73.84    145.00     98.60     55 <
   3  -6   4    827.79   1239.20    137.50     55 o
   3  -3   2   1717.60   3509.20    198.30     55 o
   3   2  -1  44140.00  51969.00    498.90     55 o
   4  -9   6    995.44    746.00     98.30     55 o
   4  -6   4    425.80    866.80    123.50     55 o
   4   4  -2   3349.90   6665.50    229.20     55 o
   5  -9   6    652.03   1203.50    113.00     55 o
   5  -6   4  15971.00  14118.90    259.60     55 o
   5  -1   1   3162.90   3779.20    195.10     55 o
   5   4  -2  23991.00  26013.30    342.30     55 o
   5   6  -3   4925.50   4116.20    175.00     55 o
   5   8  -4   9599.90   7062.90    193.90     55 o
   6  -9   6    836.41    763.50    105.00     55 o
   6  -1   1   8927.50   7294.50    229.20     55 o
   6   4  -2  20555.00  19845.10    301.70     55 o
   6   6  -3   4131.70   3496.60    160.80     55 o
   6   8  -4    239.17    128.90    102.20     55 <
   7  -7   5    820.58    803.10    106.40     55 o
   7  -4   3   8396.50   6324.50    198.90     55 o
   7   1   0   3205.80   5029.40    193.90     55 o
   7   6  -3   1025.80   2170.20    149.60     55 o
   7   8  -4   1844.10   2167.70    131.20     55 o
   8  -7   5   3217.80   2699.70    139.80     55 o
   8  -4   3   2967.20   2553.30    150.20     55 o
   8   8  -4    192.45    613.90    100.10     55 o
   9  -7   5    482.75    405.80     98.00     55 o
   9  -4   3   3826.20   4557.60    174.10     55 o
   9  -2   2    793.94   2055.20    141.30     55 o
   9   1   0   8006.60   7918.20    208.60     55 o
   9   3  -1   2023.40   3771.10    162.30     55 o
   9   8  -4    657.18    893.90    105.60     55 o
  10  -7   5    273.79    124.20     89.90     55 <
  10  -5   4   6616.20   5257.80    169.50     55 o
  10  -2   2   7510.30   6077.30    184.70     55 o
  10   3  -1   1874.30   2593.40    145.10     55 o
  10   5  -2    302.17    543.40    115.50     55 o
  10   7  -3   1515.00   1078.10    115.40     55 o
  11  -5   4     75.42    245.70     96.40     55 <
  11  -2   2    731.77   2038.40    138.00     55 o
  11   0   1    373.93     40.20    110.90     55 <
  11   3  -1   1128.50   1416.30    128.30     55 o
  11   5  -2    125.59    531.40    102.90     55 o
  12  -5   4   2622.70    679.90    101.00     55 o
  12  -3   3   2334.60   1872.60    130.10     55 o
  12   0   1   2435.10   2360.10    140.40     55 o
  12   5  -2    520.95    406.10     99.50     55 o
  13  -3   3    178.97    780.20     95.90     55 o
  13   0   1    252.95    508.80    100.50     55 o
  14  -1   2    133.22    183.10     89.40     55 <
  14   2   0    517.50    479.30     98.50     55 o
 -14  -2   0    522.53    626.80     78.40     56 o
 -14   0   0   8523.90   9883.70    176.80     56 o
 -13  -1   0    887.84   1163.90     90.60     56 o
 -13   1   0    988.44   1066.10     87.70     56 o
 -12   0   0    483.26    868.10     96.20     56 o
 -11   1   0   6802.40   8421.80    177.00     56 o
 -11   6   1    629.20    879.40     83.40     56 o
 -10   0   0   4845.40   4232.30    151.10     56 o
 -10   7   1    982.10    739.60     83.10     56 o
  -9   1   0  35988.00  33991.10    323.20     56 o
  -9   7   1   1542.80   2075.20    105.90     56 o
  -9   8   1     73.99    175.30     70.40     56 <
  -8  -9  -1    125.87     44.20     64.40     56 <
  -8   0   0  11573.00  12644.90    221.90     56 o
  -8   7   1   1614.90   1136.30     93.70     56 o
  -8   8   1   1480.70   1436.60     91.90     56 o
  -7  -9  -1    381.25    755.00     79.00     56 o
  -7   1   0  30648.00  28152.60    302.80     56 o
  -7   7   1   1231.90   3442.20    123.00     56 o
  -7   8   1    273.65    444.80     76.40     56 o
  -6  -9  -1    102.72     32.40     65.50     56 <
  -6   7   1   2420.20   2764.30    117.80     56 o
  -6   8   1   3050.50   1489.80     99.90     56 o
  -5 -10  -1    177.36    143.60     61.20     56 <
  -5  -9  -1    569.40    429.00     74.10     56 o
  -5   7   1   1142.30   1316.70    107.80     56 o
  -5   8   1    366.57    224.70     78.30     56 <
  -4 -10  -1    311.17    383.20     75.60     56 o
  -4  -9  -1    124.60    138.90     77.40     56 <
  -4   7   1   5712.70   5769.10    160.00     56 o
  -4   8   1   4328.00   3653.80    129.80     56 o
  -3 -10  -1     46.56    204.80     63.80     56 o
  -3  -9  -1   2339.40   2678.40    111.90     56 o
  -3   7   1   4488.30   4796.10    149.80     56 o
  -2 -10  -1   1644.10   1001.70     88.50     56 o
  -2  -9  -1    501.40    849.50     82.60     56 o
  -2   7   1  16080.00  14495.10    221.70     56 o
  -1 -10  -1     31.76    125.30     67.20     56 <
  -1   7   1   2196.50   2082.30    121.00     56 o
   1   6   1   2909.10   3824.70    140.80     56 o
   1   7   1   1953.50   2101.80    122.80     56 o
   2   6   1  17975.00  24958.90    279.70     56 o
   2   7   1  10676.00   8926.40    187.90     56 o
   3  -1   0   8099.40   9435.20    234.00     56 o
   3   6   1   1388.80    749.00    112.40     56 o
   4   6   1   8068.50   9342.50    191.80     56 o
   5   5   1   3084.20   2560.80    124.60     56 o
   5   6   1    979.37   1788.30    110.70     56 o
   6  -2   0  43787.00  52183.90    400.40     56 o
   6   5   1   1433.00   2208.70    119.70     56 o
   6   6   1   3136.50   1723.20    111.70     56 o
   7  -3   0  10824.00   9428.10    194.10     56 o
   7   5   1   7097.40   5780.50    155.70     56 o
   8  -4   0  18275.00  16342.50    236.70     56 o
   8   4   1  17110.00  18280.80    241.10     56 o
   8   5   1    272.95    712.40     94.60     56 o
   9  -5   0   6096.00   4370.40    142.20     56 o
   9  -3   0   5550.90   6730.10    162.00     56 o
   9   4   1   1298.60   1119.30    100.50     56 o
   9   5   1   3457.40   2885.60    117.50     56 o
  10  -6   0   1642.10   2438.30    108.90     56 o
  10  -4   0    424.80   1314.30    100.10     56 o
  10   3   1   1639.40   1747.90    102.20     56 o
  10   4   1   1271.60   1557.10    102.40     56 o
  11  -5   0   8913.30   7621.50    165.00     56 o
  11   3   1    885.83    279.20     82.70     56 o
  11   4   1    146.88    153.20     73.80     56 <
  12   2   1   1203.70   1851.40    101.60     56 o
  12   3   1    492.17    883.80     84.10     56 o
  13   1   1   3928.80   3250.30    116.50     56 o
  13   2   1   2749.10   1720.70     97.70     56 o
  13   3   1   3037.60   1984.90    102.30     56 o
  14   1   1    279.16    318.80     68.70     56 o
  14   2   1    863.15   1198.60     81.80     56 o
 -14   1  -3   1430.90   1442.90    168.00     57 o
 -13  -1  -5    461.50    532.50    140.30     57 o
 -13   0  -4    434.58    749.50    155.40     57 o
 -13   3   0   1206.80    699.30    161.10     57 o
 -13   4   1    370.41    577.80    149.80     57 o
 -12  -3  -7    815.73     91.00    154.10     57 <
 -12  -2  -6   1223.50    658.20    153.70     57 o
 -12  -1  -5   2187.80   1611.50    171.10     57 o
 -12   2  -1   1706.00   1632.70    171.80     57 o
 -11  -4  -8    314.26    557.70    138.50     57 o
 -11  -3  -7    426.99    833.80    153.30     57 o
 -11   1  -2   1748.80   1936.80    193.00     57 o
 -11   2  -1   1662.20   1116.10    187.30     57 o
 -11   5   3   1041.90    676.80    159.60     57 o
 -11   6   4   1313.30    950.60    164.10     57 o
 -10  -5  -9    173.62    523.90    141.10     57 o
 -10  -4  -8   1346.10   1238.10    160.50     57 o
 -10   0  -3    710.34    782.10    188.40     57 o
 -10   1  -2   1259.30   2171.10    202.60     57 o
 -10   4   2   5752.10   6131.30    255.60     57 o
  -9  -1  -4    453.52   1363.80    187.40     57 o
  -9   3   1   4767.70   6578.50    260.00     57 o
  -9   6   5   2798.10   2653.10    197.70     57 o
  -9   7   6    737.07   1325.60    169.40     57 o
  -8  -3  -6    621.96   1226.20    191.60     57 o
  -8  -2  -5   6984.70   6883.40    274.20     57 o
  -8   2   0   3511.60   4595.70    247.80     57 o
  -8   6   5   2520.70   2279.10    193.60     57 o
  -7  -5  -8    300.65   1373.60    177.20     57 o
  -7  -4  -7   1676.10   2498.70    202.70     57 o
  -7   1  -1  29879.00  28120.20    462.20     57 o
  -7   5   4   3377.50   2714.90    216.50     57 o
  -7   8   8    248.59    709.90    155.20     57 o
  -6  -7 -10    187.98   1106.40    156.50     57 o
  -6  -6  -9    532.58    739.80    159.60     57 o
  -6  -5  -8   1007.70   1006.50    169.20     57 o
  -6   0  -2  18694.00  19576.40    403.70     57 o
  -6   4   3   3326.40   4540.40    259.40     57 o
  -6   7   7   1322.10   2476.50    192.30     57 o
  -5  -7 -10    770.12   1446.30    170.00     57 o
  -5  -2  -4  60384.00  56093.90    625.00     57 o
  -5   6   6   5176.00   3370.90    232.10     57 o
  -4  -4  -6   3288.20   5208.60    255.10     57 o
  -4  -3  -5   5661.10   6746.70    296.80     57 o
  -4   5   5  11837.00   8504.20    298.80     57 o
  -4   8   9   1107.10   1362.20    169.50     57 o
  -3  -7  -9   1289.60   5082.30    225.00     57 o
  -3  -6  -8   2033.30   3013.50    210.40     57 o
  -3  -5  -7   6657.90  10521.10    315.70     57 o
  -3   0  -1  74321.00  64472.20    682.60     57 o
  -3   4   4  15504.00  19423.40    413.00     57 o
  -3   7   8    442.86   2115.20    186.50     57 o
  -2  -8 -10    107.06    256.50    149.40     57 <
  -2  -7  -9   1780.20   2921.00    207.70     57 o
  -2   6   7   6923.90   9915.50    307.00     57 o
  -1  -3  -4   8062.40  10131.20    340.50     57 o
  -1   5   6  25160.00  18344.90    393.10     57 o
  -1   8  10   3947.80   3737.20    211.60     57 o
   0  -5  -6  17112.00  18772.10    401.30     57 o
   1  -8  -9    636.00   1112.50    168.60     57 o
   1  -7  -8   4173.40   3956.30    224.30     57 o
   1   6   8   1400.30   1798.20    202.40     57 o
   2  -3  -3 111570.00  81512.80    745.60     57 o
   2   5   7   1872.70   4636.80    253.80     57 o
   2   8  11    192.91    713.10    159.50     57 o
   3  -6  -6    832.83   2954.10    218.70     57 o
   3  -5  -5  12948.00  10965.80    322.70     57 o
   3   0   1  83708.00  62761.90    672.70     57 o
   3   4   6   4348.60   4020.20    255.40     57 o
   3   7  10    569.78   1590.70    175.10     57 o
   4  -8  -8   1705.40   1708.80    176.70     57 o
   4  -7  -7   3361.20   2805.20    215.90     57 o
   4  -2  -1  92990.00  72148.70    699.20     57 o
   4   6   9   2259.60   2519.60    210.90     57 o
   5  -4  -3   3899.60   6825.50    297.00     57 o
   5  -3  -2  47858.00  53391.80    611.40     57 o
   5   1   3  29212.00  31472.80    496.40     57 o
   5   5   8   5763.20   5326.70    252.90     57 o
   5   7  11   2217.80   2719.60    185.10     57 o
   6  -7  -6   1822.90   2742.30    203.90     57 o
   6  -6  -5   2085.00   2851.10    223.30     57 o
   6  -5  -4  14802.00  11174.10    319.40     57 o
   6   3   6   8431.50  11090.90    324.10     57 o
   6   6  10   1006.50    877.90    170.30     57 o
   6   7  11   1015.00    974.40    163.90     57 o
   7  -8  -7    232.49    580.50    150.60     57 o
   7  -7  -6    465.51   1065.30    167.90     57 o
   7   2   5   5379.00   9953.10    308.30     57 o
   7   5   9   2182.30   3583.60    215.50     57 o
   7   6  10    279.71    643.70    159.70     57 o
   8  -5  -3   4535.70   7445.70    271.00     57 o
   8  -4  -2   1910.50   2750.20    228.90     57 o
   8   0   3   1654.90   3307.20    234.60     57 o
   8   1   4   1951.90   6995.40    278.60     57 o
   8   4   8   1656.10   1451.10    187.60     57 o
   9  -7  -5    587.06   1605.60    168.50     57 o
   9  -6  -4    434.84    594.10    159.90     57 o
   9  -1   2   4533.30   3910.40    235.90     57 o
   9   3   7   3552.50   2156.00    198.50     57 o
  10   1   5   1891.10   2359.70    196.50     57 o
  10   2   6   2728.30   3794.70    215.40     57 o
  11  -6  -3    317.05    958.50    151.20     57 o
  11  -5  -2    154.23    393.80    151.80     57 <
  11  -4  -1    977.59   1007.80    169.50     57 o
  11  -1   3   1283.50    744.20    184.50     57 o
  11   0   4   3237.90   3510.90    220.20     57 o
  11   3   8   4037.90   2813.30    191.60     57 o
  11   4   9    177.76    390.60    143.80     57 <
  12  -2   2    446.46   1310.70    173.10     57 o
  12   2   7    138.32    556.60    151.10     57 o
  13  -3   1   1367.90   2546.60    183.70     57 o
  13   0   5   1156.90   1604.00    171.40     57 o
  13   1   6   1469.20    575.60    153.10     57 o
 -11   4  -9   1904.10    916.20    134.30     58 o
 -11   5  -7    905.03    450.40    126.00     58 o
 -10   1 -12   3728.50   1655.40    152.60     58 o
 -10   3  -9   1054.40   1280.80    146.50     58 o
 -10   5  -6    912.26   1638.80    153.90     58 o
 -10   6  -4    872.64   2282.90    162.00     58 o
  -9   1 -11    511.72    651.70    129.70     58 o
  -9   3  -8   2808.60   2010.20    164.20     58 o
  -9   4  -6   3576.20   2295.20    175.30     58 o
  -9   6  -3   4525.30   2006.20    177.70     58 o
  -9   7  -1    921.74    693.10    130.60     58 o
  -8  -2 -14    372.97    577.10    122.90     58 o
  -8   0 -11   1879.80   1498.00    153.60     58 o
  -8   2  -8   2613.70   2230.40    178.10     58 o
  -8   4  -5   2821.90   2785.00    194.80     58 o
  -8   5  -3   6880.00   9398.30    280.60     58 o
  -8   8   2    456.71    390.10    131.20     58 <
  -7  -3 -14    666.57    623.40    126.80     58 o
  -7  -1 -11    243.73    527.40    143.40     58 o
  -7   1  -8   2070.00   3045.40    195.10     58 o
  -7   3  -5   1136.30   3254.50    205.50     58 o
  -7   5  -2  13139.00   8214.70    259.80     58 o
  -7   8   3   4966.10   2012.80    160.60     58 o
  -7   9   5    182.42     89.40    115.50     58 <
  -6  -4 -14   3190.70   1721.50    152.60     58 o
  -6  -3 -13    992.43    249.00    127.90     58 <
  -6  -1 -10   7164.90   9824.60    288.00     58 o
  -6   1  -7    594.03   1154.10    176.60     58 o
  -6   4  -2   6482.60   5043.00    241.30     58 o
  -6   6   1   2932.70   3787.40    197.70     58 o
  -6   7   3    814.21    863.30    137.60     58 o
  -5  -4 -13    198.06    577.90    126.40     58 o
  -5  -2 -10  17468.00  12303.50    317.00     58 o
  -5   0  -7   5638.90   5576.80    236.00     58 o
  -5   2  -4  54687.00  74741.00    715.40     58 o
  -5   5   1   4985.90   3103.90    207.80     58 o
  -5   8   6   1539.40    878.00    139.70     58 o
  -4  -5 -13    238.61    704.60    137.40     58 o
  -4  -3 -10   1281.50   3693.40    211.20     58 o
  -4   1  -4  69335.00  80421.40    736.50     58 o
  -4   3  -1  41771.00  57093.50    618.70     58 o
  -4   6   4   1554.70   1160.70    179.70     58 o
  -4   7   6   2172.30   1373.30    150.90     58 o
  -3  -6 -13   2051.50   3306.70    180.20     58 o
  -3   4   2  12158.00  18807.10    390.00     58 o
  -3   5   4   1586.00    438.80    177.20     58 <
  -3   7   7   6757.60   4752.20    215.20     58 o
  -3   8   9   6939.00   2107.00    153.90     58 o
  -2  -7 -13    364.76    536.50    124.60     58 o
  -2  -6 -12    126.19    209.50    126.60     58 <
  -2  -4  -9   7519.50   8144.80    262.40     58 o
  -2  -2  -6  19940.00  16933.60    373.00     58 o
  -2   3   2  13103.00  16691.40    385.30     58 o
  -2   6   7   3779.60   8302.50    271.40     58 o
  -2   7   9    842.31   1912.80    165.00     58 o
  -1  -7 -12    735.31    492.00    131.10     58 o
  -1  -5  -9   2033.80   4257.10    206.00     58 o
  -1  -3  -6  28836.00  30881.50    482.90     58 o
  -1  -1  -3   6318.00  17748.80    430.30     58 o
  -1   4   5   7289.60   7997.80    281.90     58 o
  -1   7  10   2204.30   1346.70    151.70     58 o
  -1   8  12    366.10   1124.30    139.50     58 o
   0  -8 -12    344.25    207.40    119.20     58 <
   0  -4  -6   4505.60   4832.10    240.50     58 o
   0   6  10   3327.70   1638.70    165.10     58 o
   0   7  12   1994.20   1529.00    145.10     58 o
   1  -7  -9    418.02    470.40    137.00     58 o
   1  -5  -6  27975.00  32957.30    482.60     58 o
   1   1   3  22599.00  27441.80    496.60     58 o
   1   4   8   2760.00   3211.50    213.10     58 o
   1   5  10   3294.20   2078.20    177.00     58 o
   1   7  13    433.39    926.50    131.10     58 o
   2  -8  -9    487.11   1305.90    151.60     58 o
   2   0   3 151310.00 174774.00   1085.40     58 o
   2   3   8   5052.90   2834.00    204.20     58 o
   2   6  13   3860.70   1776.70    155.50     58 o
   3  -9  -9    768.77    805.70    124.70     58 o
   3  -6  -5  20317.00  15950.90    350.50     58 o
   3   1   6   1222.20   1909.40    226.60     58 o
   3   4  11   3980.40   9156.80    277.30     58 o
   3   5  13   1370.20   2562.70    179.00     58 o
   4  -9  -8    188.60    451.50    118.30     58 o
   4  -8  -6    350.43    721.30    136.30     58 o
   4  -7  -5   2194.50   1413.50    162.50     58 o
   4  -5  -2   4476.20   8546.20    280.20     58 o
   4   0   6  12269.00  12611.00    344.10     58 o
   4   3  11   1989.20   3268.80    196.50     58 o
   4   4  13    775.53   1241.00    140.50     58 o
   5  -9  -6   3358.10    960.10    143.30     58 o
   5  -8  -5   1349.50   2419.30    172.80     58 o
   5  -6  -2   7972.90   7468.90    269.30     58 o
   5  -4   1   6883.90   3463.80    217.20     58 o
   5  -1   6  52912.00  63434.90    660.80     58 o
   5   1   9    239.17    523.40    155.10     58 o
   5   2  11    443.87   1198.90    154.00     58 o
   5   4  14    504.08    560.50    128.40     58 o
   6  -9  -5    523.66    450.30    122.30     58 o
   6  -7  -2  10649.00   4403.20    213.10     58 o
   6  -5   1    749.20   1144.90    169.50     58 o
   6  -3   4  18115.00  19454.80    393.90     58 o
   6   0   9    342.11   1300.20    169.70     58 o
   6   3  14   1545.80    681.50    133.00     58 o
   7  -8  -2   2924.50   2041.20    158.10     58 o
   7  -6   1   7904.40   3065.00    192.00     58 o
   7  -4   4  17818.00  21047.40    397.50     58 o
   7  -1   9   6540.60   5304.00    237.30     58 o
   7   1  12   1619.40   1481.30    152.80     58 o
   7   2  14    135.10    483.80    121.30     58 o
   8  -7   1   9595.50   2262.50    171.90     58 o
   8  -5   4    575.55   1473.70    163.80     58 o
   8  -2   9   1076.40   2846.40    196.90     58 o
   8   0  12    813.65   1258.90    145.40     58 o
   8   1  14    253.85    479.00    122.60     58 o
   9  -8   1    358.29    366.30    119.50     58 o
   9  -6   4    394.03   1084.70    151.70     58 o
   9  -4   7   6903.80   6169.40    234.40     58 o
   9  -3   9    251.38   1014.90    147.20     58 o
   9  -1  12     79.17    424.00    120.20     58 o
  10  -7   4    626.48   1400.80    147.30     58 o
  10  -6   6   1752.50   1727.20    157.00     58 o
  10  -5   7   2978.70   1630.20    159.20     58 o
  10  -4   9    200.86    189.20    131.00     58 <
  10  -2  12    258.72    279.60    122.50     58 <
  -6   0   0  63344.00  68025.20    543.10     59 o
  -6   2   0  43283.00  40894.20    431.80     59 o
  -6   4   0  22569.00  22626.20    336.80     59 o
  -5   3   0  36530.00  34883.60    401.70     59 o
  -5   5   0  16576.00  20730.00    327.80     59 o
  -4   2   0  48484.00  52570.50    496.50     59 o
  -4   4   0  35749.00  29932.80    378.30     59 o
  -4   6   0  12220.00  13551.40    275.80     59 o
  -3  -1   0  47802.00  43669.70    464.00     59 o
  -3   1   0  45387.00  38611.20    446.70     59 o
  -3   3   0  24123.00  24537.10    362.00     59 o
  -3   5   0  18945.00  20403.50    322.70     59 o
  -2  -2   0  68999.00  76801.80    588.00     59 o
  -2   2   0  47268.00  47543.50    481.40     59 o
  -2   4   0  23168.00  21308.80    345.10     59 o
  -2   6   0   5025.20   9942.70    249.40     59 o
  -1   3   0  47674.00  56273.50    513.40     59 o
  -1   5   0  35237.00  45951.20    458.90     59 o
   0   4   0  52891.00  63296.80    544.80     59 o
   0   6   0   5740.80  12091.30    281.00     59 o
   1   3   0  46596.00  47616.40    484.00     59 o
   1   5   0  35101.00  45572.40    457.20     59 o
   2  -2   0  69204.00  77561.60    593.70     59 o
   2   2   0  47128.00  46059.40    478.60     59 o
   2   4   0  22273.00  21869.40    351.30     59 o
   2   6   0   4991.80  10913.20    256.80     59 o
   3  -1   0  48879.00  42260.90    463.90     59 o
   3   1   0  44282.00  40840.60    450.60     59 o
   3   3   0  23742.00  23306.20    353.80     59 o
   3   5   0  19210.00  17400.20    307.30     59 o
   4   0   0 221790.00 117037.00    708.00     59 o
   4   2   0  48053.00  45436.60    463.10     59 o
   4   4   0  37095.00  28614.40    375.60     59 o
   4   6   0  12145.00  11311.90    253.80     59 o
   5  -1   0  40196.00  59062.10    513.40     59 o
   5   1   0  35045.00  49034.70    476.90     59 o
   5   3   0  38128.00  32716.20    396.80     59 o
   5   5   0  18308.00  22343.90    333.40     59 o
   6   0   0  63396.00  65510.90    542.50     59 o
   6   2   0  43210.00  40877.50    433.90     59 o
   6   4   0  22487.00  20831.30    329.50     59 o
 -14  -2   1    243.33    494.10     93.70     60 o
 -14   0   0   2094.70   1732.60    119.10     60 o
 -14   2  -1    559.41    279.80     94.40     60 <
 -13  -4   2    260.97    487.60    102.00     60 o
 -13   4  -2    609.95    426.40    102.40     60 o
 -12  -4   2   1830.60   1902.40    133.50     60 o
 -12   4  -2   1190.40   1333.90    122.70     60 o
 -11  -6   3    449.29    736.60    101.90     60 o
 -11  -4   2   2886.70   3756.20    161.40     60 o
 -11   4  -2   2802.50   3763.00    159.30     60 o
 -11   6  -3    460.83    540.60     99.10     60 o
 -10  -6   3     78.60     54.50     97.80     60 <
 -10  -4   2  14736.00   8022.30    209.40     60 o
 -10   6  -3    416.76    332.30     97.70     60 o
  -9  -8   4    486.48    854.20    102.30     60 o
  -9  -6   3   1773.30   1799.60    133.60     60 o
  -9   6  -3   1631.80   1389.20    130.80     60 o
  -9   8  -4    178.65    857.20    104.20     60 o
  -8  -8   4    397.84    434.30    105.20     60 o
  -8  -6   3    693.35    952.20    119.00     60 o
  -8   6  -3    805.33    425.50    118.70     60 o
  -8   8  -4    324.99    467.30    103.20     60 o
  -7  -8   4   1089.50   1692.40    129.00     60 o
  -7  -6   3   1582.80   2763.50    152.20     60 o
  -7   6  -3   3023.60   2414.10    150.30     60 o
  -7   8  -4   2051.30   1857.70    124.70     60 o
  -6  -8   4    542.33    593.00    107.30     60 o
  -6  -6   3   4882.60   6007.40    192.70     60 o
  -6   6  -3   5075.10   6530.00    191.30     60 o
  -6   8  -4    544.58    809.70    104.70     60 o
  -5  -8   4   2452.10   2182.30    143.80     60 o
  -5  -6   3   3816.90   3883.70    178.40     60 o
  -5  -4   2  43704.00  42489.90    429.00     60 o
  -5   6  -3   5610.70   4224.80    180.10     60 o
  -5   8  -4   1197.50   2275.40    140.10     60 o
  -4  -8   4    794.59    641.50    111.90     60 o
  -4  -6   3    500.01   1327.30    144.40     60 o
  -4  -4   2   6876.80   8747.20    249.00     60 o
  -4   4  -2   8453.40   6598.20    232.40     60 o
  -4   6  -3    825.69   1270.10    142.20     60 o
  -4   8  -4   1133.40    664.60    117.90     60 o
  -3  -6   3  22464.00  18525.90    301.90     60 o
  -3  -4   2  10809.00  15701.80    295.00     60 o
  -3   4  -2  16014.00  16758.40    303.20     60 o
  -3   6  -3  20848.00  18273.70    298.80     60 o
  -3   8  -4   1374.70   1078.40    124.20     60 o
  -2  -6   3   2032.50   2525.10    162.10     60 o
  -2  -4   2   5316.40   5474.70    223.90     60 o
  -2   4  -2   5387.30   6512.30    229.60     60 o
  -2   6  -3   1440.00   1995.30    154.70     60 o
  -1  -9   5    555.07    771.10    108.60     60 o
  -1  -4   2   3589.70   5856.40    226.10     60 o
  -1  -2   1  81004.00  75378.60    594.30     60 o
  -1   2  -1  80100.00  71032.00    577.80     60 o
  -1   4  -2   3200.20   4577.30    216.10     60 o
  -1   6  -3   6221.70   6130.70    201.50     60 o
   0   4  -2  16043.00  19712.90    320.00     60 o
   1  -9   5    380.45    616.60    106.50     60 o
   1   9  -4   5221.70   3632.10    154.80     60 o
   2  -9   5   1256.00   2067.80    133.80     60 o
   2   9  -4   1566.40   1225.20    118.10     60 o
   3  -9   5    292.08    559.20    105.80     60 o
   3  -7   4    387.65   1355.80    129.10     60 o
   3   9  -4    507.11    586.30    104.60     60 o
   4  -9   5    854.91   1162.10    111.20     60 o
   4  -7   4   2573.50   2156.80    141.20     60 o
   4   7  -3   8021.60   6402.00    195.70     60 o
   4   9  -4    732.08    870.70    114.50     60 o
   5  -9   5    272.74    278.40     92.70     60 o
   5  -7   4    265.70    431.20    107.70     60 o
   5  -5   3   7891.20   5392.70    187.80     60 o
   5   7  -3   4650.70   5080.10    179.10     60 o
   5   9  -4     77.64    206.40     95.00     60 <
   6  -7   4   2110.80   2959.40    153.10     60 o
   6  -5   3   1346.40   1368.90    140.80     60 o
   6  -3   2  30534.00  34918.20    392.90     60 o
   6   5  -2  17046.00  17785.20    296.30     60 o
   6   7  -3   2523.80   2269.40    140.60     60 o
   6   9  -4    456.91   1109.90    112.00     60 o
   7  -7   4    503.52    643.60    104.60     60 o
   7  -5   3    596.29    498.40    127.10     60 o
   7  -3   2   7066.40   5560.00    193.30     60 o
   7  -1   1  33968.00  42626.70    429.40     60 o
   7   1   0   2396.20   2713.90    174.10     60 o
   7   3  -1  23575.00  25397.50    336.60     60 o
   7   5  -2   5841.40   6341.10    192.50     60 o
   7   7  -3    322.47    506.40    105.90     60 o
   8  -8   5   1089.50    856.60    102.90     60 o
   8  -5   3   7441.60   6057.40    190.90     60 o
   8  -3   2   4090.30   4355.50    176.40     60 o
   8  -1   1   2687.30   2483.20    159.40     60 o
   8   3  -1   1168.00   2096.20    148.70     60 o
   8   5  -2   5285.40   5850.80    185.00     60 o
   9  -1   1   9704.00  10570.40    233.60     60 o
   9   1   0   8259.40   8479.30    218.80     60 o
   9   3  -1   3672.00   4412.50    171.80     60 o
   9   8  -3   1459.40    966.90    109.90     60 o
  10  -6   4    137.71      2.40     93.40     60 <
  11  -6   4   1635.60   1066.20    110.60     60 o
  11  -4   3    189.90    372.50    101.20     60 o
  11   4  -1    887.58   1178.50    118.10     60 o
  11   6  -2    761.71    834.80    105.20     60 o
  12  -4   3    467.68   1121.60    112.90     60 o
  12  -2   2    661.41    924.30    106.70     60 o
  12   0   1   1269.70   1686.80    128.00     60 o
  12   2   0   2281.30   1390.90    123.40     60 o
  12   4  -1   1145.10   1236.00    113.70     60 o
  13  -4   3   1027.00    875.60    102.10     60 o
  13  -2   2    619.96    830.00    108.90     60 o
  13   0   1   2561.70    862.70    103.20     60 o
  13   4  -1    903.32   1323.00    110.40     60 o
  14   0   1    872.39    892.10    106.30     60 o
  14   2   0    755.24    417.00     86.10     60 o
 -14   0   1    145.88    502.70     86.50     61 o
 -13   0   1    566.05   1155.50     98.10     61 o
 -13   3   2    311.49    418.00     80.00     61 o
 -12  -5  -1    345.53    469.30     81.60     61 o
 -12  -2   0   2182.00   1304.00    102.60     61 o
 -12   3   2    434.26    625.80     91.50     61 o
 -12   5   3   1925.50   1882.20    106.00     61 o
 -11  -5  -1    482.79    502.00     87.10     61 o
 -11   1   1   1247.30   1589.60    107.90     61 o
 -11   3   2   5153.70   4015.90    140.00     61 o
 -10  -7  -2   1780.90    728.40     89.10     61 o
 -10  -4  -1    947.99   1144.00    105.80     61 o
 -10   1   1    983.51   1321.50    111.20     61 o
 -10   6   3    351.89    742.90     87.80     61 o
  -9  -7  -2    159.76    289.80     81.70     61 o
  -9  -4  -1   6618.10   6004.70    163.80     61 o
  -9   1   1   2763.10   4208.00    156.30     61 o
  -9   6   3   1576.50   1896.90    114.70     61 o
  -9   8   4    339.41    493.40     83.20     61 o
  -8  -7  -2    238.73    383.50     86.50     61 o
  -8  -4  -1   7873.80   8016.40    191.70     61 o
  -8   4   2   1621.50   2018.30    132.20     61 o
  -8   6   3    965.87   1164.90    106.70     61 o
  -8   8   4    356.17    615.40     90.40     61 o
  -7  -9  -3   1921.80   1601.60    102.00     61 o
  -7  -1   0   9769.20   8680.40    204.80     61 o
  -7   4   2    839.47   1928.90    137.60     61 o
  -7   6   3   2757.50   2397.70    129.40     61 o
  -6  -9  -3    165.08    168.00     82.80     61 <
  -6  -6  -2   5600.50   7212.00    182.30     61 o
  -6   4   2  31111.00  19720.10    277.00     61 o
  -5  -9  -3    795.30   1060.40     92.00     61 o
  -5  -6  -2   6785.90   8957.40    200.80     61 o
  -5   2   1  23783.00  31964.10    347.00     61 o
  -5   4   2  24790.00  33623.70    349.90     61 o
  -5   9   4   1959.00   1721.20    108.60     61 o
  -4  -9  -3   1431.20   1217.10    101.40     61 o
  -4  -6  -2  10065.00   6687.80    183.30     61 o
  -4  -3  -1  46850.00  49177.60    420.90     61 o
  -4   2   1 130110.00  77653.90    532.10     61 o
  -4   9   4    989.79   1705.20    107.00     61 o
  -3  -9  -3    718.21    725.50     99.60     61 o
  -3  -6  -2   1525.50   1054.40    127.30     61 o
  -3  -3  -1  82108.00  80497.80    530.50     61 o
  -3   2   1  42263.00  43590.10    406.50     61 o
  -3   7   3  20483.00  19077.00    264.50     61 o
  -3   9   4    331.46    426.60     89.80     61 o
  -2  -9  -3   5550.50   4559.90    143.10     61 o
  -2   7   3  13484.00  13316.70    234.40     61 o
  -2   9   4   1190.60    997.30    100.70     61 o
  -1  -8  -3   2098.00   2527.90    137.50     61 o
  -1   7   3  11766.00  13250.00    229.80     61 o
  -1   9   4    466.65    630.10     97.40     61 o
   0   5   2  85797.00  86412.20    544.70     61 o
   0   9   4   1081.30   1194.20    103.10     61 o
   1  -8  -3   2132.20   2094.50    125.70     61 o
   1  -5  -2  68661.00  53619.20    441.30     61 o
   1   5   2  38002.00  48472.50    418.20     61 o
   1   7   3   1141.50   1950.80    126.70     61 o
   1   9   4   1507.50    980.50     96.60     61 o
   2  -8  -3    627.06    549.00    106.70     61 o
   2  -5  -2  26165.00  28638.60    330.30     61 o
   2   5   2  18925.00  22156.00    295.20     61 o
   2   7   3   4965.90   7052.40    179.20     61 o
   3  -8  -3   6381.60   7528.40    183.00     61 o
   3  -5  -2  11868.00  12463.10    230.10     61 o
   3   5   2   8985.60   7787.60    194.20     61 o
   3   7   3   8048.10   9251.90    203.20     61 o
   4  -8  -3   1868.50   1153.10    112.20     61 o
   4  -5  -2   7712.30   9406.00    207.40     61 o
   4   5   2   7813.70   7568.60    194.90     61 o
   5  -8  -3   3041.70   2121.50    118.20     61 o
   5  -5  -2  17718.00  19776.70    275.40     61 o
   5   3   1   4313.20   4054.40    178.50     61 o
   5   5   2  16900.00  14918.30    244.80     61 o
   6  -8  -3   1910.40   1391.60    108.10     61 o
   6  -5  -2  10485.00  11534.20    225.30     61 o
   6  -2  -1   9171.20  11671.50    235.40     61 o
   6   3   1  10963.00   9848.80    212.20     61 o
   6   5   2  12698.00  15192.60    244.70     61 o
   7  -8  -3   2516.20   1862.50    115.90     61 o
   7  -5  -2   3513.10   3388.40    149.20     61 o
   7  -2  -1  14832.00  16530.50    256.10     61 o
   7   3   1  16759.00  18012.60    265.00     61 o
   7   5   2   2860.20   3766.10    151.80     61 o
   8  -8  -3    680.12    820.40     93.10     61 o
   8  -5  -2   4097.20   5593.50    165.40     61 o
   8  -2  -1  26282.00  24971.80    300.70     61 o
   8   3   1   2336.60   2975.20    140.80     61 o
   8   5   2   3116.00   3920.90    148.10     61 o
   9  -8  -3    859.39   1187.30     99.20     61 o
   9  -5  -2    552.22    896.10    101.40     61 o
   9  -2  -1   3224.10   4052.70    151.30     61 o
   9   3   1   8433.90   8154.30    186.40     61 o
   9   5   2    618.03   1381.40    110.60     61 o
  10  -5  -2   1722.60   2302.60    119.30     61 o
  10  -2  -1   7006.40   6980.80    174.60     61 o
  10   3   1   1675.60   1919.00    118.30     61 o
  10   5   2   1657.20    976.50    101.70     61 o
  11  -5  -2    150.80    442.50     90.90     61 o
  11  -2  -1   5237.40   5594.80    157.50     61 o
  11   3   1    920.73   1656.90    109.70     61 o
  11   5   2    346.12    546.20     88.90     61 o
  12  -5  -2   1189.20   1193.90     97.80     61 o
  12  -2  -1   2074.00   2061.00    114.80     61 o
  12   0   0    212.63    804.40     92.10     61 o
  12   3   1    763.53    456.20     90.90     61 o
  13  -2  -1   2726.60   2499.00    118.90     61 o
  13   3   1   1514.20   2047.30    115.70     61 o
  14  -2  -1   1127.20    928.20     97.00     61 o
  14   0   0     60.53    227.40     79.10     61 <
 -14  -2   0    121.44    275.60     92.70     62 <
 -14   1   2    413.69    273.10    102.10     62 <
 -13  -4  -1    398.44    729.30    103.70     62 o
 -13   0   1   2538.80   1305.40    125.40     62 o
 -13   3   3    312.19    126.80     97.50     62 <
 -12  -2   0   2262.30   1335.20    128.80     62 o
 -12   0   1   2042.40   2165.70    147.40     62 o
 -12   5   4    659.00    706.90    109.60     62 o
 -11  -5  -2    305.08    451.00    105.10     62 o
 -11   0   1    500.68    475.80    114.10     62 o
 -11   2   2   3153.90   2738.90    158.90     62 o
 -11   5   4    100.75     29.50    102.30     62 <
 -10  -7  -3   1287.60   1186.00    119.10     62 o
 -10  -5  -2    237.70    530.80    112.20     62 o
 -10  -3  -1   1968.10   1555.10    143.40     62 o
 -10   2   2   4398.40   4967.20    197.80     62 o
 -10   7   5    434.60    377.80     99.80     62 o
  -9  -7  -3   1871.00   1720.60    131.40     62 o
  -9  -5  -2   2703.70   2597.60    156.70     62 o
  -9  -3  -1   3180.10   3405.10    182.10     62 o
  -9  -1   0   9582.90   8508.00    241.20     62 o
  -9   2   2   1100.40   1838.80    145.60     62 o
  -9   4   3   1848.00   2997.20    165.70     62 o
  -9   7   5   1292.20    504.20    104.90     62 o
  -8  -3  -1   3008.10   3254.90    176.70     62 o
  -8   4   3    784.86   1541.90    148.90     62 o
  -8   7   5   1828.70   1876.20    143.30     62 o
  -7  -8  -4   3098.30   1522.40    129.10     62 o
  -7  -1   0   1916.40   3771.20    189.20     62 o
  -7   1   1  42238.00  38579.50    464.80     62 o
  -7   4   3  11005.00  11078.80    262.50     62 o
  -7   6   4   6834.00   4502.10    186.30     62 o
  -6  -8  -4    437.37    390.70    113.60     62 o
  -6  -6  -3   7059.90   5348.00    191.30     62 o
  -6   1   1   1621.00   1472.30    184.60     62 o
  -6   6   4    682.65    854.60    130.90     62 o
  -5  -8  -4   7232.00   6370.40    205.90     62 o
  -5  -6  -3   5001.60   3786.60    177.00     62 o
  -5  -4  -2  29672.00  30809.20    414.00     62 o
  -5   6   4  11832.00  14234.50    299.60     62 o
  -4 -10  -5     26.46    195.00     90.50     62 <
  -4  -8  -4    362.21    275.70    112.20     62 <
  -4  -6  -3   1702.90   1572.00    158.70     62 o
  -4  -4  -2   2412.70   4842.00    234.50     62 o
  -4   3   2   8521.80  10533.20    295.20     62 o
  -4   6   4   1373.50    788.20    132.30     62 o
  -4   9   6    376.19    355.20    106.60     62 o
  -3 -10  -5   1537.90    863.40    115.90     62 o
  -3  -8  -4    588.64    467.00    115.00     62 o
  -3  -6  -3  20614.00  22495.80    362.40     62 o
  -3  -4  -2  12257.00  13955.40    309.60     62 o
  -3  -2  -1  57279.00  62886.70    593.60     62 o
  -3   3   2   1338.40   2110.50    208.60     62 o
  -3   8   5   6103.90   6350.10    206.50     62 o
  -2  -2  -1 261850.00 209239.00   1070.60     62 o
  -2   8   5    604.59    567.50    122.50     62 o
  -1   5   3    906.80   1876.20    188.10     62 o
  -1   8   5   2109.80   1258.40    135.20     62 o
   1  -9  -5    353.13    335.90    109.40     62 o
   1  -7  -4    922.13   1081.60    145.60     62 o
   1   5   3   1080.80   1803.80    188.40     62 o
   1   8   5   3094.80   2827.90    159.00     62 o
   1  10   6    303.18    222.80    105.40     62 <
   2  -9  -5   1330.90   1221.00    125.60     62 o
   2  -7  -4   1348.00   1666.90    146.10     62 o
   2  10   6    150.66     62.20     95.20     62 <
   3  -9  -5    762.44    530.40    111.40     62 o
   3  -7  -4    863.35    947.10    140.10     62 o
   3  -5  -3   3952.80   4222.60    208.60     62 o
   3   2   1  37828.00  46752.80    549.90     62 o
   3   7   4    396.00    482.30    129.40     62 o
   3  10   6    247.28    108.50     93.60     62 <
   4  -9  -5   2654.40    908.90    111.80     62 o
   4  -7  -4   4267.40   5373.50    199.30     62 o
   4  -5  -3   6306.50   5334.00    210.20     62 o
   4   2   1 101170.00 117140.00    788.70     62 o
   4   7   4   4920.00   4783.10    198.60     62 o
   5  -9  -5    150.11    179.70     95.30     62 <
   5  -7  -4    334.77    346.80    113.80     62 o
   5  -5  -3    743.97   1398.90    147.80     62 o
   5  -3  -2  82475.00  71110.30    607.50     62 o
   5   2   1  22325.00  26746.30    413.00     62 o
   5   7   4    523.51    830.50    136.90     62 o
   6  -9  -5    446.13     89.20     95.10     62 <
   6  -7  -4   3561.50   2081.60    140.40     62 o
   6  -5  -3   1317.80   1468.00    149.00     62 o
   6  -3  -2  10634.00  15897.80    321.60     62 o
   6   2   1  15905.00  16415.60    330.00     62 o
   6   7   4   2934.10   3134.70    173.60     62 o
   7  -9  -5    171.28     54.40     90.50     62 <
   7  -7  -4    304.84    286.80    104.30     62 <
   7  -5  -3    711.18    503.40    123.30     62 o
   7  -3  -2   5298.30   4736.40    211.40     62 o
   7   4   2   1150.50   2217.70    180.40     62 o
   7   7   4    949.18    611.80    115.50     62 o
   8  -7  -4   1190.00    149.90    106.80     62 <
   8  -5  -3   4195.40   4642.10    186.60     62 o
   8  -3  -2   3840.40   3085.20    176.00     62 o
   8   4   2   1638.40   2389.70    171.60     62 o
   8   7   4    638.87    569.40    119.30     62 o
   9  -7  -4    294.03     16.00    100.90     62 <
   9  -5  -3    602.71    487.30    121.40     62 o
   9  -3  -2   1800.80   1234.50    140.60     62 o
   9  -1  -1   7973.90  13359.10    290.80     62 o
   9   4   2   3696.50   3782.90    183.90     62 o
   9   7   4    644.22    860.60    113.70     62 o
  10  -7  -4   1534.50   1473.60    122.40     62 o
  10  -5  -3   1161.20   1230.60    129.00     62 o
  10  -3  -2   4928.70   4000.60    177.80     62 o
  10  -1  -1   2314.40   2029.60    161.60     62 o
  10   4   2   3336.40   5431.80    201.10     62 o
  10   7   4   2273.90   2000.70    138.80     62 o
  11  -5  -3    206.18    204.80     97.10     62 <
  11  -3  -2    997.96   1227.90    128.50     62 o
  11  -1  -1    853.51    911.20    134.90     62 o
  11   4   2   3612.40   2328.50    156.70     62 o
  12  -5  -3   1217.90    812.00    116.50     62 o
  12  -3  -2    895.81   1289.00    122.20     62 o
  12  -1  -1    668.82    946.60    125.70     62 o
  12   2   1   6826.00   5240.90    197.80     62 o
  12   4   2   2319.30   1404.70    127.10     62 o
  13  -3  -2    301.99    102.20     98.80     62 <
  13  -1  -1   1806.50   1325.40    130.90     62 o
  13   2   1   2095.10   2100.00    141.80     62 o
  13   4   2    992.83    659.30    108.60     62 o
  14  -1  -1    586.19    404.80    101.50     62 o
  14   2   1    666.55    522.00    107.80     62 o
 -13   3   3    297.58    321.10     73.60     63 o
 -13   4   3    225.14    814.10     86.80     63 o
 -12   0   3   1888.20   1068.70     93.20     63 o
 -12   1   3   1309.30   1882.00    111.10     63 o
 -12   2   3   2359.90   1960.40    107.40     63 o
 -12   3   3   2447.80   2189.60    110.40     63 o
 -11  -3   3    697.25   1095.20     94.20     63 o
 -11  -2   3    333.85    673.10     93.60     63 o
 -11  -1   3   1173.00   1626.50    109.50     63 o
 -10  -5   3   1414.40   1491.90    110.20     63 o
 -10  -4   3    569.65    422.90     95.20     63 o
 -10  -3   3   2233.30   2444.60    124.70     63 o
 -10   5   2    335.60    317.50     87.80     63 o
 -10   6   2   1318.70   1289.20     99.40     63 o
 -10   7   2    466.22    776.90     87.10     63 o
  -9  -7   3    520.97   1207.90     99.30     63 o
  -9  -6   3   2367.00   3575.60    133.70     63 o
  -9  -5   3   1679.00   1411.10    110.80     63 o
  -9   2   2   2871.40   3359.60    134.50     63 o
  -9   3   2    254.49    747.20     97.80     63 o
  -9   4   2   3925.60   3730.70    140.60     63 o
  -9   5   2    706.95   1116.00     99.60     63 o
  -8  -8   3   1121.30   1069.10     95.80     63 o
  -8  -7   3   5031.00   3265.40    136.90     63 o
  -8  -1   2  14824.00  15336.00    239.50     63 o
  -8   0   2   1342.10   2551.80    139.20     63 o
  -8   1   2   9045.50  19170.40    264.30     63 o
  -7  -9   3    950.24   1771.20    102.70     63 o
  -7  -3   2   4326.20   4569.60    155.60     63 o
  -7  -2   2   5142.00   6208.40    177.20     63 o
  -7   9   1    571.08    612.40     86.20     63 o
  -6  -5   2   9676.50   9574.00    206.00     63 o
  -6  -4   2   8047.80   6823.60    177.40     63 o
  -6   5   1    399.62    549.70    104.00     63 o
  -6   6   1    519.82   1274.90    109.10     63 o
  -6   7   1    985.30   1271.50    103.60     63 o
  -6   8   1    114.14    240.90     82.70     63 <
  -6   9   1    125.52    204.80     78.80     63 <
  -5  -7   2   3934.50   4042.90    148.40     63 o
  -5  -6   2   9068.30   7633.60    189.80     63 o
  -5   2   1  25982.00  25181.60    304.80     63 o
  -5   3   1   1065.70   2138.30    142.70     63 o
  -4  -9   2   1593.70   1573.20    106.10     63 o
  -4  -8   2    576.54    716.10     99.60     63 o
  -4   0   1  89160.00  82927.00    530.50     63 o
  -3 -10   2    733.97    251.80     76.20     63 o
  -3  -9   2    270.51    486.10     89.60     63 o
  -3  -3   1  86895.00  77279.90    510.70     63 o
  -3   9   0    274.36    756.20     88.50     63 o
  -2 -10   2    513.55    443.30     81.40     63 o
  -2  -5   1  14842.00  16693.60    260.00     63 o
  -2   6   0   2849.70   3636.70    151.60     63 o
  -2   8   0   1822.90   3268.80    132.60     63 o
  -2  10   0   1718.80   1136.20     95.50     63 o
  -1  -7   1   2236.00   1958.30    130.80     63 o
  -1  -6   1   1178.40   1473.40    130.10     63 o
  -1   3   0  94221.00  89207.90    543.20     63 o
   1 -10   1    123.77     82.20     78.10     63 <
   1  -9   1    474.32    681.30     97.20     63 o
   2 -10   1    678.66   1574.80    102.50     63 o
   2  -4   0  67407.00  44715.70    395.40     63 o
   2   6  -1  25366.00  22027.40    288.70     63 o
   2   7  -1   8801.80   8291.80    193.30     63 o
   2   8  -1   8546.10   8229.50    185.60     63 o
   2   9  -1    586.06    671.30     96.00     63 o
   2  10  -1   1379.00   1253.70    104.20     63 o
   3  -5   0   3195.70   4081.10    161.30     63 o
   3   4  -1   8924.60   8943.20    224.10     63 o
   3   5  -1  52282.00  52806.50    424.30     63 o
   4  -8   0   2522.70   2678.90    127.40     63 o
   4   1  -1  53838.00  58046.30    449.90     63 o
   5  -9   0    849.44   1555.10    100.90     63 o
   5  -1  -1  15119.00  13163.90    245.90     63 o
   6  -3  -1   7904.10   5778.20    173.50     63 o
   6   9  -2   1509.80   2349.60    116.40     63 o
   7  -5  -1   5035.90   6911.60    175.80     63 o
   7  -4  -1   2090.50   3426.00    146.40     63 o
   7   5  -2  16606.00  21001.10    273.80     63 o
   7   6  -2    493.33    980.90    108.90     63 o
   7   7  -2    327.98    940.30    102.80     63 o
   7   8  -2    341.81    855.50     99.30     63 o
   7   9  -2    568.73    949.30     96.70     63 o
   8  -6  -1   6426.50   5289.00    156.60     63 o
   8  -5  -1    829.69   1336.50    112.70     63 o
   8   3  -2   7717.70   6242.80    172.80     63 o
   8   4  -2   3200.90   2663.40    136.10     63 o
   8   5  -2   2271.50   4319.60    155.90     63 o
   8   6  -2   1008.40    971.20    103.80     63 o
   9  -8  -1    242.21    165.80     75.70     63 <
   9  -7  -1    331.12    628.70     90.30     63 o
   9   0  -2  17020.00  12720.90    222.10     63 o
   9   1  -2    339.70    779.50    113.10     63 o
   9   2  -2   2156.80   2685.90    133.20     63 o
  10  -2  -2   2464.10   5962.40    163.00     63 o
  10  -1  -2   3410.00   4074.10    145.90     63 o
  10   0  -2  10029.00  10402.40    207.30     63 o
  11  -3  -2    820.23    800.50    101.00     63 o
  11  -2  -2   1874.20   1761.80    116.80     63 o
  12  -5  -2    634.09    542.80     80.80     63 o
  12  -4  -2   1439.30   1205.20     99.70     63 o
  12  -3  -2   1811.70   2147.60    107.30     63 o
  12   5  -3    889.93   1176.70     97.20     63 o
  13  -4  -2    550.58    484.00     76.90     63 o
  13   3  -3    666.64    242.40     77.90     63 o
  13   4  -3   2594.20    940.10     89.70     63 o
  14   1  -3    859.37   1243.20     95.10     63 o
 -12  -4  -5   5326.60   2016.80    138.60     64 o
 -12  -1  -7    226.88    122.40    106.10     64 <
 -12   2  -9    355.97    473.60    103.70     64 o
 -11  -6  -3    512.99    244.20    106.10     64 <
 -11  -3  -5    597.08    932.60    123.00     64 o
 -11  -2  -6   1633.00   1809.70    132.50     64 o
 -11   0  -7    695.97    812.70    112.90     64 o
 -11   1  -8   3485.60   3386.70    160.70     64 o
 -11   3  -9    290.65    720.60    110.90     64 o
 -10  -5  -3    795.63   1931.50    146.30     64 o
 -10  -1  -6   1430.20   1362.90    137.40     64 o
 -10   2  -8   2402.40   2502.60    151.40     64 o
 -10   4  -9    189.59    418.60    107.30     64 o
  -9  -7  -1   3454.10   2276.70    151.00     64 o
  -9  -3  -4   1349.90   1950.20    155.90     64 o
  -9   0  -6    979.79   1828.80    156.50     64 o
  -9   3  -8   2950.20   2916.80    164.80     64 o
  -9   5  -9    921.62    907.20    116.40     64 o
  -8  -9   1    319.76    292.80    104.50     64 <
  -8  -6  -1   7222.80   5803.30    201.30     64 o
  -8  -2  -4   4468.10   4396.50    195.10     64 o
  -8   1  -6   2104.80   2683.10    162.70     64 o
  -8   4  -8   4663.60   3237.10    171.70     64 o
  -8   6  -9   1409.50    793.10    120.30     64 o
  -7  -9   2   1545.10   1609.60    134.30     64 o
  -7  -8   1   1242.40   1056.10    132.90     64 o
  -7  -4  -2   5957.60   6704.90    221.40     64 o
  -7  -1  -4   6378.10   7622.50    234.00     64 o
  -7   2  -6    500.73    775.60    145.00     64 o
  -7   5  -8    353.92   1294.90    130.50     64 o
  -7   7  -9    589.81   1118.30    117.50     64 o
  -6  -7   1   1277.40   1824.10    148.10     64 o
  -6  -3  -2  20123.00  23075.50    366.90     64 o
  -6   0  -4   3325.50   4747.50    215.20     64 o
  -6   3  -6   5373.20   9369.50    256.20     64 o
  -6   6  -8   4296.00   4726.10    184.60     64 o
  -6   8  -9   1664.90    853.00    106.80     64 o
  -5  -9   3    960.64    912.10    127.00     64 o
  -5  -6   1   3185.30   2549.80    170.10     64 o
  -5  -5   0  20496.00  16192.00    312.30     64 o
  -5  -2  -2  49343.00  62010.30    570.70     64 o
  -5   1  -4  14478.00  23063.30    369.70     64 o
  -5   4  -6   9399.70   9045.80    247.60     64 o
  -4  -8   3    416.41    629.90    127.40     64 o
  -4  -4   0  33015.00  36294.30    447.70     64 o
  -4  -1  -2  24765.00  28366.80    414.60     64 o
  -4   2  -4  11470.00  11625.30    293.30     64 o
  -4   5  -6   3743.60   3447.20    186.00     64 o
  -4   7  -7   1999.10   1893.80    145.60     64 o
  -3  -7   3   8012.30   8525.30    238.70     64 o
  -3  -3   0   7919.10  10571.50    292.60     64 o
  -3   0  -2  75779.00 101726.00    733.20     64 o
  -3   3  -4  26107.00  21942.60    367.20     64 o
  -3   6  -6   2997.40   3136.40    174.90     64 o
  -3   8  -7   1353.60    666.40    116.30     64 o
  -2 -10   6    383.90    311.70    104.50     64 <
  -2  -9   5   2061.10   1514.80    150.80     64 o
  -2  -6   3    782.38   1009.80    156.20     64 o
  -2  -2   0  70954.00  54905.90    564.40     64 o
  -2   1  -2 143610.00 139640.00    851.80     64 o
  -2   4  -4  11821.00  13729.40    316.60     64 o
  -2   9  -7    327.04    658.50    109.40     64 o
  -1  -9   6   4080.30   2820.10    158.20     64 o
  -1  -8   5   1383.60   1646.80    140.50     64 o
  -1   2  -2 176970.00 135619.00    834.40     64 o
  -1   5  -4  18306.00  15753.70    314.10     64 o
   0   3  -2  91702.00  83259.40    660.40     64 o
   0   6  -4   1825.30   3146.50    183.20     64 o
   1  -6   5   1853.80   3555.60    188.40     64 o
   1   4  -2   6811.10   7230.70    262.90     64 o
   1   9  -5   1312.90   1171.20    126.80     64 o
   2  -9   8    201.43    321.10    104.50     64 o
   2  -8   7   7920.00   4652.20    185.60     64 o
   2  -5   5  21205.00  24133.10    366.90     64 o
   2   2   0  54368.00  35075.80    482.20     64 o
   2   7  -3   7608.80   5147.60    211.20     64 o
   2  10  -5   2178.20   2441.90    145.60     64 o
   3  -8   8    187.37   -133.90    107.50     64 <
   3  -7   7  16214.00  12776.50    266.50     64 o
   3  -4   5  25898.00  34656.10    432.70     64 o
   3   8  -3   5728.40   6711.20    214.40     64 o
   3  10  -4    254.53      0.90     99.80     64 <
   4  -7   8    649.00    953.80    129.10     64 o
   4  -6   7   2724.90   3366.70    175.30     64 o
   4  -3   5   2131.80   4719.50    214.20     64 o
   4   6  -1  12540.00  13107.00    284.10     64 o
   4   9  -3    867.89   1005.70    119.40     64 o
   5  -6   8   3023.60   4099.00    172.50     64 o
   5  -5   7   2002.10   1972.50    156.60     64 o
   5  -2   5  15802.00  15406.60    311.10     64 o
   5   7  -1   2756.60   2096.70    159.60     64 o
   5  10  -3   2217.90    804.00    111.80     64 o
   6  -5   8   2071.10   4014.30    174.90     64 o
   6  -4   7   1145.60   1478.70    143.40     64 o
   6  -1   5   3988.80   8129.60    250.20     64 o
   6   2   3  26852.00  36915.80    448.70     64 o
   6   5   1   3838.70   2661.70    176.00     64 o
   6   8  -1   1207.40    951.30    126.60     64 o
   7  -7  10    650.97    646.70    111.30     64 o
   7  -4   8   2303.30   2439.80    157.20     64 o
   7  -3   7   2130.00   4194.40    189.10     64 o
   7   0   5  26925.00  27646.50    388.80     64 o
   7   3   3   6824.80   6134.30    215.20     64 o
   7   6   1   3903.90   2921.60    168.50     64 o
   8  -6  10    337.68    490.70    111.70     64 o
   8  -3   8    375.90    672.70    120.50     64 o
   8  -2   7   9913.40   9625.90    246.80     64 o
   8   1   5  13685.00  15979.80    307.50     64 o
   8   4   3   2252.50   1767.30    160.00     64 o
   8   7   1   2411.30   1368.60    137.60     64 o
   9  -5  10    177.45    429.80    105.20     64 o
   9  -2   8    265.77    606.30    128.90     64 o
   9   2   5   3417.30   3830.50    185.70     64 o
   9   5   3   2229.10   2549.50    156.20     64 o
   9   7   2    244.06    389.10    106.00     64 o
  10  -4  10   1354.10    857.00    115.70     64 o
  10  -1   8    773.75   1023.50    128.50     64 o
  10   2   6   2508.10   3335.90    169.30     64 o
  10   5   4   4448.40   4701.10    194.90     64 o
  11  -3  10   1041.90    584.70    111.70     64 o
  11   0   8    695.32   1473.90    134.90     64 o
  11   3   6   1739.70   1327.10    135.00     64 o
  11   6   4   1387.70   1802.00    132.40     64 o
  12   0   9   2097.30   1875.20    130.10     64 o
  12   1   8    948.44    526.20    108.10     64 o
  12   4   6    460.01    630.80    108.70     64 o
 -14  -1  -1    330.68    338.20    104.90     65 o
 -14   0   1   1185.50    737.90    117.50     65 o
 -14   1   3   2057.00   1242.80    128.20     65 o
 -13  -2  -3   2337.30   1045.40    128.00     65 o
 -13  -1  -1   2420.80   1907.40    139.90     65 o
 -13   0   1    728.23    906.10    121.80     65 o
 -13   1   3   1008.40   1159.20    123.20     65 o
 -13   2   5    358.32    813.20    116.60     65 o
 -12  -3  -5   1365.10   1120.40    126.40     65 o
 -12  -2  -3   2309.20   1286.20    125.50     65 o
 -12  -1  -1    586.20    336.40    114.80     65 <
 -12   0   1   1221.00   1176.40    133.50     65 o
 -12   1   3   2227.80   1503.40    144.90     65 o
 -12   2   5   1262.90   1634.10    136.90     65 o
 -12   3   7   1180.90    824.40    120.00     65 o
 -11  -3  -5   1329.50   1245.80    132.70     65 o
 -11  -2  -3    488.14   1139.90    123.60     65 o
 -11  -1  -1    511.23    907.20    123.30     65 o
 -10  -4  -7   2478.50   1746.60    136.80     65 o
 -10  -3  -5   3913.30   1947.00    147.40     65 o
 -10  -2  -3   1914.10   2122.20    152.20     65 o
  -9  -4  -7    411.78    582.80    124.30     65 o
  -9  -3  -5   2325.50   2640.90    165.90     65 o
  -8  -4  -7   3745.20   3698.50    182.00     65 o
  -8  -3  -5  15644.00  12874.40    276.40     65 o
  -7  -5  -9   2386.50   2616.90    154.50     65 o
  -7  -4  -7    995.32   1647.30    147.50     65 o
  -6  -5  -9    511.69    973.60    128.50     65 o
  -6  -4  -7   2504.40   1794.50    153.20     65 o
  -6   3   6  22223.00  21853.80    356.10     65 o
  -6   4   8   9228.50   6670.40    223.90     65 o
  -6   5  10   8190.60   4943.50    202.60     65 o
  -6   6  12   1989.80   3120.80    166.20     65 o
  -5  -5  -9   2472.70   1805.30    151.60     65 o
  -5  -4  -7   3981.00   2504.40    168.30     65 o
  -5   2   4  71004.00  61343.60    568.60     65 o
  -5   3   6  30231.00  19250.10    343.10     65 o
  -5   4   8   6375.90   8692.00    250.20     65 o
  -5   5  10   1948.00   3071.40    178.10     65 o
  -5   6  12   5088.80   2633.60    157.50     65 o
  -4  -6 -11    710.13    772.40    123.60     65 o
  -4  -5  -9   2614.30   3610.40    182.10     65 o
  -4   2   4  32264.00  24978.50    395.60     65 o
  -4   3   6  26244.00  24673.80    386.00     65 o
  -4   4   8   8454.90  12335.10    288.10     65 o
  -4   5  10   4292.00   4955.90    200.10     65 o
  -4   6  12   3040.10   2326.10    153.60     65 o
  -3  -6 -11   2485.60   3480.60    168.20     65 o
  -3  -5  -9  10430.00  10488.60    258.50     65 o
  -3   1   2  32106.00  36404.40    488.80     65 o
  -3   2   4  36194.00  42157.00    499.10     65 o
  -3   3   6   9970.90  12646.30    307.20     65 o
  -3   4   8  11307.00   7372.40    247.20     65 o
  -3   5  10   2204.00   3911.50    191.80     65 o
  -3   6  12    483.59   1012.10    136.60     65 o
  -2  -6 -11    703.61   1181.90    136.60     65 o
  -2  -5  -9   1668.40   5487.70    210.40     65 o
  -2   1   2 136290.00 138644.00    867.00     65 o
  -2   2   4  48478.00  73003.40    634.10     65 o
  -2   3   6  29557.00  39348.90    475.50     65 o
  -2   4   8  14268.00  20150.70    349.80     65 o
  -2   5  10   4765.10   5381.80    218.00     65 o
  -2   6  12    814.22   1755.20    149.50     65 o
  -1  -6 -11   1950.20   2051.70    153.10     65 o
  -1  -5  -9   6167.70   5833.70    211.80     65 o
  -1   4   8  23286.00  23949.40    379.40     65 o
  -1   5  10   6980.50  14139.80    299.90     65 o
  -1   6  12   2832.60   2652.30    167.20     65 o
   0   4   8  26201.00  34769.30    451.60     65 o
   0   5  10  11716.00  13054.50    291.40     65 o
   0   6  12   3193.90   4607.50    191.20     65 o
   1  -6 -11   1410.30   2678.70    157.80     65 o
   1   5  10   7938.20   8755.70    252.30     65 o
   1   6  12   1378.70   2165.20    161.60     65 o
   2  -6 -11    625.14    678.50    121.30     65 o
   2   5  10   3535.30   5572.90    214.80     65 o
   2   6  12   1166.60   1806.10    149.10     65 o
   3  -7 -13   1396.70   1163.00    117.50     65 o
   3  -6 -11   2385.10   5403.00    197.10     65 o
   3  -1  -2  25720.00  39115.50    499.50     65 o
   3   5  10   4152.30   6805.30    223.00     65 o
   3   6  12    779.19   1938.90    146.10     65 o
   4  -6 -11   2042.90    813.10    119.30     65 o
   4  -1  -2  20887.00  35863.00    474.30     65 o
   4   0   0 104210.00 171412.00    953.80     65 o
   4   5  10   3399.00   5388.40    209.10     65 o
   4   6  12   1143.60   3619.70    172.60     65 o
   5  -6 -11   2355.90   2046.90    135.10     65 o
   5  -1  -2  37104.00  62151.00    582.00     65 o
   5   5  10   8733.30   7009.60    224.10     65 o
   5   6  12   5614.20   4404.90    182.50     65 o
   6  -6 -11    534.48    550.80    111.40     65 o
   6  -1  -2  30006.00  40272.00    477.80     65 o
   6   0   0  54270.00  60187.40    574.30     65 o
   6   5  10   5567.10   5417.80    203.10     65 o
   6   6  12   1787.30   1308.50    131.60     65 o
   7  -6 -11    512.78   1052.50    118.50     65 o
   7  -5  -9   6819.10   5014.00    187.10     65 o
   7  -1  -2  25065.00  23683.80    379.90     65 o
   7   1   2  16972.00  25925.40    387.20     65 o
   7   4   8  10216.00   8631.30    244.40     65 o
   7   5  10   4243.70   3688.30    180.50     65 o
   7   6  12   2999.60   1200.80    129.70     65 o
   8  -6 -11    204.68    282.70     98.40     65 <
   8  -5  -9   4026.60   1863.20    137.60     65 o
   8  -1  -2  21575.00  19156.40    343.40     65 o
   8   0   0  17290.00  14433.30    303.10     65 o
   8   1   2  13233.00   9489.00    260.70     65 o
   8   2   4  12939.00   9788.50    262.50     65 o
   8   3   6   4573.80   5773.60    214.40     65 o
   8   4   8   3639.90   3644.60    177.30     65 o
   8   5  10   2223.40   1505.90    146.10     65 o
   9  -5  -9   3888.50   1822.20    137.60     65 o
   9  -1  -2  18708.00  19794.40    338.10     65 o
   9   1   2  15347.00  12925.60    287.10     65 o
   9   2   4   9130.70   9385.80    253.60     65 o
   9   3   6   7568.70   4378.50    193.10     65 o
   9   4   8   1752.50   2321.40    154.10     65 o
   9   5  10   2723.30   2724.10    159.50     65 o
  10  -5  -9    643.29    501.50    108.70     65 o
  10  -1  -2   4534.20   5419.30    212.70     65 o
  10   0   0   3946.30   3514.10    194.00     65 o
  10   1   2   1649.30   3180.70    180.30     65 o
  10   2   4   2320.20   2545.10    170.40     65 o
  10   3   6   8092.30   4056.60    182.00     65 o
  10   4   8   1524.30   1961.70    149.40     65 o
  11  -1  -2   4124.60   3940.70    186.60     65 o
  11   1   2   2052.80   1952.50    151.20     65 o
  11   2   4   5569.90   5090.40    191.70     65 o
  11   3   6    967.94   1053.10    132.80     65 o
  11   4   8   1097.80    768.00    116.70     65 o
  12  -1  -2   1145.50   1304.10    134.20     65 o
  12   0   0   3838.80   2432.00    155.70     65 o
  12   1   2    368.10    980.80    132.40     65 o
  12   2   4    360.11   1027.40    128.50     65 o
  12   3   6   3384.50   1930.50    146.00     65 o
  13   1   2    299.53    635.80    117.30     65 o
  13   2   4   1467.20    665.20    117.10     65 o
  14   0   0  23658.00   8392.30    221.30     65 o
  14   1   2   1426.50    683.60    118.90     65 o
 -10  -7  -3   1882.40    784.90    102.40     66 o
 -10  -6  -6    875.19   1928.70    129.20     66 o
 -10  -5  -9   5174.10   1707.40    123.30     66 o
  -9  -8   3    456.39   1016.10    107.70     66 o
  -9  -7   0   2777.90   1430.10    124.90     66 o
  -9  -6  -4   1781.90    752.20    117.10     66 o
  -9  -5  -7   2032.60   1524.00    123.90     66 o
  -9  -4 -10    313.50    939.60    115.60     66 o
  -8  -8   5   5479.90   1177.00    113.30     66 o
  -8  -8   6    881.76     35.40     98.70     66 <
  -8  -7   2   1512.30    506.40    108.30     66 o
  -8  -6  -1   9130.60   4459.80    172.90     66 o
  -8  -5  -4   9929.90   2300.80    149.70     66 o
  -8  -3 -10    457.30    874.30    113.30     66 o
  -8  -2 -13   1288.60   1660.40    118.70     66 o
  -7  -8   8    258.27    594.50    100.40     66 o
  -7  -7   5    327.41    592.10    116.20     66 o
  -7  -6   1   3389.20   3214.90    162.10     66 o
  -7  -5  -2   9136.40  13015.00    263.40     66 o
  -7  -4  -5  18046.00  13232.80    266.50     66 o
  -7  -3  -8    981.54   2274.50    153.00     66 o
  -7  -2 -11   1768.80   3830.40    170.10     66 o
  -7  -1 -14    454.18   1171.70    114.60     66 o
  -6  -7   7   2515.50   1124.60    123.60     66 o
  -6  -6   4   7290.40   2035.80    143.30     66 o
  -6  -3  -6  17248.00  13196.40    266.10     66 o
  -6  -2  -9    809.43   1522.90    138.30     66 o
  -6   0 -14    543.45   1053.10    117.70     66 o
  -5  -7  10    938.52   3178.90    149.00     66 o
  -5  -5   3   6144.50   7298.20    219.60     66 o
  -5  -1  -9   2184.90   2688.10    160.20     66 o
  -5   0 -12  10406.00   9471.40    233.00     66 o
  -5   1 -15   1008.90    295.20     95.30     66 o
  -4  -6   9   1100.70   1793.70    144.70     66 o
  -4  -5   6   1064.20   3179.60    169.10     66 o
  -4  -3  -1  21155.00  41236.70    448.50     66 o
  -4  -2  -4   7144.30   9610.90    256.40     66 o
  -4  -1  -7  25258.00  15199.80    291.60     66 o
  -4   0 -10   6049.40   8435.80    226.30     66 o
  -4   1 -13    623.59   1067.50    127.60     66 o
  -4   2 -15    368.12   1092.50    113.40     66 o
  -3  -6  12    823.74    742.60    118.00     66 o
  -3  -4   5  28874.00  42941.90    446.90     66 o
  -3   2 -13  14439.00   7300.10    207.10     66 o
  -3   3 -16    171.66    251.30     96.80     66 <
  -2  -5  11   1092.30   3899.00    174.70     66 o
  -2  -4   8   4282.90  11333.50    253.30     66 o
  -2  -1  -2  49927.00 139517.00    788.90     66 o
  -2   0  -5  36833.00  50823.90    491.40     66 o
  -2   1  -8   3105.90   3534.80    187.80     66 o
  -2   2 -11   1688.60   1475.10    136.30     66 o
  -2   3 -14    938.02    582.90    109.30     66 o
  -2   4 -16    236.31    812.80    104.20     66 o
  -1  -5  14   6092.90   1534.00    130.30     66 o
  -1  -3   7  19704.00  20438.20    330.50     66 o
  -1   3 -11   7686.20   2914.90    156.40     66 o
  -1   4 -14   2491.50   1999.10    131.30     66 o
   0  -3  10   7116.30  12397.10    267.10     66 o
   0   2  -6  25888.00  72417.70    571.90     66 o
   0   4 -12   1061.50   2622.50    159.00     66 o
   0   5 -14    243.99    833.60    111.10     66 o
   1  -4  16    288.57    393.20     93.00     66 o
   1  -3  13   2160.60   5023.10    182.20     66 o
   1  -2   9   4447.20   1563.10    159.20     66 o
   1  -1   6  44377.00  98021.30    666.00     66 o
   1   4  -9   1852.60   3427.30    173.40     66 o
   1   5 -12    988.62   1871.70    133.80     66 o
   2  -3  16    727.26    899.10    113.80     66 o
   2  -2  12   1079.70   2891.40    167.00     66 o
   2   2  -1 124620.00 178142.00    908.60     66 o
   2   3  -4   3060.90   4980.70    215.30     66 o
   2   4  -7  13792.00  30163.00    387.40     66 o
   2   5 -10   5359.50   4214.20    173.80     66 o
   2   6 -12    184.22    333.20    101.20     66 o
   3  -2  15   3293.80   1940.70    133.10     66 o
   3   0   8  10860.00  15084.70    290.80     66 o
   3   1   5  14913.00  91559.30    639.60     66 o
   3   5  -7  26668.00   9804.10    239.80     66 o
   3   6 -10    336.29    678.70    118.20     66 o
   3   7 -13    361.53   2441.10    134.30     66 o
   4  -1  14    377.73    688.10    110.90     66 o
   4  -1  15   4200.30   1805.30    128.30     66 o
   4   0  11   1191.30   3914.00    179.30     66 o
   4   4  -2  10037.00  11146.20    276.10     66 o
   4   5  -5  29508.00  22291.50    333.80     66 o
   4   7 -10   3655.10   2259.90    139.60     66 o
   5   0  14   5232.90   2561.40    145.80     66 o
   5   2   7   5758.50  12195.10    261.30     66 o
   5   3   4   4897.60  15298.30    294.30     66 o
   5   4   1   1645.10   3396.60    191.40     66 o
   5   5  -2  29470.00  21201.60    325.20     66 o
   5   6  -5    998.81   1506.70    148.80     66 o
   5   7  -8   4672.10   2057.80    146.80     66 o
   6   1  13    516.91    701.50    115.10     66 o
   6   2  10   1032.90   1888.60    148.20     66 o
   6   3   7   2502.40   1446.40    149.90     66 o
   6   7  -5   1493.60   2518.60    145.30     66 o
   6   8  -8    961.05   1729.50    126.70     66 o
   7   2  13   2063.80   1041.70    114.90     66 o
   7   3  10   5053.20   2018.50    148.90     66 o
   7   4   6   2740.80   6111.30    193.30     66 o
   7   5   3    677.81   1565.30    138.30     66 o
   7   7  -3   2272.10   2217.20    139.80     66 o
   7   8  -6    315.49    683.50    107.50     66 o
   8   3  12    447.48    474.30    101.40     66 o
   8   3  13   3939.10   1486.00    124.10     66 o
   8   4   9   1495.80   2248.90    142.30     66 o
   8   5   6   6845.70   1262.10    129.50     66 o
   8   6   3    227.52    947.70    125.80     66 o
   8   8  -3   2208.20    609.80    109.30     66 o
   9   4  12   1328.80    830.80    104.00     66 o
   9   5   9   1504.10   1017.60    111.40     66 o
   9   6   6     81.24    765.60    111.40     66 o
   9   7   3   1238.00    650.00    106.10     66 o
  10   6   8   1980.60   1068.00    109.50     66 o
  10   7   5    625.96    386.60     93.50     66 o
 -10  -7  -2   1368.50   1550.20    201.50     67 o
 -10  -6  -6  10780.00   1699.30    206.60     67 o
  -9  -7   0   1538.20   1074.00    200.50     67 o
  -9  -7   1    624.80    820.00    192.10     67 o
  -9  -6  -3   1059.10   2097.60    222.00     67 o
  -9  -5  -7   8647.00   1612.10    214.70     67 o
  -9  -4 -11   5132.20   1629.30    208.40     67 o
  -8  -7   3   1558.60   2197.90    218.40     67 o
  -8  -7   4   1093.30    412.70    187.00     67 <
  -8  -6  -1   6194.60   6964.90    292.60     67 o
  -8  -6   0   3382.80   3854.20    254.10     67 o
  -8  -5  -4   2429.70   3442.10    265.90     67 o
  -8  -4  -8   5917.20   5419.50    272.00     67 o
  -8  -3 -12  11223.00   1691.00    212.50     67 o
  -7  -7   7   1060.10   2163.40    216.50     67 o
  -7  -6   2   3069.60   1280.00    214.50     67 o
  -7  -4  -5   6185.60  11175.60    372.50     67 o
  -7  -3  -9  25281.00   5304.10    295.30     67 o
  -7  -2 -13   1217.50   2728.10    225.30     67 o
  -7  -2 -12   2445.10   3685.20    249.60     67 o
  -6  -7  10   1111.10   1984.50    203.80     67 o
  -6  -6   6   2062.90   2945.70    246.60     67 o
  -6  -3  -6  22474.00  15599.60    406.60     67 o
  -6  -2 -10   2912.20   4578.50    268.40     67 o
  -6  -1 -13   2095.10   2031.20    231.20     67 o
  -5  -6   9    927.76    547.40    194.50     67 <
  -5  -2  -7  19406.00  15681.80    406.40     67 o
  -5  -1 -11   1347.00   2894.80    246.70     67 o
  -5   0 -14   8062.40   3838.10    244.40     67 o
  -4  -6  12   1650.50    224.60    181.40     67 <
  -4  -5   8   4891.90   4088.60    271.30     67 o
  -4  -1  -8   2728.00   8536.00    350.40     67 o
  -4   1 -15    271.28   1612.20    202.60     67 o
  -3  -5  11  11234.00    903.60    203.50     67 o
  -3  -4   7  16390.00  13010.10    380.30     67 o
  -3  -1  -5  20751.00  80003.90    808.00     67 o
  -3   0  -9  42913.00  20836.90    454.50     67 o
  -3   1 -12   1036.90   4558.30    270.70     67 o
  -3   2 -16    297.59    882.00    167.30     67 o
  -3   2 -15    780.52    521.20    181.60     67 <
  -2  -5  14    482.31   -128.60    171.80     67 <
  -2  -5  15   1331.00   1574.40    194.30     67 o
  -2  -4  10   4634.80   2977.20    246.10     67 o
  -2  -3   6  15426.00  15884.50    430.50     67 o
  -2   0  -6   6339.60  13793.00    441.80     67 o
  -2   2 -13   1762.40   4003.00    252.80     67 o
  -2   3 -16   1275.20   1327.20    184.90     67 o
  -1  -4  13    672.20   1329.00    202.20     67 o
  -1  -4  14   2687.70    895.10    198.30     67 o
  -1  -3   9   8038.50  10497.10    358.80     67 o
  -1  -2   5  46492.00 107811.00    910.60     67 o
  -1   0  -3  96895.00 187698.00   1217.00     67 o
  -1   2 -10  25505.00  12703.70    389.50     67 o
   0  -3  12   1800.10   3331.00    256.60     67 o
   0  -2   8  13452.00  61297.10    718.40     67 o
   0  -1   4 108630.00 243263.00   1338.80     67 o
   0   4 -14    464.92   4141.20    242.90     67 o
   1  -3  16   3964.20    937.50    189.10     67 o
   1  -2  11   6904.20   4276.10    292.90     67 o
   1  -1   7  23607.00  29383.30    541.00     67 o
   1   0   3  97370.00 182378.00   1205.00     67 o
   1   3  -8   4913.80  14161.10    398.50     67 o
   1   4 -11  21821.00  10133.90    343.60     67 o
   1   5 -15    759.57    721.50    183.70     67 o
   2  -2  15    892.99   2065.90    231.80     67 o
   2  -1  11  27327.00  50972.60    646.80     67 o
   2   3  -5  30862.00  28298.40    524.40     67 o
   2   5 -12   4855.00   2118.60    223.60     67 o
   3  -1  14   3024.50   2372.30    233.90     67 o
   3   0  10   4098.50   9165.40    353.00     67 o
   3   3  -2   3028.00   2226.90    298.60     67 o
   3   4  -6  17480.00   5332.60    299.20     67 o
   3   5  -9   2926.00   9195.90    341.20     67 o
   3   6 -13   2300.00   4436.20    234.60     67 o
   3   6 -12    316.58    348.50    179.80     67 <
   4   0  13   1758.50   3277.80    232.70     67 o
   4   1   9  13756.00   8014.00    329.00     67 o
   4   2   5  18666.00  20020.70    470.20     67 o
   4   3   1  29239.00  43192.20    623.10     67 o
   4   4  -3   3174.00   7735.70    335.40     67 o
   4   5  -6   4773.70   7473.50    312.50     67 o
   4   6 -10   2136.10   1849.80    223.60     67 o
   5   1  12   2425.10   2192.80    217.70     67 o
   5   1  13   2215.50   1293.00    205.40     67 o
   5   2   8   2088.40   2318.60    240.90     67 o
   5   3   4   3853.70   4015.00    295.20     67 o
   5   5  -3  17100.00  11186.50    359.00     67 o
   5   6  -7   1884.40   1078.80    205.50     67 o
   5   7 -10    975.67   1687.30    210.30     67 o
   6   1  16    239.42    587.20    159.90     67 o
   6   2  12    253.22    110.80    194.90     67 <
   6   3   8   3094.90   3339.40    246.40     67 o
   6   6  -4   1371.70   1280.80    214.40     67 o
   6   7  -7   4706.40   2230.90    208.00     67 o
   7   2  15   2135.00    458.90    155.50     67 <
   7   3  11    189.37    559.90    175.40     67 o
   7   4   7    310.59    455.40    195.70     67 <
   7   5   3   3693.90   1355.20    220.70     67 o
   7   6  -1   5714.40   3000.20    225.50     67 o
   7   7  -4    421.15    557.30    188.20     67 <
   7   8  -8    290.58     77.10    159.40     67 <
   8   4  10    672.05    206.30    174.80     67 <
   8   4  11   1005.10   1269.90    179.10     67 o
   8   5   6   1908.10    861.30    192.00     67 o
   8   6   2   1138.40   1062.80    193.30     67 o
   8   6   3    619.76    772.80    186.10     67 o
   8   7  -1    405.49    898.70    172.20     67 o
   8   8  -5   1428.00   1386.70    178.50     67 o
   9   5  10    891.70     -4.10    153.50     67 <
   9   6   6    768.60    606.00    163.70     67 o
   9   7   2   1597.80    717.40    169.90     67 o
   9   8  -2    882.34    717.00    165.80     67 o
  10   7   5    127.54    172.90    153.00     67 <
 -11  -6  -4   3665.90   1731.20    130.40     68 o
 -11  -6  -3    374.20    699.40    105.90     68 o
 -11  -5  -7    680.28    136.90     92.60     68 <
 -10  -7   2    703.49   1472.10    123.80     68 o
 -10  -7   3    480.31    509.00    103.60     68 o
 -10  -6  -1    896.85    603.00    117.00     68 o
 -10  -5  -5    374.96   1417.20    119.10     68 o
 -10  -4  -8  13330.00   2159.20    137.30     68 o
  -9  -7   5    293.47    209.40    104.70     68 <
  -9  -6   1    360.58    650.50    120.40     68 o
  -9  -5  -3   2237.60    475.10    125.80     68 o
  -9  -4  -6    751.38   1229.70    138.80     68 o
  -9  -3 -10    680.77    630.60    116.10     68 o
  -9  -2 -13    960.94   1434.50    124.60     68 o
  -8  -7   7    412.32    728.80    109.20     68 o
  -8  -6   3    480.82    901.50    119.80     68 o
  -8  -4  -4    182.81     96.00    119.80     68 <
  -8  -3  -8    908.39    669.80    126.90     68 o
  -8  -2 -11    764.83   1922.10    141.90     68 o
  -8  -1 -14    274.45    203.90     98.30     68 <
  -7  -7  10    354.46    193.60     98.70     68 <
  -7  -6   6    267.18    379.10    116.20     68 o
  -7  -5   2  10960.00   3466.20    167.00     68 o
  -7  -4  -2   1478.10   1943.40    155.10     68 o
  -7  -2  -9   5144.10   6507.20    202.10     68 o
  -7  -1 -12    720.25    898.20    120.90     68 o
  -7   0 -15    657.27   1090.30    112.30     68 o
  -6  -6   8   8268.40   3237.40    158.10     68 o
  -6  -5   4   2833.60   4991.70    192.40     68 o
  -6  -3  -3   1355.20   3120.60    185.90     68 o
  -6  -2  -7   3683.00   4618.40    190.40     68 o
  -6  -1 -10  12988.00   9743.40    240.90     68 o
  -6   0 -13   1132.60    836.00    116.00     68 o
  -5  -6  11    701.49    644.40    107.40     68 o
  -5  -5   7    381.78    513.70    133.10     68 o
  -5  -4   3   1148.80   4529.90    193.30     68 o
  -5  -3  -1   4562.50   2822.80    195.50     68 o
  -5  -1  -8  15255.00  20212.10    327.90     68 o
  -5   0 -11    977.93   5862.80    196.80     68 o
  -5   1 -15   1043.40    793.20    112.60     68 o
  -4  -6  13   1220.30    412.60     97.00     68 o
  -4  -5   9   2017.80   2464.20    150.10     68 o
  -4  -4   5   1674.50   3306.80    183.90     68 o
  -4   0  -9   7493.00   4566.40    187.40     68 o
  -4   2 -16    288.37    676.60    104.40     68 o
  -3  -5  12    677.47    776.70    115.70     68 o
  -3  -4   8   7839.70   3120.00    166.40     68 o
  -3  -3   4  15618.00  18386.40    328.50     68 o
  -3   0  -7  28305.00  29979.30    398.50     68 o
  -3   1 -10    874.45   1595.40    145.30     68 o
  -2  -5  14    610.10   1124.00    116.80     68 o
  -2  -5  15    351.27    381.70     99.00     68 o
  -2  -4  10    512.46   1200.70    133.90     68 o
  -2   1  -8   2619.80   1851.90    176.80     68 o
  -2   3 -15   2724.30   1011.60    119.10     68 o
  -1  -4  13    518.01   2100.10    137.10     68 o
  -1  -3   9  11398.00  20566.10    330.20     68 o
  -1  -2   5  51966.00  82795.90    631.00     68 o
  -1   1  -6  56658.00 128813.00    779.10     68 o
  -1   2  -9   1752.60   4096.50    188.00     68 o
  -1   4 -16   1249.70    492.00    103.40     68 o
   0  -4  16   3909.50   1390.20    122.30     68 o
   0  -3  12   2826.70   3609.40    171.60     68 o
   0   3 -10   7301.20  11903.00    262.90     68 o
   1  -3  14   1629.70   4315.20    170.70     68 o
   1  -2  10  14587.00  16291.30    304.20     68 o
   1  -1   6  43966.00 140859.00    816.50     68 o
   1   3  -8   4655.70   8039.40    230.50     68 o
   1   4 -11   2298.50   1998.50    148.20     68 o
   1   5 -14   3064.80   5607.50    183.10     68 o
   2  -2  13    301.96   1364.80    133.30     68 o
   2  -1   9   4370.00  19712.20    332.20     68 o
   2   0   5  14776.00  60898.20    546.80     68 o
   2   3  -6   5066.20   8392.80    247.00     68 o
   2   4  -9  15352.00   5963.00    201.90     68 o
   2   5 -12    717.98    859.10    119.70     68 o
   3  -2  16   1054.40     84.40     96.20     68 <
   3   4  -7  11773.00   7333.40    228.40     68 o
   3   5 -10   1399.80   1601.80    125.30     68 o
   3   6 -13   2379.10   2820.90    149.10     68 o
   4  -1  14   1770.60   1762.40    134.60     68 o
   4   0  10   3330.50   6192.90    205.60     68 o
   4   3  -1  38553.00  57531.90    533.50     68 o
   4   5  -8   4853.60   3283.20    164.40     68 o
   4   6 -11    182.45    819.80    111.30     68 o
   5   0  13    384.99    736.10    121.60     68 o
   5   1   9  15138.00   3056.40    166.60     68 o
   5   2   5  19303.00  11975.80    273.10     68 o
   5   4  -2  11655.00  24835.50    366.60     68 o
   5   6  -9    505.74    741.80    121.30     68 o
   5   7 -12    122.95     91.00     94.50     68 <
   6   0  16    780.46    918.80    118.40     68 o
   6   1  12    382.02   3504.10    166.60     68 o
   6   2   8  10420.00  14301.00    279.30     68 o
   6   3   4   8875.40  16206.00    306.80     68 o
   6   5  -3   4058.30   3197.00    177.80     68 o
   6   6  -6   1622.70   5234.50    187.30     68 o
   6   7 -10    386.57    851.50    117.10     68 o
   7   1  14   1210.90   1439.90    118.50     68 o
   7   1  15    915.35   1261.00    119.00     68 o
   7   2  10    350.25    707.50    120.80     68 o
   7   3   7   6932.80  12349.00    263.50     68 o
   7   4   3  16784.00   7012.70    221.60     68 o
   7   5  -1  18236.00  10410.20    252.20     68 o
   7   6  -4   5938.60   3561.50    166.40     68 o
   7   7  -7   1306.80   1616.00    131.60     68 o
   8   2  13    326.58   1049.20    112.70     68 o
   8   3   9   3695.90   1380.60    130.90     68 o
   8   5   2   6941.40   4022.30    175.50     68 o
   8   6  -2   3616.70   1798.60    140.80     68 o
   8   7  -5    491.36   1677.60    130.70     68 o
   9   3  12    266.22    512.60    107.60     68 o
   9   4   8    927.01    713.90    120.20     68 o
   9   5   4    918.57   1957.10    129.90     68 o
   9   6   1    751.77    999.60    119.10     68 o
   9   7  -3   3822.70   2011.60    130.80     68 o
  10   5   7    220.50    613.10    102.30     68 o
  10   6   3    856.07   1433.80    122.40     68 o
  10   6   4   1008.50    542.00    100.50     68 o
  -8  -6 -11    771.31    655.40    105.70     69 o
  -8  -4 -12    655.86    516.20    106.90     69 o
  -8  -3 -12    230.88    477.10    106.00     69 o
  -8  -1 -13    132.29   1005.30    117.10     69 o
  -8   0 -13   1360.80   2358.70    141.00     69 o
  -8   2 -14     53.50    137.70     93.40     69 <
  -7  -7  -9    293.18    961.70    117.50     69 o
  -7  -5 -10   1723.20   1975.10    137.40     69 o
  -7  -4 -10    422.16    424.10    116.10     69 o
  -7  -2 -11   1063.50   1705.80    145.00     69 o
  -7  -1 -11   1564.60   1391.90    136.90     69 o
  -7   1 -12    318.65    835.60    120.50     69 o
  -7   2 -12   1936.20   2656.40    148.80     69 o
  -7   5 -13    569.98    600.30    102.10     69 o
  -6  -8  -7    920.46    708.10    111.20     69 o
  -6  -6  -8   2034.00   4016.00    167.90     69 o
  -6  -5  -8    888.95    567.50    125.20     69 o
  -6  -3  -9   2327.70   2037.60    157.00     69 o
  -6   0 -10   2647.20   3528.30    182.10     69 o
  -6   3 -11    862.07   1035.10    132.60     69 o
  -6   4 -11    787.34   1162.10    126.40     69 o
  -5  -9  -5    292.90    402.90    104.80     69 o
  -5  -7  -6   8822.50   8284.70    222.20     69 o
  -5  -6  -6   3278.10   3729.50    176.10     69 o
  -5  -4  -7   1383.00   1585.80    148.60     69 o
  -5  -1  -8   9570.70   9601.10    259.10     69 o
  -5   2  -9   7971.90   9070.30    239.70     69 o
  -5   5 -10    712.46   1844.20    141.90     69 o
  -5   6 -10   2147.60   1600.00    138.80     69 o
  -5   7 -10   3509.30   1587.30    124.70     69 o
  -4 -10  -3    335.55     97.70    102.00     69 <
  -4  -9  -3    136.02    973.00    123.70     69 o
  -4  -7  -4   5790.50   3509.40    172.30     69 o
  -4  -5  -5   3530.10   7184.30    221.60     69 o
  -4  -2  -6   6904.20   7748.10    244.50     69 o
  -4   1  -7  21658.00  34741.50    422.10     69 o
  -4   4  -8   5259.80   6268.60    210.70     69 o
  -4   5  -8    321.38    921.80    136.90     69 o
  -4   8  -9    616.69    678.60    112.10     69 o
  -3 -10  -1    300.15    666.40    110.60     69 o
  -3  -8  -2   3442.80   2173.90    158.90     69 o
  -3  -6  -3  17955.00  15620.70    297.60     69 o
  -3  -3  -4   8194.40   9447.70    270.00     69 o
  -3   0  -5  78536.00 103661.00    692.70     69 o
  -3   3  -6   3620.60   5408.90    222.60     69 o
  -3   6  -7   3519.90   4821.80    184.50     69 o
  -3   7  -7   5229.40   3768.40    173.80     69 o
  -2  -6  -1  15540.00  36436.50    424.70     69 o
  -2  -4  -2   8249.40  10991.30    281.50     69 o
  -2  -1  -3 136600.00 200340.00    969.10     69 o
  -2   2  -4  43074.00  58285.80    539.50     69 o
  -2   5  -5  16348.00  15069.40    293.70     69 o
  -2   6  -5   3648.10   4597.90    192.80     69 o
  -2   9  -6    447.39    769.30    113.20     69 o
  -2  10  -6    125.62    228.20     98.10     69 <
  -1 -10   2    954.35   1067.80    117.90     69 o
  -1  -9   2   6127.10   3120.80    160.80     69 o
  -1  -7   1   6624.80   4843.30    203.50     69 o
  -1  -5   0   7510.10  10174.50    265.80     69 o
  -1  -2  -1 121750.00 113282.00    729.90     69 o
  -1   1  -2 230710.00 264016.00   1120.80     69 o
  -1   4  -3  16090.00  20137.40    340.10     69 o
  -1   8  -4   7803.60   4282.10    178.20     69 o
  -1   9  -4    153.22    374.60    107.80     69 o
   0 -10   4    231.03    234.40    106.10     69 <
   0  -5   2  67771.00  80660.00    618.10     69 o
   0   7  -2   5788.90   7369.40    221.60     69 o
   1 -10   6    193.71    706.20    102.10     69 o
   1  -8   5   2103.60   1273.20    143.40     69 o
   1  -6   4  27289.00  19771.00    332.80     69 o
   1   9  -1   2054.00   1742.00    143.20     69 o
   1  10  -1    934.27    430.70    103.30     69 o
   2  -9   7    472.93    354.80    108.50     69 o
   2  -7   6  11814.00   6829.60    212.10     69 o
   2  -6   6   2318.40   1935.30    164.10     69 o
   2  -4   5   8748.90  10404.30    266.10     69 o
   2   5   2  15965.00  15342.80    302.60     69 o
   2   8   1  10405.00   6708.00    208.20     69 o
   2   9   1   1076.80   1094.70    124.00     69 o
   2  10   1    494.42   1013.30    120.00     69 o
   3  -9   9    718.17   1740.50    130.40     69 o
   3  -7   8    449.84    242.10    117.00     69 <
   3  -5   7  19844.00  10326.10    246.90     69 o
   3  -2   6   1492.60   2889.80    192.40     69 o
   3   1   5  66022.00  82593.80    624.10     69 o
   3   4   4   8491.60  10007.50    264.20     69 o
   3   7   3  15954.00   9113.50    235.80     69 o
   3   8   3   2905.70   3182.10    170.10     69 o
   3   9   3    756.27    489.60    113.90     69 o
   4  -8  10    224.92    118.90     99.70     69 <
   4  -7  10   1567.90   1969.60    136.00     69 o
   4  -5   9    967.73   2789.50    166.90     69 o
   4  -3   8   8092.60   4315.20    189.20     69 o
   4   0   7  47514.00  36770.40    428.00     69 o
   4   3   6  16397.00  12475.80    274.20     69 o
   4   7   5    632.64    882.20    131.00     69 o
   4   8   5   3349.20    901.10    126.40     69 o
   4  10   4   1308.40   1185.00    117.40     69 o
   5  -7  12    157.58    399.20    101.80     69 o
   5  -6  11   1263.20   1281.60    120.70     69 o
   5  -5  11    261.89    373.70    112.50     69 o
   5  -3  10   3856.60   3590.30    175.80     69 o
   5   0   9    645.40   1875.20    154.20     69 o
   5   3   8  10623.00  16957.50    302.60     69 o
   5   6   7   6606.60   2920.80    167.00     69 o
   5   7   7   4264.30   1891.40    144.60     69 o
   5   9   6   4301.70   1434.50    132.70     69 o
   6  -5  13    660.73    326.20    107.00     69 o
   6  -4  12   1331.90    853.30    113.70     69 o
   6  -3  12   1339.30   1980.40    147.00     69 o
   6  -1  11   1971.40   2097.10    150.40     69 o
   6   2  10   3816.00   5090.00    194.90     69 o
   6   3  10   5061.90   9859.90    245.90     69 o
   6   5   9   3607.90   1269.40    134.20     69 o
   6   6   9    225.14    428.90    112.80     69 o
   7  -4  14    220.85    652.70    102.60     69 o
   7  -3  14    871.73    694.00    113.40     69 o
   7  -1  13   1113.20   1390.10    128.70     69 o
   7   1  12    520.61   1082.70    121.20     69 o
   7   2  12   1363.80   2587.50    150.40     69 o
   7   5  11    205.80    183.30    105.90     69 <
   7   6  11   1173.50   1400.00    122.20     69 o
   8   1  14    506.31    604.90    107.30     69 o
   8   2  14    246.22    337.00     98.00     69 o
   8   4  13    684.83    497.00    107.30     69 o
 -13  -4  -3    473.80   1870.40    127.80     70 o
 -13  -3  -5    407.91    307.90     97.80     70 o
 -12  -3  -4   2280.40   1288.90    129.20     70 o
 -12  -2  -6    630.81    854.20    113.80     70 o
 -12   0  -9   2177.90   1046.40    119.70     70 o
 -11  -6   2   2507.90    853.30    111.20     70 o
 -11  -5   0   4200.70   3424.40    164.70     70 o
 -11  -2  -5   1413.60    936.60    121.00     70 o
 -11   1 -10    838.45   1005.70    110.30     70 o
 -10  -7   4   1798.30   2370.80    140.20     70 o
 -10  -5   1    458.03    534.40    109.80     70 o
 -10  -4  -1   1845.60   1067.30    128.70     70 o
 -10  -1  -6   2240.20   2862.30    153.40     70 o
 -10   1  -9    162.88    880.90    118.60     70 o
 -10   2 -11    361.24    282.80    101.10     70 <
  -9  -7   5   3593.30    573.00    106.80     70 o
  -9  -6   3   2257.00   2666.90    144.90     70 o
  -9  -3  -2   2549.00   1342.60    139.20     70 o
  -9   0  -7    897.68    948.00    131.50     70 o
  -9   2 -10   2795.80   3666.60    165.40     70 o
  -8  -7   6    540.08    629.90    107.40     70 o
  -8  -6   4    485.79    441.10    109.20     70 o
  -8  -3  -1  10559.00   7020.10    216.10     70 o
  -8  -2  -3   9351.30   6502.10    215.50     70 o
  -8   0  -6   1663.60   2352.00    169.60     70 o
  -8   3 -11   5055.50   3050.10    160.50     70 o
  -7  -6   5   2620.90   1873.30    147.40     70 o
  -7  -5   3    762.32    594.30    131.40     70 o
  -7  -2  -2   3052.60   2663.50    174.90     70 o
  -7   1  -7  16358.00  16455.20    307.00     70 o
  -7   3 -10   5397.40   6366.80    201.70     70 o
  -7   4 -12    865.94   1408.20    122.50     70 o
  -6  -8   9   1154.40    255.90    101.30     70 <
  -6  -4   2   4648.90   4430.70    193.90     70 o
  -6  -1  -3   6172.50   6830.60    240.10     70 o
  -6   2  -8  18581.00  14957.20    300.00     70 o
  -6   4 -11    130.22    257.10    106.50     70 <
  -5  -8  10    317.90    580.20    102.20     70 o
  -5  -7   8   3131.20   3232.10    157.90     70 o
  -5  -3   1   1802.80   3023.10    195.70     70 o
  -5   0  -4 100860.00 158548.00    871.30     70 o
  -5   2  -7   3389.10   7247.50    231.90     70 o
  -5   5 -12    116.41     17.40     99.10     70 <
  -4  -8  11   1106.00    387.80    100.10     70 o
  -4  -7   9   4135.50   1173.90    128.30     70 o
  -4  -6   7   1422.90   3070.60    162.80     70 o
  -4  -3   2  15793.00  15821.10    314.00     70 o
  -4   3  -8   1098.40   1257.90    153.00     70 o
  -4   5 -11    852.20   1795.10    138.30     70 o
  -3  -7  10    641.98    463.70    108.80     70 o
  -3  -6   8    791.64   1053.70    130.90     70 o
  -3  -5   6   3714.30   1988.90    158.20     70 o
  -3  -2   1  53515.00  56745.10    541.00     70 o
  -3   1  -4   4828.10   5571.80    244.20     70 o
  -3   6 -12    282.52    383.20    104.40     70 o
  -2  -6   9   7230.30   8692.60    232.10     70 o
  -2  -5   7   2078.90   2857.40    171.60     70 o
  -2   4  -8   3289.90   6682.00    223.00     70 o
  -2   6 -11    216.29    701.40    114.10     70 o
  -1  -5   8   4312.00   2415.30    164.60     70 o
  -1  -4   6   1031.40   1789.30    164.30     70 o
  -1   2  -4 153920.00 198936.00    968.20     70 o
  -1   5  -9   2114.60   3670.80    182.30     70 o
  -1   7 -12     83.22    278.00     99.00     70 <
   0   5  -8    237.82    260.10    126.70     70 <
   1  -7  13    545.03    247.70     96.60     70 <
   1  -3   6  46292.00  54372.70    527.70     70 o
   1   3  -4   4183.60   3262.10    203.10     70 o
   1   6  -9   1541.80   1112.40    124.30     70 o
   1   8 -12   1264.50   1885.90    129.20     70 o
   2  -6  12    525.72    130.90    102.60     70 <
   2  -2   5   6996.50   5207.00    240.70     70 o
   2   4  -5   8107.20   8317.90    236.50     70 o
   2   6  -8    609.74   1751.80    144.80     70 o
   2   8 -11     62.53     65.90     92.90     70 <
   3  -6  13   2675.70   2207.20    134.80     70 o
   3  -5  11   1896.60    618.40    117.10     70 o
   3  -2   6   1599.90   1278.80    181.10     70 o
   3   4  -4  13348.00  15979.80    307.00     70 o
   3   7  -9    601.13   1173.40    122.30     70 o
[truncated: 767,734 more chars]
