# Supplementary material for: On the use of beam precession for serial electron crystallography
Source: J Appl Crystallogr. 2025 Jul 25;58(Pt 4):1249–60. doi: 10.1107/S1600576725005606 (PMC12321033; doi:10.1107/S1600576725005606)
Supplement: Supplementary file 2 [file j-58-01249-sup2.zip › F200_dynRef.ref]

Refinement program                                                                                                 page=   1
structure :                                                                                                15:21:39 01-09-24 

The following lines were read as a control data : 
=>cycles 100 fsquare 0 wilsonmod 0 uisolim 0.5<=                                     

******************
* Run parameters *
******************

Structure refinement in 100 cycles will be performed
The refinement will stop if max(change/s.u.)<0.05
The damping factor will be reduced by the factor 2 if wR(all) is larger by more than 10% from the previous value
In the case that in 3 consecutive cycles refinement converge, the damping factor will change back
Atoms reaching Uiso>0.5 will be disabled from the refinement
Refinement based on F
Weight 1/sig(Fo)**2 coefficient of unstability : 0.01
Reflections with I<3sig(I) will be classified as unobserved - flag *
Reflections with |Fo-Fc|>3 will be flagged by %
Only not-matching reflections flagged by % will be printed
Print of reflections after last cycle of refinement
Correlations larger than 0.9 will be printed

Extinction correction:
----------------------
will not be applied

Automatic procedure for setting of refinement keys will be applied
Automatic procedure for setting of restrictions on atoms/molecules at special positions will applied

*************
* Radiation *
*************

Radiation type: Electrons
Wavelength:   0.02517

******************
* Structure data *
******************

Cell parameters       :     7.1540    5.4540    8.8790    90.000    90.000    90.000    Volume :      346.4
Reciprocal parameters :   0.139782  0.183352  0.112625    90.000    90.000    90.000    Volume :   0.002887

Centrosymmetric space group: Pcmn  Number : 62

List of centring vectors:

  0.000000  0.000000  0.000000

Symmetry operators:

     x      y      z
    -x+1/2 -y+1/2  z+1/2
    -x      y+1/2 -z
Refinement program                                                                                                 page=   2
structure :                                                                                                15:21:39 01-09-24 

     x+1/2 -y     -z+1/2
    -x     -y     -z
     x+1/2  y+1/2 -z+1/2
     x     -y+1/2  z
    -x+1/2  y      z+1/2

Standard space group symbol : Pnma  Number : 62

Transformation matrix to the standard setting : (0,0,1 | 0,1,0 | -1,0,0)


                           Source and type of used form-factors

Ba                                Atomic scattering amplitudes for electrons  - in steps as in IT, vol.C
                 18.2670  18.1570  17.8280  17.3090  16.6360  15.8540  15.0080  14.1380
                 13.2780  12.4510  11.6750  10.9580  10.3020   9.7070   9.1680   8.6820
                  8.2410   7.8400   7.4740   7.1390   6.8290   6.2750   5.7910   5.5700
                  5.3610   4.9750   4.6280   4.3130   4.0280   3.8950   3.7690   3.5330
                  3.3180   3.1230   2.9440   2.8610   2.7810   2.6310   2.4940   2.1970
                  1.9510   1.7450   1.5700   1.2880   1.0730   0.9040   0.7720   0.6660
                  0.5800   0.5110   0.4560   0.4110   0.3670   0.3370   0.3040   0.2770
                  0.0000   0.0000   0.0000   0.0000   0.0000   0.0000

S                                 Atomic scattering amplitudes for electrons  - in steps as in IT, vol.C
                  5.1610   5.1520   5.1240   5.0790   5.0160   4.9380   4.8450   4.7400
                  4.6230   4.4960   4.3620   4.2220   4.0780   3.9310   3.7830   3.6350
                  3.4870   3.3420   3.2000   3.0610   2.9270   2.6710   2.4360   2.3260
                  2.2210   2.0260   1.8510   1.6940   1.5540   1.4900   1.4290   1.3180
                  1.2180   1.1300   1.0510   1.0140   0.9800   0.9170   0.8600   0.7410
                  0.6480   0.5730   0.5130   0.4190   0.3500   0.2980   0.2550   0.2210
                  0.1930   0.1690   0.1500   0.1330   0.1190   0.1070   0.0960   0.0870
                  0.0000   0.0000   0.0000   0.0000   0.0000   0.0000

O                                 Atomic scattering amplitudes for electrons  - in steps as in IT, vol.C
                  1.9830   1.9820   1.9760   1.9660   1.9530   1.9370   1.9170   1.8930
                  1.8670   1.8390   1.8080   1.7740   1.7390   1.7020   1.6640   1.6250
                  1.5850   1.5450   1.5040   1.4630   1.4220   1.3410   1.2610   1.2220
                  1.1840   1.1100   1.0400   0.9740   0.9110   0.8810   0.8530   0.7980
                  0.7470   0.7000   0.6560   0.6350   0.6150   0.5770   0.5420   0.4660
                  0.4030   0.3500   0.3070   0.2410   0.1930   0.1590   0.1330   0.1130
                  0.0970   0.0850   0.0740   0.0660   0.0590   0.0530   0.0480   0.0440
                  0.0000   0.0000   0.0000   0.0000   0.0000   0.0000


F(000)  for neutrons  :      124.516
F(000)  for electrons :      125.440


Equations induced by symmetry :

y[Ba1]=0.25
U12[Ba1]=0
Refinement program                                                                                                 page=   3
structure :                                                                                                15:21:39 01-09-24 

U23[Ba1]=0
y[S1]=0.25
U12[S1]=0
U23[S1]=0
y[O2]=0.25
U12[O2]=0
U23[O2]=0
y[O3]=0.25
U12[O3]=0
U23[O3]=0

**************************************
* User defined constrains/restraints *
**************************************

None

The following zones are supposed to have identical thickness parameters:

Zone#1    Zone#2    Zone#3    Zone#4    Zone#5    Zone#6    Zone#7    Zone#8    Zone#9    Zone#10   Zone#11   Zone#12
Zone#13   Zone#14   Zone#15   Zone#16   Zone#17   Zone#18   Zone#19   Zone#20   Zone#21   Zone#22   Zone#23   Zone#24
Zone#25   Zone#26   Zone#27   Zone#28   Zone#29   Zone#30   Zone#31   Zone#32   Zone#33   Zone#34   Zone#35   Zone#36
Zone#37   Zone#38   Zone#39   Zone#40   Zone#41   Zone#42   Zone#43   Zone#44   Zone#45   Zone#46   Zone#47   Zone#48
Zone#49   Zone#50   Zone#51   Zone#52   Zone#53   Zone#54   Zone#55   Zone#56   Zone#57   Zone#58   Zone#59   Zone#60
Zone#61   Zone#62   Zone#63   Zone#64   Zone#65   Zone#66   Zone#67   Zone#68   Zone#69   Zone#70   Zone#71   Zone#72
Zone#73   Zone#74   Zone#75   Zone#76   Zone#77   Zone#78   Zone#79   Zone#80   Zone#81   Zone#82   Zone#83   Zone#84
Zone#85   Zone#86   Zone#87   Zone#88   Zone#89   Zone#90   Zone#91   Zone#92   Zone#93   Zone#94   Zone#95   Zone#96
Zone#97   Zone#98   Zone#99   Zone#100  Zone#101  Zone#102  Zone#103  Zone#104  Zone#105  Zone#106  Zone#107  Zone#108
Zone#109  Zone#110  Zone#111  Zone#112  Zone#113  Zone#114  Zone#115  Zone#116  Zone#117  Zone#118  Zone#119  Zone#120
Zone#121  Zone#122  Zone#123  Zone#124  Zone#125  Zone#126  Zone#127  Zone#128  Zone#129  Zone#130  Zone#131  Zone#132
Zone#133  Zone#134  Zone#135  Zone#136  Zone#137  Zone#138  Zone#139  Zone#140  Zone#141  Zone#142  Zone#143  Zone#144
Zone#145  Zone#146  Zone#147  Zone#148  Zone#149  Zone#150  Zone#151  Zone#152  Zone#153  Zone#154  Zone#155  Zone#156
Zone#157  Zone#158  Zone#159  Zone#160  Zone#161  Zone#162  Zone#163  Zone#164  Zone#165  Zone#166  Zone#167  Zone#168
Zone#169  Zone#170  Zone#171  Zone#172  Zone#173  Zone#174  Zone#175  Zone#176  Zone#177  Zone#178  Zone#179  Zone#180
Zone#181  Zone#182  Zone#183  Zone#184  Zone#185  Zone#186  Zone#187  Zone#188  Zone#189  Zone#190  Zone#191  Zone#192
Zone#193  Zone#194  Zone#195  Zone#196  Zone#197  Zone#198  Zone#199  Zone#200

******************************
* User defined keep commands *
******************************

None


Refinement program                                                                                                 page=   4
structure :                                                                                                15:21:39 01-09-24 


*******************************
* Fo/Fc list after last cycle *
*******************************

   h   k   l     Fo        Fc        A         B        Fo-Fc    sig(Fo) sqr(1/w)  sqr(wdFq)   nref    SinThL   ext  sc
 -14  -1  -3   36.2174   54.9272  -58.3077    0.0000  -18.7098    1.7091    1.7471  -10.7092      1 % 0.997173 1.000  1
 -13  -1  -3   31.4006   20.4037  -21.6594    0.0000   10.9970    1.9012    1.9270    5.7068      5 % 0.928691 1.000  1
 -13   1   0   21.3448   30.9070  -32.8091    0.0000   -9.5622    2.7524    2.7607   -3.4637      7 % 0.913196 1.000  1
 -12  -1  -3   36.1525   22.3132   23.6865    0.0000   13.8392    1.8201    1.8556    7.4580     12 % 0.860435 1.000  1
 -12   2   2   32.2707   21.3359   22.6490    0.0000   10.9348    2.1118    2.1363    5.1185     14 % 0.865856 1.000  1
 -11  -3  -6   47.6844   60.2387   63.9460    0.0000  -12.5543    1.5110    1.5844   -7.9235     18 % 0.883660 1.000  1
 -11  -1  -3   25.5284   16.9139  -17.9548    0.0000    8.6145    2.4718    2.4849    3.4667     20 % 0.792464 1.000  1
 -11   2   2   79.5720   94.6319  100.4560    0.0000  -15.0599    1.2718    1.5002  -10.0385     23 % 0.798346 1.000  1
 -10  -5  -9   32.4176   21.5488   22.8750    0.0000   10.8688    1.7460    1.7758    6.1205     27 % 0.977469 1.000  1
 -10  -3  -6   37.3898   28.5391   30.2955    0.0000    8.8507    1.7772    1.8161    4.8734     29 % 0.823574 1.000  1
 -10   2   2   69.9814   82.5445  -87.6246    0.0000  -12.5631    1.3482    1.5190   -8.2705     32 % 0.731284 1.000  1
 -10   3   4   66.8072   71.8944  -76.3190    0.0000   -5.0872    1.3569    1.5124   -3.3636     33 % 0.784125 1.000  1
  -9   0  -1   65.8673   50.4301  -53.5338    0.0000   15.4371    1.4537    1.5959    9.6727     40 % 0.631534 1.000  1
  -8  -5  -9   30.9887   37.5340  -39.8440    0.0000   -6.5453    2.0911    2.1139   -3.0963     47 % 0.882947 1.000  1
  -8  -3  -6   33.8689   18.1879   19.3073    0.0000   15.6810    2.1273    2.1541    7.2795     48 % 0.708819 1.000  1
  -8   3   4   37.4099   22.5708  -23.9599    0.0000   14.8391    2.0529    2.0867    7.1111     53 % 0.662572 1.000  1
  -7   0  -1   94.0234  113.4060  120.3860    0.0000  -19.3829    1.3103    1.6127  -12.0186     61 % 0.492467 1.000  1
  -7   3   4  101.6800   82.7545  -87.8475    0.0000   18.9254    1.1890    1.5645   12.0968     63 % 0.604757 1.000  1
  -7   4   6   93.6702   75.3591   79.9970    0.0000   18.3110    1.2347    1.5498   11.8154     64 % 0.698558 1.000  1
  -6  -5  -9   58.2460   68.4843  -72.6991    0.0000  -10.2383    1.3821    1.4998   -6.8265     68 % 0.801762 1.000  1
  -6  -2  -4   36.7069   22.6201  -24.0123    0.0000   14.0868    2.4137    2.4415    5.7698     71 % 0.510104 1.000  1
  -6   4   6   60.5665   22.7262   24.1249    0.0000   37.8403    1.5512    1.6652   22.7237     75 % 0.651523 1.000  1
  -5   1   1  114.7620   53.7262   57.0327    0.0000   61.0358    1.3262    1.7538   34.8015     84 % 0.365642 1.000  1
  -5   4   6   79.1246   73.1259  -77.6264    0.0000    5.9987    1.3548    1.5690    3.8233     85 % 0.608892 1.000  1
  -5   5   8   82.1359   91.2480  -96.8638    0.0000   -9.1122    1.2778    1.5190   -5.9989     86 % 0.731561 1.000  1
  -4  -6 -10   29.4449   22.5313   23.9180    0.0000    6.9135    2.0479    2.0690    3.3416     91 % 0.835361 1.000  1
  -4  -4  -7  101.6410   85.8982   91.1847    0.0000   15.7423    1.2111    1.5811    9.9565     93 % 0.606640 1.000  1
  -4   5   8   37.4326   17.5883  -18.6708    0.0000   19.8443    1.9034    1.9399   10.2296     99 % 0.700870 1.000  1
  -4   6  10   44.7180   38.9153   41.3103    0.0000    5.8027    1.5609    1.6237    3.5738    100 % 0.835361 1.000  1
  -3  -4  -7   61.6279   45.8879   48.7120    0.0000   15.7400    1.4944    1.6165    9.7369    104 % 0.577770 1.000  1
  -3   2   3  413.8920  344.8190 -366.0400    0.0000   69.0737    1.0444    4.2687   16.1816    106 % 0.325761 1.000  1
  -3   5   8   37.3336   25.7829   27.3697    0.0000   11.5507    2.0545    2.0881    5.5317    107 % 0.676036 1.000  1
  -3   6  10   37.9882   29.9927   31.8385    0.0000    7.9955    1.8124    1.8518    4.3177    108 % 0.814637 1.000  1
  -3   7  12   26.5009   19.7965  -21.0148    0.0000    6.7045    2.1075    2.1241    3.1564    109 % 0.955207 1.000  1
  -2  -1  -2  399.5510  449.2550 -476.9040    0.0000  -49.7039    1.0602    4.1338  -12.0239    115 % 0.201564 1.000  1
  -2   2   3  102.8340   81.5831  -86.6040    0.0000   21.2513    1.4723    1.7958   11.8335    116 % 0.285827 1.000  1
  -2   6  10   34.1731   26.4938  -28.1243    0.0000    7.6793    1.9826    2.0118    3.8172    119 % 0.799506 1.000  1
  -1  -3  -5   94.3080   81.7949   86.8288    0.0000   12.5131    1.3339    1.6336    7.6597    124 % 0.399753 1.000  1
  -1   3   5  115.4790  122.1880  129.7080    0.0000   -6.7089    1.2470    1.6996   -3.9475    125 % 0.399753 1.000  1
   0  -5  -8   33.3482   42.3627   44.9699    0.0000   -9.0146    2.0886    2.1150   -4.2621    130 % 0.642699 1.000  1
   0   7  12   43.1625   31.8700  -33.8315    0.0000   11.2924    1.5094    1.5699    7.1930    132 % 0.931911 1.000  1
   1   4   7   60.1324   50.8154   53.9427    0.0000    9.3170    1.5932    1.7029    5.4714    138 % 0.542900 1.000  1
   2  -2  -3   75.0893   67.7584  -71.9285    0.0000    7.3309    1.6247    1.7899    4.0958    146 % 0.285827 1.000  1
   2   5   9   58.5688   38.5850  -40.9596    0.0000   19.9838    1.5512    1.6581   12.0525    149 % 0.697503 1.000  1
   3  -6  -9   26.3458   16.4174  -17.4278    0.0000    9.9284    2.3229    2.3378    4.2468    153 % 0.776777 1.000  1
   3  -4  -6   39.4119   53.8758   57.1915    0.0000  -14.4639    2.0260    2.0640   -7.0076    154 % 0.540920 1.000  1
Refinement program                                                                                                 page=   5
structure :                                                                                                15:21:39 01-09-24 

   3   6  11   49.2412   30.9753   32.8817    0.0000   18.2659    1.5119    1.5901   11.4872    160 % 0.854533 1.000  1
   4  -6  -9   44.4511   34.4601  -36.5809    0.0000    9.9910    1.5511    1.6136    6.1918    163 % 0.798484 1.000  1
   4   2   4   99.8038   87.3808  -92.7585    0.0000   12.4230    1.3592    1.6862    7.3673    167 % 0.403127 1.000  1
   4   6  11   31.5309   23.2674   24.6993    0.0000    8.2636    2.0313    2.0557    4.0199    170 % 0.874311 1.000  1
   5  -6  -9   33.6036   40.2778  -42.7566    0.0000   -6.6742    1.8852    1.9149   -3.4854    172 % 0.825554 1.000  1
   5  -3  -4   64.1600   53.2447   56.5216    0.0000   10.9152    1.5750    1.7006    6.4183    175 % 0.498494 1.000  1
   6  -5  -7   24.6130   36.6770  -38.9342    0.0000  -12.0640    2.5576    2.5694   -4.6952    184 % 0.735763 1.000  1
   6   0   1   79.8267   66.3054   70.3860    0.0000   13.5213    1.4237    1.6322    8.2840    187 % 0.423110 1.000  1
   7  -7 -10   22.9630   15.3688   16.3147    0.0000    7.5942    2.1535    2.1657    3.5066    194 % 0.984013 1.000  1
   7  -5  -7   54.4702   76.2594   80.9527    0.0000  -21.7892    1.4457    1.5450  -14.1035    196 % 0.777720 1.000  1
   7   1   3   64.1194   46.2731  -49.1209    0.0000   17.8463    1.5393    1.6675   10.7023    201 % 0.525640 1.000  1
   7   5  10   65.0584   48.7832   51.7855    0.0000   16.2752    1.3088    1.4616   11.1352    204 % 0.875542 1.000  1
   8  -4  -5   64.5422   88.2870  -93.7206    0.0000  -23.7448    1.3139    1.4638  -16.2209    208 % 0.725516 1.000  1
   9  -6  -8   17.6125    8.1816   -8.6851    0.0000    9.4309    2.7168    2.7225    3.4640    214 % 0.949303 1.000  1
   9  -1   0   81.3880   55.9410  -59.3839    0.0000   25.4469    1.2791    1.5160   16.7851    218 % 0.635664 1.000  1
   9   2   5   71.7628   89.9066   95.4398    0.0000  -18.1438    1.3057    1.4899  -12.1778    221 % 0.713134 1.000  1
  10  -6  -8   36.8185   56.3693  -59.8385    0.0000  -19.5508    1.5563    1.5992  -12.2251    225 % 0.996989 1.000  1
  10  -3  -3   33.8423   27.5663   29.2628    0.0000    6.2760    1.9665    1.9954    3.1453    228 % 0.769841 1.000  1
  10   0   2   90.0844   75.2821   79.9153    0.0000   14.8023    1.2361    1.5295    9.6778    229 % 0.707926 1.000  1
  10   3   7   45.2007   54.0453  -57.3715    0.0000   -8.8447    1.5188    1.5846   -5.5816    231 % 0.848233 1.000  1
  10   4   9   26.5387   45.2791  -48.0658    0.0000  -18.7405    2.1403    2.1567   -8.6896    232 % 0.937979 1.000  1
  11  -3  -3   28.4359   37.7598   40.0836    0.0000   -9.3239    2.1100    2.1291   -4.3793    234 % 0.833807 1.000  1
  11   0   2   69.6893   90.7629   96.3488    0.0000  -21.0736    1.2950    1.4706  -14.3296    237 % 0.777006 1.000  1
  11   4   9   32.8497   46.0130   48.8449    0.0000  -13.1634    1.7763    1.8064   -7.2871    240 % 0.991153 1.000  1
  12   1   4   35.4316   43.1741  -45.8312    0.0000   -7.7424    1.7654    1.8006   -4.3000    246 % 0.873239 1.000  1
  13  -2  -1   40.6682   67.9985  -72.1834    0.0000  -27.3304    1.5528    1.6052  -17.0263    250 % 0.928607 1.000  1
  13  -1   1   50.5431   35.5317  -37.7184    0.0000   15.0114    1.3859    1.4752   10.1756    251 % 0.914930 1.000  1
  13   1   4   32.8968   45.7001  -48.5127    0.0000  -12.8033    1.7616    1.7920   -7.1446    253 % 0.940566 1.000  1
  14   0   3   34.5181   25.4319   26.9970    0.0000    9.0862    1.6658    1.7012    5.3411    257 % 0.992950 1.000  1
 -12   1   1   19.4525    7.9109   -8.2111    0.0000   11.5416    2.3031    2.3112    4.9937    267 % 0.845564 1.000  2
 -11   0   1   21.6564   14.9241   15.4905    0.0000    6.7323    2.1564    2.1673    3.1064    275 % 0.770860 1.000  2
 -11   1   1   27.2268   16.4763   17.1016    0.0000   10.7505    1.8511    1.8710    5.7457    276 % 0.776292 1.000  2
 -11   4   1   23.7065   15.2355  -15.8136    0.0000    8.4711    1.8434    1.8586    4.5579    279 % 0.853638 1.000  2
 -10   0   1   35.7855   48.1716  -49.9996    0.0000  -12.3861    1.7298    1.7664   -7.0121    287 % 0.701175 1.000  2
 -10   2   1   77.3440   61.5906   63.9278    0.0000   15.7535    1.0835    1.3312   11.8339    289 % 0.724751 1.000  2
  -9  -4   1   29.7641   36.2105  -37.5846    0.0000   -6.4464    1.9083    1.9314   -3.3377    297 % 0.730279 1.000  2
  -9  -3   1   73.7347   66.5109  -69.0348    0.0000    7.2238    1.1338    1.3525    5.3412    298 % 0.688822 1.000  2
  -9  -2   1   40.8938   28.6129   29.6987    0.0000   12.2808    1.6005    1.6519    7.4343    299 % 0.657612 1.000  2
  -9  -1   1   74.6887   88.1680   91.5138    0.0000  -13.4793    1.1307    1.3551   -9.9471    300 % 0.638154 1.000  2
  -7  -4   1   63.2756   52.6792   54.6783    0.0000   10.5964    1.2303    1.3835    7.6590    315 % 0.614000 1.000  2
  -6  -5   1   22.7530   12.8031  -13.2890    0.0000    9.9499    2.4085    2.4192    4.1129    321 % 0.623806 1.000  2
  -5  -6   1   84.1053   61.3669   63.6957    0.0000   22.7384    1.0469    1.3429   16.9323    327 % 0.654103 1.000  2
  -4  -7   1   72.4003   81.1899   84.2709    0.0000   -8.7896    1.1181    1.3320   -6.5987    334 % 0.702244 1.000  2
  -4   8   0   40.9988   62.9778  -65.3676    0.0000  -21.9790    1.4318    1.4893  -14.7580    338 % 0.784884 1.000  2
  -4  10   0   24.0790   34.1482   35.4441    0.0000  -10.0692    1.8979    1.9131   -5.2632    339 % 0.958439 1.000  2
  -3  -9   1   43.2527   60.0575   62.3365    0.0000  -16.8047    1.3964    1.4619  -11.4952    341 % 0.853169 1.000  2
  -3   5   0   65.7031   41.9714  -43.5641    0.0000   23.7317    1.3279    1.4816   16.0177    345 % 0.504058 1.000  2
  -3   7   0   33.4485   27.6384  -28.6872    0.0000    5.8101    1.8611    1.8909    3.0727    346 % 0.675117 1.000  2
  -2  -9   1   27.2580   18.1083   18.7955    0.0000    9.1497    1.8362    1.8563    4.9291    349 % 0.838733 1.000  2
  -2   6   0  115.4710  108.0830  112.1850    0.0000    7.3879    1.0509    1.5613    4.7318    353 % 0.567539 1.000  2
  -2   8   0   85.4968   80.5171  -83.5725    0.0000    4.9797    1.0720    1.3712    3.6317    354 % 0.746610 1.000  2
  -1   3   0  275.3250  265.8190  275.9070    0.0000    9.5056    0.9669    2.9181    3.2575    359 % 0.283769 1.000  2
Refinement program                                                                                                 page=   6
structure :                                                                                                15:21:39 01-09-24 

   0  10   0   50.0100   58.0491  -60.2519    0.0000   -8.0391    1.2148    1.3137   -6.1196    366 % 0.916760 1.000  2
   1 -10   1   23.6580   17.7665  -18.4407    0.0000    5.8914    1.7542    1.7700    3.3284    367 % 0.921143 1.000  2
   2  -2   0  175.0830  123.0330  127.7010    0.0000   52.0500    1.0446    2.0388   25.5298    374 % 0.230558 1.000  2
   3  -3   0   59.2815   42.4629  -44.0743    0.0000   16.8186    1.5882    1.6952    9.9212    378 % 0.345837 1.000  2
   6  -6   0   92.1792   87.6316  -90.9570    0.0000    4.5476    1.0729    1.4145    3.2149    387 % 0.691674 1.000  2
   6  -4   0  137.8540  193.1450  200.4740    0.0000  -55.2907    1.0312    1.7215  -32.1172    388 % 0.557066 1.000  2
   7  -5   0   98.9657   71.5122   74.2260    0.0000   27.4534    1.0458    1.4398   19.0669    390 % 0.670421 1.000  2
   9  -7   0   36.0430   19.7725   20.5228    0.0000   16.2706    1.4483    1.4924   10.9020    395 % 0.898601 1.000  2
   9  -5   0   67.5685   73.8207  -76.6221    0.0000   -6.2523    1.1758    1.3562   -4.6103    396 % 0.778316 1.000  2
 -13   3   0   38.6212   49.8929   50.5335    0.0000  -11.2716    1.4254    1.4768   -7.6326    418 % 0.949296 1.000  3
 -12  -5  -1   21.5430   15.3834  -15.5809    0.0000    6.1596    1.8196    1.8323    3.3616    419 % 0.957438 1.000  3
 -12   2   0   54.0111   67.3498  -68.2146    0.0000  -13.3387    1.2553    1.3666   -9.7608    422 % 0.858500 1.000  3
 -11   3   0   65.8103   60.9204  -61.7026    0.0000    4.8899    1.1791    1.3504    3.6212    428 % 0.816514 1.000  3
 -10   4   0   39.9575   28.2632  -28.6261    0.0000   11.6943    1.4928    1.5454    7.5672    435 % 0.789270 1.000  3
  -9  -7  -1   25.1535   34.1130   34.5510    0.0000   -8.9595    1.8109    1.8283   -4.9006    437 % 0.900364 1.000  3
  -9  -6  -1   22.7508   29.8297   30.2127    0.0000   -7.0789    1.9779    1.9910   -3.5554    438 % 0.837494 1.000  3
  -9   3   0   69.1896   62.7017   63.5067    0.0000    6.4879    1.1526    1.3443    4.8261    442 % 0.686516 1.000  3
  -8  -8  -1   30.0699   38.6458  -39.1420    0.0000   -8.5759    1.6744    1.7012   -5.0410    446 % 0.923949 1.000  3
  -7  -9  -1   21.8975   14.6366   14.8245    0.0000    7.2609    1.8061    1.8194    3.9909    454 % 0.960878 1.000  3
  -7  -7  -1   55.8561   66.4838  -67.3374    0.0000  -10.6278    1.2103    1.3329   -7.9732    456 % 0.808915 1.000  3
  -7   3   0   98.1010   90.7590   91.9243    0.0000    7.3419    1.1029    1.4761    4.9739    460 % 0.561242 1.000  3
  -6   2   0  226.5020  203.5730 -206.1870    0.0000   22.9286    0.9525    2.4572    9.3314    467 % 0.457678 1.000  3
  -4 -10  -1   20.0025   28.4753  -28.8409    0.0000   -8.4727    2.0672    2.0769   -4.0795    481 % 0.960091 1.000  3
  -4  -9  -1   20.4866    9.8390   -9.9653    0.0000   10.6476    1.9769    1.9875    5.3573    482 % 0.872978 1.000  3
  -4   2   0  331.3860  313.0800  317.1000    0.0000   18.3066    0.9365    3.4437    5.3160    485 % 0.334326 1.000  3
  -4   9   1   21.0309   14.4841   14.6701    0.0000    6.5468    2.1112    2.1216    3.0858    488 % 0.872978 1.000  3
  -3 -10  -1   17.8326    9.0717    9.1882    0.0000    8.7608    2.1337    2.1412    4.0916    490 % 0.942116 1.000  3
  -3  -9  -1   47.6403   53.9935  -54.6868    0.0000   -6.3532    1.3130    1.3967   -4.5486    491 % 0.853169 1.000  3
  -1   7   1   57.0806   62.6291  -63.4332    0.0000   -5.5484    1.3542    1.4696   -3.7754    508 % 0.647978 1.000  3
   1   7   1   56.8340   49.1467  -49.7777    0.0000    7.6873    1.3091    1.4271    5.3865    513 % 0.647978 1.000  3
   2   6   1  160.6400  167.8300  169.9850    0.0000   -7.1906    0.9973    1.8908   -3.8030    516 % 0.570326 1.000  3
   5  -5   0  147.5290  138.3580  140.1350    0.0000    9.1704    0.9951    1.7795    5.1534    533 % 0.576395 1.000  3
   5   5   1   45.6147   28.8269   29.1970    0.0000   16.7878    1.5477    1.6136   10.4042    536 % 0.579139 1.000  3
   5  10   2   22.3696   33.5827  -34.0139    0.0000  -11.2131    1.9893    2.0018   -5.6014    538 % 0.987548 1.000  3
   6  -4   0  203.5920  217.8620  220.6600    0.0000  -14.2701    0.9507    2.2469   -6.3509    541 % 0.557066 1.000  3
   6   4   1   39.5917   33.4754   33.9052    0.0000    6.1163    1.7441    1.7884    3.4199    543 % 0.559905 1.000  3
   6   5   1   26.3704   19.2759  -19.5234    0.0000    7.0946    2.1596    2.1757    3.2609    544 % 0.623806 1.000  3
   7  -5   0   77.9820   86.4535   87.5635    0.0000   -8.4714    1.1086    1.3554   -6.2502    549 % 0.670421 1.000  3
   7   9   2   26.1916   41.4367  -41.9687    0.0000  -15.2451    1.8040    1.8229   -8.3630    554 % 0.965816 1.000  3
   8  -6   0   43.3347   27.6637   28.0189    0.0000   15.6710    1.3788    1.4453   10.8428    556 % 0.784337 1.000  3
   8   4   1  123.8090  111.8660 -113.3020    0.0000   11.9431    1.0032    1.5935    7.4950    560 % 0.671019 1.000  3
   9  -7   0   53.2175   59.0407   59.7987    0.0000   -5.8232    1.1819    1.2962   -4.4924    563 % 0.898601 1.000  3
   9   3   1   60.2769   66.4507   67.3039    0.0000   -6.1739    1.2758    1.4110   -4.3755    567 % 0.688822 1.000  3
  11   1   1   53.3517   49.1467   49.7777    0.0000    4.2049    1.2493    1.3584    3.0955    581 % 0.776292 1.000  3
  13  -2   1   40.3088   50.2364  -50.8814    0.0000   -9.9276    1.4116    1.4680   -6.7626    594 % 0.928607 1.000  3
  14  -2   1   27.9857   15.7610   15.9634    0.0000   12.2247    1.5704    1.5952    7.6635    599 % 0.997095 1.000  3
 -13   0   2   29.7909   20.7574   20.5759    0.0000    9.0335    2.8834    2.8988    3.1163    610 % 0.915536 1.000  4
 -12   2   2   35.9263   24.9944   24.7759    0.0000   10.9319    2.5232    2.5487    4.2893    616 % 0.865856 1.000  4
 -11   2   2   67.6713   96.3691   95.5266    0.0000  -28.6978    1.7762    1.9008  -15.0980    623 % 0.798346 1.000  4
 -11   3   2   37.2411   29.4275   29.1703    0.0000    7.8136    2.5751    2.6019    3.0030    624 % 0.824245 1.000  4
 -10  -6   1   41.4632   30.7122   30.4437    0.0000   10.7510    2.2297    2.2679    4.7405    628 % 0.891183 1.000  4
 -10  -5   1   36.4459   18.0280  -17.8704    0.0000   18.4178    2.4598    2.4867    7.4066    629 % 0.837710 1.000  4
Refinement program                                                                                                 page=   7
structure :                                                                                                15:21:39 01-09-24 

 -10   3   2   71.1639   84.2383   83.5019    0.0000  -13.0745    1.7593    1.8978   -6.8893    633 % 0.759473 1.000  4
  -9  -5   1   88.4421   79.4311   78.7367    0.0000    9.0110    1.5881    1.8177    4.9573    640 % 0.780351 1.000  4
  -9  -3   1   72.7860   99.8238  -98.9511    0.0000  -27.0379    1.7634    1.9077  -14.1730    642 % 0.688822 1.000  4
  -9   6   2   38.8639   24.1398  -23.9288    0.0000   14.7241    2.4624    2.4929    5.9064    647 % 0.843155 1.000  4
  -7   7   2   38.4474   21.3661  -21.1793    0.0000   17.0813    2.5606    2.5893    6.5967    665 % 0.814774 1.000  4
  -6   2   1  100.8790   89.5047  -88.7222    0.0000   11.3739    1.6763    1.9564    5.8137    671 % 0.461129 1.000  4
  -6   8   2   37.3765   29.5161  -29.2581    0.0000    7.8604    2.4534    2.4817    3.1673    674 % 0.852304 1.000  4
  -5  -7   0   89.9411  117.7290  116.6990    0.0000  -27.7874    1.6311    1.8626  -14.9185    677 % 0.730711 1.000  4
  -5   3   1   91.8030   62.6793   62.1314    0.0000   29.1237    1.8017    2.0221   14.4028    679 % 0.448252 1.000  4
  -4   4   1  109.5570  139.9180 -138.6950    0.0000  -30.3610    1.6768    2.0029  -15.1582    689 % 0.464541 1.000  4
  -3  -5   0   51.7658   31.4441   31.1692    0.0000   20.3217    2.4234    2.4781    8.2006    695 % 0.504058 1.000  4
  -3  10   2   36.4445   28.5753  -28.3255    0.0000    7.8691    2.3762    2.4040    3.2734    700 % 0.947151 1.000  4
  -2   6   1  147.5160  166.4360 -164.9810    0.0000  -18.9197    1.4341    2.0574   -9.1962    704 % 0.570326 1.000  4
   1   9   1   74.4231   62.2439   61.6997    0.0000   12.1792    1.5956    1.7606    6.9175    715 % 0.829951 1.000  4
   2 -10  -1   33.5142   45.2570  -44.8614    0.0000  -11.7429    2.5049    2.5272   -4.6465    717 % 0.929063 1.000  4
   2  -9  -1   32.4607   21.5880  -21.3992    0.0000   10.8728    2.7248    2.7441    3.9622    718 % 0.838733 1.000  4
   2   2   0  162.4270  131.9010  130.7480    0.0000   30.5254    1.5484    2.2440   13.6028    721 % 0.230558 1.000  4
   3   3   0   58.5671   39.8961   39.5473    0.0000   18.6709    2.4894    2.5574    7.3007    731 % 0.345837 1.000  4
   3   9   1   44.0783   32.3806  -32.0975    0.0000   11.6978    2.1825    2.2265    5.2538    733 % 0.853169 1.000  4
   4  -6  -1  102.4810   92.9742   92.1614    0.0000    9.5070    1.5642    1.8700    5.0840    739 % 0.619587 1.000  4
   4  -5  -1   60.2071   40.0899   39.7394    0.0000   20.1172    2.0496    2.1362    9.4173    740 % 0.539851 1.000  4
   4   4   0  154.3400  179.4160 -177.8470    0.0000  -25.0755    1.4572    2.1226  -11.8136    742 % 0.461116 1.000  4
   5  -5  -1  101.1180   72.5686   71.9342    0.0000   28.5492    1.5195    1.8252   15.6415    750 % 0.579139 1.000  4
   6   6   0   93.7918   82.5772  -81.8553    0.0000   11.2146    1.5572    1.8178    6.1692    765 % 0.691674 1.000  4
   7  -3  -1  164.4780  156.1090 -154.7440    0.0000    8.3687    1.3968    2.1579    3.8782    769 % 0.564060 1.000  4
   7  -2  -1  147.6370  136.7110 -135.5160    0.0000   10.9253    1.4343    2.0583    5.3078    770 % 0.525492 1.000  4
   8  -2  -1  163.2230  139.4170 -138.1980    0.0000   23.8065    1.3941    2.1466   11.0906    776 % 0.591111 1.000  4
   8  -1  -1   54.9800   71.3807  -70.7566    0.0000  -16.4007    2.4218    2.4834   -6.6041    777 % 0.569385 1.000  4
   8   6   0   39.9562   28.1817   27.9354    0.0000   11.7745    2.3776    2.4109    4.8838    780 % 0.784337 1.000  4
   9   7   0   39.6422   54.1812  -53.7075    0.0000  -14.5390    2.2388    2.2736   -6.3947    788 % 0.898601 1.000  4
  11   0  -1   25.1376   13.5879   13.4691    0.0000   11.5498    3.3535    3.3629    3.4344    796 % 0.770860 1.000  4
  13   2  -1   35.4697   46.0825  -45.6797    0.0000  -10.6128    2.4782    2.5034   -4.2393    810 % 0.928607 1.000  4
  13   3  -1   54.2623   48.5819   48.1572    0.0000    5.6804    1.8005    1.8805    3.0207    811 % 0.950965 1.000  4
 -12   3  -6   51.3527   58.1936   58.7597    0.0000   -6.8409    1.3583    1.4521   -4.7111    820 % 0.945094 1.000  5
 -12   4  -5   25.9326   38.8201  -39.1977    0.0000  -12.8875    2.1189    2.1348   -6.0370    821 % 0.957681 1.000  5
 -11  -3 -10   36.1455   42.7458   43.1615    0.0000   -6.6002    1.6724    1.7110   -3.8575    823 % 0.991869 1.000  5
 -11   1  -7   24.5601   17.3948   17.5640    0.0000    7.1653    2.2190    2.2326    3.2094    826 % 0.868817 1.000  5
 -10  -1  -8   33.5037   20.4815  -20.6807    0.0000   13.0223    1.8789    1.9085    6.8232    833 % 0.836558 1.000  5
 -10   0  -7   54.2384   47.7106   48.1746    0.0000    6.5278    1.4307    1.5301    4.2663    834 % 0.802408 1.000  5
 -10   6  -2   49.4399   41.3243  -41.7263    0.0000    8.1155    1.4664    1.5475    5.2442    838 % 0.896505 1.000  5
 -10   7  -1   20.0375   28.7212  -29.0006    0.0000   -8.6838    2.7473    2.7547   -3.1524    839 % 0.950508 1.000  5
  -9  -3  -9   53.0952   47.1720  -47.6308    0.0000    5.9232    1.4182    1.5143    3.9114    842 % 0.853325 1.000  5
  -9  -2  -8   32.1185   22.6969   22.9177    0.0000    9.4216    1.9988    2.0245    4.6538    843 % 0.795131 1.000  5
  -9   3  -4   73.6139   85.7986   86.6331    0.0000  -12.1847    1.3258    1.5165   -8.0348    846 % 0.722525 1.000  5
  -9   4  -3   70.2688   65.0254   65.6578    0.0000    5.2434    1.3100    1.4865    3.5273    847 % 0.747446 1.000  5
  -8  -4  -9   54.5381   36.5267   36.8820    0.0000   18.0114    1.4375    1.5375   11.7147    853 % 0.839020 1.000  5
  -8  -3  -8   59.0025   46.1454   46.5942    0.0000   12.8571    1.4203    1.5380    8.3599    854 % 0.768905 1.000  5
  -8   1  -5  151.6420  141.3260 -142.7000    0.0000   10.3161    1.1085    1.8784    5.4920    857 % 0.632697 1.000  5
  -7  -5  -9   42.2812   31.9249  -32.2354    0.0000   10.3563    1.6213    1.6755    6.1810    863 % 0.840431 1.000  5
  -7   0  -5  157.7500  150.6590  152.1240    0.0000    7.0916    1.1173    1.9331    3.6685    866 % 0.564473 1.000  5
  -7   8   2   44.5331   30.7230   31.0218    0.0000   13.8102    1.5348    1.5981    8.6416    870 % 0.888777 1.000  5
  -7   9   3   24.8032   15.7642  -15.9175    0.0000    9.0390    2.1973    2.2112    4.0877    871 % 0.973990 1.000  5
Refinement program                                                                                                 page=   8
structure :                                                                                                15:21:39 01-09-24 

  -6  -2  -6  137.5240  112.1070 -113.1980    0.0000   25.4171    1.1471    1.7908   14.1929    876 % 0.568883 1.000  5
  -5  -8 -10   31.6275   16.8060  -16.9694    0.0000   14.8216    1.7801    1.8080    8.1979    884 % 0.988492 1.000  5
  -5  -4  -7   38.3275   50.2653  -50.7542    0.0000  -11.9378    2.0742    2.1093   -5.6595    886 % 0.641852 1.000  5
  -5   2  -2  236.6800  284.5220 -287.2900    0.0000  -47.8429    1.0789    2.6011  -18.3933    889 % 0.410391 1.000  5
  -5   3  -1   57.3890   45.6673  -46.1115    0.0000   11.7217    1.6911    1.7858    6.5638    890 % 0.448252 1.000  5
  -4  -5  -7  131.4120  112.1610  113.2520    0.0000   19.2517    1.1220    1.7280   11.1412    894 % 0.666072 1.000  5
  -3  -1  -3  321.9080  294.3810  297.2440    0.0000   27.5277    1.0562    3.3879    8.1252    907 % 0.284442 1.000  5
  -3   6   3  128.0270  151.7200 -153.1960    0.0000  -23.6936    1.1521    1.7223  -13.7567    909 % 0.612425 1.000  5
  -3   7   4   35.2505   28.3975   28.6737    0.0000    6.8530    1.9900    2.0210    3.3909    910 % 0.711702 1.000  5
  -2  -8  -8   34.6872   26.2256   26.4806    0.0000    8.4616    1.8249    1.8576    4.5552    914 % 0.871996 1.000  5
  -2  -7  -7   55.6875   47.5962   48.0592    0.0000    8.0913    1.4994    1.5995    5.0586    915 % 0.765991 1.000  5
  -2  -3  -4   68.0375   59.0957  -59.6705    0.0000    8.9418    1.5800    1.7203    5.1979    917 % 0.381991 1.000  5
  -2   4   2   74.1701   63.2859  -63.9014    0.0000   10.8842    1.5539    1.7218    6.3214    920 % 0.408283 1.000  5
  -1  -8  -7   36.6851   42.5370   42.9508    0.0000   -5.8519    1.7746    1.8121   -3.2294    927 % 0.835557 1.000  5
  -1  -4  -4  273.0940  253.9760  256.4470    0.0000   19.1179    1.0667    2.9319    6.5207    930 % 0.435998 1.000  5
  -1   2   1  278.8050  314.1000  317.1550    0.0000  -35.2957    1.0719    2.9870  -11.8164    931 % 0.204142 1.000  5
   1  -7  -5  121.2270  129.1200  130.3760    0.0000   -7.8935    1.1367    1.6618   -4.7498    941 % 0.704260 1.000  5
   1  -6  -4  144.8220  131.1720  132.4470    0.0000   13.6503    1.1117    1.8257    7.4767    942 % 0.598485 1.000  5
   1   6   6   47.3255   39.0461   39.4259    0.0000    8.2793    1.7179    1.7819    4.6464    946 % 0.649312 1.000  5
   1   7   7   43.9613   36.0721  -36.4230    0.0000    7.8892    1.7277    1.7827    4.4254    947 % 0.756365 1.000  5
   2  -3  -1  330.5090  351.9660  355.3890    0.0000  -21.4572    1.0381    3.4643   -6.1938    955 % 0.313609 1.000  5
   2   4   5  107.2570   86.5535   87.3953    0.0000   20.7037    1.2368    1.6371   12.6469    957 % 0.482999 1.000  5
   2   5   6   73.5207   56.2761  -56.8235    0.0000   17.2446    1.3887    1.5713   10.9745    958 % 0.586354 1.000  5
   3  -9  -5   40.4870   49.2666   49.7458    0.0000   -8.7796    1.6598    1.7085   -5.1389    963 % 0.896662 1.000  5
   3  -8  -4   79.8668   57.1559   57.7119    0.0000   22.7108    1.2352    1.4709   15.4401    964 % 0.795354 1.000  5
   3  -4  -1  104.2030  116.7180 -117.8530    0.0000  -12.5149    1.3066    1.6712   -7.4885    966 % 0.426152 1.000  5
   3   2   4  101.5740   91.7551   92.6476    0.0000    9.8190    1.3507    1.6900    5.8099    968 % 0.358215 1.000  5
   4  -6  -2  134.0280  141.0040 -142.3750    0.0000   -6.9756    1.1199    1.7466   -3.9938    975 % 0.627218 1.000  5
   4   0   3  110.5710  116.2110 -117.3410    0.0000   -5.6402    1.3277    1.7278   -3.2644    978 % 0.326643 1.000  5
   5  -6  -1   43.4350   36.5062   36.8612    0.0000    6.9288    1.8188    1.8700    3.7054    987 % 0.654103 1.000  5
   5  -1   3  161.4690  140.9890  142.3610    0.0000   20.4792    1.1476    1.9810   10.3381    989 % 0.398827 1.000  5
   5   7  10   38.9769   26.8078   27.0686    0.0000   12.1691    1.7177    1.7613    6.9089    993 % 0.922523 1.000  5
   6  -8  -2   56.4836   42.1995  -42.6100    0.0000   14.2841    1.3845    1.4953    9.5529    995 % 0.852304 1.000  5
   6  -3   2  173.7300  218.2500  220.3730    0.0000  -44.5196    1.1057    2.0593  -21.6184    999 % 0.513980 1.000  5
   6   4   8  107.8290   90.6648  -91.5466    0.0000   17.1643    1.1592    1.5832   10.8414   1003 % 0.716431 1.000  5
   6   5   9   27.6478   19.6756  -19.8670    0.0000    7.9722    2.3781    2.3941    3.3299   1004 % 0.801762 1.000  5
   6   6  10   24.0853   12.1194  -12.2373    0.0000   11.9659    2.3438    2.3561    5.0787   1005 % 0.891921 1.000  5
   6   7  11   27.4682   16.0084   16.1641    0.0000   11.4597    2.0114    2.0301    5.6449   1006 % 0.985583 1.000  5
   7  -9  -2   35.4104   29.1959   29.4799    0.0000    6.2146    1.7015    1.7379    3.5758   1007 % 0.965816 1.000  5
   7  -3   3  157.4750  168.2020 -169.8380    0.0000  -10.7269    1.1268    1.9364   -5.5396   1012 % 0.586117 1.000  5
   8  -5   2   65.3070   74.3324   75.0553    0.0000   -9.0254    1.3995    1.5444   -5.8439   1021 % 0.731724 1.000  5
   8  -4   3   53.3770   69.5399   70.2163    0.0000  -16.1630    1.5587    1.6476   -9.8101   1022 % 0.689663 1.000  5
   8   1   7   61.6920   77.7329  -78.4889    0.0000  -16.0409    1.4670    1.5914  -10.0797   1024 % 0.690226 1.000  5
   8   3   9  110.2770   81.2588   82.0492    0.0000   29.0181    1.1421    1.5876   18.2777   1026 % 0.803196 1.000  5
   9  -6   2   49.7273   67.3120   67.9667    0.0000  -17.5847    1.5515    1.6292  -10.7934   1030 % 0.843155 1.000  5
   9  -1   6   66.6641   77.0338   77.7830    0.0000  -10.3697    1.3958    1.5468   -6.7038   1034 % 0.719881 1.000  5
   9   1   8   60.6539   55.4428  -55.9820    0.0000    5.2112    1.4813    1.6007    3.2555   1036 % 0.779114 1.000  5
  10  -7   2   32.3558   43.5523  -43.9759    0.0000  -11.1964    1.8822    1.9098   -5.8626   1041 % 0.955499 1.000  5
  10  -2   6   66.0000   60.9738   61.5668    0.0000    5.0262    1.3599    1.5116    3.3252   1045 % 0.797654 1.000  5
  10  -1   7   54.0722   65.8977  -66.5386    0.0000  -11.8255    1.5812    1.6711   -7.0764   1046 % 0.807628 1.000  5
  11  -3   6   48.2846   37.7876  -38.1551    0.0000   10.4970    1.5264    1.6009    6.5569   1053 % 0.883660 1.000  5
  11  -1   8   60.9574   71.8665  -72.5655    0.0000  -10.9092    1.3706    1.5001   -7.2724   1055 % 0.895773 1.000  5
Refinement program                                                                                                 page=   9
structure :                                                                                                15:21:39 01-09-24 

  12  -4   6   37.8391   31.4938   31.8001    0.0000    6.3453    1.6649    1.7074    3.7164   1059 % 0.975723 1.000  5
  12  -3   7   30.8513   20.3973  -20.5957    0.0000   10.4540    1.9416    1.9659    5.3176   1060 % 0.966658 1.000  5
  12  -2   8   32.5008   19.4910   19.6806    0.0000   13.0097    1.7953    1.8245    7.1305   1061 % 0.969521 1.000  5
 -12  -4   0   96.6530   37.0823   40.1484    0.0000   59.5706    1.7630    2.0106   29.6288   1066 % 0.915355 1.000  6
 -11  -5   0   72.4024   63.6263  -68.8871    0.0000    8.7761    1.9709    2.0997    4.1797   1069 % 0.895079 1.000  6
 -11  -3   0   86.5598   45.3134   49.0600    0.0000   41.2465    1.9149    2.1014   19.6279   1070 % 0.816514 1.000  6
 -10  -6   0   53.3001   31.8669   34.5018    0.0000   21.4332    2.4484    2.5057    8.5536   1074 % 0.889402 1.000  6
 -10  -4   0   87.0844   72.6292  -78.6344    0.0000   14.4552    1.9906    2.1728    6.6530   1075 % 0.789270 1.000  6
  -9  -7   0   48.2991   28.9986  -31.3963    0.0000   19.3004    2.5321    2.5778    7.4872   1080 % 0.898601 1.000  6
  -8  -8   0   41.6221   20.5217  -22.2185    0.0000   21.1004    2.9047    2.9344    7.1908   1087 % 0.922231 1.000  6
  -8  -6   0   62.5628   47.5836   51.5180    0.0000   14.9792    2.3560    2.4377    6.1448   1088 % 0.784337 1.000  6
  -8  -4   0   99.0883   82.3140  -89.1200    0.0000   16.7743    1.9690    2.2042    7.6101   1089 % 0.668652 1.000  6
  -8  -2   0  108.8890   92.3038   99.9359    0.0000   16.5851    1.9217    2.2087    7.5088   1090 % 0.588423 1.000  6
  -7  -9   0   44.3486   29.5010  -31.9403    0.0000   14.8476    2.5739    2.6118    5.6847   1095 % 0.959227 1.000  6
  -7  -7   0   72.2890   53.8572  -58.3103    0.0000   18.4318    2.1151    2.2352    8.2460   1096 % 0.806953 1.000  6
  -7  -3   0  107.7330   88.9787  -96.3357    0.0000   18.7539    1.9585    2.2353    8.3899   1098 % 0.561242 1.000  6
  -6  -4   0  134.2910  123.5640  133.7800    0.0000   10.7277    1.7991    2.2450    4.7785   1106 % 0.557066 1.000  6
  -6  -2   0  182.0100  161.5980 -174.9600    0.0000   20.4116    1.6615    2.4644    8.2827   1107 % 0.457678 1.000  6
  -5  -3   0  173.9730  223.0830  241.5280    0.0000  -49.1097    1.7256    2.4503  -20.0419   1114 % 0.444701 1.000  6
  -5   9   1   27.4244   16.4593   17.8203    0.0000   10.9651    3.5406    3.5512    3.0877   1116 % 0.897805 1.000  6
  -1   9   1   37.1645   22.2045   24.0405    0.0000   14.9600    3.0096    3.0324    4.9333   1145 % 0.829951 1.000  6
  -1  10   1   19.3649    5.0619   -5.4805    0.0000   14.3030    4.6037    4.6078    3.1041   1146*% 0.921143 1.000  6
   1   9   1   42.2090   18.2699   19.7805    0.0000   23.9391    2.6523    2.6857    8.9137   1155 % 0.829951 1.000  6
   3   9   1   53.2907   38.3784  -41.5516    0.0000   14.9123    2.3315    2.3917    6.2351   1171 % 0.853169 1.000  6
   4   0   0  292.3010  410.3660 -444.2960    0.0000 -118.0640    1.5525    3.3097  -35.6719   1178 % 0.279564 1.000  6
   5  -1   0  177.3760  185.6310  200.9800    0.0000   -8.2555    1.7734    2.5082   -3.2914   1187 % 0.361280 1.000  6
   6   0   0  237.0350  217.3680  235.3410    0.0000   19.6667    1.6177    2.8698    6.8531   1196 % 0.419346 1.000  6
   7  -9   0   54.6635   36.9824   40.0403    0.0000   17.6811    2.4129    2.4741    7.1465   1200 % 0.959227 1.000  6
   7  -7   0   66.3943   41.6809   45.1273    0.0000   24.7133    2.3074    2.4011   10.2927   1201 % 0.806953 1.000  6
   7  -3   0  106.8040   92.2074   99.8314    0.0000   14.5962    1.9634    2.2351    6.5304   1203 % 0.561242 1.000  6
   7  -1   0  134.9210  154.4990 -167.2740    0.0000  -19.5785    1.8759    2.3107   -8.4729   1204 % 0.497752 1.000  6
   8  -6   0   64.7287   50.9215   55.1319    0.0000   13.8072    2.4093    2.4947    5.5345   1209 % 0.784337 1.000  6
   8  -4   0  102.0820   95.3247 -103.2060    0.0000    6.7576    1.9906    2.2370    3.0208   1210 % 0.668652 1.000  6
   8  -2   0   96.2486   79.1985   85.7469    0.0000   17.0501    2.0203    2.2378    7.6190   1211 % 0.588423 1.000  6
   9  -3   0   83.7932   75.0167   81.2193    0.0000    8.7765    2.1601    2.3169    3.7880   1219 % 0.686516 1.000  6
   9  -1   0  100.1110   84.9158  -91.9370    0.0000   15.1956    1.9533    2.1949    6.9230   1220 % 0.635664 1.000  6
   9   8   1   23.2530   11.5412  -12.4955    0.0000   11.7117    3.8253    3.8324    3.0560   1223 % 0.967844 1.000  6
  10  -6   0   59.5130   32.7658   35.4750    0.0000   26.7472    2.2566    2.3338   11.4608   1224 % 0.889402 1.000  6
  10  -4   0   90.7546   77.0740  -83.4467    0.0000   13.6806    1.9387    2.1406    6.3909   1225 % 0.789270 1.000  6
  10  -2   0  107.6950   89.6198   97.0298    0.0000   18.0757    1.8915    2.1766    8.3047   1226 % 0.722560 1.000  6
  11  -5   0   56.7961   46.6047   50.4582    0.0000   10.1914    2.5724    2.6343    3.8687   1229 % 0.895079 1.000  6
  11  -3   0   74.0068   40.4759  -43.8226    0.0000   33.5308    2.2383    2.3575   14.2232   1230 % 0.816514 1.000  6
  12  -4   0   78.3173   31.5707   34.1811    0.0000   46.7466    1.9810    2.1302   21.9444   1234 % 0.915355 1.000  6
  -9  -8   1   13.2061   24.8697  -24.2150    0.0000  -11.6636    2.0748    2.0790   -5.6102   1254 % 0.967844 1.000  7
  -8  -9   1   15.5788    8.7363    8.5063    0.0000    6.8425    1.7813    1.7881    3.8268   1259 % 0.998278 1.000  7
  -7   5   0   86.1197  109.6770  106.7900    0.0000  -23.5571    0.9231    1.2625  -18.6595   1270 % 0.670421 1.000  7
  -7   7   0   76.2338   65.5347   63.8097    0.0000   10.6991    0.9281    1.2010    8.9083   1271 % 0.806953 1.000  7
  -6   4   0  149.5190  160.6670  156.4380    0.0000  -11.1488    0.8534    1.7216   -6.4759   1277 % 0.557066 1.000  7
  -6   8   0   54.6461   49.2128   47.9174    0.0000    5.4333    1.0504    1.1840    4.5888   1279 % 0.844830 1.000  7
  -5   3   0  234.9900  256.4590 -249.7080    0.0000  -21.4690    0.8209    2.4891   -8.6250   1282 % 0.444701 1.000  7
  -5   7   0   72.3028   89.3560  -87.0039    0.0000  -17.0532    0.9633    1.2045  -14.1583   1284 % 0.730711 1.000  7
  -5   9   0   47.0903   42.1497   41.0402    0.0000    4.9406    1.0660    1.1654    4.2394   1285 % 0.896037 1.000  7
Refinement program                                                                                                 page=  10
structure :                                                                                                15:21:39 01-09-24 

  -4   2   0  238.2890  219.2900  213.5170    0.0000   18.9991    0.8204    2.5202    7.5388   1288 % 0.334326 1.000  7
  -4   4   0  166.1780  178.4430 -173.7460    0.0000  -12.2657    0.8542    1.8685   -6.5646   1289 % 0.461116 1.000  7
  -4   6   0   88.1107   92.4819   90.0475    0.0000   -4.3712    0.9494    1.2952   -3.3748   1290 % 0.617023 1.000  7
  -4   8   0   65.1775   51.2523  -49.9032    0.0000   13.9251    0.9712    1.1696   11.9056   1291 % 0.784884 1.000  7
  -4  10   0   30.9935   26.7627   26.0582    0.0000    4.2309    1.2874    1.3241    3.1952   1292 % 0.958439 1.000  7
  -3   1   0  190.2960  171.4120 -166.9000    0.0000   18.8840    0.8650    2.0903    9.0341   1296 % 0.228839 1.000  7
  -3   3   0  118.9470  137.7720 -134.1450    0.0000  -18.8249    0.9525    1.5239  -12.3535   1297 % 0.345837 1.000  7
  -3   9   0   42.9988   39.3510  -38.3152    0.0000    3.6479    1.1314    1.2104    3.0138   1300 % 0.851308 1.000  7
  -2   4   0  179.5350  198.0610 -192.8470    0.0000  -18.5256    0.8553    1.9887   -9.3156   1304 % 0.392442 1.000  7
  -2   8   0   61.1016   43.3244  -42.1839    0.0000   17.7772    1.0753    1.2367   14.3743   1306 % 0.746610 1.000  7
  -2  10   0   33.0545   28.8404   28.0813    0.0000    4.2141    1.2343    1.2778    3.2979   1307 % 0.927355 1.000  7
  -1   5   0  178.2230  149.4160  145.4820    0.0000   28.8074    0.8506    1.9748   14.5874   1310 % 0.463678 1.000  7
  -1   7   0   91.6957   96.7476   94.2009    0.0000   -5.0519    0.9422    1.3148   -3.8424   1311 % 0.645527 1.000  7
  -1   9   0   62.4324   46.1530   44.9381    0.0000   16.2794    1.0179    1.1941   13.6330   1312 % 0.828039 1.000  7
   0   6   0  131.2720  143.4750 -139.6980    0.0000  -12.2029    0.9145    1.5999   -7.6274   1314 % 0.550056 1.000  7
   0   8   0   78.2873   89.2093   86.8611    0.0000  -10.9220    0.9906    1.2626   -8.6505   1315 % 0.733408 1.000  7
   1   7   0   72.8066   58.9067  -57.3561    0.0000   13.8999    1.0274    1.2592   11.0387   1321 % 0.645527 1.000  7
   1   9   0   52.2178   59.8147  -58.2402    0.0000   -7.5969    1.0686    1.1894   -6.3874   1322 % 0.828039 1.000  7
   2   8   0   49.7524   32.6251  -31.7664    0.0000   17.1272    1.1567    1.2592   13.6018   1328 % 0.746610 1.000  7
   2  10   0   30.1546   34.4166   33.5106    0.0000   -4.2620    1.3331    1.3668   -3.1182   1329 % 0.927355 1.000  7
   3  -1   0  176.8890  149.8530 -145.9090    0.0000   27.0354    0.8819    1.9765   13.6781   1332 % 0.228839 1.000  7
   3   7   0   62.4540   40.1696   39.1123    0.0000   22.2843    1.0544    1.2255   18.1844   1336 % 0.675117 1.000  7
   4   0   0  323.9460  448.9210 -437.1040    0.0000 -124.9750    0.8293    3.3439  -37.3737   1341 % 0.279564 1.000  7
   4   8   0   56.4376   50.7642  -49.4279    0.0000    5.6734    1.0277    1.1725    4.8389   1345 % 0.784884 1.000  7
   4  10   0   30.0799   19.8474   19.3250    0.0000   10.2325    1.3281    1.3618    7.5141   1346 % 0.958439 1.000  7
   5   1   0  232.8900  253.6510 -246.9750    0.0000  -20.7617    0.8319    2.4730   -8.3952   1350 % 0.361280 1.000  7
   5   9   0   35.5092   41.1570  -40.0737    0.0000   -5.6479    1.2546    1.3039   -4.3316   1354 % 0.896037 1.000  7
   6   0   0  235.4890  227.4880  221.5000    0.0000    8.0004    0.8266    2.4957    3.2056   1357 % 0.419346 1.000  7
   6   2   0  177.5820  163.8290 -159.5170    0.0000   13.7526    0.8452    1.9667    6.9927   1358 % 0.457678 1.000  7
   6   8   0   47.7085   32.0858   31.2412    0.0000   15.6227    1.1162    1.2138   12.8704   1361 % 0.844830 1.000  7
   7  -1   0  165.3680  153.7400 -149.6930    0.0000   11.6283    0.8393    1.8545    6.2703   1363 % 0.497752 1.000  7
   7   1   0  155.6340  145.5580  141.7260    0.0000   10.0760    0.8494    1.7731    5.6828   1364 % 0.497752 1.000  7
   7   7   0   63.2353   56.3968  -54.9123    0.0000    6.8385    0.9813    1.1674    5.8580   1367 % 0.806953 1.000  7
   7   9   0   34.3074   43.4856  -42.3410    0.0000   -9.1782    1.1980    1.2461   -7.3653   1368 % 0.959227 1.000  7
   8   0   0  136.5440  127.9260 -124.5580    0.0000    8.6180    0.8766    1.6226    5.3111   1372 % 0.559128 1.000  7
   8   2   0  130.7360  117.1920  114.1070    0.0000   13.5442    0.8597    1.5647    8.6560   1373 % 0.588423 1.000  7
   8   4   0   85.8935   73.1122  -71.1877    0.0000   12.7813    0.9424    1.2751   10.0235   1374 % 0.668652 1.000  7
   8   6   0   59.9199   55.7719   54.3038    0.0000    4.1481    1.0105    1.1748    3.5308   1375 % 0.784337 1.000  7
   9  -1   0   96.4365   79.2553  -77.1691    0.0000   17.1812    0.9161    1.3302   12.9167   1378 % 0.635664 1.000  7
   9   1   0   89.1263   67.8100   66.0251    0.0000   21.3163    0.9487    1.3017   16.3764   1379 % 0.635664 1.000  7
   9   3   0   94.2985   68.0051  -66.2151    0.0000   26.2933    0.9078    1.3089   20.0880   1380 % 0.686516 1.000  7
   9   5   0   68.0426   83.3325   81.1389    0.0000  -15.2898    0.9773    1.1909  -12.8393   1381 % 0.778316 1.000  7
  10   0   0   87.7434   98.8302  -96.2287    0.0000  -11.0868    0.9283    1.2773   -8.6796   1385 % 0.698910 1.000  7
  10   2   0   81.7985   65.0138   63.3025    0.0000   16.7847    0.9438    1.2489   13.4393   1386 % 0.722560 1.000  7
  10   4   0   60.9163   50.7848  -49.4480    0.0000   10.1315    1.0022    1.1728    8.6387   1387 % 0.789270 1.000  7
  10   6   0   41.0073   36.1511   35.1995    0.0000    4.8562    1.1022    1.1761    4.1293   1388 % 0.889402 1.000  7
  11   1   0   63.6969   55.7844  -54.3160    0.0000    7.9125    1.0079    1.1923    6.6363   1391 % 0.774247 1.000  7
  12   2   0   40.8056   25.6706  -24.9949    0.0000   15.1350    1.1628    1.2323   12.2815   1397 % 0.858500 1.000  7
  12   4   0   42.2244   52.3278   50.9504    0.0000  -10.1034    1.0918    1.1706   -8.6310   1398 % 0.915355 1.000  7
  13   1   0   42.8369   37.0608   36.0852    0.0000    5.7761    1.0913    1.1724    4.9267   1401 % 0.913196 1.000  7
  14   2   0   31.1577   27.1422  -26.4278    0.0000    4.0155    1.2019    1.2417    3.2339   1404 % 0.995504 1.000  7
 -10   1 -10   42.6239   25.3097  -24.9022    0.0000   17.3143    1.4546    1.5157   11.4229   1417 % 0.902213 1.000  8
Refinement program                                                                                                 page=  11
structure :                                                                                                15:21:39 01-09-24 

  -9   4 -10   36.0000   44.2063   43.4947    0.0000   -8.2063    1.5403    1.5818   -5.1880   1429 % 0.920460 1.000  8
  -8  -7  -6   43.2805   63.7370   62.7109    0.0000  -20.4565    1.4348    1.4987  -13.6496   1432 % 0.915753 1.000  8
  -8  -4  -7   76.7431   61.7875  -60.7929    0.0000   14.9555    1.2197    1.4410   10.3785   1435 % 0.776195 1.000  8
  -8   0  -8   85.5623   51.1175   50.2946    0.0000   34.4447    1.1734    1.4522   23.7184   1438 % 0.718035 1.000  8
  -8   4  -9   55.2820   46.5833   45.8334    0.0000    8.6987    1.3549    1.4633    5.9446   1441 % 0.839020 1.000  8
  -8   5  -9   53.8943   60.4814   59.5078    0.0000   -6.5871    1.3109    1.4174   -4.6474   1442 % 0.882947 1.000  8
  -7  -7  -5   67.9286   62.0298   61.0313    0.0000    5.8988    1.1571    1.3418    4.3963   1446 % 0.854664 1.000  8
  -7  -4  -6   41.8450   54.4215  -53.5454    0.0000  -12.5765    1.6501    1.7024   -7.3877   1449 % 0.698558 1.000  8
  -7   0  -7   57.6819   40.7075  -40.0522    0.0000   16.9744    1.4251    1.5374   11.0412   1452 % 0.628281 1.000  8
  -7   5  -8   55.8623   48.6898   47.9060    0.0000    7.1725    1.3166    1.4302    5.0149   1456 % 0.807722 1.000  8
  -6  -7  -4   53.7327   68.1997   67.1018    0.0000  -14.4670    1.3884    1.4887   -9.7178   1461 % 0.799005 1.000  8
  -6  -4  -5   37.9618   44.5208  -43.8041    0.0000   -6.5590    1.8295    1.8684   -3.5104   1463 % 0.624180 1.000  8
  -6   0  -6   81.0740   42.3615   41.6796    0.0000   38.7125    1.3001    1.5321   25.2671   1466 % 0.538526 1.000  8
  -5 -10  -2   32.2444   26.3431  -25.9191    0.0000    5.9013    1.6484    1.6796    3.5135   1472 % 0.987548 1.000  8
  -5  -7  -3   67.6565   93.7651   92.2557    0.0000  -26.1087    1.2541    1.4250  -18.3221   1475 % 0.749986 1.000  8
  -5  -4  -4  198.2370  179.9920 -177.0940    0.0000   18.2453    1.0215    2.2301    8.1814   1477 % 0.554372 1.000  8
  -5   0  -5   51.2455   32.0734  -31.5570    0.0000   19.1721    1.7758    1.8482   10.3732   1479 % 0.448772 1.000  8
  -5   4  -6   93.9207   74.8772   73.6719    0.0000   19.0435    1.1584    1.4913   12.7695   1481 % 0.608892 1.000  8
  -4  -4  -3   57.6689   49.7001  -48.9000    0.0000    7.9688    1.5598    1.6630    4.7919   1490 % 0.491088 1.000  8
  -4   0  -4   71.7600   45.3883   44.6577    0.0000   26.3717    1.6116    1.7642   14.9486   1492 % 0.359017 1.000  8
  -4   4  -5   38.5914   29.8052  -29.3254    0.0000    8.7863    1.9992    2.0361    4.3153   1494 % 0.540282 1.000  8
  -4   9  -6   32.2692   23.8784   23.4940    0.0000    8.3907    1.6068    1.6389    5.1198   1498 % 0.934387 1.000  8
  -3  -4  -2   88.1136   80.8022  -79.5015    0.0000    7.3113    1.2847    1.5578    4.6933   1502 % 0.437171 1.000  8
  -3  10  -5   29.2729   36.1994   35.6167    0.0000   -6.9266    1.7217    1.7464   -3.9661   1510 % 0.981677 1.000  8
  -2 -10   1   50.2613   44.0216  -43.3129    0.0000    6.2397    1.2783    1.3736    4.5427   1511 % 0.929063 1.000  8
  -2  -4  -1  237.3390  257.8060 -253.6560    0.0000  -20.4669    0.9977    2.5746   -7.9496   1514 % 0.396462 1.000  8
  -2   4  -3  123.7720  138.6290  136.3970    0.0000  -14.8570    1.1178    1.6677   -8.9084   1517 % 0.427259 1.000  8
  -2   9  -4   41.8796   55.9589   55.0581    0.0000  -14.0793    1.4960    1.5535   -9.0631   1520 % 0.866626 1.000  8
  -1 -10   2   32.2366   48.2307  -47.4543    0.0000  -15.9941    1.6720    1.7028   -9.3928   1522 % 0.926292 1.000  8
  -1  -7   1   52.8233   66.4455   65.3758    0.0000  -13.6222    1.4624    1.5549   -8.7608   1525 % 0.647978 1.000  8
  -1  10  -3   27.3404   21.3818   21.0376    0.0000    5.9587    1.8526    1.8726    3.1820   1531 % 0.934812 1.000  8
   0  -7   2   57.6160   46.5833   45.8334    0.0000   11.0327    1.3599    1.4769    7.4703   1532 % 0.651540 1.000  8
   0   9  -2   81.6884   73.5275  -72.3439    0.0000    8.1609    1.1587    1.4177    5.7565   1535 % 0.832735 1.000  8
   1 -10   4   40.9292   34.8769  -34.3155    0.0000    6.0523    1.4525    1.5091    4.0106   1537 % 0.946610 1.000  8
   1  -7   3   49.9320   42.6392  -41.9528    0.0000    7.2928    1.4299    1.5146    4.8149   1539 % 0.667266 1.000  8
   1   9  -1   49.7202   44.7605  -44.0399    0.0000    4.9597    1.3767    1.4637    3.3884   1546 % 0.829951 1.000  8
   1  10  -1   28.2028   41.2250  -40.5614    0.0000  -13.0222    1.8970    1.9178   -6.7901   1547 % 0.921143 1.000  8
   2  -9   5   43.2111   51.8199  -50.9857    0.0000   -8.6088    1.4094    1.4741   -5.8400   1549 % 0.882938 1.000  8
   2  -7   4   32.2831   41.2117   40.5482    0.0000   -8.9285    1.9236    1.9505   -4.5775   1550 % 0.694332 1.000  8
   2  -3   3  332.1670  372.1160 -366.1250    0.0000  -39.9485    0.9750    3.4618  -11.5398   1553 % 0.351737 1.000  8
   2  10   0   24.9960   38.0592   37.4465    0.0000  -13.0632    2.0303    2.0457   -6.3858   1560 % 0.927355 1.000  8
   3  -6   5  126.5090  162.2190  159.6080    0.0000  -35.7101    1.0731    1.6589  -21.5266   1565 % 0.652535 1.000  8
   4   1   4  287.7360  298.6540  293.8460    0.0000  -10.9177    0.9936    3.0441   -3.5865   1581 % 0.370537 1.000  8
   4   6   3   77.1719   67.8248  -66.7329    0.0000    9.3471    1.2129    1.4376    6.5020   1584 % 0.639732 1.000  8
   5  -6   7   28.2772   35.6637  -35.0896    0.0000   -7.3865    2.0600    2.0793   -3.5524   1589 % 0.761619 1.000  8
   5   5   4   43.1845   31.8826  -31.3694    0.0000   11.3019    1.7495    1.8020    6.2719   1595 % 0.618844 1.000  8
   5   6   4   98.1438   70.8802   69.7392    0.0000   27.2636    1.1503    1.5121   18.0299   1596 % 0.689505 1.000  8
   6  -6   8  107.3470  120.1540  118.2200    0.0000  -12.8074    1.0471    1.4996   -8.5408   1602 % 0.825447 1.000  8
   6  -5   8   43.4154   48.4427   47.6629    0.0000   -5.0273    1.4569    1.5202   -3.3071   1603 % 0.767407 1.000  8
   6  -2   7   63.4579   57.1664  -56.2462    0.0000    6.2914    1.3607    1.5014    4.1903   1605 % 0.604030 1.000  8
   6   7   5   35.7673   60.7371   59.7594    0.0000  -24.9698    1.7502    1.7864  -13.9779   1612 % 0.816669 1.000  8
   7  -5   9   40.7652   45.7078   44.9720    0.0000   -4.9426    1.5368    1.5900   -3.1086   1617 % 0.840431 1.000  8
Refinement program                                                                                                 page=  12
structure :                                                                                                15:21:39 01-09-24 

   7   2   7   74.1343   61.1122   60.1284    0.0000   13.0221    1.2680    1.4688    8.8659   1622 % 0.654488 1.000  8
   7   7   6   36.6060   26.1500  -25.7290    0.0000   10.4561    1.5517    1.5943    6.5586   1626 % 0.874833 1.000  8
   8  -4  10   47.1932   34.0984   33.5495    0.0000   13.0948    1.3212    1.4029    9.3340   1630 % 0.874188 1.000  8
   8  -1   9   78.1307   47.3614   46.5990    0.0000   30.7693    1.1532    1.3929   22.0893   1632 % 0.760189 1.000  8
   8   2   8   52.1757   28.7118  -28.2496    0.0000   23.4638    1.4250    1.5175   15.4621   1634 % 0.741075 1.000  8
   8   3   8   70.3612   48.9479   48.1600    0.0000   21.4133    1.1910    1.3833   15.4798   1635 % 0.768905 1.000  8
   9   3   9   34.7088   20.3153  -19.9882    0.0000   14.3935    1.7128    1.7476    8.2360   1646 % 0.853325 1.000  8
   9   4   9   49.1416   32.2986   31.7787    0.0000   16.8430    1.3502    1.4368   11.7224   1647 % 0.887128 1.000  8
  10   0  11   24.5561   14.6625   14.4265    0.0000    9.8935    2.0524    2.0671    4.7862   1652 % 0.933904 1.000  8
  10   3  10   37.5500   24.7336  -24.3354    0.0000   12.8164    1.5739    1.6181    7.9208   1655 % 0.938736 1.000  8
 -14  -2  -1   38.1576   51.8604   49.1487    0.0000  -13.7028    2.5486    2.5770   -5.3172   1657 % 0.997095 1.000  9
 -12  -5  -3   34.8238   43.6738   41.3902    0.0000   -8.8499    2.8931    2.9140   -3.0370   1667 % 0.970595 1.000  9
 -12   1   1   15.7766   47.4436  -44.9629    0.0000  -31.6671    6.6238    6.6256   -4.7795   1671*% 0.845564 1.000  9
 -12   2   2   57.4448   45.2615   42.8948    0.0000   12.1833    2.1595    2.2346    5.4522   1672 % 0.865856 1.000  9
 -12   5   4   39.5891   47.6844  -45.1911    0.0000   -8.0952    2.5512    2.5817   -3.1356   1674 % 0.981964 1.000  9
 -11   1   1   47.4458   62.1442   58.8948    0.0000  -14.6984    2.5777    2.6210   -5.6080   1679 % 0.776292 1.000  9
 -10  -5  -3   45.4511   71.4745   67.7372    0.0000  -26.0234    2.6457    2.6845   -9.6941   1685 % 0.852717 1.000  9
 -10   5   4   68.7248   80.8288   76.6025    0.0000  -12.1040    2.0364    2.1492   -5.6318   1692 % 0.865635 1.000  9
  -9   1   1   96.1020   89.4964  -84.8168    0.0000    6.6057    1.8501    2.0848    3.1685   1698 % 0.638154 1.000  9
  -8  -3  -2   78.2956   70.7305   67.0321    0.0000    7.5651    2.0684    2.2117    3.4206   1705 % 0.633205 1.000  9
  -8   1   1   78.4474   56.5933  -53.6341    0.0000   21.8541    2.2818    2.4129    9.0573   1708 % 0.569385 1.000  9
  -8   5   4   58.7052   73.7482  -69.8921    0.0000  -15.0430    2.2868    2.3610   -6.3715   1710 % 0.757280 1.000  9
  -7  -6  -4   66.9350   57.2922  -54.2965    0.0000    9.6428    2.1394    2.2417    4.3017   1713 % 0.769839 1.000  9
  -7  -3  -2   80.9728   67.3736   63.8508    0.0000   13.5993    2.1878    2.3328    5.8296   1715 % 0.572431 1.000  9
  -7   4   3   86.5373   71.6833  -67.9352    0.0000   14.8539    1.9287    2.1139    7.0268   1717 % 0.634322 1.000  9
  -6  -3  -2  124.9740  134.2270 -127.2090    0.0000   -9.2538    1.8260    2.2127   -4.1821   1724 % 0.513980 1.000  9
  -6   4   3   57.6975   42.3285   40.1152    0.0000   15.3690    2.5443    2.6089    5.8910   1727 % 0.582119 1.000  9
  -5  -9  -6   42.5817   50.9087  -48.2468    0.0000   -8.3271    2.4682    2.5047   -3.3246   1731 % 0.957623 1.000  9
  -5  -6  -4   94.8119   84.8086   80.3742    0.0000   10.0033    1.8806    2.1061    4.7498   1733 % 0.689505 1.000  9
  -5  -3  -2  224.2400  191.9560 -181.9190    0.0000   32.2841    1.5231    2.7108   11.9095   1734 % 0.458741 1.000  9
  -5   4   3  104.0120   86.7594  -82.2230    0.0000   17.2531    1.8950    2.1617    7.9814   1735 % 0.533976 1.000  9
  -4  -9  -6   54.5674   46.5489  -44.1150    0.0000    8.0185    2.1478    2.2160    3.6184   1740 % 0.934387 1.000  9
  -4  -6  -4   59.3094   29.3123  -27.7796    0.0000   29.9971    2.4077    2.4797   12.0971   1742 % 0.656852 1.000  9
  -4  -3  -2  147.2980  178.7010  169.3570    0.0000  -31.4032    1.8001    2.3259  -13.5013   1743 % 0.408020 1.000  9
  -3  -6  -4   52.7039   42.7937   40.5561    0.0000    9.9102    2.7673    2.8171    3.5179   1751 % 0.630287 1.000  9
  -3  -3  -2  142.6330  132.7250 -125.7850    0.0000    9.9078    1.7650    2.2693    4.3660   1752 % 0.363713 1.000  9
  -3   4   3  227.6840  236.9640  224.5740    0.0000   -9.2804    1.5335    2.7451   -3.3807   1753 % 0.454944 1.000  9
  -3   9   7   39.0538   27.2687  -25.8428    0.0000   11.7851    2.4505    2.4814    4.7494   1756 % 0.938142 1.000  9
  -2  -6  -4   43.2631   31.7663   30.1053    0.0000   11.4968    3.1921    3.2213    3.5690   1759 % 0.610605 1.000  9
  -1  -6  -4  133.5650  113.9560 -107.9980    0.0000   19.6092    1.6576    2.1288    9.2115   1767 % 0.598485 1.000  9
  -1   4   3  170.1950  156.9460 -148.7390    0.0000   13.2487    1.6296    2.3563    5.6227   1768 % 0.409752 1.000  9
  -1   8   6   54.2024   40.0087   37.9168    0.0000   14.1936    2.2444    2.3089    6.1474   1770 % 0.810513 1.000  9
   0  -6  -4   70.1620   49.1701   46.5991    0.0000   20.9918    2.1351    2.2474    9.3406   1773 % 0.594390 1.000  9
   0   8   6   65.9902   45.7854   43.3914    0.0000   20.2048    2.0208    2.1258    9.5047   1775 % 0.807494 1.000  9
   1  -6  -4  103.9880   76.7919   72.7766    0.0000   27.1965    1.8863    2.1539   12.6265   1778 % 0.598485 1.000  9
   1   4   3  147.8750  119.1720 -112.9410    0.0000   28.7028    1.7146    2.2642   12.6768   1780 % 0.409752 1.000  9
   3   8   6   28.5640   12.7051  -12.0408    0.0000   15.8588    3.5499    3.5614    4.4530   1799 % 0.834272 1.000  9
   3   9   7   33.6244   19.9762  -18.9317    0.0000   13.6482    2.9517    2.9708    4.5941   1800 % 0.938142 1.000  9
   4  -9  -6   26.9666   15.0479  -14.2611    0.0000   11.9187    3.8029    3.8124    3.1263   1801 % 0.934387 1.000  9
   4  -6  -4   84.6534   73.9561  -70.0891    0.0000   10.6973    1.9202    2.0985    5.0976   1803 % 0.656852 1.000  9
   4   0   0  369.4730  438.0980 -415.1910    0.0000  -68.6256    1.4506    3.9693  -17.2892   1805 % 0.279564 1.000  9
   4   4   3   71.8137   62.2527  -58.9976    0.0000    9.5609    2.3881    2.4938    3.8339   1807 % 0.491088 1.000  9
Refinement program                                                                                                 page=  13
structure :                                                                                                15:21:39 01-09-24 

   4   9   7   26.9295   13.0897   12.4053    0.0000   13.8398    3.3848    3.3955    4.0760   1810 % 0.956192 1.000  9
   5  -9  -6   60.5904   36.8076   34.8830    0.0000   23.7828    2.0077    2.0972   11.3404   1811 % 0.957623 1.000  9
   5  -6  -4  126.3680  109.7860 -104.0460    0.0000   16.5820    1.6515    2.0795    7.9739   1814 % 0.689505 1.000  9
   5  -3  -2  147.0650  163.4320  154.8860    0.0000  -16.3667    1.7295    2.2702   -7.2092   1815 % 0.458741 1.000  9
   5   4   3  110.6140  141.7150 -134.3050    0.0000  -31.1008    1.8244    2.1335  -14.5773   1817 % 0.533976 1.000  9
   5   8   6   30.9435   19.6209   18.5950    0.0000   11.3226    3.2769    3.2915    3.4399   1819 % 0.879867 1.000  9
   6  -3  -2  151.3120  117.9450 -111.7780    0.0000   33.3670    1.6433    2.2338   14.9372   1825 % 0.513980 1.000  9
   6   0   0  226.2710  249.2570  236.2240    0.0000  -22.9858    1.5649    2.7512   -8.3549   1826 % 0.419346 1.000  9
   6   4   3   47.5395   73.0472  -69.2278    0.0000  -25.5078    2.8419    2.8813   -8.8528   1828 % 0.582119 1.000  9
   7   8   6   31.0821   18.3527  -17.3930    0.0000   12.7295    3.0307    3.0466    4.1783   1839 % 0.944139 1.000  9
   8  -3  -2   53.8368   64.6282   61.2489    0.0000  -10.7914    2.5122    2.5693   -4.2002   1843 % 0.633205 1.000  9
   8   0   0  140.2520  123.0120 -116.5800    0.0000   17.2394    1.6513    2.1665    7.9571   1844 % 0.559128 1.000  9
   9  -3  -2   80.2745   29.0654  -27.5457    0.0000   51.2091    1.9253    2.0859   24.5499   1852 % 0.695693 1.000  9
  10  -3  -2   74.8057   84.9594   80.5171    0.0000  -10.1537    2.0105    2.1452   -4.7332   1860 % 0.759473 1.000  9
  10   5   4   77.0130   95.8061   90.7966    0.0000  -18.7931    1.9159    2.0649   -9.1012   1865 % 0.865635 1.000  9
  11  -3  -2   47.6749   55.5221   52.6189    0.0000   -7.8471    2.4803    2.5257   -3.1069   1870 % 0.824245 1.000  9
  11   1   1   49.9470   57.7252   54.7069    0.0000   -7.7782    2.3715    2.4235   -3.2095   1872 % 0.776292 1.000  9
  12   5   4   47.8299   35.5415  -33.6831    0.0000   12.2884    2.2287    2.2795    5.3909   1884 % 0.981964 1.000  9
  13  -2  -1   54.9745   68.1733  -64.6087    0.0000  -13.1988    2.0064    2.0803   -6.3445   1886 % 0.928607 1.000  9
 -12  -2  -9   24.0479   16.2902   16.7809    0.0000    7.7577    2.4825    2.4942    3.1103   1893 % 0.996936 1.000 10
 -11  -4  -8   33.6987   18.2639   18.8140    0.0000   15.4348    1.9229    1.9522    7.9062   1898 % 0.963575 1.000 10
 -11  -3  -8   45.2084   25.5560  -26.3258    0.0000   19.6524    1.7331    1.7911   10.9724   1899 % 0.932548 1.000 10
 -10  -5  -7   23.7150   12.3871   12.7602    0.0000   11.3279    2.6165    2.6272    4.3117   1908 % 0.924105 1.000 10
  -9   1  -7   67.4411   72.3588   74.5383    0.0000   -4.9177    1.4761    1.6229   -3.0303   1919 % 0.747966 1.000 10
  -9   2  -7   39.4183   20.3679  -20.9814    0.0000   19.0504    1.9445    1.9841    9.6016   1920 % 0.764635 1.000 10
  -9   3  -7   62.8761   76.9513  -79.2691    0.0000  -14.0752    1.5348    1.6586   -8.4864   1921 % 0.791637 1.000 10
  -9   4  -7   31.4913   15.0030   15.4549    0.0000   16.4883    2.4197    2.4401    6.7571   1922 % 0.827961 1.000 10
  -9   5  -7   41.9500   49.9900   51.4957    0.0000   -8.0400    1.8450    1.8921   -4.2492   1923 % 0.872445 1.000 10
  -9   6  -7   50.4173   37.0365  -38.1520    0.0000   13.3808    1.5362    1.6168    8.2761   1924 % 0.923910 1.000 10
  -8  -2  -6   41.9547   29.4399   30.3267    0.0000   12.5148    1.9748    2.0188    6.1991   1930 % 0.678529 1.000 10
  -8  -1  -6   41.5295   29.1834  -30.0624    0.0000   12.3461    2.1382    2.1782    5.6680   1931 % 0.659688 1.000 10
  -8   0  -6   70.7276   59.8155   61.6172    0.0000   10.9121    1.5333    1.6886    6.4622   1932 % 0.653287 1.000 10
  -7  -5  -5   37.0162   17.9538  -18.4946    0.0000   19.0624    2.0896    2.1222    8.9825   1944 % 0.727147 1.000 10
  -6  -6  -4   32.5177   19.1337   19.7101    0.0000   13.3839    2.3264    2.3490    5.6976   1952 % 0.727427 1.000 10
  -5   4  -4  186.4590  214.4990 -220.9600    0.0000  -28.0408    1.2255    2.2312  -12.5673   1969 % 0.554372 1.000 10
  -5   5  -4   29.9650   13.7459   14.1599    0.0000   16.2191    2.8350    2.8508    5.6894   1970 % 0.618844 1.000 10
  -5   6  -4  104.5440   65.6003   67.5762    0.0000   38.9439    1.3726    1.7254   22.5708   1971 % 0.689505 1.000 10
  -5   8  -4   55.2549   66.8708  -68.8850    0.0000  -11.6159    1.7175    1.8042   -6.4383   1973 % 0.843056 1.000 10
  -5   9  -4   25.2012   16.5671   17.0662    0.0000    8.6341    2.4324    2.4454    3.5307   1974 % 0.923915 1.000 10
  -4 -10  -2   46.3465   22.6413  -23.3233    0.0000   23.7052    1.6387    1.7030   13.9195   1975 % 0.965033 1.000 10
  -4  -2  -3  228.0380  207.8770 -214.1390    0.0000   20.1610    1.1869    2.5708    7.8424   1980 % 0.374585 1.000 10
  -4  -1  -3  156.6650  178.7650  184.1500    0.0000  -22.1000    1.2890    2.0288  -10.8931   1981 % 0.339264 1.000 10
  -3  -6  -2   49.4692   39.3370   40.5219    0.0000   10.1322    1.9224    1.9850    5.1043   1996 % 0.599340 1.000 10
  -3  -5  -2   49.8488   30.6087   31.5306    0.0000   19.2401    2.0592    2.1187    9.0811   1997 % 0.516487 1.000 10
  -3  -4  -2  124.4230  112.9650 -116.3670    0.0000   11.4585    1.3237    1.8167    6.3074   1998 % 0.437171 1.000 10
  -1  -9   0   35.8608   22.6623  -23.3449    0.0000   13.1985    2.1667    2.1962    6.0098   2010 % 0.828039 1.000 10
  -1   6  -1   53.9852   65.1214   67.0829    0.0000  -11.1362    1.9802    2.0524   -5.4258   2016 % 0.557331 1.000 10
  -1   7  -1   62.9960   74.2071   76.4423    0.0000  -11.2111    1.6112    1.7300   -6.4805   2017 % 0.647978 1.000 10
  -1   8  -1   42.0868   61.9225  -63.7877    0.0000  -19.8357    2.1159    2.1573   -9.1946   2018 % 0.738880 1.000 10
   0  10   0   39.2173   51.4198  -52.9686    0.0000  -12.2025    2.1215    2.1575   -5.6560   2024 % 0.916760 1.000 10
   1  -4   1   77.9731   86.6320  -89.2414    0.0000   -8.6589    1.7410    1.9076   -4.5391   2028 % 0.377528 1.000 10
   2  -5   2  137.5230  150.6750  155.2140    0.0000  -13.1517    1.2871    1.8836   -6.9824   2037 % 0.492276 1.000 10
Refinement program                                                                                                 page=  14
structure :                                                                                                15:21:39 01-09-24 

   3  -7   3   75.3757  106.7470  109.9630    0.0000  -31.3716    1.5390    1.7136  -18.3071   2042 % 0.695933 1.000 10
   4  -9   4   35.9514   50.7050  -52.2323    0.0000  -14.7537    2.0611    2.0922   -7.0516   2051 % 0.899809 1.000 10
   4   4   3   90.9555   57.9862  -59.7328    0.0000   32.9693    1.5183    1.7699   18.6276   2057 % 0.491088 1.000 10
   4   5   3   77.3330   88.7096   91.3816    0.0000  -11.3766    1.5679    1.7482   -6.5075   2058 % 0.562857 1.000 10
   4   6   3   64.2729   46.0413  -47.4281    0.0000   18.2316    1.6445    1.7657   10.3255   2059 % 0.639732 1.000 10
   4   8   3   30.1861   15.9069   16.3860    0.0000   14.2792    2.4912    2.5094    5.6902   2061 % 0.802859 1.000 10
   5  -1   4   61.1286   47.5742  -49.0071    0.0000   13.5544    2.0768    2.1649    6.2611   2068 % 0.425747 1.000 10
   5   2   4  251.6480  235.6100  242.7070    0.0000   16.0383    1.1856    2.7818    5.7655   2070 % 0.454394 1.000 10
   5   4   4  202.6210  178.8160 -184.2020    0.0000   23.8053    1.2249    2.3677   10.0542   2072 % 0.554372 1.000 10
   5   6   4  109.1720  132.1670  136.1480    0.0000  -22.9942    1.3497    1.7360  -13.2458   2074 % 0.689505 1.000 10
   5   7   4   22.1359   11.6662  -12.0176    0.0000   10.4698    3.1849    3.1925    3.2794   2075 % 0.764641 1.000 10
   5   8   4   70.0728   63.7142  -65.6333    0.0000    6.3586    1.5355    1.6879    3.7672   2076 % 0.843056 1.000 10
   5   9   4   23.0890    4.4407   -4.5745    0.0000   18.6482    2.6030    2.6132    7.1362   2077 % 0.923915 1.000 10
   6  -4   5   41.8187   28.5084  -29.3671    0.0000   13.3102    2.1115    2.1525    6.1836   2081 % 0.624180 1.000 10
   6  -2   5  134.5630  116.5030  120.0120    0.0000   18.0594    1.2559    1.8407    9.8113   2083 % 0.537351 1.000 10
   6  -1   5   41.7720   32.7979   33.7858    0.0000    8.9741    2.5687    2.6024    3.4483   2084 % 0.513354 1.000 10
   7  -6   6   30.4072   22.9663   23.6580    0.0000    7.4410    2.3300    2.3498    3.1666   2097 % 0.809984 1.000 10
   7  -5   6   76.7893   98.1988 -101.1570    0.0000  -21.4095    1.4449    1.6362  -13.0845   2098 % 0.750749 1.000 10
   8  -6   7   51.3011   36.4074   37.5040    0.0000   14.8937    1.6257    1.7047    8.7367   2105 % 0.877821 1.000 10
   8  -5   7   23.0391   10.5109   10.8275    0.0000   12.5281    3.0426    3.0514    4.1058   2106 % 0.823480 1.000 10
  10   2   8   65.9174   44.1984  -45.5297    0.0000   21.7190    1.4837    1.6235   13.3777   2127 % 0.851495 1.000 10
  10   3   8   19.4936    6.7920   -6.9966    0.0000   12.7015    3.2190    3.2249    3.9386   2128 % 0.875823 1.000 10
  10   4   8   59.2427   53.8646   55.4871    0.0000    5.3781    1.4559    1.5718    3.4216   2129 % 0.908789 1.000 10
  10   6   8   24.9720   14.8664  -15.3142    0.0000   10.1056    2.5709    2.5830    3.9124   2131 % 0.996989 1.000 10
  11  -1   9   23.3024   14.5729  -15.0119    0.0000    8.7294    2.6285    2.6388    3.3081   2135 % 0.925374 1.000 10
  11   0   9   25.6008   11.0413   11.3739    0.0000   14.5595    2.4706    2.4839    5.8616   2136 % 0.920822 1.000 10
  11   3   9   18.3494    8.7262   -8.9891    0.0000    9.6232    3.1936    3.1988    3.0083   2139*% 0.961017 1.000 10
 -12  -5  -4   47.5247   90.2857  -88.9345    0.0000  -42.7609    1.4287    1.5057  -28.3994   2141 % 0.981964 1.000 11
 -12  -4  -5   41.4343   35.6945  -35.1604    0.0000    5.7397    1.5108    1.5666    3.6638   2142 % 0.957681 1.000 11
 -12  -2  -8   37.4045   42.4405   41.8054    0.0000   -5.0360    1.5466    1.5912   -3.1649   2144 % 0.969521 1.000 11
 -11  -5  -3   42.9197   56.4305  -55.5860    0.0000  -13.5108    1.4632    1.5248   -8.8604   2147 % 0.910882 1.000 11
 -11  -3  -6   41.0085   33.1014   32.6060    0.0000    7.9072    1.5509    1.6042    4.9290   2149 % 0.883660 1.000 11
 -11  -2  -7   26.4840   45.2018  -44.5253    0.0000  -18.7178    2.1032    2.1198   -8.8301   2150 % 0.883208 1.000 11
 -10  -7   1   22.9194   40.7050   40.0959    0.0000  -17.7856    2.3365    2.3477   -7.5759   2154 % 0.950508 1.000 11
 -10  -3  -5   31.1641   41.6101   40.9874    0.0000  -10.4460    2.1114    2.1343   -4.8944   2157 % 0.802117 1.000 11
  -9  -7   2   66.3174   51.8295   51.0539    0.0000   14.4879    1.2448    1.4104   10.2721   2164 % 0.905632 1.000 11
  -9  -5  -1   60.0400   69.8935  -68.8475    0.0000   -9.8535    1.3533    1.4805   -6.6556   2165 % 0.780351 1.000 11
  -9  -1  -7   80.7905   37.8537  -37.2872    0.0000   42.9368    1.2155    1.4595   29.4190   2168 % 0.747966 1.000 11
  -9   3 -12   49.0020   39.9237  -39.3262    0.0000    9.0784    1.3397    1.4265    6.3639   2172 % 0.963298 1.000 11
  -8  -6   1   46.1281   39.8359  -39.2398    0.0000    6.2922    1.5620    1.6286    3.8634   2175 % 0.786356 1.000 11
  -8  -1  -6   41.2201   30.5855  -30.1277    0.0000   10.6347    1.7419    1.7900    5.9412   2178 % 0.659688 1.000 11
  -7  -6   2   40.2020   54.3590  -53.5455    0.0000  -14.1570    1.8158    1.8598   -7.6121   2186 % 0.744714 1.000 11
  -7   1  -8   43.5752   31.2227   30.7555    0.0000   12.3525    1.7877    1.8401    6.7131   2192 % 0.671347 1.000 11
  -7   2  -9   84.0030   99.1438   97.6602    0.0000  -15.1409    1.2250    1.4853  -10.1937   2193 % 0.727894 1.000 11
  -6  -6   3   48.8180   60.6449  -59.7373    0.0000  -11.8268    1.5988    1.6717   -7.0749   2198 % 0.712006 1.000 11
  -6  -4   0  163.9010  118.3340  116.5630    0.0000   45.5663    1.1052    1.9768   23.0501   2199 % 0.557066 1.000 11
  -6   1  -7   57.6923   47.4468   46.7368    0.0000   10.2455    1.4881    1.5960    6.4195   2202 % 0.582786 1.000 11
  -6   4 -11   37.8589   29.0470   28.6123    0.0000    8.8119    1.6548    1.6976    5.1909   2205 % 0.833082 1.000 11
  -6   5 -12   54.3627   73.7231  -72.6199    0.0000  -19.3605    1.3290    1.4359  -13.4830   2206 % 0.917933 1.000 11
  -5  -4   1  127.8150  154.3240  152.0150    0.0000  -26.5092    1.1571    1.7241  -15.3754   2210 % 0.509668 1.000 11
  -5   1  -6  226.3650  184.7780  182.0130    0.0000   41.5872    1.0563    2.4980   16.6484   2213 % 0.494654 1.000 11
  -4  -8   8   24.6698   34.0279   33.5187    0.0000   -9.3581    2.2963    2.3095   -4.0519   2218 % 0.904983 1.000 11
Refinement program                                                                                                 page=  15
structure :                                                                                                15:21:39 01-09-24 

  -4  -6   5   59.2672   72.9527   71.8610    0.0000  -13.6855    1.4814    1.5956   -8.5771   2219 % 0.678229 1.000 11
  -4  -4   2   81.9646   64.2487   63.2872    0.0000   17.7159    1.4500    1.6656   10.6361   2220 % 0.474671 1.000 11
  -3  -6   6   54.8835   40.7173  -40.1080    0.0000   14.1662    1.5515    1.6457    8.6081   2228 % 0.678737 1.000 11
  -3   3  -7  186.5370  142.1690 -140.0410    0.0000   44.3685    1.0746    2.1528   20.6101   2232 % 0.524392 1.000 11
  -3   6 -11   94.0659   86.1475   84.8584    0.0000    7.9184    1.1380    1.4765    5.3631   2235 % 0.854533 1.000 11
  -3   7 -12   14.7986   29.0167  -28.5825    0.0000  -14.2181    3.4665    3.4697   -4.0978   2236*% 0.955207 1.000 11
  -2  -6   7  114.9630  122.7970 -120.9590    0.0000   -7.8340    1.1456    1.6230   -4.8270   2239 % 0.691002 1.000 11
  -2   6 -10   41.1619   31.8622  -31.3854    0.0000    9.2997    1.7042    1.7533    5.3042   2244 % 0.799506 1.000 11
  -2   7 -11   49.0622   35.0000   34.4762    0.0000   14.0622    1.5429    1.6191    8.6854   2245 % 0.902808 1.000 11
  -1  -6   8   40.1036   33.6333   33.1300    0.0000    6.4703    1.7455    1.7910    3.6128   2248 % 0.714420 1.000 11
  -1   3  -5  100.1750   91.8678  -90.4930    0.0000    8.3075    1.3352    1.6692    4.9770   2253 % 0.399753 1.000 11
  -1   6  -9   26.4329   17.0476   16.7925    0.0000    9.3854    2.3645    2.3792    3.9448   2255 % 0.751203 1.000 11
   0   6  -8  111.9310   52.3020   51.5193    0.0000   59.6292    1.1855    1.6305   36.5721   2262 % 0.710994 1.000 11
   1   5  -6  195.2200  204.0930  201.0390    0.0000   -8.8730    1.0673    2.2249   -3.9881   2271 % 0.573722 1.000 11
   2  -6  11   21.2415   13.0277  -12.8327    0.0000    8.2138    2.5163    2.5253    3.2527   2276 % 0.840121 1.000 11
   2   5  -5  146.4690  136.8580  134.8100    0.0000    9.6115    1.1105    1.8381    5.2292   2282 % 0.555813 1.000 11
   2   8  -9   49.2219   55.6246  -54.7922    0.0000   -6.4027    1.4496    1.5308   -4.1824   2285 % 0.902377 1.000 11
   3   0   3  455.4130  439.0670  432.4970    0.0000   16.3458    1.0692    4.6780    3.4942   2292 % 0.269263 1.000 11
   3   5  -4   54.5436   62.4260   61.4918    0.0000   -7.8824    1.6299    1.7187   -4.5862   2293 % 0.552098 1.000 11
   3   8  -8   36.3194   28.1746  -27.7530    0.0000    8.1448    1.7195    1.7574    4.6346   2296 % 0.885889 1.000 11
   3   9  -9   35.1070   27.5788  -27.1661    0.0000    7.5282    1.6322    1.6695    4.5093   2297 % 0.990750 1.000 11
   4  -4  10   61.5134   72.9808  -71.8887    0.0000  -11.4674    1.3542    1.4873   -7.7100   2300 % 0.727831 1.000 11
   4   0   4  130.6390  110.9860  109.3260    0.0000   19.6523    1.2389    1.8004   10.9153   2303 % 0.359017 1.000 11
   4   9  -8   16.7183   32.0031   31.5242    0.0000  -15.2849    2.9249    2.9297   -5.2172   2309*% 0.980750 1.000 11
   5  -4  11   39.9525   30.6933   30.2340    0.0000    9.2591    1.6770    1.7239    5.3710   2311 % 0.800183 1.000 11
   5   5  -2  104.3170   93.0349   91.6427    0.0000   11.2819    1.2318    1.6142    6.9892   2317 % 0.587295 1.000 11
   6  -2   9   70.1292   93.5815  -92.1811    0.0000  -23.4523    1.3211    1.4957  -15.6795   2325 % 0.682882 1.000 11
   6   0   6   67.9559   48.8897   48.1580    0.0000   19.0662    1.5002    1.6470   11.5765   2326 % 0.538526 1.000 11
   6   2   3  135.6710  118.8610  117.0830    0.0000   16.8097    1.1867    1.8025    9.3259   2327 % 0.487861 1.000 11
   6   5  -1   95.0158   83.3984  -82.1504    0.0000   11.6173    1.1703    1.5075    7.7065   2330 % 0.623806 1.000 11
   6   9  -6   43.6704   74.3189  -73.2067    0.0000  -30.6486    1.4678    1.5314  -20.0134   2334 % 0.985279 1.000 11
   7  -2  10   49.3113   42.7925  -42.1521    0.0000    6.5187    1.5037    1.5825    4.1193   2337 % 0.768167 1.000 11
   7   2   4  103.3920   85.0970  -83.8235    0.0000   18.2955    1.1838    1.5718   11.6400   2339 % 0.568954 1.000 11
   7   5   0   61.1989  100.0750  -98.5774    0.0000  -38.8761    1.3840    1.5133  -25.6899   2342 % 0.670421 1.000 11
   7   8  -4   60.0400   37.4927  -36.9316    0.0000   22.5473    1.2875    1.4206   15.8718   2345 % 0.909933 1.000 11
   7   9  -5   21.8449   33.3452   32.8462    0.0000  -11.5003    2.3278    2.3380   -4.9188   2346 % 0.999697 1.000 11
   8   0   8   70.3697   62.9524   62.0103    0.0000    7.4174    1.3244    1.4998    4.9457   2350 % 0.718035 1.000 11
   8   2   5   77.5294   69.8928  -68.8468    0.0000    7.6366    1.2937    1.5082    5.0633   2351 % 0.652318 1.000 11
   8   5   1   72.7880   81.9195   80.6935    0.0000   -9.1314    1.2667    1.4609   -6.2504   2354 % 0.725195 1.000 11
   9   2   6   60.3291   65.7830   64.7985    0.0000   -5.4539    1.4222    1.5449   -3.5303   2362 % 0.737185 1.000 11
   9   5   2   36.3332   31.0079   30.5439    0.0000    5.3253    1.7174    1.7555    3.0336   2365 % 0.786423 1.000 11
   9   8  -2   17.8969   36.2271   35.6849    0.0000  -18.3301    2.8636    2.8692   -6.3886   2368 % 0.972747 1.000 11
  10   0  10   28.5517   48.7042  -47.9754    0.0000  -20.1525    1.9859    2.0063  -10.0447   2370 % 0.897544 1.000 11
  10   3   6   27.6369   15.8764   15.6388    0.0000   11.7605    2.2090    2.2262    5.2827   2373 % 0.823574 1.000 11
  10   5   3   38.5824   55.5455   54.7142    0.0000  -16.9631    1.6277    1.6728  -10.1406   2375 % 0.852717 1.000 11
  11   3   7   29.8747   36.3579  -35.8139    0.0000   -6.4832    1.8460    1.8701   -3.4669   2380 % 0.906685 1.000 11
  11   5   4   33.6690   39.2849   38.6970    0.0000   -5.6159    1.6915    1.7247   -3.2562   2382 % 0.922986 1.000 11
  11   6   3   20.6373   48.1113   47.3913    0.0000  -27.4740    2.4809    2.4895  -11.0359   2383 % 0.960289 1.000 11
  12   5   5   28.5920   50.9990  -50.2358    0.0000  -22.4071    1.8659    1.8877  -11.8701   2388 % 0.996390 1.000 11
 -11  -3   0   48.9275   52.9811   51.0266    0.0000   -4.0536    1.1057    1.2091   -3.3525   2402 % 0.816514 1.000 12
 -11  -1   0   64.0952   57.7936  -55.6615    0.0000    6.3017    0.9915    1.1806    5.3376   2403 % 0.774247 1.000 12
 -10  -4   0   50.7651   46.3961  -44.6845    0.0000    4.3690    1.0657    1.1804    3.7012   2408 % 0.789270 1.000 12
Refinement program                                                                                                 page=  16
structure :                                                                                                15:21:39 01-09-24 

 -10  -2   0   65.5828   51.2367   49.3465    0.0000   14.3461    1.0064    1.2012   11.9431   2409 % 0.722560 1.000 12
 -10   0   0   62.4684   50.0949  -48.2468    0.0000   12.3735    1.0549    1.2260   10.0924   2410 % 0.698910 1.000 12
  -9  -5   0  102.4700  117.2900  112.9630    0.0000  -14.8207    0.8944    1.3601  -10.8965   2415 % 0.778316 1.000 12
  -9  -3   0   65.9204   54.5857  -52.5719    0.0000   11.3347    1.0460    1.2364    9.1678   2416 % 0.686516 1.000 12
  -9  -1   0   92.4900   72.6285   69.9491    0.0000   19.8615    0.9563    1.3304   14.9289   2417 % 0.635664 1.000 12
  -9   1   0   94.8378   87.5934  -84.3619    0.0000    7.2444    0.9279    1.3268    5.4600   2418 % 0.635664 1.000 12
  -8  -6   0   74.6478   69.9750   67.3935    0.0000    4.6728    0.9431    1.2028    3.8851   2423 % 0.784337 1.000 12
  -8  -4   0   86.9925  105.3330 -101.4470    0.0000  -18.3403    0.9478    1.2865  -14.2560   2424 % 0.668652 1.000 12
  -8  -2   0   89.7051   79.1119   76.1934    0.0000   10.5931    0.9581    1.3125    8.0708   2425 % 0.588423 1.000 12
  -8   0   0  115.3760  124.7800 -120.1760    0.0000   -9.4035    0.9352    1.4852   -6.3315   2426 % 0.559128 1.000 12
  -8   2   0  142.8930  150.3030  144.7580    0.0000   -7.4104    0.8636    1.6696   -4.4384   2427 % 0.588423 1.000 12
  -7  -7   0   54.9773   44.6587  -43.0112    0.0000   10.3186    1.0768    1.2090    8.5345   2431 % 0.806953 1.000 12
  -7  -5   0   92.2198  110.1180 -106.0560    0.0000  -17.8983    0.9412    1.3177  -13.5828   2432 % 0.670421 1.000 12
  -7  -3   0  113.4100  128.1410 -123.4130    0.0000  -14.7307    0.9064    1.4518  -10.1462   2433 % 0.561242 1.000 12
  -7  -1   0  131.4720  122.6380  118.1130    0.0000    8.8340    0.9048    1.5960    5.5353   2434 % 0.497752 1.000 12
  -7   1   0  136.3590  111.4270 -107.3160    0.0000   24.9323    0.8969    1.6321   15.2761   2435 % 0.497752 1.000 12
  -7   3   0  119.2030  108.4990  104.4960    0.0000   10.7039    0.9081    1.4985    7.1429   2436 % 0.561242 1.000 12
  -6  -4   0  132.6550  145.7290  140.3530    0.0000  -13.0744    0.8869    1.5957   -8.1934   2441 % 0.557066 1.000 12
  -6   0   0  252.1150  239.2510  230.4240    0.0000   12.8645    0.8369    2.6564    4.8428   2443 % 0.419346 1.000 12
  -5  -7   0   74.2267   70.1213   67.5344    0.0000    4.1054    0.9707    1.2220    3.3597   2448 % 0.730711 1.000 12
  -5  -5   0  120.9930  138.5530 -133.4420    0.0000  -17.5607    0.8930    1.5038  -11.6775   2449 % 0.576395 1.000 12
  -5  -3   0  160.3800  146.8400  141.4230    0.0000   13.5395    0.8726    1.8258    7.4156   2450 % 0.444701 1.000 12
  -5   3   0  152.9070  137.8440 -132.7590    0.0000   15.0634    0.8930    1.7708    8.5068   2451 % 0.444701 1.000 12
  -4  -8   0   59.1151   50.0410  -48.1949    0.0000    9.0742    1.0437    1.1995    7.5649   2455 % 0.784884 1.000 12
  -4  -4   0  165.1530  149.1740 -143.6710    0.0000   15.9786    0.8668    1.8652    8.5668   2457 % 0.461116 1.000 12
  -4   2   0  242.9050  230.9460  222.4260    0.0000   11.9588    0.8452    2.5719    4.6498   2458 % 0.334326 1.000 12
  -3  -7   0   61.4435   55.8158   53.7566    0.0000    5.6277    1.0782    1.2410    4.5348   2462 % 0.675117 1.000 12
  -3  -5   0  108.7010   98.6180   94.9797    0.0000   10.0835    0.9503    1.4438    6.9838   2463 % 0.504058 1.000 12
  -3  -3   0  138.7200  121.0740  116.6080    0.0000   17.6459    0.9105    1.6593   10.6345   2464 % 0.345837 1.000 12
  -3  -1   0  196.6510  208.2330  200.5510    0.0000  -11.5821    0.8767    2.1531   -5.3793   2465 % 0.228839 1.000 12
  -3   1   0  226.0360  189.8680 -182.8640    0.0000   36.1675    0.8583    2.4178   14.9587   2466 % 0.228839 1.000 12
  -3   3   0  138.3260  191.1960 -184.1430    0.0000  -52.8705    0.9290    1.6662  -31.7303   2467 % 0.345837 1.000 12
  -2  -8   0   53.5705   43.5178  -41.9124    0.0000   10.0527    1.0743    1.2004    8.3741   2471 % 0.746610 1.000 12
  -2  -6   0   95.3751   68.6833   66.1495    0.0000   26.6917    0.9782    1.3662   19.5367   2472 % 0.567539 1.000 12
  -2  -4   0  173.6680  183.3580 -176.5930    0.0000   -9.6895    0.8770    1.9455   -4.9804   2473 % 0.392442 1.000 12
  -2  -2   0  236.7780  222.6210  214.4080    0.0000   14.1572    0.8603    2.5192    5.6197   2474 % 0.230558 1.000 12
  -2   2   0  272.2450  239.4390  230.6060    0.0000   32.8058    0.8457    2.8508   11.5076   2475 % 0.230558 1.000 12
  -1  -7   0   72.0236   62.1498  -59.8570    0.0000    9.8738    1.0406    1.2656    7.8019   2479 % 0.645527 1.000 12
  -1  -5   0  152.0330  138.0140 -132.9230    0.0000   14.0187    0.8949    1.7641    7.9465   2480 % 0.463678 1.000 12
  -1  -3   0  188.1170  196.5710 -189.3190    0.0000   -8.4536    0.8917    2.0818   -4.0607   2481 % 0.283769 1.000 12
   0  -6   0  117.8470   93.4425  -89.9952    0.0000   24.4049    0.9669    1.5244   16.0096   2487 % 0.550056 1.000 12
   0  -4   0  302.9760  259.3400  249.7720    0.0000   43.6365    0.8516    3.1472   13.8654   2488 % 0.366704 1.000 12
   1  -7   0   84.2674   77.2722   74.4215    0.0000    6.9952    0.9939    1.3030    5.3685   2492 % 0.645527 1.000 12
   1  -5   0  174.1380  146.6320  141.2230    0.0000   27.5057    0.8723    1.9476   14.1226   2493 % 0.463678 1.000 12
   1  -3   0  188.7590  174.0200  167.6000    0.0000   14.7387    0.9001    2.0912    7.0479   2494 % 0.283769 1.000 12
   2  -6   0  106.5940   97.4797   93.8835    0.0000    9.1139    0.9377    1.4197    6.4197   2499 % 0.567539 1.000 12
   2  -4   0  152.9960  186.9380 -180.0420    0.0000  -33.9421    0.9069    1.7785  -19.0842   2500 % 0.392442 1.000 12
   2  -2   0  239.6020  204.5510  197.0040    0.0000   35.0510    0.8633    2.5468   13.7628   2501 % 0.230558 1.000 12
   3  -5   0  137.2110  186.4270 -179.5490    0.0000  -49.2158    0.8917    1.6364  -30.0756   2506 % 0.504058 1.000 12
   3  -3   0  135.9790  193.9020 -186.7490    0.0000  -57.9230    0.9137    1.6383  -35.3560   2507 % 0.345837 1.000 12
 -13  -1   1   48.1456   61.3392  -58.5444    0.0000  -13.1936    1.7011    1.7679   -7.4628   2547 % 0.914930 1.000 13
 -13   1   0   33.6259   59.2756  -56.5749    0.0000  -25.6497    2.0297    2.0574  -12.4674   2548 % 0.913196 1.000 13
Refinement program                                                                                                 page=  17
structure :                                                                                                15:21:39 01-09-24 

 -13   3  -1   41.3944   47.9885   45.8021    0.0000   -6.5941    1.8444    1.8903   -3.4883   2549 % 0.950965 1.000 13
 -12   5  -2   27.4609   17.1674  -16.3852    0.0000   10.2935    2.3524    2.3684    4.3461   2555 % 0.962393 1.000 13
 -11   3  -1   41.0621   52.6735  -50.2736    0.0000  -11.6114    2.0311    2.0722   -5.6035   2561 % 0.818453 1.000 13
 -10  -5   3   46.0587   52.0989   49.7252    0.0000   -6.0403    1.6685    1.7309   -3.4896   2565 % 0.852717 1.000 13
  -8  -7   4   51.5422   35.0614   33.4639    0.0000   16.4808    1.5580    1.6410   10.0432   2584 % 0.880444 1.000 13
  -8  -5   3   79.7590   94.7217  -90.4059    0.0000  -14.9627    1.3930    1.6051   -9.3218   2585 % 0.742480 1.000 13
  -7  -7   4   27.2929   17.6703   16.8652    0.0000    9.6225    2.4659    2.4809    3.8786   2596 % 0.837801 1.000 13
  -7  -5   3   33.6719   24.2252   23.1214    0.0000    9.4467    2.3402    2.3643    3.9955   2597 % 0.691379 1.000 13
  -7   9  -4   27.3587   13.4651  -12.8516    0.0000   13.8936    2.3210    2.3371    5.9448   2604 % 0.985319 1.000 13
  -6  -5   3   61.7552   69.3311   66.1722    0.0000   -7.5759    1.6614    1.7725   -4.2742   2608 % 0.643819 1.000 13
  -5   4  -2  192.2470  167.4630  159.8330    0.0000   24.7841    1.2185    2.2761   10.8889   2621 % 0.518917 1.000 13
  -5   6  -3   85.1076   91.6712   87.4944    0.0000   -6.5636    1.4558    1.6863   -3.8922   2622 % 0.673216 1.000 13
  -4  -7   4   55.3642   61.1899   58.4019    0.0000   -5.8256    1.7087    1.7961   -3.2434   2626 % 0.735332 1.000 13
  -4   6  -3   49.7644   38.7776  -37.0108    0.0000   10.9869    2.1029    2.1610    5.0842   2631 % 0.639732 1.000 13
  -3  -9   5   21.5476   42.7294  -40.7825    0.0000  -21.1818    3.0305    3.0382   -6.9719   2635 % 0.896662 1.000 13
  -3   4  -2  208.4920  226.4130 -216.0970    0.0000  -17.9216    1.2238    2.4175   -7.4131   2640 % 0.437171 1.000 13
  -3   6  -3  109.5030  118.3510 -112.9590    0.0000   -8.8482    1.3872    1.7673   -5.0066   2641 % 0.612425 1.000 13
  -3   8  -4   67.5270   76.9415  -73.4359    0.0000   -9.4145    1.5157    1.6593   -5.6737   2642 % 0.795354 1.000 13
  -2  -9   5   42.9674   60.0908   57.3529    0.0000  -17.1233    1.8223    1.8723   -9.1457   2646 % 0.882938 1.000 13
  -2  -7   4   71.8018   96.3146   91.9262    0.0000  -24.5128    1.5299    1.6900  -14.5044   2647 % 0.694332 1.000 13
  -2   2  -1  430.0080  458.7920  437.8880    0.0000  -28.7838    1.1771    4.4583   -6.4563   2648 % 0.237335 1.000 13
  -2   4  -2  145.4380   96.0167  -91.6419    0.0000   49.4216    1.3521    1.9858   24.8873   2649 % 0.408283 1.000 13
  -1   2  -1  238.0860  229.9300  219.4540    0.0000    8.1559    1.2615    2.6944    3.0270   2657 % 0.204142 1.000 13
  -1   4  -2  130.3550  110.7930 -105.7450    0.0000   19.5627    1.4261    1.9321   10.1251   2658 % 0.389924 1.000 13
  -1   6  -3   98.5287  116.8720  111.5470    0.0000  -18.3430    1.4437    1.7479  -10.4943   2659 % 0.579643 1.000 13
  -1   8  -4   62.0911   69.8054   66.6249    0.0000   -7.7144    1.6299    1.7441   -4.4230   2660 % 0.770396 1.000 13
  -1  10  -5   36.0042   47.5374  -45.3714    0.0000  -11.5332    1.9553    1.9882   -5.8008   2661 % 0.961567 1.000 13
   0  -7   4  103.5800  112.8760 -107.7330    0.0000   -9.2961    1.3521    1.7032   -5.4579   2663 % 0.680116 1.000 13
   0   4  -2  155.6260  131.3240 -125.3410    0.0000   24.3025    1.3304    2.0474   11.8697   2665 % 0.383609 1.000 13
   1  -9   5   16.7332   30.6604   29.2634    0.0000  -13.9272    3.7799    3.7836   -3.6809   2668*% 0.874600 1.000 13
   1  -7   4   38.5461   22.0413  -21.0371    0.0000   16.5048    2.0599    2.0956    7.8758   2669 % 0.683697 1.000 13
   1   6  -3   96.3603  102.6990   98.0193    0.0000   -6.3383    1.5053    1.7873   -3.5463   2674 % 0.579643 1.000 13
   1   8  -4   77.2146   87.8852  -83.8809    0.0000  -10.6705    1.4628    1.6541   -6.4510   2675 % 0.770396 1.000 13
   2  -9   5   64.5810   75.3771  -71.9427    0.0000  -10.7961    1.4439    1.5818   -6.8253   2678 % 0.882938 1.000 13
   2  -7   4   56.7177   50.9696   48.6473    0.0000    5.7481    1.7208    1.8119    3.1725   2679 % 0.694332 1.000 13
   2   4  -2  111.9740   85.0041  -81.1311    0.0000   26.9700    1.5271    1.8937   14.2422   2683 % 0.408283 1.000 13
   2   6  -3   62.3995   48.8641   46.6377    0.0000   13.5354    1.7765    1.8829    7.1887   2684 % 0.592149 1.000 13
   2   8  -4   54.4114   39.9475   38.1273    0.0000   14.4639    1.7028    1.7876    8.0913   2685 % 0.779848 1.000 13
   3  -2   1  223.2850  188.8920 -180.2850    0.0000   34.3931    1.2860    2.5767   13.3476   2691 % 0.284169 1.000 13
   3   4  -2  136.9830  121.1160  115.5970    0.0000   15.8672    1.3710    1.9380    8.1872   2693 % 0.437171 1.000 13
   3   6  -3  121.8700  134.7480 -128.6080    0.0000  -12.8775    1.3477    1.8170   -7.0870   2694 % 0.612425 1.000 13
   3   8  -4   51.9634   30.6798   29.2819    0.0000   21.2836    1.7686    1.8433   11.5464   2695 % 0.795354 1.000 13
   4   0   0  416.6760  475.5630 -453.8950    0.0000  -58.8867    1.1720    4.3285  -13.6046   2701 % 0.279564 1.000 13
   4   2  -1  280.5260  303.8550  290.0110    0.0000  -23.3291    1.2165    3.0577   -7.6297   2702 % 0.339035 1.000 13
   4   6  -3   50.0470   35.6230   33.9999    0.0000   14.4240    2.0001    2.0618    6.9959   2704 % 0.639732 1.000 13
   5   4  -2  195.2070  173.0350 -165.1510    0.0000   22.1719    1.2395    2.3123    9.5886   2712 % 0.518917 1.000 13
   5   8  -4   42.4853   34.5529   32.9785    0.0000    7.9324    1.9842    2.0292    3.9092   2714 % 0.843056 1.000 13
   6  -7   4   65.3207   57.2241  -54.6168    0.0000    8.0966    1.5026    1.6384    4.9417   2716 % 0.799005 1.000 13
   6   0   0  255.2720  243.6290  232.5280    0.0000   11.6434    1.2285    2.8329    4.1100   2720 % 0.419346 1.000 13
   6   2  -1  165.1860  151.6770 -144.7660    0.0000   13.5090    1.3143    2.1109    6.3996   2721 % 0.461129 1.000 13
   6   4  -2   87.2623   57.0430  -54.4439    0.0000   30.2193    1.5620    1.7892   16.8900   2722 % 0.568337 1.000 13
   6   6  -3   38.0815   30.5555  -29.1633    0.0000    7.5260    2.2478    2.2798    3.3011   2723 % 0.712006 1.000 13
Refinement program                                                                                                 page=  18
structure :                                                                                                15:21:39 01-09-24 

   7  -2   1  127.0360  136.4810 -130.2620    0.0000   -9.4446    1.3646    1.8644   -5.0658   2729 % 0.525492 1.000 13
   7   2  -1  147.7970  140.9330 -134.5110    0.0000    6.8642    1.3312    1.9891    3.4509   2730 % 0.525492 1.000 13
   8   0   0  126.5360  111.4670 -106.3890    0.0000   15.0687    1.3775    1.8704    8.0562   2739 % 0.559128 1.000 13
   8   2  -1  155.5070  180.4690 -172.2460    0.0000  -24.9619    1.2694    2.0074  -12.4350   2740 % 0.591111 1.000 13
   8   4  -2   74.2543   60.5780  -57.8179    0.0000   13.6762    1.5858    1.7510    7.8105   2741 % 0.678071 1.000 13
   8   6  -3   31.1014   23.0942   22.0419    0.0000    8.0073    2.4501    2.4697    3.2422   2742 % 0.802325 1.000 13
   9   4  -2   64.7132   56.6154   54.0358    0.0000    8.0978    1.7168    1.8347    4.4137   2749 % 0.736764 1.000 13
   9   8  -4   31.4102   22.1799   21.1694    0.0000    9.2302    2.1729    2.1954    4.2043   2751 % 0.992113 1.000 13
  10  -7   4   37.8431   26.9815   25.7521    0.0000   10.8616    1.8114    1.8505    5.8695   2752 % 0.975209 1.000 13
  10   0   0   76.6107   64.8876  -61.9311    0.0000   11.7231    1.5605    1.7384    6.7436   2757 % 0.698910 1.000 13
  10   6  -3   21.6541   32.5162   31.0346    0.0000  -10.8621    3.0618    3.0694   -3.5388   2760 % 0.905304 1.000 13
  11   4  -2   52.0375   31.0616  -29.6463    0.0000   20.9759    1.7401    1.8162   11.5491   2767 % 0.859192 1.000 13
  12  -5   3   29.8764   42.4547  -40.5203    0.0000  -12.5783    2.2844    2.3039   -5.4596   2769 % 0.970595 1.000 13
  12   0   0   35.3001   25.8037   24.6280    0.0000    9.4965    2.1898    2.2181    4.2814   2774 % 0.838692 1.000 13
  12   4  -2   37.2639   24.3460  -23.2368    0.0000   12.9179    2.0489    2.0825    6.2030   2776 % 0.922258 1.000 13
  13  -3   2   17.6068   29.6123  -28.2631    0.0000  -12.0055    3.5895    3.5938   -3.3406   2779*% 0.955953 1.000 13
  13   2  -1   39.0768   49.9900  -47.7123    0.0000  -10.9132    1.9513    1.9900   -5.4839   2783 % 0.928607 1.000 13
 -12  -4   1   21.2061   27.8014  -27.8298    0.0000   -6.5953    2.0984    2.1091   -3.1270   2796 % 0.917086 1.000 14
 -10  -7   1    9.3381   27.2756   27.3035    0.0000  -17.9375    4.0319    4.0330   -4.4477   2814*% 0.950508 1.000 14
 -10  -6   1   29.3172   46.8177   46.8655    0.0000  -17.5005    1.5247    1.5526  -11.2715   2815 % 0.891183 1.000 14
 -10  -4   1   42.8894   38.6924  -38.7319    0.0000    4.1970    1.3232    1.3909    3.0174   2817 % 0.791276 1.000 14
 -10  -3   1   32.0749   38.0237   38.0625    0.0000   -5.9488    1.6836    1.7138   -3.4710   2818 % 0.753184 1.000 14
 -10   1   1   25.5088   31.9578   31.9904    0.0000   -6.4490    2.0816    2.0972   -3.0750   2822 % 0.707142 1.000 14
  -9   1   1   87.8430   70.5181  -70.5900    0.0000   17.3250    1.0991    1.4070   12.3132   2836 % 0.638154 1.000 14
  -9   3   1   62.0959   54.6964   54.7522    0.0000    7.3995    1.2585    1.4034    5.2726   2838 % 0.688822 1.000 14
  -8   5   1   40.8522   54.5738  -54.6295    0.0000  -13.7216    1.5275    1.5811   -8.6783   2848 % 0.725195 1.000 14
  -7   5   1   84.0214   95.2491   95.3463    0.0000  -11.2277    1.1176    1.3982   -8.0302   2854 % 0.672782 1.000 14
  -7   6   1   40.6608   46.9169  -46.9648    0.0000   -6.2561    1.4928    1.5472   -4.0435   2855 % 0.738299 1.000 14
  -6   6   1   29.1050   36.1690  -36.2059    0.0000   -7.0641    2.0237    2.0445   -3.4551   2860 % 0.693962 1.000 14
  -6   7   1   27.1919   35.9430   35.9797    0.0000   -8.7511    1.9638    1.9826   -4.4141   2861 % 0.768662 1.000 14
  -6   8   1   17.9221   26.3653  -26.3922    0.0000   -8.4433    2.5360    2.5423   -3.3211   2862 % 0.846705 1.000 14
  -5   9   1   19.0840   10.7037   10.7147    0.0000    8.3803    2.2427    2.2508    3.7232   2868 % 0.897805 1.000 14
  -3   9   1   50.4391   58.9856  -59.0458    0.0000   -8.5465    1.2203    1.3204   -6.4726   2883 % 0.853169 1.000 14
  -2  -8   0   93.6920   85.1428  -85.2297    0.0000    8.5492    1.0444    1.4030    6.0933   2886 % 0.746610 1.000 14
  -2   9   1   23.1063   32.9833  -33.0170    0.0000   -9.8771    2.0687    2.0816   -4.7450   2891 % 0.838733 1.000 14
  -2  10   1   37.2800   28.5466  -28.5758    0.0000    8.7334    1.4311    1.4788    5.9056   2892 % 0.929063 1.000 14
  -1  -9   0   36.3648   27.1731  -27.2009    0.0000    9.1917    1.6417    1.6815    5.4664   2893 % 0.828039 1.000 14
  -1  -7   0   91.5860   85.6329  -85.7203    0.0000    5.9531    1.1492    1.4695    4.0511   2894 % 0.645527 1.000 14
  -1  -5   0  161.2750  142.6990 -142.8450    0.0000   18.5762    1.0529    1.9260    9.6450   2895 % 0.463678 1.000 14
  -1  -3   0  272.9590  248.9780 -249.2320    0.0000   23.9813    1.0016    2.9076    8.2479   2896 % 0.283769 1.000 14
   0 -10   0   41.3195   50.0430  -50.0940    0.0000   -8.7235    1.4255    1.4842   -5.8777   2899 % 0.916760 1.000 14
   7   5   0   71.8317   80.3337  -80.4156    0.0000   -8.5019    1.1959    1.3950   -6.0946   2925 % 0.670421 1.000 14
   9   7   0   22.5876   16.0950  -16.1114    0.0000    6.4926    2.0631    2.0754    3.1283   2932 % 0.898601 1.000 14
 -13   0   7   30.6513   19.6766  -19.6828    0.0000   10.9746    1.2626    1.2993    8.4468   2948 % 0.990407 1.000 15
 -12   3   7   26.4254   31.7616  -31.7716    0.0000   -5.3362    1.3888    1.4137   -3.7746   2951 % 0.966658 1.000 15
 -11  -5   6   27.8137   33.0045  -33.0149    0.0000   -5.1909    1.4741    1.5001   -3.4603   2952 % 0.956727 1.000 15
 -11  -4   6   43.0442   48.1092  -48.1243    0.0000   -5.0651    1.1639    1.2410   -4.0816   2953 % 0.916344 1.000 15
 -11  -3   6   29.4890   24.0944   24.1019    0.0000    5.3946    1.3666    1.3981    3.8586   2954 % 0.883660 1.000 15
 -11  -2   6   53.7680   35.1667   35.1778    0.0000   18.6013    1.0294    1.1614   16.0165   2955 % 0.859553 1.000 15
 -11  -1   6   30.5188   19.8262  -19.8325    0.0000   10.6926    1.4286    1.4609    7.3194   2956 % 0.844759 1.000 15
 -11   0   6   48.8293   36.1677  -36.1790    0.0000   12.6616    1.0946    1.1986   10.5637   2957 % 0.839770 1.000 15
 -10  -7   5   25.9962   18.2705   18.2762    0.0000    7.7257    1.4329    1.4563    5.3050   2962 % 0.989733 1.000 15
Refinement program                                                                                                 page=  19
structure :                                                                                                15:21:39 01-09-24 

  -9   0   5   73.8187   78.0891  -78.1135    0.0000   -4.2704    1.0065    1.2482   -3.4212   2978 % 0.689160 1.000 15
  -9   2   5   58.9864   41.3920   41.4050    0.0000   17.5944    1.0884    1.2380   14.2125   2980 % 0.713134 1.000 15
  -8  -6   4   50.3448   44.7404   44.7544    0.0000    5.6045    1.0994    1.2092    4.6348   2986 % 0.816041 1.000 15
  -8  -5   4   56.0071   51.4053   51.4213    0.0000    4.6019    1.1007    1.2350    3.7261   2987 % 0.757280 1.000 15
  -8  -4   4   58.2538   46.5360   46.5506    0.0000   11.7177    1.0926    1.2382    9.4634   2988 % 0.705573 1.000 15
  -8   7   5   35.0799   26.0283   26.0364    0.0000    9.0517    1.2144    1.2640    7.1610   2994 % 0.896505 1.000 15
  -8   8   5   15.9719   25.2284  -25.2363    0.0000   -9.2565    2.0787    2.0848   -4.4400   2995 % 0.964255 1.000 15
  -7   2   4   77.3434   94.1345   94.1640    0.0000  -16.7911    1.0305    1.2884  -13.0321   2997 % 0.568954 1.000 15
  -7   3   4   61.4687   74.1208  -74.1441    0.0000  -12.6522    1.0908    1.2521  -10.1050   2998 % 0.604757 1.000 15
  -7   4   4   96.6763  104.0530 -104.0850    0.0000   -7.3766    0.9563    1.3598   -5.4247   2999 % 0.651584 1.000 15
  -6  -9   3   23.8202   35.5851   35.5963    0.0000  -11.7649    1.6352    1.6524   -7.1198   3003 % 0.940826 1.000 15
  -6  -5   3   66.3513   46.6626   46.6772    0.0000   19.6887    1.1100    1.2932   15.2249   3007 % 0.643819 1.000 15
  -6  -4   3  119.9150  110.5080  110.5430    0.0000    9.4071    0.9348    1.5205    6.1869   3008 % 0.582119 1.000 15
  -6  -3   3  116.2180   92.2990  -92.3279    0.0000   23.9194    0.9452    1.4980   15.9673   3009 % 0.529180 1.000 15
  -6   7   4   56.2548   60.6309   60.6498    0.0000   -4.3761    1.0052    1.1519   -3.7989   3014 % 0.799005 1.000 15
  -5   4   3   84.8911   97.5433  -97.5739    0.0000  -12.6522    1.0084    1.3181   -9.5987   3018 % 0.533976 1.000 15
  -4  -9   2   37.3202   31.7033   31.7132    0.0000    5.6169    1.2888    1.3418    4.1861   3023 % 0.878410 1.000 15
  -4  -7   2   67.3120   62.0056  -62.0251    0.0000    5.3063    1.0734    1.2670    4.1882   3025 % 0.708985 1.000 15
  -4  -3   2  187.4030  179.4940 -179.5500    0.0000    7.9093    0.8893    2.0743    3.8130   3029 % 0.408020 1.000 15
  -4  -2   2  273.9680  243.4950 -243.5720    0.0000   30.4722    0.8585    2.8710   10.6137   3030 % 0.352786 1.000 15
  -4  -1   2  244.9770  218.3070  218.3750    0.0000   26.6700    0.8829    2.6040   10.2418   3031 % 0.315031 1.000 15
  -4   9   3   26.9648   44.4005  -44.4144    0.0000  -17.4357    1.4315    1.4567  -11.9695   3035 % 0.887389 1.000 15
  -3   5   2   52.9547   61.2381  -61.2572    0.0000   -8.2834    1.2492    1.3568   -6.1051   3039 % 0.516487 1.000 15
  -1   5   1  109.5580  142.0460  142.0900    0.0000  -32.4876    0.9557    1.4538  -22.3464   3058 % 0.467085 1.000 15
  -1   6   1   34.6497   29.3505   29.3597    0.0000    5.2992    1.5368    1.5754    3.3637   3059 % 0.557331 1.000 15
   1   7   0   73.8850   90.2147  -90.2430    0.0000  -16.3297    0.9955    1.2397  -13.1723   3071 % 0.645527 1.000 15
   3   6  -1   71.9034   83.6612  -83.6874    0.0000  -11.7578    1.0479    1.2709   -9.2516   3090 % 0.591350 1.000 15
   3   7  -1   69.3304   63.7479  -63.7679    0.0000    5.5824    1.0255    1.2379    4.5096   3091 % 0.677461 1.000 15
   4   0  -2  223.5360  146.1880  146.2340    0.0000   77.3481    0.8813    2.4028   32.1906   3104 % 0.301397 1.000 15
   4   1  -2  224.2900  202.9310  202.9950    0.0000   21.3592    0.8846    2.4110    8.8589   3105 % 0.315031 1.000 15
   4   9  -1   29.2729   43.3751  -43.3887    0.0000  -14.1023    1.3767    1.4075  -10.0195   3108 % 0.872978 1.000 15
   5   5  -2  150.5820  157.1780  157.2270    0.0000   -6.5967    0.8776    1.7429   -3.7849   3116 % 0.587295 1.000 15
   5   6  -2   79.2275   88.8414   88.8692    0.0000   -9.6139    1.0123    1.2855   -7.4790   3117 % 0.661335 1.000 15
   6  -1  -3  117.4450  124.2140 -124.2520    0.0000   -6.7687    0.9272    1.4964   -4.5234   3129 % 0.461297 1.000 15
   6   0  -3   87.2720   51.4665   51.4826    0.0000   35.8055    1.0404    1.3580   26.3666   3130 % 0.452096 1.000 15
   6   1  -3  109.8900  115.4690  115.5050    0.0000   -5.5782    0.9646    1.4622   -3.8149   3131 % 0.461297 1.000 15
   6   9  -2   36.1151   60.1905  -60.2094    0.0000  -24.0754    1.1920    1.2455  -19.3295   3135 % 0.932362 1.000 15
   7   5  -3   52.2389   42.9115   42.9250    0.0000    9.3273    1.1352    1.2496    7.4643   3140 % 0.691379 1.000 15
   7   6  -3   57.0929   70.1648   70.1868    0.0000  -13.0719    1.0667    1.2099  -10.8044   3141 % 0.755284 1.000 15
   7   7  -3   44.3486   57.9836   58.0018    0.0000  -13.6350    1.1263    1.2105  -11.2642   3142 % 0.824447 1.000 15
   8  -8  -4   20.4034   14.7533  -14.7579    0.0000    5.6501    1.7129    1.7251    3.2753   3145 % 0.949341 1.000 15
   8  -4  -4   79.4072   89.1611   89.1890    0.0000   -9.7539    0.9615    1.2470   -7.8218   3149 % 0.705573 1.000 15
   8  -3  -4   56.8894   51.1087  -51.1247    0.0000    5.7807    1.0854    1.2255    4.7170   3150 % 0.662572 1.000 15
   8  -2  -4   84.7856   80.1455   80.1706    0.0000    4.6401    0.9760    1.2928    3.5891   3151 % 0.630063 1.000 15
   8  -1  -4   65.1422   55.2766  -55.2939    0.0000    9.8656    1.0416    1.2285    8.0306   3152 % 0.609726 1.000 15
   8   0  -4   47.1858   35.3001   35.3112    0.0000   11.8857    1.2281    1.3157    9.0340   3153 % 0.602795 1.000 15
   8   1  -4   52.1929   43.5373   43.5510    0.0000    8.6556    1.2004    1.3089    6.6128   3154 % 0.609726 1.000 15
  10  -5  -5   27.9285   22.1538   22.1607    0.0000    5.7747    1.3606    1.3890    4.1575   3169 % 0.881966 1.000 15
  10  -2  -5   31.6354   23.6816   23.6891    0.0000    7.9538    1.3529    1.3894    5.7246   3172 % 0.775481 1.000 15
 -12  -2   7   43.1184   31.3179   32.4441    0.0000   11.8006    1.6884    1.7426    6.7720   3202 % 0.944672 1.000 16
 -11  -1   8   59.0661   52.8261   54.7258    0.0000    6.2399    1.5152    1.6263    3.8369   3208 % 0.895773 1.000 16
 -10  -7  -2   31.8308   70.4166   72.9489    0.0000  -38.5858    2.0138    2.0388  -18.9260   3212 % 0.955499 1.000 16
Refinement program                                                                                                 page=  20
structure :                                                                                                15:21:39 01-09-24 

 -10  -3   4   67.7466   59.6992   61.8461    0.0000    8.0473    1.5122    1.6571    4.8564   3216 % 0.784125 1.000 16
  -9  -5   0   74.2940   97.6115  101.1220    0.0000  -23.3175    1.4362    1.6170  -14.4205   3223 % 0.778316 1.000 16
  -9  -1   6   24.5601   35.3256  -36.5960    0.0000  -10.7655    3.1046    3.1143   -3.4568   3226 % 0.719881 1.000 16
  -9   2  11   39.3039   54.5949   56.5581    0.0000  -15.2909    1.9413    1.9807   -7.7201   3229 % 0.901657 1.000 16
  -8  -7  -4   26.2717   17.1450  -17.7615    0.0000    9.1267    2.3295    2.3443    3.8932   3231 % 0.880444 1.000 16
  -8  -5  -1   68.2004   76.0257   78.7596    0.0000   -7.8252    1.4765    1.6264   -4.8113   3232 % 0.725195 1.000 16
  -8  -3   2   91.8325   98.7451 -102.2960    0.0000   -6.9127    1.3868    1.6633   -4.1561   3233 % 0.633205 1.000 16
  -8   0   7  107.3390   85.8790   88.9672    0.0000   21.4597    1.3578    1.7309   12.3982   3236 % 0.684111 1.000 16
  -7  -8  -6   28.4991   54.9591  -56.9354    0.0000  -26.4600    2.1580    2.1767  -12.1560   3241 % 0.944139 1.000 16
  -7  -7  -5   23.6453   12.2833   12.7250    0.0000   11.3620    2.4889    2.5001    4.5447   3242 % 0.854664 1.000 16
  -7  -5  -2   74.2348   48.0323  -49.7596    0.0000   26.2025    1.4245    1.6064   16.3118   3244 % 0.679816 1.000 16
  -6  -6  -4   67.4403   83.3805   86.3789    0.0000  -15.9401    1.4672    1.6148   -9.8713   3255 % 0.727427 1.000 16
  -6  -2   2  117.9520   98.7507  102.3020    0.0000   19.2014    1.4082    1.8369   10.4530   3258 % 0.471331 1.000 16
  -6   0   5   47.1349   30.2402   31.3277    0.0000   16.8947    2.2266    2.2759    7.4232   3259 % 0.505102 1.000 16
  -6   3  10   65.3674   91.9842   95.2921    0.0000  -26.6168    1.5222    1.6566  -16.0673   3262 % 0.754056 1.000 16
  -5  -4  -2  104.9330  112.2050  116.2400    0.0000   -7.2719    1.3937    1.7446   -4.1682   3267 % 0.518917 1.000 16
  -5   3   9   63.6765   46.4618  -48.1326    0.0000   17.2147    1.5178    1.6460   10.4586   3271 % 0.674254 1.000 16
  -5   4  11   51.6004   46.1725   47.8329    0.0000    5.4279    1.6066    1.6874    3.2167   3272 % 0.800183 1.000 16
  -4  -6  -6   41.7576   25.6215   26.5428    0.0000   16.1362    1.8691    1.9152    8.4253   3277 % 0.703475 1.000 16
  -4  -4  -3   36.2395   44.8620  -46.4753    0.0000   -8.6225    2.4945    2.5207   -3.4207   3278 % 0.491088 1.000 16
  -4   4  10   53.5798   60.5558  -62.7334    0.0000   -6.9759    1.6237    1.7099   -4.0798   3281 % 0.727831 1.000 16
  -3   4   9   55.3100   43.6795   45.2503    0.0000   11.6305    1.6200    1.7118    6.7944   3292 % 0.659768 1.000 16
  -2  -7  -9   41.5728   49.3102   51.0835    0.0000   -7.7374    1.7908    1.8385   -4.2087   3296 % 0.829589 1.000 16
  -2  -5  -6   54.9982   45.6191  -47.2596    0.0000    9.3791    1.7201    1.8058    5.1937   3297 % 0.586354 1.000 16
  -2   5  10   57.0289   45.3100   46.9394    0.0000   11.7189    1.5782    1.6780    6.9837   3301 % 0.739433 1.000 16
  -1  -8 -11   18.3712    9.1407    9.4694    0.0000    9.2305    2.8849    2.8908    3.1931   3304 % 0.962536 1.000 16
  -1   2   4  350.8970  320.5620  332.0900    0.0000   30.3354    1.2022    3.7092    8.1784   3310 % 0.298731 1.000 16
  -1   5   9   67.5944   37.1833  -38.5205    0.0000   30.4110    1.4654    1.6137   18.8450   3312 % 0.686918 1.000 16
   0  -4  -6  125.6310  139.9890  145.0230    0.0000  -14.3585    1.3166    1.8198   -7.8902   3318 % 0.498629 1.000 16
   0   5   8   21.9203   34.9829   36.2409    0.0000  -13.0625    3.1592    3.1668   -4.1249   3319 % 0.642699 1.000 16
   1  -6 -10   56.1498   38.0500   39.4183    0.0000   18.0998    1.4711    1.5746   11.4950   3323 % 0.790289 1.000 16
   1  -4  -7   32.2661   42.5629   44.0935    0.0000  -10.2968    2.6235    2.6433   -3.8955   3325 % 0.542900 1.000 16
   2   6   8   53.8349   45.8192  -47.4669    0.0000    8.0157    1.5752    1.6646    4.8153   3340 % 0.724604 1.000 16
   2   7  10   44.5253   24.1044  -24.9712    0.0000   20.4209    1.5766    1.6383   12.4647   3341 % 0.865141 1.000 16
   3  -3  -7  166.5450  155.1840  160.7640    0.0000   11.3617    1.2495    2.0821    5.4569   3345 % 0.524392 1.000 16
   3  -1  -4   58.4243   46.4058  -48.0746    0.0000   12.0185    2.1070    2.1865    5.4967   3346 % 0.321099 1.000 16
   3   4   4  106.0630  117.8430 -122.0810    0.0000  -11.7804    1.4091    1.7636   -6.6796   3348 % 0.478719 1.000 16
   3   7   9   39.1420   33.3092  -34.5070    0.0000    5.8329    1.7628    1.8057    3.2302   3351 % 0.844181 1.000 16
   3   8  11   41.6461   25.6792  -26.6026    0.0000   15.9670    1.5824    1.6363    9.7582   3352 % 0.982625 1.000 16
   4   2   0  326.0890  306.6890  317.7180    0.0000   19.4002    1.1978    3.4739    5.5845   3359 % 0.334326 1.000 16
   4   5   5  106.9170   88.9539  -92.1528    0.0000   17.9633    1.3267    1.7039   10.5424   3361 % 0.606255 1.000 16
   5  -6 -13   23.0217   36.9039   38.2310    0.0000  -13.8822    2.4629    2.4736   -5.6121   3364 % 0.980100 1.000 16
   5  -4 -10   72.8389   55.8874   57.8971    0.0000   16.9515    1.4374    1.6114   10.5195   3366 % 0.757430 1.000 16
   5  -2  -7   66.7271   87.2158  -90.3522    0.0000  -20.4888    1.5803    1.7154  -11.9439   3367 % 0.557782 1.000 16
   5   8   9   12.4940   25.5384   26.4568    0.0000  -13.0444    4.0539    4.0559   -3.2162   3374*% 0.957531 1.000 16
   7   4   1   61.6141   51.3478   53.1943    0.0000   10.2663    1.5995    1.7140    5.9895   3392 % 0.614000 1.000 16
   7   6   4   53.0952   71.0155  -73.5693    0.0000  -17.9203    1.6339    1.7180  -10.4311   3393 % 0.769839 1.000 16
   8   4   0   82.3110   89.3991  -92.6140    0.0000   -7.0881    1.4263    1.6468   -4.3043   3404 % 0.668652 1.000 16
   9  -2 -10   57.1621   49.6145   51.3987    0.0000    7.5475    1.4581    1.5662    4.8191   3409 % 0.863940 1.000 16
   9   0  -7   41.0317   25.1092   26.0121    0.0000   15.9225    1.8047    1.8508    8.6032   3411 % 0.742326 1.000 16
   9   2  -4   95.3593   87.5671   90.7161    0.0000    7.7922    1.3171    1.6261    4.7920   3413 % 0.692835 1.000 16
  10  -1  -9   35.4217   71.6108  -74.1859    0.0000  -36.1890    1.8223    1.8564  -19.4938   3420 % 0.868181 1.000 16
Refinement program                                                                                                 page=  21
structure :                                                                                                15:21:39 01-09-24 

  10   1  -6   39.0500   46.0120   47.6666    0.0000   -6.9620    1.9629    2.0013   -3.4787   3422 % 0.781690 1.000 16
  10   3  -3   46.1963   57.0018  -59.0516    0.0000  -10.8054    1.6387    1.7025   -6.3467   3424 % 0.769841 1.000 16
  10   6   2   47.1837   18.2360  -18.8917    0.0000   28.9477    1.5503    1.6205   17.8631   3426 % 0.896505 1.000 16
  11  -1 -10   36.5048   29.5841   30.6480    0.0000    6.9207    1.7820    1.8190    3.8047   3429 % 0.957376 1.000 16
  11   1  -7   64.3172   52.1584   54.0341    0.0000   12.1588    1.4219    1.5606    7.7913   3431 % 0.868817 1.000 16
  11   4  -2   51.4723   35.7463  -37.0318    0.0000   15.7260    1.5717    1.6539    9.5087   3434 % 0.859192 1.000 16
  11   6   1   20.4426   44.4567   46.0554    0.0000  -24.0141    2.6244    2.6324   -9.1226   3436 % 0.946988 1.000 16
  12   0  -9   34.3744   42.9139   44.4571    0.0000   -8.5395    1.8968    1.9277   -4.4300   3437 % 0.979930 1.000 16
  12   2  -6   28.9759   16.0303  -16.6067    0.0000   12.9456    2.1017    2.1216    6.1017   3439 % 0.922595 1.000 16
  12   4  -3   14.0214   27.7271   28.7241    0.0000  -13.7056    3.7229    3.7255   -3.6789   3441*% 0.930814 1.000 16
  12   5  -1   17.7567   33.5351  -34.7410    0.0000  -15.7784    2.9425    2.9479   -5.3524   3442 % 0.957438 1.000 16
  13   3  -5   16.9823   29.3082   30.3621    0.0000  -12.3258    3.0090    3.0138   -4.0898   3443*% 0.990172 1.000 16
 -14   1   3   39.5525   46.1638   47.3016    0.0000   -6.6113    1.2249    1.2872   -5.1361   3445 % 0.997173 1.000 17
 -12  -5   5   19.4294   11.6970  -11.9853    0.0000    7.7323    1.9018    1.9117    4.0448   3451 % 0.996390 1.000 17
 -12  -3   4   37.9236   43.8338  -44.9141    0.0000   -5.9102    1.3026    1.3567   -4.3563   3453 % 0.910923 1.000 17
 -12   4   1   36.4856   22.7651  -23.3262    0.0000   13.7205    1.3183    1.3679   10.0305   3458 % 0.917086 1.000 17
 -11  -5   5   18.7430    9.9109   10.1552    0.0000    8.8320    1.9101    1.9192    4.6019   3461 % 0.938320 1.000 17
 -11  -3   4   54.3765   59.5676  -61.0357    0.0000   -5.1911    1.1053    1.2318   -4.2144   3462 % 0.847014 1.000 17
 -11   1   2   53.4041   36.5718  -37.4732    0.0000   16.8323    1.1319    1.2516   13.4487   3464 % 0.782396 1.000 17
  -9  -4   4   26.4783   20.1975   20.6953    0.0000    6.2808    1.8562    1.8750    3.3497   3478 % 0.762151 1.000 17
  -9  -2   3  108.2720   93.8003  -96.1121    0.0000   14.4716    0.9689    1.4529    9.9604   3479 % 0.676626 1.000 17
  -9   5   0   80.7032   68.8193  -70.5154    0.0000   11.8838    1.0235    1.3034    9.1175   3483 % 0.778316 1.000 17
  -9   7  -1   24.3906   18.2696  -18.7199    0.0000    6.1209    1.7814    1.7980    3.4042   3484 % 0.900364 1.000 17
  -8  -7   5   43.1729   48.6929  -49.8930    0.0000   -5.5200    1.2288    1.3024   -4.2383   3487 % 0.896505 1.000 17
  -8  -5   4   38.0368   48.0083   49.1915    0.0000   -9.9715    1.4000    1.4507   -6.8735   3488 % 0.757280 1.000 17
  -8   2   1  173.9420  163.8440 -167.8830    0.0000   10.0978    0.9121    1.9640    5.1413   3492 % 0.591111 1.000 17
  -8   7  -1   45.4357   50.3984   51.6405    0.0000   -4.9627    1.2776    1.3560   -3.6598   3495 % 0.853003 1.000 17
  -7  -7   5   60.3316   54.8015  -56.1521    0.0000    5.5301    1.0857    1.2420    4.4524   3496 % 0.854664 1.000 17
  -7  -3   3   42.1236   33.4021  -34.2253    0.0000    8.7215    1.4932    1.5515    5.6213   3498 % 0.586117 1.000 17
  -7   9  -2   31.8387   38.1851   39.1262    0.0000   -6.3464    1.3631    1.3998   -4.5338   3504 % 0.965816 1.000 17
  -6   8  -2   30.8885   37.3417  -38.2620    0.0000   -6.4532    1.5540    1.5844   -4.0730   3512 % 0.852304 1.000 17
  -5  -6   4  111.2940  117.6220 -120.5210    0.0000   -6.3281    0.9574    1.4681   -4.3105   3514 % 0.689505 1.000 17
  -5  -4   3   58.3498   66.1861  -67.8173    0.0000   -7.8363    1.2571    1.3859   -5.6543   3515 % 0.533976 1.000 17
  -5  -2   2  270.7880  262.0710  268.5300    0.0000    8.7172    0.8931    2.8514    3.0572   3516 % 0.410391 1.000 17
  -4   7  -2   53.1667   60.0675  -61.5479    0.0000   -6.9008    1.2498    1.3582   -5.0807   3529 % 0.708985 1.000 17
  -4  10  -3   23.9937   16.8167  -17.2311    0.0000    7.1771    1.6338    1.6513    4.3464   3531 % 0.973213 1.000 17
  -3  -9   5   41.6485   49.0632  -50.2724    0.0000   -7.4147    1.2701    1.3367   -5.5470   3532 % 0.896662 1.000 17
  -3  -5   3   58.4260   51.8710  -53.1494    0.0000    6.5550    1.2340    1.3654    4.8010   3534 % 0.531615 1.000 17
  -3   9  -3   21.0381   11.7716  -12.0617    0.0000    9.2665    2.0724    2.0831    4.4484   3540 % 0.867909 1.000 17
  -2   6  -2   38.6083   27.4018  -28.0772    0.0000   11.2065    1.6149    1.6604    6.7491   3547 % 0.578606 1.000 17
  -2   8  -3   42.6661   53.3170   54.6310    0.0000  -10.6508    1.3149    1.3824   -7.7049   3548 % 0.765484 1.000 17
  -1  -8   4   67.5019   50.5974  -51.8445    0.0000   16.9044    1.0874    1.2799   13.2080   3551 % 0.770396 1.000 17
  -1  -6   3   67.8992   61.2560   62.7657    0.0000    6.6432    1.1657    1.3490    4.9244   3552 % 0.579643 1.000 17
  -1  -4   2  139.2340  105.0430  107.6320    0.0000   34.1915    0.9545    1.6881   20.2543   3553 % 0.389924 1.000 17
  -1   5  -2  224.3890  251.5110  257.7100    0.0000  -27.1220    0.8978    2.4168  -11.2222   3556 % 0.477160 1.000 17
   1  -7   3   46.9500   31.7506  -32.5331    0.0000   15.1994    1.3024    1.3845   10.9783   3566 % 0.667266 1.000 17
   1   7  -3   29.3990   13.1526  -13.4767    0.0000   16.2464    1.7569    1.7813    9.1206   3570 % 0.667266 1.000 17
   2  -5   2  115.9300  123.1020  126.1360    0.0000   -7.1714    1.0209    1.5447   -4.6425   3575 % 0.492276 1.000 17
   2   6  -3  105.3680   82.5330   84.5671    0.0000   22.8354    0.9989    1.4519   15.7280   3577 % 0.592149 1.000 17
   3   1  -1  392.9860  499.2690  511.5740    0.0000 -106.2830    0.9003    4.0317  -26.3622   3584 % 0.235666 1.000 17
   3   6  -3  145.2520  154.3830 -158.1880    0.0000   -9.1305    0.9470    1.7339   -5.2657   3586 % 0.612425 1.000 17
   4  -4   1  166.8220  184.3040  188.8460    0.0000  -17.4823    0.9186    1.9044   -9.1798   3592 % 0.464541 1.000 17
Refinement program                                                                                                 page=  22
structure :                                                                                                15:21:39 01-09-24 

   4   3  -2  163.7180  148.8050 -152.4730    0.0000   14.9125    0.9327    1.8842    7.9144   3594 % 0.408020 1.000 17
   5   0  -1  111.4870   93.0887   95.3829    0.0000   18.3981    1.0351    1.5213   12.0936   3601 % 0.353963 1.000 17
   5   5  -3   63.6702   37.7333   38.6632    0.0000   25.9370    1.1560    1.3197   19.6536   3603 % 0.600642 1.000 17
   5   7  -4   45.9424   33.8748  -34.7096    0.0000   12.0676    1.2712    1.3516    8.9282   3604 % 0.764641 1.000 17
   6   2  -2  112.7440   91.2831   93.5328    0.0000   21.4604    1.0196    1.5201   14.1180   3611 % 0.471331 1.000 17
   6   7  -4   56.7292   74.2361  -76.0657    0.0000  -17.5069    1.1599    1.2912  -13.5587   3614 % 0.799005 1.000 17
   7  -9   3   27.0721   19.9472   20.4388    0.0000    7.1249    1.5126    1.5367    4.6366   3616 % 0.973990 1.000 17
   7  -5   1   79.1625   88.6126  -90.7966    0.0000   -9.4501    1.0693    1.3305   -7.1029   3618 % 0.672782 1.000 17
   7  -3   0   80.1474   69.6075   71.3230    0.0000   10.5399    1.0687    1.3358    7.8903   3619 % 0.561242 1.000 17
   7   4  -3   82.7496   90.7298  -92.9659    0.0000   -7.9802    1.0665    1.3499   -5.9119   3622 % 0.634322 1.000 17
   9  -8   2   24.6678   18.6459  -19.1055    0.0000    6.0219    1.5770    1.5961    3.7728   3634 % 0.972747 1.000 17
   9  -6   1   28.6653   21.0117   21.5295    0.0000    7.6536    1.5820    1.6078    4.7603   3636 % 0.837494 1.000 17
   9   1  -2   29.8831   22.3837   22.9354    0.0000    7.4994    1.7953    1.8200    4.1205   3640 % 0.645564 1.000 17
   9   3  -3   35.4824   26.2031   26.8489    0.0000    9.2793    1.5050    1.5462    6.0012   3641 % 0.706997 1.000 17
  10  -2  -1   72.6567   76.8544   78.7486    0.0000   -4.1977    1.0501    1.2770   -3.2872   3646 % 0.724751 1.000 17
  10   3  -3   37.9658   44.7202  -45.8224    0.0000   -6.7545    1.3394    1.3921   -4.8519   3649 % 0.769841 1.000 17
  10   5  -4   80.7118   64.0398  -65.6182    0.0000   16.6720    1.0048    1.2888   12.9358   3650 % 0.865635 1.000 17
  11   0  -2   58.6447   46.3400  -47.4821    0.0000   12.3046    1.1894    1.3261    9.2789   3656 % 0.777006 1.000 17
  11   5  -4   29.3564   36.7546   37.6604    0.0000   -7.3982    1.5124    1.5407   -4.8019   3660 % 0.922986 1.000 17
  12   2  -3   40.3423   34.9228  -35.7835    0.0000    5.4195    1.3100    1.3707    3.9537   3666 % 0.874964 1.000 17
  13  -3  -1   47.7964   54.6242  -55.9704    0.0000   -6.8277    1.1580    1.2528   -5.4500   3669 % 0.950965 1.000 17
  13   2  -3   39.2403   43.7824   44.8615    0.0000   -4.5421    1.1875    1.2507   -3.6316   3674 % 0.942168 1.000 17
  14  -1  -2   16.7899   25.3988  -26.0248    0.0000   -8.6089    2.2633    2.2695   -3.7933   3675 % 0.989191 1.000 17
  14   1  -3   32.3094   37.2559  -38.1741    0.0000   -4.9464    1.3603    1.3981   -3.5379   3676 % 0.997173 1.000 17
 -13  -2   1   48.6251   55.5788  -55.1348    0.0000   -6.9537    1.2895    1.3781   -5.0459   3682 % 0.928607 1.000 18
 -12   2   2   40.8864   36.2808   35.9910    0.0000    4.6056    1.4149    1.4728    3.1271   3690 % 0.865856 1.000 18
 -11  -5   0   63.5523   76.2148  -75.6060    0.0000  -12.6625    1.1321    1.2983   -9.7530   3693 % 0.895079 1.000 18
 -11  -1   1   55.8775   48.5366  -48.1488    0.0000    7.3410    1.1990    1.3229    5.5493   3694 % 0.776292 1.000 18
 -10  -4   0   49.0439   42.2788  -41.9411    0.0000    6.7650    1.2866    1.3769    4.9132   3701 % 0.789270 1.000 18
 -10   3   2   82.1213   71.0359   70.4684    0.0000   11.0854    1.0844    1.3602    8.1496   3704 % 0.759473 1.000 18
  -9   0   1   59.4618   43.4592  -43.1120    0.0000   16.0026    1.3614    1.4856   10.7720   3711 % 0.631534 1.000 18
  -9   7   3   29.7254   19.5786  -19.4221    0.0000   10.1469    1.6299    1.6568    6.1244   3716 % 0.914344 1.000 18
  -8  -7  -1   27.7002   20.2109  -20.0494    0.0000    7.4893    1.7780    1.7994    4.1621   3719 % 0.853003 1.000 18
  -7  -3   0   98.4825   91.8967  -91.1625    0.0000    6.5858    1.0865    1.4664    4.4911   3730 % 0.561242 1.000 18
  -7   4   2   82.9584   78.6155  -77.9875    0.0000    4.3429    1.0879    1.3681    3.1744   3732 % 0.621698 1.000 18
  -6  -6  -1   26.7993   15.5451   15.4209    0.0000   11.2542    2.0374    2.0549    5.4767   3737 % 0.693962 1.000 18
  -6  -2   0  238.3330  226.6800 -224.8690    0.0000   11.6524    0.9359    2.5605    4.5508   3738 % 0.457678 1.000 18
  -6   5   2  127.7430  138.5390  137.4320    0.0000  -10.7961    1.0498    1.6534   -6.5295   3742 % 0.631385 1.000 18
  -5   2   1  188.9120  176.3600  174.9510    0.0000   12.5512    0.9923    2.1339    5.8819   3750 % 0.398632 1.000 18
  -5   5   2  111.4770  126.8070 -125.7940    0.0000  -15.3300    1.0895    1.5587   -9.8350   3751 % 0.587295 1.000 18
  -5   8   3   30.8204   37.5646  -37.2645    0.0000   -6.7442    1.7943    1.8205   -3.7045   3752 % 0.829786 1.000 18
  -4  -9  -2   30.7360   24.0456  -23.8535    0.0000    6.6904    1.5812    1.6108    4.1535   3755 % 0.878410 1.000 18
  -4  -5  -1   48.3818   38.6445  -38.3358    0.0000    9.7373    1.5481    1.6219    6.0035   3757 % 0.539851 1.000 18
  -4   8   3   37.4139   32.1838  -31.9267    0.0000    5.2301    1.5609    1.6051    3.2583   3761 % 0.802859 1.000 18
  -3  -1   0   73.7699   50.9765   50.5692    0.0000   22.7934    1.5060    1.6770   13.5918   3767 % 0.228839 1.000 18
  -3   6   2   68.0022   53.6768  -53.2480    0.0000   14.3254    1.2272    1.4030   10.2107   3769 % 0.599340 1.000 18
  -3   9   3   32.2180   26.2145   26.0051    0.0000    6.0035    1.6062    1.6382    3.6646   3771 % 0.867909 1.000 18
  -2   3   1  376.6900  465.1990  461.4820    0.0000  -88.5094    0.9582    3.8869  -22.7714   3777 % 0.313609 1.000 18
  -2   6   2   46.7151   37.4940  -37.1945    0.0000    9.2211    1.5092    1.5798    5.8369   3778 % 0.578606 1.000 18
  -2   9   3   45.7919   65.5942   65.0702    0.0000  -19.8023    1.3769    1.4510  -13.6471   3779 % 0.853723 1.000 18
  -1  -4  -1   41.0329   27.7750  -27.5531    0.0000   13.2579    2.0374    2.0783    6.3792   3783 % 0.377528 1.000 18
  -1   3   1  176.3780  164.4690 -163.1550    0.0000   11.9095    1.0520    2.0537    5.7991   3784 % 0.289303 1.000 18
Refinement program                                                                                                 page=  23
structure :                                                                                                15:21:39 01-09-24 

  -1   6   2   97.7512  107.4480 -106.5890    0.0000   -9.6965    1.0982    1.4702   -6.5952   3785 % 0.565801 1.000 18
   0  -8  -2   69.2618   73.6655  -73.0770    0.0000   -4.4036    1.1810    1.3691   -3.2164   3790 % 0.742005 1.000 18
   1  -8  -2   34.8411   27.5418   27.3218    0.0000    7.2993    1.6331    1.6699    4.3711   3795 % 0.745289 1.000 18
   2  -7  -2   29.6850   18.4859   18.3383    0.0000   11.1991    1.9741    1.9963    5.6100   3804 % 0.666366 1.000 18
   2  -3  -1  362.7550  392.7470  389.6090    0.0000  -29.9920    0.9487    3.7496   -7.9988   3805 % 0.313609 1.000 18
   2   4   1  265.9630  249.0080 -247.0190    0.0000   16.9553    0.9635    2.8288    5.9939   3806 % 0.396462 1.000 18
   2   7   2   45.1885   38.0802   37.7760    0.0000    7.1083    1.4285    1.4982    4.7445   3807 % 0.666366 1.000 18
   2  10   3   21.2932   14.4755  -14.3599    0.0000    6.8177    1.9372    1.9489    3.4982   3809 % 0.942617 1.000 18
   3  -3  -1  323.5830  362.6020  359.7050    0.0000  -39.0186    0.9452    3.3711  -11.5746   3813 % 0.350391 1.000 18
   3   4   1  196.5530  210.3330 -208.6530    0.0000  -13.7800    0.9885    2.2001   -6.2633   3815 % 0.426152 1.000 18
   3  10   3   42.2599   29.4348  -29.1997    0.0000   12.8251    1.2944    1.3616    9.4190   3818 % 0.955485 1.000 18
   5  -6  -2  136.7490  112.4990  111.6000    0.0000   24.2498    1.0139    1.7024   14.2448   3832 % 0.661335 1.000 18
   5   8   2   49.5520   42.7036   42.3625    0.0000    6.8484    1.2290    1.3251    5.1680   3839 % 0.820177 1.000 18
   6  -6  -2   66.9186   61.6571   61.1645    0.0000    5.2615    1.2276    1.3982    3.7632   3842 % 0.700783 1.000 18
   6  -2  -1   97.3838   86.8355  -86.1417    0.0000   10.5483    1.1634    1.5172    6.9524   3843 % 0.461129 1.000 18
   6   8   2   44.5993   40.3423  -40.0200    0.0000    4.2570    1.2937    1.3685    3.1108   3847 % 0.852304 1.000 18
   7  -6  -2   30.1695   21.7168  -21.5433    0.0000    8.4527    1.9308    1.9542    4.3254   3850 % 0.744714 1.000 18
   7   5   1   88.0744   80.5816   79.9379    0.0000    7.4928    1.0889    1.4005    5.3502   3854 % 0.672782 1.000 18
   9  -6  -2   57.4508   51.0069  -50.5994    0.0000    6.4440    1.2054    1.3353    4.8259   3866 % 0.843155 1.000 18
  10  -5  -2   29.0551   23.5113  -23.3234    0.0000    5.5438    1.7484    1.7724    3.1279   3875 % 0.843369 1.000 18
  10  -1  -1   87.2989   64.4624   63.9474    0.0000   22.8365    1.0458    1.3623   16.7631   3878 % 0.707142 1.000 18
  13  -1  -1   48.6292   44.4691   44.1138    0.0000    4.1601    1.2421    1.3339    3.1189   3899 % 0.914930 1.000 18
  13   3   0   22.1585   30.9656  -30.7182    0.0000   -8.8071    1.9045    1.9173   -4.5935   3901 % 0.949296 1.000 18
 -10  -6  -7   22.2374   15.1040  -16.0076    0.0000    7.1334    2.2237    2.2348    3.1919   3906 % 0.972841 1.000 19
  -9  -6  -6   37.9394   43.9409   46.5698    0.0000   -6.0014    1.5986    1.6430   -3.6527   3916 % 0.901324 1.000 19
  -9  -5  -7   38.8600   50.0670  -53.0624    0.0000  -11.2070    1.6997    1.7435   -6.4277   3917 % 0.872445 1.000 19
  -8  -2  -9   81.0962   75.2350  -79.7362    0.0000    5.8613    1.2232    1.4676    3.9937   3931 % 0.776596 1.000 19
  -8   0 -11   65.9705   71.3225  -75.5897    0.0000   -5.3521    1.2422    1.4065   -3.8052   3933 % 0.834462 1.000 19
  -8   1 -12   50.3448   44.5679  -47.2344    0.0000    5.7769    1.3914    1.4797    3.9041   3934 % 0.881854 1.000 19
  -8   2 -13   49.4469   39.7001   42.0753    0.0000    9.7468    1.4288    1.5119    6.4465   3935 % 0.939232 1.000 19
  -7  -6  -3   42.3001   31.0950   32.9554    0.0000   11.2051    1.6868    1.7390    6.4435   3940 % 0.755284 1.000 19
  -7   2 -12   68.1586   85.2086   90.3065    0.0000  -17.0499    1.2258    1.4026  -12.1563   3947 % 0.854171 1.000 19
  -7   4 -14   26.6402   18.2549   19.3470    0.0000    8.3853    1.8131    1.8325    4.5759   3949 % 0.997677 1.000 19
  -6  -9   2   41.6137   48.4881  -51.3891    0.0000   -6.8744    1.5067    1.5631   -4.3979   3950 % 0.932362 1.000 19
  -6  -5  -3   45.7318   34.6857   36.7609    0.0000   11.0461    1.7067    1.7669    6.2517   3954 % 0.643819 1.000 19
  -6  -4  -4   96.5515  111.6330 -118.3120    0.0000  -15.0818    1.1781    1.5232   -9.9012   3955 % 0.600883 1.000 19
  -6  -3  -5   56.8410   40.6017   43.0309    0.0000   16.2393    1.5455    1.6467    9.8614   3956 % 0.575125 1.000 19
  -5  -9   3   19.5218   10.2528   10.8662    0.0000    9.2690    2.5075    2.5150    3.6854   3965 % 0.911823 1.000 19
  -5  -8   2   37.3470   55.8462  -59.1874    0.0000  -18.4992    1.7458    1.7853  -10.3620   3966 % 0.820177 1.000 19
  -5  -1  -6  238.9840  185.4350 -196.5290    0.0000   53.5493    1.0448    2.6083   20.5306   3970 % 0.494654 1.000 19
  -5   0  -7   52.5757   36.4692  -38.6511    0.0000   16.1065    1.6567    1.7381    9.2668   3971 % 0.526785 1.000 19
  -5   1  -8  174.4960  157.5560 -166.9830    0.0000   16.9392    1.0616    2.0425    8.2933   3972 % 0.577472 1.000 19
  -5   2  -9   58.3729   30.7055  -32.5426    0.0000   27.6674    1.4519    1.5648   17.6808   3973 % 0.642336 1.000 19
  -5   3 -10   68.4609   79.3190  -84.0646    0.0000  -10.8580    1.3073    1.4757   -7.3578   3974 % 0.717544 1.000 19
  -4  -6   1  108.9960  125.9440  133.4800    0.0000  -16.9486    1.1386    1.5762  -10.7529   3982 % 0.619587 1.000 19
  -3  -8   5   58.5192   52.8252  -55.9857    0.0000    5.6940    1.3790    1.4981    3.8009   3991 % 0.813097 1.000 19
  -3  -3  -1  306.6780  264.3240  280.1380    0.0000   42.3540    1.0206    3.2321   13.1040   3994 % 0.350391 1.000 19
  -3  -2  -2  125.6090  113.7010  120.5040    0.0000   11.9080    1.2165    1.7486    6.8100   3995 % 0.300441 1.000 19
  -2  -7   5   48.5057   36.8605  -39.0659    0.0000   11.6451    1.5864    1.6589    7.0197   4002 % 0.714588 1.000 19
  -2  -6   4   37.6032   17.7054   18.7647    0.0000   19.8978    2.0105    2.0453    9.7284   4003 % 0.610605 1.000 19
  -2   1  -4  155.6280  128.2260  135.8980    0.0000   27.4014    1.1200    1.9174   14.2910   4006 % 0.280501 1.000 19
  -2   2  -5  104.5770   84.8622  -89.9394    0.0000   19.7145    1.2378    1.6205   12.1660   4007 % 0.363915 1.000 19
Refinement program                                                                                                 page=  24
structure :                                                                                                15:21:39 01-09-24 

  -2   3  -6   94.5003   79.1208  -83.8545    0.0000   15.3795    1.2571    1.5727    9.7789   4008 % 0.457536 1.000 19
  -2   4  -7  206.0200  142.8950 -151.4440    0.0000   63.1246    1.0518    2.3132   27.2892   4009 % 0.556233 1.000 19
  -1  -9   9   20.3936   10.2699   10.8843    0.0000   10.1238    2.3733    2.3820    4.2501   4014 % 0.970828 1.000 19
  -1  -4   3  126.8650  113.2080 -119.9810    0.0000   13.6571    1.1753    1.7294    7.8972   4019 % 0.409752 1.000 19
  -1  -3   2  343.6090  362.5880  384.2810    0.0000  -18.9791    1.0160    3.5831   -5.2968   4020 % 0.305302 1.000 19
   0  -7   8   49.1254   41.7744   44.2737    0.0000    7.3510    1.4880    1.5670    4.6910   4026 % 0.784073 1.000 19
   0   8  -8   96.9288  117.0040 -124.0050    0.0000  -20.0754    1.1431    1.4987  -13.3949   4031 % 0.860719 1.000 19
   1  -5   7   59.1185   42.6368  -45.1877    0.0000   16.4817    1.5046    1.6166   10.1954   4035 % 0.608589 1.000 19
   1  -4   6   71.7747   66.6963  -70.6867    0.0000    5.0783    1.3884    1.5629    3.2492   4036 % 0.503504 1.000 19
   1   6  -5   65.7541   47.3001  -50.1300    0.0000   18.4540    1.3634    1.5137   12.1914   4041 % 0.621871 1.000 19
   1   8  -7   38.0565   26.4380   28.0198    0.0000   11.6185    1.6541    1.6973    6.8451   4043 % 0.835557 1.000 19
   1   9  -8   34.2082   15.3489  -16.2673    0.0000   18.8592    1.6970    1.7311   10.8944   4044 % 0.942655 1.000 19
   2  -7  11   45.1785   67.2495   71.2730    0.0000  -22.0710    1.4476    1.5165  -14.5544   4045 % 0.902808 1.000 19
   2  -6  10   32.0874   24.9832  -26.4779    0.0000    7.1042    1.9260    1.9525    3.6384   4046 % 0.799506 1.000 19
   2  -1   4  161.3100  140.8260  149.2520    0.0000   20.4838    1.1338    1.9717   10.3888   4050 % 0.280501 1.000 19
   3  -5  10   35.6343   27.7016   29.3590    0.0000    7.9326    1.7806    1.8159    4.3684   4059 % 0.755768 1.000 19
   3  -4   9   65.2028   58.0965   61.5723    0.0000    7.1063    1.3634    1.5113    4.7020   4060 % 0.659768 1.000 19
   3   6  -2   38.7982   31.0567  -32.9148    0.0000    7.7415    1.9189    1.9577    3.9543   4065 % 0.599340 1.000 19
   3   8  -4   39.8648   53.1140   56.2918    0.0000  -13.2493    1.6418    1.6895   -7.8421   4067 % 0.795354 1.000 19
   3   9  -5   50.6725   22.6769  -24.0336    0.0000   27.9956    1.3814    1.4714   19.0262   4068 % 0.896662 1.000 19
   4  -5  12   47.4679   41.2529   43.7210    0.0000    6.2150    1.4757    1.5502    4.0092   4071 % 0.863080 1.000 19
   4   0   6  135.9060  142.1020 -150.6040    0.0000   -6.1959    1.1412    1.7747   -3.4913   4076 % 0.438538 1.000 19
   5  -4  12   72.6540   62.2326   65.9559    0.0000   10.4213    1.2381    1.4355    7.2597   4086 % 0.844529 1.000 19
   5  -3  11   36.6960   52.6460   55.7957    0.0000  -15.9499    1.9116    1.9466   -8.1939   4087 % 0.762537 1.000 19
   5   3   4   85.5026  113.4590 -120.2470    0.0000  -27.9566    1.2900    1.5477  -18.0639   4092 % 0.498494 1.000 19
   5   4   3   77.1129   68.3645  -72.4546    0.0000    8.7484    1.3331    1.5401    5.6805   4093 % 0.533976 1.000 19
   5   5   2  143.3240  168.0950  178.1520    0.0000  -24.7715    1.0993    1.8062  -13.7143   4094 % 0.587295 1.000 19
   5   7   0   93.3729   67.4285   71.4627    0.0000   25.9444    1.2075    1.5264   16.9969   4096 % 0.730711 1.000 19
   5   9  -2   50.0040   66.3370   70.3059    0.0000  -16.3330    1.3979    1.4846  -11.0014   4098 % 0.903087 1.000 19
   5  10  -3   36.1704   42.9756   45.5467    0.0000   -6.8052    1.5925    1.6330   -4.1672   4099 % 0.995544 1.000 19
   6  -4  14   36.6906   21.5956  -22.8876    0.0000   15.0950    1.6530    1.6932    8.9149   4100 % 0.965328 1.000 19
   6  -1  10  120.4630  149.7630  158.7230    0.0000  -29.2999    1.1173    1.6431  -17.8326   4104 % 0.708072 1.000 19
   6   0   9   37.8906   29.5934  -31.3640    0.0000    8.2972    1.9068    1.9441    4.2679   4105 % 0.657807 1.000 19
   6   1   8   68.5040   85.1904   90.2872    0.0000  -16.6864    1.3459    1.5102  -11.0490   4106 % 0.622259 1.000 19
   7  -3  14   43.7196   35.8106  -37.9531    0.0000    7.9089    1.4627    1.5267    5.1805   4113 % 0.967744 1.000 19
   7  -2  13   26.1744   18.9204   20.0523    0.0000    7.2540    2.1529    2.1687    3.3449   4114 % 0.899381 1.000 19
   7   3   7   93.9638  120.8970 -128.1300    0.0000  -26.9328    1.1840    1.5115  -17.8184   4119 % 0.685840 1.000 19
   7   5   5   51.3546   61.8821  -65.5845    0.0000  -10.5275    1.5188    1.6033   -6.5661   4121 % 0.727147 1.000 19
   8  -1  13   58.5858   35.8734   38.0197    0.0000   22.7124    1.2674    1.3962   16.2670   4127 % 0.925713 1.000 19
   8   0  12   39.5323   48.1591  -51.0404    0.0000   -8.6269    1.5367    1.5868   -5.4368   4128 % 0.877076 1.000 19
   8   1  11   63.2456   30.9107   32.7600    0.0000   32.3349    1.3297    1.4725   21.9594   4129 % 0.839483 1.000 19
   8   2  10   34.7807   29.1616  -30.9063    0.0000    5.6191    1.8013    1.8346    3.0629   4130 % 0.814464 1.000 19
   9   5   8   45.2824   65.9613  -69.9077    0.0000  -20.6789    1.4928    1.5600  -13.2556   4146 % 0.899292 1.000 19
 -12   1   2   39.7781   50.0680   49.5337    0.0000  -10.2898    1.2331    1.2957   -7.9418   4164 % 0.851171 1.000 20
 -11   4   1   17.9444   26.0567  -25.7787    0.0000   -8.1123    2.3016    2.3085   -3.5140   4174 % 0.853638 1.000 20
 -10  -1   2   71.7210   61.0623   60.4107    0.0000   10.6587    1.0931    1.3074    8.1526   4181 % 0.713837 1.000 20
 -10   3   1   33.5768   46.4058  -45.9107    0.0000  -12.8290    1.5755    1.6109   -7.9640   4183 % 0.753184 1.000 20
 -10   4   1   33.9043   25.4717  -25.2000    0.0000    8.4325    1.4703    1.5089    5.5885   4184 % 0.791276 1.000 20
  -9  -7   3   33.6140   23.6119   23.3599    0.0000   10.0021    1.3834    1.4236    7.0259   4186 % 0.914344 1.000 20
  -9  -2   2   41.7445   33.9220  -33.5600    0.0000    7.8225    1.3595    1.4221    5.5006   4189 % 0.664806 1.000 20
  -9   2   1   38.9050   45.5807   45.0944    0.0000   -6.6757    1.4612    1.5122   -4.4147   4191 % 0.657612 1.000 20
  -9   3   1   92.6013  100.1550   99.0862    0.0000   -7.5536    1.0329    1.3872   -5.4450   4192 % 0.688822 1.000 20
Refinement program                                                                                                 page=  25
structure :                                                                                                15:21:39 01-09-24 

  -8   1   1   97.4654   83.7090  -82.8159    0.0000   13.7564    1.0445    1.4286    9.6293   4198 % 0.569385 1.000 20
  -8   2   1  173.9590  143.3110 -141.7820    0.0000   30.6483    0.9422    1.9784   15.4919   4199 % 0.591111 1.000 20
  -7  -8   3   33.2581   39.9387  -39.5126    0.0000   -6.6806    1.3831    1.4225   -4.6962   4203 % 0.897652 1.000 20
  -7   1   1  204.7680  184.9810  183.0070    0.0000   19.7871    0.9474    2.2562    8.7700   4209 % 0.500927 1.000 20
  -7   7   0   30.6447   37.1779   36.7813    0.0000   -6.5332    1.5566    1.5864   -4.1182   4211 % 0.806953 1.000 20
  -6  -8   3   26.9333   15.4276   15.2630    0.0000   11.5057    1.5464    1.5697    7.3299   4213 % 0.861556 1.000 20
  -6   0   1   80.3878   74.0628  -73.2726    0.0000    6.3250    1.1961    1.4411    4.3889   4217 % 0.423110 1.000 20
  -5  -9   3   31.0403   25.2796   25.0099    0.0000    5.7607    1.4256    1.4590    3.9485   4220 % 0.911823 1.000 20
  -5  -5   2  162.5670  150.8310  149.2220    0.0000   11.7362    0.9639    1.8900    6.2098   4223 % 0.587295 1.000 20
  -5  10  -1   18.4255    8.2873    8.1989    0.0000   10.1382    1.9294    1.9382    5.2308   4228 % 0.982720 1.000 20
  -4  -2   1  323.3330  351.3260  347.5770    0.0000  -27.9934    0.9465    3.3690   -8.3090   4233 % 0.339035 1.000 20
  -3 -10   3   38.3680   47.5615  -47.0541    0.0000   -9.1936    1.3397    1.3935   -6.5974   4238 % 0.955485 1.000 20
  -3   9  -1   46.0619   38.5513   38.1399    0.0000    7.5107    1.2624    1.3438    5.5890   4246 % 0.853169 1.000 20
  -2  -3   1  382.7170  459.9570 -455.0490    0.0000  -77.2399    0.9550    3.9445  -19.5816   4251 % 0.313609 1.000 20
  -2   7  -1  106.5220  123.8260  122.5050    0.0000  -17.3042    1.0125    1.4696  -11.7746   4254 % 0.659189 1.000 20
  -2   8  -1   64.8406   88.8020  -87.8545    0.0000  -23.9615    1.1158    1.2905  -18.5671   4255 % 0.748730 1.000 20
  -1   7  -1   73.0253   49.4227   48.8953    0.0000   23.6027    1.1181    1.3355   17.6739   4261 % 0.647978 1.000 20
   0  -8   2   34.0470   20.4707  -20.2523    0.0000   13.5763    1.6389    1.6739    8.1106   4264 % 0.742005 1.000 20
   1  -5   1   95.6347   87.1774  -86.2472    0.0000    8.4573    1.1246    1.4762    5.7289   4269 % 0.467085 1.000 20
   1   5  -1  148.9550  140.9400 -139.4360    0.0000    8.0157    0.9892    1.7881    4.4828   4271 % 0.467085 1.000 20
   2  -6   1  161.7750  149.3550  147.7620    0.0000   12.4202    0.9612    1.8818    6.6003   4276 % 0.570326 1.000 20
   3   3  -1  300.6540  288.4460 -285.3680    0.0000   12.2079    0.9421    3.1507    3.8747   4284 % 0.350391 1.000 20
   4   8  -2   39.9800   45.2537   44.7709    0.0000   -5.2737    1.3357    1.3942   -3.7826   4296 % 0.792923 1.000 20
   4   9  -2   32.9484   24.5542   24.2922    0.0000    8.3942    1.4325    1.4699    5.7106   4297 % 0.878410 1.000 20
   5  -7   1   29.2848   36.9012  -36.5075    0.0000   -7.6164    1.7808    1.8047   -4.2203   4301 % 0.732878 1.000 20
   5   2  -1  168.1630  156.0770  154.4120    0.0000   12.0858    1.0136    1.9635    6.1553   4304 % 0.398632 1.000 20
   5   7  -2   44.2448   37.9803  -37.5750    0.0000    6.2645    1.4013    1.4695    4.2631   4306 % 0.739339 1.000 20
   8  -4   0  123.9210  133.7010 -132.2750    0.0000   -9.7802    0.9841    1.5824   -6.1805   4332 % 0.668652 1.000 20
   8   0  -1  214.6700  203.6030  201.4300    0.0000   11.0679    0.9370    2.3423    4.7252   4334 % 0.561956 1.000 20
   9  -5   0   53.6712   64.2168  -63.5316    0.0000  -10.5456    1.2232    1.3358   -7.8948   4341 % 0.778316 1.000 20
   9  -1  -1   73.7414   67.6424  -66.9207    0.0000    6.0990    1.1147    1.3365    4.5633   4342 % 0.638154 1.000 20
   9   0  -1   81.2644   70.1555  -69.4070    0.0000   11.1088    1.0743    1.3470    8.2470   4343 % 0.631534 1.000 20
  10  -1  -1   36.4335   24.9812   24.7146    0.0000   11.4523    1.5178    1.5609    7.3368   4349 % 0.707142 1.000 20
  11  -1  -1   66.2435   60.4119   59.7673    0.0000    5.8316    1.0718    1.2600    4.6283   4357 % 0.776292 1.000 20
  11   3  -2   84.6552   67.0433  -66.3279    0.0000   17.6119    0.9970    1.3079   13.4657   4360 % 0.824245 1.000 20
  11   4  -2   45.3111   40.7259  -40.2914    0.0000    4.5852    1.2778    1.3558    3.3820   4361 % 0.859192 1.000 20
  12  -2  -1   42.5582   49.9300   49.3972    0.0000   -7.3718    1.2782    1.3472   -5.4718   4364 % 0.860344 1.000 20
  12   3  -2   26.0211   31.7128   31.3744    0.0000   -5.6916    1.7236    1.7431   -3.2652   4367 % 0.889791 1.000 20
  12   4  -2   47.5016   53.2682  -52.6998    0.0000   -5.7666    1.1705    1.2632   -4.5651   4368 % 0.922258 1.000 20
  13  -3  -1   44.5780   60.9122  -60.2623    0.0000  -16.3342    1.2405    1.3182  -12.3914   4370 % 0.950965 1.000 20
  13  -2  -1   40.8363   46.6358  -46.1382    0.0000   -5.7996    1.2758    1.3396   -4.3294   4371 % 0.928607 1.000 20
 -13   2  -1   32.8618   44.3520  -44.6615    0.0000  -11.4902    1.3450    1.3846   -8.2986   4387 % 0.928607 1.000 21
 -12  -4  -2   35.0813   43.5626  -43.8666    0.0000   -8.4813    1.2229    1.2722   -6.6666   4391 % 0.922258 1.000 21
 -12  -3  -2   24.7346   16.0496  -16.1616    0.0000    8.6850    1.6414    1.6600    5.2320   4392 % 0.889791 1.000 21
 -11  -4  -2   45.6695   39.8171   40.0949    0.0000    5.8524    1.1693    1.2553    4.6622   4398 % 0.859192 1.000 21
 -11  -3  -2   63.5578   71.8992  -72.4010    0.0000   -8.3414    1.0007    1.1854   -7.0365   4399 % 0.824245 1.000 21
 -11   1  -1   36.9283   29.1647  -29.3682    0.0000    7.7636    1.2917    1.3434    5.7789   4401 % 0.776292 1.000 21
 -11   2  -1   37.5606   42.2090   42.5035    0.0000   -4.6484    1.2979    1.3512   -3.4403   4402 % 0.792366 1.000 21
 -10  -5  -2   28.7715   18.3161  -18.4439    0.0000   10.4554    1.4129    1.4419    7.2514   4406 % 0.843369 1.000 21
 -10  -4  -2   61.2642   74.1600   74.6775    0.0000  -12.8958    1.0349    1.2026  -10.7232   4407 % 0.797265 1.000 21
 -10   1  -1   62.2495   54.9190   55.3023    0.0000    7.3305    1.0225    1.1971    6.1236   4410 % 0.707142 1.000 21
 -10   6   0   70.9232   62.9857   63.4252    0.0000    7.9375    0.9158    1.1583    6.8527   4412 % 0.889402 1.000 21
Refinement program                                                                                                 page=  26
structure :                                                                                                15:21:39 01-09-24 

  -9   1  -1   69.4665   57.1839   57.5829    0.0000   12.2826    1.0106    1.2263   10.0161   4418 % 0.638154 1.000 21
  -9   5   0   64.1132   59.3953  -59.8098    0.0000    4.7179    1.0232    1.2075    3.9073   4419 % 0.778316 1.000 21
  -8  -6  -2   18.7670    9.9799  -10.0496    0.0000    8.7871    2.0541    2.0627    4.2600   4422 % 0.792382 1.000 21
  -8   0  -1  178.4150  167.2090 -168.3760    0.0000   11.2058    0.8486    1.9757    5.6719   4426 % 0.561956 1.000 21
  -8   8   1   47.8163   65.3185   65.7743    0.0000  -17.5021    1.0718    1.1736  -14.9128   4429 % 0.923949 1.000 21
  -7  -6  -2   84.7579   62.2720   62.7065    0.0000   22.4859    0.9026    1.2382   18.1608   4433 % 0.744714 1.000 21
  -7   8   1   25.3338   20.5774   20.7210    0.0000    4.7564    1.5256    1.5465    3.0755   4439 % 0.883409 1.000 21
  -6  -7  -2   64.1132   80.5605  -81.1227    0.0000  -16.4474    0.9951    1.1838  -13.8941   4443 % 0.774826 1.000 21
  -6   4   0  205.6460  216.7210  218.2330    0.0000  -11.0752    0.8388    2.2210   -4.9867   4447 % 0.557066 1.000 21
  -6   8   1   29.8161   23.1933  -23.3552    0.0000    6.6228    1.3885    1.4202    4.6634   4449 % 0.846705 1.000 21
  -5  -8  -2   59.4567   48.1394   48.4753    0.0000   11.3173    0.9948    1.1590    9.7650   4453 % 0.820177 1.000 21
  -5  -7  -2   50.5035   43.1381  -43.4392    0.0000    7.3653    1.1465    1.2528    5.8793   4454 % 0.739339 1.000 21
  -5  -2  -1  162.9040  146.3220  147.3430    0.0000   16.5824    0.9021    1.8621    8.9051   4456 % 0.398632 1.000 21
  -5   3   0  258.4220  241.4080 -243.0930    0.0000   17.0138    0.8318    2.7148    6.2671   4458 % 0.444701 1.000 21
  -4  -9  -2   43.8839   32.6925  -32.9206    0.0000   11.1914    1.0721    1.1585    9.6604   4463 % 0.878410 1.000 21
  -4  -8  -2   41.3739   31.6623   31.8832    0.0000    9.7116    1.1577    1.2294    7.8992   4464 % 0.792923 1.000 21
  -4   7   1   70.0336   61.7398  -62.1706    0.0000    8.2938    1.0338    1.2487    6.6421   4470 % 0.702244 1.000 21
  -3   6   1   43.0163   25.6459  -25.8248    0.0000   17.3704    1.4309    1.4941   11.6259   4478 % 0.591350 1.000 21
  -3  10   2   17.0880    8.2623   -8.3200    0.0000    8.8257    1.9868    1.9941    4.4259   4481 % 0.947151 1.000 21
  -2  -4  -1  255.4530  266.0660 -267.9220    0.0000  -10.6133    0.8336    2.6871   -3.9497   4485 % 0.396462 1.000 21
  -2   9   2   42.2824   46.2861  -46.6090    0.0000   -4.0037    1.1506    1.2258   -3.2661   4488 % 0.844385 1.000 21
  -2  10   2   34.1804   17.5334   17.6557    0.0000   16.6470    1.2024    1.2501   13.3168   4489 % 0.934169 1.000 21
  -1  -5  -1  122.0980  115.0130  115.8160    0.0000    7.0853    0.9058    1.5203    4.6604   4492 % 0.467085 1.000 21
  -1   9   2   51.0823   55.7315   56.1204    0.0000   -4.6492    1.1198    1.2308   -3.7775   4497 % 0.835663 1.000 21
   0   8   2   56.7212   65.5942  -66.0519    0.0000   -8.8730    1.0402    1.1848   -7.4892   4499 % 0.742005 1.000 21
   0   9   2   80.3990   90.5649   91.1969    0.0000  -10.1659    0.9472    1.2424   -8.1826   4500 % 0.832735 1.000 21
   1  -7  -1   70.0307   62.1989  -62.6329    0.0000    7.8318    1.0103    1.2293    6.3712   4502 % 0.647978 1.000 21
   1  -6  -1   66.6866   59.1895   59.6026    0.0000    7.4971    1.0467    1.2411    6.0408   4503 % 0.557331 1.000 21
   1   8   2   28.0464   18.2524  -18.3798    0.0000    9.7940    1.6580    1.6815    5.8245   4506 % 0.745289 1.000 21
   2  -8  -1   54.6599   65.8711   66.3307    0.0000  -11.2112    1.0703    1.2018   -9.3290   4510 % 0.748730 1.000 21
   2  -7  -1  104.7850  117.1540  117.9710    0.0000  -12.3683    0.9157    1.3916   -8.8880   4511 % 0.659189 1.000 21
   2   3   1  382.8330  492.8690 -496.3080    0.0000 -110.0360    0.8492    3.9214  -28.0606   4514 % 0.313609 1.000 21
   3  10   3   43.2966   29.6258  -29.8326    0.0000   13.6708    1.1364    1.2160   11.2421   4527 % 0.955485 1.000 21
   4   2   1  321.3640  349.2710 -351.7080    0.0000  -27.9064    0.8374    3.3209   -8.4031   4532 % 0.339035 1.000 21
   4   6   2   73.2100   60.4971  -60.9193    0.0000   12.7129    1.0224    1.2575   10.1097   4533 % 0.627218 1.000 21
   5   1   1   50.2852   55.0445   55.4286    0.0000   -4.7593    1.4050    1.4923   -3.1893   4540 % 0.365642 1.000 21
   6  -6   0   90.1510   81.4770  -82.0455    0.0000    8.6740    0.9251    1.2917    6.7150   4544 % 0.691674 1.000 21
   6   0   1   66.5417   72.4003   72.9055    0.0000   -5.8586    1.1812    1.3557   -4.3213   4546 % 0.423110 1.000 21
   6   5   2  118.7970  108.2820  109.0380    0.0000   10.5153    0.9112    1.4972    7.0233   4549 % 0.631385 1.000 21
   7  -1   1  203.0990  179.4850 -180.7380    0.0000   23.6139    0.8400    2.1978   10.7441   4554 % 0.500927 1.000 21
   7   4   2   49.1182   43.4925   43.7960    0.0000    5.6257    1.1900    1.2874    4.3699   4557 % 0.621698 1.000 21
   8  -2   1  159.2940  148.1650  149.1990    0.0000   11.1289    0.8626    1.8115    6.1435   4564 % 0.591111 1.000 21
   8   3   2   53.2100   60.0874   60.5067    0.0000   -6.8775    1.1483    1.2656   -5.4343   4566 % 0.633205 1.000 21
   8   8   3   51.1664   40.4104   40.6924    0.0000   10.7560    0.9958    1.1195    9.6076   4569 % 0.937577 1.000 21
   9  -3   1  100.2710   81.5825  -82.1518    0.0000   18.6882    0.8876    1.3391   13.9555   4572 % 0.688822 1.000 21
   9   2   2   46.9074   41.3667   41.6553    0.0000    5.5407    1.1917    1.2807    4.3263   4574 % 0.664806 1.000 21
   9   3   2   40.0712   32.9909   33.2211    0.0000    7.0803    1.2328    1.2963    5.4619   4575 % 0.695693 1.000 21
   9   7   3   27.9124   22.9513  -23.1114    0.0000    4.9611    1.4080    1.4354    3.4563   4577 % 0.914344 1.000 21
  10  -4   1   30.4647   37.5899   37.8522    0.0000   -7.1252    1.4607    1.4921   -4.7751   4580 % 0.791276 1.000 21
  10   1   2   70.5152   62.3747  -62.8099    0.0000    8.1406    0.9636    1.1941    6.8175   4582 % 0.713837 1.000 21
  10   2   2   80.4288   76.2653  -76.7975    0.0000    4.1635    0.9412    1.2380    3.3630   4583 % 0.731284 1.000 21
  11   0   2   71.5584   81.8639   82.4352    0.0000  -10.3055    0.9726    1.2075   -8.5346   4591 % 0.777006 1.000 21
Refinement program                                                                                                 page=  27
structure :                                                                                                15:21:39 01-09-24 

  11   1   2   65.1951   57.9741   58.3787    0.0000    7.2210    0.9732    1.1714    6.1643   4592 % 0.782396 1.000 21
  12   0   2   27.8514   21.4653  -21.6151    0.0000    6.3861    1.4524    1.4788    4.3184   4601 % 0.846220 1.000 21
  12   4   3   45.0511   38.1549  -38.4212    0.0000    6.8961    1.0477    1.1405    6.0468   4604 % 0.930814 1.000 21
  13   4   3   37.7889   45.7056  -46.0245    0.0000   -7.9167    1.0982    1.1614   -6.8165   4612 % 0.994250 1.000 21
 -14   2  -1   28.5359   18.1574   18.3814    0.0000   10.3786    2.3987    2.4156    4.2964   4618 % 0.997095 1.000 22
 -13   2  -1   43.1486   37.3952  -37.8565    0.0000    5.7534    1.8633    1.9126    3.0081   4621 % 0.928607 1.000 22
 -13   3  -1   50.6814   61.0909   61.8445    0.0000  -10.4096    1.6939    1.7681   -5.8874   4622 % 0.950965 1.000 22
 -11   2  -1   39.2925   30.0037   30.3738    0.0000    9.2888    1.9584    1.9974    4.6504   4632 % 0.792366 1.000 22
 -10  -7   1   32.8375   41.4258   41.9369    0.0000   -8.5884    2.1393    2.1644   -3.9681   4635 % 0.950508 1.000 22
  -9   4  -1   40.5820   29.6228  -29.9882    0.0000   10.9592    2.1574    2.1952    4.9924   4648 % 0.730279 1.000 22
  -8  -7   1   34.4949   19.4802  -19.7206    0.0000   15.0147    2.1539    2.1814    6.8831   4652 % 0.853003 1.000 22
  -8   4  -1  142.8630  107.0280 -108.3480    0.0000   35.8352    1.2540    1.9009   18.8515   4657 % 0.671019 1.000 22
  -7   3  -1  175.1670  183.7010  185.9670    0.0000   -8.5335    1.1983    2.1223   -4.0208   4663 % 0.564060 1.000 22
  -7   4  -1   52.7380   45.0033   45.5585    0.0000    7.7347    2.0024    2.0706    3.7354   4664 % 0.614000 1.000 22
  -6  -7   1   36.4966   46.4866  -47.0600    0.0000   -9.9900    2.2030    2.2330   -4.4738   4668 % 0.768662 1.000 22
  -6  -2   0  198.1950  183.5670 -185.8320    0.0000   14.6272    1.2208    2.3277    6.2839   4670 % 0.457678 1.000 22
  -6   4  -1   43.2493   31.4401   31.8280    0.0000   11.8092    2.2659    2.3068    5.1192   4672 % 0.559905 1.000 22
  -5  -7   1   31.8575   21.5972  -21.8636    0.0000   10.2603    2.5865    2.6061    3.9371   4676 % 0.732878 1.000 22
  -5  -6   1   53.1376   44.3509   44.8980    0.0000    8.7867    1.8330    1.9084    4.6041   4677 % 0.654103 1.000 22
  -5   5  -1   51.1723   60.0941  -60.8354    0.0000   -8.9218    2.0646    2.1271   -4.1944   4680 % 0.579139 1.000 22
  -4 -10   2   27.2855   10.3136  -10.4408    0.0000   16.9719    2.5801    2.5945    6.5415   4683 % 0.965033 1.000 22
  -4  -6   1   98.3240  105.3570  106.6560    0.0000   -7.0326    1.4142    1.7224   -4.0830   4685 % 0.619587 1.000 22
  -3  -1   0   98.9303   63.1158   63.8944    0.0000   35.8145    1.6663    1.9379   18.4813   4694 % 0.228839 1.000 22
  -3   5  -1  203.0590  192.5670  194.9420    0.0000   10.4925    1.2127    2.3652    4.4363   4696 % 0.507194 1.000 22
  -2   5  -1  152.7540  125.9600 -127.5140    0.0000   26.7934    1.2998    2.0057   13.3586   4703 % 0.482517 1.000 22
  -1  -5   1  117.3300  101.8920 -103.1490    0.0000   15.4378    1.3905    1.8194    8.4851   4709 % 0.467085 1.000 22
  -1   6  -1   34.0485   46.9862   47.5658    0.0000  -12.9377    2.9531    2.9727   -4.3522   4711 % 0.557331 1.000 22
   0  -9   2   63.4137   87.6983  -88.7802    0.0000  -24.2846    1.6408    1.7591  -13.8052   4715 % 0.832735 1.000 22
   1  -9   2   52.2389   71.3702   72.2506    0.0000  -19.1313    1.7659    1.8416  -10.3886   4717 % 0.835663 1.000 22
   1  -5   1  107.0940  120.3660 -121.8510    0.0000  -13.2718    1.4375    1.7926   -7.4037   4719 % 0.467085 1.000 22
   2  -4   1  246.4610  271.2640 -274.6100    0.0000  -24.8024    1.1998    2.7411   -9.0482   4730 % 0.396462 1.000 22
   2   7  -1  118.0740  126.3920 -127.9510    0.0000   -8.3181    1.3466    1.7910   -4.6445   4732 % 0.659189 1.000 22
   3  -8   2   35.2349   24.3051  -24.6050    0.0000   10.9298    2.2903    2.3173    4.7166   4737 % 0.771060 1.000 22
   3  -4   1   95.3168  106.3810 -107.6940    0.0000  -11.0645    1.5774    1.8430   -6.0036   4738 % 0.426152 1.000 22
   4   2   0  277.2260  314.3230  318.2010    0.0000  -37.0974    1.1875    3.0159  -12.3007   4749 % 0.334326 1.000 22
   4  10  -1   34.0646   19.9008   20.1463    0.0000   14.1639    2.1151    2.1424    6.6114   4752 % 0.960091 1.000 22
   5  -8   2   49.4924   40.3943   40.8926    0.0000    9.0981    1.7972    1.8641    4.8806   4753 % 0.820177 1.000 22
   5  -3   1   45.4984   19.2315  -19.4687    0.0000   26.2669    2.5528    2.5931   10.1296   4756 % 0.448252 1.000 22
   5   3   0  272.7720  292.7700  296.3810    0.0000  -19.9975    1.1753    2.9702   -6.7328   4757 % 0.444701 1.000 22
   6  -7   2   48.6785   42.2433   42.7645    0.0000    6.4352    1.8520    1.9149    3.3607   4762 % 0.774826 1.000 22
   6  -3   1   70.7870   59.3599   60.0922    0.0000   11.4271    1.6776    1.8208    6.2759   4764 % 0.504641 1.000 22
   7  -7   2   46.3174   31.1917  -31.5765    0.0000   15.1257    1.8049    1.8634    8.1172   4770 % 0.814774 1.000 22
   8  -6   2   27.4554   11.7482  -11.8931    0.0000   15.7072    2.8519    2.8651    5.4823   4779 % 0.792382 1.000 22
   8  -2   1  182.0260  148.4820  150.3140    0.0000   33.5441    1.2278    2.1957   15.2774   4781 % 0.591111 1.000 22
   8   4   0  111.6620  100.5930 -101.8340    0.0000   11.0692    1.3621    1.7613    6.2846   4783 % 0.668652 1.000 22
   9  -1   1   74.5574   91.9087   93.0425    0.0000  -17.3513    1.6102    1.7744   -9.7786   4789 % 0.638154 1.000 22
  10  -5   2   53.5518   33.2746   33.6851    0.0000   20.2772    1.6778    1.7612   11.5133   4794 % 0.843369 1.000 22
  10  -1   1   46.1400   36.3511   36.7995    0.0000    9.7889    1.9712    2.0245    4.8353   4796 % 0.707142 1.000 22
  10   0   1   74.0473   63.4902   64.2734    0.0000   10.5571    1.4923    1.6659    6.3372   4797 % 0.701175 1.000 22
  10   6   0   36.5390   27.2402   27.5763    0.0000    9.2988    2.1976    2.2278    4.1739   4799 % 0.889402 1.000 22
  11   0   1   44.3588   28.1007   28.4474    0.0000   16.2581    1.9602    2.0097    8.0897   4804 % 0.770860 1.000 22
  12  -4   2   41.1995   33.2686  -33.6790    0.0000    7.9309    1.8981    1.9423    4.0833   4809 % 0.922258 1.000 22
Refinement program                                                                                                 page=  28
structure :                                                                                                15:21:39 01-09-24 

  13  -4   2   37.2169   22.0402  -22.3121    0.0000   15.1767    1.8433    1.8804    8.0708   4815 % 0.986245 1.000 22
  13   3   1   51.7059   75.9651  -76.9023    0.0000  -24.2592    1.6787    1.7565  -13.8107   4820 % 0.950965 1.000 22
  14   2   1   40.4129   46.8914   47.4698    0.0000   -6.4785    1.8793    1.9223   -3.3702   4824 % 0.997095 1.000 22
 -14   0   0   51.7562   26.1769  -25.8458    0.0000   25.5793    1.9350    2.0031   12.7701   4826 % 0.978473 1.000 23
 -14   2   0   37.2290   21.8110  -21.5351    0.0000   15.4180    2.2576    2.2881    6.7382   4827 % 0.995504 1.000 23
 -13  -1   0   58.0586   31.7459   31.3443    0.0000   26.3127    1.8232    1.9134   13.7520   4829 % 0.913196 1.000 23
 -13   1   0   50.4520   35.7687  -35.3163    0.0000   14.6833    2.0039    2.0664    7.1056   4830 % 0.913196 1.000 23
 -13   3   0   38.2727   21.0126   20.7468    0.0000   17.2601    2.2588    2.2910    7.5339   4831 % 0.949296 1.000 23
 -12  -2   0   52.7058   38.1759  -37.6930    0.0000   14.5299    2.0700    2.1360    6.8023   4833 % 0.858500 1.000 23
 -12   0   0   91.6024   46.9010   46.3078    0.0000   44.7014    1.5687    1.8166   24.6072   4834 % 0.838692 1.000 23
 -12   4   0   41.9929   29.6862   29.3107    0.0000   12.3067    2.3385    2.3759    5.1798   4836 % 0.915355 1.000 23
 -11  -3   0   72.0701   39.1638   38.6684    0.0000   32.9063    1.7095    1.8552   17.7377   4838 % 0.816514 1.000 23
 -11  -1   0   85.2414   42.5688  -42.0303    0.0000   42.6727    1.6406    1.8489   23.0805   4839 % 0.774247 1.000 23
 -11   5   0   47.2197   63.2748   62.4745    0.0000  -16.0551    2.2448    2.2940   -6.9989   4842 % 0.895079 1.000 23
 -10  -2   0   76.7848   57.6932   56.9634    0.0000   19.0916    1.8024    1.9592    9.7447   4845 % 0.722560 1.000 23
 -10   0   0  115.4300   48.7022  -48.0862    0.0000   66.7283    1.5377    1.9228   34.7044   4846 % 0.698910 1.000 23
 -10   2   0   79.2786   51.4461   50.7954    0.0000   27.8325    1.7483    1.9196   14.4990   4847 % 0.722560 1.000 23
 -10   4   0   61.3995   37.5593  -37.0842    0.0000   23.8402    2.0033    2.0953   11.3782   4848 % 0.789270 1.000 23
 -10   6   0   76.5539   83.6020   82.5446    0.0000   -7.0481    1.6028    1.7762   -3.9680   4849 % 0.889402 1.000 23
  -9  -5   0   75.0280   68.3228   67.4586    0.0000    6.7052    1.7327    1.8882    3.5512   4851 % 0.778316 1.000 23
  -9  -3   0  100.1640  113.0490 -111.6190    0.0000  -12.8848    1.6303    1.9134   -6.7338   4852 % 0.686516 1.000 23
  -9  -1   0   91.0483   71.2846   70.3830    0.0000   19.7637    1.6898    1.9194   10.2966   4853 % 0.635664 1.000 23
  -9   1   0  101.4950   68.2649  -67.4015    0.0000   33.2299    1.6464    1.9341   17.1811   4854 % 0.635664 1.000 23
  -9   3   0   80.3511   54.9136   54.2190    0.0000   25.4375    1.7990    1.9703   12.9107   4855 % 0.686516 1.000 23
  -8  -4   0   94.6013   85.3047  -84.2258    0.0000    9.2965    1.6644    1.9144    4.8561   4860 % 0.668652 1.000 23
  -8   0   0  145.2460  113.4060 -111.9720    0.0000   31.8397    1.4806    2.0741   15.3512   4862 % 0.559128 1.000 23
  -8   2   0   94.9842   73.9351   73.0000    0.0000   21.0491    1.7224    1.9669   10.7015   4863 % 0.588423 1.000 23
  -8   6   0   73.1143   65.1951   64.3705    0.0000    7.9192    1.8006    1.9434    4.0750   4865 % 0.784337 1.000 23
  -7  -5   0   76.2227   53.8461  -53.1650    0.0000   22.3766    1.8702    2.0195   11.0800   4869 % 0.670421 1.000 23
  -7  -3   0  124.4280   95.3950  -94.1884    0.0000   29.0333    1.5286    1.9710   14.7303   4870 % 0.561242 1.000 23
  -7  -1   0  149.1910  107.9350  106.5700    0.0000   41.2560    1.4793    2.1010   19.6364   4871 % 0.497752 1.000 23
  -7   1   0  123.0780  100.7070  -99.4337    0.0000   22.3701    1.5787    2.0018   11.1752   4872 % 0.497752 1.000 23
  -7   3   0  120.7000  132.0910  130.4200    0.0000  -11.3904    1.5841    1.9915   -5.7194   4873 % 0.561242 1.000 23
  -6  -4   0  128.7580  101.5380  100.2540    0.0000   27.2194    1.5257    1.9964   13.6340   4879 % 0.557066 1.000 23
  -6   0   0  244.1220  230.9350  228.0140    0.0000   13.1872    1.3354    2.7826    4.7392   4881 % 0.419346 1.000 23
  -6   2   0  142.7450  155.3800 -153.4150    0.0000  -12.6353    1.5328    2.0945   -6.0325   4882 % 0.457678 1.000 23
  -6   4   0  118.1100  138.9860  137.2280    0.0000  -20.8759    1.5964    1.9858  -10.5125   4883 % 0.557066 1.000 23
  -6   6   0  104.4610   91.6242  -90.4653    0.0000   12.8363    1.5475    1.8670    6.8752   4884 % 0.691674 1.000 23
  -6   8   0   82.5294   56.7908   56.0725    0.0000   25.7385    1.6121    1.8111   14.2114   4885 % 0.844830 1.000 23
  -5  -5   0  127.9630  117.6650 -116.1770    0.0000   10.2981    1.5266    1.9920    5.1698   4888 % 0.576395 1.000 23
  -5   3   0  144.5880  159.9910 -157.9670    0.0000  -15.4029    1.5351    2.1088   -7.3042   4890 % 0.444701 1.000 23
  -5   7   0  109.8380   90.8823  -89.7328    0.0000   18.9553    1.5100    1.8672   10.1518   4892 % 0.730711 1.000 23
  -4  -4   0  153.6960  216.1110 -213.3780    0.0000  -62.4146    1.4922    2.1422  -29.1358   4896 % 0.461116 1.000 23
  -4   2   0  192.4590  208.5570  205.9190    0.0000  -16.0984    1.4372    2.4020   -6.7021   4897 % 0.334326 1.000 23
  -4   4   0  165.8670  155.8010 -153.8310    0.0000   10.0654    1.4533    2.2053    4.5642   4898 % 0.461116 1.000 23
  -4   6   0  114.9120  102.7810  101.4810    0.0000   12.1308    1.5969    1.9674    6.1661   4899 % 0.617023 1.000 23
  -3  -3   0  131.3430  178.0980  175.8460    0.0000  -46.7548    1.6365    2.0984  -22.2809   4905 % 0.345837 1.000 23
  -3   1   0  199.6560  191.3710 -188.9510    0.0000    8.2851    1.4538    2.4697    3.3546   4907 % 0.228839 1.000 23
  -3   3   0  131.9510  120.6770 -119.1510    0.0000   11.2735    1.6226    2.0914    5.3905   4908 % 0.345837 1.000 23
  -3   5   0  119.2970  101.3110 -100.0300    0.0000   17.9857    1.6044    1.9993    8.9959   4909 % 0.504058 1.000 23
  -3   7   0   92.9064   71.9027  -70.9933    0.0000   21.0037    1.6296    1.8758   11.1970   4910 % 0.675117 1.000 23
  -2  -4   0  172.6840  209.3800 -206.7320    0.0000  -36.6962    1.4778    2.2729  -16.1452   4914 % 0.392442 1.000 23
Refinement program                                                                                                 page=  29
structure :                                                                                                15:21:39 01-09-24 

  -2  -2   0  275.0350  248.7350  245.5890    0.0000   26.3005    1.3606    3.0685    8.5712   4915 % 0.230558 1.000 23
  -2   2   0  236.4880  210.1170  207.4590    0.0000   26.3716    1.3960    2.7462    9.6029   4916 % 0.230558 1.000 23
  -2   6   0  129.7040   92.2887   91.1214    0.0000   37.4152    1.5115    1.9917   18.7852   4918 % 0.567539 1.000 23
  -1  -3   0  190.4630  218.9270 -216.1580    0.0000  -28.4638    1.5048    2.4273  -11.7264   4923 % 0.283769 1.000 23
  -1   3   0  173.8970  193.0600  190.6180    0.0000  -19.1625    1.5489    2.3288   -8.2286   4924 % 0.283769 1.000 23
  -1   5   0  158.0260  164.8060  162.7210    0.0000   -6.7800    1.4998    2.1786   -3.1120   4925 % 0.463678 1.000 23
   0   4   0  261.4150  331.4660  327.2740    0.0000  -70.0516    1.3963    2.9637  -23.6369   4931 % 0.366704 1.000 23
   1   3   0  184.3020  246.4080 -243.2920    0.0000  -62.1063    1.5005    2.3766  -26.1322   4938 % 0.283769 1.000 23
 -12  -4   1   37.0311   29.6382  -30.0432    0.0000    7.3929    1.3124    1.3637    5.4214   4984 % 0.917086 1.000 24
 -12  -2   2   43.4177   61.1457   61.9813    0.0000  -17.7280    1.3025    1.3729  -12.9126   4985 % 0.865856 1.000 24
 -12   1   4   42.0761   47.9990  -48.6549    0.0000   -5.9228    1.2917    1.3585   -4.3598   4988 % 0.873239 1.000 24
 -11   3   5   25.7371   20.2840   20.5612    0.0000    5.4531    1.7854    1.8038    3.0231   4997 % 0.863697 1.000 24
 -10  -1   2   78.8384   84.5370   85.6922    0.0000   -5.6985    1.0997    1.3531   -4.2114   5002 % 0.713837 1.000 24
 -10   2   4   27.5481   18.6668  -18.9219    0.0000    8.8813    1.8168    1.8376    4.8331   5004 % 0.756855 1.000 24
 -10   5   6   28.3496   22.1226  -22.4249    0.0000    6.2270    1.6085    1.6333    3.8126   5006 % 0.901524 1.000 24
  -9  -8  -2   27.3496   19.8467  -20.1179    0.0000    7.5029    1.6417    1.6643    4.5081   5007 % 0.972747 1.000 24
  -9   1   3   77.8781   69.3246   70.2720    0.0000    8.5535    1.0799    1.3314    6.4244   5011 % 0.657730 1.000 24
  -9   4   5   83.7932   68.6149  -69.5525    0.0000   15.1783    0.9941    1.3002   11.6743   5012 % 0.780650 1.000 24
  -8  -2   1  174.3550  153.0160 -155.1070    0.0000   21.3388    0.9311    1.9766   10.7956   5018 % 0.591111 1.000 24
  -8   6   6   22.3249   13.0752   13.2539    0.0000    9.2497    1.9395    1.9523    4.7377   5023 % 0.854017 1.000 24
  -7   2   3  149.6670  156.2590  158.3950    0.0000   -6.5921    0.9548    1.7753   -3.7133   5031 % 0.549100 1.000 24
  -6  -8  -3   45.0855   23.9163  -24.2431    0.0000   21.1692    1.2299    1.3099   16.1607   5036 % 0.861556 1.000 24
  -6  -6  -2   54.9627   60.5029   61.3297    0.0000   -5.5402    1.2881    1.4005   -3.9558   5037 % 0.700783 1.000 24
  -6  -1   1   66.3137   73.9351   74.9455    0.0000   -7.6214    1.2908    1.4512   -5.2518   5039 % 0.432928 1.000 24
  -5   9   7   26.4670   19.8449   20.1161    0.0000    6.6221    1.6114    1.6330    4.0551   5056 % 0.978911 1.000 24
  -4  -7  -3   40.7934   35.3723  -35.8557    0.0000    5.4211    1.4365    1.4933    3.6302   5059 % 0.720080 1.000 24
  -4  -5  -2   57.6325   39.2122  -39.7481    0.0000   18.4202    1.3066    1.4280   12.8991   5060 % 0.548591 1.000 24
  -4   0   1  274.2140  261.8840 -265.4620    0.0000   12.3307    0.9197    2.8923    4.2634   5061 % 0.285179 1.000 24
  -3 -10  -5   23.0608   17.0719   17.3052    0.0000    5.9889    1.8321    1.8466    3.2432   5067 % 0.981677 1.000 24
  -3  -3  -1  292.0110  303.8830  308.0360    0.0000  -11.8723    0.9140    3.0598   -3.8801   5072 % 0.350391 1.000 24
  -3   2   2  100.5290   70.8025  -71.7701    0.0000   29.7261    1.1435    1.5225   19.5241   5073 % 0.300441 1.000 24
  -2 -10  -5   24.2322   18.0729  -18.3199    0.0000    6.1593    1.7745    1.7910    3.4391   5078 % 0.969157 1.000 24
  -2  -6  -3   89.3471   78.0103  -79.0763    0.0000   11.3368    1.0526    1.3807    8.2109   5080 % 0.592149 1.000 24
  -2   4   3  145.0470  161.3230 -163.5270    0.0000  -16.2758    0.9976    1.7604   -9.2454   5083 % 0.427259 1.000 24
  -2   7   5   68.2928   50.1777   50.8634    0.0000   18.1151    1.1048    1.2988   13.9471   5084 % 0.714588 1.000 24
  -1  -9  -5   22.8867   15.8915  -16.1087    0.0000    6.9952    1.9269    1.9404    3.6050   5088 % 0.874600 1.000 24
  -1   6   4  123.7290  135.6580  137.5120    0.0000  -11.9285    0.9917    1.5857   -7.5227   5094 % 0.598485 1.000 24
  -1   9   6   49.9229   75.6895  -76.7239    0.0000  -25.7666    1.2509    1.3469  -19.1307   5096 % 0.894320 1.000 24
   0  -7  -4  125.2510  136.2640  138.1270    0.0000  -11.0135    0.9892    1.5960   -6.9005   5098 % 0.680116 1.000 24
   1   2   1  250.2900  269.6110  273.2950    0.0000  -19.3204    0.9427    2.6746   -7.2238   5108 % 0.204142 1.000 24
   2 -10  -6   26.4102   20.4468  -20.7262    0.0000    5.9635    1.5846    1.6065    3.7122   5113 % 0.986989 1.000 24
   2  -6  -4   37.3484   27.2494   27.6218    0.0000   10.0990    1.6788    1.7198    5.8721   5115 % 0.610605 1.000 24
   2   4   2   87.2600   76.2548  -77.2969    0.0000   11.0051    1.1466    1.4409    7.6379   5118 % 0.408283 1.000 24
   3  -4  -3  251.4030  293.0090  297.0130    0.0000  -41.6059    0.9328    2.6815  -15.5160   5128 % 0.454944 1.000 24
   4  -7  -5   40.0911   26.1082  -26.4650    0.0000   13.9829    1.4829    1.5361    9.1028   5136 % 0.754489 1.000 24
   4   0  -1  276.3960  261.6310 -265.2070    0.0000   14.7645    0.9161    2.9118    5.0705   5139 % 0.285179 1.000 24
   4   9   5   30.2457   35.7239  -36.2121    0.0000   -5.4783    1.5209    1.5507   -3.5329   5144 % 0.915531 1.000 24
   5  -5  -4   82.4961   92.2291   93.4895    0.0000   -9.7330    1.1128    1.3852   -7.0263   5148 % 0.618844 1.000 24
   5  -3  -3  174.3080  164.8640  167.1170    0.0000    9.4448    0.9609    1.9904    4.7451   5149 % 0.475709 1.000 24
   5   5   2  135.1350  118.2880  119.9040    0.0000   16.8470    0.9698    1.6633   10.1286   5150 % 0.587295 1.000 24
   6  -6  -5   52.2896   39.0218  -39.5551    0.0000   13.2678    1.2488    1.3539    9.7999   5155 % 0.746786 1.000 24
   6   7   3   28.7420   17.3557  -17.5929    0.0000   11.3863    1.7222    1.7460    6.5212   5162 % 0.784991 1.000 24
Refinement program                                                                                                 page=  30
structure :                                                                                                15:21:39 01-09-24 

   7  -6  -5   75.7238   67.0224  -67.9383    0.0000    8.7015    1.0690    1.3100    6.6421   5165 % 0.788157 1.000 24
   7   1  -1  167.0070  177.2770 -179.6990    0.0000  -10.2694    0.9556    1.9242   -5.3371   5169 % 0.500927 1.000 24
   7   7   3   39.6875   34.5239  -34.9957    0.0000    5.1636    1.3153    1.3738    3.7585   5173 % 0.824447 1.000 24
   8  -2  -3  149.6430  170.6340  172.9660    0.0000  -20.9915    0.9469    1.7709  -11.8538   5180 % 0.612194 1.000 24
  10   2  -1   45.0977   37.3925   37.9035    0.0000    7.7052    1.4180    1.4880    5.1781   5200 % 0.724751 1.000 24
  10   5   1   34.3103   24.2586  -24.5901    0.0000   10.0517    1.4500    1.4900    6.7460   5202 % 0.837710 1.000 24
  12  -4  -5   29.6378   21.7495   22.0467    0.0000    7.8883    1.5487    1.5768    5.0027   5212 % 0.957681 1.000 24
  12   1  -2   37.8338   31.6214  -32.0535    0.0000    6.2125    1.3890    1.4396    4.3155   5215 % 0.851171 1.000 24
  12   4   0   36.9594   32.3543   32.7964    0.0000    4.6052    1.3650    1.4142    3.2564   5217 % 0.915355 1.000 24
  13  -2  -4   56.5155   47.3191   47.9658    0.0000    9.1964    1.1059    1.2419    7.4049   5218 % 0.953875 1.000 24
  13   3  -1   37.4152   31.0000   31.4236    0.0000    6.4152    1.3524    1.4032    4.5719   5221 % 0.950965 1.000 24
  -6   4   0  129.4740  112.8490  112.4720    0.0000   16.6241    0.9848    1.6267   10.2197   5255 % 0.557066 1.000 25
  -6   6   0   90.4771  103.4750 -103.1290    0.0000  -12.9976    1.0489    1.3852   -9.3832   5256 % 0.691674 1.000 25
  -5   5   0  121.8560   98.8661   98.5354    0.0000   22.9896    1.0069    1.5808   14.5434   5261 % 0.576395 1.000 25
  -5   7   0   81.5776   90.8840  -90.5800    0.0000   -9.3064    1.1069    1.3751   -6.7681   5262 % 0.730711 1.000 25
  -4   2   0  229.5490  260.6130  259.7410    0.0000  -31.0634    0.9484    2.4837  -12.5070   5265 % 0.334326 1.000 25
  -4   8   0   52.8640   60.1590  -59.9578    0.0000   -7.2950    1.2400    1.3480   -5.4119   5268 % 0.784884 1.000 25
  -3   1   0  233.0290  273.0530 -272.1400    0.0000  -40.0244    0.9617    2.5209  -15.8768   5273 % 0.228839 1.000 25
  -3   3   0  112.7630  154.7610 -154.2440    0.0000  -41.9976    1.0957    1.5723  -26.7115   5274 % 0.345837 1.000 25
  -3   7   0   56.7838   49.8076  -49.6410    0.0000    6.9762    1.2653    1.3869    5.0300   5276 % 0.675117 1.000 25
  -3   9   0   41.5620   23.3467  -23.2687    0.0000   18.2153    1.3233    1.3871   13.1323   5277 % 0.851308 1.000 25
  -2   2   0  273.8130  256.0120  255.1560    0.0000   17.8017    0.9371    2.8941    6.1511   5279 % 0.230558 1.000 25
  -2   6   0   88.3736   79.5167   79.2507    0.0000    8.8570    1.1372    1.4402    6.1497   5281 % 0.567539 1.000 25
  -2   8   0   41.5199   30.7781  -30.6751    0.0000   10.7418    1.4656    1.5232    7.0519   5282 % 0.746610 1.000 25
  -2  10   0   30.1828   45.6366   45.4840    0.0000  -15.4538    1.5936    1.6220   -9.5279   5283 % 0.927355 1.000 25
  -1   3   0  192.8410  201.5590  200.8850    0.0000   -8.7178    0.9840    2.1649   -4.0268   5285 % 0.283769 1.000 25
  -1   5   0  162.4370  131.0690  130.6300    0.0000   31.3687    0.9767    1.8954   16.5500   5286 % 0.463678 1.000 25
  -1   7   0   64.2946   49.0388   48.8748    0.0000   15.2559    1.2038    1.3648   11.1784   5287 % 0.645527 1.000 25
   0   4   0  277.8110  253.7480  252.8990    0.0000   24.0626    0.9294    2.9295    8.2141   5290 % 0.366704 1.000 25
   0   6   0   90.0439   60.1997  -59.9983    0.0000   29.8442    1.1850    1.4883   20.0529   5291 % 0.550056 1.000 25
   0   8   0   52.4614   47.1094   46.9519    0.0000    5.3520    1.3324    1.4320    3.7375   5292 % 0.733408 1.000 25
   0  10   0   41.2953   55.7566  -55.5701    0.0000  -14.4613    1.3246    1.3875  -10.4227   5293 % 0.916760 1.000 25
   1   3   0  228.0410  184.3390 -183.7230    0.0000   43.7014    0.9417    2.4672   17.7129   5295 % 0.283769 1.000 25
   1   7   0   57.5856   42.9302  -42.7866    0.0000   14.6554    1.3172    1.4375   10.1947   5297 % 0.645527 1.000 25
   1   9   0   35.1483   24.9231  -24.8397    0.0000   10.2252    1.5691    1.6080    6.3591   5298 % 0.828039 1.000 25
   2   2   0  227.0310  244.1600  243.3430    0.0000  -17.1292    0.9519    2.4618   -6.9581   5301 % 0.230558 1.000 25
   2   4   0  144.5930  133.4050 -132.9590    0.0000   11.1871    1.0215    1.7704    6.3192   5302 % 0.392442 1.000 25
   2   6   0   90.3095   62.3474   62.1389    0.0000   27.9621    1.1029    1.4255   19.6163   5303 % 0.567539 1.000 25
   2   8   0   47.5289   40.9902  -40.8532    0.0000    6.5387    1.3308    1.4131    4.6272   5304 % 0.746610 1.000 25
   3  -1   0  232.6350  253.0950 -252.2480    0.0000  -20.4599    0.9457    2.5112   -8.1474   5307 % 0.228839 1.000 25
   3   1   0  230.2990  238.9580  238.1590    0.0000   -8.6588    0.9381    2.4867   -3.4820   5308 % 0.228839 1.000 25
   3   3   0  146.0340  126.0630  125.6420    0.0000   19.9704    1.0224    1.7826   11.2027   5309 % 0.345837 1.000 25
   3   5   0  103.2500   90.2873   89.9854    0.0000   12.9629    1.0518    1.4739    8.7950   5310 % 0.504058 1.000 25
   3   7   0   57.6602   42.0595   41.9188    0.0000   15.6007    1.2600    1.3856   11.2589   5311 % 0.675117 1.000 25
   3   9   0   48.4355   32.6451   32.5359    0.0000   15.7905    1.2264    1.3186   11.9756   5312 % 0.851308 1.000 25
   4   0   0  366.4290  455.3570 -453.8340    0.0000  -88.9283    0.9013    3.7735  -23.5665   5315 % 0.279564 1.000 25
   4   2   0  218.8420  199.2940  198.6270    0.0000   19.5482    0.9395    2.3816    8.2081   5316 % 0.334326 1.000 25
   4   4   0  148.4840  164.5330 -163.9820    0.0000  -16.0483    0.9839    1.7813   -9.0095   5317 % 0.461116 1.000 25
   4   6   0  103.6110   75.1139   74.8627    0.0000   28.4974    1.0515    1.4762   19.3042   5318 % 0.617023 1.000 25
   4   8   0   53.9852   39.2046  -39.0735    0.0000   14.7806    1.2346    1.3475   10.9692   5319 % 0.784884 1.000 25
   5  -1   0  224.7270  260.7680  259.8960    0.0000  -36.0414    0.9294    2.4319  -14.8205   5323 % 0.361280 1.000 25
   5   1   0  207.8750  220.6240 -219.8860    0.0000  -12.7487    0.9474    2.2845   -5.5806   5324 % 0.361280 1.000 25
Refinement program                                                                                                 page=  31
structure :                                                                                                15:21:39 01-09-24 

   5   3   0  149.9540  128.8600  128.4290    0.0000   21.0936    1.0090    1.8074   11.6708   5325 % 0.444701 1.000 25
   5   5   0  106.3690  117.8520 -117.4570    0.0000  -11.4824    1.0487    1.4937   -7.6871   5326 % 0.576395 1.000 25
   5   7   0   71.8109   66.5673   66.3446    0.0000    5.2436    1.1377    1.3454    3.8975   5327 % 0.730711 1.000 25
   6   2   0  163.1100  150.4330 -149.9300    0.0000   12.6777    0.9717    1.8986    6.6773   5332 % 0.457678 1.000 25
   6   4   0  105.1880  117.6100  117.2160    0.0000  -12.4211    1.0614    1.4944   -8.3120   5333 % 0.557066 1.000 25
   6   8   0   55.8032   41.3509   41.2126    0.0000   14.4523    1.2105    1.3329   10.8424   5335 % 0.844830 1.000 25
   7  -1   0  168.9850  156.3110 -155.7880    0.0000   12.6743    0.9504    1.9388    6.5373   5337 % 0.497752 1.000 25
   7   3   0  114.1510   93.0129  -92.7018    0.0000   21.1379    1.0307    1.5380   13.7442   5339 % 0.561242 1.000 25
   7   5   0   71.9166   81.7196  -81.4463    0.0000   -9.8030    1.1409    1.3487   -7.2688   5340 % 0.670421 1.000 25
   8   2   0  149.0210  137.7930  137.3320    0.0000   11.2278    0.9613    1.7734    6.3314   5347 % 0.588423 1.000 25
   8   4   0   85.5038   75.1439  -74.8925    0.0000   10.3599    1.0719    1.3711    7.5557   5348 % 0.668652 1.000 25
   8   8   0   48.7401   57.3402  -57.1484    0.0000   -8.6001    1.1910    1.2869   -6.6829   5350 % 0.922231 1.000 25
   9   1   0   88.4946  105.2520  104.9000    0.0000  -16.7574    1.0826    1.3982  -11.9848   5353 % 0.635664 1.000 25
   9   3   0  113.9820  120.1620 -119.7610    0.0000   -6.1804    0.9809    1.5038   -4.1100   5354 % 0.686516 1.000 25
   9   5   0   58.5747   65.6186   65.3991    0.0000   -7.0438    1.1746    1.3125   -5.3667   5355 % 0.778316 1.000 25
   9   7   0   53.6824   60.8769  -60.6733    0.0000   -7.1945    1.1717    1.2888   -5.5822   5356 % 0.898601 1.000 25
  10   2   0   75.6769   54.1387   53.9576    0.0000   21.5382    1.0882    1.3255   16.2497   5359 % 0.722560 1.000 25
  10   4   0   80.1592   72.6980  -72.4549    0.0000    7.4612    1.0311    1.3060    5.7130   5360 % 0.789270 1.000 25
  10   6   0   59.9366   51.1898   51.0186    0.0000    8.7468    1.0519    1.2107    7.2245   5361 % 0.889402 1.000 25
  11   3   0   57.8126   48.0822   47.9214    0.0000    9.7304    1.1520    1.2889    7.5492   5364 % 0.816514 1.000 25
  -4  -4   0  169.7230  205.9170 -194.3840    0.0000  -36.1947    1.1404    2.0448  -17.7012   5421 % 0.461116 1.000 26
  -3  -5   0  127.4900  119.5370  112.8410    0.0000    7.9530    1.2072    1.7557    4.5297   5427 % 0.504058 1.000 26
  -3  -3   0  162.6120  153.9970  145.3710    0.0000    8.6154    1.1604    1.9977    4.3126   5428 % 0.345837 1.000 26
  -3  -1   0  208.4290  225.6370  212.9980    0.0000  -17.2080    1.1352    2.3734   -7.2505   5429 % 0.228839 1.000 26
  -2  -4   0  152.7080  164.6880 -155.4630    0.0000  -11.9794    1.2046    1.9450   -6.1591   5436 % 0.392442 1.000 26
  -2  -2   0  222.3710  247.3200  233.4670    0.0000  -24.9488    1.1344    2.4963   -9.9942   5437 % 0.230558 1.000 26
  -2   2   0  261.1740  297.2790  280.6280    0.0000  -36.1050    1.0861    2.8286  -12.7645   5438 % 0.230558 1.000 26
  -1  -5   0  228.0780  196.7100 -185.6920    0.0000   31.3678    1.0779    2.5227   12.4344   5443 % 0.463678 1.000 26
  -1  -3   0  222.5280  201.1940 -189.9250    0.0000   21.3343    1.1338    2.4975    8.5423   5444 % 0.283769 1.000 26
   0  -6   0  121.0780   79.0481  -74.6204    0.0000   42.0300    1.2310    1.7267   24.3416   5450 % 0.550056 1.000 26
   0  -4   0  288.0770  274.6910  259.3050    0.0000   13.3863    1.0811    3.0770    4.3505   5451 % 0.366704 1.000 26
   1  -5   0  233.8480  191.3060  180.5910    0.0000   42.5420    1.0774    2.5747   16.5228   5456 % 0.463678 1.000 26
   1  -3   0  243.1880  231.5400  218.5710    0.0000   11.6471    1.1037    2.6706    4.3612   5457 % 0.283769 1.000 26
   1   3   0  225.2690  240.3460 -226.8830    0.0000  -15.0771    1.1087    2.5107   -6.0051   5458 % 0.283769 1.000 26
   2  -6   0   87.1051   71.6875   67.6721    0.0000   15.4176    1.3558    1.6115    9.5671   5463 % 0.567539 1.000 26
   2  -4   0  136.5170  145.4920 -137.3430    0.0000   -8.9752    1.2672    1.8627   -4.8184   5464 % 0.392442 1.000 26
   2   2   0  232.9070  218.4950  206.2560    0.0000   14.4118    1.1234    2.5858    5.5733   5466 % 0.230558 1.000 26
   3  -5   0  131.2200  121.8690 -115.0430    0.0000    9.3509    1.1709    1.7587    5.3170   5471 % 0.504058 1.000 26
   3  -3   0  135.2120  121.8360 -115.0120    0.0000   13.3757    1.2236    1.8236    7.3348   5472 % 0.345837 1.000 26
   3  -1   0  206.0280  217.1270 -204.9650    0.0000  -11.0985    1.1292    2.3494   -4.7239   5473 % 0.228839 1.000 26
   4  -4   0  157.5930  176.0430 -166.1820    0.0000  -18.4501    1.1584    1.9559   -9.4333   5481 % 0.461116 1.000 26
   4  -2   0  225.3400  236.1840  222.9550    0.0000  -10.8441    1.0937    2.5048   -4.3293   5482 % 0.334326 1.000 26
   4   0   0  406.6210  485.4380 -458.2470    0.0000  -78.8165    1.0415    4.1975  -18.7771   5483 % 0.279564 1.000 26
   4   2   0  259.1420  233.5340  220.4530    0.0000   25.6087    1.0753    2.8057    9.1275   5484 % 0.334326 1.000 26
   5  -5   0  166.1210  131.9130  124.5240    0.0000   34.2085    1.1058    1.9956   17.1419   5489 % 0.576395 1.000 26
   5  -3   0  179.3880  165.3600 -156.0980    0.0000   14.0279    1.1344    2.1225    6.6092   5490 % 0.444701 1.000 26
   5  -1   0  221.5900  188.4010  177.8480    0.0000   33.1888    1.1032    2.4753   13.4079   5491 % 0.361280 1.000 26
   5   1   0  216.1860  187.4190 -176.9220    0.0000   28.7665    1.1141    2.4320   11.8281   5492 % 0.361280 1.000 26
   6  -4   0  146.7540  192.9120  182.1060    0.0000  -46.1580    1.1400    1.8583  -24.8388   5497 % 0.557066 1.000 26
   6  -2   0  201.0480  160.3400 -151.3590    0.0000   40.7075    1.0871    2.2855   17.8109   5498 % 0.457678 1.000 26
   6   0   0  276.2750  266.1690  251.2600    0.0000   10.1054    1.0549    2.9573    3.4171   5499 % 0.419346 1.000 26
   7  -3   0  118.9200  140.8690  132.9780    0.0000  -21.9486    1.1987    1.6885  -12.9987   5506 % 0.561242 1.000 26
Refinement program                                                                                                 page=  32
structure :                                                                                                15:21:39 01-09-24 

   7  -1   0  127.6230  104.4750  -98.6230    0.0000   23.1484    1.1988    1.7510   13.2201   5507 % 0.497752 1.000 26
 -13  -1   0   30.6056   39.8434   41.4553    0.0000   -9.2379    2.2414    2.2622   -4.0835   5547 % 0.913196 1.000 27
 -12  -2  -3   61.9169   51.0470   53.1122    0.0000   10.8698    1.4342    1.5621    6.9584   5552 % 0.874964 1.000 27
 -12   0   3   28.6164   16.3221   16.9824    0.0000   12.2944    2.2819    2.2998    5.3459   5553 % 0.855537 1.000 27
 -12   2   9   20.6954   12.3126  -12.8107    0.0000    8.3828    2.6818    2.6897    3.1166   5557 % 0.996936 1.000 27
 -11  -2  -3   42.6872   61.7390   64.2367    0.0000  -19.0517    1.7476    1.7990  -10.5903   5561 % 0.808215 1.000 27
 -10  -4  -9   30.3084   22.1648  -23.0615    0.0000    8.1436    2.1397    2.1610    3.7684   5569 % 0.937979 1.000 27
 -10  -3  -6   37.9882   18.2302   18.9677    0.0000   19.7580    2.0375    2.0726    9.5330   5570 % 0.823574 1.000 27
 -10   0   2  108.3720  136.6310  142.1580    0.0000  -28.2588    1.2669    1.6672  -16.9498   5574 % 0.707926 1.000 27
 -10   1   5   64.4833  113.8420  118.4480    0.0000  -49.3587    1.5353    1.6652  -29.6413   5575 % 0.759050 1.000 27
 -10   2   8   54.4197   28.4026  -29.5517    0.0000   26.0170    1.5160    1.6107   16.1525   5576 % 0.851495 1.000 27
 -10   3  11   29.4788   18.8823  -19.6462    0.0000   10.5965    2.0896    2.1103    5.0213   5577 % 0.973559 1.000 27
  -9  -1  -1   78.4194  122.6050 -127.5650    0.0000  -44.1857    1.4480    1.6467  -26.8329   5582 % 0.638154 1.000 27
  -9   0   2  115.1920  171.6600  178.6040    0.0000  -56.4680    1.2653    1.7111  -33.0010   5583 % 0.639022 1.000 27
  -9   1   5   95.2906  111.1220  115.6170    0.0000  -15.8309    1.2887    1.6027   -9.8775   5584 % 0.695231 1.000 27
  -9   2   8   21.9363   10.0324  -10.4383    0.0000   11.9038    3.0543    3.0622    3.8874   5585 % 0.795131 1.000 27
  -8  -5 -12   30.7360   19.2489   20.0276    0.0000   11.4871    2.0302    2.0533    5.5944   5587 % 0.989633 1.000 27
  -8  -2  -4   49.2159   64.3001   66.9014    0.0000  -15.0842    1.7850    1.8516   -8.1466   5590 % 0.630063 1.000 27
  -7  -3  -7   88.3261  104.9290 -109.1740    0.0000  -16.6024    1.3552    1.6176  -10.2634   5602 % 0.685840 1.000 27
  -7  -2  -4   96.6473   58.2074  -60.5622    0.0000   38.4399    1.3860    1.6897   22.7500   5603 % 0.568954 1.000 27
  -6  -4 -10   40.9524   27.9571   29.0881    0.0000   12.9953    1.8815    1.9255    6.7490   5613 % 0.792106 1.000 27
  -6   2   7   48.0385   42.0179   43.7177    0.0000    6.0207    1.9443    2.0027    3.0062   5619 % 0.604030 1.000 27
  -6   3  10   89.3219  106.1370  110.4310    0.0000  -16.8148    1.2948    1.5730  -10.6899   5620 % 0.754056 1.000 27
  -5   0   1  153.7660  141.1810  146.8920    0.0000   12.5856    1.2230    1.9647    6.4059   5629 % 0.353963 1.000 27
  -5   1   4   73.0123   39.8773  -41.4906    0.0000   33.1350    1.6449    1.7997   18.4116   5630 % 0.425747 1.000 27
  -5   3  10   74.5460   67.0284  -69.7400    0.0000    7.5176    1.3690    1.5588    4.8228   5632 % 0.717544 1.000 27
  -4  -4 -10   97.7425   43.0035  -44.7432    0.0000   54.7390    1.2937    1.6214   33.7597   5635 % 0.727831 1.000 27
  -4  -1  -2  154.4910  136.2200 -141.7310    0.0000   18.2704    1.2926    2.0144    9.0701   5638 % 0.315031 1.000 27
  -3  -5 -13   58.1120   42.9511  -44.6888    0.0000   15.1608    1.5255    1.6324    9.2872   5644 % 0.888814 1.000 27
  -3  -2  -5  385.6540  267.9350  278.7740    0.0000  117.7190    1.1178    4.0153   29.3178   5647 % 0.396053 1.000 27
  -2  -3  -8   62.6203   49.7725   51.7861    0.0000   12.8478    1.7015    1.8131    7.0861   5654 % 0.546013 1.000 27
  -1  -4 -11   52.7541   60.1465   62.5798    0.0000   -7.3923    1.7146    1.7939   -4.1209   5664 % 0.723229 1.000 27
  -1  -3  -8  123.1190  103.1310  107.3030    0.0000   19.9885    1.2874    1.7813   11.2211   5665 % 0.532424 1.000 27
  -1   1   3  173.6930  120.1250 -124.9850    0.0000   53.5679    1.2793    2.1572   24.8323   5666 % 0.204522 1.000 27
  -1   2   6  110.9120  118.1650 -122.9460    0.0000   -7.2530    1.4448    1.8215   -3.9820   5667 % 0.390720 1.000 27
  -1   3   9   79.6034   49.3680   51.3652    0.0000   30.2354    1.4271    1.6341   18.5030   5668 % 0.580848 1.000 27
  -1   4  12  100.5410   82.9192   86.2738    0.0000   17.6213    1.2841    1.6308   10.8050   5669 % 0.772007 1.000 27
  -1   5  15   29.3155   13.7237  -14.2789    0.0000   15.5918    2.1610    2.1808    7.1497   5670 % 0.963584 1.000 27
   0   4  12   50.2454   41.8712   43.5652    0.0000    8.3742    1.7614    1.8316    4.5720   5674 % 0.768837 1.000 27
   1  -5 -14   79.1814   67.7392   70.4797    0.0000   11.4422    1.3179    1.5374    7.4424   5675 % 0.914621 1.000 27
   1  -4 -11   60.4673   40.1360   41.7598    0.0000   20.3313    1.5388    1.6534   12.2968   5676 % 0.723229 1.000 27
   1  -1  -3  176.4310   98.3006 -102.2770    0.0000   78.1305    1.2761    2.1775   35.8815   5678 % 0.204522 1.000 27
   1   4  12   96.6297  127.3770 -132.5310    0.0000  -30.7477    1.3210    1.6367  -18.7862   5681 % 0.772007 1.000 27
   1   5  15   29.1462   11.0073  -11.4526    0.0000   18.1389    2.0346    2.0553    8.8252   5682 % 0.963584 1.000 27
   2  -2  -6  134.9800  147.2920  153.2510    0.0000  -12.3122    1.2591    1.8459   -6.6701   5686 % 0.409043 1.000 27
   2   5  15   26.0346   18.5348   19.2847    0.0000    7.4998    2.2816    2.2964    3.2659   5691 % 0.971158 1.000 27
   3  -3  -9  106.5350  131.9170 -137.2530    0.0000  -25.3817    1.2761    1.6624  -15.2685   5694 % 0.613565 1.000 27
   3  -2  -6   52.1018   33.0575  -34.3949    0.0000   19.0443    2.0153    2.0815    9.1491   5695 % 0.437882 1.000 27
   3   5  15   44.8665   18.3712   19.1144    0.0000   26.4953    1.6092    1.6706   15.8598   5701 % 0.983652 1.000 27
   4  -5 -14   39.6812   51.9095   54.0096    0.0000  -12.2283    1.7930    1.8364   -6.6588   5702 % 0.953836 1.000 27
   4  -3  -9  104.9480   76.6296   79.7297    0.0000   28.3180    1.2611    1.6407   17.2600   5705 % 0.640824 1.000 27
   4   3   8   49.3407   58.1773   60.5309    0.0000   -8.8367    1.8869    1.9503   -4.5309   5709 % 0.597283 1.000 27
Refinement program                                                                                                 page=  33
structure :                                                                                                15:21:39 01-09-24 

   5  -5 -14   34.4442   24.3271  -25.3113    0.0000   10.1170    1.9481    1.9783    5.1140   5712 % 0.976610 1.000 27
   5   1   2  321.3350  282.5720  294.0040    0.0000   38.7626    1.1070    3.3987   11.4052   5717 % 0.378428 1.000 27
   5   2   5  138.4160  122.4540 -127.4080    0.0000   15.9623    1.2639    1.8744    8.5159   5718 % 0.484783 1.000 27
   5   3   8  130.9690   65.1751  -67.8119    0.0000   65.7943    1.2514    1.8115   36.3211   5719 % 0.633016 1.000 27
   5   4  11   52.2972   19.1698   19.9453    0.0000   33.1275    1.6205    1.7028   19.4542   5720 % 0.800183 1.000 27
   5   5  14   44.0976    9.0209    9.3858    0.0000   35.0768    1.6520    1.7099   20.5144   5721 % 0.976610 1.000 27
   6  -4 -12   30.1098   20.2719   21.0920    0.0000    9.8379    2.2185    2.2389    4.3941   5722 % 0.875763 1.000 27
   6  -3  -9   47.3825   53.0179  -55.1628    0.0000   -5.6354    1.7939    1.8554   -3.0373   5723 % 0.712987 1.000 27
   6   0  -1   73.2270   46.7739  -48.6662    0.0000   26.4531    1.6667    1.8205   14.5307   5726 % 0.423110 1.000 27
   6   1   2  280.2740  258.8550  269.3270    0.0000   21.4190    1.1350    3.0238    7.0834   5727 % 0.443779 1.000 27
   6   2   5  113.4140  152.9180  159.1050    0.0000  -39.5040    1.3080    1.7313  -22.8181   5728 % 0.537351 1.000 27
   6   3   8   96.2980   74.5124  -77.5269    0.0000   21.7856    1.3183    1.6326   13.3444   5729 % 0.674123 1.000 27
   6   4  11   25.8747   16.7487   17.4263    0.0000    9.1260    2.6648    2.6773    3.4086   5730 % 0.833082 1.000 27
   7  -4 -12   41.7469   47.7284   49.6593    0.0000   -5.9815    1.7786    1.8269   -3.2741   5731 % 0.911297 1.000 27
   7  -1  -4   49.1864   27.5102   28.6231    0.0000   21.6762    1.8643    1.9281   11.2421   5734 % 0.546347 1.000 27
   7   0  -1  118.0670   84.9282   88.3640    0.0000   33.1391    1.2933    1.7512   18.9237   5735 % 0.492467 1.000 27
   7   1   2  117.3670  108.9310 -113.3380    0.0000    8.4358    1.3475    1.7870    4.7207   5736 % 0.510335 1.000 27
   7   2   5  108.2100   97.9842 -101.9480    0.0000   10.2263    1.3164    1.7041    6.0010   5737 % 0.593505 1.000 27
   7   3   8   49.9980   41.2104   42.8776    0.0000    8.7876    1.7601    1.8297    4.8027   5738 % 0.719683 1.000 27
   7   4  11   57.3097   34.9571   36.3713    0.0000   22.3526    1.4867    1.5933   14.0291   5739 % 0.870360 1.000 27
   8   0  -1  158.8300  202.6150  210.8120    0.0000  -43.7850    1.2277    2.0075  -21.8108   5744 % 0.561956 1.000 27
   8   4  11   30.8058   20.4441  -21.2711    0.0000   10.3618    2.1343    2.1565    4.8050   5748 % 0.911481 1.000 27
   9  -2  -7   30.8804   17.8471  -18.5691    0.0000   13.0333    2.4449    2.4643    5.2888   5752 % 0.764635 1.000 27
   9  -1  -4   38.8742   50.7848   52.8394    0.0000  -11.9107    2.0849    2.1209   -5.6160   5753 % 0.674393 1.000 27
   9   0  -1   47.9062   37.7902  -39.3190    0.0000   10.1159    1.9423    2.0005    5.0566   5754 % 0.631534 1.000 27
   9   4  11   49.5812   23.9316  -24.8997    0.0000   25.6497    1.6256    1.6995   15.0921   5760 % 0.955949 1.000 27
  10  -1  -4  114.9160  140.1680  145.8380    0.0000  -25.2517    1.2605    1.7057  -14.8044   5764 % 0.740011 1.000 27
  11  -2  -7   37.2304   54.4325  -56.6346    0.0000  -17.2022    1.8842    1.9206   -8.9565   5775 % 0.883208 1.000 27
  12  -1  -4   56.2121   63.8639  -66.4476    0.0000   -7.6518    1.5424    1.6416   -4.6612   5785 % 0.873239 1.000 27
  12   2   4   29.0620   18.4905   19.2386    0.0000   10.5715    2.2813    2.2998    4.5968   5790 % 0.887558 1.000 27
  12   3   7   22.6473   34.1453   35.5267    0.0000  -11.4980    2.5809    2.5908   -4.4380   5792 % 0.966658 1.000 27
  13   1   1   67.2964   39.5942   41.1960    0.0000   27.7022    1.3678    1.5244   18.1723   5798 % 0.914930 1.000 27
  13   2   4   42.0464   32.8253  -34.1533    0.0000    9.2211    1.6565    1.7090    5.3955   5800 % 0.953875 1.000 27
 -11  -3   5   29.6479   21.6370  -23.1451    0.0000    8.0109    1.9124    1.9353    4.1394   5812 % 0.863697 1.000 28
 -10  -4   3   28.5429   44.7828   47.9041    0.0000  -16.2399    2.1021    2.1214   -7.6553   5820 % 0.807147 1.000 28
 -10  -3   4   81.3689  111.0450  118.7850    0.0000  -29.6761    1.2370    1.4806  -20.0434   5821 % 0.784125 1.000 28
 -10   2   9   40.5906   51.7986  -55.4090    0.0000  -11.2080    1.5669    1.6186   -6.9246   5826 % 0.882582 1.000 28
 -10   3  10   45.3784   37.6245  -40.2469    0.0000    7.7540    1.3718    1.4449    5.3664   5827 % 0.938736 1.000 28
  -8  -7  -1   34.9771   51.7861  -55.3955    0.0000  -16.8090    1.6153    1.6528  -10.1701   5840 % 0.853003 1.000 28
  -8  -6   0   33.6422   25.6476   27.4352    0.0000    7.9946    1.7270    1.7595    4.5438   5841 % 0.784337 1.000 28
  -7  -5   0   76.6166   54.1895  -57.9664    0.0000   22.4271    1.2850    1.4960   14.9909   5851 % 0.670421 1.000 28
  -7  -3   2   66.8992   58.5030   62.5806    0.0000    8.3962    1.3797    1.5333    5.4758   5853 % 0.572431 1.000 28
  -7  -2   3  124.1720  110.9140  118.6450    0.0000   13.2581    1.1673    1.7043    7.7793   5854 % 0.549100 1.000 28
  -7   4   9   69.4457   88.0085  -94.1426    0.0000  -18.5629    1.2888    1.4640  -12.6798   5860 % 0.794156 1.000 28
  -7   5  10   40.4784   50.1597  -53.6558    0.0000   -9.6813    1.5304    1.5831   -6.1156   5861 % 0.875542 1.000 28
  -7   6  11   35.6202   26.9689  -28.8486    0.0000    8.6514    1.5721    1.6120    5.3669   5862 % 0.962090 1.000 28
  -6   0   4  114.0270  133.2480 -142.5350    0.0000  -19.2211    1.2190    1.6692  -11.5152   5868 % 0.476013 1.000 28
  -6   1   5  101.4560   88.2134   94.3618    0.0000   13.2425    1.2045    1.5748    8.4089   5869 % 0.513354 1.000 28
  -6   2   6  135.9600  119.2900 -127.6040    0.0000   16.6703    1.1555    1.7843    9.3429   5870 % 0.568883 1.000 28
  -6   4   8   82.3741   89.1992  -95.4163    0.0000   -6.8251    1.2631    1.5080   -4.5259   5872 % 0.716431 1.000 28
  -6   6  10   25.6008   32.7811  -35.0659    0.0000   -7.1803    1.9628    1.9795   -3.6274   5874 % 0.891921 1.000 28
  -5  -8  -4   49.3295   35.2704  -37.7287    0.0000   14.0591    1.4596    1.5407    9.1253   5877 % 0.843056 1.000 28
Refinement program                                                                                                 page=  34
structure :                                                                                                15:21:39 01-09-24 

  -5  -7  -3   62.1418   81.4193   87.0941    0.0000  -19.2775    1.3558    1.4914  -12.9258   5878 % 0.749986 1.000 28
  -4  -6  -3   45.8803   56.6321  -60.5793    0.0000  -10.7519    1.5933    1.6580   -6.4848   5884 % 0.639732 1.000 28
  -4  -4  -1  130.8480  143.6630  153.6760    0.0000  -12.8148    1.1819    1.7632   -7.2677   5886 % 0.464541 1.000 28
  -4   7  10   34.8267   29.6562  -31.7232    0.0000    5.1705    1.6080    1.6452    3.1427   5891 % 0.898379 1.000 28
  -4   8  11   28.4095   18.8605   20.1751    0.0000    9.5490    1.7723    1.7949    5.3200   5892 % 0.999873 1.000 28
  -3  -1   1  455.0040  417.9000  447.0270    0.0000   37.1049    1.0899    4.6788    7.9305   5896 % 0.235666 1.000 28
  -3   0   2  264.8430  254.7900  272.5490    0.0000   10.0531    1.1171    2.8744    3.4975   5897 % 0.238007 1.000 28
  -3   1   3  294.4480  272.3660  291.3490    0.0000   22.0824    1.0944    3.1413    7.0297   5898 % 0.284442 1.000 28
  -3   2   4   94.9063   75.7799  -81.0617    0.0000   19.1263    1.3587    1.6573   11.5403   5899 % 0.358215 1.000 28
  -3   3   5  235.7930  206.7610 -221.1720    0.0000   29.0326    1.1003    2.6020   11.1577   5900 % 0.445960 1.000 28
  -3   4   6   32.7750   23.0610   24.6683    0.0000    9.7140    2.1876    2.2121    4.3914   5901 % 0.540920 1.000 28
  -3   5   7   94.6768   72.2793  -77.3171    0.0000   22.3975    1.1983    1.5272   14.6660   5902 % 0.639890 1.000 28
  -3   7   9   27.2855   16.6391  -17.7988    0.0000   10.6464    1.9992    2.0178    5.2764   5904 % 0.844181 1.000 28
  -2  -9  -7   23.7213   34.1189  -36.4970    0.0000  -10.3976    2.0593    2.0729   -5.0159   5906 % 0.925033 1.000 28
  -2  -8  -6   25.3377   33.0227  -35.3244    0.0000   -7.6850    2.1233    2.1384   -3.5938   5907 % 0.819503 1.000 28
  -2  -7  -5   39.3650   23.9977  -25.6703    0.0000   15.3673    1.6969    1.7420    8.8216   5908 % 0.714588 1.000 28
  -1  -6  -5   55.7952   65.8589  -70.4492    0.0000  -10.0638    1.4733    1.5754   -6.3882   5912 % 0.621871 1.000 28
  -1  -4  -3  128.8380  122.5970 -131.1420    0.0000    6.2410    1.2221    1.7758    3.5145   5914 % 0.409752 1.000 28
   0   8   8   72.9061   50.0829  -53.5737    0.0000   22.8232    1.2043    1.4078   16.2122   5923 % 0.860719 1.000 28
   2  -5  -6   69.3441   64.2394  -68.7168    0.0000    5.1047    1.2827    1.4582    3.5007   5934 % 0.586354 1.000 28
   2  -4  -5   97.5915   84.0631  -89.9222    0.0000   13.5284    1.2470    1.5835    8.5433   5935 % 0.482999 1.000 28
   3   0  -2  309.2980  251.3460  268.8650    0.0000   57.9520    1.1075    3.2853   17.6399   5945 % 0.238007 1.000 28
   3   1  -1  420.7610  375.1930  401.3440    0.0000   45.5679    1.0858    4.3454   10.4864   5946 % 0.235666 1.000 28
   3   4   2   80.7471   74.7569  -79.9674    0.0000    5.9902    1.3864    1.6044    3.7335   5947 % 0.437171 1.000 28
   3   5   3   74.4574   56.1186   60.0300    0.0000   18.3387    1.3625    1.5527   11.8109   5948 % 0.531615 1.000 28
   3   6   4   37.9025   48.1851   51.5435    0.0000  -10.2826    1.7585    1.7988   -5.7162   5949 % 0.630287 1.000 28
   4  -7  -9   35.6763   47.0245   50.3020    0.0000  -11.3481    1.5935    1.6329   -6.9495   5954 % 0.864196 1.000 28
   4  -6  -8   32.7750   22.4045  -23.9660    0.0000   10.3705    1.8657    1.8943    5.4745   5955 % 0.763982 1.000 28
   5  -4  -7   24.5703   39.8158  -42.5910    0.0000  -15.2455    2.3443    2.3571   -6.4678   5961 % 0.641852 1.000 28
   5  -2  -5  108.0270  121.1730 -129.6190    0.0000  -13.1466    1.2284    1.6358   -8.0366   5963 % 0.484783 1.000 28
   5   9   6   40.1161   45.9619  -49.1654    0.0000   -5.8459    1.4234    1.4788   -3.9531   5968 % 0.957623 1.000 28
   6  -7 -10   31.3369   24.2118   25.8993    0.0000    7.1251    1.7296    1.7578    4.0535   5969 % 0.951200 1.000 28
   6   2  -2  103.4640  113.8110  121.7440    0.0000  -10.3477    1.2749    1.6419   -6.3024   5975 % 0.471331 1.000 28
   6   4   0  176.4870  190.0050  203.2480    0.0000  -13.5184    1.1380    2.1000   -6.4374   5977 % 0.557066 1.000 28
   6   6   2   49.2565   37.1120   39.6987    0.0000   12.1445    1.4617    1.5425    7.8733   5979 % 0.700783 1.000 28
   6   8   4   25.7060   40.9304  -43.7832    0.0000  -15.2244    2.0598    2.0758   -7.3342   5981 % 0.874343 1.000 28
   7  -5  -9   40.7431   26.3534  -28.1902    0.0000   14.3897    1.5966    1.6478    8.7329   5984 % 0.840431 1.000 28
   7  -4  -8   31.0661   21.0093   22.4736    0.0000   10.0568    1.8734    1.8990    5.2958   5985 % 0.759457 1.000 28
   8  -3  -8   15.7448   30.2571   32.3660    0.0000  -14.5122    3.3217    3.3255   -4.3640   5990*% 0.768905 1.000 28
   8  -2  -7   87.7627  110.7700 -118.4910    0.0000  -23.0073    1.2557    1.5320  -15.0182   5991 % 0.708255 1.000 28
   8  -1  -6   33.1783   39.4081  -42.1548    0.0000   -6.2298    1.8702    1.8994   -3.2799   5992 % 0.659688 1.000 28
   8   1  -4   40.8583   33.9338   36.2989    0.0000    6.9245    1.6961    1.7446    3.9691   5994 % 0.609726 1.000 28
   8   8   3   48.4582   70.4294   75.3383    0.0000  -21.9712    1.3548    1.4388  -15.2701   6000 % 0.937577 1.000 28
  10  -2  -8   50.9431   41.2626  -44.1385    0.0000    9.6805    1.3751    1.4664    6.6016   6013 % 0.851495 1.000 28
  10  -1  -7   32.3620   20.3831  -21.8038    0.0000   11.9789    1.8540    1.8821    6.3648   6014 % 0.807628 1.000 28
  11   2  -5   23.9395   60.1099  -64.2995    0.0000  -36.1704    2.1805    2.1936  -16.4891   6023 % 0.839017 1.000 28
  11   5  -2   55.1407   78.8816   84.3795    0.0000  -23.7408    1.3311    1.4408  -16.4772   6026 % 0.902137 1.000 28
  11   6  -1   17.8746   29.5510   31.6106    0.0000  -11.6764    2.4113    2.4179   -4.8292   6027 % 0.946988 1.000 28
  13   1  -7   42.9045   25.4598  -27.2343    0.0000   17.4448    1.4789    1.5398   11.3289   6034 % 0.994641 1.000 28
  13   2  -6   15.6876   28.8823  -30.8954    0.0000  -13.1948    2.8366    2.8410   -4.6445   6035*% 0.986560 1.000 28
 -12  -2  -8   43.7619   74.2294   75.8734    0.0000  -30.4675    1.4385    1.5036  -20.2636   6039 % 0.969521 1.000 29
 -12  -1  -8   26.8570   21.0533   21.5195    0.0000    5.8038    1.8412    1.8607    3.1191   6040 % 0.956430 1.000 29
Refinement program                                                                                                 page=  35
structure :                                                                                                15:21:39 01-09-24 

 -11   1  -8   52.6621   58.6847  -59.9845    0.0000   -6.0226    1.3919    1.4882   -4.0470   6047 % 0.895773 1.000 29
 -10  -4  -6   59.6574   64.8136  -66.2490    0.0000   -5.1562    1.4013    1.5230   -3.3855   6053 % 0.858549 1.000 29
 -10  -1  -7   42.3663   48.5901   49.6663    0.0000   -6.2239    1.5390    1.5962   -3.8991   6055 % 0.807628 1.000 29
 -10   0  -7   47.9093   32.6405   33.3634    0.0000   15.2688    1.4653    1.5416    9.9045   6056 % 0.802408 1.000 29
  -9   6  -8   23.5160   39.9287   40.8130    0.0000  -16.4127    2.0454    2.0589   -7.9716   6070 % 0.949303 1.000 29
  -8  -8  -3   36.7274   29.6992   30.3569    0.0000    7.0282    1.5329    1.5763    4.4587   6071 % 0.937577 1.000 29
  -8   1  -6   90.0616   97.2795   99.4340    0.0000   -7.2179    1.2336    1.5274   -4.7256   6077 % 0.659688 1.000 29
  -8   5  -7   36.4952   57.6377   58.9142    0.0000  -21.1425    1.7824    1.8194  -11.6205   6080 % 0.823480 1.000 29
  -7  -9  -2   33.5783   44.1078  -45.0847    0.0000  -10.5296    1.6916    1.7246   -6.1056   6082 % 0.965816 1.000 29
  -7   0  -5  133.9720  106.0710  108.4200    0.0000   27.9009    1.1585    1.7711   15.7533   6088 % 0.564473 1.000 29
  -7   4  -6   45.4753   37.9210  -38.7608    0.0000    7.5543    1.6097    1.6727    4.5163   6090 % 0.698558 1.000 29
  -7   7  -7   35.7883   46.3972   47.4248    0.0000  -10.6089    1.6681    1.7061   -6.2182   6091 % 0.898085 1.000 29
  -6  -7  -2   62.7073   70.8992  -72.4695    0.0000   -8.1920    1.3037    1.4466   -5.6627   6094 % 0.774826 1.000 29
  -6  -1  -4  139.0240  108.9040 -111.3160    0.0000   30.1208    1.1760    1.8210   16.5412   6098 % 0.484761 1.000 29
  -6   2  -5   85.6855   72.6030   74.2110    0.0000   13.0824    1.3036    1.5600    8.3862   6099 % 0.537351 1.000 29
  -6   6  -6   65.6498   77.3201  -79.0326    0.0000  -11.6703    1.3328    1.4857   -7.8549   6101 % 0.769787 1.000 29
  -5  -5  -2  134.1150  110.0360  112.4730    0.0000   24.0781    1.1494    1.7663   13.6321   6107 % 0.587295 1.000 29
  -5   1  -4   92.7906   98.4571 -100.6380    0.0000   -5.6665    1.3169    1.6110   -3.5173   6109 % 0.425747 1.000 29
  -5   5  -5   67.2079   79.8417   81.6100    0.0000  -12.6338    1.3942    1.5477   -8.1629   6111 % 0.641489 1.000 29
  -5   9  -6   37.9684   27.6704   28.2832    0.0000   10.2980    1.6290    1.6726    6.1567   6114 % 0.957623 1.000 29
  -4  -6  -1   98.9480  106.2070 -108.5600    0.0000   -7.2594    1.2593    1.6015   -4.5329   6118 % 0.619587 1.000 29
  -4  -3  -2   95.0852   87.2003   89.1316    0.0000    7.8849    1.3535    1.6541    4.7668   6119 % 0.408020 1.000 29
  -4   0  -3  125.2840  114.8040 -117.3470    0.0000   10.4795    1.2376    1.7610    5.9508   6120 % 0.326643 1.000 29
  -3  -4  -1  106.1610   91.0692  -93.0862    0.0000   15.0920    1.2740    1.6583    9.1006   6130 % 0.426152 1.000 29
  -3   7  -4   38.2322   45.2813   46.2842    0.0000   -7.0492    1.7812    1.8218   -3.8694   6134 % 0.711702 1.000 29
  -2  -8   1   64.9600   70.1612   71.7152    0.0000   -5.2013    1.3662    1.5128   -3.4382   6138 % 0.748730 1.000 29
  -2   2  -2  311.5400  341.3650 -348.9250    0.0000  -29.8249    1.1125    3.3081   -9.0157   6141 % 0.256596 1.000 29
  -2   6  -3  107.5270   92.5003  -94.5489    0.0000   15.0269    1.2164    1.6236    9.2556   6143 % 0.592149 1.000 29
  -1   1  -1  482.2530  538.8970 -550.8320    0.0000  -56.6440    1.1324    4.9537  -11.4347   6153 % 0.128298 1.000 29
  -1   5  -2  196.5630  204.7750  209.3110    0.0000   -8.2122    1.1444    2.2745   -3.6106   6155 % 0.477160 1.000 29
   0  -6   2  110.2200  104.1440  106.4510    0.0000    6.0761    1.2108    1.6373    3.7110   6160 % 0.561468 1.000 29
   1 -10   4   32.6650   39.0346  -39.8991    0.0000   -6.3696    1.7404    1.7708   -3.5971   6164 % 0.946610 1.000 29
   1  -7   3   49.3629   36.4746  -37.2825    0.0000   12.8883    1.5477    1.6245    7.9335   6166 % 0.667266 1.000 29
   2   6   0   99.1110   91.6744   93.7048    0.0000    7.4366    1.2234    1.5745    4.7233   6180 % 0.567539 1.000 29
   2  10  -1   25.2943   16.8496  -17.2228    0.0000    8.4446    2.1902    2.2048    3.8302   6182 % 0.929063 1.000 29
   3  -8   5   68.1396   63.2361  -64.6366    0.0000    4.9035    1.2981    1.4660    3.3447   6185 % 0.813097 1.000 29
   3   1   2  236.8730  221.7720  226.6840    0.0000   15.1010    1.1474    2.6320    5.7374   6190 % 0.255052 1.000 29
   3   5   1  135.5340  117.9580 -120.5700    0.0000   17.5761    1.2023    1.8117    9.7012   6192 % 0.507194 1.000 29
   4   0   3  146.4590  134.4580 -137.4360    0.0000   12.0010    1.1997    1.8932    6.3390   6199 % 0.326643 1.000 29
   4   4   2  105.6280   86.2693   88.1800    0.0000   19.3583    1.2752    1.6559   11.6906   6201 % 0.474671 1.000 29
   5   7   2   35.4359   27.2149  -27.8176    0.0000    8.2210    1.9331    1.9653    4.1831   6214 % 0.739339 1.000 29
   6  -1   5   79.2237   57.4291   58.7010    0.0000   21.7946    1.3803    1.5915   13.6947   6222 % 0.513354 1.000 29
   7  -5   7   69.2929   75.6902  -77.3665    0.0000   -6.3973    1.3371    1.5060   -4.2480   6232 % 0.777720 1.000 29
   7   1   5   48.8682   42.0523  -42.9837    0.0000    6.8158    1.6647    1.7349    3.9286   6234 % 0.571869 1.000 29
   7   5   4   53.6749   39.9525   40.8373    0.0000   13.7225    1.4569    1.5526    8.8381   6237 % 0.707250 1.000 29
   8  -3   7   41.5692   61.3074  -62.6652    0.0000  -19.7382    1.6491    1.7006  -11.6063   6243 % 0.737325 1.000 29
   8   4   5   44.7381   39.8146   40.6964    0.0000    4.9236    1.5490    1.6123    3.0537   6247 % 0.725516 1.000 29
   9  -6   9   26.6158   35.7379  -36.5294    0.0000   -9.1222    1.8560    1.8750   -4.8651   6251 % 0.977285 1.000 29
   9   0   7   30.0333   40.6165   41.5161    0.0000  -10.5832    1.9778    2.0005   -5.2903   6256 % 0.742326 1.000 29
   9   4   6   51.3751   69.6254  -71.1675    0.0000  -18.2503    1.4200    1.5100  -12.0861   6259 % 0.802680 1.000 29
  10   3   7   37.2787   44.2346  -45.2143    0.0000   -6.9559    1.6390    1.6809   -4.1383   6268 % 0.848233 1.000 29
 -11   3   0   72.4362   66.8865  -63.4485    0.0000    5.5497    1.1714    1.3773    4.0296   6297 % 0.816514 1.000 30
Refinement program                                                                                                 page=  36
structure :                                                                                                15:21:39 01-09-24 

 -10   0   0   63.0650   58.5500  -55.5405    0.0000    4.5151    1.3209    1.4637    3.0847   6301 % 0.698910 1.000 30
 -10   2   0   92.2572   87.6761   83.1695    0.0000    4.5811    1.1392    1.4659    3.1251   6302 % 0.722560 1.000 30
 -10   4   0   63.0373   58.1034  -55.1168    0.0000    4.9339    1.2429    1.3936    3.5403   6303 % 0.789270 1.000 30
  -9   5   0   73.7096   88.4579  -83.9111    0.0000  -14.7483    1.1952    1.4042  -10.5027   6310 % 0.778316 1.000 30
  -8   0   0  121.8030  147.7160 -140.1230    0.0000  -25.9128    1.1453    1.6719  -15.4989   6315 % 0.559128 1.000 30
  -8   2   0  129.0480  122.6540  116.3500    0.0000    6.3941    1.1062    1.6997    3.7619   6316 % 0.588423 1.000 30
  -8   4   0   93.3006  104.3310  -98.9685    0.0000  -11.0306    1.1672    1.4943   -7.3819   6317 % 0.668652 1.000 30
  -8   6   0   77.8113   72.5858   68.8549    0.0000    5.2255    1.1881    1.4203    3.6793   6318 % 0.784337 1.000 30
  -7   1   0  134.3620  119.7210 -113.5670    0.0000   14.6413    1.1305    1.7560    8.3380   6323 % 0.497752 1.000 30
  -7   7   0   49.1874   41.5223   39.3880    0.0000    7.6651    1.4181    1.5009    5.1069   6326 % 0.806953 1.000 30
  -6  -2   0  189.3010  200.9780 -190.6470    0.0000  -11.6768    1.0845    2.1817   -5.3522   6330 % 0.457678 1.000 30
  -6   2   0  203.2000  188.0610 -178.3950    0.0000   15.1387    1.0578    2.2909    6.6083   6332 % 0.457678 1.000 30
  -6   6   0  119.8540  110.7660 -105.0720    0.0000    9.0886    1.0976    1.6252    5.5924   6334 % 0.691674 1.000 30
  -5  -3   0  171.1700  138.4520  131.3360    0.0000   32.7173    1.1077    2.0388   16.0471   6337 % 0.444701 1.000 30
  -5   7   0   71.4122   77.8666  -73.8642    0.0000   -6.4544    1.2610    1.4492   -4.4539   6340 % 0.730711 1.000 30
  -4   4   0  136.3800  130.6480 -123.9330    0.0000    5.7320    1.1255    1.7683    3.2416   6345 % 0.461116 1.000 30
  -4   6   0   92.7119  101.8280   96.5943    0.0000   -9.1164    1.2199    1.5322   -5.9497   6346 % 0.617023 1.000 30
  -3  -1   0  228.4860  257.3270  244.1000    0.0000  -28.8410    1.1053    2.5382  -11.3629   6351 % 0.228839 1.000 30
  -3   3   0  136.8300  118.7770 -112.6720    0.0000   18.0531    1.1602    1.7940   10.0632   6353 % 0.345837 1.000 30
  -3   5   0  115.7770  102.8540  -97.5675    0.0000   12.9222    1.1647    1.6423    7.8685   6354 % 0.504058 1.000 30
  -2  -2   0  315.8730  304.4210  288.7730    0.0000   11.4520    1.0585    3.3314    3.4376   6359 % 0.230558 1.000 30
  -2   2   0  246.8090  222.5080  211.0710    0.0000   24.3004    1.0897    2.6979    9.0070   6360 % 0.230558 1.000 30
  -2   4   0  162.2550  175.5050 -166.4840    0.0000  -13.2503    1.1211    1.9722   -6.7186   6361 % 0.392442 1.000 30
  -2   6   0   80.2558   74.1128   70.3033    0.0000    6.1431    1.3451    1.5663    3.9220   6362 % 0.567539 1.000 30
  -2   8   0   41.1728   35.1241  -33.3187    0.0000    6.0487    1.5775    1.6303    3.7101   6363 % 0.746610 1.000 30
  -1   3   0  215.1880  190.3790  180.5930    0.0000   24.8090    1.0928    2.4134   10.2795   6367 % 0.283769 1.000 30
  -1   7   0   61.7770   53.2607   50.5230    0.0000    8.5163    1.3881    1.5193    5.6054   6369 % 0.645527 1.000 30
   0   4   0  317.9610  275.8990  261.7170    0.0000   42.0622    1.0569    3.3507   12.5534   6372 % 0.366704 1.000 30
   0   6   0  100.1500   76.7828  -72.8361    0.0000   23.3671    1.2956    1.6375   14.2698   6373 % 0.550056 1.000 30
   1   3   0  199.4800  177.2060 -168.0980    0.0000   22.2737    1.1197    2.2875    9.7370   6378 % 0.283769 1.000 30
   1   5   0  154.6040  141.4600 -134.1890    0.0000   13.1434    1.1407    1.9213    6.8410   6379 % 0.463678 1.000 30
   1   7   0   72.1817   67.4085  -63.9436    0.0000    4.7733    1.3286    1.5120    3.1569   6380 % 0.645527 1.000 30
   2   2   0  284.4680  224.6090  213.0640    0.0000   59.8592    1.0669    3.0382   19.7024   6384 % 0.230558 1.000 30
   2   4   0  166.8400  181.1570 -171.8460    0.0000  -14.3177    1.1244    2.0119   -7.1164   6385 % 0.392442 1.000 30
   2   6   0   99.1776  106.5600  101.0830    0.0000   -7.3822    1.2155    1.5688   -4.7057   6386 % 0.567539 1.000 30
   3   1   0  254.8850  324.8540  308.1560    0.0000  -69.9691    1.0826    2.7693  -25.2665   6391 % 0.228839 1.000 30
   3   3   0  152.7110  175.1110  166.1110    0.0000  -22.4006    1.1502    1.9118  -11.7169   6392 % 0.345837 1.000 30
   4   4   0  182.3160  211.0620 -200.2130    0.0000  -28.7451    1.0814    2.1197  -13.5607   6400 % 0.461116 1.000 30
 -13  -3  -2   13.6198   22.7539   23.2571    0.0000   -9.1341    2.7754    2.7787   -3.2872   6438*% 0.955953 1.000 31
 -13   1   1   56.6030   62.5756   63.9594    0.0000   -5.9725    1.1643    1.2946   -4.6136   6440 % 0.914930 1.000 31
 -12   1   1   35.4147   24.7818  -25.3299    0.0000   10.6328    1.3342    1.3804    7.7028   6447 % 0.845564 1.000 31
 -12   5   4   33.6393   27.4669  -28.0743    0.0000    6.1724    1.3229    1.3650    4.5220   6450 % 0.981964 1.000 31
 -11  -3  -2   37.5793   33.1180  -33.8504    0.0000    4.4613    1.3358    1.3877    3.2149   6453 % 0.824245 1.000 31
 -11   1   1   76.7711   86.8959   88.8176    0.0000  -10.1248    1.0473    1.2985   -7.7972   6454 % 0.776292 1.000 31
 -10  -7  -5   29.0500   35.7980   36.5897    0.0000   -6.7481    1.4510    1.4797   -4.5603   6459 % 0.989733 1.000 31
 -10   0   0   61.1490   50.7149  -51.8365    0.0000   10.4341    1.1587    1.3101    7.9643   6463 % 0.698910 1.000 31
 -10   5   4   73.6084   67.9963   69.5001    0.0000    5.6121    1.0379    1.2724    4.4105   6466 % 0.865635 1.000 31
  -9  -7  -5   32.7017   39.7152  -40.5935    0.0000   -7.0135    1.4648    1.5008   -4.6732   6468 % 0.941680 1.000 31
  -9  -4  -3   78.5640   60.0774   61.4061    0.0000   18.4865    1.0520    1.3130   14.0797   6470 % 0.747446 1.000 31
  -9   4   3   64.6599   59.0483   60.3541    0.0000    5.6116    1.1166    1.2903    4.3490   6473 % 0.747446 1.000 31
  -8  -7  -5   50.0719   41.4620  -42.3790    0.0000    8.6099    1.1883    1.2895    6.6771   6477 % 0.896505 1.000 31
  -8  -4  -3   38.6833   45.8334   46.8470    0.0000   -7.1501    1.4515    1.5022   -4.7598   6479 % 0.689663 1.000 31
Refinement program                                                                                                 page=  37
structure :                                                                                                15:21:39 01-09-24 

  -8   0   0  103.9950   98.6995 -100.8820    0.0000    5.2957    1.0827    1.5013    3.5274   6481 % 0.559128 1.000 31
  -8   5   4   58.1240   65.6148  -67.0659    0.0000   -7.4908    1.1794    1.3148   -5.6972   6484 % 0.757280 1.000 31
  -7  -7  -5   33.6526   27.7653   28.3793    0.0000    5.8874    1.4769    1.5147    3.8868   6487 % 0.854664 1.000 31
  -7  -4  -3  141.8690  148.9500 -152.2440    0.0000   -7.0803    0.9509    1.7079   -4.1457   6488 % 0.634322 1.000 31
  -7   4   3  112.9950  121.4870 -124.1730    0.0000   -8.4919    0.9992    1.5083   -5.6300   6491 % 0.634322 1.000 31
  -6  -7  -5   42.4134   50.7050   51.8264    0.0000   -8.2916    1.2968    1.3644   -6.0773   6497 % 0.816669 1.000 31
  -6  -4  -3   50.6567   64.3483  -65.7713    0.0000  -13.6916    1.3513    1.4431   -9.4877   6498 % 0.582119 1.000 31
  -6   0   0  245.2920  213.4100  218.1300    0.0000   31.8817    0.9499    2.6304   12.1204   6500 % 0.419346 1.000 31
  -6   4   3   68.0845   77.3389   79.0492    0.0000   -9.2544    1.1633    1.3479   -6.8660   6501 % 0.582119 1.000 31
  -6   5   4   85.6966   89.9372  -91.9262    0.0000   -4.2407    1.0531    1.3577   -3.1233   6502 % 0.660833 1.000 31
  -4  -4  -3   60.3556   53.6293  -54.8153    0.0000    6.7263    1.3064    1.4391    4.6740   6515 % 0.491088 1.000 31
  -4   4   3   76.7594   60.3457   61.6802    0.0000   16.4137    1.1803    1.4080   11.6578   6516 % 0.491088 1.000 31
  -3  -4  -3  267.8060  252.8680  258.4600    0.0000   14.9384    0.9232    2.8327    5.2735   6522 % 0.454944 1.000 31
  -3   4   3  267.4150  247.8230  253.3030    0.0000   19.5929    0.9255    2.8298    6.9238   6523 % 0.454944 1.000 31
  -3   9   7   32.2599   16.8944  -17.2680    0.0000   15.3655    1.3670    1.4046   10.9396   6526 % 0.938142 1.000 31
  -2  -7  -5   46.4317   36.8321  -37.6466    0.0000    9.5996    1.3084    1.3883    6.9146   6528 % 0.714588 1.000 31
  -2   9   7   22.1856   14.2783   14.5941    0.0000    7.9073    1.7151    1.7294    4.5724   6533 % 0.925033 1.000 31
  -1  -7  -5   46.4683   32.7017   33.4249    0.0000   13.7666    1.3127    1.3925    9.8859   6535 % 0.704260 1.000 31
  -1  -4  -3  192.3600  227.5320 -232.5640    0.0000  -35.1729    0.9495    2.1452  -16.3962   6536 % 0.409752 1.000 31
  -1   4   3  198.2190  213.2980 -218.0150    0.0000  -15.0793    0.9520    2.1989   -6.8576   6537 % 0.409752 1.000 31
  -1   9   7   35.2534   41.7121   42.6346    0.0000   -6.4587    1.2992    1.3461   -4.7979   6540 % 0.917078 1.000 31
   1  -7  -5   49.6266   57.8861   59.1663    0.0000   -8.2595    1.2523    1.3471   -6.1313   6545 % 0.704260 1.000 31
   1   5   4   36.7369   45.5258   46.5326    0.0000   -8.7889    1.6591    1.6993   -5.1721   6548 % 0.515494 1.000 31
   1   9   7   36.0708   19.3946   19.8235    0.0000   16.6762    1.2961    1.3453   12.3957   6550 % 0.917078 1.000 31
   2  -7  -5   57.6359   49.7071   50.8064    0.0000    7.9288    1.1824    1.3154    6.0276   6553 % 0.714588 1.000 31
   2   5   4   82.3110   55.7799  -57.0135    0.0000   26.5311    1.0916    1.3671   19.4062   6556 % 0.529517 1.000 31
   3  -7  -5   71.3120   78.3798  -80.1132    0.0000   -7.0679    1.1071    1.3169   -5.3670   6560 % 0.731478 1.000 31
   3   5   4   26.3913   20.0397   20.4829    0.0000    6.3516    2.0253    2.0424    3.1098   6564 % 0.552098 1.000 31
   4  -7  -5   35.1994   30.1189  -30.7850    0.0000    5.0805    1.5299    1.5698    3.2364   6568 % 0.754489 1.000 31
   4   5   4  105.0100  109.9360  112.3680    0.0000   -4.9259    1.0128    1.4589   -3.3764   6575 % 0.582242 1.000 31
   5  -3  -2  195.0020  160.4590  164.0070    0.0000   34.5431    0.9492    2.1688   15.9274   6582 % 0.458741 1.000 31
   6  -9  -6   32.0515   20.8897   21.3517    0.0000   11.1618    1.4071    1.4432    7.7343   6589 % 0.985279 1.000 31
   6  -3  -2  136.3340  131.0650 -133.9630    0.0000    5.2689    0.9840    1.6813    3.1338   6593 % 0.513980 1.000 31
   6   1   1   46.8412   54.4766   55.6814    0.0000   -7.6354    1.5905    1.6580   -4.6051   6595 % 0.432928 1.000 31
   6   6   5   34.3482   28.2016   28.8253    0.0000    6.1466    1.4571    1.4971    4.1058   6597 % 0.746786 1.000 31
   7   1   1  173.8600  180.6770  184.6720    0.0000   -6.8165    0.9525    1.9824   -3.4385   6602 % 0.500927 1.000 31
   7   5   4   16.4499    8.4486    8.6355    0.0000    8.0013    2.5988    2.6040    3.0727   6603 % 0.707250 1.000 31
   7   6   5   53.9120   41.3969  -42.3124    0.0000   12.5151    1.1788    1.2962    9.6552   6604 % 0.788157 1.000 31
   8  -3  -2   67.4596   80.4034   82.1815    0.0000  -12.9437    1.1310    1.3169   -9.8286   6608 % 0.633205 1.000 31
   8   1   1   59.9450   53.1394   54.3146    0.0000    6.8055    1.2411    1.3783    4.9376   6610 % 0.569385 1.000 31
   9  -6  -4   30.2390   15.0801   15.4136    0.0000   15.1589    1.4452    1.4764   10.2672   6616 % 0.865427 1.000 31
   9   6   5   34.0720   48.0354   49.0977    0.0000  -13.9634    1.3926    1.4337   -9.7393   6623 % 0.881762 1.000 31
   9   7   6   19.9524   11.4346  -11.6875    0.0000    8.5178    1.9321    1.9424    4.3853   6624 % 0.960023 1.000 31
  10  -2  -1   62.0306   76.1768   77.8614    0.0000  -14.1461    1.1220    1.2821  -11.0338   6629 % 0.724751 1.000 31
  10   1   1   46.8220   55.0336  -56.2507    0.0000   -8.2116    1.2601    1.3443   -6.1086   6630 % 0.707142 1.000 31
  11  -5  -3   35.0885   26.4790  -27.0646    0.0000    8.6094    1.2668    1.3145    6.5496   6636 % 0.910882 1.000 31
  11  -2  -1   29.7204   25.0262   25.5796    0.0000    4.6942    1.5175    1.5463    3.0357   6638 % 0.792366 1.000 31
  12  -2  -1   31.5103   26.0693   26.6459    0.0000    5.4410    1.5297    1.5618    3.4839   6647 % 0.860344 1.000 31
  12   2   2   34.3904   29.8506   30.5108    0.0000    4.5398    1.4190    1.4601    3.1093   6649 % 0.865856 1.000 31
  12   3   3   37.1981   41.9428  -42.8704    0.0000   -4.7447    1.3240    1.3753   -3.4501   6650 % 0.898657 1.000 31
  13  -1   0   28.0874   34.0456  -34.7985    0.0000   -5.9582    1.5434    1.5687   -3.7981   6655 % 0.913196 1.000 31
 -13  -3   1   49.3508   64.2674   64.6549    0.0000  -14.9166    1.0324    1.1443  -13.0357   6663 % 0.950965 1.000 32
Refinement program                                                                                                 page=  38
structure :                                                                                                15:21:39 01-09-24 

 -12  -4   1   22.5832   16.5729  -16.6728    0.0000    6.0103    1.4812    1.4983    4.0114   6669 % 0.917086 1.000 32
 -12  -2   1   25.5539   30.7013   30.8864    0.0000   -5.1474    1.5184    1.5397   -3.3431   6671 % 0.860344 1.000 32
  -9   2   1   29.8915   24.1004   24.2457    0.0000    5.7910    1.5640    1.5923    3.6369   6700 % 0.657612 1.000 32
  -8   5   1   37.5939   30.3671  -30.5502    0.0000    7.2268    1.2662    1.3208    5.4715   6708 % 0.725195 1.000 32
  -7   6   1   51.4529   58.5440  -58.8969    0.0000   -7.0911    1.1282    1.2400   -5.7186   6714 % 0.738299 1.000 32
  -5  -9   0   41.4283   52.8460  -53.1646    0.0000  -11.4177    1.1538    1.2259   -9.3136   6723 % 0.896037 1.000 32
  -4 -10   0   20.7629   34.7203   34.9296    0.0000  -13.9574    1.7290    1.7415   -8.0147   6731 % 0.958439 1.000 32
  -4  -8   0   45.6662   51.2796  -51.5888    0.0000   -5.6135    1.1442    1.2319   -4.5566   6732 % 0.784884 1.000 32
  -4   7   1   66.8042   79.0753  -79.5520    0.0000  -12.2711    1.0254    1.2238  -10.0270   6736 % 0.702244 1.000 32
  -4   8   1   43.5224   52.3288  -52.6442    0.0000   -8.8064    1.1936    1.2705   -6.9314   6737 % 0.786902 1.000 32
  -3  -5   0   54.3084   48.6929   48.9865    0.0000    5.6155    1.2217    1.3370    4.2001   6742 % 0.504058 1.000 32
  -3   9   1   48.1934   60.6910  -61.0569    0.0000  -12.4977    1.0966    1.1978  -10.4334   6746 % 0.853169 1.000 32
  -2  -6   0  114.7540  128.0510  128.8230    0.0000  -13.2971    0.9076    1.4631   -9.0885   6750 % 0.567539 1.000 32
  -2  -4   0  255.3710  242.0870 -243.5460    0.0000   13.2845    0.8388    2.6879    4.9423   6751 % 0.392442 1.000 32
  -2  -2   0  201.4360  138.6470  139.4830    0.0000   62.7893    0.8976    2.2053   28.4722   6752 % 0.230558 1.000 32
  -2   8   1   62.2872   54.4885   54.8170    0.0000    7.7987    1.0395    1.2119    6.4353   6754 % 0.748730 1.000 32
  -2  10   1   43.0221   52.3555  -52.6711    0.0000   -9.3334    1.0901    1.1720   -7.9640   6756 % 0.929063 1.000 32
   2   2   0  173.0760  119.2690  119.9880    0.0000   53.8071    0.9363    1.9678   27.3440   6768 % 0.230558 1.000 32
   3   3   0   62.9071   43.2909   43.5518    0.0000   19.6162    1.2670    1.4145   13.8677   6771 % 0.345837 1.000 32
   5   3   0  281.7510  310.3130  312.1840    0.0000  -28.5618    0.8492    2.9427   -9.7060   6777 % 0.444701 1.000 32
   7   5   0   89.4299   71.6875  -72.1197    0.0000   17.7423    0.9348    1.2937   13.7145   6785 % 0.670421 1.000 32
   8   4   0  115.7440  140.7660 -141.6140    0.0000  -25.0216    0.8908    1.4605  -17.1320   6790 % 0.668652 1.000 32
   8   6   0   65.1775   54.7996   55.1300    0.0000   10.3778    0.9911    1.1862    8.7485   6791 % 0.784337 1.000 32
   9   5   0   74.3229   69.6032   70.0228    0.0000    4.7198    0.9950    1.2419    3.8004   6798 % 0.778316 1.000 32
   9   7   0   40.2927   28.8630  -29.0370    0.0000   11.4297    1.1454    1.2142    9.4136   6799 % 0.898601 1.000 32
  10   6   0   39.0474   31.1607   31.3486    0.0000    7.8867    1.1857    1.2484    6.3176   6805 % 0.889402 1.000 32
  11   5   0   54.9845   50.9186  -51.2255    0.0000    4.0660    1.0430    1.1791    3.4484   6811 % 0.895079 1.000 32
 -12   0   7   41.5367   35.2477  -34.6391    0.0000    6.2890    1.9176    1.9621    3.2053   6832 % 0.926708 1.000 33
 -12   2   9   37.8431   27.7202  -27.2416    0.0000   10.1229    1.9620    1.9982    5.0660   6834 % 0.996936 1.000 33
 -11  -4   2   41.8760   67.3053  -66.1431    0.0000  -25.4293    2.0405    2.0831  -12.2076   6836 % 0.859192 1.000 33
 -11  -3   3   32.5945   40.5685  -39.8680    0.0000   -7.9740    2.4345    2.4562   -3.2465   6837 % 0.833807 1.000 33
 -10   3   9   61.5662   42.3450   41.6139    0.0000   19.2212    1.5496    1.6674   11.5278   6846 % 0.906076 1.000 33
  -9  -8  -3   40.1472   30.3275   29.8039    0.0000    9.8197    2.0026    2.0425    4.8077   6848 % 0.980863 1.000 33
  -9  -7  -2   63.6467   89.6119   88.0646    0.0000  -25.9653    1.5272    1.6545  -15.6937   6849 % 0.905632 1.000 33
  -9  -2   3   71.9284   60.0117  -58.9755    0.0000   11.9168    1.5988    1.7532    6.7973   6854 % 0.676626 1.000 33
  -9   0   5   74.1013   67.3654  -66.2022    0.0000    6.7359    1.5647    1.7313    3.8905   6856 % 0.689160 1.000 33
  -9   1   6   56.4686   33.6095   33.0292    0.0000   22.8591    1.7116    1.8023   12.6831   6857 % 0.719881 1.000 33
  -8   6  11   24.5112   13.0962  -12.8701    0.0000   11.4150    2.6988    2.7099    4.2124   6870 % 0.999444 1.000 33
  -7  -8  -4   32.8998   40.7505   40.0468    0.0000   -7.8506    2.3496    2.3725   -3.3090   6872 % 0.909933 1.000 33
  -7  -7  -3   33.5857   21.4916  -21.1205    0.0000   12.0941    2.4237    2.4468    4.9428   6873 % 0.824447 1.000 33
  -7   1   5   71.6156   60.2818  -59.2410    0.0000   11.3338    1.6924    1.8377    6.1675   6880 % 0.571869 1.000 33
  -7   2   6   43.5729   28.3958  -27.9055    0.0000   15.1772    2.1447    2.1885    6.9350   6881 % 0.622198 1.000 33
  -6   7  11   37.0796   20.6148  -20.2589    0.0000   16.4648    1.9296    1.9649    8.3793   6896 % 0.985583 1.000 33
  -5  -9  -6   37.9342   47.3138  -46.4969    0.0000   -9.3797    1.9916    2.0274   -4.6264   6897 % 0.957623 1.000 33
  -5   3   6  171.8300  158.3450 -155.6100    0.0000   13.4850    1.2664    2.1345    6.3176   6903 % 0.558497 1.000 33
  -5   5   8   82.9421   63.7887  -62.6873    0.0000   19.1534    1.4661    1.6844   11.3708   6905 % 0.731561 1.000 33
  -4  -6  -4   69.3354   63.1435  -62.0532    0.0000    6.1919    1.7076    1.8430    3.3596   6911 % 0.656852 1.000 33
  -4  -5  -3   88.3040   79.5531   78.1795    0.0000    8.7509    1.5481    1.7822    4.9102   6912 % 0.562857 1.000 33
  -4  -4  -2  140.9080  119.5410  117.4770    0.0000   21.3677    1.3899    1.9792   10.7959   6913 % 0.474671 1.000 33
  -3   5   7  103.5320  109.9950 -108.0960    0.0000   -6.4633    1.3986    1.7401   -3.7143   6924 % 0.639890 1.000 33
  -3   6   8   30.1480   19.3129   18.9795    0.0000   10.8350    2.6685    2.6855    4.0347   6925 % 0.741265 1.000 33
  -2  -6  -5   82.6311   60.2345  -59.1945    0.0000   22.3966    1.5763    1.7797   12.5842   6931 % 0.633544 1.000 33
Refinement program                                                                                                 page=  39
structure :                                                                                                15:21:39 01-09-24 

  -2  -5  -4   74.2462   55.6552  -54.6942    0.0000   18.5910    1.7354    1.8876    9.8491   6932 % 0.529517 1.000 33
  -2  -3  -2  191.4660  152.5320  149.8980    0.0000   38.9340    1.3203    2.3258   16.7402   6934 % 0.328426 1.000 33
  -2  -2  -1  362.0570  405.6110  398.6070    0.0000  -43.5540    1.2191    3.8203  -11.4006   6935 % 0.237335 1.000 33
  -2   8  10   49.8247   43.3336   42.5854    0.0000    6.4911    1.7341    1.8042    3.5977   6940 % 0.935166 1.000 33
  -1   5   6  217.7050  242.2810 -238.0970    0.0000  -24.5762    1.2172    2.4942   -9.8532   6944 % 0.573722 1.000 33
  -1   7   8   43.8589   51.2367  -50.3520    0.0000   -7.3778    1.9620    2.0104   -3.6698   6946 % 0.787182 1.000 33
   0  -8  -8   65.0999   57.2433  -56.2549    0.0000    7.8566    1.5653    1.6953    4.6344   6948 % 0.860719 1.000 33
   0  -4  -4  161.5620  131.8830 -129.6050    0.0000   29.6799    1.3227    2.0880   14.2144   6950 % 0.430360 1.000 33
   0  -2  -2  329.6620  390.3080  383.5680    0.0000  -60.6456    1.2247    3.5168  -17.2447   6951 % 0.215180 1.000 33
   1   6   6   70.9260   87.2903   85.7831    0.0000  -16.3643    1.6701    1.8144   -9.0190   6957 % 0.649312 1.000 33
   1   7   7   65.6772   49.3670  -48.5146    0.0000   16.3102    1.6391    1.7658    9.2369   6958 % 0.756365 1.000 33
   1   8   8   29.7153   19.0995  -18.7697    0.0000   10.6158    2.5559    2.5731    4.1256   6959 % 0.863552 1.000 33
   2  -6  -7   87.1447   74.2718  -72.9894    0.0000   12.8729    1.4763    1.7143    7.5091   6963 % 0.691002 1.000 33
   2  -4  -5  112.6930  102.8490 -101.0740    0.0000    9.8440    1.4535    1.8392    5.3523   6965 % 0.482999 1.000 33
   2  -3  -4  163.5390  154.2340 -151.5700    0.0000    9.3057    1.2939    2.0853    4.4625   6966 % 0.381991 1.000 33
   2   2   1  422.5850  472.9800  464.8130    0.0000  -50.3950    1.2188    4.3981  -11.4584   6969 % 0.237335 1.000 33
   2   9   9   33.0938   51.5432  -50.6532    0.0000  -18.4494    2.3056    2.3292   -7.9209   6973 % 0.978346 1.000 33
   3   6   5  128.8770  158.7480  156.0070    0.0000  -29.8716    1.3459    1.8634  -16.0307   6976 % 0.652535 1.000 33
   3   7   6   48.9653   62.1249  -61.0522    0.0000  -13.1596    2.0280    2.0862   -6.3078   6977 % 0.754945 1.000 33
   4  -7  -9   40.9707   30.0633   29.5442    0.0000   10.9075    2.0307    2.0716    5.2651   6981 % 0.864196 1.000 33
   4  -6  -8   75.7535   81.3001  -79.8963    0.0000   -5.5465    1.5108    1.6901   -3.2818   6982 % 0.763982 1.000 33
   4  -5  -7   62.0000   39.5297  -38.8472    0.0000   22.4703    1.7782    1.8832   11.9319   6983 % 0.666072 1.000 33
   4  -4  -6   87.9625   66.3242  -65.1790    0.0000   21.6383    1.5137    1.7507   12.3596   6984 % 0.571653 1.000 33
   4  -3  -5  105.7240   89.6516  -88.1036    0.0000   16.0721    1.4661    1.8075    8.8918   6985 % 0.482777 1.000 33
   4  -2  -4  127.3950   99.6228  -97.9026    0.0000   27.7719    1.4274    1.9133   14.5155   6986 % 0.403127 1.000 33
   4   0  -2  221.9070  195.0920  191.7240    0.0000   26.8149    1.2713    2.5574   10.4852   6988 % 0.301397 1.000 33
   4   1  -1  227.6820  262.7830 -258.2460    0.0000  -35.1016    1.2796    2.6118  -13.4398   6989 % 0.299552 1.000 33
   4   2   0  284.7440  341.5990  335.7010    0.0000  -56.8549    1.2271    3.1006  -18.3368   6990 % 0.334326 1.000 33
   4   3   1  214.8740  233.9720  229.9320    0.0000  -19.0981    1.2565    2.4892   -7.6724   6991 % 0.396191 1.000 33
   5   7   5   47.8079   75.6465   74.3404    0.0000  -27.8386    2.0540    2.1090  -13.2002   6999 % 0.783081 1.000 33
   5   8   6   64.6305   70.2033   68.9911    0.0000   -5.5728    1.5612    1.6897   -3.2981   7000 % 0.879867 1.000 33
   6  -7 -10   36.9919   22.3743   21.9880    0.0000   14.6176    1.9964    2.0304    7.1995   7002 % 0.951200 1.000 33
   6  -6  -9   40.2505   33.5395   32.9604    0.0000    6.7109    2.0459    2.0852    3.2184   7003 % 0.857480 1.000 33
   6  -4  -7   66.2571   51.6149  -50.7237    0.0000   14.6422    1.6534    1.7812    8.2203   7005 % 0.682427 1.000 33
   6  -3  -6   79.4670   72.2503  -71.0027    0.0000    7.2167    1.5881    1.7758    4.0639   7006 % 0.604691 1.000 33
   6  -2  -5   97.2656   74.6324  -73.3438    0.0000   22.6332    1.4610    1.7551   12.8956   7007 % 0.537351 1.000 33
   6  -1  -4  118.3550  104.9050 -103.0930    0.0000   13.4503    1.4486    1.8706    7.1902   7008 % 0.484761 1.000 33
   6   0  -3  122.1980   99.2270   97.5137    0.0000   22.9708    1.4075    1.8640   12.3235   7009 % 0.452096 1.000 33
   6   1  -2  178.4430  203.7790 -200.2610    0.0000  -25.3363    1.3228    2.2213  -11.4062   7010 % 0.443779 1.000 33
   6   2  -1  118.7460  104.7520 -102.9430    0.0000   13.9943    1.4582    1.8805    7.4418   7011 % 0.461129 1.000 33
   7   6   3   86.4031   73.3880   72.1208    0.0000   13.0151    1.4508    1.6886    7.7078   7018 % 0.755284 1.000 33
   8  -4  -8   55.1135   67.6587   66.4905    0.0000  -12.5452    1.7355    1.8209   -6.8895   7023 % 0.806254 1.000 33
   8  -1  -5  112.1140   86.6199  -85.1242    0.0000   25.4939    1.3986    1.7925   14.2227   7026 % 0.632697 1.000 33
   8   0  -4   62.4460   44.9021   44.1268    0.0000   17.5439    1.8080    1.9128    9.1720   7027 % 0.602795 1.000 33
   8   1  -3  128.5350  104.3790 -102.5770    0.0000   24.1561    1.3230    1.8446   13.0958   7028 % 0.591243 1.000 33
   8   2  -2   51.2718   36.4760  -35.8462    0.0000   14.7958    2.1249    2.1859    6.7687   7029 % 0.599104 1.000 33
   9   6   2   52.6640   45.9891   45.1950    0.0000    6.6749    1.7697    1.8464    3.6151   7037 % 0.843155 1.000 33
   9   7   3   49.4823   66.9701  -65.8138    0.0000  -17.4878    1.7319    1.8012   -9.7088   7038 % 0.914344 1.000 33
   9   8   4   37.4780   27.0339  -26.5671    0.0000   10.4441    1.9331    1.9691    5.3039   7039 % 0.992113 1.000 33
  10  -4  -9   37.4673   23.0682   22.6698    0.0000   14.3992    2.0044    2.0391    7.0614   7040 % 0.937979 1.000 33
  10  -2  -7   36.4445   17.9410   17.6312    0.0000   18.5035    2.2116    2.2414    8.2553   7042 % 0.823090 1.000 33
  10  -1  -6   43.5810   26.7202  -26.2588    0.0000   16.8607    2.0995    2.1443    7.8631   7043 % 0.781690 1.000 33
Refinement program                                                                                                 page=  40
structure :                                                                                                15:21:39 01-09-24 

  10   0  -5   53.0528   43.9170   43.1587    0.0000    9.1358    1.8453    1.9201    4.7580   7044 % 0.753493 1.000 33
  10   1  -4   77.5519   96.3732  -94.7092    0.0000  -18.8213    1.5570    1.7395  -10.8202   7045 % 0.740011 1.000 33
  10   2  -3   49.5883   37.2116   36.5690    0.0000   12.3768    1.8754    1.9399    6.3801   7046 % 0.742046 1.000 33
  10   3  -2   55.2549   61.4272  -60.3666    0.0000   -6.1723    1.7989    1.8819   -3.2799   7047 % 0.759473 1.000 33
  11   5   0   87.7758   71.1527  -69.9241    0.0000   16.6232    1.3939    1.6472   10.0916   7055 % 0.895079 1.000 33
  11   6   1   26.1247   38.2243   37.5643    0.0000  -12.0996    2.8326    2.8446   -4.2536   7056 % 0.946988 1.000 33
  12   0  -6   51.6130   35.2434   34.6349    0.0000   16.3695    1.7283    1.8037    9.0757   7059 % 0.904192 1.000 33
  12   1  -5   44.5376   34.8755  -34.2733    0.0000    9.6621    1.8468    1.8997    5.0861   7060 % 0.889430 1.000 33
  13   4  -2   28.1638   44.9010   44.1257    0.0000  -16.7372    2.6062    2.6214   -6.3849   7070 % 0.986245 1.000 33
 -13  -2   4   17.9388   37.8008   33.7294    0.0000  -19.8620    5.3655    5.3685   -3.6997   7072*% 0.953875 1.000 34
 -13  -1   4   32.8360   15.8632  -14.1546    0.0000   16.9728    3.1063    3.1237    5.4336   7073 % 0.940566 1.000 34
 -13   0   4   35.7477   74.5211  -66.4947    0.0000  -38.7734    2.9554    2.9770  -13.0244   7074 % 0.936087 1.000 34
 -12   4   4   44.1203   29.1666  -26.0252    0.0000   14.9537    2.6337    2.6704    5.5998   7082 % 0.942663 1.000 34
 -10  -1   3   52.2647   38.8947   34.7055    0.0000   13.3700    2.5553    2.6082    5.1262   7096 % 0.724858 1.000 34
 -10   0   3   70.0100   52.2264   46.6013    0.0000   17.7836    2.0590    2.1748    8.1772   7097 % 0.719037 1.000 34
 -10   1   3   47.0638   65.4148  -58.3692    0.0000  -18.3510    2.9322    2.9697   -6.1794   7098 % 0.724858 1.000 34
 -10   2   3   80.8140   39.9124   35.6136    0.0000   40.9016    1.9916    2.1493   19.0300   7099 % 0.742046 1.000 34
 -10   3   3   44.3328   63.3869   56.5597    0.0000  -19.0541    2.8895    2.9233   -6.5180   7100 % 0.769841 1.000 34
  -9   5   3   50.4916   36.1994   32.3005    0.0000   14.2921    2.6282    2.6762    5.3404   7111 % 0.796440 1.000 34
  -9   6   3   81.1782   91.5194  -81.6622    0.0000  -10.3412    1.9494    2.1117   -4.8971   7112 % 0.852506 1.000 34
  -9   8   3   35.3879   24.3635   21.7394    0.0000   11.0244    3.2384    3.2577    3.3841   7114 % 0.980863 1.000 34
  -8   8   3   56.1907   33.8290  -30.1854    0.0000   22.3618    2.2957    2.3635    9.4612   7116 % 0.937577 1.000 34
  -7  -9   2   39.8485   30.8062  -27.4882    0.0000    9.0423    2.7743    2.8027    3.2262   7117 % 0.965816 1.000 34
  -7  -8   2   35.4725   22.6488   20.2094    0.0000   12.8237    3.2772    3.2963    3.8903   7118 % 0.888777 1.000 34
  -7  -7   2   41.7145   51.5053   45.9579    0.0000   -9.7908    3.1500    3.1775   -3.0813   7119 % 0.814774 1.000 34
  -7  -4   2   61.2381   39.8598  -35.5666    0.0000   21.3783    2.4486    2.5241    8.4698   7122 % 0.621698 1.000 34
  -7  -2   2   82.3371   71.8338  -64.0969    0.0000   10.5033    2.0689    2.2268    4.7169   7124 % 0.534467 1.000 34
  -7  -1   2  118.4690  137.0330 -122.2740    0.0000  -18.5634    1.8549    2.2010   -8.4343   7125 % 0.510335 1.000 34
  -7   0   2  132.4280  100.2950  -89.4922    0.0000   32.1335    1.7557    2.1991   14.6120   7126 % 0.502033 1.000 34
  -7   1   2  123.4300  164.5630  146.8390    0.0000  -41.1333    1.8330    2.2099  -18.6136   7127 % 0.510335 1.000 34
  -6  -9   2   47.5931   69.2878  -61.8251    0.0000  -21.6947    2.5214    2.5659   -8.4550   7132 % 0.932362 1.000 34
  -6   4   2  183.9450  160.8350 -143.5120    0.0000   23.1101    1.6540    2.4737    9.3422   7138 % 0.568337 1.000 34
  -6   5   2  171.3480  129.8770  115.8880    0.0000   41.4713    1.6574    2.3839   17.3962   7139 % 0.631385 1.000 34
  -6   6   2   78.1236   96.4199   86.0349    0.0000  -18.2963    2.2612    2.3923   -7.6479   7140 % 0.700783 1.000 34
  -6   7   2   87.9710  110.3630  -98.4762    0.0000  -22.3920    2.0291    2.2116  -10.1249   7141 % 0.774826 1.000 34
  -5   8   2   78.3250   63.6962  -56.8357    0.0000   14.6288    2.1162    2.2565    6.4830   7145 % 0.820177 1.000 34
  -5   9   2   51.9124   35.2037  -31.4120    0.0000   16.7087    2.5206    2.5735    6.4926   7146 % 0.903087 1.000 34
  -3   3   1  300.0280  347.5490  310.1150    0.0000  -47.5207    1.5402    3.3725  -14.0906   7168 % 0.350391 1.000 34
  -3   4   1  119.6170   96.5992  -86.1948    0.0000   23.0177    2.0206    2.3481    9.8026   7169 % 0.426152 1.000 34
  -2   7   1  123.7790  141.3750  126.1480    0.0000  -17.5961    1.9135    2.2789   -7.7212   7176 % 0.659189 1.000 34
  -2   8   1   93.6082   82.7067   73.7987    0.0000   10.9015    1.9822    2.1921    4.9731   7177 % 0.748730 1.000 34
  -2   9   1   47.1519   32.7002  -29.1781    0.0000   14.4517    2.8143    2.8535    5.0645   7178 % 0.838733 1.000 34
   0 -10   0   89.9311   78.2164  -69.7920    0.0000   11.7147    1.8548    2.0613    5.6832   7183 % 0.916760 1.000 34
   0  -8   0  115.8200  101.1140   90.2232    0.0000   14.7063    1.8870    2.2141    6.6422   7184 % 0.733408 1.000 34
   0  -6   0  145.5600  119.2730 -106.4260    0.0000   26.2872    1.8951    2.3896   11.0007   7185 % 0.550056 1.000 34
   1   5   0  123.0270  111.7540  -99.7176    0.0000   11.2726    1.9020    2.2652    4.9764   7190 % 0.463678 1.000 34
   1   7   0   98.9075   89.8053  -80.1327    0.0000    9.1022    2.0327    2.2606    4.0265   7191 % 0.645527 1.000 34
   2   8   0   81.2681   54.1867  -48.3505    0.0000   27.0814    2.0574    2.2121   12.2425   7193 % 0.746610 1.000 34
   4  -7  -1   84.6877   97.1576  -86.6931    0.0000  -12.4699    2.0387    2.2076   -5.6487   7207 % 0.702244 1.000 34
   4  -6  -1   90.6284  102.3030   91.2847    0.0000  -11.6751    2.0446    2.2365   -5.2203   7208 % 0.619587 1.000 34
   4   1  -1  265.0560  253.3160 -226.0320    0.0000   11.7402    1.5717    3.0815    3.8099   7215 % 0.299552 1.000 34
   4   3  -1  213.0930  228.5630  203.9450    0.0000  -15.4702    1.6716    2.7083   -5.7121   7217 % 0.396191 1.000 34
Refinement program                                                                                                 page=  41
structure :                                                                                                15:21:39 01-09-24 

   5   7  -1   42.8241   28.8823  -25.7715    0.0000   13.9417    3.1069    3.1363    4.4453   7229 % 0.732878 1.000 34
   8  -7  -2   56.0419   47.2726   42.1811    0.0000    8.7693    2.3696    2.4350    3.6013   7249 % 0.858562 1.000 34
   8  -6  -2   42.4276   31.2263  -27.8630    0.0000   11.2013    2.9368    2.9673    3.7750   7250 % 0.792382 1.000 34
   8  -4  -2   66.5154   50.3389  -44.9170    0.0000   16.1766    2.2604    2.3562    6.8655   7252 % 0.678071 1.000 34
   8  -3  -2  105.2790   75.1379   67.0450    0.0000   30.1413    1.8570    2.1346   14.1201   7253 % 0.633205 1.000 34
   8  -2  -2   93.6488   65.4370  -58.3890    0.0000   28.2118    1.9942    2.2031   12.8055   7254 % 0.599104 1.000 34
   8  -1  -2   99.0878  121.6350 -108.5340    0.0000  -22.5469    2.0366    2.2648   -9.9552   7255 % 0.577679 1.000 34
   8   2  -2   93.9947   60.4574  -53.9458    0.0000   33.5373    1.9985    2.2085   15.1854   7258 % 0.599104 1.000 34
   8   4  -2  105.8990   77.4325  -69.0926    0.0000   28.4660    1.8626    2.1426   13.2856   7260 % 0.678071 1.000 34
   9   8  -2   31.2842   52.9075   47.2090    0.0000  -21.6233    3.3116    3.3263   -6.5007   7273 % 0.972747 1.000 34
  12  -5  -3   41.2965   51.4743  -45.9302    0.0000  -10.1778    2.6286    2.6608   -3.8251   7286 % 0.970595 1.000 34
  12  -2  -3   46.1866   61.8813  -55.2163    0.0000  -15.6948    2.6003    2.6410   -5.9427   7289 % 0.874964 1.000 34
  12   1  -3   52.3775   65.9098   58.8109    0.0000  -13.5323    2.4209    2.4769   -5.4634   7292 % 0.860435 1.000 34
  12   2  -3   39.0730   51.0960  -45.5926    0.0000  -12.0230    2.9662    2.9919   -4.0186   7293 % 0.874964 1.000 34
  12   4  -3   36.2864   47.2990   42.2046    0.0000  -11.0127    3.0645    3.0859   -3.5687   7295 % 0.930814 1.000 34
  13   4  -3   29.0500   40.8620  -36.4609    0.0000  -11.8120    3.6661    3.6776   -3.2119   7305 % 0.994250 1.000 34
 -13   1  -4   29.1187   21.9936   21.1317    0.0000    7.1251    1.7995    1.8229    3.9086   7310 % 0.940566 1.000 35
 -12  -3  -5   35.5781   29.4807   28.3254    0.0000    6.0974    1.7511    1.7869    3.4124   7314 % 0.926456 1.000 35
 -12   3  -3   41.4500   48.2048   46.3157    0.0000   -6.7548    1.4717    1.5289   -4.4180   7319 % 0.898657 1.000 35
 -12   5  -2   24.5784   34.9514  -33.5817    0.0000  -10.3729    2.1909    2.2047   -4.7049   7320 % 0.962393 1.000 35
 -11  -1  -4   49.0958   56.0518   53.8552    0.0000   -6.9559    1.4461    1.5272   -4.5546   7324 % 0.806348 1.000 35
 -10   6  -1   34.1541   40.3795  -38.7970    0.0000   -6.2254    1.6997    1.7336   -3.5910   7338 % 0.891183 1.000 35
  -9  -6  -5   40.9329   57.1174   54.8791    0.0000  -16.1845    1.5159    1.5702  -10.3074   7341 % 0.881762 1.000 35
  -9  -3  -4   48.4355   35.9361  -34.5278    0.0000   12.4995    1.4752    1.5526    8.0505   7343 % 0.722525 1.000 35
  -9   0  -3  105.9350  119.6080  114.9200    0.0000  -13.6723    1.1800    1.5857   -8.6221   7345 % 0.651310 1.000 35
  -8  -1  -3  141.0090  130.0380 -124.9420    0.0000   10.9704    1.1375    1.8117    6.0553   7354 % 0.591243 1.000 35
  -8   2  -2   52.9858   61.3930  -58.9871    0.0000   -8.4072    1.5702    1.6572   -5.0731   7355 % 0.599104 1.000 35
  -7   1  -2  149.2100  136.2240  130.8860    0.0000   12.9862    1.1470    1.8820    6.9001   7365 % 0.510335 1.000 35
  -7   4  -1   77.5829   71.3828   68.5854    0.0000    6.2001    1.2967    1.5111    4.1032   7366 % 0.614000 1.000 35
  -6  -6  -4   35.0557   28.5559   27.4368    0.0000    6.4998    1.8699    1.9025    3.4165   7372 % 0.727427 1.000 35
  -5   2  -1  229.2590  205.4020  197.3530    0.0000   23.8574    1.0999    2.5428    9.3825   7384 % 0.398632 1.000 35
  -5   7   1   53.4294   38.5123   37.0031    0.0000   14.9171    1.4346    1.5309    9.7442   7386 % 0.732878 1.000 35
  -4  -5  -3   94.9247  109.2250  104.9440    0.0000  -14.2998    1.2647    1.5813   -9.0431   7391 % 0.562857 1.000 35
  -4   4   0  238.2220  208.6860 -200.5080    0.0000   29.5354    1.0853    2.6178   11.2825   7394 % 0.461116 1.000 35
  -4   6   1  123.5160  131.1070  125.9690    0.0000   -7.5912    1.1452    1.6844   -4.5069   7395 % 0.619587 1.000 35
  -4   9   2   26.1687   19.8698  -19.0912    0.0000    6.2989    1.9948    2.0118    3.1309   7398 % 0.878410 1.000 35
  -3  -9  -4   18.5122    8.9109   -8.5617    0.0000    9.6013    2.6712    2.6776    3.5857   7400 % 0.880604 1.000 35
  -3   3   0   77.9808   56.1970  -53.9947    0.0000   21.7838    1.5036    1.6938   12.8612   7404 % 0.345837 1.000 35
  -3   8   2   28.9672   39.1714   37.6363    0.0000  -10.2042    2.0057    2.0265   -5.0353   7406 % 0.771060 1.000 35
  -3  10   3   29.4432   40.0974  -38.5260    0.0000  -10.6542    1.8357    1.8592   -5.7305   7407 % 0.955485 1.000 35
  -2  -7  -3   84.4997   76.4349   73.4396    0.0000    8.0648    1.2639    1.5204    5.3045   7410 % 0.678158 1.000 35
  -2   2   0  180.3940  141.2270  135.6920    0.0000   39.1673    1.2087    2.1715   18.0372   7413 % 0.230558 1.000 35
  -2   9   3   88.6882   98.4353   94.5777    0.0000   -9.7470    1.1681    1.4667   -6.6457   7416 % 0.853723 1.000 35
  -1  -5  -2  232.5720  264.9810 -254.5970    0.0000  -32.4092    1.1022    2.5737  -12.5925   7420 % 0.477160 1.000 35
  -1   6   2   86.4286  108.9770 -104.7060    0.0000  -22.5485    1.2588    1.5270  -14.7667   7423 % 0.565801 1.000 35
   0  -6  -2   86.6712   69.5263   66.8016    0.0000   17.1450    1.2819    1.5474   11.0801   7427 % 0.561468 1.000 35
   1  -4  -1  125.6450  105.6170 -101.4780    0.0000   20.0275    1.2456    1.7692   11.3200   7433 % 0.377528 1.000 35
   2  -9  -2   48.4634   60.2536  -57.8924    0.0000  -11.7902    1.4568    1.5353   -7.6796   7439 % 0.844385 1.000 35
   2  -5  -1  130.2080  124.3140 -119.4420    0.0000    5.8938    1.1720    1.7518    3.3644   7441 % 0.482517 1.000 35
   2  -2   0  162.8070  130.4530  125.3410    0.0000   32.3542    1.2414    2.0473   15.8031   7442 % 0.230558 1.000 35
   3  10   5   32.6374   24.4463   23.4883    0.0000    8.1911    1.7066    1.7376    4.7142   7459 % 0.981677 1.000 35
   4  -8  -1   50.6715   45.2725  -43.4983    0.0000    5.3990    1.5196    1.6018    3.3705   7461 % 0.786902 1.000 35
Refinement program                                                                                                 page=  42
structure :                                                                                                15:21:39 01-09-24 

   4   4   3   38.4305   26.6820  -25.6364    0.0000   11.7484    2.0140    2.0504    5.7299   7466 % 0.491088 1.000 35
   6  -1   2  278.9710  304.7080 -292.7670    0.0000  -25.7368    1.0917    2.9957   -8.5912   7485 % 0.443779 1.000 35
   6   7   5   27.9374   20.9313   20.1110    0.0000    7.0061    2.0528    2.0717    3.3818   7489 % 0.816669 1.000 35
   7  -5   1   55.7467   66.8169  -64.1985    0.0000  -11.0702    1.4763    1.5781   -7.0150   7492 % 0.672782 1.000 35
   7  -2   2  111.5850   97.4136   93.5961    0.0000   14.1714    1.1964    1.6360    8.6622   7493 % 0.534467 1.000 35
   7   6   5   41.2771   30.7890  -29.5824    0.0000   10.4882    1.6038    1.6561    6.3332   7497 % 0.788157 1.000 35
   8  -6   1   52.3908   60.4276   58.0596    0.0000   -8.0368    1.4945    1.5837   -5.0747   7500 % 0.786356 1.000 35
   8   5   5   72.4714   81.1246   77.9454    0.0000   -8.6532    1.2460    1.4414   -6.0032   7505 % 0.775895 1.000 35
   9  -7   1   33.8275   40.2331  -38.6564    0.0000   -6.4056    1.6909    1.7244   -3.7146   7509 % 0.900364 1.000 35
   9  -4   2   73.3826   88.5342  -85.0646    0.0000  -15.1516    1.2707    1.4674  -10.3255   7511 % 0.736764 1.000 35
   9  -1   3   52.0749   40.5759  -38.9857    0.0000   11.4991    1.5151    1.6021    7.1774   7513 % 0.657730 1.000 35
  10   0   4   33.7179   24.8805  -23.9055    0.0000    8.8374    1.9011    1.9307    4.5772   7523 % 0.734311 1.000 35
  10   3   5   37.4233   26.9683   25.9115    0.0000   10.4549    1.6754    1.7167    6.0901   7525 % 0.802117 1.000 35
  11  -4   3   26.8645   34.5384  -33.1849    0.0000   -7.6739    2.0473    2.0649   -3.7164   7529 % 0.868370 1.000 35
  11   2   5   34.1760   39.8898  -38.3266    0.0000   -5.7138    1.7907    1.8231   -3.1342   7533 % 0.839017 1.000 35
  11   4   6   46.7889   60.5095   58.1382    0.0000  -13.7206    1.4277    1.5024   -9.1324   7534 % 0.916344 1.000 35
  12  -5   3   31.9453   26.5708  -25.5296    0.0000    5.3744    1.7248    1.7542    3.0638   7536 % 0.970595 1.000 35
  12   1   5   59.8657   47.4057  -45.5479    0.0000   12.4600    1.2845    1.4172    8.7920   7542 % 0.889430 1.000 35
  13   0   5   34.0852   45.7548   43.9617    0.0000  -11.6696    1.6400    1.6751   -6.9667   7547 % 0.951210 1.000 35
  13   2   6   24.8032   13.0912   12.5782    0.0000   11.7120    2.0098    2.0251    5.7835   7548 % 0.986560 1.000 35
  -7  -4 -13   32.6481   12.8678  -12.9632    0.0000   19.7803    2.8700    2.8885    6.8479   7550 % 0.953803 1.000 36
  -7   0 -13   26.2412   38.3288  -38.6130    0.0000  -12.0877    3.9823    3.9909   -3.0288   7554 % 0.880493 1.000 36
  -6  -4 -11   31.7285   44.2651   44.5933    0.0000  -12.5366    3.1612    3.1771   -3.9460   7563 % 0.833082 1.000 36
  -5  -8  -9   30.8399   46.8636   47.2110    0.0000  -16.0237    3.0642    3.0797   -5.2030   7581 % 0.957531 1.000 36
  -5  -6  -9   36.1082   19.3047  -19.4478    0.0000   16.8035    2.9135    2.9358    5.7237   7583 % 0.825554 1.000 36
  -4  -8  -7   40.4364   57.9776   58.4074    0.0000  -17.5412    2.8217    2.8505   -6.1536   7600 % 0.878309 1.000 36
  -4  -7  -7   64.9454   54.1221  -54.5233    0.0000   10.8233    2.1241    2.2212    4.8728   7601 % 0.803343 1.000 36
  -3 -10  -5   37.1174   49.7142   50.0827    0.0000  -12.5968    2.5837    2.6102   -4.8260   7617 % 0.981677 1.000 36
  -3  -9  -5   46.9106   32.6021   32.8438    0.0000   14.3084    2.3491    2.3955    5.9730   7618 % 0.896662 1.000 36
  -3   1  -6  119.7940  129.7610 -130.7230    0.0000   -9.9677    1.8156    2.1752   -4.5824   7626 % 0.408077 1.000 36
  -3   2  -6  108.7190  121.5440  122.4450    0.0000  -12.8249    1.8865    2.1774   -5.8901   7627 % 0.437882 1.000 36
  -3   3  -6  102.3280  123.8060  124.7240    0.0000  -21.4779    1.8792    2.1398  -10.0374   7628 % 0.483490 1.000 36
  -3   4  -6   86.5298   64.7750  -65.2552    0.0000   21.7548    1.9982    2.1775    9.9909   7629 % 0.540920 1.000 36
  -3   7  -6   72.0285   42.5382   42.8536    0.0000   29.4902    2.0492    2.1721   13.5769   7632 % 0.754945 1.000 36
  -2  -9  -3   36.3428   62.4548  -62.9178    0.0000  -26.1120    3.0598    3.0813   -8.4745   7638 % 0.853723 1.000 36
  -2  -8  -3   58.8133   48.5489   48.9088    0.0000   10.2643    2.2503    2.3259    4.4130   7639 % 0.765484 1.000 36
  -2   0  -4  188.4130  248.9660  250.8110    0.0000  -60.5530    1.6289    2.4906  -24.3125   7646 % 0.265097 1.000 36
  -2   1  -4  159.8870  186.7270  188.1110    0.0000  -26.8396    1.7297    2.3554  -11.3947   7647 % 0.280501 1.000 36
  -2   2  -4  228.3990  217.4070  219.0190    0.0000   10.9920    1.5169    2.7418    4.0090   7648 % 0.322327 1.000 36
  -2   3  -4  206.3630  167.8600  169.1040    0.0000   38.5025    1.5589    2.5863   14.8873   7649 % 0.381991 1.000 36
  -2   4  -4  154.9050  135.6280  136.6340    0.0000   19.2770    1.7072    2.3052    8.3623   7650 % 0.452491 1.000 36
  -2   5  -4  104.5280   93.1687   93.8593    0.0000   11.3588    1.9421    2.2055    5.1502   7651 % 0.529517 1.000 36
  -2   6  -4  107.9590   83.8868   84.5087    0.0000   24.0724    1.8405    2.1338   11.2816   7652 % 0.610605 1.000 36
  -2   7  -4   77.7232  128.3280  129.2790    0.0000  -50.6045    2.1403    2.2770  -22.2238   7653 % 0.694332 1.000 36
  -1   1  -2  434.5410  448.5200  451.8450    0.0000  -13.9786    1.4274    4.5738   -3.0562   7666 % 0.161163 1.000 36
  -1   2  -2  287.0360  276.2810  278.3290    0.0000   10.7558    1.5111    3.2438    3.3157   7667 % 0.226246 1.000 36
  -1   3  -2  305.1850  199.5440 -201.0240    0.0000  105.6400    1.4495    3.3786   31.2678   7668 % 0.305302 1.000 36
  -1   4  -2  218.8020  175.3740 -176.6740    0.0000   43.4285    1.5461    2.6792   16.2096   7669 % 0.389924 1.000 36
  -1   5  -2  190.2810  111.8480  112.6770    0.0000   78.4327    1.5811    2.4740   31.7032   7670 % 0.477160 1.000 36
  -1   6  -2  129.8960  142.5200  143.5770    0.0000  -12.6241    1.7672    2.1932   -5.7559   7671 % 0.565801 1.000 36
  -1   7  -2  122.6830  141.9960 -143.0490    0.0000  -19.3136    1.7264    2.1179   -9.1191   7672 % 0.655278 1.000 36
   0   4   0  323.0760  304.3710  306.6280    0.0000   18.7043    1.4436    3.5386    5.2858   7677 % 0.366704 1.000 36
Refinement program                                                                                                 page=  43
structure :                                                                                                15:21:39 01-09-24 

   0   6   0  159.9720  173.9570 -175.2460    0.0000  -13.9847    1.6353    2.2876   -6.1132   7678 % 0.550056 1.000 36
   0   8   0   90.3416  120.5160  121.4090    0.0000  -30.1740    2.0046    2.1988  -13.7230   7679 % 0.733408 1.000 36
   1  -8   3   41.4656   60.3017  -60.7488    0.0000  -18.8361    2.7553    2.7863   -6.7602   7683 % 0.755852 1.000 36
   1   0   2  283.2410  258.5420 -260.4590    0.0000   24.6992    1.5167    3.2129    7.6874   7689 % 0.132549 1.000 36
   1   1   2  437.1240  406.3620 -409.3740    0.0000   30.7617    1.4043    4.5913    6.7000   7690 % 0.161163 1.000 36
   1   2   2  295.8710  270.7790  272.7860    0.0000   25.0921    1.4763    3.3066    7.5885   7691 % 0.226246 1.000 36
   1   3   2  285.4360  239.0080  240.7800    0.0000   46.4278    1.4776    3.2141   14.4449   7692 % 0.305302 1.000 36
   1   4   2  223.8470  195.4920 -196.9410    0.0000   28.3549    1.5249    2.7085   10.4687   7693 % 0.389924 1.000 36
   1   5   2  141.8150  119.1470 -120.0300    0.0000   22.6677    1.7837    2.2787    9.9475   7694 % 0.477160 1.000 36
   1   6   2  123.2280  137.6480  138.6680    0.0000  -14.4203    1.7313    2.1251   -6.7857   7695 % 0.565801 1.000 36
   1   7   2   90.7618   61.8716   62.3303    0.0000   28.8901    2.0537    2.2453   12.8667   7696 % 0.655278 1.000 36
   1   8   2   60.6102   79.1322  -79.7188    0.0000  -18.5219    2.4097    2.4847   -7.4543   7697 % 0.745289 1.000 36
   1   9   2  100.1470   93.6547  -94.3489    0.0000    6.4927    1.7279    1.9972    3.2509   7698 % 0.835663 1.000 36
   2  -9   5   43.9056   59.6456  -60.0878    0.0000  -15.7400    2.4530    2.4920   -6.3163   7701 % 0.882938 1.000 36
   2  -8   5   50.9627   42.1592   42.4717    0.0000    8.8035    2.2919    2.3479    3.7496   7702 % 0.797937 1.000 36
   2  -1   4  171.1340  195.5790  197.0280    0.0000  -24.4448    1.6882    2.4039  -10.1690   7708 % 0.280501 1.000 36
   2   0   4  181.5780  241.0060  242.7930    0.0000  -59.4281    1.6698    2.4668  -24.0908   7709 % 0.265097 1.000 36
   2   1   4  161.8090  173.0230 -174.3060    0.0000  -11.2146    1.7162    2.3587   -4.7545   7710 % 0.280501 1.000 36
   2   2   4  211.8550  202.1210  203.6200    0.0000    9.7337    1.5407    2.6195    3.7158   7711 % 0.322327 1.000 36
   2   3   4  213.2740  170.4820 -171.7450    0.0000   42.7923    1.5056    2.6106   16.3916   7712 % 0.381991 1.000 36
   2   4   4  168.6920  184.0300  185.3940    0.0000  -15.3376    1.6050    2.3285   -6.5870   7713 % 0.452491 1.000 36
   2   5   4  117.2400  108.2220 -109.0240    0.0000    9.0179    1.8505    2.1906    4.1166   7714 % 0.529517 1.000 36
   2   6   4  122.7250  101.4640  102.2160    0.0000   21.2610    1.7368    2.1266    9.9974   7715 % 0.610605 1.000 36
   2   7   4  126.4420  117.1110 -117.9790    0.0000    9.3310    1.6201    2.0551    4.5404   7716 % 0.694332 1.000 36
   2   8   4   55.7216   31.5076   31.7412    0.0000   24.2140    2.4497    2.5123    9.6384   7717 % 0.779848 1.000 36
   3  -7   7   65.4927   75.0460  -75.6023    0.0000   -9.5532    2.0292    2.1323   -4.4802   7723 % 0.781771 1.000 36
   3   0   6  131.4960  180.4770 -181.8150    0.0000  -48.9811    1.7096    2.1568  -22.7103   7730 % 0.397646 1.000 36
   3   1   6  115.1540  141.8800  142.9320    0.0000  -26.7264    1.8367    2.1678  -12.3288   7731 % 0.408077 1.000 36
   3   2   6   97.3925   83.1342   83.7505    0.0000   14.2583    2.0120    2.2353    6.3787   7732 % 0.437882 1.000 36
   3   3   6  106.6690   85.1446  -85.7758    0.0000   21.5241    1.9298    2.2050    9.7615   7733 % 0.483490 1.000 36
   3   4   6   72.6911   57.9137  -58.3430    0.0000   14.7774    2.3455    2.4556    6.0178   7734 % 0.540920 1.000 36
   3   5   6   82.8330   74.7429  -75.2970    0.0000    8.0901    1.9388    2.1084    3.8371   7735 % 0.606823 1.000 36
   3   6   6   71.9799   53.7448   54.1432    0.0000   18.2351    2.1152    2.2343    8.1615   7736 % 0.678737 1.000 36
   3   7   6   56.6851   39.9912  -40.2877    0.0000   16.6938    2.4133    2.4790    6.7341   7737 % 0.754945 1.000 36
   4  -8   9   28.7854   41.5752  -41.8834    0.0000  -12.7898    3.4236    3.4357   -3.7226   7742 % 0.934292 1.000 36
   4  -7   9   42.7025   34.2316   34.4853    0.0000    8.4709    2.3570    2.3954    3.5364   7743 % 0.864196 1.000 36
   4   2   8  117.2980  123.5350 -124.4510    0.0000   -6.2375    1.6854    2.0534   -3.0376   7752 % 0.561003 1.000 36
   5  -6  11   26.6045   49.2351  -49.6001    0.0000  -22.6306    3.7212    3.7307   -6.0661   7761 % 0.899101 1.000 36
   5  -5  11   37.2747   46.6262  -46.9718    0.0000   -9.3515    2.7525    2.7777   -3.3667   7762 % 0.846129 1.000 36
 -14   1   1   28.0161   18.2137  -17.8009    0.0000    9.8023    1.4831    1.5093    6.4946   7807 % 0.984371 1.000 37
 -13  -2   2   21.2697   30.3139  -29.6268    0.0000   -9.0442    1.9041    1.9160   -4.7204   7809 % 0.933715 1.000 37
 -13   3   0   31.2666   36.1511   35.3318    0.0000   -4.8845    1.3641    1.3995   -3.4903   7813 % 0.949296 1.000 37
 -12  -2   2   41.1206   31.7852   31.0649    0.0000    9.3353    1.2512    1.3170    7.0881   7815 % 0.865856 1.000 37
 -12   0   1   46.7483   42.0309  -41.0784    0.0000    4.7173    1.2161    1.3028    3.6208   7816 % 0.840580 1.000 37
 -11  -4   3   23.4734   17.4751  -17.0791    0.0000    5.9983    1.7403    1.7560    3.4158   7822 % 0.868370 1.000 37
 -11  -2   2   62.5907   78.1019   76.3318    0.0000  -15.5111    1.0585    1.2297  -12.6140   7823 % 0.798346 1.000 37
 -10   2   0   69.1477   73.3737   71.7108    0.0000   -4.2260    1.0767    1.2796   -3.3026   7835 % 0.722560 1.000 37
  -9   4  -1   40.8461   50.7405  -49.5906    0.0000   -9.8945    1.3967    1.4552   -6.7993   7844 % 0.730279 1.000 37
  -8  -5   3   75.8538   67.6232  -66.0907    0.0000    8.2306    1.0731    1.3141    6.2631   7849 % 0.742480 1.000 37
  -8  -3   2   68.9703   77.2069  -75.4571    0.0000   -8.2366    1.1128    1.3092   -6.2913   7850 % 0.633205 1.000 37
  -8   4  -1  160.6240  142.4570 -139.2280    0.0000   18.1674    0.8999    1.8412    9.8673   7852 % 0.671019 1.000 37
  -7  -3   2   70.0257   62.7009   61.2799    0.0000    7.3248    1.1410    1.3388    5.4714   7858 % 0.572431 1.000 37
Refinement program                                                                                                 page=  44
structure :                                                                                                15:21:39 01-09-24 

  -7  -1   1  205.1460  217.7930 -212.8580    0.0000  -12.6474    0.8989    2.2397   -5.6468   7859 % 0.500927 1.000 37
  -6  -7   4   55.9258   60.2404  -58.8751    0.0000   -4.3145    1.1497    1.2785   -3.3746   7867 % 0.799005 1.000 37
  -6   8  -3   23.0043   16.4648  -16.0917    0.0000    6.5395    1.9322    1.9459    3.3607   7873 % 0.861556 1.000 37
  -5   3  -1   68.8099   44.9466  -43.9280    0.0000   23.8632    1.2564    1.4325   16.6590   7880 % 0.448252 1.000 37
  -4   8  -3   52.8999   57.7728   56.4635    0.0000   -4.8729    1.1645    1.2790   -3.8100   7892 % 0.802859 1.000 37
  -4  10  -4   25.7449   17.7274  -17.3256    0.0000    8.0175    1.5926    1.6132    4.9699   7893 % 0.984552 1.000 37
  -3   5  -2   55.5599   69.1441  -67.5770    0.0000  -13.5842    1.3454    1.4556   -9.3323   7901 % 0.516487 1.000 37
  -2  -4   2   72.2869   66.1249  -64.6263    0.0000    6.1620    1.2513    1.4451    4.2642   7908 % 0.408283 1.000 37
  -2   5  -2  133.1920  124.0360  121.2250    0.0000    9.1560    0.9723    1.6490    5.5523   7909 % 0.492276 1.000 37
  -1  -8   4   77.1187   85.3071  -83.3738    0.0000   -8.1883    1.0302    1.2869   -6.3629   7914 % 0.770396 1.000 37
  -1  -4   2  116.7330  105.5230  103.1310    0.0000   11.2101    1.0134    1.5459    7.2517   7916 % 0.389924 1.000 37
  -1  -2   1  271.4040  283.1360  276.7190    0.0000  -11.7315    0.9197    2.8656   -4.0939   7917 % 0.204142 1.000 37
  -1   7  -3   52.8649   38.4383  -37.5671    0.0000   14.4267    1.2314    1.3401   10.7652   7919 % 0.667266 1.000 37
   1 -10   5   25.3969   36.5554  -35.7270    0.0000  -11.1586    1.6557    1.6751   -6.6615   7927 % 0.961567 1.000 37
   1   7  -3   50.8508   37.4593  -36.6104    0.0000   13.3914    1.2960    1.3921    9.6193   7934 % 0.667266 1.000 37
   2 -10   5   13.6894   24.8922  -24.3280    0.0000  -11.2028    2.5129    2.5166   -4.4515   7937*% 0.969157 1.000 37
   2   2  -1  415.2180  499.8100 -488.4830    0.0000  -84.5919    0.8904    4.2466  -19.9201   7941 % 0.237335 1.000 37
   2   7  -3  151.6330  136.7740  133.6740    0.0000   14.8593    0.9117    1.7693    8.3982   7943 % 0.678158 1.000 37
   3   4  -2  140.3610  131.1180  128.1470    0.0000    9.2423    0.9550    1.6977    5.4440   7951 % 0.437171 1.000 37
   4   4  -2   69.1715   58.8626   57.5285    0.0000   10.3090    1.3018    1.4742    6.9929   7962 % 0.474671 1.000 37
   5   4  -2  176.3630  153.4310 -149.9540    0.0000   22.9319    0.9109    1.9850   11.5527   7973 % 0.518917 1.000 37
   5   9  -4   34.5731   30.3890  -29.7003    0.0000    4.1841    1.3074    1.3523    3.0940   7976 % 0.923915 1.000 37
   6  -9   4   26.0250   15.8931   15.5329    0.0000   10.1319    1.4966    1.5191    6.6697   7977 % 0.952550 1.000 37
   6  -7   3   53.6162   48.1591   47.0677    0.0000    5.4571    1.1666    1.2839    4.2503   7978 % 0.784991 1.000 37
   6  -5   2  118.3720  107.1870 -104.7580    0.0000   11.1851    0.9550    1.5210    7.3540   7979 % 0.631385 1.000 37
   6   4  -2  147.8970  136.5170 -133.4230    0.0000   11.3799    0.9141    1.7387    6.5451   7982 % 0.568337 1.000 37
   7  -5   2   66.3430   72.0181   70.3859    0.0000   -5.6750    1.0868    1.2733   -4.4570   7989 % 0.679816 1.000 37
   7  -3   1  163.6150  130.6060  127.6460    0.0000   33.0085    0.9085    1.8715   17.6377   7990 % 0.564060 1.000 37
   7   4  -2   72.4148   55.1271  -53.8778    0.0000   17.2877    1.0737    1.2951   13.3490   7993 % 0.621698 1.000 37
   7   9  -4   32.8694   24.9419   24.3767    0.0000    7.9275    1.2930    1.3341    5.9421   7997 % 0.985319 1.000 37
   8  -7   3   36.0194   48.6744  -47.5713    0.0000  -12.6550    1.3798    1.4260   -8.8742   7998 % 0.867746 1.000 37
   8  -5   2   66.8139   78.7598   76.9748    0.0000  -11.9458    1.0589    1.2521   -9.5408   7999 % 0.731724 1.000 37
   8   4  -2   74.0486   82.2247  -80.3612    0.0000   -8.1761    1.0412    1.2777   -6.3992   8003 % 0.678071 1.000 37
   9  -3   1   73.8857   61.2348  -59.8470    0.0000   12.6509    1.0652    1.2963    9.7590   8009 % 0.688822 1.000 37
   9  -1   0  118.8880  103.1410 -100.8030    0.0000   15.7471    0.9383    1.5145   10.3973   8010 % 0.635664 1.000 37
   9   4  -2   85.9203  103.2040  100.8650    0.0000  -17.2834    0.9887    1.3099  -13.1947   8013 % 0.736764 1.000 37
  10  -3   1   45.1221   27.3293  -26.7099    0.0000   17.7928    1.2311    1.3112   13.5699   8018 % 0.753184 1.000 37
  10   4  -2   93.5163  112.2270  109.6840    0.0000  -18.7111    0.9624    1.3419  -13.9436   8022 % 0.797265 1.000 37
  10   6  -3   31.2154   22.0708   21.5706    0.0000    9.1446    1.4240    1.4578    6.2729   8023 % 0.905304 1.000 37
  11  -5   2   20.3789   11.5793  -11.3169    0.0000    8.7996    1.9677    1.9782    4.4482   8024 % 0.902137 1.000 37
  11   4  -2   55.7297   50.8173  -49.6656    0.0000    4.9124    1.0991    1.2323    3.9864   8030 % 0.859192 1.000 37
  12   1  -1   21.3729   14.7411   14.4070    0.0000    6.6318    1.9090    1.9209    3.4525   8034 % 0.845564 1.000 37
  13  -1   0   35.9917   50.5698  -49.4237    0.0000  -14.5781    1.3170    1.3653  -10.6778   8039 % 0.913196 1.000 37
 -13  -1   1   53.7727   59.8632  -58.6892    0.0000   -6.0905    1.1037    1.2277   -4.9607   8050 % 0.914930 1.000 38
 -13   1   0   40.5586   49.7353  -48.7599    0.0000   -9.1767    1.2513    1.3154   -6.9765   8051 % 0.913196 1.000 38
 -13   4  -2   29.8814   37.5260  -36.7901    0.0000   -7.6446    1.4424    1.4730   -5.1898   8054 % 0.986245 1.000 38
 -11   4  -2   51.1732   76.0513   74.5599    0.0000  -24.8781    1.1490    1.2578  -19.7784   8069 % 0.859192 1.000 38
 -10  -6   4   32.1683   27.6774  -27.1346    0.0000    4.4909    1.3740    1.4112    3.1824   8072 % 0.917482 1.000 38
 -10  -1   1   36.4308   31.2069  -30.5949    0.0000    5.2239    1.4466    1.4917    3.5018   8075 % 0.707142 1.000 38
 -10   4  -2   77.1285   71.3148   69.9162    0.0000    5.8137    1.0314    1.2879    4.5141   8077 % 0.797265 1.000 38
 -10   6  -3   22.2778   15.0566  -14.7613    0.0000    7.2212    1.8426    1.8561    3.8906   8078 % 0.905304 1.000 38
  -9  -6   4   61.4752   57.5239   56.3958    0.0000    3.9513    1.0248    1.1950    3.3064   8081 % 0.865427 1.000 38
Refinement program                                                                                                 page=  45
structure :                                                                                                15:21:39 01-09-24 

  -9  -1   1   74.9640   61.1743   59.9746    0.0000   13.7896    1.0979    1.3294   10.3730   8084 % 0.638154 1.000 38
  -9   2  -1   79.0190   83.8212   82.1774    0.0000   -4.8022    1.0282    1.2968   -3.7032   8085 % 0.657612 1.000 38
  -9   4  -2   69.3844   62.2334  -61.0130    0.0000    7.1510    1.0543    1.2621    5.6659   8086 % 0.736764 1.000 38
  -8  -6   4   33.5306   28.9142   28.3471    0.0000    4.6164    1.4882    1.5255    3.0261   8091 % 0.816041 1.000 38
  -8  -3   2   76.0296   70.5748  -69.1907    0.0000    5.4548    1.0581    1.3030    4.1865   8093 % 0.633205 1.000 38
  -8   2  -1  149.0830  142.8530  140.0520    0.0000    6.2295    0.9156    1.7495    3.5606   8096 % 0.591111 1.000 38
  -7  -6   4   47.3783   37.7253   36.9855    0.0000    9.6529    1.2527    1.3393    7.2075   8102 % 0.769839 1.000 38
  -7  -3   2  106.8400   98.9308   96.9906    0.0000    7.9093    0.9650    1.4397    5.4938   8103 % 0.572431 1.000 38
  -7   7  -4   33.0136   24.9145  -24.4259    0.0000    8.0992    1.4161    1.4541    5.5701   8108 % 0.837801 1.000 38
  -7   9  -5   20.8351   14.2836   14.0034    0.0000    6.5515    1.7471    1.7594    3.7236   8109 % 0.999697 1.000 38
  -6  -9   6   18.1025   25.0695  -24.5779    0.0000   -6.9670    2.0826    2.0904   -3.3328   8110 % 0.985279 1.000 38
  -6  -6   4   32.1916   23.6966   23.2319    0.0000    8.4950    1.5283    1.5619    5.4389   8113 % 0.727427 1.000 38
  -6   2  -1  127.2960  117.0730  114.7770    0.0000   10.2231    0.9996    1.6185    6.3162   8116 % 0.461129 1.000 38
  -6   7  -4   46.5822   51.2621  -50.2568    0.0000   -4.6799    1.2387    1.3234   -3.5364   8119 % 0.799005 1.000 38
  -6   9  -5   44.4095   55.1371  -54.0558    0.0000  -10.7276    1.1090    1.1946   -8.9800   8120 % 0.967415 1.000 38
  -5  -3   2  211.7210  197.0180 -193.1540    0.0000   14.7028    0.8939    2.2982    6.3976   8124 % 0.458741 1.000 38
  -4  -9   6   26.3344   43.0778   42.2330    0.0000  -16.7434    1.6006    1.6221  -10.3222   8129 % 0.934387 1.000 38
  -4  -3   2   98.8372  126.6960 -124.2120    0.0000  -27.8592    1.0882    1.4700  -18.9516   8132 % 0.408020 1.000 38
  -4   7  -4   73.7652   83.2520   81.6194    0.0000   -9.4869    1.0466    1.2804   -7.4093   8135 % 0.735332 1.000 38
  -3  -9   6   35.2548   44.3227  -43.4535    0.0000   -9.0679    1.3502    1.3954   -6.4982   8137 % 0.915907 1.000 38
  -3  -3   2  123.5990  107.1680 -105.0660    0.0000   16.4309    1.0057    1.5934   10.3116   8141 % 0.363713 1.000 38
  -3   5  -3   60.9196   44.9277  -44.0466    0.0000   15.9919    1.2139    1.3582   11.7745   8142 % 0.531615 1.000 38
  -3   9  -5   25.1535   17.8253  -17.4757    0.0000    7.3283    1.6856    1.7043    4.2998   8144 % 0.896662 1.000 38
  -2  -9   6   18.5203   31.4123   30.7962    0.0000  -12.8920    2.2543    2.2619   -5.6997   8146 % 0.902475 1.000 38
  -2   5  -3  192.8810  184.3610  180.7460    0.0000    8.5197    0.8827    2.1212    4.0165   8151 % 0.508125 1.000 38
  -2   7  -4   61.5630   41.9070   41.0852    0.0000   19.6559    1.1078    1.2674   15.5092   8152 % 0.694332 1.000 38
  -1  -9   6   48.5562   61.2936   60.0915    0.0000  -12.7374    1.2233    1.3162   -9.6777   8155 % 0.894320 1.000 38
  -1   5  -3   29.7993   38.0684  -37.3218    0.0000   -8.2690    2.0756    2.0968   -3.9436   8160 % 0.493494 1.000 38
  -1   9  -5   22.4210   29.0895   28.5190    0.0000   -6.6685    1.7573    1.7715   -3.7643   8162 % 0.874600 1.000 38
   0  -9   6   43.2527   29.0014  -28.4326    0.0000   14.2514    1.1953    1.2711   11.2114   8164 % 0.891585 1.000 38
   0   7  -4  101.8600   92.3347  -90.5239    0.0000    9.5250    0.9798    1.4133    6.7394   8167 % 0.680116 1.000 38
   1  -9   6   50.5173   60.3705  -59.1866    0.0000   -9.8532    1.1788    1.2825   -7.6829   8169 % 0.894320 1.000 38
   1   5  -3   47.0712   38.9936  -38.2289    0.0000    8.0776    1.4255    1.5012    5.3808   8174 % 0.493494 1.000 38
   2   5  -3  157.4110  149.3590 -146.4300    0.0000    8.0526    0.9030    1.8148    4.4373   8183 % 0.508125 1.000 38
   2   7  -4   41.8939   31.5254   30.9071    0.0000   10.3685    1.3093    1.3747    7.5427   8184 % 0.694332 1.000 38
   2   9  -5   47.9562   41.8641   41.0431    0.0000    6.0922    1.1250    1.2229    4.9816   8185 % 0.882938 1.000 38
   3   5  -3   57.9517   41.5560  -40.7410    0.0000   16.3957    1.1682    1.3041   12.5729   8192 % 0.531615 1.000 38
   4   0   0  342.1650  453.2440 -444.3550    0.0000 -111.0790    0.9019    3.5385  -31.3913   8201 % 0.279564 1.000 38
   4   5  -3   83.7848   71.5192   70.1167    0.0000   12.2656    1.0258    1.3245    9.2605   8202 % 0.562857 1.000 38
   4   7  -4   41.9321   35.9917   35.2858    0.0000    5.9404    1.2544    1.3226    4.4913   8203 % 0.735332 1.000 38
   6  -3   2  150.2490  136.0260  133.3580    0.0000   14.2234    0.9271    1.7655    8.0562   8218 % 0.513980 1.000 38
   6   5  -3   58.1274   53.0603   52.0198    0.0000    5.0671    1.1681    1.3048    3.8836   8222 % 0.643819 1.000 38
   6   7  -4   45.9434   39.8836  -39.1014    0.0000    6.0599    1.1928    1.2782    4.7410   8223 % 0.799005 1.000 38
   6   9  -5   23.5690   14.4402   14.1570    0.0000    9.1288    1.6017    1.6189    5.6388   8224 % 0.967415 1.000 38
   7  -6   4   58.1541   47.2059  -46.2802    0.0000   10.9482    1.1065    1.2501    8.7582   8226 % 0.769839 1.000 38
   7   5  -3   44.0851   37.8153   37.0737    0.0000    6.2698    1.2601    1.3350    4.6966   8231 % 0.691379 1.000 38
   8  -3   2   73.3812   63.0476  -61.8112    0.0000   10.3336    1.0554    1.2855    8.0387   8237 % 0.633205 1.000 38
   8   0   0  102.5700   93.3397  -91.5092    0.0000    9.2303    1.0276    1.4519    6.3574   8238 % 0.559128 1.000 38
   8   5  -3   75.9822   71.4171  -70.0165    0.0000    4.5651    1.0305    1.2803    3.5656   8241 % 0.742480 1.000 38
   9   2  -1   95.1998  101.9260   99.9276    0.0000   -6.7267    0.9680    1.3577   -4.9546   8246 % 0.657612 1.000 38
   9   5  -3   32.8070   23.2392  -22.7834    0.0000    9.5678    1.4540    1.4905    6.4191   8248 % 0.796440 1.000 38
  10  -6   4   17.3176    9.3492   -9.1658    0.0000    7.9685    2.0499    2.0572    3.8734   8251 % 0.917482 1.000 38
Refinement program                                                                                                 page=  46
structure :                                                                                                15:21:39 01-09-24 

  10  -3   2   55.8435   60.7091  -59.5186    0.0000   -4.8656    1.0995    1.2332   -3.9456   8253 % 0.759473 1.000 38
  10   0   0   67.4292   58.9873  -57.8305    0.0000    8.4419    1.0530    1.2504    6.7516   8255 % 0.698910 1.000 38
  10   2  -1   85.3305   76.9103   75.4020    0.0000    8.4202    0.9879    1.3054    6.4502   8256 % 0.724751 1.000 38
  11  -6   4   41.2795   63.3048   62.0633    0.0000  -22.0253    1.1664    1.2373  -17.8007   8260 % 0.971778 1.000 38
  12   2  -1   52.2618   47.1911   46.2656    0.0000    5.0707    1.0849    1.2042    4.2108   8274 % 0.860344 1.000 38
  12   4  -2   49.3629   58.3164  -57.1727    0.0000   -8.9534    1.0747    1.1826   -7.5707   8275 % 0.922258 1.000 38
  14  -1   1   28.1069   23.2573  -22.8012    0.0000    4.8497    1.3555    1.3844    3.5032   8283 % 0.984371 1.000 38
  14   2  -1   35.0956   24.4630  -23.9833    0.0000   10.6326    1.2067    1.2567    8.4607   8285 % 0.997095 1.000 38
 -13  -2  -2   16.6343   27.2879   27.3665    0.0000  -10.6536    2.5910    2.5964   -4.1033   8290 % 0.933715 1.000 39
 -12  -5  -3   29.6732   41.3594   41.4786    0.0000  -11.6862    1.6025    1.6297   -7.1708   8294 % 0.970595 1.000 39
 -12  -3  -2   38.0224   23.6780  -23.7463    0.0000   14.3443    1.3781    1.4296   10.0336   8295 % 0.889791 1.000 39
 -11   0  -1   25.0579   16.9393   16.9881    0.0000    8.1186    1.9614    1.9774    4.1057   8304 % 0.770860 1.000 39
 -10  -3  -2   61.2119   52.0404   52.1903    0.0000    9.1716    1.1811    1.3303    6.8942   8310 % 0.759473 1.000 39
 -10   0  -1   45.3475   39.1395   39.2523    0.0000    6.2080    1.3727    1.4457    4.2942   8312 % 0.701175 1.000 39
 -10   5   1   23.6812   32.1963   32.2890    0.0000   -8.5151    2.0670    2.0806   -4.0927   8315 % 0.837710 1.000 39
 -10   7   2   50.1587   42.1426   42.2640    0.0000    8.0161    1.1753    1.2778    6.2732   8316 % 0.955499 1.000 39
  -9  -6  -3   54.5234   46.9425  -47.0778    0.0000    7.5809    1.2252    1.3410    5.6531   8319 % 0.852506 1.000 39
  -8  -6  -3   36.9716   42.4818  -42.6042    0.0000   -5.5101    1.5187    1.5631   -3.5252   8328 % 0.802325 1.000 39
  -8   7   2   44.6744   55.8722   56.0331    0.0000  -11.1978    1.2423    1.3202   -8.4818   8335 % 0.858562 1.000 39
  -7  -1  -1  218.1270  243.4420  244.1430    0.0000  -25.3150    0.9522    2.3800  -10.6363   8341 % 0.500927 1.000 39
  -6  -7  -3   33.4395   26.3386  -26.4144    0.0000    7.1009    1.6134    1.6477    4.3097   8348 % 0.784991 1.000 39
  -6  -1  -1   46.5908   36.1359   36.2400    0.0000   10.4549    1.7310    1.7926    5.8322   8351 % 0.432928 1.000 39
  -6   4   1   41.1947   28.6611  -28.7437    0.0000   12.5335    1.6082    1.6601    7.5497   8352 % 0.559905 1.000 39
  -5  -7  -3   64.3405   74.3727   74.5870    0.0000  -10.0322    1.1836    1.3471   -7.4471   8356 % 0.749986 1.000 39
  -5  -4  -2  136.2300  128.6930  129.0640    0.0000    7.5365    1.0170    1.7001    4.4331   8357 % 0.518917 1.000 39
  -5   6   2   99.4641   75.7252   75.9433    0.0000   23.7389    1.0702    1.4611   16.2477   8360 % 0.661335 1.000 39
  -4   6   2   73.0637   80.0131  -80.2436    0.0000   -6.9495    1.2263    1.4275   -4.8683   8368 % 0.627218 1.000 39
  -4   8   3   67.6676   55.3940  -55.5536    0.0000   12.2735    1.1135    1.3030    9.4193   8369 % 0.802859 1.000 39
  -4  10   4   23.5478   16.8725  -16.9211    0.0000    6.6754    1.8346    1.8496    3.6091   8370 % 0.984552 1.000 39
  -3   8   3   60.0883   71.8018   72.0087    0.0000  -11.7135    1.2323    1.3710   -8.5435   8379 % 0.781274 1.000 39
  -2  -8  -3   37.6670   29.7879   29.8737    0.0000    7.8790    1.5438    1.5891    4.9582   8382 % 0.765484 1.000 39
  -2  -2  -1  423.1000  524.5950  526.1060    0.0000 -101.4950    0.9759    4.3421  -23.3746   8384 % 0.237335 1.000 39
  -2   3   1  320.8040  347.9800  348.9820    0.0000  -27.1762    0.9457    3.3445   -8.1256   8385 % 0.313609 1.000 39
  -1  -8  -3   34.2491   41.3025  -41.4215    0.0000   -7.0535    1.6906    1.7249   -4.0892   8390 % 0.755852 1.000 39
  -1  -5  -2  242.2020  210.5940 -211.2010    0.0000   31.6074    0.9463    2.6003   12.1552   8391 % 0.477160 1.000 39
  -1  10   4   44.1905   57.5413   57.7071    0.0000  -13.3508    1.3238    1.3956   -9.5662   8397 % 0.946610 1.000 39
   0   5   2  218.1700  245.7030  246.4110    0.0000  -27.5334    0.9717    2.3883  -11.5284   8400 % 0.472013 1.000 39
   1  -3  -1  207.1660  191.3920 -191.9440    0.0000   15.7738    0.9830    2.2931    6.8790   8407 % 0.289303 1.000 39
   1   7   3   65.9462   52.4471   52.5982    0.0000   13.4991    1.2381    1.4028    9.6229   8410 % 0.667266 1.000 39
   2  -9  -3   38.5811   33.8644   33.9620    0.0000    4.7167    1.4709    1.5207    3.1017   8413 % 0.853723 1.000 39
   2  -6  -2   52.5119   34.2374  -34.3360    0.0000   18.2745    1.4111    1.5056   12.1373   8414 % 0.578606 1.000 39
   2   2   1  377.6320  485.3250  486.7230    0.0000 -107.6930    0.9516    3.8944  -27.6534   8416 % 0.237335 1.000 39
   3 -10  -3   41.2335   29.3964  -29.4811    0.0000   11.8371    1.2951    1.3591    8.7093   8420 % 0.955485 1.000 39
   3  -1   0   83.3067   57.3027  -57.4678    0.0000   26.0040    1.4110    1.6386   15.8695   8425 % 0.228839 1.000 39
   3   4   2  104.7370   80.7985  -81.0313    0.0000   23.9383    1.1200    1.5334   15.6114   8427 % 0.437171 1.000 39
   4  -7  -2   28.2913   19.0798   19.1348    0.0000    9.2115    2.1067    2.1256    4.3337   8435 % 0.708985 1.000 39
   4  -4  -1  127.2690  104.4460 -104.7470    0.0000   22.8225    1.0128    1.6265   14.0316   8436 % 0.464541 1.000 39
   4   6   3   71.8742   93.3665  -93.6355    0.0000  -21.4923    1.2529    1.4444  -14.8797   8439 % 0.639732 1.000 39
   5  -7  -2   64.9985   58.4910   58.6595    0.0000    6.5074    1.2023    1.3668    4.7611   8445 % 0.739339 1.000 39
   5   1   1   81.6131   67.9058   68.1014    0.0000   13.7073    1.2547    1.4968    9.1579   8448 % 0.365642 1.000 39
   5   6   3   91.6510   83.3001   83.5400    0.0000    8.3509    1.0611    1.4021    5.9560   8451 % 0.673216 1.000 39
   6  -5  -1   29.0654   20.8137   20.8737    0.0000    8.2517    1.9662    1.9876    4.1516   8455 % 0.623806 1.000 39
Refinement program                                                                                                 page=  47
structure :                                                                                                15:21:39 01-09-24 

   6  -2   0  201.3740  182.0360 -182.5600    0.0000   19.3383    0.9517    2.2273    8.6824   8456 % 0.457678 1.000 39
   6   3   2  157.7850  147.8170 -148.2430    0.0000    9.9675    0.9871    1.8612    5.3555   8458 % 0.513980 1.000 39
   6   8   4   50.2185   58.5141  -58.6827    0.0000   -8.2956    1.2874    1.3819   -6.0032   8461 % 0.874343 1.000 39
   7  -5  -1  102.6670   86.4060   86.6550    0.0000   16.2614    1.0164    1.4447   11.2560   8464 % 0.672782 1.000 39
   7   3   2  110.6970  102.3380  102.6330    0.0000    8.3597    1.0203    1.5055    5.5528   8466 % 0.572431 1.000 39
   7   5   3   46.8370   39.5487  -39.6626    0.0000    7.2882    1.4006    1.4768    4.9350   8467 % 0.691379 1.000 39
   8  -6  -1   73.5126   61.5906  -61.7680    0.0000   11.9220    1.1107    1.3319    8.9509   8472 % 0.786356 1.000 39
   8   5   3   77.7547   68.6083  -68.8060    0.0000    9.1464    1.1112    1.3562    6.7441   8477 % 0.742480 1.000 39
   9  -3   0   73.1362   59.9617   60.1344    0.0000   13.1745    1.1178    1.3358    9.8628   8482 % 0.686516 1.000 39
   9   2   2   37.1106   42.4335   42.5557    0.0000   -5.3228    1.6235    1.6654   -3.1961   8485 % 0.664806 1.000 39
   9   7   4   31.0693   23.5510  -23.6189    0.0000    7.5183    1.5546    1.5853    4.7424   8488 % 0.926403 1.000 39
  10  -4   0   39.7215   34.2140  -34.3126    0.0000    5.5075    1.4350    1.4890    3.6989   8491 % 0.789270 1.000 39
  10   2   2   90.5434   96.5262  -96.8042    0.0000   -5.9828    1.0360    1.3759   -4.3484   8494 % 0.731284 1.000 39
  10   6   4   25.8515   19.9932  -20.0508    0.0000    5.8583    1.7098    1.7292    3.3878   8496 % 0.917482 1.000 39
  11   1   2   54.3526   36.6865   36.7922    0.0000   17.6660    1.1895    1.3078   13.5087   8501 % 0.782396 1.000 39
  11   4   3   47.9739   36.0458  -36.1496    0.0000   11.9281    1.2163    1.3075    9.1230   8504 % 0.868370 1.000 39
  12  -2   1   27.2544   15.1232  -15.1667    0.0000   12.1312    1.7722    1.7930    6.7658   8507 % 0.860344 1.000 39
  12   3   3   48.5767   55.7638  -55.9244    0.0000   -7.1870    1.1930    1.2881   -5.5797   8510 % 0.898657 1.000 39
  13  -2   1   42.3509   29.9790  -30.0654    0.0000   12.3719    1.2479    1.3178    9.3882   8514 % 0.928607 1.000 39
  13   0   2   17.9416   28.6218  -28.7043    0.0000  -10.6803    2.3744    2.3811   -4.4854   8515 % 0.915536 1.000 39
 -13   0   1   43.6955   51.2113   51.3073    0.0000   -7.5158    1.3480    1.4170   -5.3039   8526 % 0.910326 1.000 40
 -13   4   3   25.3397   32.1745  -32.2348    0.0000   -6.8348    1.8805    1.8974   -3.6021   8529 % 0.994250 1.000 40
 -12   0   1   47.0053   54.0879  -54.1893    0.0000   -7.0826    1.3413    1.4213   -4.9831   8532 % 0.840580 1.000 40
 -12   5   3   36.7587   49.7333  -49.8265    0.0000  -12.9746    1.4337    1.4800   -8.7663   8536 % 0.970595 1.000 40
 -11   3   2   52.5671   39.8660   39.9408    0.0000   12.7011    1.2603    1.3655    9.3012   8542 % 0.824245 1.000 40
 -10  -2   0   63.8835   73.5255   73.6634    0.0000   -9.6420    1.2570    1.4100   -6.8383   8547 % 0.722560 1.000 40
 -10   3   2   56.8595   42.9698   43.0503    0.0000   13.8897    1.2865    1.4066    9.8750   8550 % 0.759473 1.000 40
  -9   1   1   99.1670   83.8272  -83.9844    0.0000   15.3398    1.0795    1.4658   10.4648   8557 % 0.638154 1.000 40
  -7  -4  -1  184.2320  192.3510  192.7120    0.0000   -8.1191    0.9917    2.0923   -3.8805   8576 % 0.614000 1.000 40
  -7  -1   0  165.5030  145.0830  145.3550    0.0000   20.4204    1.0039    1.9357   10.5493   8577 % 0.497752 1.000 40
  -7   1   1  195.5320  227.1780  227.6040    0.0000  -31.6465    0.9965    2.1946  -14.4201   8578 % 0.500927 1.000 40
  -7   6   3   51.0294   45.2979   45.3828    0.0000    5.7315    1.3512    1.4443    3.9683   8581 % 0.755284 1.000 40
  -7   8   4   37.1564   52.0845  -52.1822    0.0000  -14.9281    1.4668    1.5131   -9.8659   8582 % 0.909933 1.000 40
  -6   6   3   65.8939   73.4364  -73.5741    0.0000   -7.5425    1.2285    1.3941   -5.4105   8590 % 0.712006 1.000 40
  -5  -6  -2   67.3186   62.1965  -62.3131    0.0000    5.1222    1.2820    1.4480    3.5375   8594 % 0.661335 1.000 40
  -5   4   2  177.4020  159.2510 -159.5500    0.0000   18.1504    1.0135    2.0431    8.8837   8597 % 0.518917 1.000 40
  -5   6   3   61.4955   71.6826   71.8170    0.0000  -10.1871    1.2627    1.4045   -7.2533   8598 % 0.673216 1.000 40
  -5   8   4   79.7283   88.0699   88.2350    0.0000   -8.3416    1.0981    1.3570   -6.1470   8599 % 0.843056 1.000 40
  -4  -3  -1  258.3090  249.3130  249.7800    0.0000    8.9961    0.9936    2.7676    3.2505   8603 % 0.396191 1.000 40
  -4   4   2   71.2783   62.2439   62.3606    0.0000    9.0344    1.3868    1.5593    5.7940   8605 % 0.474671 1.000 40
  -4   6   3   46.3530   39.3992   39.4731    0.0000    6.9538    1.5339    1.6024    4.3396   8606 % 0.639732 1.000 40
  -3  -8  -3   73.1567   80.5295   80.6805    0.0000   -7.3728    1.1715    1.3811   -5.3383   8611 % 0.781274 1.000 40
  -2  -8  -3   66.7847   58.2649   58.3742    0.0000    8.5198    1.2480    1.4155    6.0190   8622 % 0.765484 1.000 40
  -2   2   1  427.2390  562.9830 -564.0390    0.0000 -135.7440    0.9965    4.3871  -30.9419   8625 % 0.237335 1.000 40
  -2   9   4   50.8694   37.7849  -37.8558    0.0000   13.0845    1.2434    1.3434    9.7398   8628 % 0.866626 1.000 40
  -1  -8  -3   83.5362   71.7858  -71.9204    0.0000   11.7504    1.1342    1.4087    8.3415   8632 % 0.755852 1.000 40
   0  -5  -2  262.7720  282.7440  283.2740    0.0000  -19.9716    0.9818    2.8052   -7.1196   8639 % 0.472013 1.000 40
   1  -8  -3   76.4480   48.4675  -48.5584    0.0000   27.9805    1.1406    1.3731   20.3771   8643 % 0.755852 1.000 40
   1  -5  -2  222.0320  207.6630  208.0530    0.0000   14.3686    0.9906    2.4313    5.9099   8645 % 0.477160 1.000 40
   1   7   3   56.4615   62.2005   62.3171    0.0000   -5.7390    1.3159    1.4320   -4.0078   8647 % 0.667266 1.000 40
   1   9   4   42.6685   60.9565   61.0708    0.0000  -18.2881    1.3933    1.4572  -12.5504   8648 % 0.858129 1.000 40
   2  -8  -3   35.2945   24.6026  -24.6488    0.0000   10.6918    1.6887    1.7251    6.1977   8650 % 0.765484 1.000 40
Refinement program                                                                                                 page=  48
structure :                                                                                                15:21:39 01-09-24 

   2   5   2  129.1140  120.6440 -120.8700    0.0000    8.4694    1.0801    1.6833    5.0314   8654 % 0.492276 1.000 40
   2   7   3   78.2176   90.9258   91.0963    0.0000  -12.7082    1.1391    1.3818   -9.1967   8655 % 0.678158 1.000 40
   2   9   4   26.0595   37.7054  -37.7761    0.0000  -11.6459    2.0376    2.0542   -5.6692   8656 % 0.866626 1.000 40
   3 -10  -4   22.5433   33.2776  -33.3400    0.0000  -10.7343    2.0694    2.0816   -5.1568   8657 % 0.967031 1.000 40
   3  -2  -1  199.8110  182.7050 -183.0470    0.0000   17.1065    1.0180    2.2425    7.6284   8661 % 0.284169 1.000 40
   3   5   2   90.8141   71.9806   72.1155    0.0000   18.8335    1.1452    1.4616   12.8858   8662 % 0.516487 1.000 40
   3   7   3   96.5049   87.3499  -87.5136    0.0000    9.1551    1.0766    1.4458    6.3320   8663 % 0.695933 1.000 40
   4 -10  -4   34.0397   19.5059  -19.5425    0.0000   14.5338    1.4733    1.5121    9.6117   8665 % 0.984552 1.000 40
   4   5   2   57.5873   49.1315  -49.2236    0.0000    8.4559    1.3493    1.4670    5.7640   8671 % 0.548591 1.000 40
   5  -7  -3   84.7254   77.8755   78.0215    0.0000    6.8499    1.1337    1.4153    4.8400   8676 % 0.749986 1.000 40
   5  -2  -1  149.7180  122.4500  122.6800    0.0000   27.2684    1.0660    1.8379   14.8366   8679 % 0.398632 1.000 40
   5   3   1   71.0753   52.5509   52.6495    0.0000   18.5244    1.3190    1.4983   12.3633   8680 % 0.448252 1.000 40
   5   5   2  115.6870  103.4840  103.6780    0.0000   12.2023    1.0641    1.5718    7.7632   8681 % 0.587295 1.000 40
   5   7   3   63.5618   84.6835   84.8423    0.0000  -21.1217    1.2264    1.3813  -15.2912   8682 % 0.749986 1.000 40
   6  -7  -3   56.6525   38.2988   38.3706    0.0000   18.3536    1.2330    1.3569   13.5263   8685 % 0.784991 1.000 40
   6  -2  -1  119.5090  107.2100 -107.4110    0.0000   12.2989    1.0899    1.6174    7.6040   8688 % 0.461129 1.000 40
   6   3   1   65.8992   58.7597  -58.8699    0.0000    7.1395    1.2883    1.4471    4.9337   8689 % 0.504641 1.000 40
   6   5   2  101.1910   84.1612   84.3190    0.0000   17.0303    1.0895    1.4870   11.4531   8690 % 0.631385 1.000 40
   7  -2  -1  129.3380  136.7850 -137.0410    0.0000   -7.4462    1.0558    1.6696   -4.4599   8699 % 0.525492 1.000 40
   7   5   2   90.8702   99.9145 -100.1020    0.0000   -9.0442    1.0988    1.4259   -6.3429   8702 % 0.679816 1.000 40
   8  -4  -2   46.7718   27.9918  -28.0443    0.0000   18.7800    1.4378    1.5120   12.4207   8709 % 0.678071 1.000 40
   8   5   2   83.5111   91.5806  -91.7523    0.0000   -8.0695    1.1172    1.3948   -5.7852   8712 % 0.731724 1.000 40
   9  -7  -3   45.7012   59.5029  -59.6145    0.0000  -13.8017    1.3534    1.4284   -9.6621   8716 % 0.914344 1.000 40
   9  -2  -1   66.6041   76.3924   76.5356    0.0000   -9.7884    1.2229    1.3925   -7.0293   8719 % 0.657612 1.000 40
   9   3   1   74.8044   84.2609   84.4189    0.0000   -9.4565    1.1517    1.3733   -6.8860   8721 % 0.688822 1.000 40
   9   5   2   51.2289   38.1628   38.2344    0.0000   13.0661    1.3215    1.4173    9.2187   8722 % 0.786423 1.000 40
  10  -7  -3   31.5721   43.2516   43.3327    0.0000  -11.6795    1.7009    1.7299   -6.7514   8726 % 0.963760 1.000 40
  10  -4  -2   62.2214   56.0758   56.1810    0.0000    6.1455    1.2206    1.3701    4.4855   8728 % 0.797265 1.000 40
  10  -2  -1   87.8874   73.2468   73.3842    0.0000   14.6406    1.1105    1.4162   10.3379   8729 % 0.724751 1.000 40
  10   5   2   63.4886   50.4133  -50.5078    0.0000   13.0753    1.1742    1.3349    9.7951   8732 % 0.843369 1.000 40
  11  -4  -2   50.6537   55.2286  -55.3322    0.0000   -4.5749    1.2497    1.3484   -3.3928   8737 % 0.859192 1.000 40
  11  -2  -1   68.3140   58.9313   59.0418    0.0000    9.3827    1.1747    1.3589    6.9045   8738 % 0.792366 1.000 40
  11   1   0  108.4980   96.6923  -96.8736    0.0000   11.8061    1.0452    1.5065    7.8367   8740 % 0.774247 1.000 40
  11   3   1   67.2763   81.6051   81.7581    0.0000  -14.3288    1.1267    1.3123  -10.9191   8741 % 0.818453 1.000 40
  11   5   2   44.6654   30.6953   30.7528    0.0000   13.9701    1.2862    1.3616   10.2603   8742 % 0.902137 1.000 40
  12  -4  -2   44.6956   55.3453  -55.4490    0.0000  -10.6496    1.3145    1.3884   -7.6707   8745 % 0.922258 1.000 40
  13  -4  -2   32.6466   49.2351   49.3275    0.0000  -16.5886    1.5683    1.6019  -10.3554   8751 % 0.986245 1.000 40
  13  -2  -1   44.0295   38.8291  -38.9019    0.0000    5.2004    1.3173    1.3889    3.7442   8752 % 0.928607 1.000 40
  13   3   1   58.1704   42.9511  -43.0317    0.0000   15.2193    1.1535    1.2919   11.7807   8755 % 0.950965 1.000 40
  14  -2  -1   40.6190   22.4439  -22.4860    0.0000   18.1750    1.3196    1.3807   13.1638   8756 % 0.997095 1.000 40
 -14   0  -2   19.7990   75.2004  -81.6476    0.0000  -55.4014    4.5634    4.5677  -12.1291   8760*% 0.984934 1.000 41
 -14   0  -1   64.1896   45.7439  -49.6656    0.0000   18.4457    1.8492    1.9574    9.4233   8761 % 0.980093 1.000 41
 -13   0  -2   22.3584   43.2146  -46.9195    0.0000  -20.8561    4.0186    4.0248   -5.1819   8764*% 0.915536 1.000 41
 -12   0  -2   54.8106   91.9282  -99.8096    0.0000  -37.1176    2.2924    2.3571  -15.7475   8771 % 0.846220 1.000 41
 -11  -1  -8   55.5257   47.6424   51.7270    0.0000    7.8833    2.1467    2.2174    3.5552   8776 % 0.895773 1.000 41
 -11   0  -2   77.1881  164.3720  178.4640    0.0000  -87.1835    1.8857    2.0375  -42.7890   8778 % 0.777006 1.000 41
 -10  -1  -8   52.6336   39.8384  -43.2539    0.0000   12.7952    2.1745    2.2373    5.7192   8784 % 0.836558 1.000 41
 -10   0  -2  104.8210   88.5579   96.1503    0.0000   16.2634    1.7019    1.9988    8.1364   8786 % 0.707926 1.000 41
 -10   1   5   56.3782   35.1582   38.1725    0.0000   21.2200    2.2659    2.3350    9.0877   8789 % 0.759050 1.000 41
  -9  -2 -13   34.1702   44.1509  -47.9361    0.0000   -9.9807    2.7524    2.7735   -3.5986   8793 % 0.982445 1.000 41
  -9  -1  -8   66.6611   50.3478  -54.6643    0.0000   16.3133    2.0372    2.1435    7.6107   8795 % 0.779114 1.000 41
  -9   1   5   61.7892   72.9356   79.1886    0.0000  -11.1464    2.1776    2.2635   -4.9243   8800 % 0.695231 1.000 41
Refinement program                                                                                                 page=  49
structure :                                                                                                15:21:39 01-09-24 

  -9   2  13   33.8881   58.7699  -63.8085    0.0000  -24.8818    2.5968    2.6188   -9.5012   8804 % 0.982445 1.000 41
  -8  -1  -7   47.3350   34.7218  -37.6986    0.0000   12.6132    2.5267    2.5706    4.9067   8809 % 0.690226 1.000 41
  -8   0  -1  186.5650  164.2860 -178.3710    0.0000   22.2787    1.5072    2.3984    9.2889   8811 % 0.561956 1.000 41
  -8   1   5  108.7880  191.7340 -208.1720    0.0000  -82.9463    1.7245    2.0389  -40.6813   8812 % 0.632697 1.000 41
  -8   2  13   47.3297   27.3785  -29.7257    0.0000   19.9512    2.1329    2.1848    9.1319   8816 % 0.939232 1.000 41
  -7  -1  -7  102.0160   72.1346   78.3190    0.0000   29.8816    1.7218    2.0013   14.9309   8822 % 0.634934 1.000 41
  -7   0  -1   83.4985   44.8163   48.6586    0.0000   38.6822    2.0084    2.1751   17.7843   8824 % 0.492467 1.000 41
  -7   1   5   58.1317   44.7560  -48.5931    0.0000   13.3757    2.4866    2.5536    5.2379   8825 % 0.571869 1.000 41
  -7   2  12   51.3030  100.5140 -109.1310    0.0000  -49.2107    2.2006    2.2597  -21.7779   8828 % 0.854171 1.000 41
  -6  -2 -13   31.0451   17.4190  -18.9123    0.0000   13.6262    3.1857    3.2008    4.2572   8832 % 0.863357 1.000 41
  -6   0  -1   81.4095  120.0250  130.3150    0.0000  -38.6155    2.1459    2.2952  -16.8247   8836 % 0.423110 1.000 41
  -6   2  12   40.6374   50.2951   54.6071    0.0000   -9.6577    2.6527    2.6837   -3.5987   8839 % 0.816154 1.000 41
  -6   2  13   30.6317   11.8157   12.8287    0.0000   18.8160    3.0181    3.0336    6.2025   8840 % 0.863357 1.000 41
  -5  -2 -13   50.7149   33.6437   36.5281    0.0000   17.0712    2.2696    2.3255    7.3408   8842 % 0.831656 1.000 41
  -5  -1  -7   95.8770   64.0445   69.5353    0.0000   31.8325    1.8592    2.0918   15.2176   8844 % 0.534703 1.000 41
  -5   0  -1  133.0970  177.4400  192.6530    0.0000  -44.3428    1.7427    2.1928  -20.2217   8845 % 0.353963 1.000 41
  -5   2  13   41.1084   19.5464   21.2221    0.0000   21.5620    2.5591    2.5919    8.3190   8849 % 0.831656 1.000 41
  -4  -2 -13   59.8740   51.1009  -55.4820    0.0000    8.7732    2.1804    2.2611    3.8800   8851 % 0.804792 1.000 41
  -4  -1  -7  115.2480   80.3617   87.2514    0.0000   34.8859    1.7840    2.1239   16.4257   8853 % 0.491878 1.000 41
  -4   0  -1  250.6370  221.1420  240.1020    0.0000   29.4941    1.4539    2.8975   10.1790   8854 % 0.285179 1.000 41
  -4   1   6  152.4060  100.6080 -109.2340    0.0000   51.7976    1.6505    2.2466   23.0565   8856 % 0.448018 1.000 41
  -4   2  13   27.9786   10.4451   11.3406    0.0000   17.5335    3.5170    3.5281    4.9697   8858 % 0.804792 1.000 41
  -3  -2 -13  109.2800   78.7413  -85.4921    0.0000   30.5390    1.6609    1.9881   15.3606   8860 % 0.783260 1.000 41
  -3  -1  -7  211.3470  147.6620 -160.3210    0.0000   63.6849    1.5136    2.5996   24.4982   8862 % 0.455797 1.000 41
  -3   1   6   55.2286   32.6435  -35.4422    0.0000   22.5851    2.9631    3.0142    7.4930   8864 % 0.408077 1.000 41
  -3   2  13   93.9766   39.0832  -42.4340    0.0000   54.8933    1.7116    1.9526   28.1127   8866 % 0.783260 1.000 41
  -2  -2 -12   49.7785   32.2847  -35.0526    0.0000   17.4938    2.4850    2.5344    6.9026   8869 % 0.713999 1.000 41
  -2   1   6  158.5680  107.4520 -116.6650    0.0000   51.1153    1.6564    2.2930   22.2916   8872 % 0.376966 1.000 41
  -1  -3 -17   26.3097   36.8062  -39.9618    0.0000  -10.4966    3.3429    3.3532   -3.1303   8875 % 0.998485 1.000 41
  -1  -2 -12   97.5003   34.2155   37.1489    0.0000   63.2848    1.7872    2.0358   31.0854   8877 % 0.703663 1.000 41
  -1   2  13   66.1808   34.6251   37.5937    0.0000   31.5557    1.9636    2.0721   15.2289   8882 % 0.757904 1.000 41
  -1   2  14   36.5281   55.1969  -59.9292    0.0000  -18.6688    2.6829    2.7076   -6.8949   8883 % 0.812427 1.000 41
   0  -2 -12   67.3454   33.5783  -36.4571    0.0000   33.7671    2.1070    2.2121   15.2650   8885 % 0.700183 1.000 41
   0  -1  -6  391.6350  298.6690  324.2750    0.0000   92.9663    1.4483    4.1756   22.2644   8886 % 0.350091 1.000 41
   0   2  14   69.3462  113.6490  123.3920    0.0000  -44.3024    1.8811    2.0049  -22.0972   8888 % 0.809415 1.000 41
   1  -3 -17   26.8310   10.6991  -11.6163    0.0000   16.1319    3.1475    3.1589    5.1068   8889 % 0.998485 1.000 41
   1  -2 -12   97.1622   59.5710  -64.6782    0.0000   37.5913    1.7672    2.0166   18.6405   8891 % 0.703663 1.000 41
   1  -1  -6  363.0410  260.2650 -282.5790    0.0000  102.7760    1.4406    3.9058   26.3137   8893 % 0.357000 1.000 41
   1   1   7   78.5824   59.9174   65.0544    0.0000   18.6650    2.3154    2.4451    7.6336   8894 % 0.410698 1.000 41
   1   2  15   19.5397   35.3780   38.4110    0.0000  -15.8383    4.3143    4.3187   -3.6674   8897*% 0.867179 1.000 41
   2  -2 -11  122.0750   51.2104   55.6008    0.0000   70.8642    1.6257    2.0330   34.8576   8900 % 0.660954 1.000 41
   2   1   7  170.4510  148.7310 -161.4830    0.0000   21.7202    1.6069    2.3426    9.2720   8903 % 0.428167 1.000 41
   2   2  15   66.8416  120.2790 -130.5910    0.0000  -53.4372    1.8821    1.9972  -26.7556   8906 % 0.875588 1.000 41
   3  -2 -11  116.8420   92.6682  100.6130    0.0000   24.1740    1.6736    2.0411   11.8434   8910 % 0.679179 1.000 41
   3   2  15   36.7410   61.7956  -67.0936    0.0000  -25.0546    2.7286    2.7532   -9.1002   8917 % 0.889426 1.000 41
   4  -2 -11   78.7401  117.6520 -127.7390    0.0000  -38.9119    1.9215    2.0766  -18.7384   8920 % 0.703901 1.000 41
   4  -1  -5  133.8390  125.6420  136.4140    0.0000    8.1971    1.7838    2.2301    3.6756   8922 % 0.407232 1.000 41
   4   0   1  250.2050  199.0180  216.0800    0.0000   51.1869    1.5018    2.9181   17.5409   8923 % 0.285179 1.000 41
   4   1   8   56.6180   47.4900  -51.5615    0.0000    9.1280    2.5239    2.5867    3.5289   8925 % 0.538062 1.000 41
   4   2  15   25.8515   63.0722   68.4796    0.0000  -37.2207    3.6420    3.6511  -10.1943   8927 % 0.908444 1.000 41
   4   2  16   30.6317   64.5376   70.0706    0.0000  -33.9059    2.9936    3.0093  -11.2672   8928 % 0.961028 1.000 41
   5  -2 -11   61.4329   69.4795  -75.4362    0.0000   -8.0466    2.1829    2.2677   -3.5484   8930 % 0.734465 1.000 41
Refinement program                                                                                                 page=  50
structure :                                                                                                15:21:39 01-09-24 

   5  -1  -5  124.8900  105.0900 -114.1000    0.0000   19.7999    1.7351    2.1379    9.2616   8932 % 0.458040 1.000 41
   5   1   8  137.1380  146.4850  159.0440    0.0000   -9.3472    1.6155    2.1191   -4.4109   8935 % 0.577472 1.000 41
   5   2  16   21.8769   42.3568   45.9882    0.0000  -20.4799    3.7642    3.7706   -5.4315   8939*% 0.983635 1.000 41
   6  -2 -10   48.0187   26.9961  -29.3106    0.0000   21.0226    2.5146    2.5601    8.2117   8942 % 0.725657 1.000 41
   6   0   2  139.9600   99.5530 -108.0880    0.0000   40.4066    1.6848    2.1903   18.4482   8945 % 0.434206 1.000 41
   6   1   9   37.2626   84.2912  -91.5178    0.0000  -47.0286    3.0446    3.0673  -15.3321   8947 % 0.664164 1.000 41
   7  -2 -10   33.7964   19.0363   20.6683    0.0000   14.7602    3.1349    3.1531    4.6811   8950 % 0.768167 1.000 41
   7  -1  -4   95.3478   51.9240   56.3756    0.0000   43.4238    1.7593    2.0011   21.6999   8953 % 0.546347 1.000 41
   7   1   9   86.9626   59.2756  -64.3576    0.0000   27.6870    1.6910    1.9015   14.5609   8957 % 0.710363 1.000 41
   8  -2 -10   36.6579   48.3518  -52.4972    0.0000  -11.6940    2.8752    2.8985   -4.0345   8960 % 0.814464 1.000 41
   8   1   9   60.8424   31.7569  -34.4795    0.0000   29.0855    2.0504    2.1387   13.5993   8966 % 0.760189 1.000 41
   8   1  10   39.0832   88.1538   95.7116    0.0000  -49.0706    2.6623    2.6908  -18.2364   8967 % 0.798836 1.000 41
   9  -2  -9   40.4141   53.1667  -57.7249    0.0000  -12.7526    2.5870    2.6183   -4.8705   8969 % 0.828337 1.000 41
   9  -1  -3   58.1670   31.9077   34.6432    0.0000   26.2593    2.2685    2.3419   11.2130   8971 % 0.657730 1.000 41
   9   0   3   73.5377   44.9889   48.8460    0.0000   28.5489    2.0248    2.1542   13.2526   8973 % 0.651310 1.000 41
   9   1  10   43.9443   69.4428  -75.3964    0.0000  -25.4985    2.2836    2.3255  -10.9649   8976 % 0.849223 1.000 41
  10  -1  -3   37.5673   71.0950  -77.1903    0.0000  -33.5277    2.9427    2.9666  -11.3017   8982 % 0.724858 1.000 41
  10   0   4   82.0116   62.3771  -67.7249    0.0000   19.6345    1.8004    1.9783    9.9247   8985 % 0.734311 1.000 41
  11  -2  -9   28.9983   18.7665  -20.3754    0.0000   10.2318    3.0467    3.0605    3.3432   8989 % 0.938899 1.000 41
  11  -1  -3   28.2170   52.7143  -57.2337    0.0000  -24.4973    3.3313    3.3433   -7.3274   8991 % 0.792464 1.000 41
  11  -1  -2   53.0556  113.2960 -123.0090    0.0000  -60.2404    2.1280    2.1931  -27.4682   8992 % 0.782396 1.000 41
  11   0   4   39.9487   28.3556  -30.7866    0.0000   11.5931    2.6597    2.6895    4.3105   8994 % 0.801119 1.000 41
  11   1  11   28.1141   46.5714   50.5642    0.0000  -18.4574    3.1710    3.1835   -5.7979   8997 % 0.991545 1.000 41
  12   0   4   34.7117   24.6435  -26.7562    0.0000   10.0682    2.7455    2.7673    3.6382   9005 % 0.868413 1.000 41
  12   0   5   52.7191   18.6831  -20.2849    0.0000   34.0359    2.0031    2.0713   16.4323   9006 % 0.884693 1.000 41
  13  -1  -1   42.8532  111.8930  121.4860    0.0000  -69.0396    2.3242    2.3634  -29.2121   9009 % 0.914930 1.000 41
  14  -1  -1   25.4087   43.4442  -47.1689    0.0000  -18.0356    3.2882    3.2981   -5.4686   9014 % 0.984371 1.000 41
 -12  -4  -7   31.0081   21.7168   23.7632    0.0000    9.2913    1.7673    1.7943    5.1783   9015 % 0.996624 1.000 42
 -12   2  -9   28.7158   36.6633   40.1182    0.0000   -7.9475    1.8979    1.9195   -4.1404   9020 % 0.996936 1.000 42
 -11  -3  -7   41.9082   26.9030  -29.4381    0.0000   15.0053    1.5761    1.6308    9.2010   9022 % 0.906685 1.000 42
 -11   1  -8   66.9492   51.9095  -56.8011    0.0000   15.0397    1.2816    1.4459   10.4016   9025 % 0.895773 1.000 42
 -10  -4  -6   69.8627   81.4064  -89.0775    0.0000  -11.5437    1.2703    1.4498   -7.9623   9030 % 0.858549 1.000 42
 -10  -3  -6   38.4370   27.6472   30.2525    0.0000   10.7897    1.7990    1.8397    5.8651   9031 % 0.823574 1.000 42
  -9  -8  -4   20.6446    7.8564   -8.5967    0.0000   12.7882    2.3929    2.4018    5.3245   9038 % 0.992113 1.000 42
  -9  -1  -6   33.0348   24.3811  -26.6786    0.0000    8.6537    2.1099    2.1356    4.0521   9043 % 0.719881 1.000 42
  -9   3  -7   64.5415   45.4720  -49.7569    0.0000   19.0695    1.3883    1.5310   12.4560   9045 % 0.791637 1.000 42
  -8  -6  -4   23.6939   13.6180   14.9013    0.0000   10.0759    2.5365    2.5476    3.9551   9048 % 0.816041 1.000 42
  -8   5  -7   49.7182   37.4633   40.9935    0.0000   12.2549    1.5065    1.5864    7.7249   9055 % 0.823480 1.000 42
  -8   6  -7   40.8913   32.9757   36.0831    0.0000    7.9156    1.6911    1.7398    4.5497   9056 % 0.877821 1.000 42
  -7  -9  -2   30.3793   21.6395  -23.6787    0.0000    8.7397    1.9306    1.9543    4.4719   9058 % 0.965816 1.000 42
  -7  -7  -3   33.3182   20.8010  -22.7611    0.0000   12.5172    1.8053    1.8358    6.8183   9059 % 0.824447 1.000 42
  -7  -3  -4   52.0115   41.8736   45.8195    0.0000   10.1379    1.6150    1.6967    5.9750   9062 % 0.604757 1.000 42
  -7   0  -5  128.1230  115.2130  126.0700    0.0000   12.9098    1.1532    1.7238    7.4893   9063 % 0.564473 1.000 42
  -7   4  -6   50.8547   31.6103  -34.5890    0.0000   19.2444    1.5869    1.6664   11.5487   9066 % 0.698558 1.000 42
  -7   8  -7   46.5704   39.6812  -43.4205    0.0000    6.8892    1.4655    1.5377    4.4801   9069 % 0.965724 1.000 42
  -6  -7  -2   58.3789   67.3134  -73.6565    0.0000   -8.9345    1.4474    1.5607   -5.7245   9071 % 0.774826 1.000 42
  -6  -4  -3   50.6685   29.4138  -32.1855    0.0000   21.2548    1.6401    1.7166   12.3822   9073 % 0.582119 1.000 42
  -6  -1  -4  105.2280   87.6322  -95.8899    0.0000   17.5957    1.2302    1.6188   10.8693   9074 % 0.484761 1.000 42
  -6   3  -5  144.6000  107.1820 -117.2820    0.0000   37.4184    1.1300    1.8352   20.3896   9076 % 0.575125 1.000 42
  -6   7  -6   51.0176   41.0488   44.9169    0.0000    9.9689    1.4711    1.5570    6.4026   9078 % 0.837753 1.000 42
  -5  -8  -1   22.6914   31.0129  -33.9353    0.0000   -8.3215    2.6243    2.6341   -3.1591   9082 % 0.814357 1.000 42
  -5  -5  -2  127.8640  104.2020  114.0210    0.0000   23.6619    1.1317    1.7075   13.8575   9084 % 0.587295 1.000 42
Refinement program                                                                                                 page=  51
structure :                                                                                                15:21:39 01-09-24 

  -5  -2  -3  109.9640   96.3504  105.4300    0.0000   13.6132    1.2295    1.6495    8.2529   9085 % 0.429274 1.000 42
  -4  -6  -1   90.9995   83.2814  -91.1292    0.0000    7.7180    1.2665    1.5595    4.9490   9094 % 0.619587 1.000 42
  -4  -3  -2   97.6268   76.8980   84.1442    0.0000   20.7289    1.3244    1.6454   12.5984   9095 % 0.408020 1.000 42
  -4   4  -4   90.7623   82.5324   90.3096    0.0000    8.2299    1.3332    1.6128    5.1029   9098 % 0.513191 1.000 42
  -4   9  -5   38.9782   19.9100   21.7862    0.0000   19.0682    1.6381    1.6838   11.3243   9101 % 0.915531 1.000 42
  -3  -7   0   44.1803   23.8701   26.1194    0.0000   20.3102    1.7711    1.8254   11.1263   9105 % 0.675117 1.000 42
  -3  -4  -1   92.9086   52.5328  -57.4831    0.0000   40.3757    1.3045    1.6015   25.2105   9106 % 0.426152 1.000 42
  -3   3  -3  217.4040  227.7720  249.2350    0.0000  -10.3676    1.0816    2.4282   -4.2696   9108 % 0.384893 1.000 42
  -3   8  -4   52.2025   46.9063  -51.3264    0.0000    5.2962    1.5421    1.6280    3.2531   9111 % 0.795354 1.000 42
  -2  -8   1   70.5245   58.9508   64.5059    0.0000   11.5736    1.3052    1.4836    7.8012   9114 % 0.748730 1.000 42
  -2   2  -2  256.5510  289.9860 -317.3120    0.0000  -33.4356    1.0762    2.7821  -12.0182   9117 % 0.256596 1.000 42
  -2   6  -3  107.1720   87.7246  -95.9910    0.0000   19.4477    1.2107    1.6169   12.0279   9118 % 0.592149 1.000 42
  -1  -6   1   60.8646   27.8586   30.4837    0.0000   33.0060    1.5173    1.6348   20.1893   9123 % 0.557331 1.000 42
  -1   1  -1  331.8900  456.8480 -499.8980    0.0000 -124.9580    1.0900    3.4933  -35.7707   9126 % 0.128298 1.000 42
  -1   5  -2  183.6750  162.1600  177.4410    0.0000   21.5148    1.0995    2.1407   10.0504   9127 % 0.477160 1.000 42
  -1  10  -3   26.8775   17.1828   18.8020    0.0000    9.6947    2.0984    2.1156    4.5826   9131 % 0.934812 1.000 42
   0   8  -2   36.5978   22.2392  -24.3348    0.0000   14.3587    1.9414    1.9756    7.2681   9135 % 0.742005 1.000 42
   0   9  -2   71.3197   60.9352  -66.6772    0.0000   10.3845    1.2668    1.4538    7.1430   9136 % 0.832735 1.000 42
   1 -10   4   32.1885   38.2086  -41.8091    0.0000   -6.0201    1.7864    1.8151   -3.3167   9138 % 0.946610 1.000 42
   1  -4   2   62.5260   46.5253  -50.9094    0.0000   16.0007    1.7057    1.8167    8.8077   9142 % 0.389924 1.000 42
   1  -1   1  336.7820  460.4560 -503.8460    0.0000 -123.6740    1.0814    3.5372  -34.9641   9143 % 0.128298 1.000 42
   1   3   0  249.5730  281.7770 -308.3290    0.0000  -32.2037    1.0909    2.7237  -11.8234   9144 % 0.283769 1.000 42
   1   7  -1   61.8078   42.5946   46.6084    0.0000   19.2132    1.5063    1.6282   11.8005   9146 % 0.647978 1.000 42
   2  -5   3  144.0750  128.5460  140.6590    0.0000   15.5296    1.1275    1.8295    8.4884   9152 % 0.508125 1.000 42
   2   6   0   85.1487   71.5667   78.3106    0.0000   13.5819    1.3400    1.5877    8.5547   9155 % 0.567539 1.000 42
   3   1   2  178.2170  208.0100  227.6110    0.0000  -29.7929    1.1587    2.1257  -14.0154   9164 % 0.255052 1.000 42
   3   5   1  143.8990  117.5930 -128.6730    0.0000   26.3068    1.1386    1.8350   14.3361   9166 % 0.507194 1.000 42
   4   0   3  139.1280  184.4750 -201.8580    0.0000  -45.3473    1.2021    1.8387  -24.6628   9174 % 0.326643 1.000 42
   4   4   2   71.4605   45.6925   49.9981    0.0000   25.7680    1.5981    1.7506   14.7197   9176 % 0.474671 1.000 42
   5  -7   6   48.4995   42.8882  -46.9297    0.0000    5.6113    1.4876    1.5647    3.5861   9183 % 0.805045 1.000 42
   5  -4   5   37.5580   29.4143   32.1860    0.0000    8.1437    2.1407    2.1734    3.7470   9185 % 0.579541 1.000 42
   5  -1   4  144.7890  128.1170 -140.1900    0.0000   16.6717    1.1444    1.8456    9.0334   9186 % 0.425747 1.000 42
   5   3   3  140.5220  114.6870  125.4940    0.0000   25.8354    1.1600    1.8221   14.1787   9187 % 0.475709 1.000 42
   5   7   2   37.0729   26.6528  -29.1643    0.0000   10.4201    1.9772    2.0116    5.1799   9189 % 0.739339 1.000 42
   6  -5   6   58.6524   77.6692  -84.9881    0.0000  -19.0168    1.5106    1.6205  -11.7354   9195 % 0.707193 1.000 42
   6   2   4   66.3114   49.1660  -53.7991    0.0000   17.1453    1.4907    1.6315   10.5088   9199 % 0.510104 1.000 42
   6   6   3   94.0500   70.2638   76.8849    0.0000   23.7862    1.1972    1.5225   15.6234   9202 % 0.712006 1.000 42
   7   1   5   62.9389   49.7886  -54.4802    0.0000   13.1503    1.4649    1.5944    8.2478   9210 % 0.571869 1.000 42
   7   5   4   32.9181   22.6146   24.7456    0.0000   10.3035    2.2252    2.2494    4.5805   9213 % 0.707250 1.000 42
   8  -6   8   29.5466   16.0084  -17.5169    0.0000   13.5381    1.9461    1.9684    6.8778   9218 % 0.904508 1.000 42
   8   0   6   65.4645   54.8343   60.0014    0.0000   10.6302    1.4168    1.5607    6.8110   9223 % 0.653287 1.000 42
   8   8   4   15.6652    5.8241   -6.3729    0.0000    9.8412    3.2429    3.2466    3.0312   9229*% 0.949341 1.000 42
   9   0   7   38.7079   25.7154   28.1386    0.0000   12.9925    1.8265    1.8671    6.9588   9234 % 0.742326 1.000 42
   9   3   6   43.7630   31.5471  -34.5198    0.0000   12.2159    1.6224    1.6804    7.2698   9235 % 0.765156 1.000 42
   9   4   6   45.1774   59.5491  -65.1606    0.0000  -14.3717    1.6103    1.6725   -8.5930   9236 % 0.802680 1.000 42
  11  -1   9   30.4795   22.3933  -24.5035    0.0000    8.0862    1.8521    1.8770    4.3081   9252 % 0.925374 1.000 42
  11   2   8   45.6957   17.5516  -19.2056    0.0000   28.1441    1.5144    1.5818   17.7924   9254 % 0.909738 1.000 42
 -14  -2   1   37.1833   62.8936  -63.3511    0.0000  -25.7102    3.3967    3.4170   -7.5243   9260 % 0.997095 1.000 43
 -13  -1   4   33.9617   56.3542  -56.7642    0.0000  -22.3925    3.5879    3.6039   -6.2134   9264 % 0.940566 1.000 43
 -12  -2   0   45.0289   56.5226  -56.9337    0.0000  -11.4937    3.1735    3.2053   -3.5858   9269 % 0.858500 1.000 43
 -12   0   8   45.5840   23.9777  -24.1521    0.0000   21.6063    2.9462    2.9813    7.2474   9273 % 0.952026 1.000 43
 -11  -2  -1   56.6754  105.8300  106.6000    0.0000  -49.1547    2.8187    2.8751  -17.0967   9278 % 0.792366 1.000 43
Refinement program                                                                                                 page=  52
structure :                                                                                                15:21:39 01-09-24 

 -11  -1   3   36.3621   58.2074   58.6308    0.0000  -21.8453    3.9464    3.9631   -5.5121   9279 % 0.792464 1.000 43
 -11   0   7   32.5592   16.1577   16.2752    0.0000   16.4015    4.0142    4.0274    4.0725   9280 % 0.863967 1.000 43
 -11   1  11   31.4770   63.6859   64.1492    0.0000  -32.2090    3.8838    3.8965   -8.2661   9282 % 0.991545 1.000 43
 -10  -4  -9   26.1496   40.8228  -41.1197    0.0000  -14.6732    4.8682    4.8752   -3.0098   9283*% 0.937979 1.000 43
 -10  -3  -5   27.4190   45.8203   46.1536    0.0000  -18.4013    5.3430    5.3500   -3.4395   9285*% 0.802117 1.000 43
 -10   0   6  126.8760  102.2690 -103.0130    0.0000   24.6063    1.9905    2.3605   10.4242   9290 % 0.776295 1.000 43
 -10   1  11   34.2520   18.8502   18.9873    0.0000   15.4018    4.0158    4.0304    3.8214   9293 % 0.938393 1.000 43
  -9  -4 -10   46.0739   71.8867   72.4096    0.0000  -25.8129    3.1308    3.1646   -8.1568   9294 % 0.920460 1.000 43
  -9  -3  -6   47.5563   30.9196  -31.1445    0.0000   16.6367    3.1436    3.1794    5.2326   9296 % 0.765156 1.000 43
  -9  -2  -2   58.6464   47.1254   47.4682    0.0000   11.5210    2.8527    2.9123    3.9559   9297 % 0.664806 1.000 43
  -9   0   6   90.8135  110.9280  111.7350    0.0000  -20.1144    2.2161    2.3949   -8.3987   9301 % 0.714020 1.000 43
  -8  -1   1   60.6589   97.0129   97.7186    0.0000  -36.3540    3.0902    3.1492  -11.5439   9309 % 0.569385 1.000 43
  -8   0   5   78.9791   56.5968  -57.0085    0.0000   22.3823    2.6957    2.8090    7.9682   9310 % 0.626020 1.000 43
  -8   1   9   64.1903   37.6152   37.8888    0.0000   26.5752    2.7224    2.7970    9.5012   9311 % 0.760189 1.000 43
  -8   2  13   50.5559   65.6864  -66.1642    0.0000  -15.1305    2.8098    2.8549   -5.2999   9312 % 0.939232 1.000 43
  -7  -4 -11   53.5640   79.7960   80.3764    0.0000  -26.2320    3.0599    3.1064   -8.4445   9314 % 0.870360 1.000 43
  -7  -3  -7  117.7320  144.8760 -145.9300    0.0000  -27.1439    2.0666    2.3784  -11.4127   9315 % 0.685840 1.000 43
  -7   2  13   43.1891   21.8387   21.9976    0.0000   21.3504    3.3515    3.3793    6.3181   9323 % 0.899381 1.000 43
  -6  -3  -8   50.3895   62.1498  -62.6019    0.0000  -11.7603    3.4372    3.4740   -3.3853   9326 % 0.674123 1.000 43
  -6   2  12   33.3647   47.8748   48.2231    0.0000  -14.5102    4.1226    4.1361   -3.5082   9330 % 0.816154 1.000 43
  -5  -1  -1  106.6880   75.1179   75.6643    0.0000   31.5704    2.4300    2.6539   11.8960   9335 % 0.365642 1.000 43
  -5   0   3  124.4070  112.8490 -113.6700    0.0000   11.5571    2.2640    2.5832    4.4739   9336 % 0.388148 1.000 43
  -5   1   7   84.1398  131.8860  132.8460    0.0000  -47.7466    2.5606    2.6953  -17.7146   9337 % 0.534703 1.000 43
  -5   2  11   54.4215   71.5199  -72.0402    0.0000  -17.0984    3.0696    3.1174   -5.4848   9338 % 0.734465 1.000 43
  -4  -3  -9   76.3636   41.2492  -41.5493    0.0000   35.1144    2.7703    2.8736   12.2196   9343 % 0.640824 1.000 43
  -4   2  11   59.8632   70.3669  -70.8787    0.0000  -10.5037    2.9434    3.0036   -3.4970   9348 % 0.703901 1.000 43
  -4   3  15   35.2378   17.3263  -17.4523    0.0000   17.9115    3.7446    3.7611    4.7623   9349 % 0.931286 1.000 43
  -3  -4 -13   57.8386   40.3249   40.6183    0.0000   17.5136    2.9219    2.9786    5.8798   9351 % 0.845192 1.000 43
  -3  -2  -6   80.1673   43.8315   44.1503    0.0000   36.3358    2.9819    3.0878   11.7677   9354 % 0.437882 1.000 43
  -3   2  10  131.5020   70.9690   71.4852    0.0000   60.5335    2.0924    2.4713   24.4947   9358 % 0.628244 1.000 43
  -2  -3 -10   93.6237  144.4510 -145.5010    0.0000  -50.8270    2.3488    2.5285  -20.1018   9363 % 0.642098 1.000 43
  -1  -2  -7   93.3611  106.4140 -107.1880    0.0000  -13.0532    2.6531    2.8126   -4.6409   9374 % 0.440325 1.000 43
  -1   3  13   48.4025   63.2218  -63.6817    0.0000  -14.8194    3.3036    3.3388   -4.4385   9377 % 0.785137 1.000 43
   0   1   4  365.3340  318.4340 -320.7500    0.0000   46.9005    1.8456    4.0930   11.4586   9381 % 0.243191 1.000 43
   0   2   8  224.2580  168.0770  169.3000    0.0000   56.1807    1.9602    2.9785   18.8618   9382 % 0.486383 1.000 43
   1  -2  -8   99.8869  122.1190  123.0070    0.0000  -22.2319    2.4683    2.6627   -8.3492   9388 % 0.491379 1.000 43
   1   4  16   32.0718   13.5691   13.6678    0.0000   18.5027    3.8663    3.8796    4.7692   9392 % 0.975273 1.000 43
   2  -3 -12   42.7329   62.3835   62.8373    0.0000  -19.6506    3.6681    3.6929   -5.3211   9395 % 0.742844 1.000 43
   2  -1  -5  326.9600  182.0160 -183.3400    0.0000  144.9440    1.7585    3.7125   39.0423   9397 % 0.327446 1.000 43
   2   2   7  214.9380  195.8440  197.2690    0.0000   19.0933    1.9382    2.8942    6.5970   9399 % 0.456663 1.000 43
   2   3  11   95.5840   48.8221  -49.1773    0.0000   46.7619    2.3173    2.5067   18.6546   9400 % 0.692013 1.000 43
   3  -4 -16   27.2892   49.6689   50.0302    0.0000  -22.3797    4.5384    4.5466   -4.9223   9404 % 0.995106 1.000 43
   3  -3 -13   94.1281  156.4700  157.6090    0.0000  -62.3423    2.1965    2.3897  -26.0883   9405 % 0.809641 1.000 43
   3  -2  -9   87.6944   64.6421  -65.1123    0.0000   23.0523    2.6210    2.7638    8.3406   9407 % 0.578308 1.000 43
   3   3  11   71.5772   90.7992   91.4597    0.0000  -19.2220    2.6950    2.7884   -6.8935   9411 % 0.709441 1.000 43
   3   4  15   24.1164   41.9726   42.2779    0.0000  -17.8562    5.2433    5.2489   -3.4019   9412*% 0.944421 1.000 43
   4  -1  -6  172.9830  137.3640 -138.3640    0.0000   35.6182    2.0196    2.6591   13.3947   9417 % 0.448018 1.000 43
   4   0  -2  244.0280  222.1530  223.7690    0.0000   21.8754    1.9668    3.1342    6.9796   9418 % 0.301397 1.000 43
   4   3  10   51.9837   38.1576  -38.4351    0.0000   13.8261    3.4039    3.4434    4.0152   9421 % 0.686226 1.000 43
   5  -3 -14   72.3305   46.0641   46.3992    0.0000   26.2664    2.4554    2.5597   10.2615   9424 % 0.905149 1.000 43
   5  -2 -10   97.2821   57.1060  -57.5214    0.0000   40.1760    2.3226    2.5181   15.9547   9426 % 0.687638 1.000 43
   6  -3 -14   32.8283   47.9166   48.2651    0.0000  -15.0883    3.9630    3.9766   -3.7943   9435 % 0.934359 1.000 43
Refinement program                                                                                                 page=  53
structure :                                                                                                15:21:39 01-09-24 

   6  -1  -7   62.2953   40.2430   40.5357    0.0000   22.0523    3.3068    3.3650    6.5534   9438 % 0.582786 1.000 43
   6   0  -3   87.7069  111.6110  112.4230    0.0000  -23.9040    2.7997    2.9338   -8.1477   9439 % 0.452096 1.000 43
   6   2   5   88.8639   74.3324   74.8731    0.0000   14.5316    2.5123    2.6648    5.4532   9441 % 0.537351 1.000 43
   6   4  13   16.6373   41.0731   41.3719    0.0000  -24.4358    7.7807    7.7825   -3.1398   9443*% 0.919912 1.000 43
   7  -2 -11   68.8615   49.1050  -49.4622    0.0000   19.7565    2.6778    2.7650    7.1453   9446 % 0.810354 1.000 43
   7   2   4  139.2310  146.7650 -147.8330    0.0000   -7.5344    2.0067    2.4424   -3.0848   9451 % 0.568954 1.000 43
   9   2   3   92.6315  107.1490 -107.9290    0.0000  -14.5179    2.2751    2.4565   -5.9100   9471 % 0.676626 1.000 43
  10  -2 -12   33.3527   19.3678   19.5086    0.0000   13.9849    4.0207    4.0345    3.4664   9477 % 0.989308 1.000 43
  10  -1  -9   44.2674   19.2702  -19.4104    0.0000   24.9972    3.4325    3.4610    7.2226   9478 % 0.868181 1.000 43
  10   1  -1   50.5915   21.1447  -21.2985    0.0000   29.4468    3.1478    3.1882    9.2363   9481 % 0.707142 1.000 43
  10   2   3   40.5204   61.4475  -61.8945    0.0000  -20.9272    3.8919    3.9129   -5.3482   9482 % 0.742046 1.000 43
  11   0  -5   56.6772   77.1220  -77.6830    0.0000  -20.4448    2.9006    2.9555   -6.9176   9486 % 0.818738 1.000 43
  12   0  -6   35.0628  109.0960  109.8900    0.0000  -74.0335    4.2039    4.2185  -17.5498   9494 % 0.904192 1.000 43
  12   2   2   52.1498   26.0665   26.2561    0.0000   26.0833    2.7594    2.8082    9.2882   9497 % 0.865856 1.000 43
  12   3   6   31.5484   44.4533  -44.7767    0.0000  -12.9050    4.0398    4.0521   -3.1847   9498 % 0.945094 1.000 43
  13   0  -6   35.6903   19.6415   19.7844    0.0000   16.0488    3.4939    3.5121    4.5695   9501 % 0.969372 1.000 43
  13   1  -2   26.4688   50.3597  -50.7260    0.0000  -23.8909    5.2685    5.2751   -4.5290   9503*% 0.920115 1.000 43
  14   1  -3   35.1440   20.0627  -20.2086    0.0000   15.0813    3.6521    3.6690    4.1105   9507 % 0.997173 1.000 43
  -9  -3   0   82.0938   71.5381  -65.7187    0.0000   10.5557    1.3296    1.5626    6.7553   9792 % 0.686516 1.000 45
  -9  -1   0   94.8061   84.9541   78.0433    0.0000    9.8520    1.2963    1.6060    6.1344   9793 % 0.635664 1.000 45
  -8  -4   0  123.6090  131.3620 -120.6760    0.0000   -7.7526    1.1747    1.7052   -4.5464   9799 % 0.668652 1.000 45
  -8  -2   0   96.7946   86.3997   79.3712    0.0000   10.3950    1.2898    1.6126    6.4459   9800 % 0.588423 1.000 45
  -8   0   0  123.9070  140.7550 -129.3050    0.0000  -16.8479    1.2118    1.7331   -9.7211   9801 % 0.559128 1.000 45
  -7  -5   0  141.7210  152.3060 -139.9160    0.0000  -10.5844    1.1262    1.8102   -5.8472   9807 % 0.670421 1.000 45
  -7  -3   0  132.8860  154.4770 -141.9100    0.0000  -21.5901    1.1705    1.7709  -12.1917   9808 % 0.561242 1.000 45
  -7  -1   0  129.4110  110.0950  101.1390    0.0000   19.3159    1.2205    1.7789   10.8585   9809 % 0.497752 1.000 45
  -6  -4   0  142.6470  184.6460  169.6250    0.0000  -41.9988    1.1662    1.8425  -22.7947   9816 % 0.557066 1.000 45
  -6  -2   0  159.0730  182.5400 -167.6910    0.0000  -23.4675    1.1655    1.9720  -11.9003   9817 % 0.457678 1.000 45
  -6   2   0  185.3440  225.3820 -207.0480    0.0000  -40.0376    1.1306    2.1711  -18.4415   9819 % 0.457678 1.000 45
  -5  -5   0  152.4470  127.0510 -116.7160    0.0000   25.3962    1.1447    1.9064   13.3217   9824 % 0.576395 1.000 45
  -4  -6   0  117.4800  107.8240   99.0527    0.0000    9.6563    1.2108    1.6871    5.7236   9831 % 0.617023 1.000 45
  -4  -4   0  161.8320  151.9740 -139.6110    0.0000    9.8580    1.1521    1.9865    4.9624   9832 % 0.461116 1.000 45
  -3  -3   0  132.1900  100.5780   92.3965    0.0000   31.6121    1.2671    1.8311   17.2638   9840 % 0.345837 1.000 45
  -3   1   0  197.0200  188.2820 -172.9650    0.0000    8.7378    1.1605    2.2866    3.8213   9842 % 0.228839 1.000 45
  -3   3   0  149.1230  132.8420 -122.0360    0.0000   16.2811    1.2339    1.9355    8.4117   9843 % 0.345837 1.000 45
  -2  -6   0  111.9960   76.2043   70.0053    0.0000   35.7921    1.2438    1.6737   21.3848   9848 % 0.567539 1.000 45
  -2  -4   0  165.4720  186.2900 -171.1360    0.0000  -20.8183    1.1769    2.0306  -10.2524   9849 % 0.392442 1.000 45
  -2  -2   0  219.1700  205.2490  188.5520    0.0000   13.9214    1.1455    2.4730    5.6294   9850 % 0.230558 1.000 45
  -2   2   0  208.4070  232.5980  213.6770    0.0000  -24.1918    1.1583    2.3843  -10.1462   9851 % 0.230558 1.000 45
  -1  -5   0  195.8530  172.7310 -158.6800    0.0000   23.1223    1.1205    2.2564   10.2474   9857 % 0.463678 1.000 45
  -1  -3   0  224.8380  190.9580 -175.4240    0.0000   33.8798    1.1250    2.5141   13.4757   9858 % 0.283769 1.000 45
  -1   3   0  216.8260  244.5810  224.6850    0.0000  -27.7553    1.1546    2.4565  -11.2986   9859 % 0.283769 1.000 45
   0  -6   0  126.4280  101.9950  -93.6980    0.0000   24.4328    1.2327    1.7658   13.8368   9864 % 0.550056 1.000 45
   1  -5   0  191.5780  168.8850  155.1460    0.0000   22.6931    1.1149    2.2166   10.2378   9871 % 0.463678 1.000 45
   2  -2   0  249.0910  234.3050  215.2450    0.0000   14.7860    1.1058    2.7253    5.4254   9880 % 0.230558 1.000 45
   3  -3   0  152.5980  134.3910 -123.4590    0.0000   18.2069    1.1992    1.9408    9.3811   9887 % 0.345837 1.000 45
   3  -1   0  213.4220  224.9530 -206.6540    0.0000  -11.5317    1.1374    2.4184   -4.7683   9888 % 0.228839 1.000 45
 -12  -3  -7   35.7323   43.1022   43.8764    0.0000   -7.3699    1.6428    1.6812   -4.3837   9936 % 0.966658 1.000 46
 -11  -5  -7   24.5337   12.1503  -12.3686    0.0000   12.3833    1.9973    2.0123    6.1539   9943 % 0.978034 1.000 46
 -11  -1  -6   52.8309   45.3178  -46.1318    0.0000    7.5131    1.3931    1.4899    5.0426   9946 % 0.844759 1.000 46
 -10  -3  -6   61.8926   68.2825   69.5090    0.0000   -6.3899    1.2780    1.4200   -4.4999   9954 % 0.823574 1.000 46
  -9   6  -3   35.6441   41.6029  -42.3502    0.0000   -5.9588    1.7619    1.7976   -3.3149   9973 % 0.852506 1.000 46
Refinement program                                                                                                 page=  54
structure :                                                                                                15:21:39 01-09-24 

  -8  -8  -6   20.4670   10.9353   11.1317    0.0000    9.5318    2.3770    2.3858    3.9952   9975 % 0.982176 1.000 46
  -8   1  -4   64.5128   55.0009   55.9889    0.0000    9.5119    1.4966    1.6297    5.8365   9980 % 0.609726 1.000 46
  -8   5  -3   81.1172   90.7309   92.3606    0.0000   -9.6137    1.2390    1.4809   -6.4919   9983 % 0.742480 1.000 46
  -7  -1  -4   37.5739   29.7752  -30.3100    0.0000    7.7988    2.0653    2.0992    3.7152   9990 % 0.546347 1.000 46
  -6   1  -3  108.0240   89.7925  -91.4054    0.0000   18.2315    1.1738    1.5952   11.4288  10001 % 0.461297 1.000 46
  -6   8  -1   22.4967   33.9131   34.5223    0.0000  -11.4165    2.4604    2.4706   -4.6209  10005 % 0.846705 1.000 46
  -5  -1  -3  211.4860  177.6120 -180.8020    0.0000   33.8745    1.0275    2.3512   14.4070  10011 % 0.398827 1.000 46
  -5   3  -2  180.4430  201.4470  205.0660    0.0000  -21.0045    1.0577    2.0916  -10.0425  10013 % 0.458741 1.000 46
  -5   6  -1   36.9770   43.5672   44.3498    0.0000   -6.5902    1.9133    1.9488   -3.3817  10014 % 0.654103 1.000 46
  -5   9   0   35.9944   49.0877   49.9694    0.0000  -13.0932    1.8017    1.8373   -7.1265  10016 % 0.896037 1.000 46
  -3  -6  -3  137.0590  148.7680 -151.4410    0.0000  -11.7092    1.1221    1.7714   -6.6103  10030 % 0.612425 1.000 46
  -2 -10  -3   28.6880   15.2138  -15.4871    0.0000   13.4742    1.8440    1.8662    7.2203  10038 % 0.942617 1.000 46
  -2  -9  -3   46.6498   54.0981  -55.0698    0.0000   -7.4483    1.5209    1.5908   -4.6820  10039 % 0.853723 1.000 46
  -2  -4  -2  106.4680   86.4644  -88.0175    0.0000   20.0034    1.2328    1.6289   12.2804  10041 % 0.408283 1.000 46
  -2   4   0  228.8020  252.8810 -257.4240    0.0000  -24.0791    1.0454    2.5156   -9.5721  10043 % 0.392442 1.000 46
  -1  -7  -2   74.8512   61.5354   62.6407    0.0000   13.3158    1.2966    1.4971    8.8943  10049 % 0.655278 1.000 46
  -1  -2  -1  303.9470  315.5870  321.2550    0.0000  -11.6394    1.0357    3.2111   -3.6247  10051 % 0.204142 1.000 46
  -1   9   2   56.9561   74.7850   76.1283    0.0000  -17.8289    1.4151    1.5254  -11.6877  10055 % 0.835663 1.000 46
   0 -10  -2   21.6749   14.3150   14.5722    0.0000    7.3598    2.4037    2.4135    3.0495  10057 % 0.923652 1.000 46
   0   7   2   67.9919   52.8176  -53.7663    0.0000   15.1743    1.3318    1.4953   10.1480  10060 % 0.651540 1.000 46
   1   9   3   29.1325   20.5849  -20.9547    0.0000    8.5475    2.0338    2.0546    4.1602  10069 % 0.845096 1.000 46
   2 -10  -1   39.5689   49.4034  -50.2908    0.0000   -9.8345    1.5682    1.6173   -6.0808  10070 % 0.929063 1.000 46
   2  10   4   26.2488   15.6074  -15.8877    0.0000   10.6414    1.9696    1.9870    5.3555  10081 % 0.954319 1.000 46
   3  -3   1  263.5230  297.6830 -303.0300    0.0000  -34.1599    1.0231    2.8269  -12.0841  10084 % 0.350391 1.000 46
   3   1   2   89.1011   83.4056   84.9038    0.0000    5.6954    1.4579    1.7086    3.3334  10085 % 0.255052 1.000 46
   3   5   3   87.6014   68.5405   69.7716    0.0000   19.0609    1.2563    1.5315   12.4456  10086 % 0.531615 1.000 46
   3   8   4   30.3776   16.4639  -16.7596    0.0000   13.9137    1.9998    2.0228    6.8786  10087 % 0.795354 1.000 46
   4 -10   0   38.5136   32.6037   33.1893    0.0000    5.9099    1.5696    1.6161    3.6568  10090 % 0.958439 1.000 46
   4  -6   1  120.2630  125.9170 -128.1780    0.0000   -5.6540    1.1063    1.6341   -3.4600  10092 % 0.619587 1.000 46
   4  -1   2  116.5800  100.3540  102.1570    0.0000   16.2252    1.2596    1.7163    9.4534  10094 % 0.315031 1.000 46
   4   6   4   33.2024   22.3139  -22.7147    0.0000   10.8885    2.1384    2.1640    5.0316  10096 % 0.656852 1.000 46
   4   9   5   82.5324   55.7934  -56.7956    0.0000   26.7390    1.1499    1.4154   18.8917  10098 % 0.915531 1.000 46
   5  -9   1   25.8476   17.7463  -18.0650    0.0000    8.1014    1.9983    2.0149    4.0207  10101 % 0.897805 1.000 46
   6  -6   2   42.6099   35.6286   36.2686    0.0000    6.9812    1.7883    1.8384    3.7975  10114 % 0.700783 1.000 46
   6   6   5   74.9119   53.3235   54.2814    0.0000   21.5884    1.2148    1.4272   15.1267  10121 % 0.746786 1.000 46
   7  -5   3   88.4562   93.3493   95.0261    0.0000   -4.8931    1.2351    1.5192   -3.2209  10126 % 0.691379 1.000 46
   7  -4   3   97.7932  112.2320 -114.2480    0.0000  -14.4388    1.1887    1.5393   -9.3801  10127 % 0.634322 1.000 46
   7   0   4  176.6390  183.9810  187.2860    0.0000   -7.3415    1.0915    2.0764   -3.5357  10129 % 0.538600 1.000 46
   8  -8   3   49.9650   43.4776   44.2585    0.0000    6.4874    1.3950    1.4818    4.3782  10135 % 0.937577 1.000 46
   8  -7   3   44.7705   58.6123  -59.6651    0.0000  -13.8418    1.6518    1.7114   -8.0882  10136 % 0.867746 1.000 46
   8  -3   4   53.0575   43.5511   44.3334    0.0000    9.5064    1.5248    1.6144    5.8884  10138 % 0.662572 1.000 46
   8   1   5  142.8110  125.2920  127.5420    0.0000   17.5198    1.1095    1.8085    9.6877  10140 % 0.632697 1.000 46
   8   5   6   55.2159   49.4571  -50.3454    0.0000    5.7589    1.4298    1.5328    3.7572  10143 % 0.798057 1.000 46
   9  -6   4   52.7219   41.4644  -42.2092    0.0000   11.2575    1.3770    1.4745    7.6347  10147 % 0.865427 1.000 46
   9   3   6   40.0037   45.3575  -46.1722    0.0000   -5.3537    1.6948    1.7414   -3.0744  10154 % 0.765156 1.000 46
  10   0   6   80.5469   89.1914  -90.7934    0.0000   -8.6445    1.3185    1.5451   -5.5950  10163 % 0.776295 1.000 46
  10   1   6   75.9151   58.0534  -59.0962    0.0000   17.8617    1.2613    1.4721   12.1333  10164 % 0.781690 1.000 46
  10   4   7   56.6886   41.1619   41.9012    0.0000   15.5267    1.3574    1.4710   10.5550  10166 % 0.882230 1.000 46
  11  -6   5   26.5556   19.8146  -20.1706    0.0000    6.7410    2.1954    2.2114    3.0483  10168 % 0.986354 1.000 46
  11  -2   6   63.3451   68.0955  -69.3187    0.0000   -4.7504    1.2613    1.4115   -3.3656  10171 % 0.859553 1.000 46
  11   2   7   68.6746   48.8252  -49.7022    0.0000   19.8494    1.2734    1.4468   13.7198  10174 % 0.883208 1.000 46
  12  -1   7   48.5551   59.5634   60.6333    0.0000  -11.0083    1.4695    1.5476   -7.1131  10179 % 0.931231 1.000 46
Refinement program                                                                                                 page=  55
structure :                                                                                                15:21:39 01-09-24 

  12   0   7   41.6293   28.1039   28.6087    0.0000   13.5254    1.5914    1.6450    8.2223  10180 % 0.926708 1.000 46
  12   3   8   35.7715   25.7971  -26.2605    0.0000    9.9744    1.6228    1.6618    6.0023  10183 % 0.990956 1.000 46
 -13   0   6   17.8073   24.3460   24.0596    0.0000   -6.5387    2.1031    2.1106   -3.0981  10186 % 0.969372 1.000 47
 -13   1   6   22.2778   39.1369  -38.6765    0.0000  -16.8591    1.9100    1.9229   -8.7675  10187 % 0.973697 1.000 47
 -11  -5   5   20.8279   14.8916   14.7164    0.0000    5.9363    1.9541    1.9652    3.0207  10194 % 0.938320 1.000 47
 -11  -2   5   23.4329   35.6343  -35.2150    0.0000  -12.2014    1.8948    1.9092   -6.3908  10197 % 0.839017 1.000 47
 -10   4   5   26.6214   36.5130   36.0834    0.0000   -9.8916    1.7768    1.7966   -5.5057  10206 % 0.837988 1.000 47
 -10   5   5   23.3067   29.5728   29.2248    0.0000   -6.2661    1.9222    1.9363   -3.2362  10207 % 0.881966 1.000 47
  -9  -8   4   24.4908   32.4715   32.0895    0.0000   -7.9807    1.6251    1.6435   -4.8561  10210 % 0.992113 1.000 47
  -9  -2   4   52.5576   58.6626   57.9724    0.0000   -6.1050    1.2700    1.3745   -4.4417  10216 % 0.692835 1.000 47
  -9  -1   4   56.4659   61.8433  -61.1157    0.0000   -5.3774    1.2441    1.3663   -3.9359  10217 % 0.674393 1.000 47
  -9   0   4   57.7521   46.1302   45.5875    0.0000   11.6218    1.2277    1.3567    8.5661  10218 % 0.668133 1.000 47
  -8   3   4   56.0036   60.3962  -59.6856    0.0000   -4.3926    1.2865    1.4031   -3.1306  10224 % 0.662572 1.000 47
  -8   4   4   46.4962   57.9733   57.2912    0.0000  -11.4770    1.3517    1.4295   -8.0290  10225 % 0.705573 1.000 47
  -8   5   4   38.0184   43.7973  -43.2819    0.0000   -5.7788    1.4756    1.5238   -3.7924  10226 % 0.757280 1.000 47
  -7  -9   3   18.1879   30.7267   30.3652    0.0000  -12.5388    2.3422    2.3493   -5.3373  10229 % 0.973990 1.000 47
  -7  -6   3   61.5142   51.2416   50.6387    0.0000   10.2726    1.1851    1.3352    7.6935  10232 % 0.755284 1.000 47
  -7  -5   3   42.5981   54.2421   53.6038    0.0000  -11.6439    1.4379    1.4996   -7.7645  10233 % 0.691379 1.000 47
  -7  -4   3   86.4078   80.0943  -79.1519    0.0000    6.3134    1.1353    1.4267    4.4251  10234 % 0.634322 1.000 47
  -7  -2   3  171.6830  156.7550  154.9100    0.0000   14.9283    1.0030    1.9884    7.5079  10236 % 0.549100 1.000 47
  -7   8   4   26.8738   43.1833  -42.6752    0.0000  -16.3096    1.6429    1.6647   -9.7973  10241 % 0.909933 1.000 47
  -7   9   4   29.9650   40.9500  -40.4682    0.0000  -10.9850    1.5268    1.5559   -7.0602  10242 % 0.985319 1.000 47
  -5 -10   2   33.7668   27.9827   27.6534    0.0000    5.7842    1.4008    1.4409    4.0143  10248 % 0.987548 1.000 47
  -5  -9   2   34.3322   38.8613   38.4040    0.0000   -4.5291    1.4098    1.4510   -3.1214  10249 % 0.903087 1.000 47
  -5  -6   2   95.7027   83.7544   82.7689    0.0000   11.9483    1.1060    1.4626    8.1692  10252 % 0.661335 1.000 47
  -5  -5   2  114.7650   94.4293   93.3183    0.0000   20.3352    1.0596    1.5620   13.0189  10253 % 0.587295 1.000 47
  -5  -4   2  154.3290  129.7730 -128.2460    0.0000   24.5557    1.0309    1.8559   13.2308  10254 % 0.518917 1.000 47
  -5   7   3   54.8671   62.1402   61.4090    0.0000   -7.2730    1.2093    1.3279   -5.4770  10258 % 0.749986 1.000 47
  -5   8   3   27.5045   34.9786  -34.5670    0.0000   -7.4740    1.7143    1.7362   -4.3049  10259 % 0.829786 1.000 47
  -4   3   2  194.2950  204.9150  202.5040    0.0000  -10.6197    1.0345    2.2012   -4.8245  10264 % 0.408020 1.000 47
  -3  -7   1   79.0456   65.7077  -64.9346    0.0000   13.3379    1.1392    1.3866    9.6192  10272 % 0.677461 1.000 47
  -3   7   2   25.5441   32.4099  -32.0285    0.0000   -6.8658    1.9515    1.9682   -3.4884  10277 % 0.684446 1.000 47
  -2   2   1  461.5070  501.3180 -495.4200    0.0000  -39.8109    0.9910    4.7203   -8.4340  10284 % 0.237335 1.000 47
  -1   6   1   37.9091   44.6206   44.0956    0.0000   -6.7115    1.6724    1.7148   -3.9138  10291 % 0.557331 1.000 47
   1   5   0  115.6970  104.3460 -103.1180    0.0000   11.3510    1.1107    1.6038    7.0776  10300 % 0.463678 1.000 47
   2  -7  -1  101.2620  115.7370  114.3750    0.0000  -14.4752    1.1006    1.4956   -9.6787  10305 % 0.659189 1.000 47
   2  -4  -1  252.6900  223.0430  220.4180    0.0000   29.6471    1.0097    2.7212   10.8950  10308 % 0.396462 1.000 47
   2  -2  -1  467.5660  506.7450 -500.7820    0.0000  -39.1785    0.9945    4.7803   -8.1959  10310 % 0.237335 1.000 47
   2   8   0   70.3548   77.6730  -76.7591    0.0000   -7.3182    1.1598    1.3565   -5.3948  10312 % 0.746610 1.000 47
   2  10   0   34.3831   44.8107   44.2835    0.0000  -10.4276    1.4760    1.5155   -6.8805  10313 % 0.927355 1.000 47
   3   3  -1  286.4310  266.6740 -263.5360    0.0000   19.7570    1.0006    3.0341    6.5118  10314 % 0.350391 1.000 47
   3   4  -1  123.0790  117.8010 -116.4150    0.0000    5.2782    1.1013    1.6516    3.1958  10315 % 0.426152 1.000 47
   4  -9  -2   34.8210   39.5702  -39.1046    0.0000   -4.7492    1.4216    1.4636   -3.2449  10319 % 0.878410 1.000 47
   4  -8  -2   59.2900   72.5238   71.6705    0.0000  -13.2338    1.1638    1.3061  -10.1323  10320 % 0.792923 1.000 47
   4  -7  -2   54.9127   70.4855   69.6561    0.0000  -15.5728    1.2975    1.4089  -11.0529  10321 % 0.708985 1.000 47
   4  -5  -2  192.0930  214.3460 -211.8240    0.0000  -22.2526    0.9974    2.1645  -10.2809  10323 % 0.548591 1.000 47
   4   7  -1   90.5815  105.6170  104.3750    0.0000  -15.0358    1.0907    1.4178  -10.6049  10327 % 0.702244 1.000 47
   4   8  -1   61.6636   53.9685  -53.3335    0.0000    7.6951    1.2244    1.3709    5.6132  10328 % 0.786902 1.000 47
   5   1  -2  306.2670  290.6220  287.2020    0.0000   15.6456    0.9911    3.2191    4.8603  10335 % 0.378428 1.000 47
   5   2  -2  250.4880  227.2380  224.5640    0.0000   23.2500    0.9969    2.6959    8.6241  10336 % 0.410391 1.000 47
   5  10  -1   22.6782   30.6853   30.3243    0.0000   -8.0072    1.7462    1.7608   -4.5474  10340 % 0.982720 1.000 47
   6   5  -2  146.8470  120.6610 -119.2410    0.0000   26.1858    1.0317    1.7947   14.5910  10347 % 0.631385 1.000 47
Refinement program                                                                                                 page=  56
structure :                                                                                                15:21:39 01-09-24 

   6   7  -2   40.3547   49.4752   48.8931    0.0000   -9.1206    1.4410    1.4964   -6.0950  10349 % 0.774826 1.000 47
   7  -8  -3   55.5905   48.1882  -47.6212    0.0000    7.4023    1.1890    1.3126    5.6395  10353 % 0.897652 1.000 47
   7  -7  -3   45.9837   50.7602  -50.1630    0.0000   -4.7765    1.2972    1.3763   -3.4706  10354 % 0.824447 1.000 47
   7  -4  -3  149.0810  136.1210 -134.5200    0.0000   12.9599    1.0333    1.8139    7.1447  10357 % 0.634322 1.000 47
   7  -3  -3   77.0746   66.7016   65.9168    0.0000   10.3731    1.1677    1.3991    7.4139  10358 % 0.586117 1.000 47
   7  -2  -3  171.7080  190.6100  188.3670    0.0000  -18.9019    1.0011    1.9876   -9.5099  10359 % 0.549100 1.000 47
   7   0  -3  168.9160  158.2530 -156.3910    0.0000   10.6633    1.0191    1.9728    5.4052  10361 % 0.517583 1.000 47
   7   9  -2   27.6803   42.9523  -42.4469    0.0000  -15.2720    1.6691    1.6919   -9.0268  10366 % 0.965816 1.000 47
   8   3  -3  127.6620  137.1060  135.4930    0.0000   -9.4441    1.0500    1.6530   -5.7134  10368 % 0.645604 1.000 47
   8   4  -3   60.7149   55.7297  -55.0740    0.0000    4.9852    1.2534    1.3927    3.5795  10369 % 0.689663 1.000 47
   9  -6  -4   75.0227   58.8405   58.1481    0.0000   16.1822    1.0737    1.3098   12.3546  10374 % 0.865427 1.000 47
   9  -5  -4   42.0856   32.2955   31.9155    0.0000    9.7901    1.3449    1.4092    6.9473  10375 % 0.810256 1.000 47
   9  -4  -4   33.0998   39.9637   39.4935    0.0000   -6.8639    1.7477    1.7788   -3.8587  10376 % 0.762151 1.000 47
   9   8  -3   27.3770   37.7624   37.3181    0.0000  -10.3854    1.6236    1.6465   -6.3074  10384 % 0.980863 1.000 47
  10   0  -4   49.1864   36.7192  -36.2872    0.0000   12.4672    1.3703    1.4559    8.5632  10391 % 0.734311 1.000 47
  10   1  -4   97.8581   91.8618  -90.7810    0.0000    5.9962    1.0888    1.4640    4.0959  10392 % 0.740011 1.000 47
  10   3  -4   72.0187   64.1802   63.4251    0.0000    7.8385    1.1601    1.3655    5.7405  10394 % 0.784125 1.000 47
  13   2  -5   52.1440   41.4488  -40.9611    0.0000   10.6953    1.2398    1.3450    7.9517  10413 % 0.968720 1.000 47
  13   3  -5   36.1054   44.6934   44.1675    0.0000   -8.5880    1.4361    1.4808   -5.7997  10414 % 0.990172 1.000 47
  -8  -8   1   42.7504   30.2820   29.6553    0.0000   12.4684    1.5965    1.6527    7.5442  10437 % 0.923949 1.000 48
  -8   4   0  116.3330  108.8530 -106.6000    0.0000    7.4800    1.1850    1.6606    4.5045  10440 % 0.668652 1.000 48
  -8   8   0   49.8849   32.4423  -31.7708    0.0000   17.4426    1.4624    1.5451   11.2889  10442 % 0.922231 1.000 48
  -7   3   0  131.4230  125.6460  123.0460    0.0000    5.7766    1.1802    1.7663    3.2704  10446 % 0.561242 1.000 48
  -7   5   0   83.3091   99.7487   97.6843    0.0000  -16.4396    1.3648    1.5990  -10.2814  10447 % 0.670421 1.000 48
  -6   2   0  202.3970  217.4190 -212.9190    0.0000  -15.0218    1.1097    2.3082   -6.5079  10453 % 0.457678 1.000 48
  -6   4   0  141.3860  163.9480  160.5550    0.0000  -22.5625    1.1865    1.8457  -12.2242  10454 % 0.557066 1.000 48
  -6   6   0   99.5967   86.2293  -84.4447    0.0000   13.3673    1.2365    1.5877    8.4192  10455 % 0.691674 1.000 48
  -6   8   0   52.6070   65.2020   63.8526    0.0000  -12.5950    1.5359    1.6235   -7.7579  10456 % 0.844830 1.000 48
  -5   3   0  207.9930  230.1370 -225.3740    0.0000  -22.1439    1.1089    2.3571   -9.3946  10460 % 0.444701 1.000 48
  -5   5   0  134.0280  110.6440  108.3540    0.0000   23.3848    1.1927    1.7941   13.0343  10461 % 0.576395 1.000 48
  -5   7   0   66.0076   73.7814  -72.2545    0.0000   -7.7739    1.4567    1.5992   -4.8610  10462 % 0.730711 1.000 48
  -4   2   0  243.1660  234.5380  229.6840    0.0000    8.6279    1.1071    2.6718    3.2293  10466 % 0.334326 1.000 48
  -4   4   0  182.2120  211.8470 -207.4620    0.0000  -29.6347    1.1393    2.1490  -13.7900  10467 % 0.461116 1.000 48
  -4   8   0   56.0152   49.2351  -48.2162    0.0000    6.7800    1.5683    1.6654    4.0712  10469 % 0.784884 1.000 48
  -3   1   0  172.9830  161.6140 -158.2690    0.0000   11.3689    1.2270    2.1208    5.3607  10474 % 0.228839 1.000 48
  -3   5   0  130.6600  111.1130 -108.8130    0.0000   19.5473    1.2246    1.7907   10.9158  10476 % 0.504058 1.000 48
  -3   7   0   88.0733   74.2166  -72.6806    0.0000   13.8567    1.2580    1.5357    9.0231  10477 % 0.675117 1.000 48
  -2 -10   1   40.5019   29.6039  -28.9912    0.0000   10.8980    1.6691    1.7175    6.3453  10479 % 0.929063 1.000 48
  -2  10   0   40.9695   26.5902   26.0399    0.0000   14.3793    1.6671    1.7167    8.3761  10485 % 0.927355 1.000 48
  -1 -10   1   18.0083    6.7545   -6.6148    0.0000   11.2538    2.7654    2.7712    4.0609  10486 % 0.921143 1.000 48
  -1   9   0   69.1361   45.0455   44.1133    0.0000   24.0906    1.3813    1.5447   15.5957  10491 % 0.828039 1.000 48
   0   8   0   83.6684   72.7867   71.2803    0.0000   10.8817    1.3159    1.5594    6.9783  10494 % 0.733408 1.000 48
   0  10   0   47.5973   35.3963  -34.6638    0.0000   12.2009    1.6125    1.6813    7.2570  10495 % 0.916760 1.000 48
   1 -10   1   20.8087    6.9279   -6.7845    0.0000   13.8807    2.4173    2.4262    5.7212  10496 % 0.921143 1.000 48
   1   9   0   44.2120   34.3045  -33.5946    0.0000    9.9075    1.7541    1.8089    5.4770  10501 % 0.828039 1.000 48
   3  -1   0  175.1040  190.8270 -186.8780    0.0000  -15.7232    1.2178    2.1329   -7.3717  10513 % 0.228839 1.000 48
   4 -10   1   30.9306   48.8866  -47.8749    0.0000  -17.9560    1.9237    1.9484   -9.2159  10519 % 0.960091 1.000 48
   4   0   0  325.9510  424.8650 -416.0720    0.0000  -98.9138    1.0908    3.4372  -28.7775  10522 % 0.279564 1.000 48
   4   8   0   45.0333   33.7979  -33.0984    0.0000   11.2354    1.7420    1.7993    6.2443  10526 % 0.784884 1.000 48
   4  10   0   52.0932   35.8371   35.0955    0.0000   16.2561    1.4656    1.5555   10.4509  10527 % 0.958439 1.000 48
   5  -1   0  237.0860  255.6700  250.3780    0.0000  -18.5839    1.1093    2.6175   -7.0997  10531 % 0.361280 1.000 48
   5   1   0  238.4780  250.5970 -245.4110    0.0000  -12.1190    1.1005    2.6265   -4.6142  10532 % 0.361280 1.000 48
Refinement program                                                                                                 page=  57
structure :                                                                                                15:21:39 01-09-24 

   6   0   0  238.7520  247.2410  242.1240    0.0000   -8.4884    1.1229    2.6384   -3.2172  10539 % 0.419346 1.000 48
   6   8   0   65.7396   58.0982   56.8958    0.0000    7.6414    1.3957    1.5427    4.9532  10543 % 0.844830 1.000 48
   7  -1   0  171.3040  178.8850 -175.1830    0.0000   -7.5816    1.1445    2.0602   -3.6801  10546 % 0.497752 1.000 48
   7   1   0  168.4770  162.0960  158.7410    0.0000    6.3810    1.1429    2.0358    3.1344  10547 % 0.497752 1.000 48
   7   3   0  126.5610  140.5520 -137.6440    0.0000  -13.9918    1.2006    1.7445   -8.0206  10548 % 0.561242 1.000 48
   7   5   0   71.2187   55.1743  -54.0324    0.0000   16.0444    1.5087    1.6684    9.6168  10549 % 0.670421 1.000 48
   8   0   0   97.8948   84.8776  -83.1210    0.0000   13.0173    1.3688    1.6829    7.7352  10554 % 0.559128 1.000 48
   8   2   0  103.7980   97.6688   95.6475    0.0000    6.1295    1.2741    1.6434    3.7298  10555 % 0.588423 1.000 48
   8   4   0   94.6372   73.5493  -72.0271    0.0000   21.0879    1.2802    1.5920   13.2463  10556 % 0.668652 1.000 48
   8   8   0   36.8850   42.9488  -42.0599    0.0000   -6.0638    1.8476    1.8841   -3.2184  10558 % 0.922231 1.000 48
   9  -1   0  122.3890   99.4334  -97.3755    0.0000   22.9553    1.2248    1.7315   13.2577  10561 % 0.635664 1.000 48
   9   1   0   90.2740   67.1588   65.7689    0.0000   23.1153    1.3498    1.6238   14.2350  10562 % 0.635664 1.000 48
   9   3   0   66.8558   48.9418  -47.9289    0.0000   17.9140    1.4898    1.6329   10.9706  10563 % 0.686516 1.000 48
   9   5   0   74.7148   68.8753   67.4498    0.0000    5.8395    1.3377    1.5323    3.8111  10564 % 0.778316 1.000 48
   9   7   0   45.9184   35.2349  -34.5057    0.0000   10.6835    1.5963    1.6610    6.4318  10565 % 0.898601 1.000 48
  10   0   0  117.5470   88.3702  -86.5413    0.0000   29.1768    1.1846    1.6689   17.4831  10567 % 0.698910 1.000 48
  10   2   0  101.5580  107.5830  105.3560    0.0000   -6.0242    1.2382    1.6014   -3.7618  10568 % 0.722560 1.000 48
  10   4   0   48.0864   40.8375  -39.9923    0.0000    7.2489    1.7385    1.8038    4.0187  10569 % 0.789270 1.000 48
  10   6   0   42.8182   36.6620   35.9032    0.0000    6.1562    1.7131    1.7658    3.4865  10570 % 0.889402 1.000 48
  11   1   0   97.8054   76.7046  -75.1172    0.0000   21.1008    1.2571    1.5928   13.2480  10573 % 0.774247 1.000 48
  11   3   0   77.7933   89.2732   87.4256    0.0000  -11.4799    1.3112    1.5246   -7.5299  10574 % 0.816514 1.000 48
  11   5   0   73.3560   61.9774  -60.6947    0.0000   11.3786    1.2951    1.4884    7.6449  10575 % 0.895079 1.000 48
  12   2   0   59.7369   40.7541  -39.9107    0.0000   18.9828    1.4681    1.5850   11.9766  10578 % 0.858500 1.000 48
  12   4   0   79.6241   69.3592   67.9238    0.0000   10.2649    1.2258    1.4617    7.0227  10579 % 0.915355 1.000 48
  13   1   0   53.2691   40.1061   39.2761    0.0000   13.1630    1.4896    1.5820    8.3206  10581 % 0.913196 1.000 48
  13   3   0   46.8594   41.8820  -41.0152    0.0000    4.9774    1.5461    1.6156    3.0809  10582 % 0.949296 1.000 48
  14   2   0   38.8742   24.9325  -24.4165    0.0000   13.9416    1.6052    1.6516    8.4414  10585 % 0.995504 1.000 48
 -12  -1  -9   37.0689   41.4729  -42.1970    0.0000   -4.4040    1.1614    1.2191   -3.6126  10587 % 0.984209 1.000 49
 -11   2  -7   31.5531   41.0305  -41.7469    0.0000   -9.4774    1.3739    1.4096   -6.7232  10597 % 0.883208 1.000 49
 -10  -5  -9   13.9284   29.1170   29.6254    0.0000  -15.1886    2.5021    2.5060   -6.0610  10602*% 0.977469 1.000 49
 -10  -2  -8   69.9729   62.4844  -63.5754    0.0000    7.4885    0.9725    1.1981    6.2503  10604 % 0.851495 1.000 49
 -10   3  -6   54.0250   62.2704  -63.3577    0.0000   -8.2454    1.0662    1.1952   -6.8985  10608 % 0.823574 1.000 49
 -10   5  -5   39.6674   48.9132   49.7672    0.0000   -9.2458    1.1861    1.2507   -7.3926  10609 % 0.881966 1.000 49
 -10   7  -4   28.9258   17.3845   17.6880    0.0000   11.5413    1.3725    1.4026    8.2283  10611 % 0.975209 1.000 49
  -9  -6  -9   33.9868   41.0402  -41.7568    0.0000   -7.0535    1.2402    1.2859   -5.4852  10612 % 0.977285 1.000 49
  -9  -1  -7   70.4869   53.5079  -54.4422    0.0000   16.9789    0.9881    1.2138   13.9886  10616 % 0.747966 1.000 49
  -9   8  -3   33.3422   23.3895   23.7979    0.0000    9.9526    1.2447    1.2886    7.7239  10622 % 0.980863 1.000 49
  -8  -3  -7   31.2010   22.9887   23.3901    0.0000    8.2123    1.5112    1.5430    5.3221  10625 % 0.737325 1.000 49
  -8   2  -5   65.3743   59.8231  -60.8676    0.0000    5.5512    1.0646    1.2493    4.4433  10628 % 0.652318 1.000 49
  -8   4  -4   21.9545   14.7946   15.0529    0.0000    7.1599    1.8197    1.8329    3.9064  10629 % 0.705573 1.000 49
  -7  -5  -7   54.0722   60.3382   61.3918    0.0000   -6.2660    1.1596    1.2794   -4.8975  10635 % 0.777720 1.000 49
  -7   5  -3   93.7619   99.5811  101.3200    0.0000   -5.8192    0.9439    1.3304   -4.3739  10640 % 0.691379 1.000 49
  -7   7  -2   36.9770   31.3589  -31.9064    0.0000    5.6181    1.2454    1.2991    4.3246  10641 % 0.814774 1.000 49
  -7   9  -1   29.1530   34.3759  -34.9761    0.0000   -5.2228    1.4047    1.4346   -3.6406  10642 % 0.960878 1.000 49
  -6  -4  -6   52.3355   33.1843   33.7638    0.0000   19.1511    1.1646    1.2768   14.9994  10645 % 0.651523 1.000 49
  -6   1  -4  115.2240   97.7967   99.5043    0.0000   17.4274    0.9521    1.4947   11.6596  10648 % 0.484761 1.000 49
  -5  -3  -5  116.8210  133.9290  136.2680    0.0000  -17.1083    0.9399    1.4994  -11.4103  10659 % 0.526343 1.000 49
  -4  -5  -5   86.5800   99.6398 -101.3800    0.0000  -13.0598    1.0002    1.3229   -9.8721  10669 % 0.606255 1.000 49
  -4   0  -3   88.5144   72.8896  -74.1623    0.0000   15.6248    1.0930    1.4065   11.1090  10671 % 0.326643 1.000 49
  -3  -7  -5   97.0984   92.8106  -94.4311    0.0000    4.2878    0.9429    1.3534    3.1681  10678 % 0.731478 1.000 49
  -3  -2  -3  387.8030  371.3090 -377.7920    0.0000   16.4943    0.8675    3.9739    4.1507  10681 % 0.325761 1.000 49
  -3   7   1   61.2038   65.8119   66.9610    0.0000   -4.6081    1.0865    1.2471   -3.6952  10684 % 0.677461 1.000 49
Refinement program                                                                                                 page=  58
structure :                                                                                                15:21:39 01-09-24 

  -1  -9  -4   25.8321   20.2443   20.5977    0.0000    5.5879    1.6723    1.6922    3.3022  10698 % 0.858129 1.000 49
  -1   4   1   97.0387   90.9225  -92.5100    0.0000    6.1162    1.0511    1.4306    4.2753  10701 % 0.377528 1.000 49
  -1   6   2   88.3714  106.3390 -108.1960    0.0000  -17.9677    0.9867    1.3246  -13.5644  10702 % 0.565801 1.000 49
   0  -5  -2  256.7500  211.3620  215.0530    0.0000   45.3880    0.8687    2.7105   16.7453  10707 % 0.472013 1.000 49
   0   9   4   33.3347   24.1068  -24.5278    0.0000    9.2278    1.2644    1.3077    7.0568  10710 % 0.855278 1.000 49
   1 -10  -3   39.0346   46.0543   46.8585    0.0000   -7.0197    1.1387    1.2038   -5.8314  10711 % 0.934812 1.000 49
   1   3   2  306.0070  361.6080  367.9210    0.0000  -55.6002    0.8782    3.1836  -17.4645  10717 % 0.305302 1.000 49
   1   5   3   56.2139   62.7686   63.8646    0.0000   -6.5547    1.2426    1.3638   -4.8062  10718 % 0.493494 1.000 49
   2 -10  -2   19.7282   25.8116   26.2623    0.0000   -6.0835    1.8755    1.8858   -3.2259  10722 % 0.934169 1.000 49
   2  -4   0  269.4610  296.5970 -301.7760    0.0000  -27.1359    0.8639    2.8297   -9.5896  10726 % 0.392442 1.000 49
   3  -9  -1   50.8940   56.5173  -57.5041    0.0000   -5.6233    1.1141    1.2248   -4.5911  10737 % 0.853169 1.000 49
   3   4   4  111.3800   87.6772  -89.2081    0.0000   23.7032    0.9688    1.4762   16.0574  10742 % 0.478719 1.000 49
   4  -5   1   97.7722  106.2690  108.1240    0.0000   -8.4963    0.9824    1.3860   -6.1301  10748 % 0.539851 1.000 49
   5  -7   1  102.4560   89.4790  -91.0414    0.0000   12.9768    0.9072    1.3685    9.4826  10758 % 0.732878 1.000 49
   5  -5   2  180.4390  202.6720 -206.2110    0.0000  -22.2332    0.8770    2.0062  -11.0820  10759 % 0.587295 1.000 49
   5  -2   3  154.2780  124.2860  126.4560    0.0000   29.9920    0.9071    1.7897   16.7581  10760 % 0.429274 1.000 49
   5   5   6  111.4810   89.8660  -91.4351    0.0000   21.6149    0.9342    1.4545   14.8606  10762 % 0.668125 1.000 49
   6  -7   2   39.0948   46.9755   47.7957    0.0000   -7.8808    1.3902    1.4441   -5.4571  10766 % 0.774826 1.000 49
   6  -4   3   40.2256   28.1276  -28.6187    0.0000   12.0980    1.4705    1.5245    7.9358  10768 % 0.582119 1.000 49
   6   1   5   69.7216   64.6251  -65.7535    0.0000    5.0965    1.1137    1.3140    3.8788  10770 % 0.513354 1.000 49
   6   3   6   98.7431   78.6130  -79.9856    0.0000   20.1301    0.9606    1.3776   14.6127  10771 % 0.604691 1.000 49
   6   5   7   23.7908   30.3127   30.8420    0.0000   -6.5219    1.8621    1.8772   -3.4743  10772 % 0.735763 1.000 49
   6   7   8   23.1322   16.6244  -16.9147    0.0000    6.5079    1.7119    1.7275    3.7673  10773 % 0.889169 1.000 49
   7  -9   2   23.5096   17.3874   17.6909    0.0000    6.1222    1.6227    1.6397    3.7338  10775 % 0.965816 1.000 49
   7  -6   3   72.5803   86.8775   88.3944    0.0000  -14.2972    1.0113    1.2448  -11.4856  10778 % 0.755284 1.000 49
   7  -4   4  147.3980  165.1390  168.0230    0.0000  -17.7409    0.8891    1.7214  -10.3063  10779 % 0.651584 1.000 49
   7  -1   5   65.7062   52.4690   53.3852    0.0000   13.2371    1.1255    1.3032   10.1572  10781 % 0.571869 1.000 49
   8  -8   3   39.8798   48.0843   48.9239    0.0000   -8.2045    1.1422    1.2098   -6.7817  10788 % 0.937577 1.000 49
   8  -3   5  121.0100  103.1840  104.9860    0.0000   17.8260    0.9049    1.5110   11.7974  10792 % 0.683770 1.000 49
   8   4   8   36.7777   24.6791   25.1101    0.0000   12.0986    1.3106    1.3612    8.8882  10797 % 0.806254 1.000 49
   9   0   7   30.0566   36.3621   36.9970    0.0000   -6.3054    1.5920    1.6201   -3.8920  10805 % 0.742326 1.000 49
   9   2   8   28.2383   14.6704   14.9265    0.0000   13.5679    1.5422    1.5679    8.6537  10806 % 0.795131 1.000 49
  10  -5   6   59.8924   50.7060   51.5914    0.0000    9.1864    0.9985    1.1643    7.8900  10809 % 0.901524 1.000 49
  10  -2   7   40.0874   35.8329  -36.4586    0.0000    4.2545    1.2972    1.3577    3.1336  10812 % 0.823090 1.000 49
  10   0   8   50.6014   54.6049   55.5584    0.0000   -4.0036    1.1136    1.2232   -3.2731  10813 % 0.831520 1.000 49
  10   2   9   38.6497   32.8998   33.4743    0.0000    5.7499    1.2639    1.3217    4.3504  10815 % 0.882582 1.000 49
  12  -2   9   30.6594   18.7182   19.0450    0.0000   11.9412    1.2916    1.3275    8.9953  10826 % 0.996936 1.000 49
 -13   3   4   29.7708   19.8348  -19.8673    0.0000    9.9360    2.1514    2.1719    4.5747  10832 % 0.975654 1.000 50
 -12  -4   5   31.4166   38.6212   38.6845    0.0000   -7.2047    2.1072    2.1305   -3.3818  10834 % 0.957681 1.000 50
 -12  -3   5   78.8258   59.4643   59.5617    0.0000   19.3615    1.3022    1.5222   12.7192  10835 % 0.926456 1.000 50
 -12   2   4   40.6596   56.8137   56.9068    0.0000  -16.1542    1.8876    1.9309   -8.3660  10838 % 0.887558 1.000 50
 -11  -1   4   38.9538   32.1512   32.2039    0.0000    6.8026    2.1282    2.1635    3.1442  10845 % 0.806348 1.000 50
 -11   0   4   56.7098   45.3883   45.4627    0.0000   11.3215    1.6170    1.7136    6.6070  10846 % 0.801119 1.000 50
 -11   5   3   40.3336   21.3668  -21.4018    0.0000   18.9668    1.7727    1.8180   10.4327  10849 % 0.910882 1.000 50
 -10  -3   4  104.7800   93.6824   93.8359    0.0000   11.0973    1.2736    1.6492    6.7288  10853 % 0.784125 1.000 50
 -10   2   3   30.4565   18.2038   18.2337    0.0000   12.2527    2.5151    2.5334    4.8364  10856 % 0.742046 1.000 50
 -10   3   3  116.0520   90.0094   90.1569    0.0000   26.0423    1.2163    1.6811   15.4912  10857 % 0.769841 1.000 50
  -9   0   3   90.4362   99.0268   99.1890    0.0000   -8.5906    1.4181    1.6820   -5.1075  10864 % 0.651310 1.000 50
  -9   1   3   58.6686   51.5121   51.5965    0.0000    7.1564    1.6849    1.7841    4.0112  10865 % 0.657730 1.000 50
  -8  -6   4   26.9221   17.4963   17.5249    0.0000    9.4258    2.7022    2.7156    3.4710  10871 % 0.816041 1.000 50
  -8  -5   4   47.1360   41.1667   41.2342    0.0000    5.9692    1.8001    1.8608    3.2079  10872 % 0.757280 1.000 50
  -7  -3   3   48.3890   30.0315  -30.0807    0.0000   18.3576    2.0563    2.1124    8.6903  10884 % 0.586117 1.000 50
Refinement program                                                                                                 page=  59
structure :                                                                                                15:21:39 01-09-24 

  -7   2   2  100.8590   90.3626  -90.5107    0.0000   10.4967    1.3846    1.7130    6.1277  10887 % 0.534467 1.000 50
  -6  -8   4   44.2956   30.9761  -31.0269    0.0000   13.3195    1.7315    1.7873    7.4523  10894 % 0.874343 1.000 50
  -6  -4   3   43.6188   26.9128   26.9569    0.0000   16.7060    2.1046    2.1493    7.7727  10896 % 0.582119 1.000 50
  -6   0   2  131.5280  110.6250 -110.8070    0.0000   20.9024    1.3472    1.8828   11.1017  10897 % 0.434206 1.000 50
  -6   5   1   37.5673   27.6074   27.6527    0.0000    9.9599    2.2679    2.2988    4.3326  10899 % 0.623806 1.000 50
  -6   6   1   70.7884   58.9296  -59.0262    0.0000   11.8588    1.5271    1.6832    7.0455  10900 % 0.693962 1.000 50
  -5  -9   4   39.6825   33.0968  -33.1511    0.0000    6.5857    1.8383    1.8807    3.5017  10902 % 0.923915 1.000 50
  -5  -6   3   44.2244   37.9513   38.0135    0.0000    6.2731    1.9797    2.0285    3.0926  10904 % 0.673216 1.000 50
  -5   4   1   83.0674   64.2931   64.3984    0.0000   18.7744    1.4657    1.6847   11.1440  10909 % 0.509668 1.000 50
  -4  -7   3   46.6487   29.3876  -29.4357    0.0000   17.2611    1.8661    1.9235    8.9738  10914 % 0.720080 1.000 50
  -4  -3   2  104.6840   93.2346  -93.3874    0.0000   11.4496    1.4830    1.8153    6.3074  10916 % 0.408020 1.000 50
  -4   2   1  339.2270  364.9520  365.5500    0.0000  -25.7250    1.1320    3.5762   -7.1935  10918 % 0.339035 1.000 50
  -4   8   0   39.5740   53.2316  -53.3188    0.0000  -13.6576    2.0190    2.0574   -6.6382  10920 % 0.784884 1.000 50
  -3  -9   3   36.3001   22.2913  -22.3278    0.0000   14.0089    2.0179    2.0503    6.8326  10922 % 0.867909 1.000 50
  -3  -8   3   79.5739   66.7023   66.8116    0.0000   12.8715    1.4219    1.6295    7.8993  10923 % 0.781274 1.000 50
  -3   5   0   48.6857   57.4169  -57.5110    0.0000   -8.7312    2.1187    2.1739   -4.0163  10926 % 0.504058 1.000 50
  -2 -10   3   21.8335   13.1099   13.1314    0.0000    8.7235    2.7870    2.7955    3.1205  10929 % 0.942617 1.000 50
  -1  -7   2   73.2427   55.2929   55.3834    0.0000   17.9499    1.4930    1.6630   10.7939  10939 % 0.655278 1.000 50
  -1  -3   1  202.1180  192.5510  192.8670    0.0000    9.5665    1.2065    2.3539    4.0641  10940 % 0.289303 1.000 50
  -1   7  -1   41.0390   47.5742   47.6521    0.0000   -6.5352    2.1285    2.1677   -3.0148  10941 % 0.647978 1.000 50
   0  -9   2   79.2755   74.3922  -74.5141    0.0000    4.8833    1.3787    1.5904    3.0705  10945 % 0.832735 1.000 50
   2   2  -1  422.1800  533.3290 -534.2030    0.0000 -111.1490    1.1680    4.3804  -25.3743  10957 % 0.237335 1.000 50
   2   8  -2   26.3799   13.7248  -13.7473    0.0000   12.6551    2.8222    2.8345    4.4646  10959 % 0.755057 1.000 50
   3   6  -2   62.8053   40.4858  -40.5521    0.0000   22.3195    1.6663    1.7807   12.5341  10967 % 0.599340 1.000 50
   4  -6   0   93.3552   84.6664   84.8051    0.0000    8.6888    1.3363    1.6301    5.3303  10972 % 0.617023 1.000 50
   4  -1  -1  293.6650  319.2330  319.7560    0.0000  -25.5680    1.1520    3.1545   -8.1052  10973 % 0.299552 1.000 50
   4   4  -2   91.2798   66.7323   66.8416    0.0000   24.5475    1.5661    1.8127   13.5422  10975 % 0.474671 1.000 50
   5  -7   0   79.2477   68.1073  -68.2188    0.0000   11.1404    1.4379    1.6418    6.7854  10980 % 0.730711 1.000 50
   5  -3  -1   52.5271   32.3929   32.4460    0.0000   20.1342    2.0161    2.0834    9.6641  10981 % 0.448252 1.000 50
   5   2  -2  237.6930  228.3200  228.6940    0.0000    9.3729    1.1801    2.6538    3.5319  10983 % 0.410391 1.000 50
   6   1  -2  257.9910  270.0430 -270.4850    0.0000  -12.0519    1.1590    2.8283   -4.2612  10994 % 0.443779 1.000 50
   6   7  -3   48.6487   41.9690  -42.0378    0.0000    6.6797    1.8192    1.8831    3.5472  10997 % 0.784991 1.000 50
   7  -5  -1   92.8924   84.1618   84.2996    0.0000    8.7307    1.3085    1.6047    5.4407  11002 % 0.672782 1.000 50
   7  -1  -2  118.5390  104.9570  105.1290    0.0000   13.5823    1.3025    1.7612    7.7121  11003 % 0.510335 1.000 50
   7   4  -3  139.9900  129.3680 -129.5800    0.0000   10.6223    1.2565    1.8811    5.6468  11005 % 0.634322 1.000 50
   7   5  -3   74.6967   87.7166   87.8603    0.0000  -13.0199    1.5355    1.7076   -7.6247  11006 % 0.691379 1.000 50
   8  -6  -1   85.7899   96.2195  -96.3772    0.0000  -10.4297    1.3510    1.6004   -6.5171  11009 % 0.786356 1.000 50
   8   3  -3  151.4770  141.8730  142.1060    0.0000    9.6039    1.2160    1.9425    4.9441  11014 % 0.645604 1.000 50
   9  -7  -1   35.2548   29.2311   29.2790    0.0000    6.0236    1.9345    1.9664    3.0634  11018 % 0.900364 1.000 50
   9  -3  -2   49.1559   37.9789  -38.0412    0.0000   11.1769    1.8197    1.8849    5.9296  11020 % 0.695693 1.000 50
   9   2  -3  133.2370  154.7350 -154.9890    0.0000  -21.4983    1.2283    1.8121  -11.8635  11022 % 0.676626 1.000 50
  10  -5  -2   43.6360   28.2512  -28.2975    0.0000   15.3848    1.8173    1.8690    8.2317  11027 % 0.843369 1.000 50
  10  -4  -2   71.0472   97.0886   97.2477    0.0000  -26.0415    1.4723    1.6347  -15.9302  11028 % 0.797265 1.000 50
  10   0  -3   55.5455   39.3726   39.4371    0.0000   16.1729    1.6536    1.7444    9.2713  11030 % 0.719037 1.000 50
  10   5  -4   77.3873   91.8891  -92.0396    0.0000  -14.5017    1.4427    1.6372   -8.8577  11033 % 0.865635 1.000 50
  11  -2  -3   44.1226   31.2971   31.3484    0.0000   12.8254    1.7973    1.8506    6.9303  11038 % 0.808215 1.000 50
  11   3  -4   47.4921   31.2950  -31.3463    0.0000   16.1971    1.7835    1.8456    8.7760  11041 % 0.847014 1.000 50
  11   4  -4   93.0081  113.8950  114.0810    0.0000  -20.8866    1.3101    1.6067  -12.9999  11042 % 0.881058 1.000 50
  12  -3  -3   36.3964   54.2586   54.3475    0.0000  -17.8622    1.9865    2.0195   -8.8448  11046 % 0.898657 1.000 50
  12   3  -4   38.7789   45.0200  -45.0938    0.0000   -6.2411    2.0411    2.0776   -3.0041  11051 % 0.910923 1.000 50
 -13  -1   6   23.4755   16.5348   16.6410    0.0000    6.9407    1.5676    1.5851    4.3788  11062 % 0.973697 1.000 51
 -13   0   7   26.2640   21.2561  -21.3925    0.0000    5.0080    1.5249    1.5474    3.2365  11063 % 0.990407 1.000 51
Refinement program                                                                                                 page=  60
structure :                                                                                                15:21:39 01-09-24 

 -12  -3   4   33.3482   43.2238  -43.5013    0.0000   -9.8757    1.2849    1.3275   -7.4393  11065 % 0.910923 1.000 51
 -12  -2   5   53.4668   60.3664  -60.7540    0.0000   -6.8996    1.0586    1.1860   -5.8177  11066 % 0.903493 1.000 51
 -12   1   7   38.8742   33.4993   33.7143    0.0000    5.3749    1.2245    1.2847    4.1838  11068 % 0.931231 1.000 51
 -11   3   8   36.4582   40.9817   41.2448    0.0000   -4.5235    1.2151    1.2686   -3.5657  11077 % 0.932548 1.000 51
 -10   1   6   81.2755   67.3958  -67.8286    0.0000   13.8796    0.9542    1.2534   11.0736  11084 % 0.781690 1.000 51
  -9  -7   0   24.6374   18.6140  -18.7335    0.0000    6.0234    1.6702    1.6883    3.5677  11088 % 0.898601 1.000 51
  -9  -4   2   59.2739   66.1717   66.5966    0.0000   -6.8978    1.0460    1.2023   -5.7373  11090 % 0.736764 1.000 51
  -9   2   6   51.6972   45.9239  -46.2187    0.0000    5.7733    1.1490    1.2599    4.5822  11093 % 0.737185 1.000 51
  -9   3   7   59.7445   69.3794   69.8248    0.0000   -9.6349    1.0436    1.2025   -8.0123  11094 % 0.791637 1.000 51
  -8  -3   2   39.6018   44.7404  -45.0276    0.0000   -5.1386    1.4040    1.4588   -3.5226  11101 % 0.633205 1.000 51
  -8   0   4   63.3088   57.4378   57.8066    0.0000    5.8710    1.1073    1.2755    4.6030  11102 % 0.602795 1.000 51
  -8   4   7   56.8172   45.1176   45.4073    0.0000   11.6996    1.1009    1.2389    9.4438  11105 % 0.776195 1.000 51
  -8   5   8   68.3272   74.9360   75.4171    0.0000   -6.6088    0.9608    1.1790   -5.6055  11106 % 0.851872 1.000 51
  -7  -5   0   49.1172   54.0416  -54.3886    0.0000   -4.9244    1.1971    1.2940   -3.8056  11111 % 0.670421 1.000 51
  -7   6   8   22.9478   17.0376  -17.1470    0.0000    5.9102    1.7257    1.7409    3.3950  11118 % 0.863055 1.000 51
  -6  -9  -3   12.1902   27.8164   27.9950    0.0000  -15.6262    3.0024    3.0049   -5.2003  11120*% 0.940826 1.000 51
  -6  -6  -1   40.8509   28.1087   28.2892    0.0000   12.7422    1.3451    1.4058    9.0641  11123 % 0.693962 1.000 51
  -6  -3   1   87.6345   75.5116  -75.9964    0.0000   12.1229    1.0156    1.3414    9.0374  11125 % 0.504641 1.000 51
  -6   0   3   93.9649   86.4945   87.0498    0.0000    7.4704    1.0227    1.3888    5.3788  11126 % 0.452096 1.000 51
  -6   4   6   86.7029   73.6648   74.1377    0.0000   13.0382    0.9971    1.3213    9.8674  11129 % 0.651523 1.000 51
  -5  -5  -1   39.8924   47.9875   48.2956    0.0000   -8.0951    1.4451    1.4992   -5.3997  11135 % 0.579139 1.000 51
  -5   2   4  189.3380  138.3330 -139.2210    0.0000   51.0049    0.8918    2.0929   24.3706  11138 % 0.454394 1.000 51
  -5   6   7   37.6351   25.5826  -25.7469    0.0000   12.0525    1.3591    1.4102    8.5463  11140 % 0.761619 1.000 51
  -4  -9  -4   26.9648   33.7046   33.9210    0.0000   -6.7398    1.5428    1.5661   -4.3035  11144 % 0.899809 1.000 51
  -4  -6  -2   67.9993   73.7916  -74.2654    0.0000   -5.7923    1.0632    1.2621   -4.5895  11146 % 0.627218 1.000 51
  -4   0   2  215.0380  176.3600  177.4930    0.0000   38.6772    0.8891    2.3270   16.6214  11148 % 0.301397 1.000 51
  -4   4   5  114.7660   95.1935   95.8047    0.0000   19.5724    0.9319    1.4784   13.2392  11150 % 0.540282 1.000 51
  -4   8   8   38.1117   32.0936   32.2997    0.0000    6.0181    1.2700    1.3259    4.5388  11153 % 0.904983 1.000 51
  -3 -10  -5   25.0320   31.2087   31.4090    0.0000   -6.1767    1.5800    1.5997   -3.8612  11154 % 0.981677 1.000 51
  -3  -5  -2   51.2484   46.6015   46.9007    0.0000    4.6469    1.2917    1.3897    3.3438  11157 % 0.516487 1.000 51
  -3   2   3  295.4170  338.8210 -340.9970    0.0000  -43.4041    0.8832    3.0834  -14.0769  11158 % 0.325761 1.000 51
  -2  -9  -5   39.5778   46.4371   46.7352    0.0000   -6.8593    1.2406    1.3022   -5.2675  11164 % 0.882938 1.000 51
  -2  -6  -3   88.0267   76.9721  -77.4663    0.0000   11.0546    1.0196    1.3470    8.2069  11166 % 0.592149 1.000 51
  -2   0   1  395.9360  467.1400  470.1390    0.0000  -71.2046    0.9061    4.0617  -17.5307  11167 % 0.150699 1.000 51
  -2   4   4   62.8856   50.8871   51.2138    0.0000   11.9985    1.2125    1.3659    8.7844  11169 % 0.452491 1.000 51
  -2   8   7   41.9905   33.9426   34.1605    0.0000    8.0479    1.2157    1.2862    6.2570  11171 % 0.844281 1.000 51
  -1  -8  -5   48.5386   40.6313   40.8921    0.0000    7.9074    1.2021    1.2964    6.0993  11174 % 0.788701 1.000 51
  -1  -5  -3   38.4630   29.8692   30.0610    0.0000    8.5938    1.6652    1.7091    5.0283  11176 % 0.493494 1.000 51
  -1   6   5   76.4153   68.9478  -69.3905    0.0000    7.4675    1.0266    1.2798    5.8349  11180 % 0.621871 1.000 51
   0  -9  -6   57.7287   42.4347   42.7071    0.0000   15.2940    1.0575    1.2048   12.6938  11183 % 0.891585 1.000 51
   0  -6  -4   55.0209   50.3259   50.6490    0.0000    4.6950    1.2250    1.3429    3.4962  11184 % 0.594390 1.000 51
   0   8   6   56.2210   44.6665   44.9533    0.0000   11.5545    1.1028    1.2378    9.3344  11186 % 0.807494 1.000 51
   1  -8  -6   40.4734   45.8454   46.1397    0.0000   -5.3720    1.2490    1.3129   -4.0916  11187 % 0.810513 1.000 51
   1  -5  -4   65.1030   82.3104  -82.8388    0.0000  -17.2074    1.1551    1.3259  -12.9776  11189 % 0.515494 1.000 51
   1   6   4  108.2270   92.1488  -92.7404    0.0000   16.0778    0.9397    1.4333   11.2174  11193 % 0.598485 1.000 51
   2  -6  -5  102.2130   77.5867   78.0849    0.0000   24.6263    0.9544    1.3984   17.6100  11198 % 0.633544 1.000 51
   2  -3  -3  289.0210  319.7810 -321.8340    0.0000  -30.7597    0.8691    3.0181  -10.1919  11199 % 0.351737 1.000 51
   2   4   2  105.7420  112.0580 -112.7770    0.0000   -6.3163    0.9987    1.4545   -4.3428  11200 % 0.408283 1.000 51
   2   8   5   73.4364   61.8458   62.2429    0.0000   11.5906    0.9832    1.2272    9.4451  11202 % 0.797937 1.000 51
   2   9   6   37.7637   45.1763  -45.4664    0.0000   -7.4126    1.2327    1.2892   -5.7497  11203 % 0.902475 1.000 51
   3  -7  -6   57.2722   62.5500   62.9516    0.0000   -5.2778    1.0921    1.2332   -4.2797  11206 % 0.754945 1.000 51
   3   6   3  116.6950  129.1080 -129.9370    0.0000  -12.4136    0.9499    1.5047   -8.2499  11212 % 0.612425 1.000 51
Refinement program                                                                                                 page=  61
structure :                                                                                                15:21:39 01-09-24 

   4  -6  -6   61.3156   40.5623   40.8227    0.0000   20.7533    1.0829    1.2445   16.6765  11218 % 0.703475 1.000 51
   4  -3  -4  208.3240  186.7810 -187.9800    0.0000   21.5432    0.8794    2.2612    9.5271  11219 % 0.452254 1.000 51
   4   4   1  146.9830  153.5900  154.5760    0.0000   -6.6070    0.8998    1.7234   -3.8338  11221 % 0.464541 1.000 51
   4   9   5   36.5240   42.1058  -42.3762    0.0000   -5.5819    1.3525    1.4010   -3.9842  11225 % 0.915531 1.000 51
   5  -4  -5   53.8600   46.3379   46.6354    0.0000    7.5221    1.2263    1.3394    5.6161  11229 % 0.579541 1.000 51
   5   2  -1  151.9100  134.9150  135.7810    0.0000   16.9947    0.9298    1.7811    9.5418  11231 % 0.398632 1.000 51
   6  -8  -8   49.3609   56.6772  -57.0410    0.0000   -7.3162    1.0839    1.1910   -6.1431  11236 % 0.957438 1.000 51
   6   4   0  170.2010  176.4850  177.6180    0.0000   -6.2838    0.8922    1.9217   -3.2699  11243 % 0.557066 1.000 51
   6   8   3   23.3217   30.0889  -30.2820    0.0000   -6.7672    1.7173    1.7331   -3.9048  11246 % 0.861556 1.000 51
   6   9   4   48.5325   41.7181  -41.9859    0.0000    6.8144    1.0869    1.1903    5.7248  11247 % 0.952550 1.000 51
   7  -7  -8   22.0703    9.9664  -10.0304    0.0000   12.1039    1.7036    1.7179    7.0459  11248 % 0.924188 1.000 51
   7  -4  -6   42.2623   37.3015   37.5410    0.0000    4.9608    1.2919    1.3593    3.6495  11251 % 0.698558 1.000 51
   7  -1  -4   67.4752   74.1202   74.5960    0.0000   -6.6450    1.0982    1.2889   -5.1555  11252 % 0.546347 1.000 51
   7   6   1   64.2215   48.7155  -49.0283    0.0000   15.5060    1.0557    1.2357   12.5482  11255 % 0.738299 1.000 51
   7   7   2   48.8600   40.3559   40.6150    0.0000    8.5041    1.1226    1.2243    6.9460  11256 % 0.814774 1.000 51
   8  -2  -5  106.8030   93.3413   93.9406    0.0000   13.4613    0.9424    1.4244    9.4508  11262 % 0.652318 1.000 51
   9  -6  -8   22.8889   14.3816  -14.4739    0.0000    8.5073    1.6580    1.6737    5.0828  11268 % 0.949303 1.000 51
   9  -1  -5   55.1326   46.2612   46.5582    0.0000    8.8714    1.1318    1.2590    7.0466  11271 % 0.695231 1.000 51
   9   3  -2   51.2035   78.1889   78.6909    0.0000  -26.9854    1.2079    1.3120  -20.5686  11274 % 0.695693 1.000 51
   9   7   1   46.6594   53.3826   53.7253    0.0000   -6.7232    1.1380    1.2300   -5.4661  11276 % 0.900364 1.000 51
  10  -5  -8   24.6435   17.6377  -17.7510    0.0000    7.0057    1.5704    1.5896    4.4072  11278 % 0.949493 1.000 51
  10  -2  -6   59.2976   79.1764   79.6847    0.0000  -19.8788    1.0802    1.2322  -16.1327  11281 % 0.797654 1.000 51
  10   1  -4  107.8650  137.6810 -138.5650    0.0000  -29.8156    0.9340    1.4269  -20.8960  11283 % 0.740011 1.000 51
  10   5  -1   53.0528   59.5726  -59.9551    0.0000   -6.5198    1.0772    1.2008   -5.4296  11286 % 0.837710 1.000 51
  11  -3  -7   33.2265   24.9976  -25.1581    0.0000    8.2289    1.2430    1.2866    6.3957  11289 % 0.906685 1.000 51
  11   0  -5   24.3926   17.8471  -17.9617    0.0000    6.5455    1.7259    1.7431    3.7551  11291 % 0.818738 1.000 51
  11   3  -3   36.9026   25.9091  -26.0754    0.0000   10.9935    1.3034    1.3547    8.1153  11293 % 0.833807 1.000 51
  11   4  -2   42.1806   31.4191  -31.6208    0.0000   10.7615    1.2126    1.2839    8.3818  11294 % 0.859192 1.000 51
  12  -2  -7   47.5563   62.4091   62.8098    0.0000  -14.8529    1.0892    1.1885  -12.4969  11296 % 0.944672 1.000 51
  12  -1  -6   31.1496   23.6104   23.7620    0.0000    7.5393    1.4254    1.4590    5.1673  11297 % 0.908828 1.000 51
  12   2  -4   38.6924   44.8152   45.1029    0.0000   -6.1228    1.2354    1.2946   -4.7296  11299 % 0.887558 1.000 51
 -13  -1  -4   19.2821   25.4012  -25.4520    0.0000   -6.1191    2.0200    2.0292   -3.0155  11309 % 0.940566 1.000 52
 -12  -1  -4   48.4149   40.6436  -40.7249    0.0000    7.7713    1.1959    1.2902    6.0233  11316 % 0.873239 1.000 52
 -12   1  -2   44.2233   60.1997  -60.3201    0.0000  -15.9764    1.2177    1.2955  -12.3322  11318 % 0.851171 1.000 52
 -11  -5  -7   18.9842    9.9917  -10.0117    0.0000    8.9925    2.0675    2.0762    4.3312  11322 % 0.978034 1.000 52
 -11   2  -1   35.2987   60.5607   60.6819    0.0000  -25.2620    1.4590    1.5011  -16.8293  11327 % 0.792366 1.000 52
 -11   3   0   82.1146   74.4332  -74.5821    0.0000    7.6814    1.0041    1.2971    5.9220  11328 % 0.816514 1.000 52
 -11   5   2   55.0899   62.5971  -62.7224    0.0000   -7.5072    1.0919    1.2230   -6.1385  11330 % 0.902137 1.000 52
 -10   6   3   24.9139   18.9486   18.9865    0.0000    5.9652    1.7179    1.7359    3.4364  11338 % 0.905304 1.000 52
  -9  -2  -4   53.4752   59.4247  -59.5436    0.0000   -5.9495    1.1912    1.3057   -4.5565  11342 % 0.692835 1.000 52
  -8  -7  -8   33.7476   28.4691   28.5261    0.0000    5.2785    1.3334    1.3755    3.8376  11346 % 0.963013 1.000 52
  -8   0  -2   53.0886   48.5036  -48.6006    0.0000    4.5850    1.3336    1.4354    3.1942  11351 % 0.570358 1.000 52
  -8   1  -1   71.3267   63.0302  -63.1562    0.0000    8.2966    1.1489    1.3523    6.1350  11352 % 0.569385 1.000 52
  -7  -6  -7   59.8498   41.7373   41.8208    0.0000   18.1125    1.0677    1.2240   14.7981  11360 % 0.835044 1.000 52
  -7   4   2   46.0141   26.4297  -26.4826    0.0000   19.5844    1.4191    1.4919   13.1275  11365 % 0.621698 1.000 52
  -7   6   4   61.3506   73.9811   74.1291    0.0000  -12.6304    1.1002    1.2597  -10.0264  11367 % 0.769839 1.000 52
  -7   7   5   56.5995   46.4155   46.5084    0.0000   10.1840    1.0954    1.2330    8.2595  11368 % 0.854664 1.000 52
  -7   8   6   23.1991   13.3720   13.3987    0.0000    9.8272    1.7457    1.7611    5.5801  11369 % 0.944139 1.000 52
  -6  -6  -7   23.0369   14.1520  -14.1803    0.0000    8.8849    2.0185    2.0316    4.3733  11371 % 0.796113 1.000 52
  -6  -5  -6   76.5559   71.4591   71.6020    0.0000    5.0968    1.0385    1.2901    3.9506  11372 % 0.707193 1.000 52
  -6  -4  -5   55.6399   66.3272  -66.4599    0.0000  -10.6873    1.2266    1.3469   -7.9346  11373 % 0.624180 1.000 52
  -6   6   4   31.0596   24.3647   24.4135    0.0000    6.6949    1.6871    1.7154    3.9028  11378 % 0.727427 1.000 52
Refinement program                                                                                                 page=  62
structure :                                                                                                15:21:39 01-09-24 

  -6   7   5   38.3680   58.8617  -58.9795    0.0000  -20.4937    1.4074    1.4588  -14.0485  11379 % 0.816669 1.000 52
  -6   8   6   30.0849   41.2444   41.3269    0.0000  -11.1595    1.4875    1.5176   -7.3535  11380 % 0.909889 1.000 52
  -4  -1  -2  161.9230  153.7400 -154.0480    0.0000    8.1828    0.9505    1.8776    4.3582  11392 % 0.315031 1.000 52
  -4   0  -1  304.7550  329.0590  329.7180    0.0000  -24.3040    0.8855    3.1736   -7.6582  11393 % 0.285179 1.000 52
  -3  -6  -6   21.5337   13.4231   13.4500    0.0000    8.1106    2.3916    2.4013    3.3776  11398 % 0.678737 1.000 52
  -3   3   2   54.6443   66.6048   66.7380    0.0000  -11.9605    1.4878    1.5850   -7.5462  11402 % 0.363713 1.000 52
  -3   6   5  193.0540  180.3030  180.6630    0.0000   12.7514    0.8966    2.1286    5.9905  11405 % 0.652535 1.000 52
  -3   7   6   21.9043   29.2641   29.3227    0.0000   -7.3598    2.2416    2.2522   -3.2678  11406 % 0.754945 1.000 52
  -3   8   7   46.0413   51.4091  -51.5120    0.0000   -5.3679    1.2836    1.3637   -3.9362  11407 % 0.858623 1.000 52
  -2  -5  -5  148.1620  117.6820  117.9170    0.0000   30.4803    0.9206    1.7443   17.4738  11411 % 0.555813 1.000 52
  -2   8   7  119.0260  104.7810  104.9900    0.0000   14.2449    0.9191    1.5038    9.4724  11417 % 0.844281 1.000 52
  -2   9   8   19.7205   13.5078   13.5348    0.0000    6.2128    1.9624    1.9723    3.1500  11418 % 0.950396 1.000 52
  -1  -9  -8   20.8135   12.8511  -12.8768    0.0000    7.9624    1.9266    1.9378    4.1089  11419 % 0.942655 1.000 52
  -1  -3  -3  106.0790   78.8340   78.9917    0.0000   27.2447    1.1072    1.5333   17.7681  11422 % 0.330250 1.000 52
   0  -7  -6   92.9930  107.9260 -108.1420    0.0000  -14.9329    0.9942    1.3613  -10.9696  11425 % 0.725244 1.000 52
   1  -7  -6   63.3695   87.7417   87.9172    0.0000  -24.3721    1.1330    1.2982  -18.7737  11430 % 0.728604 1.000 52
   1  -6  -5   79.5626   73.6057  -73.7529    0.0000    5.9569    1.0476    1.3155    4.5283  11431 % 0.621871 1.000 52
   1   4   4  316.0490  286.1100  286.6820    0.0000   29.9386    0.8976    3.2855    9.1124  11435 % 0.435998 1.000 52
   1   5   5   40.1285   29.0053  -29.0634    0.0000   11.1232    1.6522    1.7002    6.5422  11436 % 0.542471 1.000 52
   2  -5  -4   94.6948   85.3727  -85.5435    0.0000    9.3221    1.0360    1.4035    6.6418  11443 % 0.529517 1.000 52
   2  -4  -3  159.9610  166.4630 -166.7960    0.0000   -6.5026    0.9477    1.8593   -3.4974  11444 % 0.427259 1.000 52
   3  -9  -7   32.0016   37.0473  -37.1214    0.0000   -5.0457    1.4171    1.4528   -3.4731  11450 % 0.938142 1.000 52
   3  -2  -1  217.3810  242.1450 -242.6290    0.0000  -24.7641    0.9203    2.3606  -10.4907  11454 % 0.284169 1.000 52
   4  -8  -6   32.7735   37.7757  -37.8512    0.0000   -5.0022    1.4509    1.4874   -3.3630  11457 % 0.854519 1.000 52
   4  -7  -5   25.4598   18.7755  -18.8131    0.0000    6.6843    1.9030    1.9200    3.4815  11458 % 0.754489 1.000 52
   4   2   3  264.3660  248.1410 -248.6370    0.0000   16.2253    0.8912    2.7898    5.8159  11462 % 0.374585 1.000 52
   4   3   4  204.1540  180.1970 -180.5580    0.0000   23.9570    0.9140    2.2368   10.7103  11463 % 0.452254 1.000 52
   4   4   5   51.0186   42.8707  -42.9565    0.0000    8.1479    1.3446    1.4381    5.6656  11464 % 0.540282 1.000 52
   4   6   7   66.2397   57.5743  -57.6895    0.0000    8.6654    1.0877    1.2735    6.8042  11466 % 0.732189 1.000 52
   5  -6  -4  119.7170  131.2590 -131.5220    0.0000  -11.5421    0.9577    1.5331   -7.5287  11471 % 0.689505 1.000 52
   6  -9  -6   30.3974   44.4533   44.5423    0.0000  -14.0560    1.4755    1.5064   -9.3306  11480 % 0.985279 1.000 52
   6  -3  -1   85.9634   76.7268   76.8803    0.0000    9.2366    1.0795    1.3800    6.6933  11484 % 0.504641 1.000 52
   6  -2   0  210.5460  197.6990 -198.0950    0.0000   12.8467    0.8965    2.2884    5.6139  11485 % 0.457678 1.000 52
   7  -8  -5   23.2078   37.0000   37.0740    0.0000  -13.7922    1.8679    1.8823   -7.3274  11487 % 0.925482 1.000 52
   7  -7  -4   33.7209   22.9074  -22.9532    0.0000   10.8135    1.3582    1.3994    7.7270  11488 % 0.837801 1.000 52
   7   1   3   48.0115   29.2009  -29.2593    0.0000   18.8106    1.3809    1.4620   12.8663  11492 % 0.525640 1.000 52
   7   2   4  103.9790   94.8135  -95.0032    0.0000    9.1653    0.9819    1.4302    6.4086  11493 % 0.568954 1.000 52
   7   3   5   53.3526   58.4979   58.6149    0.0000   -5.1453    1.2567    1.3653   -3.7686  11494 % 0.627910 1.000 52
   7   4   6   30.0899   23.8952  -23.9430    0.0000    6.1947    1.7664    1.7918    3.4572  11495 % 0.698558 1.000 52
   7   5   7   79.2206   89.5299   89.7090    0.0000  -10.3093    1.0420    1.3090   -7.8759  11496 % 0.777720 1.000 52
   7   6   8   27.9446   18.7315   18.7690    0.0000    9.2131    1.7320    1.7544    5.2514  11497 % 0.863055 1.000 52
   7   7   9   54.5390   45.1962   45.2867    0.0000    9.3427    1.0800    1.2099    7.7221  11498 % 0.952907 1.000 52
   8  -5  -2   71.9305   78.0378  -78.1939    0.0000   -6.1073    1.0649    1.2851   -4.7524  11502 % 0.731724 1.000 52
   8   6   8   33.6437   46.1140  -46.2062    0.0000  -12.4703    1.4223    1.4615   -8.5325  11508 % 0.904508 1.000 52
   8   7   9   17.0088   25.1619   25.2122    0.0000   -8.1531    2.2812    2.2875   -3.5642  11509 % 0.990607 1.000 52
   9  -3   0   72.3706   80.7639   80.9254    0.0000   -8.3933    1.0723    1.2936   -6.4881  11514 % 0.686516 1.000 52
   9  -2   1   86.4986   57.1830   57.2974    0.0000   29.3155    1.0151    1.3336   21.9821  11515 % 0.657612 1.000 52
  10   1   4  104.1240  126.3650  126.6170    0.0000  -22.2406    0.9777    1.4283  -15.5714  11522 % 0.740011 1.000 52
  10   2   5   18.0416   30.2590  -30.3196    0.0000  -12.2174    2.3640    2.3709   -5.1532  11523 % 0.775481 1.000 52
  10   3   6   34.6583   49.5611   49.6602    0.0000  -14.9027    1.4239    1.4655  -10.1692  11524 % 0.823574 1.000 52
  10   5   8   30.0217   36.1525  -36.2248    0.0000   -6.1308    1.4756    1.5058   -4.0714  11526 % 0.949493 1.000 52
  11  -6  -2   25.2943   19.4538   19.4927    0.0000    5.8405    1.6407    1.6601    3.5182  11527 % 0.951998 1.000 52
Refinement program                                                                                                 page=  63
structure :                                                                                                15:21:39 01-09-24 

  11  -5  -1   19.3028   10.3073   10.3279    0.0000    8.9956    1.9712    1.9806    4.5417  11528 % 0.896849 1.000 52
  12  -5  -1   26.6702   36.7546   36.8281    0.0000  -10.0844    1.5186    1.5418   -6.5407  11534 % 0.957438 1.000 52
  12  -2   2   36.7954   42.0107   42.0948    0.0000   -5.2153    1.3466    1.3960   -3.7359  11537 % 0.865856 1.000 52
  13  -1   3   24.3906    9.2844    9.3030    0.0000   15.1061    1.6994    1.7168    8.7988  11543 % 0.928691 1.000 52
  13   0   4   18.7963   30.3562   30.4169    0.0000  -11.5599    2.1627    2.1708   -5.3252  11544 % 0.936087 1.000 52
  13   2   6   24.8616   17.1820   17.2163    0.0000    7.6796    1.5968    1.6161    4.7520  11546 % 0.986560 1.000 52
 -13  -4   3   25.4637   42.2055  -41.3947    0.0000  -16.7418    1.8418    1.8594   -9.0041  11549 % 0.994250 1.000 53
 -13  -1   1   36.9770   47.2112  -46.3044    0.0000  -10.2342    1.5185    1.5629   -6.5483  11551 % 0.914930 1.000 53
 -12   2  -1   61.2332   71.5779  -70.2030    0.0000  -10.3448    1.1660    1.3170   -7.8546  11559 % 0.860344 1.000 53
 -11  -6   4   18.7430   27.2129  -26.6901    0.0000   -8.4699    2.3956    2.4029   -3.5249  11561 % 0.971778 1.000 53
 -11  -1   1   37.3524   50.8222  -49.8460    0.0000  -13.4699    1.5233    1.5685   -8.5880  11564 % 0.776292 1.000 53
 -11   4  -2   52.5728   59.0948   57.9597    0.0000   -6.5220    1.2354    1.3426   -4.8576  11566 % 0.859192 1.000 53
 -10  -6   4   24.3084   15.1888  -14.8971    0.0000    9.1196    1.8101    1.8263    4.9934  11569 % 0.917482 1.000 53
 -10   2  -1   81.2871   72.2772  -70.8889    0.0000    9.0099    1.1361    1.3970    6.4497  11574 % 0.724751 1.000 53
  -9  -3   2   51.7832   43.4431   42.6086    0.0000    8.3401    1.3383    1.4350    5.8121  11582 % 0.695693 1.000 53
  -8  -6   4   30.6578   18.0000   17.6542    0.0000   12.6578    1.7826    1.8088    6.9981  11591 % 0.816041 1.000 53
  -8  -3   2   57.1664   47.9854  -47.0637    0.0000    9.1810    1.3566    1.4721    6.2367  11593 % 0.633205 1.000 53
  -8   2  -1  133.7310  112.8720  110.7030    0.0000   20.8591    1.0473    1.6986   12.2804  11596 % 0.591111 1.000 53
  -7   2  -1  144.7560  136.9340 -134.3040    0.0000    7.8217    1.0328    1.7782    4.3986  11605 % 0.525492 1.000 53
  -7   7  -4   22.2733   15.3629  -15.0678    0.0000    6.9104    2.1551    2.1665    3.1896  11608 % 0.837801 1.000 53
  -6  -9   6   30.6888   37.5406  -36.8195    0.0000   -6.8519    1.6211    1.6499   -4.1529  11610 % 0.985279 1.000 53
  -6  -6   4   48.6570   29.4267   28.8614    0.0000   19.2303    1.3893    1.4721   13.0635  11612 % 0.727427 1.000 53
  -6  -3   2  131.2560  143.1010  140.3530    0.0000  -11.8455    1.0811    1.7005   -6.9661  11614 % 0.513980 1.000 53
  -6   0   0  294.4990  266.6350  261.5130    0.0000   27.8641    0.9837    3.1049    8.9741  11615 % 0.419346 1.000 53
  -6   7  -4   52.8545   37.4847  -36.7646    0.0000   15.3699    1.2875    1.3918   11.0434  11618 % 0.799005 1.000 53
  -6   9  -5   30.4746   40.3448  -39.5698    0.0000   -9.8702    1.5603    1.5898   -6.2084  11619 % 0.967415 1.000 53
  -5  -9   6   38.1392   45.1010  -44.2347    0.0000   -6.9618    1.3936    1.4448   -4.8184  11620 % 0.957623 1.000 53
  -4  -8   5   34.1672   17.3508  -17.0175    0.0000   16.8164    1.5761    1.6127   10.4276  11630 % 0.833859 1.000 53
  -4   7  -4   69.9006   82.7442   81.1548    0.0000  -12.8435    1.1430    1.3398   -9.5859  11636 % 0.735332 1.000 53
  -3  -8   5   73.6288   62.2921  -61.0955    0.0000   11.3367    1.1252    1.3447    8.4305  11639 % 0.813097 1.000 53
  -3   9  -5   29.3564   19.4777  -19.1035    0.0000    9.8787    1.7373    1.7619    5.6069  11645 % 0.896662 1.000 53
  -2  -8   5   26.1190   20.0627  -19.6773    0.0000    6.0563    1.9832    2.0004    3.0276  11647 % 0.797937 1.000 53
  -2   9  -5   50.2066   61.7997  -60.6126    0.0000  -11.5931    1.2648    1.3608   -8.5195  11653 % 0.882938 1.000 53
  -1   5  -3   36.5869   28.6915  -28.1403    0.0000    7.8954    1.9734    2.0070    3.9339  11659 % 0.493494 1.000 53
   0   7  -4  123.3810  107.9350 -105.8620    0.0000   15.4460    1.0212    1.6016    9.6440  11665 % 0.680116 1.000 53
   1  -8   5   44.0341   49.9550   48.9954    0.0000   -5.9209    1.4012    1.4688   -4.0312  11667 % 0.788701 1.000 53
   1   5  -3   32.7460   25.4244  -24.9360    0.0000    7.3216    2.1071    2.1324    3.4335  11671 % 0.493494 1.000 53
   1   7  -4   26.8384   18.6856   18.3266    0.0000    8.1529    1.9412    1.9597    4.1602  11672 % 0.683697 1.000 53
   2   7  -4   43.5959   38.8973   38.1501    0.0000    4.6986    1.4577    1.5215    3.0881  11680 % 0.694332 1.000 53
   2   9  -5   53.1150   57.6741   56.5662    0.0000   -4.5591    1.1870    1.3005   -3.5058  11681 % 0.882938 1.000 53
   3  -9   6   28.5324   17.6935   17.3536    0.0000   10.8389    1.7226    1.7461    6.2076  11682 % 0.915907 1.000 53
   3   7  -4   28.9914   21.7945  -21.3759    0.0000    7.1969    1.9351    1.9567    3.6782  11688 % 0.711702 1.000 53
   4  -8   5   30.7685   14.0595   13.7895    0.0000   16.7090    1.6705    1.6986    9.8367  11691 % 0.833859 1.000 53
   4   0   0  403.8700  496.4170 -486.8820    0.0000  -92.5471    0.9688    4.1533  -22.2830  11695 % 0.279564 1.000 53
   4   7  -4   70.5656   65.5050   64.2467    0.0000    5.0606    1.1642    1.3613    3.7174  11698 % 0.735332 1.000 53
   4   9  -5   26.5895   52.7418  -51.7287    0.0000  -26.1524    1.8127    1.8321  -14.2742  11699 % 0.915531 1.000 53
   5  -9   6   29.7825   49.4611   48.5110    0.0000  -19.6785    1.7661    1.7911  -10.9870  11700 % 0.957623 1.000 53
   5   7  -4   30.8917   25.0466  -24.5654    0.0000    5.8452    1.9002    1.9251    3.0363  11707 % 0.764641 1.000 53
   6  -6   4   38.7143   29.2306   28.6692    0.0000    9.4837    1.7177    1.7608    5.3860  11711 % 0.727427 1.000 53
   6  -3   2  139.7220  145.5090  142.7140    0.0000   -5.7872    1.0378    1.7405   -3.3251  11713 % 0.513980 1.000 53
   6   7  -4   55.8999   45.1641  -44.2966    0.0000   10.7358    1.2451    1.3648    7.8661  11717 % 0.799005 1.000 53
   7   2  -1  144.4940  136.6130 -133.9880    0.0000    7.8810    1.0461    1.7838    4.4180  11723 % 0.525492 1.000 53
Refinement program                                                                                                 page=  64
structure :                                                                                                15:21:39 01-09-24 

   7   7  -4   26.5217   16.2478   15.9357    0.0000   10.2739    1.8683    1.8870    5.4445  11726 % 0.837801 1.000 53
   8  -6   4   28.2613   16.2065   15.8952    0.0000   12.0548    1.8541    1.8755    6.4274  11729 % 0.816041 1.000 53
   8   2  -1  126.9480  117.1450 -114.8950    0.0000    9.8024    1.0689    1.6596    5.9066  11734 % 0.591111 1.000 53
   9  -3   2   49.6699   43.9352  -43.0912    0.0000    5.7347    1.4113    1.4962    3.8329  11742 % 0.695693 1.000 53
  10   2  -1   86.0157   78.7160   77.2039    0.0000    7.2997    1.1108    1.4049    5.1958  11755 % 0.724751 1.000 53
  10   4  -2   86.3632   91.0077   89.2595    0.0000   -4.6445    1.1017    1.3999   -3.3178  11756 % 0.797265 1.000 53
  11  -3   2   45.6015   40.9707   40.1837    0.0000    4.6308    1.3388    1.4143    3.2743  11761 % 0.824245 1.000 53
  11  -1   1   35.5640   44.1543  -43.3061    0.0000   -8.5903    1.6871    1.7242   -4.9822  11762 % 0.776292 1.000 53
  11   6  -3   46.7953   41.1995   40.4081    0.0000    5.5958    1.2747    1.3579    4.1210  11766 % 0.960289 1.000 53
 -14   0   2   23.4819   14.2934  -14.2950    0.0000    9.1885    2.3507    2.3624    3.8894  11782 % 0.984934 1.000 54
 -12  -3   4   40.3262   45.6563  -45.6617    0.0000   -5.3302    1.6987    1.7459   -3.0530  11791 % 0.910923 1.000 54
 -11  -5   6   30.2820   19.1880  -19.1903    0.0000   11.0940    1.9269    1.9505    5.6877  11799 % 0.956727 1.000 54
 -11  -3   4   40.1223   25.0184  -25.0213    0.0000   15.1039    1.7696    1.8145    8.3240  11801 % 0.847014 1.000 54
 -10  -3   4   78.0000   68.6739   68.6819    0.0000    9.3261    1.2647    1.4859    6.2763  11811 % 0.784125 1.000 54
 -10  -2   3   75.3419   47.6959   47.7015    0.0000   27.6460    1.3200    1.5199   18.1897  11812 % 0.742046 1.000 54
 -10  -1   2   65.6110   56.5747   56.5814    0.0000    9.0362    1.4251    1.5689    5.7598  11813 % 0.713837 1.000 54
 -10   6  -4   38.8947   30.3676  -30.3712    0.0000    8.5272    1.6969    1.7409    4.8981  11817 % 0.917482 1.000 54
  -9  -1   2   59.9433   73.8810   73.8897    0.0000  -13.9377    1.5815    1.6913   -8.2409  11822 % 0.645564 1.000 54
  -9   5  -3   55.1752   45.6574  -45.6628    0.0000    9.5177    1.4816    1.5810    6.0199  11825 % 0.796440 1.000 54
  -8   7  -5   48.5963   26.9998   27.0030    0.0000   21.5965    1.5423    1.6170   13.3555  11835 % 0.896505 1.000 54
  -7  -8   8   18.4878   29.7639   29.7674    0.0000  -11.2761    2.8776    2.8835   -3.9106  11837 % 0.990045 1.000 54
  -7   1   0   83.2670   92.3363  -92.3472    0.0000   -9.0693    1.4057    1.6338   -5.5510  11842 % 0.497752 1.000 54
  -7   2  -1  120.4300  146.2020 -146.2190    0.0000  -25.7723    1.2339    1.7242  -14.9473  11843 % 0.525492 1.000 54
  -7   7  -5   20.2015   30.3791  -30.3827    0.0000  -10.1776    2.9775    2.9843   -3.4103  11846 % 0.854664 1.000 54
  -6  -8   8   40.1447   34.5471  -34.5511    0.0000    5.5977    1.6465    1.6948    3.3029  11848 % 0.957438 1.000 54
[truncated: 1,256,081 more chars]
