# Supplementary material for: On the use of beam precession for serial electron crystallography
Source: J Appl Crystallogr. 2025 Jul 25;58(Pt 4):1249–60. doi: 10.1107/S1600576725005606 (PMC12321033; doi:10.1107/S1600576725005606)
Supplement: Supplementary file 2 [file j-58-01249-sup2.zip › F200_NoPED_CrystFEL_kinRef.cif]

#=======================================================================
data_global
#=======================================================================

_audit_creation_method                   'Jana2020 1.3.57'


# 1. PROCESSING SUMMARY (IUCr Office Use Only)

_journal_date_recd_electronic            ?
_journal_date_to_coeditor                ?
_journal_date_from_coeditor              ?
_journal_date_accepted                   ?
_journal_date_printers_first             ?
_journal_date_printers_final             ?
_journal_date_proofs_out                 ?
_journal_date_proofs_in                  ?
_journal_coeditor_name                   ?
_journal_coeditor_code                   ?
_journal_coeditor_notes
; ?
;
_journal_techeditor_code                 ?
_journal_paper_category                  ?
_journal_techeditor_notes
; ?
;
_journal_coden_ASTM                      ?
_journal_name_full                       'Acta Crystallographica Section C'
_journal_year                            ?
_journal_volume                          ?
_journal_issue                           ?
_journal_page_first                      ?
_journal_page_last                       ?
_journal_suppl_publ_number               ?
_journal_suppl_publ_pages                ?

#=======================================================================

# 2. SUBMISSION DETAILS

_publ_contact_author_name                ?
_publ_contact_author_address
; ?
;
_publ_contact_author_email               ?
_publ_contact_author_fax                 ?
_publ_contact_author_phone               ?

_publ_requested_journal                  'Acta Crystallographica Section C'
_publ_requested_category                 ?

_publ_contact_letter
; ?
;

#=======================================================================

# 3. TITLE AND AUTHOR LIST

_publ_section_title
; ?
;
_publ_section_title_footnote
; ?
;
loop_
 _publ_author_name
 _publ_author_footnote
 _publ_author_address
; ?      # name
;
; ?      # footnote
;
; ?      # address
;

#=======================================================================

# 4. TEXT

_publ_section_synopsis
; ?
;
_publ_section_abstract
; ?
;
_publ_section_comment
; ?
;
_publ_section_introduction
; ?
;
_publ_section_experimental
; ?
;
_publ_section_exptl_prep
; ?
;
_publ_section_exptl_refinement
; ?
;
_publ_section_exptl_solution
; ?
;
_publ_section_discussion
; ?
;
_publ_section_acknowledgements
; ?
;
_publ_section_references
;
;
_publ_section_figure_captions
; ?
;
_publ_section_table_legends
; ?
;

#=======================================================================
data_I
#=======================================================================

# 5. CHEMICAL DATA

_chemical_name_systematic
; ?
;
_chemical_name_common                    ?
_chemical_formula_moiety                 ?
_chemical_formula_structural             ?
_chemical_formula_analytical             ?
_chemical_formula_iupac                  ?
_chemical_formula_sum                    'Ba4 O16 S4'
_chemical_formula_weight                 933.6
_chemical_melting_point                  ?
_chemical_compound_source                ?
_chemical_absolute_configuration         .

#=======================================================================

# 6. CRYSTAL DATA

_symmetry_cell_setting                   orthorhombic
_symmetry_space_group_name_H-M           'P c m n'
_symmetry_space_group_name_Hall          '-P -2xac;-2yb;-2zabc'
_symmetry_Int_Tables_number              62

loop_
 _space_group_symop_id
 _space_group_symop_operation_xyz
 1   x,y,z
 2   -x+1/2,-y+1/2,z+1/2
 3   -x,y+1/2,-z
 4   x+1/2,-y,-z+1/2
 5   -x,-y,-z
 6   x+1/2,y+1/2,-z+1/2
 7   x,-y+1/2,z
 8   -x+1/2,y,z+1/2

_cell_length_a                           7.154
_cell_length_b                           5.454
_cell_length_c                           8.879
_cell_angle_alpha                        90
_cell_angle_beta                         90
_cell_angle_gamma                        90
_cell_volume                             346.44

loop_
 _twin_individual_id
 _twin_individual_mass_fraction_refined
 _twin_individual_twin_matrix_11
 _twin_individual_twin_matrix_12
 _twin_individual_twin_matrix_13
 _twin_individual_twin_matrix_21
 _twin_individual_twin_matrix_22
 _twin_individual_twin_matrix_23
 _twin_individual_twin_matrix_31
 _twin_individual_twin_matrix_32
 _twin_individual_twin_matrix_33
 ? ? ? ? ? ? ? ? ? ? ?

_cell_formula_units_Z                    1

_cell_measurement_reflns_used            ?
_cell_measurement_theta_min              ?
_cell_measurement_theta_max              ?
_cell_measurement_temperature            293
_cell_special_details
; ?
;

_exptl_crystal_density_diffrn            4.4748
_exptl_crystal_density_meas              ?
_exptl_crystal_density_method            ?
_exptl_crystal_f_000                     125.44

_exptl_absorpt_coefficient_mu            0
_exptl_crystal_description               ?
_exptl_crystal_size_max                  ?
_exptl_crystal_size_mid                  ?
_exptl_crystal_size_min                  ?
_exptl_crystal_size_rad                  ?
_exptl_crystal_colour                    ?
_exptl_absorpt_correction_type           ?
_exptl_absorpt_process_details           ?
_exptl_absorpt_correction_T_min          ?
_exptl_absorpt_correction_T_max          ?
loop_
 _exptl_crystal_face_index_h
 _exptl_crystal_face_index_k
 _exptl_crystal_face_index_l
 _exptl_crystal_face_perp_dist
 ? ? ? ?

#=======================================================================

# 7. EXPERIMENTAL DATA

_exptl_special_details                   ?

_diffrn_ambient_temperature              293
_diffrn_source                           ?
_diffrn_source_power                     ?
_diffrn_source_voltage                   ?
_diffrn_source_current                   ?
_diffrn_radiation_type                   electron
_diffrn_radiation_source                 ?
_diffrn_radiation_wavelength             0.02517
_diffrn_radiation_monochromator          ?
_diffrn_measurement_details              ?
_diffrn_radiation_monochromator          ?
_diffrn_measurement_device_type          ?
_diffrn_detector                         ?
_diffrn_detector_area_resol_mean         ?
_diffrn_measurement_method               ?
_diffrn_measurement_specimen_support     ?

_diffrn_reflns_number                    8331
_diffrn_reflns_theta_min                 0.13
_diffrn_reflns_theta_max                 2.2
_diffrn_reflns_theta_full                1.02
_diffrn_measured_fraction_theta_max      0.51
_diffrn_measured_fraction_theta_full     0.88
_diffrn_reflns_av_R_equivalents          0.8402
_diffrn_reflns_av_unetI/netI             0.0045
_diffrn_reflns_limit_h_min               -21
_diffrn_reflns_limit_h_max               21
_diffrn_reflns_limit_k_min               -16
_diffrn_reflns_limit_k_max               16
_diffrn_reflns_limit_l_min               -23
_diffrn_reflns_limit_l_max               22
_diffrn_reflns_reduction_process         ?

_diffrn_standards_number                 ?
_diffrn_standards_interval_count         ?
_diffrn_standards_interval_time          ?
_diffrn_standards_decay_%                ?
loop_
_diffrn_standard_refln_index_h
_diffrn_standard_refln_index_k
_diffrn_standard_refln_index_l
  ? ? ?

_diffrn_radiation_probe                  electron

#=======================================================================

# 8. REFINEMENT DATA

_refine_special_details
; ?
;

_reflns_number_total                     2717
_reflns_number_gt                        2281
_reflns_threshold_expression             'I>3\s(I)'

_refine_ls_structure_factor_coef         F
_refine_ls_r_factor_gt                   0.5228
_refine_ls_wr_factor_gt                  0.5834
_refine_ls_r_factor_all                  0.5573
_refine_ls_wr_factor_ref                 0.5839
_refine_ls_goodness_of_fit_ref           40.2072
_refine_ls_goodness_of_fit_gt            43.8618
_refine_ls_restrained_S_gt               ?
_refine_ls_restrained_S_all              ?
_refine_ls_number_reflns                 2717
_refine_ls_number_parameters             17
_refine_ls_number_restraints             0
_refine_ls_number_constraints            0
_refine_ls_weighting_scheme              sigma
_refine_ls_weighting_details             'calc w=1/[\s^2^(Fo)+(0.01P)^2^+0.0000P] where P=Fo'
_refine_ls_hydrogen_treatment            ?
_refine_ls_shift/su_max                  0.0385
_refine_ls_shift/su_mean                 0.0118
_refine_diff_density_max                 14.35
_refine_diff_density_min                 -13.50
_refine_ls_extinction_method             'none'
_refine_ls_extinction_coef               ?
_refine_ls_extinction_expression         ?
_refine_ls_abs_structure_details         ?
_refine_ls_abs_structure_Flack           ?
_refine_ls_abs_structure_Rogers          ?

loop_
 _atom_type_symbol
 _atom_type_scat_source
 Ba  International_Tables_Vol_C
 O   International_Tables_Vol_C
 S   International_Tables_Vol_C

_computing_data_collection               ?
_computing_cell_refinement               ?
_computing_data_reduction                ?
_computing_structure_solution            ?
_computing_structure_refinement          ?
_computing_molecular_graphics            ?
_computing_publication_material          ?

loop_
 _restr_distance_atom_site_label_1
 _restr_distance_site_symmetry_1
 _restr_distance_atom_site_label_2
 _restr_distance_site_symmetry_2
 _restr_distance_target
 _restr_distance_target_weight_param
 ? ? ? ? ? ?

loop_
 _restr_angle_atom_site_label_1
 _restr_angle_site_symmetry_1
 _restr_angle_atom_site_label_2
 _restr_angle_site_symmetry_2
 _restr_angle_atom_site_label_3
 _restr_angle_site_symmetry_3
 _restr_angle_target
 _restr_angle_target_weight_param
 ? ? ? ? ? ? ? ?

loop_
 _restr_torsion_atom_site_label_1
 _restr_torsion_site_symmetry_1
 _restr_torsion_atom_site_label_2
 _restr_torsion_site_symmetry_2
 _restr_torsion_atom_site_label_3
 _restr_torsion_site_symmetry_3
 _restr_torsion_atom_site_label_4
 _restr_torsion_site_symmetry_4
 _restr_torsion_angle_target
 _restr_torsion_weight_param
 ? ? ? ? ? ? ? ? ? ?

loop_
 _restr_equal_distance_atom_site_label_1
 _restr_equal_distance_site_symmetry_1
 _restr_equal_distance_atom_site_label_2
 _restr_equal_distance_site_symmetry_2
 _restr_equal_distance_class_class_id
 _restr_equal_distance_class_target_weight_param
 ? ? ? ? ? ?

loop_
 _restr_equal_angle_atom_site_label_1
 _restr_equal_angle_site_symmetry_1
 _restr_equal_angle_atom_site_label_2
 _restr_equal_angle_site_symmetry_2
 _restr_equal_angle_atom_site_label_3
 _restr_equal_angle_site_symmetry_3
 _restr_equal_angle_class_class_id
 _restr_equal_angle_class_target_weight_param
 ? ? ? ? ? ? ? ?

loop_
 _restr_equal_torsion_atom_site_label_1
 _restr_equal_torsion_site_symmetry_1
 _restr_equal_torsion_atom_site_label_2
 _restr_equal_torsion_site_symmetry_2
 _restr_equal_torsion_atom_site_label_3
 _restr_equal_torsion_site_symmetry_3
 _restr_equal_torsion_atom_site_label_4
 _restr_equal_torsion_site_symmetry_4
 _restr_equal_torsion_class_class_id
 _restr_equal_torsion_class_target_weight_param
 ? ? ? ? ? ? ? ? ? ?


#=======================================================================

# 9. ATOMIC COORDINATES AND DISPLACEMENT PARAMETERS

loop_
 _atom_site_label
 _atom_site_type_symbol
 _atom_site_fract_x
 _atom_site_fract_y
 _atom_site_fract_z
 _atom_site_adp_type
 _atom_site_U_iso_or_equiv
 _atom_site_site_symmetry_multiplicity
 _atom_site_occupancy
 _atom_site_calc_flag
 _atom_site_refinement_flags
 _atom_site_disorder_assembly
 _atom_site_disorder_group
  Ba1 Ba 0.6573(3) 0.25 0.3163(3) Uiso -0.0010(4) 4 1 d . . .
  S1 S 0.1891(11) 0.25 0.4353(9) Uiso 0.0005(8) 4 1 d . . .
  O1 O 0.8159(14) 0.5319(18) 0.0841(13) Uiso 0.0016(11) 8 1 d . . .
  O2 O 0.4036(19) 0.25 0.1087(19) Uiso 0.0011(15) 4 1 d . . .
  O3 O 0.0865(19) 0.25 0.3527(19) Uiso 0.0011(15) 4 1 d . . .

loop_
 _atom_site_aniso_label
 _atom_site_aniso_type_symbol
 _atom_site_aniso_U_11
 _atom_site_aniso_U_22
 _atom_site_aniso_U_33
 _atom_site_aniso_U_12
 _atom_site_aniso_U_13
 _atom_site_aniso_U_23
 ? ? ? ? ? ? ? ?

loop_
 _jana_atom_site_ADP_C_label
 _jana_atom_site_ADP_C_type_symbol
 _jana_atom_site_ADP_C_111
 _jana_atom_site_ADP_C_112
 _jana_atom_site_ADP_C_113
 _jana_atom_site_ADP_C_122
 _jana_atom_site_ADP_C_123
 _jana_atom_site_ADP_C_133
 _jana_atom_site_ADP_C_222
 _jana_atom_site_ADP_C_223
 _jana_atom_site_ADP_C_233
 _jana_atom_site_ADP_C_333
 ? ? ? ? ? ? ? ? ? ? ? ?

loop_
 _jana_atom_site_ADP_D_label
 _jana_atom_site_ADP_D_type_symbol
 _jana_atom_site_ADP_D_1111
 _jana_atom_site_ADP_D_1112
 _jana_atom_site_ADP_D_1113
 _jana_atom_site_ADP_D_1122
 _jana_atom_site_ADP_D_1123
 _jana_atom_site_ADP_D_1133
 _jana_atom_site_ADP_D_1222
 _jana_atom_site_ADP_D_1223
 _jana_atom_site_ADP_D_1233
 _jana_atom_site_ADP_D_1333
 _jana_atom_site_ADP_D_2222
 _jana_atom_site_ADP_D_2223
 _jana_atom_site_ADP_D_2233
 _jana_atom_site_ADP_D_2333
 _jana_atom_site_ADP_D_3333
 ? ? ? ? ? ? ? ? ? ? ? ? ? ? ? ? ?

loop_
 _jana_atom_site_ADP_E_label
 _jana_atom_site_ADP_E_type_symbol
 _jana_atom_site_ADP_E_11111
 _jana_atom_site_ADP_E_11112
 _jana_atom_site_ADP_E_11113
 _jana_atom_site_ADP_E_11122
 _jana_atom_site_ADP_E_11123
 _jana_atom_site_ADP_E_11133
 _jana_atom_site_ADP_E_11222
 _jana_atom_site_ADP_E_11223
 _jana_atom_site_ADP_E_11233
 _jana_atom_site_ADP_E_11333
 _jana_atom_site_ADP_E_12222
 _jana_atom_site_ADP_E_12223
 _jana_atom_site_ADP_E_12233
 _jana_atom_site_ADP_E_12333
 _jana_atom_site_ADP_E_13333
 _jana_atom_site_ADP_E_22222
 _jana_atom_site_ADP_E_22223
 _jana_atom_site_ADP_E_22233
 _jana_atom_site_ADP_E_22333
 _jana_atom_site_ADP_E_23333
 _jana_atom_site_ADP_E_33333
 ? ? ? ? ? ? ? ? ? ? ? ? ? ? ? ? ? ? ? ? ? ? ?

loop_
 _jana_atom_site_ADP_F_label
 _jana_atom_site_ADP_F_type_symbol
 _jana_atom_site_ADP_F_111111
 _jana_atom_site_ADP_F_111112
 _jana_atom_site_ADP_F_111113
 _jana_atom_site_ADP_F_111122
 _jana_atom_site_ADP_F_111123
 _jana_atom_site_ADP_F_111133
 _jana_atom_site_ADP_F_111222
 _jana_atom_site_ADP_F_111223
 _jana_atom_site_ADP_F_111233
 _jana_atom_site_ADP_F_111333
 _jana_atom_site_ADP_F_112222
 _jana_atom_site_ADP_F_112223
 _jana_atom_site_ADP_F_112233
 _jana_atom_site_ADP_F_112333
 _jana_atom_site_ADP_F_113333
 _jana_atom_site_ADP_F_122222
 _jana_atom_site_ADP_F_122223
 _jana_atom_site_ADP_F_122233
 _jana_atom_site_ADP_F_122333
 _jana_atom_site_ADP_F_123333
 _jana_atom_site_ADP_F_133333
 _jana_atom_site_ADP_F_222222
 _jana_atom_site_ADP_F_222223
 _jana_atom_site_ADP_F_222233
 _jana_atom_site_ADP_F_222333
 _jana_atom_site_ADP_F_223333
 _jana_atom_site_ADP_F_233333
 _jana_atom_site_ADP_F_333333
 ? ? ? ? ? ? ? ? ? ? ? ? ? ? ? ? ? ? ? ? ? ? ? ? ? ? ? ? ? ?


#=======================================================================

# 10. MOLECULAR GEOMETRY


loop_
 _geom_bond_atom_site_label_1
 _geom_bond_atom_site_label_2
 _geom_bond_site_symmetry_1
 _geom_bond_site_symmetry_2
 _geom_bond_distance
 _geom_bond_publ_flag
 ? ? ? ? ? ?

loop_
 _geom_angle_atom_site_label_1
 _geom_angle_atom_site_label_2
 _geom_angle_atom_site_label_3
 _geom_angle_site_symmetry_1
 _geom_angle_site_symmetry_2
 _geom_angle_site_symmetry_3
 _geom_angle
 _geom_angle_publ_flag
 ? ? ? ? ? ? ? ?

loop_
 _geom_torsion_atom_site_label_1
 _geom_torsion_atom_site_label_2
 _geom_torsion_atom_site_label_3
 _geom_torsion_atom_site_label_4
 _geom_torsion_site_symmetry_1
 _geom_torsion_site_symmetry_2
 _geom_torsion_site_symmetry_3
 _geom_torsion_site_symmetry_4
 _geom_torsion
 _geom_torsion_publ_flag
 ? ? ? ? ? ? ? ? ? ?

loop_
 _geom_hbond_atom_site_label_D
 _geom_hbond_atom_site_label_H
 _geom_hbond_atom_site_label_A
 _geom_hbond_site_symmetry_D
 _geom_hbond_site_symmetry_H
 _geom_hbond_site_symmetry_A
 _geom_hbond_distance_DH
 _geom_hbond_distance_HA
 _geom_hbond_distance_DA
 _geom_hbond_angle_DHA
 _geom_hbond_publ_flag
 ? ? ? ? ? ? ? ? ? ? ?


#=======================================================================

# 11. STRUCTURE-FACTOR LIST

loop_
 _refln_index_h
 _refln_index_k
 _refln_index_l
 _refln_F_squared_calc
 _refln_F_squared_meas
 _refln_F_squared_sigma
 _refln_observed_status
   2   0   0  839.23  443.90    0.16 o
   4   0   0  402.73  337.06    0.08 o
   6   0   0  197.25  198.02    0.18 o
   8   0   0   50.76   73.01    0.19 o
  10   0   0    1.26   56.05    0.18 o
  12   0   0   28.44   33.56    0.10 o
  14   0   0    0.57   28.97    0.03 o
  16   0   0    5.39    0.43    0.24 <
   1   1   0   97.87  193.68    0.09 o
   3   1   0    1.15   73.20    0.06 o
   5   1   0  195.96  169.49    0.11 o
   7   1   0   29.03  214.27    0.11 o
   9   1   0   78.78  108.66    0.09 o
  11   1   0   43.29   78.37    0.05 o
  13   1   0    0.22    7.56    0.04 o
  15   1   0   10.36   58.62    0.09 o
  17   1   0   11.30    1.71    0.08 o
   0   2   0 1854.61  301.18    0.13 o
   2   2   0   38.55  117.74    0.14 o
   4   2   0  237.86  161.46    0.11 o
   6   2   0   26.86  196.20    0.09 o
   8   2   0    0.27   69.75    0.09 o
  10   2   0   11.39  115.97    0.10 o
  12   2   0   19.17   19.52    0.09 o
  14   2   0    1.44    5.26    0.10 o
  16   2   0   14.60    1.89    0.25 o
  18   2   0    0.33    2.66    0.16 o
   1   3   0   79.06   99.64    0.11 o
   3   3   0    8.71   67.42    0.11 o
   5   3   0  164.31  115.09    0.13 o
   7   3   0   51.81  120.94    0.08 o
   9   3   0   40.33   55.40    0.08 o
  11   3   0   34.72   48.02    0.07 o
  13   3   0    0.03   14.96    0.11 o
  15   3   0    5.59    7.38    0.12 o
  17   3   0    8.09    3.08    0.10 o
  19   3   0    0.49    1.98    0.11 o
   0   4   0  997.65  234.10    0.04 o
   2   4   0   87.80  132.42    0.11 o
   4   4   0  122.46  156.15    0.13 o
   6   4   0   77.36  125.86    0.07 o
   8   4   0   20.38   62.44    0.13 o
  10   4   0    2.07   22.74    0.06 o
  12   4   0   20.42   13.59    0.09 o
  14   4   0    0.13    5.66    0.13 o
  16   4   0    5.72    2.00    0.15 o
  18   4   0    0.03    1.54    0.29 o
   1   5   0    0.21   99.71    0.11 o
   3   5   0    0.02  119.61    0.11 o
   5   5   0   47.16  136.95    0.07 o
   7   5   0    4.18   49.02    0.09 o
   9   5   0   55.60   55.70    0.12 o
  11   5   0   29.82   57.15    0.11 o
  13   5   0    0.58    4.89    0.10 o
  15   5   0   11.43   36.26    0.13 o
  17   5   0   11.14    8.82    0.04 o
  19   5   0    0.40    0.07    0.26 <
   0   6   0  203.48   79.23    0.10 o
   2   6   0   10.15   80.12    0.09 o
   4   6   0   50.30   79.80    0.11 o
   6   6   0   21.58   76.29    0.11 o
   8   6   0    2.32   18.40    0.13 o
  10   6   0    4.69   16.71    0.10 o
  12   6   0   12.90   18.24    0.11 o
  14   6   0    0.29    4.64    0.20 o
  16   6   0    8.31    1.79    0.09 o
   1   7   0   24.01   78.95    0.09 o
   3   7   0    1.39   33.89    0.11 o
   5   7   0   48.03   48.32    0.11 o
   7   7   0   22.49   11.40    0.12 o
   9   7   0   13.81   25.49    0.08 o
  11   7   0   18.38   12.82    0.09 o
  13   7   0    0.18    1.32    0.16 o
   0   8   0  101.42   31.45    0.10 o
   2   8   0    7.65   34.01    0.14 o
   4   8   0   25.03   24.03    0.07 o
   6   8   0   16.90   19.65    0.10 o
   8   8   0    2.67    4.92    0.14 o
  10   8   0    2.74    7.40    0.09 o
  12   8   0    9.67    4.42    0.14 o
  14   8   0    0.07    7.07    0.19 o
  16   8   0    5.79   10.93    0.07 o
   1   9   0    0.22   13.32    0.08 o
   3   9   0    0.15    5.36    0.09 o
   5   9   0   14.01    8.53    0.09 o
   7   9   0    1.36    8.31    0.11 o
   9   9   0   21.79   35.01    0.14 o
  11   9   0   14.81   10.81    0.21 o
  13   9   0    0.24    0.77    0.11 o
  15   9   0    7.37    1.93    0.06 o
   0  10   0   59.48   52.10    0.14 o
   2  10   0    6.13    4.39    0.12 o
   4  10   0   13.66   10.95    0.09 o
   6  10   0   13.37   10.04    0.13 o
   8  10   0    2.89   17.73    0.13 o
  10  10   0    1.54    1.93    0.15 o
   1  11   0    5.51    4.08    0.10 o
   3  11   0    0.06    3.08    0.16 o
   5  11   0   14.06    1.51    0.12 o
   7  11   0    6.17    3.51    0.12 o
   9  11   0    6.39    3.02    0.11 o
   0  12   0   21.51    3.18    0.14 o
   2  12   0    1.39    1.04    0.12 o
   4  12   0    7.43    5.14    0.19 o
   6  12   0    4.84    4.57    0.20 o
   8  12   0    0.26    0.57    0.02 o
  10  12   0    2.26    0.21    0.07 <
  12  12   0    4.40    0.25    0.25 <
   1  13   0    0.86    1.98    0.20 o
   3  13   0    0.04    0.93    0.02 o
   7  13   0    1.27    1.29    0.18 o
   0  14   0   22.30    0.00    0.28 <
   2  14   0    2.91    0.50    0.22 <
   4  14   0    5.03    0.07    0.28 <
   1   0   1    2.48   35.79    0.11 o
   2   0   1  843.35  374.79    0.11 o
   3   0   1   75.37   81.77    0.10 o
   4   0   1  115.74  338.42    0.17 o
   5   0   1   37.22  111.81    0.11 o
   6   0   1   14.29   68.33    0.14 o
   7   0   1   32.78   99.23    0.10 o
   8   0   1   54.51  287.67    0.10 o
   9   0   1   17.69   25.25    0.11 o
  10   0   1    7.18   22.94    0.07 o
  11   0   1    1.75   27.92    0.12 o
  12   0   1   12.01   39.35    0.06 o
  13   0   1    2.96   13.80    0.12 o
  14   0   1   12.71   49.94    0.13 o
  15   0   1    0.80    2.26    0.06 o
  16   0   1    0.05    1.30    0.10 o
  17   0   1    0.03   22.20    0.05 o
  18   0   1    4.95   -0.04    0.11 <
   1   1   1  284.04   92.40    0.08 o
   2   1   1  659.34  126.04    0.05 o
   3   1   1  369.73  422.87    0.06 o
   4   1   1   44.67  180.53    0.05 o
   5   1   1    3.76   30.39    0.07 o
   6   1   1    0.22   20.35    0.07 o
   7   1   1   75.63  160.71    0.09 o
   8   1   1    0.78   47.93    0.09 o
   9   1   1   28.24   76.36    0.10 o
  10   1   1    7.24   38.46    0.07 o
  11   1   1    1.50   23.08    0.06 o
  12   1   1    0.18   14.20    0.09 o
  13   1   1   15.32   49.82    0.08 o
  14   1   1    2.25   11.86    0.06 o
  15   1   1    6.17   10.74    0.09 o
  16   1   1    0.02   31.80    0.06 o
  17   1   1    1.29    0.85    0.06 o
  18   1   1    1.07    1.28    0.10 o
  19   1   1    7.52    1.02    0.14 o
  20   1   1    0.00    0.14    0.06 <
   1   2   1   63.61   54.36    0.09 o
   2   2   1  702.19  425.90    0.09 o
   3   2   1   39.54   66.27    0.09 o
   4   2   1  247.30  260.07    0.06 o
   5   2   1   10.06   76.26    0.08 o
   6   2   1    0.35   24.53    0.07 o
   7   2   1   45.70   80.05    0.06 o
   8   2   1   55.45  121.99    0.06 o
   9   2   1    2.44   26.19    0.06 o
  10   2   1   18.73   39.06    0.07 o
  11   2   1   17.95   16.82    0.08 o
  12   2   1    3.65   35.76    0.09 o
  13   2   1   11.37   54.26    0.07 o
  14   2   1    8.80    8.22    0.10 o
  15   2   1    0.97    7.93    0.12 o
  16   2   1    0.00    1.79    0.13 o
  17   2   1    0.48    0.23    0.11 <
  18   2   1    2.58    0.29    0.01 o
  19   2   1    3.98    0.64    0.07 o
  20   2   1    1.21    0.14    0.19 <
   1   3   1   47.83   61.89    0.06 o
   2   3   1  354.10  289.04    0.09 o
   3   3   1  110.19  307.95    0.07 o
   4   3   1   70.18  168.27    0.08 o
   5   3   1    0.01   39.32    0.08 o
   6   3   1    1.48   24.33    0.09 o
   7   3   1   59.87   81.10    0.09 o
   8   3   1    1.43   29.43    0.08 o
   9   3   1   18.45   55.73    0.05 o
  10   3   1   12.67   32.15    0.09 o
  11   3   1    3.16   24.93    0.10 o
  12   3   1    1.71   15.33    0.08 o
  13   3   1   16.63   15.40    0.09 o
  14   3   1    1.18   10.97    0.08 o
  15   3   1    5.75   15.68    0.07 o
  16   3   1    0.00    0.27    0.10 <
  17   3   1    1.67    4.22    0.14 o
  18   3   1    0.38    0.16    0.11 <
  19   3   1    8.33   -0.23    0.16 <
   1   4   1    0.56   23.84    0.09 o
   2   4   1  133.94  202.16    0.08 o
   3   4   1   13.78   41.39    0.08 o
   4   4   1   44.82   63.77    0.06 o
   5   4   1    8.44   69.40    0.09 o
   6   4   1    5.43   74.64    0.05 o
   7   4   1   19.06   82.69    0.06 o
   8   4   1   35.21   97.96    0.07 o
   9   4   1    9.14   48.17    0.08 o
  10   4   1    6.34   27.29    0.08 o
  11   4   1    2.41    5.06    0.08 o
  12   4   1    7.90   21.04    0.08 o
  13   4   1    3.29    4.21    0.06 o
  14   4   1    9.93   27.29    0.05 o
  15   4   1    0.71    1.97    0.05 o
  16   4   1    0.02    3.84    0.08 o
  17   4   1    0.00    0.54    0.14 o
  18   4   1    4.02   -0.52    0.14 <
   1   5   1   29.51   84.14    0.07 o
   2   5   1   44.70   93.69    0.07 o
   3   5   1   93.28  281.72    0.07 o
   4   5   1    0.81   32.78    0.07 o
   5   5   1    4.51   78.34    0.11 o
   6   5   1    1.75   21.18    0.09 o
   7   5   1   31.68   71.59    0.07 o
   8   5   1    0.39   15.22    0.07 o
   9   5   1   19.26   22.79    0.08 o
  10   5   1    1.73    8.31    0.07 o
  11   5   1    0.29    4.73    0.08 o
  12   5   1    0.11    6.03    0.07 o
  13   5   1    9.48   13.28    0.09 o
  14   5   1    2.32    0.49    0.13 o
  15   5   1    4.68    6.42    0.10 o
  16   5   1    0.07   -0.37    0.08 <
  17   5   1    0.79   -0.17    0.12 <
  18   5   1    1.54  -55.18    0.08 <
  19   5   1    5.57   -0.09    0.07 <
   1   6   1    2.25   14.14    0.08 o
   2   6   1   74.17  141.69    0.08 o
   3   6   1    0.05   76.41    0.09 o
   4   6   1   38.73   59.11    0.09 o
   5   6   1    0.05    8.31    0.08 o
   6   6   1    0.98   11.49    0.08 o
   7   6   1   14.23   24.90    0.06 o
   8   6   1   24.52   23.81    0.08 o
   9   6   1    2.56   12.14    0.07 o
  10   6   1    7.62    9.92    0.08 o
  11   6   1    5.99    5.31    0.06 o
  12   6   1    3.46    8.42    0.10 o
  13   6   1    5.40    9.22    0.06 o
  14   6   1    6.82   36.91    0.08 o
  15   6   1    0.68    0.56    0.10 o
  16   6   1    0.00    0.43    0.13 o
  17   6   1    0.16    0.06    0.18 <
  18   6   1    2.57  604.81    0.04 o
  19   6   1    2.33 3709.47    0.15 o
   1   7   1    6.51   11.93    0.08 o
   2   7   1   53.41   47.37    0.09 o
   3   7   1   18.92   22.19    0.08 o
   4   7   1   20.31   26.15    0.09 o
   5   7   1    0.06   60.53    0.08 o
   6   7   1    0.92   13.64    0.07 o
   7   7   1   22.26   22.17    0.09 o
   8   7   1    1.09   14.87    0.10 o
   9   7   1    8.14   17.72    0.07 o
  10   7   1    7.66   17.21    0.07 o
  11   7   1    2.21    5.37    0.09 o
  12   7   1    1.51    2.07    0.06 o
  13   7   1   11.29    7.67    0.06 o
  14   7   1    0.56    0.59    0.05 o
  15   7   1    3.92    1.89    0.10 o
  16   7   1    0.01    0.42    0.14 o
  17   7   1    1.42 -186.48    0.21 <
  18   7   1    0.14 6763.61    0.09 o
   1   8   1    0.29    3.51    0.08 o
   2   8   1   31.74  224.05    0.08 o
   3   8   1    0.30    6.87    0.08 o
   4   8   1   17.13   15.50    0.07 o
   5   8   1    0.05    9.99    0.04 o
   6   8   1    0.92    5.11    0.08 o
   7   8   1    7.46    7.32    0.13 o
   8   8   1   15.13   47.19    0.14 o
   9   8   1    2.17    2.37    0.08 o
  10   8   1    4.37    9.08    0.06 o
  11   8   1    2.90    0.71    0.06 o
  12   8   1    3.04    1.56    0.09 o
  13   8   1    3.32    3.25    0.08 o
  14   8   1    5.55    1.64    0.07 o
  15   8   1    0.53    0.05    0.16 <
  16   8   1    0.00  173.80    0.08 o
  17   8   1    0.07  770.57    0.14 o
   1   9   1    6.47    4.83    0.10 o
   2   9   1    8.36   13.47    0.09 o
   3   9   1   22.25   30.51    0.06 o
   4   9   1    0.48    5.39    0.08 o
   5   9   1    1.24    4.53    0.08 o
   6   9   1    0.48    2.12    0.07 o
   7   9   1   11.16   31.09    0.09 o
   8   9   1    0.30    2.16    0.05 o
   9   9   1    8.46    6.63    0.06 o
  10   9   1    0.71    1.41    0.07 o
  11   9   1    0.13    1.08    0.08 o
  12   9   1    0.11   -0.79    0.08 <
  13   9   1    5.47    0.73    0.06 o
  14   9   1    1.36    0.33    0.10 o
  15   9   1    2.90    0.01    0.09 <
  16   9   1    0.04   -0.16    0.10 <
  17   9   1    0.56    0.00    0.32 <
   1  10   1    0.00    3.45    0.11 o
   2  10   1   15.10    4.22    0.06 o
   3  10   1    0.86    1.59    0.06 o
   4  10   1    7.97    4.80    0.09 o
   5  10   1    0.26    1.13    0.08 o
   6  10   1    0.83    1.31    0.06 o
   7  10   1    3.98    2.93    0.08 o
   8  10   1    9.43    5.58    0.09 o
   9  10   1    1.89    1.48    0.09 o
  10  10   1    2.38    0.45    0.09 o
  11  10   1    1.15   -4.47    0.10 <
  12  10   1    2.67    0.10    0.13 <
  13  10   1    1.86    0.14    0.08 <
  14  10   1    4.50    3.14    0.12 o
  15  10   1    0.40    0.00    0.09 <
  16  10   1    0.00   -0.04    0.24 <
   1  11   1    2.23   12.41    0.09 o
   2  11   1   11.34    6.89    0.10 o
   3  11   1    6.86    2.24    0.09 o
   4  11   1    4.85    6.90    0.07 o
   5  11   1    0.00    1.88    0.07 o
   6  11   1    0.14    1.00    0.09 o
   7  11   1    8.00    1.97    0.10 o
   8  11   1    0.53    0.51    0.09 o
   9  11   1    3.95    1.49    0.08 o
  10  11   1    2.65    2.24    0.09 o
  11  11   1    0.81    0.71    0.08 o
  12  11   1    0.40    2.76    0.10 o
  13  11   1    5.91    1.09    0.09 o
  14  11   1    0.40    0.05    0.13 <
  15  11   1    2.33    0.00    0.30 <
   1  12   1    0.13    0.26    0.09 o
   2  12   1   11.34    2.45    0.10 o
   3  12   1    0.01    0.33    0.07 o
   4  12   1    7.34    0.44    0.09 o
   5  12   1    0.14    0.89    0.09 o
   6  12   1    0.20    4.96    0.08 o
   7  12   1    3.04    4.20    0.15 o
   8  12   1    6.63  -45.84    0.07 <
   9  12   1    0.54  -42.86    0.09 <
  10  12   1    2.51   -0.11    0.06 <
  11  12   1    2.09    0.52    0.12 o
  12  12   1    1.18    0.21    0.11 <
   1  13   1    1.94  -14.99    0.05 <
   2  13   1    3.58   58.84    0.13 o
   3  13   1    6.56  -44.82    0.09 <
   4  13   1    0.79    1.32    0.19 o
   5  13   1    0.23  -22.90    0.12 <
   6  13   1    0.04    1.66    0.21 o
   7  13   1    4.72    0.43    0.11 o
   8  13   1    0.26 -373.36    0.17 <
   9  13   1    3.56    0.43    0.08 o
  10  13   1    0.62    0.07    0.06 <
  11  13   1    0.16    0.43    0.21 <
   1  14   1    0.03    0.04    0.30 <
   2  14   1    5.07    2.11    0.19 o
   3  14   1    0.72    0.04    0.28 <
   4  14   1    2.66    0.07    0.09 <
   5  14   1    0.23   -0.04    0.34 <
   6  14   1    0.49    0.09    0.23 <
   7  14   1    1.44    0.07    0.17 <
   8  14   1    4.27    0.89    0.20 o
   1  15   1    1.13    0.07    0.28 <
   2  15   1    2.96    0.39    0.06 o
   6  15   1    0.00   -0.75    0.18 <
   7  15   1    3.41    0.07    0.18 <
   1   0   2    7.87   55.35    0.24 o
   2   0   2    7.29   18.95    0.06 o
   3   0   2   76.82  194.71    0.05 o
   4   0   2   71.75  162.41    0.07 o
   5   0   2   57.31  151.55    0.17 o
   6   0   2   11.88  122.13    0.09 o
   7   0   2    3.55   62.37    0.14 o
   8   0   2    9.10   45.63    0.16 o
   9   0   2   44.36   42.11    0.11 o
  10   0   2   30.76  211.22    0.19 o
  11   0   2   19.07   23.29    0.11 o
  12   0   2    6.78    3.63    0.09 o
  13   0   2    0.02    7.68    0.14 o
  14   0   2    3.60    3.48    0.21 o
  15   0   2   10.73    7.42    0.11 o
  16   0   2   10.46    9.50    0.17 o
  17   0   2   11.66    1.43    0.27 o
  18   0   2    1.89    0.39    0.22 <
  19   0   2    0.01    0.14    0.09 <
   0   1   2 1546.25   89.07    0.06 o
   1   1   2  797.82  259.65    0.05 o
   2   1   2  218.23  395.63    0.11 o
   3   1   2    0.40   83.97    0.08 o
   4   1   2   66.82   75.89    0.09 o
   5   1   2  125.59  134.44    0.05 o
   6   1   2  113.40  202.44    0.08 o
   7   1   2   40.15   67.05    0.06 o
   8   1   2   13.18   10.35    0.08 o
   9   1   2    0.87   83.41    0.08 o
  10   1   2   10.66  119.72    0.13 o
  11   1   2    8.91    8.48    0.14 o
  12   1   2    9.19   11.44    0.07 o
  13   1   2    1.30    8.26    0.07 o
  14   1   2    0.45    5.09    0.08 o
  15   1   2    1.13    4.02    0.09 o
  16   1   2    2.21    5.94    0.06 o
  17   1   2    1.55    1.86    0.11 o
  18   1   2    0.04    6.27    0.22 o
  19   1   2    0.14    0.23    0.07 o
  20   1   2    0.70   -0.11    0.02 <
  21   1   2    1.89    0.43    0.04 o
   0   2   2  227.58   72.37    0.10 o
   1   2   2  261.76   73.85    0.06 o
   2   2   2   15.72   72.23    0.09 o
   3   2   2    6.08  123.63    0.11 o
   4   2   2   58.82  130.46    0.09 o
   5   2   2  126.21  382.76    0.04 o
   6   2   2   44.19   66.84    0.08 o
   7   2   2   20.21   64.38    0.06 o
   8   2   2    0.01   33.62    0.10 o
   9   2   2    7.40   20.77    0.11 o
  10   2   2   17.72   93.99    0.12 o
  11   2   2   14.02   16.10    0.09 o
  12   2   2    8.32    9.54    0.10 o
  13   2   2    2.22    4.02    0.10 o
  14   2   2    0.83    2.35    0.11 o
  15   2   2    2.51    1.24    0.13 o
  16   2   2    5.84   18.30    0.10 o
  17   2   2    6.01   -1.36    0.14 <
  18   2   2    1.24    1.67    0.06 o
  19   2   2    0.01    0.03    0.09 <
  20   2   2    0.52    0.00    0.23 <
   0   3   2  230.52  220.33    0.11 o
   1   3   2  161.39  112.10    0.08 o
   2   3   2   29.88   28.49    0.07 o
   3   3   2    0.29   41.99    0.07 o
   4   3   2   33.09   67.28    0.07 o
   5   3   2   62.56   59.73    0.06 o
   6   3   2   43.90  238.60    0.06 o
   7   3   2   17.37   30.72    0.05 o
   8   3   2    1.67   55.22    0.08 o
   9   3   2    2.54   25.50    0.04 o
  10   3   2   13.77   35.45    0.07 o
  11   3   2    8.29    8.69    0.06 o
  12   3   2    6.70   17.94    0.08 o
  13   3   2    0.62    3.87    0.08 o
  14   3   2    1.60    6.33    0.07 o
  15   3   2    1.88    5.49    0.08 o
  16   3   2    3.80    0.95    0.11 o
  17   3   2    1.97    1.02    0.08 o
  18   3   2    0.14    2.68    0.11 o
  19   3   2    0.13    0.25    0.15 <
  20   3   2    0.93    1.05    0.10 o
  21   3   2    2.17   -0.07    0.28 <
   0   4   2   16.58   20.44    0.05 o
   1   4   2    3.96   29.50    0.08 o
   2   4   2    0.10   81.09    0.09 o
   3   4   2   14.53   69.09    0.08 o
   4   4   2   25.13   40.79    0.07 o
   5   4   2   31.60   47.14    0.08 o
   6   4   2    9.56   17.22    0.06 o
   7   4   2    0.10   36.46    0.06 o
   8   4   2    3.54   11.00    0.08 o
   9   4   2   23.57   38.66    0.07 o
  10   4   2   20.26   68.88    0.07 o
  11   4   2   13.91    6.00    0.09 o
  12   4   2    5.52   14.41    0.09 o
  13   4   2    0.12   11.42    0.08 o
  14   4   2    2.44    2.96    0.11 o
  15   4   2    7.54   11.59    0.10 o
  16   4   2    8.23   13.46    0.07 o
  17   4   2    9.15   12.05    0.13 o
  18   4   2    1.56    3.62    0.16 o
  19   4   2    0.01    0.32    0.23 <
  20   4   2    0.74    0.18    0.18 <
   0   5   2  199.95  129.74    0.14 o
   1   5   2  101.10  111.16    0.09 o
   2   5   2   45.86  133.02    0.05 o
   3   5   2    0.20   28.21    0.09 o
   4   5   2   19.27  123.34    0.07 o
   5   5   2   46.22   69.98    0.06 o
   6   5   2   61.41   81.32    0.06 o
   7   5   2   24.63   29.40    0.07 o
   8   5   2   13.21   38.92    0.07 o
   9   5   2    0.07   20.99    0.07 o
  10   5   2    4.48    4.09    0.07 o
  11   5   2    5.69    5.46    0.07 o
  12   5   2    7.20    5.70    0.08 o
  13   5   2    1.38    5.93    0.07 o
  14   5   2    0.01    8.55    0.07 o
  15   5   2    0.49    1.53    0.09 o
  16   5   2    0.94    1.24    0.11 o
  17   5   2    0.98    0.23    0.15 <
  18   5   2    0.01    0.13    0.09 <
  19   5   2    0.11    0.89    0.27 o
   0   6   2   21.89   45.73    0.06 o
   1   6   2   20.66   41.91    0.09 o
   2   6   2    1.41  104.79    0.10 o
   3   6   2    2.21   36.34    0.07 o
   4   6   2   13.10   42.65    0.08 o
   5   6   2   28.03   68.56    0.05 o
   6   6   2   11.58   30.41    0.08 o
   7   6   2    3.10   53.77    0.10 o
   8   6   2    0.27    6.18    0.08 o
   9   6   2    7.24   10.00    0.08 o
  10   6   2   11.41   16.66    0.09 o
  11   6   2    9.25   11.66    0.10 o
  12   6   2    4.84    1.22    0.09 o
  13   6   2    0.76    0.63    0.11 o
  14   6   2    0.98    2.67    0.09 o
  15   6   2    3.15    2.46    0.13 o
  16   6   2    5.22   -0.50    0.01 <
  17   6   2    5.61   -0.68    0.35 <
  18   6   2    1.10   -0.75    0.19 <
   0   7   2   21.65   19.75    0.11 o
   1   7   2   17.91   27.25    0.06 o
   2   7   2    2.47   14.40    0.05 o
   3   7   2    0.24   10.04    0.08 o
   4   7   2    7.94   13.13    0.09 o
   5   7   2   16.00   28.70    0.09 o
   6   7   2   11.41   33.86    0.09 o
   7   7   2    5.11   13.61    0.08 o
   8   7   2    0.10   20.63    0.09 o
   9   7   2    1.69    5.05    0.11 o
  10   7   2    8.12   12.31    0.09 o
  11   7   2    4.80   14.37    0.09 o
  12   7   2    3.59   13.41    0.09 o
  13   7   2    0.27    1.36    0.14 o
  14   7   2    1.52    0.42    0.10 o
  15   7   2    1.65   -2.04    0.08 <
  16   7   2    3.47    1.25    0.24 o
   0   8   2    8.38   11.57    0.11 o
   1   8   2    6.66   42.58    0.07 o
   2   8   2    0.40    8.87    0.09 o
   3   8   2    1.52   16.62    0.11 o
   4   8   2    6.71   34.34    0.11 o
   5   8   2   13.32   35.38    0.09 o
   6   8   2    5.72   11.98    0.12 o
   7   8   2    0.95    7.51    0.07 o
   8   8   2    0.39   12.73    0.09 o
   9   8   2    6.06    4.24    0.09 o
  10   8   2    8.30    7.76    0.08 o
  11   8   2    6.87   12.74    0.08 o
  12   8   2    3.38    1.39    0.01 o
  14   8   2    0.93    0.34    0.11 <
  15   8   2    3.15    0.17    0.07 <
   0   9   2   39.20   13.34    0.12 o
   1   9   2   20.39  133.01    0.08 o
   2   9   2    9.45    9.52    0.08 o
   3   9   2    0.02    3.19    0.07 o
   4   9   2    5.43   24.93    0.08 o
   5   9   2   13.45   14.96    0.10 o
   6   9   2   19.64    9.44    0.09 o
   7   9   2    8.60   11.24    0.08 o
   8   9   2    4.71    6.64    0.14 o
   9   9   2    0.04    1.09    0.10 o
  10   9   2    2.13    1.29    0.10 o
  11   9   2    2.96    1.57    0.09 o
  12   9   2    3.84    3.14    0.12 o
  13   9   2    0.78    1.27    0.23 o
  14   9   2    0.00    0.23    0.10 <
  15   9   2    0.33   -0.07    0.16 <
  16   9   2    0.66    0.29    0.17 <
   0  10   2    3.37    6.47    0.12 o
   1  10   2    2.04    4.09    0.07 o
   2  10   2    0.09    4.06    0.06 o
   3  10   2    1.14    2.61    0.07 o
   4  10   2    3.69    1.10    0.08 o
   5  10   2    6.48    4.03    0.08 o
   6  10   2    2.79    1.46    0.10 o
   7  10   2    0.16    2.56    0.15 o
   8  10   2    0.49    0.49    0.14 o
   9  10   2    5.13   21.04    0.09 o
  10  10   2    6.07   83.30    0.06 o
  11  10   2    5.08    2.08    0.09 o
  12  10   2    2.30    2.88    0.06 o
  13  10   2    0.13    1.11    0.09 o
  14  10   2    0.89    0.17    0.10 <
  15  10   2    3.16    0.11    0.31 <
   0  11   2    8.21    2.64    0.13 o
   1  11   2    5.96    5.76    0.08 o
   2  11   2    1.25    2.10    0.11 o
   3  11   2    0.05    6.39    0.08 o
   4  11   2    2.72    8.38    0.08 o
   5  11   2    5.75    1.22    0.10 o
   6  11   2    5.18    8.24    0.10 o
   7  11   2    2.37    3.26    0.07 o
   8  11   2    0.16    1.01    0.08 o
   9  11   2    0.59    3.20    0.10 o
  10  11   2    3.36    0.89    0.04 o
  11  11   2    2.41    1.57    0.11 o
  12  11   2    1.98    0.00    0.29 <
   0  12   2    3.84    3.30    0.15 o
   1  12   2    3.92    1.08    0.08 o
   2  12   2    0.36    0.43    0.13 o
   3  12   2    0.27    1.13    0.16 o
   4  12   2    2.37    0.71    0.16 o
   5  12   2    5.81    1.04    0.10 o
   6  12   2    2.93    0.54    0.04 o
   7  12   2    1.22    1.79    0.11 o
   8  12   2    0.02    2.36    0.10 o
   9  12   2    1.60    0.04    0.12 <
  10  12   2    3.39    0.00    0.00 <
  12  12   2    1.89   -0.02    0.20 <
  13  12   2    0.41    0.00    0.06 <
   0  13   2    9.86    3.12    0.08 o
   1  13   2    5.59    2.03    0.11 o
   2  13   2    2.18    3.13    0.08 o
   3  13   2    0.00   -0.09    0.15 <
   4  13   2    1.93   -0.14    0.12 <
   5  13   2    4.55    0.02    0.18 <
   6  13   2    6.06    0.00    0.09 <
   7  13   2    2.74    0.02    0.11 <
   8  13   2    1.04    0.61    0.01 o
   9  13   2    0.11   -0.21    0.14 <
  10  13   2    1.45    0.21    0.22 <
   0  14   2    1.05   -2.04    0.22 <
   1  14   2    0.49    0.02    0.11 <
   2  14   2    0.02    0.34    0.08 o
   3  14   2    0.52   -0.29    0.14 <
   4  14   2    1.43   -0.18    0.05 <
   0  15   2    4.79    7.00    0.28 o
   1  15   2    2.98    0.07    0.13 <
   2  15   2    0.93    0.29    0.16 <
   3  15   2    0.01   -1.07    0.19 <
   1  16   2    1.87    0.14    0.27 <
   2  16   2    0.20    9.47    0.14 o
   3  16   2    0.11   -0.96    0.03 <
   1   0   3  102.51 1258.36    0.14 o
   2   0   3  121.33  168.87    0.11 o
   3   0   3  460.82   81.77    0.03 o
   4   0   3   17.12   13.93    0.13 o
   5   0   3   76.14   54.26    0.17 o
   6   0   3    4.06   33.97    0.16 o
   7   0   3   77.85  481.27    0.14 o
   8   0   3    6.20   50.38    0.08 o
   9   0   3   45.83   10.75    0.13 o
  10   0   3    2.26   16.95    0.09 o
  11   0   3    1.88  219.93    0.08 o
  12   0   3    0.13   10.19    0.11 o
  13   0   3    9.66   35.57    0.13 o
  14   0   3    3.09   16.32    0.30 o
  15   0   3    2.53   24.22    0.09 o
  17   0   3    0.56    0.07    0.30 <
  18   0   3    0.67    2.86    0.13 o
  19   0   3    5.28   15.00    0.21 o
   1   1   3   29.38  168.59    0.17 o
   2   1   3  598.47   72.89    0.10 o
   3   1   3  108.84  368.17    0.12 o
   4   1   3   26.80   52.56    0.07 o
   5   1   3   34.66   55.06    0.06 o
   6   1   3   30.29   23.52    0.10 o
   7   1   3    2.35   83.05    0.07 o
   8   1   3   32.36   97.16    0.08 o
   9   1   3    8.80   72.92    0.09 o
  10   1   3    9.40   17.62    0.09 o
  11   1   3    0.11    6.44    0.10 o
  12   1   3    9.20   30.18    0.09 o
  13   1   3    0.29    1.99    0.15 o
  14   1   3   21.30   62.74    0.09 o
  15   1   3    0.02    2.44    0.18 o
  16   1   3    0.02    1.77    0.18 o
  17   1   3    0.08    1.28    0.10 o
  18   1   3    7.18    9.75    0.07 o
  20   1   3    2.73    3.25    0.21 o
   2   2   3    9.25   23.53    0.08 o
   3   2   3  297.42  274.64    0.11 o
   4   2   3   71.97  389.29    0.06 o
   5   2   3   56.00  103.03    0.08 o
   6   2   3   47.92  294.69    0.10 o
   7   2   3   66.75   48.87    0.10 o
   8   2   3    1.86   71.22    0.08 o
   9   2   3   40.67   28.30    0.10 o
  10   2   3    3.68    3.42    0.10 o
  11   2   3    1.84    4.39    0.09 o
  12   2   3    9.69   30.91    0.10 o
  13   2   3    9.33   24.27    0.11 o
  14   2   3    7.24   27.22    0.21 o
  15   2   3    2.44    1.34    0.14 o
  16   2   3    0.04    0.46    0.07 o
  17   2   3    0.57    5.85    0.06 o
  19   2   3    5.22    1.54    0.33 o
   1   3   3   28.03   37.27    0.05 o
   2   3   3  276.69  204.56    0.11 o
   3   3   3  131.81  108.94    0.06 o
   4   3   3   17.52   13.19    0.09 o
   5   3   3   57.33  168.55    0.09 o
   6   3   3   20.52   38.22    0.09 o
   7   3   3    0.58   14.53    0.06 o
   8   3   3   26.45  181.50    0.08 o
   9   3   3   13.18   14.17    0.09 o
  10   3   3    7.93   27.31    0.06 o
  11   3   3    2.43    3.34    0.06 o
  12   3   3    8.06   20.96    0.05 o
  13   3   3    0.05    4.15    0.14 o
  14   3   3   19.15   13.32    0.06 o
  15   3   3    0.03    0.27    0.11 <
  16   3   3    0.02    3.09    0.13 o
  17   3   3    0.01    3.18    0.32 o
   1   4   3   16.61   17.20    0.08 o
   2   4   3   23.82  110.24    0.08 o
   3   4   3  134.08  192.79    0.06 o
   4   4   3    2.10   53.09    0.08 o
   5   4   3   30.58  165.40    0.09 o
   6   4   3    4.18   40.05    0.03 o
   7   4   3   44.36   91.12    0.09 o
   8   4   3    3.54   62.70    0.08 o
   9   4   3   30.93   49.74    0.09 o
  10   4   3    0.56    6.85    0.05 o
  11   4   3    1.31    1.89    0.11 o
  12   4   3    0.61    7.47    0.11 o
  13   4   3    7.89    7.55    0.07 o
  14   4   3    3.03   17.05    0.08 o
  15   4   3    2.18    7.82    0.09 o
  16   4   3    0.36    0.98    0.02 o
  17   4   3    0.51    0.25    0.05 o
   1   5   3    0.41   39.41    0.08 o
   2   5   3  109.28  108.95    0.11 o
   3   5   3    4.70   32.79    0.06 o
   4   5   3    9.70   40.75    0.10 o
   5   5   3    2.04   26.62    0.10 o
   6   5   3   12.01   14.32    0.05 o
   7   5   3    2.11   25.55    0.08 o
   8   5   3   18.83   40.37    0.09 o
   9   5   3    2.54    3.61    0.10 o
  10   5   3    5.63   18.68    0.10 o
  11   5   3    0.31    2.20    0.10 o
  12   5   3    6.60   18.97    0.07 o
  13   5   3    0.96    2.27    0.06 o
  14   5   3   15.90    5.14    0.11 o
  15   5   3    0.01    1.78    0.18 o
  16   5   3    0.02    1.21    0.13 o
  17   5   3    0.29   -0.04    0.16 <
  18   5   3    6.02    3.57    0.30 o
   1   6   3    7.65   36.97    0.05 o
   2   6   3    0.44   19.83    0.07 o
   3   6   3   60.76   93.09    0.10 o
   4   6   3    3.46   26.54    0.06 o
   5   6   3   14.53   57.88    0.08 o
   6   6   3    8.97   45.72    0.08 o
   7   6   3   26.80   13.34    0.07 o
   8   6   3    1.49   12.22    0.06 o
   9   6   3   20.87   34.82    0.08 o
  10   6   3    0.39    2.93    0.10 o
  11   6   3    0.94   14.76    0.08 o
  12   6   3    3.33    5.10    0.10 o
  13   6   3    6.42    2.76    0.11 o
  14   6   3    3.91    5.13    0.11 o
  15   6   3    1.84    6.42    0.13 o
  16   6   3    0.09    0.32    0.21 <
  17   6   3    0.47   -1.07    0.18 <
  18   6   3    1.99    0.21    0.03 o
  19   6   3    4.29    1.25    0.30 o
   1   7   3    5.88   28.07    0.10 o
   2   7   3   49.39   75.61    0.09 o
   3   7   3   32.82   53.57    0.06 o
   4   7   3    6.18   52.12    0.09 o
   5   7   3   18.90   46.74    0.06 o
   6   7   3    6.54    6.22    0.08 o
   7   7   3    0.14   25.42    0.07 o
   8   7   3   12.80   65.37    0.10 o
   9   7   3    7.24   19.07    0.06 o
  10   7   3    3.92   15.05    0.09 o
  11   7   3    2.38   10.12    0.09 o
  12   7   3    4.87    5.13    0.07 o
  13   7   3    0.16    1.43    0.08 o
  14   7   3   12.31    3.68    0.12 o
  15   7   3    0.02    2.11    0.27 o
  16   7   3    0.02    1.12    0.10 o
  17   7   3    0.05    0.32    0.14 <
  18   7   3    5.07    2.93    0.24 o
   1   8   3    4.36   32.15    0.08 o
   2   8   3    0.99   10.59    0.06 o
   3   8   3   31.28   25.37    0.07 o
   4   8   3    0.38   13.37    0.08 o
   5   8   3    7.34    9.00    0.06 o
   6   8   3    3.55    5.45    0.07 o
   7   8   3   15.81   21.99    0.08 o
   8   8   3    1.17    8.59    0.08 o
   9   8   3   13.64   22.70    0.10 o
  10   8   3    0.04    0.36    0.14 <
  11   8   3    0.60    2.17    0.06 o
  12   8   3    1.62    3.61    0.13 o
  13   8   3    4.95    1.57    0.12 o
  14   8   3    2.59    1.55    0.11 o
  15   8   3    1.51    3.14    0.12 o
   1   9   3    0.18    2.55    0.08 o
   2   9   3   24.36   38.09    0.07 o
   3   9   3    1.43   11.45    0.09 o
   4   9   3    3.67    8.43    0.08 o
   5   9   3    0.54    1.85    0.08 o
   6   9   3    3.84    4.27    0.10 o
   7   9   3    0.78    8.44    0.06 o
   8   9   3    8.46    8.34    0.06 o
   9   9   3    1.04    9.03    0.06 o
  10   9   3    2.53    0.46    0.10 o
  11   9   3    0.16    0.90    0.10 o
  12   9   3    3.67    0.82    0.10 o
  13   9   3    0.60    2.89    0.27 o
   1  10   3    2.67    4.88    0.09 o
   2  10   3    1.32    3.63    0.11 o
   3  10   3   17.52   10.24    0.09 o
   4  10   3    0.02    2.27    0.08 o
   5  10   3    3.97   10.53    0.06 o
   6  10   3    1.27    4.90    0.10 o
   7  10   3    9.58    1.85    0.12 o
   8  10   3    0.93    0.86    0.09 o
   9  10   3    8.97    1.79    0.14 o
  10  10   3    0.03   -0.09    0.13 <
  11  10   3    0.38   -0.30    0.23 <
  12  10   3    0.61    1.39    0.10 o
  14  10   3    1.59    0.32    0.07 o
   1  11   3    1.31    1.74    0.10 o
   2  11   3   13.57    2.03    0.08 o
   3  11   3    7.41    2.67    0.05 o
   4  11   3    2.44    3.09    0.07 o
   5  11   3    4.33   10.45    0.07 o
   6  11   3    2.26    1.15    0.07 o
   7  11   3    0.11    2.51    0.10 o
   8  11   3    5.78    7.62    0.12 o
   9  11   3    2.52    1.34    0.10 o
  10  11   3    1.74    0.25    0.11 <
  11  11   3    0.72    0.52    0.16 o
  12  11   3    2.63    0.11    0.13 <
   1  12   3    1.69    1.38    0.12 o
   2  12   3    0.01    2.04    0.13 o
   3  12   3   10.44    2.96    0.11 o
   5  12   3    2.24    0.04    0.21 <
   6  12   3    2.04    0.55    0.09 o
   8  12   3    0.43   -0.11    0.03 <
   9  12   3    5.99   14.40    0.15 o
   1  13   3    0.23    1.94    0.13 o
   2  13   3    8.09    1.98    0.18 o
   3  13   3    1.38    0.29    0.13 <
   4  13   3    1.63    1.18    0.34 o
   5  13   3    0.61    0.14    0.08 <
   7  13   3    0.24    0.39    0.33 <
   8  13   3    4.06    0.00    0.27 <
   9  13   3    0.75    0.18    0.18 <
   1  14   3    1.17    0.64    0.09 o
   2  14   3    0.82    0.14    0.16 <
   3  14   3    6.79    0.91    0.15 o
   5  14   3    1.39    6.22    0.16 o
   6  14   3    0.28    5.22    0.30 o
   2  15   3    5.28  -11.68    0.14 <
   2   0   4    1.10   41.79    0.06 o
   3   0   4   31.77   93.06    0.10 o
   4   0   4   27.50    7.82    0.11 o
   5   0   4  288.10  378.91    0.04 o
   6   0   4    0.68   47.37    0.11 o
   7   0   4  156.71   41.78    0.10 o
   8   0   4    4.06   23.40    0.13 o
   9   0   4    0.49    5.79    0.17 o
  10   0   4    2.95    7.36    0.31 o
  11   0   4   18.48   24.95    0.19 o
  12   0   4    2.44    4.58    0.14 o
  13   0   4    2.82    3.38    0.16 o
  14   0   4    0.40    1.86    0.00 o
  15   0   4    0.49    1.64    0.19 o
  16   0   4    0.27    2.57    0.20 o
  18   0   4    0.12    0.71    0.17 o
   0   1   4  263.76  322.60    0.09 o
   1   1   4   18.17  170.03    0.12 o
   2   1   4    0.46   34.25    0.08 o
   3   1   4   35.76   33.79    0.10 o
   4   1   4  148.32  424.69    0.06 o
   5   1   4    4.08   16.05    0.08 o
   6   1   4   24.56   71.70    0.07 o
   7   1   4    6.02   16.32    0.09 o
   8   1   4    5.64    9.72    0.10 o
   9   1   4    6.57   22.53    0.11 o
  10   1   4   38.81   25.14    0.03 o
  11   1   4    0.42    3.29    0.10 o
  12   1   4   18.31   50.07    0.08 o
  13   1   4    0.98    4.35    0.08 o
  14   1   4    3.71    9.98    0.12 o
  15   1   4    0.02    2.21    0.33 o
  17   1   4    0.02    0.32    0.27 <
  18   1   4    3.14    0.68    0.09 o
   1   2   4  207.46   53.76    0.14 o
   2   2   4   18.42  150.48    0.10 o
   3   2   4    1.13   66.91    0.05 o
   4   2   4   16.24   36.19    0.10 o
   5   2   4  126.81  131.43    0.07 o
   6   2   4   15.41   13.07    0.08 o
   7   2   4   37.62  148.62    0.09 o
   8   2   4    0.80   20.47    0.10 o
   9   2   4   15.27   31.97    0.09 o
  10   2   4    0.30   19.80    0.05 o
  11   2   4   20.97   94.26    0.03 o
  12   2   4    1.29    8.75    0.08 o
  13   2   4    0.13   42.52    0.05 o
  14   2   4    0.11    3.38    0.09 o
  15   2   4    4.96    1.04    0.24 o
  16   2   4    1.61    0.64    0.16 o
  17   2   4    4.38    0.86    0.18 o
  18   2   4    0.01    0.67    0.12 o
   0   3   4  258.50   86.62    0.20 o
   1   3   4    0.28   39.76    0.08 o
   2   3   4    7.06  138.80    0.07 o
   3   3   4   26.12   63.96    0.06 o
   4   3   4   95.60   82.61    0.09 o
   5   3   4    5.92   88.06    0.09 o
   6   3   4   38.99  228.08    0.10 o
   7   3   4   10.51  149.54    0.09 o
   8   3   4    0.18   20.00    0.07 o
   9   3   4    2.40   11.90    0.07 o
  10   3   4   25.95   69.27    0.08 o
  11   3   4    0.26    3.44    0.09 o
  12   3   4   17.96   32.76    0.11 o
  13   3   4    0.39    2.74    0.05 o
  14   3   4    1.52    3.51    0.06 o
  15   3   4    0.25    1.25    0.20 o
  17   3   4    0.00    2.79    0.13 o
  18   3   4    2.44    2.82    0.09 o
   0   4   4   64.07   70.25    0.17 o
   1   4   4  239.63  352.74    0.09 o
   2   4   4    0.00   82.74    0.08 o
   3   4   4    6.53   55.84    0.09 o
   4   4   4    9.86   45.32    0.11 o
   5   4   4  122.75  211.52    0.09 o
   6   4   4    0.80   16.56    0.13 o
   7   4   4   75.33   50.66    0.09 o
   8   4   4    1.34    5.23    0.10 o
   9   4   4    1.19    5.50    0.09 o
  10   4   4    1.47    5.52    0.09 o
  11   4   4   14.68   39.92    0.10 o
  12   4   4    1.66    4.14    0.11 o
  13   4   4    1.73    4.39    0.06 o
  14   4   4    0.17    7.00    0.12 o
  15   4   4    0.84    1.43    0.05 o
  16   4   4    0.34    1.36    0.13 o
  17   4   4    1.76   -2.02    0.15 <
   0   5   4   30.73   17.27    0.13 o
   1   5   4    8.61   14.42    0.09 o
   2   5   4    1.31   49.43    0.10 o
   3   5   4    5.83    3.14    0.10 o
   4   5   4   43.83  191.32    0.12 o
   5   5   4    0.52   32.20    0.09 o
   6   5   4    6.29   76.16    0.11 o
   7   5   4    0.72   35.45    0.11 o
   8   5   4    7.53   16.25    0.06 o
   9   5   4    5.35    8.07    0.09 o
  10   5   4   29.64   79.12    0.10 o
  11   5   4    0.35   10.57    0.11 o
  12   5   4   11.59   11.87    0.07 o
  13   5   4    1.02   20.82    0.09 o
  14   5   4    4.43    2.68    0.19 o
  15   5   4    0.02    1.14    0.21 o
  16   5   4   19.38    5.89    0.13 o
  17   5   4    0.08    0.46    0.11 o
  18   5   4    3.02    0.25    0.25 <
   0   6   4    9.82   13.06    0.12 o
   1   6   4   54.91   28.86    0.09 o
   2   6   4    1.14   15.77    0.09 o
   3   6   4    0.47   26.65    0.06 o
   4   6   4    3.86   59.62    0.09 o
   5   6   4   50.56   52.15    0.05 o
   6   6   4    2.27   11.33    0.07 o
   7   6   4   25.16   98.98    0.07 o
   8   6   4    0.00    2.89    0.10 o
   9   6   4    4.35    8.28    0.08 o
  10   6   4    0.31   11.01    0.08 o
  11   6   4   12.18   26.33    0.12 o
  12   6   4    0.89    2.09    0.05 o
  13   6   4    0.41    5.75    0.14 o
  14   6   4    0.00    0.96    0.11 o
  15   6   4    2.38    0.96    0.10 o
  17   6   4    2.71    0.18    0.22 <
  18   6   4    0.02    0.00    0.31 <
   0   7   4   61.76   88.49    0.12 o
   1   7   4    0.14   15.93    0.08 o
   2   7   4    3.97   21.75    0.08 o
   3   7   4    4.83   18.34    0.09 o
   4   7   4   25.52   22.64    0.08 o
   5   7   4    2.03    3.02    0.09 o
   6   7   4   19.04   37.96    0.04 o
   7   7   4    4.49    5.38    0.07 o
   8   7   4    0.02   28.27    0.09 o
   9   7   4    0.56    4.29    0.08 o
  10   7   4   12.63   16.94    0.10 o
  11   7   4    0.12    2.32    0.08 o
  12   7   4   11.06   12.05    0.10 o
  13   7   4    0.12    1.00    0.10 o
  14   7   4    0.62   14.40    0.29 o
  16   7   4    9.35    1.96    0.15 o
  17   7   4    0.02    1.04    0.35 <
  18   7   4    1.70    0.00    0.25 <
   0   8   4    5.53   21.64    0.16 o
   1   8   4   33.69   49.75    0.10 o
   2   8   4    0.19   10.41    0.07 o
   3   8   4    0.30   10.73    0.08 o
   4   8   4    1.85   22.86    0.08 o
   5   8   4   30.96   94.22    0.09 o
   6   8   4    0.65    6.08    0.07 o
   7   8   4   18.30   21.70    0.05 o
   8   8   4    0.03    1.44    0.08 o
   9   8   4    1.95   12.56    0.11 o
  10   8   4    0.26   11.00    0.04 o
  11   8   4    8.56    9.27    0.12 o
  12   8   4    0.67    2.20    0.19 o
  14   8   4    0.00    0.61    0.16 o
  15   8   4    1.50    6.97    0.25 o
  16   8   4    0.45    1.25    0.06 o
  17   8   4    2.01   -0.29    0.26 <
   0   9   4    8.31    4.06    0.12 o
   1   9   4    1.34    5.90    0.08 o
   2   9   4    0.08    6.77    0.06 o
   3   9   4    0.92    5.48    0.07 o
   4   9   4   12.38   11.73    0.09 o
   5   9   4    0.14    2.86    0.07 o
   6   9   4    2.94    2.71    0.08 o
   7   9   4    0.16    0.75    0.16 o
   8   9   4    2.91    7.57    0.09 o
   9   9   4    2.01    6.43    0.08 o
  10   9   4   14.49   42.52    0.06 o
  11   9   4    0.18    9.02    0.10 o
  12   9   4    6.19    4.70    0.11 o
  13   9   4    0.50    3.16    0.13 o
  14   9   4    2.69    0.36    0.03 o
  15   9   4    0.02    0.77    0.13 o
  16   9   4   12.73    0.39    0.11 o
  17   9   4    0.06    0.00    0.33 <
   0  10   4    3.62    5.54    0.08 o
   1  10   4   22.74   33.55    0.07 o
   2  10   4    0.01    3.15    0.06 o
   3  10   4    0.24    3.58    0.09 o
   4  10   4    0.97    2.11    0.08 o
   5  10   4   19.96   28.11    0.11 o
   6  10   4    0.12    3.91    0.11 o
   7  10   4   13.79   41.46    0.10 o
   8  10   4    0.13    0.34    0.15 <
   9  10   4    0.75    0.16    0.19 <
  10  10   4    0.23    0.69    0.11 o
  11  10   4    5.92    1.01    0.13 o
  12  10   4    0.50    0.75    0.30 <
  13  10   4    0.61    0.50    0.35 <
   0  11   4   14.76   32.68    0.10 o
   1  11   4    0.01    3.76    0.08 o
   2  11   4    0.88    3.50    0.09 o
   3  11   4    0.92    3.29    0.09 o
   4  11   4    7.96    4.10    0.10 o
   5  11   4    0.49    3.17    0.10 o
   6  11   4    6.46   17.90    0.13 o
   7  11   4    1.13    0.25    0.32 <
   8  11   4    0.01    1.36    0.08 o
   9  11   4    0.27   -0.04    0.09 <
  11  11   4    0.07    6.79    0.19 o
  12  11   4    5.53   -0.13    0.17 <
   0  12   4    0.70    0.39    0.18 <
   1  12   4    8.14   14.05    0.12 o
   2  12   4    0.15    1.04    0.17 o
   3  12   4    0.00    0.97    0.10 o
   4  12   4    0.46    1.31    0.11 o
   5  12   4    9.79   10.01    0.08 o
   6  12   4    0.35    4.24    0.10 o
   7  12   4    5.00    1.00    0.06 o
   8  12   4    0.02    0.05    0.04 <
   9  12   4    1.60    0.61    0.28 <
  10  12   4    0.03    0.21    0.31 <
  11  12   4    4.71    0.02    0.17 <
   2  13   4    0.04    0.00    0.15 <
   4  13   4    4.65    0.20    0.21 <
   5  13   4    0.10    0.21    0.32 <
   6  13   4    2.24   -0.14    0.14 <
   7  13   4    0.16   -0.04    0.11 <
   8  13   4    0.58   -0.05    0.11 <
   9  13   4    0.54    9.29    0.19 o
   1  14   4    9.83    0.00    0.21 <
   2  14   4    0.01    2.86    0.20 o
   3  14   4    0.08    0.63    0.08 o
   6  14   4    0.00   -0.07    0.25 <
   7  14   4    6.72    0.95    0.17 o
   1  15   4    0.01    0.29    0.34 <
   2  15   4    0.17    0.14    0.32 <
   5  15   4    0.11   -0.14    0.01 <
   6  15   4    2.34    0.25    0.05 o
   1   0   5  126.24   38.33    0.18 o
   2   0   5   79.49  498.27    0.34 o
   3   0   5  119.71   42.89    0.11 o
   4   0   5    1.77    3.18    0.10 o
   5   0   5    5.86   16.36    0.22 o
   6   0   5    7.46    6.59    0.10 o
   7   0   5   29.00   73.35    0.12 o
   8   0   5    9.93   16.43    0.14 o
   9   0   5   11.02  199.97    0.16 o
  10   0   5    3.11    3.86    0.14 o
  11   0   5    0.33    1.18    0.20 o
  12   0   5    4.21   24.07    0.16 o
  13   0   5   14.97   18.37    0.11 o
  14   0   5    7.56    6.54    0.21 o
  15   0   5    4.80   11.43    0.02 o
  16   0   5    0.01    5.89    0.25 o
  18   0   5    1.59    0.32    0.34 <
  20   0   5    0.94    7.97    0.22 o
   2   1   5   78.47   90.68    0.10 o
   3   1   5  126.93  219.73    0.11 o
   4   1   5   85.39  201.44    0.11 o
   6   1   5    7.26    4.97    0.10 o
   7   1   5   11.99   12.05    0.08 o
   8   1   5   66.41  111.93    0.08 o
   9   1   5   10.15   52.95    0.09 o
  10   1   5    3.05    4.49    0.09 o
  11   1   5    0.02    9.81    0.13 o
  12   1   5   13.06   13.97    0.05 o
  13   1   5    0.28   13.58    0.11 o
  14   1   5    8.81    6.45    0.09 o
  15   1   5    0.35    9.89    0.10 o
  16   1   5    0.10    8.64    0.15 o
  17   1   5    0.06    1.36    0.15 o
  18   1   5    3.15    0.29    0.16 <
  19   1   5    0.99    0.25    0.16 <
   1   2   5  199.79  289.79    0.10 o
   2   2   5   10.48  136.75    0.08 o
   3   2   5  358.38  528.36    0.13 o
   4   2   5   11.81  111.80    0.12 o
   5   2   5   19.50  195.71    0.06 o
   6   2   5   21.11  124.55    0.09 o
   7   2   5   14.33  189.31    0.10 o
   8   2   5    6.65  119.09    0.08 o
   9   2   5   27.88  190.65    0.08 o
  10   2   5    0.05    7.68    0.08 o
  11   2   5    4.55   16.96    0.08 o
  12   2   5   10.35    3.03    0.06 o
  13   2   5    4.76    5.59    0.13 o
  14   2   5    9.75   10.68    0.08 o
  15   2   5    4.15    3.18    0.13 o
  16   2   5    0.02    0.53    0.11 o
  17   2   5    0.89    0.83    0.11 o
  19   2   5    2.44    0.25    0.12 <
   1   3   5   16.10   38.54    0.11 o
   2   3   5   16.65   49.09    0.15 o
   3   3   5  105.78  179.78    0.18 o
   4   3   5   20.24   85.38    0.13 o
   5   3   5   34.42  575.07    0.05 o
   6   3   5   13.73    4.64    0.15 o
   7   3   5    7.78   11.75    0.12 o
   8   3   5   49.09   46.16    0.09 o
   9   3   5   11.08   25.47    0.14 o
  10   3   5    0.38   24.32    0.11 o
  11   3   5    0.48   11.48    0.12 o
  12   3   5   18.03   35.46    0.09 o
  13   3   5    0.04    3.02    0.05 o
  14   3   5    9.93    4.17    0.11 o
  16   3   5    0.01    0.61    0.08 o
  17   3   5    0.00    0.61    0.13 o
  18   3   5    4.42    0.86    0.24 o
  19   3   5    0.59    0.57    0.11 o
   1   4   5   46.75   39.53    0.10 o
   2   4   5   25.40   55.59    0.10 o
   3   4   5   64.72  133.45    0.06 o
   4   4   5    0.35    9.22    0.09 o
   5   4   5    0.46   23.83    0.09 o
   6   4   5    5.34    8.27    0.10 o
   7   4   5   17.02   48.88    0.09 o
   8   4   5    6.56   11.43    0.06 o
   9   4   5   10.05   22.43    0.08 o
  10   4   5    1.57    3.32    0.11 o
  11   4   5    0.01   24.75    0.05 o
  12   4   5    4.06    5.22    0.05 o
  13   4   5   10.48   74.78    0.14 o
  14   4   5    6.55    4.37    0.11 o
  15   4   5    3.97    5.68    0.09 o
  16   4   5    0.00    0.46    0.17 <
  17   4   5    2.38    0.07    0.27 <
  18   4   5    1.61    0.54    0.24 <
   1   5   5    2.87   33.45    0.11 o
   2   5   5   40.94   64.75    0.09 o
   3   5   5   25.27   91.12    0.14 o
   4   5   5   51.72   37.72    0.10 o
   5   5   5    7.16  130.17    0.10 o
   6   5   5    1.16   21.16    0.09 o
   7   5   5    6.80   60.58    0.11 o
   8   5   5   38.78   83.97    0.11 o
   9   5   5    4.89   20.08    0.09 o
  10   5   5    4.44    6.07    0.14 o
  11   5   5    0.06   13.01    0.06 o
  12   5   5    5.83    6.48    0.13 o
  13   5   5    0.54    4.78    0.13 o
  14   5   5    5.71    0.32    0.12 <
  15   5   5    0.30    0.07    0.26 <
  16   5   5    0.17    2.61    0.35 o
  18   5   5    1.83    8.82    0.18 o
   1   6   5   32.55  107.77    0.09 o
   2   6   5    5.94    3.35    0.08 o
   3   6   5   66.81  164.13    0.09 o
   4   6   5    0.48    3.21    0.10 o
   5   6   5    2.32   41.73    0.11 o
   6   6   5    5.94   21.67    0.09 o
   7   6   5    8.61   22.35    0.10 o
   8   6   5    4.00    2.04    0.16 o
   9   6   5   12.10   11.58    0.09 o
  10   6   5    0.23   12.40    0.11 o
  11   6   5    0.93    2.58    0.09 o
  12   6   5    5.20    1.16    0.10 o
  13   6   5    4.93    9.61    0.14 o
  14   6   5    6.19    1.82    0.17 o
  15   6   5    3.11    0.36    0.30 <
  16   6   5    0.00    1.86    0.33 o
   1   7   5    4.43   13.46    0.11 o
   2   7   5    3.81  164.52    0.06 o
   3   7   5   29.58   42.45    0.11 o
   4   7   5    3.67   26.84    0.16 o
   5   7   5   11.67    4.61    0.18 o
   6   7   5    6.81  214.16    0.10 o
   7   7   5    2.90    3.32    0.29 o
   8   7   5   21.08   18.65    0.11 o
   9   7   5    6.06  108.53    0.15 o
  10   7   5    0.04    3.80    0.11 o
  11   7   5    0.51    2.57    0.14 o
  12   7   5   12.59    0.57    0.03 o
  13   7   5    0.01    2.46    0.12 o
  14   7   5    7.37    0.64    0.18 o
  15   7   5    0.21    5.59    0.18 o
  16   7   5    0.00    0.04    0.35 <
   1   8   5   14.15   10.04    0.09 o
   2   8   5    3.91    6.59    0.07 o
   3   8   5   29.68   30.51    0.06 o
   4   8   5    0.02   16.69    0.08 o
   5   8   5    0.64    1.54    0.15 o
   6   8   5    2.96   10.72    0.06 o
   7   8   5    6.07    9.15    0.08 o
   8   8   5    2.83   82.69    0.10 o
   9   8   5    7.25    9.02    0.06 o
  10   8   5    0.28    2.86    0.10 o
  11   8   5    0.26    8.47    0.09 o
  12   8   5    3.30    1.87    0.08 o
  13   8   5    4.53    4.19    0.13 o
  14   8   5    4.51    6.50    0.02 o
   1   9   5    1.00    4.53    0.08 o
   2   9   5   12.32   12.80    0.07 o
   3   9   5    7.34    6.61    0.08 o
   4   9   5   14.89    7.33    0.10 o
   5   9   5    2.09    8.65    0.07 o
   6   9   5    0.53    4.43    0.08 o
   7   9   5    2.52   87.61    0.09 o
   8   9   5   15.85    4.57    0.11 o
   9   9   5    2.24    3.76    0.08 o
  10   9   5    2.27    0.64    0.03 o
  11   9   5    0.03    2.00    0.12 o
  12   9   5    3.05    0.46    0.23 <
  13   9   5    0.39    0.25    0.29 <
  15   9   5    0.21    1.00    0.32 o
   1  10   5    6.53    1.47    0.10 o
   2  10   5    2.75    7.79    0.08 o
   3  10   5   13.40   22.08    0.12 o
   4  10   5    0.04    0.42    0.08 o
   5  10   5    0.08    0.92    0.08 o
   6  10   5    1.44    3.13    0.08 o
   7  10   5    4.35    0.61    0.19 o
   8  10   5    2.02   16.15    0.07 o
   9  10   5    4.20    4.50    0.16 o
  10  10   5    0.34    0.19    0.16 <
  11  10   5    0.01    0.07    0.18 <
   1  11   5    1.33    3.95    0.09 o
   2  11   5    2.35    2.34    0.08 o
   3  11   5    8.37    6.00    0.09 o
   4  11   5    2.05    1.56    0.13 o
   5  11   5    3.22    1.68    0.09 o
   6  11   5    2.13    3.03    0.15 o
   7  11   5    1.19    0.55    0.09 o
   8  11   5    8.96    5.08    0.05 o
   9  11   5    2.51    5.49    0.10 o
  10  11   5    0.12    1.33    0.11 o
  11  11   5    0.17    2.86    0.19 o
  12  11   5    5.70    0.82    0.28 <
  14  11   5    4.22    0.54    0.10 o
   2  12   5    0.87    2.44    0.11 o
   3  12   5   13.51    2.07    0.06 o
   4  12   5    0.06    2.31    0.10 o
   5  12   5    0.94    0.49    0.07 o
   6  12   5    1.45    1.07    0.11 o
   7  12   5    2.37    0.11    0.11 <
   8  12   5    1.26    0.39    0.11 o
   9  12   5    4.35    0.14    0.30 <
  10  12   5    0.04    0.18    0.07 <
   1  13   5    0.54    0.30    0.15 <
   2  13   5    3.63    0.16    0.23 <
   3  13   5    3.39    6.04    0.30 o
   4  13   5    3.87    0.16    0.14 <
   7  13   5    0.97    0.04    0.29 <
   1  14   5    2.08    0.39    0.12 o
   2  14   5    1.27    0.04    0.08 <
   3  14   5    4.32    4.18    0.11 o
   4  14   5    0.12    0.07    0.05 <
   5  14   5    0.00   -0.04    0.14 <
   6  14   5    0.47    2.07    0.12 o
   3  15   5    2.72    1.00    0.35 <
   1   0   6   17.28   11.79    0.06 o
   2   0   6   10.65   13.43    0.08 o
   3   0   6    5.26    4.93    0.07 o
   4   0   6   39.30    6.68    0.13 o
   6   0   6    4.11   25.61    0.04 o
   7   0   6    3.94   70.39    0.20 o
   9   0   6    9.11    4.30    0.19 o
  11   0   6   15.09  121.29    0.13 o
  12   0   6    7.91    1.29    0.34 o
  13   0   6    0.08    7.00    0.16 o
  14   0   6    6.65    0.29    0.25 <
  15   0   6    5.06  129.49    0.07 o
  16   0   6   14.98    0.25    0.31 <
   1   1   6  236.95   61.99    0.10 o
   2   1   6   35.17  876.84    0.04 o
   3   1   6    0.27   23.03    0.12 o
   4   1   6   28.21   34.99    0.10 o
   5   1   6   96.90  147.82    0.06 o
   6   1   6   39.02   15.65    0.17 o
   7   1   6   36.37  191.88    0.15 o
   8   1   6    1.36   29.16    0.16 o
   9   1   6    1.24   21.20    0.09 o
  10   1   6    3.35    8.19    0.14 o
  11   1   6    9.09    9.53    0.08 o
  12   1   6    3.26    4.54    0.07 o
  13   1   6    1.72   18.30    0.14 o
  14   1   6    0.01    1.75    0.14 o
  15   1   6    1.06    3.44    0.07 o
  16   1   6    1.99    1.69    0.15 o
  17   1   6    2.36    1.05    0.08 o
   0   2   6  183.23  334.87    0.11 o
   1   2   6   11.56   49.69    0.09 o
   2   2   6   21.83  157.37    0.11 o
   3   2   6    4.43   16.44    0.08 o
   4   2   6   41.29   18.95    0.08 o
   5   2   6   20.72   49.01    0.13 o
   6   2   6   50.74  130.64    0.03 o
   7   2   6    2.92   11.90    0.14 o
   8   2   6    1.72    4.18    0.07 o
   9   2   6    8.91    8.29    0.12 o
  10   2   6   16.41   58.28    0.09 o
  11   2   6   14.16   10.74    0.10 o
  12   2   6   11.43   53.46    0.09 o
  13   2   6    0.06   12.29    0.16 o
  14   2   6    0.64    2.92    0.09 o
  15   2   6    5.08   12.61    0.10 o
  16   2   6    5.71    1.11    0.13 o
  17   2   6    2.96    5.16    0.08 o
   1   3   6   65.80  648.76    0.16 o
   2   3   6   21.44  250.99    0.20 o
   3   3   6    0.59   36.34    0.12 o
   4   3   6   19.48   47.47    0.19 o
   5   3   6   50.04  106.99    0.10 o
   6   3   6   30.23   84.12    0.04 o
   7   3   6   11.50   66.66    0.11 o
   8   3   6    1.23   18.42    0.10 o
   9   3   6    5.17   35.42    0.10 o
  10   3   6    2.87   24.52    0.15 o
  11   3   6    9.04    5.09    0.11 o
  12   3   6    2.94    4.43    0.09 o
  13   3   6    0.51    4.32    0.09 o
  14   3   6    0.01    1.04    0.15 o
  15   3   6    2.72    0.36    0.11 o
   0   4   6    8.86    6.97    0.35 o
   1   4   6    8.19   77.48    0.12 o
   3   4   6    2.27   33.53    0.06 o
   4   4   6   20.94   73.85    0.11 o
   5   4   6   14.54   11.04    0.19 o
   6   4   6    6.21   35.09    0.08 o
   7   4   6    2.49    5.95    0.09 o
   8   4   6    4.70    5.22    0.12 o
   9   4   6    6.56   20.46    0.13 o
  10   4   6   25.06   19.77    0.09 o
  11   4   6   11.56   14.75    0.36 o
  12   4   6    6.79    7.24    0.10 o
  13   4   6    0.07    1.01    0.08 o
  14   4   6    4.27    1.10    0.11 o
  15   4   6    4.31    1.18    0.13 o
  16   4   6   11.34    1.88    0.13 o
  18   4   6    1.81    0.14    0.21 <
   0   5   6   50.63   85.72    0.10 o
   1   5   6  102.08   54.48    0.07 o
   2   5   6   10.06   46.72    0.09 o
   3   5   6    0.59   15.65    0.09 o
   4   5   6   11.17    8.53    0.11 o
   5   5   6   53.17   98.26    0.11 o
   6   5   6   18.93   36.14    0.06 o
   7   5   6   31.68   19.53    0.09 o
   8   5   6    0.74    7.42    0.11 o
   9   5   6    0.01   99.23    0.12 o
  10   5   6    2.37    3.13    0.11 o
  11   5   6    5.83   32.08    0.11 o
  12   5   6    2.36    2.86    0.12 o
  13   5   6    2.27    3.17    0.10 o
  14   5   6    0.00    0.29    0.20 <
  15   5   6    0.21    0.11    0.21 <
  19   5   6    0.13    0.07    0.06 <
   0   6   6   27.76   37.44    0.06 o
   1   6   6    4.31   10.89    0.10 o
   2   6   6    2.10    2.79    0.14 o
   3   6   6    1.27    3.55    0.10 o
   4   6   6   13.59    6.05    0.14 o
   5   6   6    8.75   36.66    0.09 o
   6   6   6   13.89   22.43    0.06 o
   7   6   6    1.51    5.24    0.14 o
   8   6   6    0.01   11.13    0.13 o
   9   6   6    4.82    5.07    0.07 o
  10   6   6   12.67    7.17    0.12 o
  11   6   6    8.74    5.33    0.08 o
  12   6   6    6.63   10.22    0.11 o
  13   6   6    0.05   10.13    0.13 o
  14   6   6    1.21    0.55    0.07 o
  15   6   6    3.66   -0.48    0.20 <
   1   7   6   12.06    3.32    0.15 o
   2   7   6    5.57    6.11    0.19 o
   3   7   6    0.51    2.94    0.10 o
   4   7   6    6.33   12.98    0.11 o
   5   7   6   15.82   36.26    0.13 o
   6   7   6   12.18   25.23    0.06 o
   7   7   6    3.13    0.86    0.06 o
   8   7   6    0.62   17.48    0.09 o
   9   7   6    3.91    7.30    0.07 o
  10   7   6    1.67    3.26    0.14 o
  11   7   6    5.72   14.23    0.10 o
  12   7   6    1.86    2.39    0.18 o
  13   7   6    0.15    0.00    0.19 <
  14   7   6    0.00    1.07    0.02 o
   0   8   6   10.56    7.88    0.18 o
   1   8   6    2.54    9.64    0.11 o
   2   8   6    0.49    2.39    0.10 o
   3   8   6    0.70    2.33    0.08 o
   4   8   6    7.58   17.46    0.05 o
   5   8   6    5.37   19.30    0.08 o
   6   8   6    6.61   14.51    0.09 o
   7   8   6    0.98   24.35    0.10 o
   8   8   6    0.24    2.60    0.07 o
   9   8   6    3.23    1.40    0.11 o
  10   8   6   10.01   10.22    0.08 o
  11   8   6    6.27    3.54    0.26 o
  12   8   6    4.62    0.29    0.16 <
  13   8   6    0.04   -0.04    0.23 <
  14   8   6    1.35    0.27    0.11 <
  17   8   6    1.94    0.46    0.04 o
   0   9   6   13.94    6.18    0.16 o
   1   9   6   27.67   10.33    0.15 o
   2   9   6    2.86    2.12    0.12 o
   3   9   6    0.11    5.19    0.08 o
   4   9   6    3.63    8.09    0.06 o
   5   9   6   18.33   40.23    0.10 o
   6   9   6    7.20    5.40    0.11 o
   7   9   6   12.59    9.93    0.10 o
   8   9   6    0.33    0.86    0.11 o
   9   9   6    0.00   17.97    0.10 o
  10   9   6    1.29    0.70    0.14 o
  11   9   6    3.28    2.89    0.26 o
  12   9   6    1.37   -0.18    0.19 <
  13   9   6    1.35    0.04    0.18 <
  15   9   6    0.16    0.14    0.11 <
   0  10   6    3.71    6.14    0.14 o
   1  10   6    1.55   27.40    0.12 o
   2  10   6    0.04    5.25    0.13 o
   3  10   6    0.41    1.39    0.09 o
   4  10   6    4.36    4.45    0.09 o
   5  10   6    3.37    3.66    0.11 o
   6  10   6    2.91    0.63    0.10 o
   7  10   6    0.66    1.95    0.10 o
   8  10   6    0.61    0.18    0.09 <
   9  10   6    2.14    1.79    0.19 o
  10  10   6    7.97    1.80    0.22 o
  11  10   6    4.43    1.36    0.19 o
  12  10   6    3.10   -0.31    0.16 <
  13  10   6    0.04    0.09    0.14 <
  14  10   6    1.50   -0.49    0.11 <
   0  11   6    8.43   16.20    0.06 o
   1  11   6    5.54    4.26    0.07 o
   2  11   6    1.77    1.32    0.06 o
   3  11   6    0.11    1.83    0.09 o
   4  11   6    2.22    1.84    0.11 o
   5  11   6    6.67    4.53    0.09 o
   6  11   6    4.74    2.69    0.09 o
   7  11   6    2.00    2.60    0.11 o
   8  11   6    0.26    1.43    0.11 o
   9  11   6    1.34    1.00    0.13 o
  10  11   6    0.91    0.02    0.19 <
  12  11   6    1.05   -0.04    0.19 <
   0  12   6    6.39    1.84    0.15 o
   1  12   6    0.95    0.41    0.11 o
   2  12   6    0.71    0.86    0.16 o
   3  12   6    0.26    0.00    0.17 <
   4  12   6    3.03    0.79    0.19 o
   5  12   6    2.17   -0.21    0.13 <
   7  12   6    0.42    0.73    0.14 o
   8  12   6    0.02    0.07    0.32 <
   0  13   6    5.09   -0.18    0.31 <
   1  13   6    7.55    0.00    0.19 <
   2  13   6    1.06    0.57    0.26 <
   4  13   6    1.42    1.61    0.14 o
   6  13   6    3.06    0.25    0.27 <
   8  13   6    0.15   -0.02    0.09 <
   9  13   6    0.14    0.11    0.03 o
   1  14   6    0.71   14.43    0.14 o
   3  14   6    0.16    0.00    0.11 <
   4  14   6    1.79    3.61    0.11 o
   5  14   6    1.53    0.00    0.17 <
   7  14   6    0.34    0.14    0.01 o
   8  14   6    0.52    0.00    0.09 <
   6  15   6    2.16    0.00    0.16 <
   3   0   7   10.61   29.68    0.30 o
   4   0   7   82.04  187.80    0.03 o
   5   0   7    1.83   59.34    0.12 o
   7   0   7    0.44   18.90    0.18 o
   8   0   7   27.85   14.11    0.19 o
   9   0   7    1.91    5.39    0.06 o
  10   0   7   13.96    7.12    0.13 o
  11   0   7    0.49   17.04    0.14 o
  12   0   7    1.28    0.32    0.25 <
  13   0   7    2.53    0.89    0.09 o
  14   0   7   11.46    2.29    0.34 o
  15   0   7    1.11    0.46    0.08 o
  19   0   7    0.18    0.32    0.26 <
   1   1   7   11.76   42.90    0.21 o
   2   1   7    5.21   36.11    0.30 o
   4   1   7   38.05  145.55    0.12 o
   5   1   7    9.56   11.47    0.10 o
   6   1   7    1.39    4.97    0.09 o
   7   1   7   49.98  176.23    0.17 o
   8   1   7    6.02   35.11    0.01 o
   9   1   7   29.74   14.43    0.11 o
  10   1   7    0.34   18.79    0.14 o
  11   1   7    3.88    7.57    0.33 o
  12   1   7    0.03   10.07    0.16 o
  13   1   7   16.24   42.43    0.12 o
  14   1   7    0.22    2.36    0.13 o
  15   1   7    2.93    1.84    0.11 o
  16   1   7    0.02    0.23    0.06 o
  17   1   7    1.10    1.68    0.10 o
   1   2   7    0.48  726.63    0.06 o
   2   2   7  143.04  118.81    0.09 o
   4   2   7   18.00  744.32    0.24 o
   5   2   7   38.87   25.90    0.15 o
   6   2   7   14.47   16.43    0.19 o
   7   2   7    2.79   13.25    0.17 o
   8   2   7   21.68   36.70    0.14 o
   9   2   7    0.19    3.43    0.18 o
  10   2   7    4.62    8.93    0.10 o
  11   2   7    2.79    1.83    0.08 o
  12   2   7    5.53   33.22    0.15 o
  13   2   7    8.71   17.30    0.09 o
  14   2   7   14.18   16.82    0.33 o
  15   2   7    1.26    1.60    0.11 o
  16   2   7    0.03    1.04    0.07 o
  17   2   7    1.34    3.32    0.02 o
  18   2   7    7.10   -1.48    0.19 <
   1   3   7   13.05  432.83    0.14 o
   3   3   7   79.98   38.73    0.14 o
   4   3   7   54.81   24.41    0.14 o
   5   3   7   14.16   15.08    0.13 o
   6   3   7    4.40    4.90    0.15 o
   7   3   7   37.25   17.49    0.18 o
   8   3   7    5.97   24.89    0.08 o
   9   3   7   29.45  102.52    0.11 o
  10   3   7    2.02   28.59    0.05 o
  11   3   7    1.63    1.58    0.10 o
  12   3   7    0.85    8.51    0.11 o
  13   3   7   12.26   19.81    0.13 o
  14   3   7    0.51    4.00    0.23 o
  15   3   7    2.65    0.56    0.10 o
  16   3   7    0.09   11.77    0.14 o
  17   3   7    0.70    1.32    0.14 o
   1   4   7    6.74   22.06    0.19 o
   2   4   7  130.79  189.42    0.06 o
   3   4   7    2.15    1.68    0.12 o
   4   4   7   38.04   29.01    0.16 o
   5   4   7    2.64   14.65    0.05 o
   6   4   7    3.58    7.47    0.23 o
   7   4   7    0.57   19.88    0.10 o
   8   4   7   19.71   11.25    0.12 o
   9   4   7    0.83   28.08    0.13 o
  10   4   7    9.02    6.70    0.25 o
  11   4   7    0.05    3.21    0.28 o
  12   4   7    1.53    5.99    0.15 o
  13   4   7    2.71   19.29    0.12 o
  15   4   7    0.96    1.16    0.15 o
  16   4   7    0.14    0.61    0.15 o
  17   4   7    0.26    2.11    0.27 o
  18   4   7    4.45    1.32    0.15 o
   2   5   7    0.09    9.70    0.09 o
   3   5   7   24.39   33.76    0.09 o
   4   5   7    6.31   16.47    0.13 o
   5   5   7    1.85   20.59    0.18 o
   6   5   7    0.01   41.69    0.10 o
   7   5   7   29.47   19.95    0.09 o
   8   5   7    2.84    6.25    0.11 o
   9   5   7   16.50    6.61    0.14 o
  10   5   7    0.01    5.89    0.10 o
  11   5   7    3.97    0.53    0.08 o
  12   5   7    0.16    3.07    0.10 o
  13   5   7   14.06    4.05    0.13 o
  14   5   7    0.03    0.00    0.31 <
  16   5   7    0.00    0.36    0.35 <
   1   6   7    0.81    9.29    0.20 o
   2   6   7   54.08  100.34    0.07 o
   3   6   7    0.74   67.36    0.16 o
   4   6   7   12.86   16.38    0.06 o
   5   6   7    7.75   16.68    0.07 o
   6   6   7    4.60   10.44    0.11 o
   7   6   7    1.05    8.19    0.09 o
   8   6   7   13.25   78.09    0.14 o
   9   6   7    0.01    4.58    0.14 o
  10   6   7    4.02    7.84    0.08 o
  11   6   7    0.63    5.04    0.14 o
  12   6   7    2.75    5.68    0.19 o
  13   6   7    4.29    1.05    0.08 o
  14   6   7    9.46    1.79    0.33 o
  16   6   7    0.05    1.46    0.33 o
   1   7   7    5.57   16.50    0.08 o
   2   7   7    6.86    5.18    0.18 o
   3   7   7   31.24   57.51    0.13 o
   4   7   7   21.77   19.80    0.15 o
   5   7   7    6.02    3.14    0.08 o
   6   7   7    2.41    4.72    0.12 o
   7   7   7   16.29   18.50    0.19 o
   8   7   7    2.90    2.46    0.25 o
   9   7   7   16.27    8.15    0.11 o
  10   7   7    1.86   14.29    0.11 o
  11   7   7    0.56    2.25    0.20 o
  13   7   7    7.44    1.94    0.14 o
  14   7   7    0.42   11.00    0.17 o
  15   7   7    1.93    0.25    0.33 <
  16   7   7    0.10    0.18    0.16 <
   1   8   7    0.66   72.80    0.13 o
   2   8   7   32.15    7.03    0.11 o
   3   8   7    0.03    1.40    0.10 o
   4   8   7    9.65   15.72    0.18 o
   5   8   7    2.91    8.11    0.08 o
   6   8   7    2.35    3.06    0.09 o
   7   8   7    0.60    8.49    0.09 o
   8   8   7    9.42    2.18    0.23 o
   9   8   7    0.08    0.96    0.06 o
  10   8   7    3.35    2.43    0.02 o
  11   8   7    0.19    3.79    0.08 o
  12   8   7    1.78    2.61    0.10 o
  13   8   7    2.66    0.20    0.15 <
  14   8   7    7.14    0.36    0.34 <
  17   8   7    0.40   -1.54    0.04 <
   1   9   7    1.62    4.27    0.14 o
   2   9   7    0.11    4.37    0.13 o
   3   9   7    8.92    6.05    0.09 o
   4   9   7    1.95    5.43    0.15 o
   5   9   7    0.56   12.73    0.15 o
   6   9   7    0.00    0.80    0.14 o
   7   9   7   12.24    5.95    0.08 o
   8   9   7    1.15    1.95    0.11 o
   9   9   7    7.84    3.06    0.12 o
  10   9   7    0.00    1.95    0.10 o
  11   9   7    2.00    1.98    0.10 o
  12   9   7    0.11    2.98    0.14 o
  16   9   7    0.00   -0.14    0.11 <
   1  10   7    0.57    0.85    0.18 o
   2  10   7   20.23   14.72    0.12 o
   3  10   7    0.08  100.77    0.10 o
   4  10   7    7.37    2.53    0.08 o
   5  10   7    0.89    1.11    0.08 o
   6  10   7    1.15    1.40    0.14 o
   7  10   7    0.32    0.11    0.16 <
   8  10   7    6.76   11.57    0.10 o
   9  10   7    0.17    0.14    0.16 <
  10  10   7    2.81    0.00    0.05 <
  11  10   7    0.02    0.00    0.19 <
  12  10   7    1.06    1.71    0.15 o
  13  10   7    1.48    0.13    0.21 <
   1  11   7    2.01    0.43    0.04 o
   2  11   7    1.89    3.76    0.10 o
   3  11   7   10.38    1.46    0.12 o
   4  11   7    5.92    3.00    0.16 o
   5  11   7    1.68    2.23    0.14 o
   7  11   7    7.01    0.59    0.14 o
   8  11   7    1.11    0.57    0.24 <
   9  11   7    7.25    4.54    0.13 o
  10  11   7    0.67   -1.39    0.29 <
   1  12   7    0.06   -0.32    0.33 <
   5  12   7    1.83    0.75    0.31 <
   6  12   7    1.28    1.21    0.05 o
   8  12   7    4.51    0.21    0.13 <
   9  12   7    0.00    0.00    0.35 <
  10  12   7    1.22    0.11    0.11 <
  11  12   7    0.40    0.11    0.14 <
   1  13   7    0.95    1.04    0.09 o
   2  13   7    0.28    2.82    0.12 o
   4  13   7    1.34    0.96    0.29 o
   5  13   7    0.39    0.61    0.15 o
   6  13   7    0.04    0.61    0.14 o
   7  13   7    5.20    5.14    0.30 o
   8  13   7    0.56    0.29    0.10 <
   2  14   7    8.57    0.82    0.16 o
   3  14   7    0.18    0.00    0.09 <
   4  14   7    3.78    0.00    0.18 <
   5  14   7    0.12    0.38    0.08 o
   3   0   8   20.00  223.86    0.17 o
   5   0   8   15.07  429.86    0.28 o
   6   0   8  129.55   78.51    0.00 o
   7   0   8   22.46   24.61    0.23 o
   8   0   8   10.01  279.12    0.13 o
   9   0   8    0.12    1.18    0.17 o
  10   0   8   13.87   12.65    0.15 o
  11   0   8    0.36   14.15    0.16 o
  13   0   8    0.00    3.20    0.11 o
  14   0   8    0.03    4.43    0.09 o
  15   0   8    0.73   16.61    0.15 o
  16   0   8    1.85   -0.07    0.33 <
  18   0   8    0.48    3.75    0.15 o
   2   1   8    2.43  113.22    0.14 o
   4   1   8    9.94   15.15    0.20 o
   5   1   8   43.45  102.72    0.11 o
   6   1   8    2.20    5.25    0.04 o
   7   1   8    0.59   16.40    0.34 o
   8   1   8    0.08    4.50    0.19 o
  10   1   8    0.00   62.33    0.28 o
  11   1   8   25.68   13.61    0.09 o
  12   1   8    1.88   12.22    0.16 o
  13   1   8    1.54    1.87    0.16 o
  14   1   8    0.09    5.50    0.30 o
  15   1   8   12.66    1.54    0.20 o
  16   1   8    1.70    0.07    0.05 <
  17   1   8   10.84   -0.21    0.19 <
  18   1   8    0.00    0.11    0.13 <
   0   2   8   90.75  738.17    0.02 o
   1   2   8    9.92   87.27    0.07 o
   2   2   8   36.09    4.47    0.15 o
   4   2   8   18.91    1.75    0.06 o
   5   2   8    1.14   41.88    0.11 o
   6   2   8   76.88  231.44    0.09 o
   7   2   8    0.28    1.79    0.19 o
   8   2   8    1.41   12.61    0.16 o
   9   2   8    8.29   19.30    0.15 o
  10   2   8   18.91  108.43    0.08 o
  11   2   8    0.88   11.28    0.13 o
  12   2   8    5.15    4.11    0.16 o
  13   2   8    1.12    2.84    0.18 o
  14   2   8    0.83    2.04    0.17 o
  15   2   8    0.31    0.18    0.02 o
  17   2   8    0.37    0.14    0.28 <
   0   3   8   42.66  571.89    0.14 o
   1   3   8   48.15  113.84    0.15 o
   2   3   8    0.18    4.59    0.24 o
   3   3   8   17.90   10.27    0.23 o
   4   3   8    8.19    7.25    0.18 o
   5   3   8   40.34  144.10    0.11 o
   6   3   8    0.01    5.07    0.08 o
   7   3   8    2.30  163.83    0.15 o
   8   3   8    1.06    4.45    0.10 o
   9   3   8    8.45   11.72    0.00 o
  10   3   8    0.22    1.06    0.11 o
  11   3   8   22.11    9.59    0.11 o
  12   3   8    2.21    2.78    0.08 o
  13   3   8    1.96   24.74    0.07 o
  14   3   8    0.06    2.20    0.09 o
  15   3   8    9.84    1.07    0.17 o
  17   3   8    9.16    2.95    0.18 o
   1   4   8    3.80   77.62    0.11 o
   2   4   8   40.23   13.82    0.03 o
   3   4   8    7.94   13.47    0.25 o
   4   4   8   14.98  113.23    0.09 o
   5   4   8    6.84   12.70    0.14 o
   6   4   8   77.88   32.22    0.07 o
   7   4   8   10.36   20.36    0.13 o
   8   4   8    5.58   45.73    0.15 o
   9   4   8    0.43    7.71    0.06 o
  10   4   8   11.38   11.97    0.03 o
  11   4   8    0.35    2.20    0.14 o
  12   4   8    5.42    7.26    0.14 o
  13   4   8    0.01    4.89    0.10 o
  14   4   8    0.08    0.39    0.05 o
  15   4   8    0.30    2.71    0.32 o
  16   4   8    1.94    9.36    0.16 o
  17   4   8    0.00    0.04    0.29 <
   0   5   8    1.81    5.04    0.16 o
   1   5   8   13.96   13.25    0.08 o
   2   5   8    3.44   18.70    0.13 o
   3   5   8   13.98   88.98    0.16 o
   4   5   8    3.80    7.07    0.00 o
   5   5   8   20.85    5.87    0.10 o
   6   5   8    3.18   17.77    0.10 o
   7   5   8    0.05   27.68    0.18 o
   8   5   8    1.18    9.43    0.10 o
   9   5   8   11.18    7.20    0.17 o
  10   5   8    0.22    2.37    0.11 o
  11   5   8   18.80    4.01    0.09 o
  12   5   8    1.01    2.14    0.11 o
  13   5   8    0.82    1.18    0.05 o
  15   5   8   11.41    3.32    0.31 o
  16   5   8    2.24    2.11    0.25 o
  17   5   8    9.75    0.00    0.28 <
   0   6   8   43.13   85.11    0.10 o
   1   6   8    0.20   16.80    0.09 o
   2   6   8   16.18   17.47    0.09 o
   3   6   8    1.89    7.34    0.09 o
   4   6   8    9.28   52.59    0.16 o
   5   6   8    1.47    2.11    0.22 o
   6   6   8   41.69   20.81    0.15 o
   7   6   8    1.35    1.78    0.11 o
   8   6   8    1.66    7.75    0.19 o
   9   6   8    2.32    1.04    0.11 o
  10   6   8   10.42   14.90    0.10 o
  11   6   8    0.45    2.96    0.08 o
  12   6   8    3.93    2.44    0.13 o
  13   6   8    0.32    0.57    0.14 o
  14   6   8    0.35    0.80    0.18 o
   0   7   8   16.15    2.68    0.29 o
   1   7   8   18.84   20.25    0.07 o
   2   7   8    0.50    4.72    0.11 o
   3   7   8    5.23  113.07    0.11 o
   4   7   8    2.84    8.59    0.18 o
   5   7   8   18.72   32.56    0.05 o
   6   7   8    0.32    4.35    0.11 o
   7   7   8    1.91   17.93    0.17 o
   8   7   8    1.18    4.19    0.08 o
   9   7   8    4.18   25.59    0.17 o
  10   7   8    0.21    0.19    0.14 <
  12   7   8    1.47    0.11    0.07 <
  14   7   8    0.15   -0.07    0.26 <
   0   8   8   28.37  307.48    0.21 o
   1   8   8    0.03    4.76    0.09 o
   2   8   8   10.22    2.29    0.20 o
   3   8   8    1.19    0.61    0.31 <
   4   8   8    6.07   29.13    0.10 o
   5   8   8    1.28    5.30    0.10 o
   6   8   8   27.96    2.04    0.15 o
   7   8   8    1.54    1.15    0.14 o
   8   8   8    1.49    5.03    0.11 o
   9   8   8    0.96    2.05    0.13 o
  10   8   8    7.12    9.77    0.10 o
  11   8   8    0.30    0.94    0.07 o
  12   8   8    3.19   -0.02    0.12 <
  13   8   8    0.12    6.36    0.08 o
   1   9   8    4.89    6.25    0.19 o
   2   9   8    0.90    1.20    0.20 o
   3   9   8    4.32    4.89    0.12 o
   4   9   8    1.17    2.50    0.19 o
   5   9   8    8.69    6.83    0.15 o
   6   9   8    0.97    0.95    0.06 o
   7   9   8    0.08    0.34    0.15 <
   8   9   8    0.56    0.62    0.08 o
   9   9   8    5.73   43.83    0.29 o
  11   9   8   10.50    0.61    0.18 o
  12   9   8    0.51    0.29    0.11 <
  13   9   8    0.46    1.11    0.11 o
  14   9   8    0.30    0.00    0.02 <
   0  10   8   19.32    4.25    0.16 o
   1  10   8    0.34    1.07    0.00 o
   2  10   8    6.79    6.84    0.19 o
   3  10   8    0.83    1.00    0.12 o
   4  10   8    4.01    0.71    0.20 o
   5  10   8    1.15    2.23    0.12 o
   6  10   8   19.08   46.94    0.09 o
   8  10   8    1.33    0.54    0.19 <
   9  10   8    0.28    4.23    0.12 o
  10  10   8    4.72    0.21    0.18 <
  11  10   8    0.18    5.29    0.33 o
  12  10   8    2.57    1.39    0.22 o
   0  11   8    3.77    4.11    0.34 o
   1  11   8    6.06    0.85    0.13 o
   2  11   8    0.08    0.43    0.22 <
   4  11   8    0.89    1.66    0.18 o
   5  11   8    7.49   11.80    0.16 o
   7  11   8    0.81    0.36    0.18 <
   9  11   8    2.37    0.29    0.21 <
  10  11   8    0.03    0.11    0.14 <
  11  11   8    7.27    0.16    0.09 <
  13  11   8    0.73    0.00    0.16 <
   0  12   8    9.51    3.09    0.13 o
   1  12   8    0.07    0.64    0.29 <
   2  12   8    3.09    0.20    0.10 <
   3  12   8    0.17    7.86    0.14 o
   4  12   8    2.60    3.12    0.13 o
   5  12   8    0.25    0.04    0.29 <
   6  12   8   10.45    4.89    0.31 o
   7  12   8    0.14    1.04    0.03 o
   8  12   8    0.36    2.96    0.12 o
   4  13   8    0.45    0.27    0.12 <
   5  13   8    4.33    3.04    0.25 o
   4   0   9   19.85    7.11    0.08 o
   5   0   9    3.90    9.25    0.15 o
   6   0   9    6.52   13.15    0.31 o
   9   0   9    2.68    4.04    0.20 o
  10   0   9    0.15    0.25    0.19 <
  12   0   9    8.37    0.96    0.33 <
  13   0   9    7.64    1.75    0.18 o
  14   0   9    4.93    0.71    0.02 o
  15   0   9    3.46   32.29    0.15 o
   2   1   9   33.21    7.22    0.06 o
   4   1   9   38.39   -0.14    0.30 <
   5   1   9    0.34    5.59    0.04 o
   6   1   9    0.34    9.32    0.16 o
   7   1   9   13.61   28.60    0.13 o
   8   1   9   14.00   13.02    0.06 o
   9   1   9   12.12    6.18    0.01 o
  11   1   9    0.01    3.60    0.11 o
  12   1   9    0.79   38.44    0.24 o
  13   1   9   12.79    2.45    0.15 o
  14   1   9    0.96   10.88    0.13 o
  15   1   9    3.96    0.05    0.19 <
  19   1   9    3.67   -0.25    0.11 <
   1   2   9    7.51    9.10    0.08 o
   3   2   9    9.37   28.72    0.11 o
   5   2   9    2.62    9.97    0.19 o
   6   2   9    0.18   57.05    0.07 o
   7   2   9   11.87    4.80    0.11 o
   8   2   9   33.59    2.00    0.05 o
  10   2   9    7.51   26.35    0.16 o
  11   2   9    0.80    0.64    0.30 <
  12   2   9    0.52    4.59    0.10 o
  13   2   9    6.93   61.79    0.15 o
   1   3   9   15.94   42.87    0.10 o
   2   3   9   24.26  252.19    0.34 o
   3   3   9   13.96    6.11    0.13 o
   4   3   9   28.57   70.46    0.15 o
   5   3   9    4.59   10.93    0.17 o
   6   3   9    0.20   17.37    0.07 o
   7   3   9   14.21   75.75    0.16 o
   8   3   9   11.81    3.43    0.14 o
   9   3   9    6.72   15.43    0.13 o
  10   3   9    3.69   14.75    0.07 o
  11   3   9    1.04    3.25    0.10 o
  12   3   9    0.77   13.66    0.20 o
  13   3   9   15.88   30.40    0.22 o
  17   3   9    2.57   -0.11    0.08 <
  18   3   9    0.43    7.75    0.08 o
  19   3   9    5.04    0.00    0.08 <
   1   4   9    4.67    9.50    0.28 o
   2   4   9   13.55  100.84    0.14 o
   3   4   9    5.83   65.96    0.16 o
   5   4   9    2.19   44.37    0.33 o
   6   4   9    2.84    1.84    0.09 o
   7   4   9    9.46    5.97    0.09 o
   8   4   9   22.08    5.89    0.13 o
   9   4   9    2.17   31.93    0.26 o
  10   4   9    0.55    2.39    0.13 o
  11   4   9    0.83   23.69    0.09 o
  12   4   9    5.22    4.57    0.36 o
  14   4   9    3.77    9.25    0.21 o
  15   4   9    2.95   -0.43    0.17 <
  19   4   9    3.56   -0.18    0.09 <
   1   5   9   20.41   49.74    0.12 o
   2   5   9   16.70   26.47    0.10 o
   3   5   9   37.35   44.70    0.11 o
   4   5   9   20.10   11.33    0.12 o
   5   5   9    0.55    2.54    0.10 o
   6   5   9    0.17    1.94    0.10 o
   7   5   9    7.42   13.32    0.11 o
   8   5   9    8.97    4.35    0.11 o
   9   5   9   11.13    1.18    0.29 o
  10   5   9    3.15   26.26    0.08 o
  11   5   9    0.31    2.53    0.10 o
  12   5   9    0.55    5.15    0.08 o
  13   5   9    7.34    3.57    0.09 o
  14   5   9    0.77   10.29    0.16 o
  15   5   9    3.08    0.00    0.35 <
   1   6   9    2.95  150.10    0.16 o
   2   6   9   21.08   57.05    0.35 o
   4   6   9   29.51   75.97    0.13 o
   5   6   9    1.14    1.01    0.13 o
   6   6   9    0.15    6.11    0.11 o
   7   6   9    6.62   23.74    0.13 o
   8   6   9   17.83   10.51    0.07 o
   9   6   9    1.76   12.44    0.11 o
  10   6   9    2.70    3.89    0.16 o
  11   6   9    0.58    4.33    0.10 o
  12   6   9    1.31    0.31    0.10 <
  13   6   9    5.05    4.86    0.17 o
  19   6   9    3.11    0.07    0.31 <
   1   7   9    4.66    4.13    0.12 o
   2   7   9    9.70    2.14    0.13 o
   3   7   9    3.87    1.95    0.15 o
   4   7   9   11.57    5.17    0.14 o
   5   7   9    2.92   30.80    0.08 o
   6   7   9    0.05    3.61    0.10 o
   7   7   9    8.15   22.88    0.08 o
   8   7   9    6.19    2.74    0.09 o
   9   7   9    3.14    2.67    0.12 o
  10   7   9    2.11    0.55    0.05 o
  11   7   9    1.31    0.41    0.15 <
  12   7   9    0.53    0.25    0.02 o
  13   7   9   12.00    0.93    0.24 o
  14   7   9    0.70    0.04    0.35 <
  16   7   9    0.02   -0.07    0.15 <
   1   8   9    1.72    3.67    0.11 o
   2   8   9   10.75    7.86    0.12 o
   3   8   9    2.55   10.17    0.12 o
   4   8   9   14.45   14.66    0.07 o
   5   8   9    0.69    0.75    0.13 o
   6   8   9    0.33    1.71    0.07 o
   8   8   9   11.84    5.09    0.10 o
   9   8   9    1.31   16.92    0.10 o
  10   8   9    1.38    1.82    0.16 o
  11   8   9    0.45    0.29    0.17 <
  13   8   9    4.00   -0.32    0.21 <
  14   8   9    2.00    5.95    0.09 o
   1   9   9    6.91    1.57    0.14 o
   2   9   9    6.45    4.14    0.19 o
   3   9   9   14.25    3.45    0.07 o
   4   9   9    7.73    1.14    0.33 o
   5   9   9    0.32    1.04    0.20 o
   8   9   9    4.31    0.89    0.06 o
   9   9   9    5.92    0.88    0.09 o
  10   9   9    1.66    6.82    0.14 o
  11   9   9    0.16    3.20    0.20 o
  12   9   9    0.34   -0.07    0.15 <
   2  10   9    5.24    0.54    0.28 <
   3  10   9    1.59    0.88    0.17 o
   4  10   9    6.59    0.32    0.01 o
   5  10   9    0.41    0.00    0.10 <
   7  10   9    3.06    1.02    0.15 o
   1  11   9    2.01    0.61    0.26 <
   3  11   9    2.47    0.80    0.07 o
   4  11   9    4.58    7.41    0.13 o
   6  11   9    0.01    2.50    0.29 o
   7  11   9    3.70    4.72    0.23 o
   9  11   9    2.00    0.07    0.29 <
  10  11   9    1.08    0.29    0.04 o
  11  11   9    0.47   -0.29    0.22 <
   2  12   9    6.32   -0.25    0.28 <
   4  12   9    8.30    1.57    0.20 o
  10  12   9    1.41    2.00    0.07 o
   3  13   9    4.45    3.50    0.32 o
   4  13   9    3.12    0.59    0.03 o
   5  13   9    0.01    0.14    0.11 <
   6  13   9    0.01    0.18    0.32 <
   7  13   9    2.10    0.00    0.08 <
   8  13   9    2.10   36.58    0.01 o
   9  13   9    2.56   37.51    0.03 o
  10  13   9    0.82   48.58    0.29 o
   1  14   9    0.44    0.25    0.31 <
   2   0  10    4.07   23.75    0.16 o
   4   0  10    9.13   11.43    0.13 o
   6   0  10   13.16   19.15    0.33 o
   8   0  10    0.09    4.36    0.08 o
  11   0  10   18.86    0.43    0.19 <
  13   0  10    0.01   11.43    0.11 o
  14   0  10    0.01    8.32    0.16 o
   1   1  10   24.33   58.37    0.23 o
   3   1  10    0.20   14.43    0.23 o
   4   1  10   22.50    7.11    0.04 o
   6   1  10   37.77  101.84    0.02 o
   7   1  10    7.52   21.18    0.36 o
   8   1  10    2.94   13.72    0.10 o
   9   1  10    0.11    1.13    0.05 o
  10   1  10    5.01   12.31    0.11 o
  11   1  10    4.86   31.47    0.15 o
  12   1  10    6.15    8.64    0.11 o
  13   1  10    0.27    1.58    0.09 o
  15   1  10    1.26    0.14    0.09 <
  16   1  10    3.16    0.82    0.01 o
   1   2  10   32.72   52.70    0.11 o
   3   2  10    0.54    9.89    0.19 o
   4   2  10    6.86    4.79    0.16 o
   5   2  10   34.43  300.14    0.07 o
   6   2  10    2.79  113.82    0.08 o
   7   2  10   11.89    4.64    0.08 o
   8   2  10    4.24    4.14    0.12 o
   9   2  10    5.74    4.29    0.18 o
  10   2  10    8.60   63.58    0.02 o
  12   2  10    1.36    2.34    0.10 o
  13   2  10    0.75    5.57    0.33 o
  14   2  10    0.76   24.65    0.19 o
   0   3  10   56.50   14.75    0.19 o
   2   3  10    7.70   12.68    0.24 o
   4   3  10   17.04   17.70    0.02 o
   5   3  10   12.77   89.05    0.12 o
   6   3  10   21.20   23.90    0.12 o
   7   3  10   10.58   16.00    0.10 o
   8   3  10    0.32    5.57    0.04 o
   9   3  10    0.03    0.89    0.23 o
  10   3  10    6.56   29.51    0.09 o
  11   3  10    4.05    8.68    0.14 o
  12   3  10    4.83    4.22    0.05 o
  14   3  10    0.32    1.43    0.14 o
  15   3  10    0.61    0.89    0.19 o
  16   3  10    4.49   -0.32    0.36 <
   2   4  10    1.64    8.43    0.17 o
   3   4  10    2.78   12.31    0.17 o
   4   4  10    5.90    2.70    0.16 o
   5   4  10   14.54  145.61    0.14 o
   6   4  10    7.69   34.58    0.08 o
   8   4  10    0.28    1.04    0.12 o
   9   4  10   13.71   15.86    0.17 o
  10   4  10    4.50    1.68    0.12 o
  11   4  10   14.90   54.42    0.11 o
  12   4  10    1.73    1.29    0.28 o
  13   4  10    0.01   11.00    0.31 o
  14   4  10    0.05    1.39    0.27 o
  15   4  10    7.76    5.14    0.23 o
   1   5  10    8.22    7.57    0.35 o
   2   5  10   15.86   43.08    0.34 o
   3   5  10    0.30   15.88    0.18 o
   4   5  10   13.31   32.79    0.10 o
   5   5  10    5.70    8.50    0.11 o
   6   5  10   30.40   47.33    0.05 o
   7   5  10    2.87   12.35    0.12 o
   9   5  10    0.42    0.39    0.35 <
  10   5  10    2.58    0.34    0.23 <
  11   5  10    3.77    0.54    0.10 o
  14   5  10    0.06    0.98    0.17 o
   0   6  10    1.96   18.68    0.02 o
   2   6  10    0.10    2.18    0.12 o
   3   6  10    0.73   42.80    0.10 o
   5   6  10   14.96   47.42    0.19 o
   6   6  10    2.76   16.43    0.13 o
   7   6  10    3.64    2.45    0.13 o
   8   6  10    1.29    0.75    0.13 o
   9   6  10    5.66    8.91    0.17 o
  10   6  10    4.81    5.81    0.14 o
  11   6  10   10.97    4.39    0.16 o
   1   7  10   13.91   13.90    0.06 o
   2   7  10    2.35    4.70    0.17 o
   3   7  10    0.00    2.13    0.10 o
   4   7  10    7.60    9.97    0.03 o
   5   7  10    6.92   15.71    0.10 o
   6   7  10    9.12   43.26    0.11 o
   7   7  10    6.57    4.18    0.16 o
   8   7  10    0.01    1.07    0.21 o
   9   7  10    0.07    4.47    0.22 o
  10   7  10    4.82    3.31    0.06 o
  11   7  10    2.49    0.84    0.09 o
  12   7  10    3.02    4.29    0.25 o
  13   7  10    0.48    3.57    0.16 o
   1   8  10    4.18   66.18    0.13 o
   2   8  10    0.18    0.37    0.10 o
   3   8  10    0.67    2.36    0.10 o
   4   8  10    2.43   11.25    0.20 o
   5   8  10    8.97    4.43    0.08 o
   6   8  10    2.35    6.31    0.10 o
   7   8  10    1.70    0.98    0.11 o
   8   8  10    0.57   24.74    0.14 o
   9   8  10    4.97    0.57    0.21 <
  10   8  10    3.28    0.45    0.16 <
  11   8  10    8.53    0.53    0.11 o
  12   8  10    0.98   -0.04    0.26 <
  13   8  10    0.12    3.86    0.16 o
   0   9  10   28.82   13.75    0.16 o
   1   9  10    3.27    9.20    0.23 o
   2   9  10    6.21    8.97    0.00 o
   3   9  10    0.12    1.42    0.14 o
   4   9  10    5.61    8.81    0.03 o
   6   9  10   14.17   50.00    0.10 o
   7   9  10    1.34    2.50    0.13 o
   9   9  10    0.27    5.14    0.19 o
  10   9  10    1.56    1.46    0.31 o
  11   9  10    2.19    0.14    0.29 <
   1  10  10    1.76    2.62    0.13 o
   2  10  10    0.25    4.57    0.22 o
   3  10  10    0.60    6.86    0.01 o
   9  10  10    4.38    0.41    0.10 o
  10  10  10    2.14    3.29    0.10 o
  11  10  10    6.54    0.30    0.18 <
  12  10  10    0.83   -0.18    0.02 <
   0  11  10    8.98    2.45    0.19 o
   1  11  10    4.84    0.21    0.16 <
   2  11  10    1.31    8.81    0.11 o
   3  11  10    0.00    0.14    0.27 <
   4  11  10    3.31    1.96    0.12 o
   5  11  10    2.89    1.18    0.01 o
   8  11  10    0.06    1.59    0.21 o
  10  11  10    2.50    0.00    0.20 <
   1  12  10    3.08    6.07    0.22 o
   2  12  10    0.01    1.25    0.14 o
   3  12  10    0.17   -0.71    0.09 <
   4  12  10    1.02    0.00    0.31 <
   5  12  10    4.94    1.11    0.20 o
   8  12  10    0.49    3.57    0.06 o
   0  13  10    9.85    3.18    0.33 o
   4   0  11    1.38    5.47    0.13 o
   6   0  11    0.24    1.71    0.32 o
   7   0  11   11.86   31.92    0.14 o
   8   0  11    5.02   16.20    0.04 o
  15   0  11    2.69    2.57    0.25 o
  16   0  11    0.11    0.50    0.31 <
   6   1  11    6.92   11.65    0.22 o
   7   1  11    0.99    3.04    0.28 o
   8   1  11   27.75   25.88    0.11 o
   9   1  11    0.09    7.89    0.23 o
  10   1  11    1.40    0.61    0.02 o
  11   1  11    2.99    0.82    0.19 o
  13   1  11    0.04    1.93    0.11 o
  14   1  11    9.00   20.97    0.23 o
  15   1  11    0.07    8.64    0.25 o
   5   2  11    0.01    1.64    0.18 o
   6   2  11    2.23   78.34    0.09 o
   7   2  11   16.31   24.31    0.18 o
   8   2  11    3.67   15.54    0.19 o
   9   2  11   11.70   15.00    0.07 o
  12   2  11    4.83    0.32    0.10 o
  13   2  11   14.10    4.68    0.11 o
   1   3  11   10.16    2.46    0.24 o
   2   3  11   38.14    7.79    0.13 o
   3   3  11   11.79   33.04    0.06 o
   4   3  11   29.42   14.61    0.08 o
   5   3  11    0.44    1.50    0.36 o
   7   3  11    1.06   -0.16    0.24 <
   8   3  11   25.98    9.04    0.09 o
   9   3  11    0.30   18.05    0.05 o
  10   3  11    3.28   15.61    0.09 o
  12   3  11    3.88    6.11    0.16 o
  13   3  11    0.17   14.29    0.30 o
  14   3  11    7.03   27.83    0.09 o
   1   4  11   20.19    5.82    0.15 o
   2   4  11    2.68    7.95    0.04 o
   3   4  11   53.59   36.39    0.11 o
   5   4  11    5.02    3.97    0.01 o
   6   4  11    0.35   23.95    0.21 o
   7   4  11    9.82   23.16    0.10 o
   8   4  11    3.52    8.54    0.02 o
   9   4  11   17.09   31.76    0.03 o
  10   4  11    0.36    2.29    0.15 o
  13   4  11    6.81    0.00    0.19 <
  14   4  11    0.12    0.43    0.22 <
  16   4  11    0.08   -0.07    0.11 <
   2   5  11   11.96   13.93    0.02 o
   3   5  11    3.11   38.26    0.32 o
   5   5  11    0.08    1.68    0.20 o
   6   5  11    6.79    1.29    0.14 o
   7   5  11    0.43    1.01    0.12 o
   8   5  11   18.00   13.54    0.11 o
   9   5  11    0.01    0.16    0.06 <
  10   5  11    0.30    1.75    0.06 o
  11   5  11    1.40    4.45    0.12 o
  12   5  11    8.15   29.42    0.08 o
  13   5  11    0.00    0.07    0.05 <
   1   6  11    9.07    8.70    0.06 o
   2   6  11    3.33    8.18    0.14 o
   3   6  11   21.36   27.59    0.09 o
   4   6  11    0.06   17.43    0.06 o
   5   6  11    0.49   12.29    0.16 o
   6   6  11    0.83   12.15    0.12 o
   7   6  11    9.00   20.35    0.11 o
   8   6  11    2.24    1.51    0.14 o
   9   6  11    9.54    7.11    0.13 o
  10   6  11    0.80    1.98    0.05 o
  11   6  11    0.10   -0.46    0.22 <
  14   6  11    0.22    0.36    0.20 <
  15   6  11    2.21    0.23    0.17 <
   1   7  11    4.30    6.18    0.15 o
   5   7  11    0.54   12.61    0.28 o
   6   7  11    1.01    2.85    0.09 o
   8   7  11   15.47   65.98    0.34 o
   9   7  11    0.28    2.30    0.13 o
  10   7  11    2.89    1.02    0.15 o
  11   7  11    2.76    0.64    0.24 <
  12   7  11    1.96    3.89    0.19 o
   1   8  11    6.57    1.46    0.09 o
   2   8  11    1.56    1.88    0.17 o
   3   8  11   16.85  107.66    0.13 o
   4   8  11    0.00    0.99    0.14 o
   5   8  11    0.78    4.16    0.08 o
   6   8  11    0.45    4.61    0.14 o
   7   8  11    6.15    1.54    0.20 o
   9   8  11    7.87    1.29    0.25 o
  10   8  11    0.42    1.05    0.10 o
  13   8  11    6.13    0.36    0.16 <
   1   9  11    1.49    8.91    0.15 o
   2   9  11    5.47    5.70    0.09 o
   3   9  11    1.27    0.58    0.10 o
   4   9  11    2.73    1.13    0.19 o
   5   9  11    0.01    0.48    0.12 o
   6   9  11    3.29    0.39    0.10 o
   7   9  11    0.16    0.13    0.15 <
   8   9  11    9.52    0.57    0.05 o
   9   9  11    0.01    0.27    0.19 <
  10   9  11    0.19    0.04    0.28 <
  11   9  11    0.69    0.18    0.20 <
   1  10  11    4.88    2.29    0.18 o
   2  10  11    0.65    2.32    0.24 o
   3  10  11   13.56   40.26    0.12 o
   4  10  11    0.01    1.29    0.15 o
   5  10  11    1.05    1.07    0.04 o
   6  10  11    0.21    2.11    0.19 o
  10  10  11    0.18   13.93    0.11 o
  13  10  11    4.19    0.07    0.16 <
   1  11  11    1.44    0.63    0.13 o
   2  11  11    8.22    0.86    0.18 o
   5  11  11    0.20    0.69    0.16 o
  11  11  11    1.21   -0.32    0.02 <
   1  12  11    2.28    1.61    0.24 o
   2   0  12    7.08  362.03    0.28 o
   5   0  12   29.57   95.62    0.26 o
   8   0  12    3.27    2.00    0.15 o
   9   0  12    0.03   -0.14    0.26 <
  10   0  12    0.15    5.82    0.16 o
  15   0  12    3.74    0.00    0.24 <
   1   1  12    0.94    5.25    0.09 o
   3   1  12    0.70   21.91    0.22 o
   5   1  12    1.66   -0.64    0.35 <
   7   1  12    0.01    0.64    0.16 o
   8   1  12    1.69   17.54    0.01 o
   9   1  12    0.89    0.11    0.33 <
  10   1  12   28.64    9.04    0.35 o
  11   1  12    1.16    0.57    0.15 o
  12   1  12    3.68   -0.75    0.14 <
  13   1  12    0.05    0.04    0.07 <
   0   2  12    0.05    2.82    0.22 o
   2   2  12    0.13  106.13    0.19 o
   6   2  12    0.23    6.14    0.12 o
   7   2  12    9.14  165.64    0.14 o
   8   2  12    0.84    7.25    0.23 o
   9   2  12    0.08   61.08    0.23 o
  10   2  12    2.44    2.46    0.10 o
  11   2  12    8.75    9.22    0.13 o
  12   2  12    0.20    1.18    0.17 o
  14   2  12    0.74    3.93    0.05 o
  17   2  12    2.50   -0.04    0.28 <
   0   3  12    3.48    1.43    0.33 o
   2   3  12    3.09    3.71    0.25 o
   3   3  12    0.07   12.11    0.23 o
   4   3  12    6.48   10.22    0.11 o
   6   3  12   25.02    1.50    0.30 o
   9   3  12    0.01    2.89    0.17 o
  10   3  12   25.93    2.64    0.13 o
  11   3  12    0.83    2.71    0.20 o
  13   3  12    0.35   -0.43    0.10 <
   0   4  12    9.01   20.97    0.16 o
   1   4  12   50.33   22.83    0.15 o
   2   4  12    3.09   12.98    0.15 o
   3   4  12    4.12    1.68    0.10 o
   5   4  12   22.32   22.25    0.11 o
   6   4  12    5.55    0.75    0.22 o
   7   4  12    6.99   19.68    0.12 o
   8   4  12    1.37   10.21    0.12 o
   9   4  12    0.02    4.39    0.31 o
  10   4  12    0.29    3.04    0.28 o
  11   4  12    7.77    2.00    0.28 o
  15   4  12    3.25   10.97    0.03 o
   0   5  12    3.53   19.54    0.28 o
   1   5  12    0.04  108.83    0.06 o
   2   5  12    2.50    4.48    0.16 o
   3   5  12    0.92    0.83    0.12 o
   4   5  12    5.19    1.21    0.16 o
   5   5  12    0.38    3.21    0.08 o
   6   5  12   19.76    4.54    0.03 o
   7   5  12    0.43    1.25    0.10 o
   8   5  12    1.06   16.06    0.15 o
   9   5  12    1.85    0.71    0.18 o
  10   5  12   20.79    2.69    0.09 o
  12   5  12    3.02    0.43    0.15 <
   0   6  12    0.76    3.39    0.35 o
   1   6  12   35.39    7.43    0.19 o
   2   6  12    0.15   10.68    0.35 o
   3   6  12    2.55    9.28    0.11 o
   4   6  12    0.46    2.88    0.14 o
   7   6  12    5.79    6.22    0.05 o
   8   6  12    0.01    6.70    0.08 o
   9   6  12    0.01    0.21    0.11 <
  10   6  12    0.99   -0.16    0.19 <
  14   6  12    0.17    7.79    0.04 o
   1   7  12    4.24    2.18    0.20 o
   2   7  12    1.41    6.07    0.21 o
   3   7  12    0.00    1.93    0.19 o
   5   7  12    2.38    0.89    0.15 o
   6   7  12   13.28    1.18    0.25 o
   7   7  12    1.63   59.58    0.20 o
   8   7  12    0.95   18.56    0.13 o
   9   7  12    0.03    1.02    0.04 o
  10   7  12   16.38    0.11    0.11 <
  12   7  12    2.47    0.61    0.03 o
  13   7  12    0.41   -0.05    0.07 <
   0   8  12    1.25    0.80    0.14 o
   1   8  12   22.96   43.26    0.29 o
   4   8  12    0.36    2.18    0.29 o
   5   8  12   11.82    0.71    0.28 <
   6   8  12    1.19    0.38    0.15 <
   7   8  12    4.24    2.68    0.29 o
   9   8  12    0.00   -0.04    0.09 <
  10   8  12    0.54    0.96    0.34 <
  11   8  12    5.06    0.36    0.18 <
  15   8  12    2.32    1.61    0.11 o
   0   9  12    2.14    2.75    0.20 o
   1   9  12    0.02    1.25    0.13 o
   2   9  12    1.09    8.11    0.20 o
   4   9  12    2.78    1.21    0.14 o
   5   9  12    0.19    0.07    0.25 <
   8   9  12    0.51    1.66    0.18 o
   9   9  12    1.08    2.73    0.18 o
   0  10  12    1.71    0.71    0.29 <
   1  10  12   14.83    1.14    0.32 o
   2  10  12    0.53    0.21    0.19 <
   3  10  12    1.00    1.61    0.17 o
   4  10  12    0.29   12.22    0.01 o
   5  10  12    8.24    9.50    0.09 o
   6  10  12    1.38    3.39    0.24 o
   7  10  12    3.06    4.54    0.24 o
   8  10  12    0.22    0.63    0.17 o
   9  10  12    0.00    4.29    0.11 o
   1  11  12    1.30   16.22    0.16 o
   2  11  12    0.64    3.89    0.27 o
   3  11  12    0.01    3.29    0.34 o
   4  11  12    2.01    4.89    0.21 o
   1  12  12   10.12    4.11    0.18 o
   6  13  12    4.76    0.46    0.13 o
   2  14  12    0.41   -0.11    0.18 <
   4   0  13    0.78   -1.79    0.09 <
   5   0  13    0.29    3.25    0.19 o
   7   0  13    6.96    1.29    0.19 o
   9   0  13    6.85    1.86    0.14 o
  11   0  13    0.42    0.07    0.11 <
   6   1  13    4.04    2.16    0.15 o
   7   1  13    1.93   22.58    0.00 o
   9   1  13    5.60    1.86    0.07 o
  10   1  13    0.64    5.70    0.14 o
  12   1  13    3.17    0.43    0.04 o
  13   1  13    1.64    0.11    0.13 <
   2   2  13    4.75    1.68    0.30 o
   3   2  13   38.77   84.69    0.19 o
   4   2  13    7.45   12.04    0.34 o
   7   2  13    4.10    1.89    0.20 o
   8   2  13   13.05    7.18    0.16 o
   9   2  13   12.80    7.89    0.14 o
  10   2  13    0.44    2.96    0.06 o
   1   3  13    9.49    9.89    0.03 o
   4   3  13    1.85    3.75    0.03 o
   5   3  13    0.45    2.93    0.12 o
   7   3  13    2.11    1.79    0.24 o
   8   3  13    9.53    1.29    0.23 o
  10   3  13    0.05    6.18    0.33 o
  11   3  13    0.39    0.39    0.34 <
  14   3  13    6.10    1.39    0.34 o
   1   4  13    4.61    9.06    0.19 o
   2   4  13    0.77    2.82    0.13 o
   3   4  13   12.36   12.25    0.18 o
   5   4  13    0.70   12.75    0.35 o
   6   4  13    3.66    1.39    0.05 o
   7   4  13    5.14    8.38    0.10 o
   8   4  13    9.83    8.04    0.32 o
  10   4  13    0.01    2.07    0.12 o
   1   5  13    9.72    5.10    0.07 o
   2   5  13   12.98    6.39    0.17 o
   3   5  13   22.61   29.29    0.31 o
   4   5  13    7.99  120.99    0.19 o
   5   5  13    2.31   13.00    0.21 o
   6   5  13    1.61    3.71    0.09 o
   7   5  13    1.22    9.14    0.21 o
   8   5  13    9.04   34.54    0.10 o
   9   5  13    5.04   11.29    0.15 o
  10   5  13    1.24    0.89    0.08 o
  14   5  13    3.92    0.04    0.33 <
   2   6  13    1.93   17.47    0.15 o
   3   6  13   16.89   15.85    0.09 o
   4   6  13    2.70   17.40    0.18 o
   5   6  13    2.72    1.68    0.15 o
   6   6  13    1.60    2.90    0.11 o
   8   6  13    8.21   60.26    0.21 o
  10   6  13    0.12    0.71    0.35 <
  11   6  13    0.12    7.57    0.05 o
  14   6  13    2.77    8.57    0.09 o
   2   7  13    2.87    1.96    0.02 o
   4   7  13    0.50   10.61    0.11 o
   5   7  13    0.13    0.18    0.22 <
   6   7  13    4.08    1.25    0.18 o
   7   7  13    1.49    1.20    0.18 o
   8   7  13    5.79    2.50    0.07 o
   9   7  13    2.32    1.89    0.13 o
  10   7  13    0.00    1.46    0.17 o
  11   7  13    0.11    1.39    0.14 o
  12   7  13    4.27    0.89    0.03 o
   1   8  13    3.23    1.89    0.29 o
   2   8  13    1.12    1.86    0.01 o
   4   8  13    1.42    1.07    0.05 o
   6   8  13    1.39    0.11    0.18 <
   8   8  13    5.96    0.30    0.16 <
   9   8  13    5.01    0.79    0.27 <
  11   8  13    0.01    0.11    0.14 <
  13   8  13    2.61    0.57    0.18 o
   2   9  13    6.41    1.64    0.33 o
   4   9  13    4.12    0.43    0.23 <
   5   9  13    1.26    0.93    0.20 o
   6   9  13    0.81    0.79    0.36 <
   7   9  13    0.76    1.43    0.20 o
   9   9  13    3.04   16.47    0.14 o
  10   9  13    0.83    0.01    0.09 <
   5  10  13    0.52    0.46    0.30 <
   3  11  13    4.41    7.72    0.17 o
   2  12  13    0.98    1.00    0.08 o
   7  12  13    1.30    0.04    0.28 <
   5   0  14    5.43   54.15    0.08 o
   9   0  14    0.13    0.18    0.08 <
   3   1  14    0.04   -0.64    0.07 <
   4   1  14    1.45    1.75    0.15 o
   8   1  14    0.23   13.31    0.18 o
   9   1  14    0.46    1.43    0.03 o
  12   1  14    0.58    7.07    0.17 o
   1   2  14    0.00    2.54    0.34 o
   3   2  14    2.55    0.61    0.34 <
   7   2  14    0.58    3.57    0.10 o
   8   2  14    0.37    1.21    0.19 o
   9   2  14    3.57    4.93    0.14 o
  10   2  14    9.71    1.18    0.16 o
  11   2  14    3.38    0.43    0.17 <
   0   3  14   12.12  175.57    0.05 o
   1   3  14   20.55   13.00    0.21 o
   6   3  14    9.61   29.65    0.11 o
   7   3  14    8.92   10.31    0.14 o
   8   3  14    1.45    5.32    0.04 o
   9   3  14    0.88    1.50    0.18 o
  10   3  14    0.74    5.86    0.21 o
  11   3  14    8.00    1.25    0.05 o
  12   3  14    0.76    0.21    0.18 <
   0   4  14    7.41   28.22    0.02 o
   1   4  14    4.31   20.79    0.20 o
   3   4  14    0.57   11.29    0.20 o
   5   4  14    3.50    1.00    0.09 o
   6   4  14    6.42   19.04    0.13 o
   9   4  14    0.34   26.13    0.13 o
  10   4  14   10.65    3.75    0.29 o
  11   4  14    2.40    0.07    0.30 <
   0   5  14    1.73    3.43    0.31 o
   1   5  14   22.63   89.48    0.06 o
   2   5  14    0.58    2.18    0.17 o
   3   5  14    0.00    9.81    0.18 o
   6   5  14    2.68   19.22    0.24 o
   7   5  14   11.01   80.64    0.16 o
   8   5  14    0.02    0.93    0.13 o
   9   5  14    0.17   29.56    0.17 o
  11   5  14    6.50    2.04    0.24 o
   0   6  14    8.61   25.68    0.23 o
   3   6  14    1.01    0.82    0.13 o
   4   6  14    6.72    5.18    0.16 o
   5   6  14    1.32    2.39    0.09 o
   8   6  14    0.51    0.79    0.36 <
   9   6  14    1.44    0.30    0.20 <
  10   6  14    7.67    3.97    0.01 o
  11   6  14    2.31    0.54    0.24 <
  13   6  14    0.05    0.18    0.06 o
   0   7  14    8.75    8.86    0.31 o
   1   7  14   10.43    4.61    0.11 o
   2   7  14    3.41    1.82    0.03 o
   3   7  14    0.11    1.36    0.25 o
   4   7  14    0.96    0.75    0.08 o
   5   7  14    9.10    2.50    0.09 o
   6   7  14    6.92    0.32    0.16 <
   7   7  14    4.88    1.11    0.07 o
   8   7  14    1.48    0.79    0.10 o
   9   7  14    0.80    0.25    0.18 <
  12   7  14    0.65    0.04    0.33 <
  13   7  14    0.25    0.04    0.25 <
   0   8  14    5.52    2.82    0.17 o
   1   8  14    0.75    3.54    0.27 o
   3   8  14    0.55    3.66    0.17 o
   5   8  14    1.27   16.75    0.33 o
   6   8  14    4.78   10.93    0.11 o
   7   8  14    0.04    2.57    0.06 o
   8   8  14    0.51    0.25    0.05 o
   9   8  14    0.78    0.68    0.31 <
  11   8  14    1.77    0.18    0.23 <
   1   9  14   11.46    2.44    0.08 o
   7   9  14    6.19    2.77    0.08 o
   9   9  14    0.12    0.18    0.11 <
   1  10  14    1.03    2.36    0.13 o
   5  10  14    1.21    0.14    0.31 <
   1  13  14    5.14    0.07    0.16 <
   8   0  15   24.15    1.18    0.19 o
   5   1  15    0.32    1.54    0.26 o
   8   1  15    0.09    8.11    0.12 o
   9   1  15    6.67    4.16    0.21 o
  11   1  15    0.00    0.21    0.21 <
   2   2  15    5.64    5.54    0.15 o
   3   2  15    0.73    5.79    0.07 o
   5   2  15    1.88    0.39    0.02 o
   7   2  15    0.30   -0.50    0.25 <
   8   2  15   19.73   21.06    0.16 o
  10   2  15    0.22    0.36    0.01 o
   4   3  15    2.22    4.43    0.03 o
   5   3  15    0.10    2.61    0.28 o
   7   3  15    5.76    5.11    0.19 o
   8   3  15    0.08    0.64    0.14 o
  10   3  15    0.38    0.54    0.11 o
  12   3  15    0.24    1.07    0.17 o
  13   3  15    7.28    0.79    0.07 o
   1   4  15    0.03    1.25    0.26 o
   3   4  15    0.87    4.22    0.18 o
   7   4  15    0.29    9.68    0.33 o
   8   4  15   19.34    4.14    0.15 o
   9   4  15    0.15    6.14    0.00 o
  10   4  15    2.49    2.38    0.19 o
  12   4  15    2.36    3.07    0.23 o
   1   5  15    7.15    2.08    0.13 o
   2   5  15    0.58    1.68    0.18 o
   3   5  15    8.76    2.82    0.03 o
   6   5  15    0.85    0.39    0.01 o
   7   5  15    6.42    1.71    0.33 o
   8   5  15    0.07    4.32    0.01 o
   9   5  15    4.03    2.75    0.29 o
  10   5  15    0.40    0.04    0.01 o
  12   5  15    0.28    0.39    0.20 <
  13   5  15   10.27   36.22    0.15 o
  14   5  15    0.28    2.25    0.04 o
  15   5  15    3.32   -0.07    0.04 <
   2   6  15    6.15    5.79    0.08 o
   3   6  15    0.53    3.39    0.09 o
   6   6  15    1.06   26.72    0.31 o
   1   7  15    9.06   17.97    0.24 o
   4   7  15    1.21    1.25    0.26 o
   5   7  15    0.36    0.32    0.00 o
   6   7  15    0.52    5.25    0.30 o
   7   7  15    3.66    0.36    0.18 <
   1   8  15    0.01    0.71    0.33 <
   2   8  15    5.71    2.46    0.19 o
   4   8  15    8.85    0.96    0.22 o
   5   8  15    0.93    0.27    0.08 o
  11   8  15    0.21    1.82    0.01 o
   5   9  15    0.48   11.22    0.04 o
   6   9  15    0.45    0.68    0.21 o
   7   9  15    4.03    1.07    0.33 o
  11   0  16    0.75    0.96    0.22 o
  13   0  16    1.41   -0.21    0.18 <
   6   1  16    4.04   -0.36    0.18 <
   8   1  16    0.16   32.36    0.26 o
  13   1  16    0.52    0.73    0.11 o
   4   2  16    5.77    2.11    0.12 o
   8   2  16    2.35    2.57    0.10 o
   9   2  16    0.07    0.55    0.21 <
  13   2  16    0.29    0.32    0.15 <
   1   3  16    4.09    1.00    0.19 o
   2   3  16    1.59   16.54    0.15 o
  11   3  16   10.04   16.07    0.26 o
  12   3  16    0.16    0.00    0.08 <
   1   4  16    7.33    0.93    0.06 o
   3   4  16    0.95    2.00    0.15 o
   6   4  16   14.68    0.86    0.17 o
  11   4  16    0.71    0.14    0.17 <
   0   5  16    0.37    0.61    0.01 o
   2   5  16    0.07    0.89    0.11 o
   3   5  16    1.58    0.11    0.33 <
   4   5  16    0.06    6.82    0.13 o
   5   5  16    8.72   21.93    0.19 o
   6   5  16    1.78    1.21    0.10 o
   8   5  16    0.58    1.68    0.10 o
  11   5  16    8.30    0.50    0.31 <
  13   5  16    0.63    0.00    0.04 <
   1   6  16    2.43    2.27    0.14 o
   2   6  16    5.38    5.36    0.08 o
   3   6  16    1.22    0.69    0.13 o
   8   7  16    0.14    0.54    0.28 <
   2   8  16    3.56    2.57    0.07 o
   3   8  16    0.72    0.84    0.15 o
   4   8  16    2.96    2.07    0.04 o
   5   8  16    0.87    1.64    0.19 o
   6   8  16   10.60    2.71    0.21 o
   7   8  16    0.06    0.79    0.12 o
   8   8  16    0.61    0.50    0.29 <
  10   8  16    2.92    1.00    0.20 o
   1   9  16    4.04    2.54    0.01 o
   3   9  16    0.83    0.61    0.32 <
   4   9  16    0.06    0.07    0.06 <
   7   9  16    0.99   -0.82    0.20 <
   1  10  16    2.29    0.54    0.33 <
   6   0  17    0.78    0.79    0.15 o
   8   0  17    3.45    4.79    0.17 o
   5   1  17    0.26    0.14    0.10 <
   6   1  17    0.05   19.86    0.31 o
   8   1  17    6.28    7.32    0.14 o
  10   1  17    1.55    0.89    0.03 o
  12   1  17    0.21    0.57    0.31 <
  14   1  17    1.09    0.39    0.31 <
   8   2  17    3.78    1.96    0.16 o
  10   2  17    2.38    0.89    0.12 o
  11   2  17    0.01    0.07    0.23 <
  14   2  17    1.98   -0.23    0.11 <
   2   3  17    6.52   14.18    0.03 o
   4   3  17    6.25    0.39    0.08 o
   8   3  17    5.32    0.54    0.10 o
  12   3  17    0.76    0.43    0.03 o
  14   3  17    1.43    0.14    0.03 o
   5   4  17    0.79    3.25    0.14 o
   8   4  17    3.06    0.25    0.25 <
  12   4  17    0.51    0.00    0.15 <
   1   5  17    0.90    1.13    0.09 o
   2   5  17   10.56   27.68    0.10 o
   7   5  17    4.24    0.68    0.31 <
   3   6  17    3.40    1.02    0.09 o
   6   6  17    0.20   21.22    0.18 o
   8   6  17    2.79    0.29    0.27 <
  10   6  17    1.46    0.14    0.19 <
   5   7  17    0.00    0.61    0.23 <
   2   9  17    6.31    0.50    0.15 o
   5   9  17    0.25    4.79    0.13 o
   3  10  17    1.07    0.25    0.04 o
   7  10  17    2.16    0.43    0.34 <
   8   1  18    0.57    0.18    0.04 o
   9   1  18    0.04    2.82    0.26 o
  14   1  18    0.06    3.04    0.22 o
   4   2  18    0.36    2.57    0.25 o
   5   2  18    7.11    3.00    0.05 o
   1   3  18    4.86    1.39    0.04 o
   9   3  18    0.07    0.14    0.00 o
  11   3  18    0.26    0.11    0.27 <
   0   4  18    1.40   16.65    0.16 o
   1   4  18    4.43    0.29    0.27 <
   2   4  18    0.34    0.21    0.17 <
   5   4  18    6.64    0.68    0.12 o
   0   5  18   13.07   13.97    0.16 o
   2   5  18    3.55    1.07    0.19 o
   2   6  18    0.00    1.86    0.02 o
   0   7  18   11.25    1.64    0.31 o
   1   7  18    4.14    0.11    0.25 <
   4   7  18    2.97    7.07    0.04 o
   3   0  19   18.64    1.93    0.02 o
   4   0  19    4.44    0.21    0.29 <
   7   0  19    3.96   14.36    0.35 o
   2   1  19    5.87    9.32    0.28 o
   5   1  19    2.21    0.46    0.23 <
   1   2  19    4.63    0.43    0.25 <
   6   2  19    0.21    0.46    0.09 o
   8   2  19    0.27    0.04    0.28 <
   9   2  19    3.60    1.14    0.06 o
   1   4  19    6.11    0.11    0.04 <
   3   4  19   14.16    0.14    0.33 <
   6   4  19    0.74    0.36    0.09 o
   2   5  19    3.52    1.71    0.18 o
   3   5  19    0.82    0.64    0.22 <
   4   5  19    3.53    0.57    0.29 <
   6   5  19    1.38    2.18    0.01 o
   7   7  19    0.00    0.00    0.32 <
   7   0  20    3.81    1.21    0.03 o
  10   2  20    1.81    0.00    0.12 <
   1   5  20    0.91    0.18    0.03 o
   2   5  20    0.42    0.29    0.13 <
   1   6  20    7.34    0.21    0.05 o
   3   6  20    0.13    0.00    0.10 <
   4   6  20    0.27    4.39    0.17 o
   4   8  20    0.24    0.07    0.26 <
   1   5  21    2.21    0.07    0.16 <
   2   5  21    1.93    0.25    0.32 <
   1   6  21    0.79    0.11    0.06 <
   1   7  21    0.87    0.11    0.35 <
   0   5  22    0.50    0.04    0.05 <
   1   6  23    0.60    0.00    0.13 <


# For import please use the tool of Jana2020 program:
# "Structure->New->from Jana2020 embedded in CIF"


_Jana_m40_file
;
    5    0    0    1    0
 5.291014 0.000000 0.000000 0.000000 0.000000 0.000000      100000
 0.000000 0.000000 0.000000                                 000
 0.000000 0.000000 0.000000 0.000000 0.000000 0.000000      000000
 0.000000 0.000000 0.000000 0.000000 0.000000 0.000000      000000
Ba1       1  1     0.500000 0.657267 0.250000 0.316261
-0.000961 0.000000 0.000000 0.000000 0.000000 0.000000      0101100000
S1        3  1     0.500000 0.189131 0.250000 0.435270
 0.000506 0.000000 0.000000 0.000000 0.000000 0.000000      0101100000
O1        2  1     1.000000 0.815944 0.531940 0.084144
 0.001641 0.000000 0.000000 0.000000 0.000000 0.000000      0111100000
O2        2  1     0.500000 0.403642 0.250000 0.108687
 0.001078 0.000000 0.000000 0.000000 0.000000 0.000000      0101100000
O3        2  1     0.500000 0.086525 0.250000 0.352729
 0.001119 0.000000 0.000000 0.000000 0.000000 0.000000      0101100000
--------------------------   s.u. block   --------------------------------------
 0.136264 0.000000 0.000000 0.000000 0.000000 0.000000
 0.000000 0.000000 0.000000
 0.000000 0.000000 0.000000 0.000000 0.000000 0.000000
 0.000000 0.000000 0.000000 0.000000 0.000000 0.000000
Ba1                0.000000 0.000300 0.000000 0.000311
 0.000401 0.000000 0.000000 0.000000 0.000000 0.000000
S1                 0.000000 0.001050 0.000000 0.000919
 0.000814 0.000000 0.000000 0.000000 0.000000 0.000000
O1                 0.000000 0.001431 0.001789 0.001341
 0.001052 0.000000 0.000000 0.000000 0.000000 0.000000
O2                 0.000000 0.001903 0.000000 0.001888
 0.001503 0.000000 0.000000 0.000000 0.000000 0.000000
O3                 0.000000 0.001897 0.000000 0.001885
 0.001520 0.000000 0.000000 0.000000 0.000000 0.000000
--------------------------   Saved points   ------------------------------------
    0
--------------------------   Critical points   ---------------------------------
    0
--------------------------------------------------------------------------------
;


_Jana_m42_file
;
commands
calcdyn 0 usewks 0 scalefc 0 usetwver 0 usestdver 0
threads 8 tiltcorr 1 iedt 0 thickmodel 1
nzones 200 intsteps 83
ormat
    0.139780    0.000000    0.000000
    0.000000    0.183350    0.000000
    0.000000    0.000000    0.112630
omega 0 gmax 2.2 sca 10 sgmax 0.01 sgmaxr 0.1 csgmaxr 0.66 dsgmin 0
mosaicity 0 isotropic 0
end
*******************************************************************************
 0.000000                                                   0
# Zone 1 18.3106
-0.091540-1.000000 0.599910-45.46200 7.009000 0.920000      T   1
 2481.658 696.6736 0.000000 0.000000                        1100
 0.000000 0.000000                                          00
# Zone 2 19.9860
 0.072050 0.052410 1.000000 1.841000-3.322000 0.920000      T   1
 2624.283 696.6736 0.000000 0.000000                        1000
 0.000000 0.000000                                          00
# Zone 3 13.9239
-0.058610-0.109780 1.000000-3.853000 2.704000 0.920000      T   1
 2695.237 696.6736 0.000000 0.000000                        1000
 0.000000 0.000000                                          00
# Zone 4 17.5133
 0.127580-0.106880 1.000000-3.737000-5.869000 0.920000      T   1
 2288.211 696.6736 0.000000 0.000000                        1000
 0.000000 0.000000                                          00
# Zone 5 13.6459
-0.742980-0.844210 1.000000-23.98600 30.90600 0.920000      T   1
 2639.646 696.6736 0.000000 0.000000                        1000
 0.000000 0.000000                                          00
# Zone 6 20.9321
 0.004240-0.055670 1.000000-1.959000-0.196000 0.920000      T   1
 1897.156 696.6736 0.000000 0.000000                        1000
 0.000000 0.000000                                          00
# Zone 7 13.2102
 0.014960 0.036590 1.000000 1.287000-0.691000 0.920000      T   1
 3201.587 696.6736 0.000000 0.000000                        1000
 0.000000 0.000000                                          00
# Zone 8 18.5148
-1.000000 0.248620 0.960010 6.947000 40.00600 0.920000      T   1
 2790.422 696.6736 0.000000 0.000000                        1000
 0.000000 0.000000                                          00
# Zone 9 23.1673
 0.004120-0.709340 1.000000-23.54300-0.190000 0.920000      T   1
 2002.391 696.6736 0.000000 0.000000                        1000
 0.000000 0.000000                                          00
# Zone 10 18.8389
-0.786020 0.048520 1.000000 1.442000 32.34700 0.920000      T   1
 2306.917 696.6736 0.000000 0.000000                        1000
 0.000000 0.000000                                          00
# Zone 11 21.5170
-0.677920 1.000000 0.707390 34.50100 37.67400 0.920000      T   1
 2524.057 696.6736 0.000000 0.000000                        1000
 0.000000 0.000000                                          00
# Zone 12 19.5594
-0.013210-0.011160 1.000000-0.393000 0.610000 0.920000      T   1
 2867.090 696.6736 0.000000 0.000000                        1000
 0.000000 0.000000                                          00
# Zone 13 16.2287
 0.013160 0.525520 1.000000 17.88900-0.608000 0.920000      T   1
 2319.874 696.6736 0.000000 0.000000                        1000
 0.000000 0.000000                                          00
# Zone 14 12.0156
 0.073780-0.043880 1.000000-1.541000-3.402000 0.920000      T   1
 2449.094 696.6736 0.000000 0.000000                        1000
 0.000000 0.000000                                          00
# Zone 15 16.1160
 0.514970-0.059610 1.000000-1.937000-22.53500 0.920000      T   1
 2786.342 696.6736 0.000000 0.000000                        1000
 0.000000 0.000000                                          00
# Zone 16 14.8800
 0.516860-1.000000 0.637460-38.89300-33.15600 0.920000      T   1
 2081.638 696.6736 0.000000 0.000000                        1000
 0.000000 0.000000                                          00
# Zone 17 16.5378
 0.204050 0.445020 1.000000 15.09500-9.336000 0.920000      T   1
 2549.899 696.6736 0.000000 0.000000                        1000
 0.000000 0.000000                                          00
# Zone 18 14.8178
 0.086200-0.278940 1.000000-9.700000-3.973000 0.920000      T   1
 2601.354 696.6736 0.000000 0.000000                        1000
 0.000000 0.000000                                          00
# Zone 19 15.3586
-1.000000 0.759160 0.693220 23.68800 49.29200 0.920000      T   1
 2492.819 696.6736 0.000000 0.000000                        1000
 0.000000 0.000000                                          00
# Zone 20 10.7913
 0.142230 0.207570 1.000000 7.219000-6.537000 0.920000      T   1
 2696.941 696.6736 0.000000 0.000000                        1000
 0.000000 0.000000                                          00
# Zone 21 15.8010
-0.145390-0.201090 1.000000-6.994000 6.681000 0.920000      T   1
 2901.220 696.6736 0.000000 0.000000                        1000
 0.000000 0.000000                                          00
# Zone 22 14.7881
-0.076220 0.178110 1.000000 6.232000 3.514000 0.920000      T   1
 2291.489 696.6736 0.000000 0.000000                        1000
 0.000000 0.000000                                          00
# Zone 23 23.7092
-0.017810 0.004910 1.000000 0.173000 0.822000 0.920000      T   1
 2253.663 696.6736 0.000000 0.000000                        1000
 0.000000 0.000000                                          00
# Zone 24 15.3946
 0.248480-0.608320 1.000000-20.12300-11.32100 0.920000      T   1
 2813.274 696.6736 0.000000 0.000000                        1000
 0.000000 0.000000                                          00
# Zone 25 16.0091
 0.004460 0.024360 1.000000 0.857000-0.206000 0.920000      T   1
 2907.313 696.6736 0.000000 0.000000                        1000
 0.000000 0.000000                                          00
# Zone 26 15.1477
 0.002120-0.008580 1.000000-0.302000-0.098000 0.920000      T   1
 2887.787 696.6736 0.000000 0.000000                        1000
 0.000000 0.000000                                          00
# Zone 27 17.8241
 0.061530-1.000000 0.351110-60.00400-8.037000 0.920000      T   1
 2775.171 696.6736 0.000000 0.000000                        1000
 0.000000 0.000000                                          00
# Zone 28 16.6365
 0.663910-0.959130 1.000000-27.45200-28.14300 0.920000      T   1
 2332.327 696.6736 0.000000 0.000000                        1000
 0.000000 0.000000                                          00
# Zone 29 13.6479
-0.746510 0.288290 1.000000 8.629000 31.02600 0.920000      T   1
 2390.702 696.6736 0.000000 0.000000                        1000
 0.000000 0.000000                                          00
# Zone 30 12.2703
-0.009260 0.015490 1.000000 0.545000 0.427000 0.920000      T   1
 2704.944 696.6736 0.000000 0.000000                        1000
 0.000000 0.000000                                          00
# Zone 31 14.3002
-0.014420-0.753460 1.000000-24.83400 0.666000 0.920000      T   1
 2596.426 696.6736 0.000000 0.000000                        1000
 0.000000 0.000000                                          00
# Zone 32 13.4626
 0.072670-0.063370 1.000000-2.225000-3.351000 0.920000      T   1
 2850.047 696.6736 0.000000 0.000000                        1000
 0.000000 0.000000                                          00
# Zone 33 20.1903
 0.508420-1.000000 0.964650-30.37500-23.00900 0.920000      T   1
 2385.864 696.6736 0.000000 0.000000                        1000
 0.000000 0.000000                                          00
# Zone 34 21.9012
 0.276300-0.022470 1.000000-0.772000-12.55000 0.920000      T   1
 2441.809 696.6736 0.000000 0.000000                        1000
 0.000000 0.000000                                          00
# Zone 35 15.0390
-0.361960-0.357570 1.000000-11.90700 16.25900 0.920000      T   1
 2655.334 696.6736 0.000000 0.000000                        1000
 0.000000 0.000000                                          00
# Zone 36 19.5077
-1.000000 0.021270 0.502070 0.788000 58.07200 0.920000      T   1
 1988.697 696.6736 0.000000 0.000000                        1000
 0.000000 0.000000                                          00
# Zone 37 14.1183
 0.061480 0.457220 1.000000 15.66900-2.836000 0.920000      T   1
 2765.249 696.6736 0.000000 0.000000                        1000
 0.000000 0.000000                                          00
# Zone 38 14.0471
 0.010560 0.613030 1.000000 20.63300-0.487000 0.920000      T   1
 2765.424 696.6736 0.000000 0.000000                        1000
 0.000000 0.000000                                          00
# Zone 39 16.1403
-0.110240-0.386800 1.000000-13.31500 5.076000 0.920000      T   1
 2582.021 696.6736 0.000000 0.000000                        1000
 0.000000 0.000000                                          00
# Zone 40 14.3533
 0.054650-0.412230 1.000000-14.19600-2.521000 0.920000      T   1
 2584.648 696.6736 0.000000 0.000000                        1000
 0.000000 0.000000                                          00
# Zone 41 15.0177
-0.038020-1.000000 0.157030-75.40100 11.03900 0.920000      T   1
 2139.082 696.6736 0.000000 0.000000                        1000
 0.000000 0.000000                                          00
# Zone 42 21.9009
-0.736750 0.277920 1.000000 8.351000 30.69400 0.920000      T   1
 2517.677 696.6736 0.000000 0.000000                        1000
 0.000000 0.000000                                          00
# Zone 43 21.8936
 0.143490-1.000000 0.255370-65.47000-24.35800 0.920000      T   1
 2148.740 696.6736 0.000000 0.000000                        1000
 0.000000 0.000000                                          00
# Zone 44 0.0000
-0.441710 1.000000 0.256770 54.45600 54.19100 0.920000      F   1
 2997.126 696.6736 0.000000 0.000000                        0000
 0.000000 0.000000                                          00
# Zone 45 14.9792
-0.005980-0.005690 1.000000-0.200000 0.276000 0.920000      T   1
 2994.084 696.6736 0.000000 0.000000                        1000
 0.000000 0.000000                                          00
# Zone 46 18.2009
-0.556280-0.251020 1.000000-8.009000 24.14200 0.920000      T   1
 2577.190 696.6736 0.000000 0.000000                        1000
 0.000000 0.000000                                          00
# Zone 47 12.2079
 0.437010-0.061400 1.000000-2.037000-19.39700 0.920000      T   1
 2483.689 696.6736 0.000000 0.000000                        1000
 0.000000 0.000000                                          00
# Zone 48 14.7727
 0.012500 0.045590 1.000000 1.604000-0.577000 0.920000      T   1
 2522.369 696.6736 0.000000 0.000000                        1000
 0.000000 0.000000                                          00
# Zone 49 14.7160
-0.758560-0.417140 1.000000-12.33200 31.43300 0.920000      T   1
 2697.396 696.6736 0.000000 0.000000                        1000
 0.000000 0.000000                                          00
# Zone 50 17.5065
 0.321740 0.201480 1.000000 6.832000-14.53300 0.920000      T   1
 2207.281 696.6736 0.000000 0.000000                        1000
 0.000000 0.000000                                          00
# Zone 51 16.7035
 0.488660-0.709530 1.000000-22.07400-21.49100 0.920000      T   1
 2574.894 696.6736 0.000000 0.000000                        1000
 0.000000 0.000000                                          00
# Zone 52 15.3457
-0.273840-0.914690 1.000000-28.75200 12.44200 0.920000      T   1
 2632.956 696.6736 0.000000 0.000000                        1000
 0.000000 0.000000                                          00
# Zone 53 13.8929
-0.000360 0.604150 1.000000 20.36000 0.017000 0.920000      T   1
 2619.698 696.6736 0.000000 0.000000                        1000
 0.000000 0.000000                                          00
# Zone 54 18.1657
 0.094600 0.864250 1.000000 27.89400-4.359000 0.920000      T   1
 2308.454 696.6736 0.000000 0.000000                        1000
 0.000000 0.000000                                          00
# Zone 55 17.7248
-0.056020 0.593270 1.000000 20.00400 2.584000 0.920000      T   1
 2481.118 696.6736 0.000000 0.000000                        1000
 0.000000 0.000000                                          00
# Zone 56 13.9485
-0.025920-0.123630 1.000000-4.342000 1.197000 0.920000      T   1
 2947.057 696.6736 0.000000 0.000000                        1000
 0.000000 0.000000                                          00
# Zone 57 16.9921
-0.273800-1.000000 0.812660-36.10900 15.18800 0.920000      T   1
 2270.533 696.6736 0.000000 0.000000                        1000
 0.000000 0.000000                                          00
# Zone 58 16.1585
-0.913800-1.000000 0.633070-32.31700 49.31000 0.920000      T   1
 2190.200 696.6736 0.000000 0.000000                        1000
 0.000000 0.000000                                          00
# Zone 59 13.1141
-0.000650 0.009780 1.000000 0.344000 0.030000 0.920000      T   1
 2859.682 696.6736 0.000000 0.000000                        1000
 0.000000 0.000000                                          00
# Zone 60 13.3163
-0.045900 0.499830 1.000000 17.05700 2.118000 0.920000      T   1
 2579.001 696.6736 0.000000 0.000000                        1000
 0.000000 0.000000                                          00
# Zone 61 13.5830
 0.040320-0.395770 1.000000-13.65700-1.861000 0.920000      T   1
 2760.548 696.6736 0.000000 0.000000                        1000
 0.000000 0.000000                                          00
# Zone 62 15.7553
 0.057110-0.577140 1.000000-19.50100-2.635000 0.920000      T   1
 2219.084 696.6736 0.000000 0.000000                        1000
 0.000000 0.000000                                          00
# Zone 63 14.5976
 0.229150 0.099980 1.000000 3.456000-10.46100 0.920000      T   1
 2735.409 696.6736 0.000000 0.000000                        1000
 0.000000 0.000000                                          00
# Zone 64 14.8152
-0.687320 0.677650 1.000000 20.00900 28.97700 0.920000      T   1
 2360.528 696.6736 0.000000 0.000000                        1000
 0.000000 0.000000                                          00
# Zone 65 13.3231
 0.016080-1.000000 0.525790-49.42800-1.412000 0.920000      T   1
 2695.100 696.6736 0.000000 0.000000                        1000
 0.000000 0.000000                                          00
# Zone 66 17.9643
-0.830450 1.000000 0.320270 39.62700 64.42200 0.920000      T   1
 2414.440 696.6736 0.000000 0.000000                        1000
 0.000000 0.000000                                          00
# Zone 67 14.7392
-0.796780 1.000000 0.260770 41.55600 67.89300 0.920000      T   1
 2269.525 696.6736 0.000000 0.000000                        1000
 0.000000 0.000000                                          00
# Zone 68 12.8851
-0.664790 1.000000 0.276580 45.53800 62.69000 0.920000      T   1
 2519.370 696.6736 0.000000 0.000000                        1000
 0.000000 0.000000                                          00
# Zone 69 14.8293
-1.000000 0.191830 0.580990 6.765000 54.20500 0.920000      T   1
 2419.195 696.6736 0.000000 0.000000                        1000
 0.000000 0.000000                                          00
# Zone 70 12.8719
-0.484780 1.000000 0.600390 40.61600 33.04700 0.920000      T   1
 2331.077 696.6736 0.000000 0.000000                        1000
 0.000000 0.000000                                          00
# Zone 71 17.7348
 0.417810 0.141530 1.000000 4.710000-18.60500 0.920000      T   1
 2537.035 696.6736 0.000000 0.000000                        1000
 0.000000 0.000000                                          00
# Zone 72 18.0925
-0.153890 1.000000 0.800990 37.15600 8.799000 0.920000      T   1
 2605.973 696.6736 0.000000 0.000000                        1000
 0.000000 0.000000                                          00
# Zone 73 17.5591
-0.024480-0.490570 1.000000-16.76600 1.130000 0.920000      T   1
 2458.519 696.6736 0.000000 0.000000                        1000
 0.000000 0.000000                                          00
# Zone 74 16.1191
-0.019740-0.022830 1.000000-0.803000 0.911000 0.920000      T   1
 2211.058 696.6736 0.000000 0.000000                        1000
 0.000000 0.000000                                          00
# Zone 75 22.7600
-0.444590-0.977040 1.000000-29.46600 19.70800 0.920000      T   1
 2430.602 696.6736 0.000000 0.000000                        1000
 0.000000 0.000000                                          00
# Zone 76 15.5223
-0.396330 0.860390 1.000000 26.72300 17.71000 0.920000      T   1
 2628.488 696.6736 0.000000 0.000000                        1000
 0.000000 0.000000                                          00
# Zone 77 12.2298
-0.178190-1.000000 0.946770-32.67800 8.623000 0.920000      T   1
 2916.800 696.6736 0.000000 0.000000                        1000
 0.000000 0.000000                                          00
# Zone 78 14.1378
-0.432140 0.611970 1.000000 19.54500 19.19700 0.920000      T   1
 1865.800 696.6736 0.000000 0.000000                        1000
 0.000000 0.000000                                          00
# Zone 79 15.5397
 0.005130-0.003900 1.000000-0.137000-0.237000 0.920000      T   1
 3291.028 696.6736 0.000000 0.000000                        1000
 0.000000 0.000000                                          00
# Zone 80 15.7090
 0.656340-0.329590 1.000000-10.14700-27.87100 0.920000      T   1
 2385.552 696.6736 0.000000 0.000000                        1000
 0.000000 0.000000                                          00
# Zone 81 15.2547
 0.071490-0.037320 1.000000-1.311000-3.297000 0.920000      T   1
 2655.305 696.6736 0.000000 0.000000                        1000
 0.000000 0.000000                                          00
# Zone 82 19.8113
-0.315570-1.000000 0.335060-55.59900 37.19300 0.920000      T   1
 2006.466 696.6736 0.000000 0.000000                        1000
 0.000000 0.000000                                          00
# Zone 83 19.1687
 0.014620-0.529830 1.000000-18.02700-0.675000 0.920000      T   1
 2450.254 696.6736 0.000000 0.000000                        1000
 0.000000 0.000000                                          00
# Zone 84 17.3636
-1.000000-0.963140 0.182920-35.60400 77.20900 0.920000      T   1
 2522.003 696.6736 0.000000 0.000000                        1000
 0.000000 0.000000                                          00
# Zone 85 13.8577
-1.000000-0.089530 0.661970-3.019000 50.59400 0.920000      T   1
 2283.048 696.6736 0.000000 0.000000                        1000
 0.000000 0.000000                                          00
# Zone 86 18.9797
 0.010940-0.269860 1.000000-9.412000-0.505000 0.920000      T   1
 2525.922 696.6736 0.000000 0.000000                        1000
 0.000000 0.000000                                          00
# Zone 87 17.9203
-0.007870 0.061500 1.000000 2.164000 0.363000 0.920000      T   1
 2386.651 696.6736 0.000000 0.000000                        1000
 0.000000 0.000000                                          00
# Zone 88 19.6884
-0.009570-0.023600 1.000000-0.831000 0.442000 0.920000      T   1
 2705.750 696.6736 0.000000 0.000000                        1000
 0.000000 0.000000                                          00
# Zone 89 19.2300
 0.013160 0.096090 1.000000 3.378000-0.608000 0.920000      T   1
 2394.142 696.6736 0.000000 0.000000                        1000
 0.000000 0.000000                                          00
# Zone 90 0.0000
-0.101500 0.173470 1.000000 6.062000 4.675000 0.920000      F   1
 1000.000 696.6736 0.000000 0.000000                        0000
 0.000000 0.000000                                          00
# Zone 91 23.7812
 0.025060-0.006400 1.000000-0.225000-1.157000 0.920000      T   1
 2396.482 696.6736 0.000000 0.000000                        1000
 0.000000 0.000000                                          00
# Zone 92 18.2058
-0.015980 0.532070 1.000000 18.09700 0.737000 0.920000      T   1
 2802.000 696.6736 0.000000 0.000000                        1000
 0.000000 0.000000                                          00
# Zone 93 17.7949
-0.038660-0.146560 1.000000-5.142000 1.784000 0.920000      T   1
 2322.372 696.6736 0.000000 0.000000                        1000
 0.000000 0.000000                                          00
# Zone 94 12.4829
-0.006570 0.067410 1.000000 2.371000 0.303000 0.920000      T   1
 2404.579 696.6736 0.000000 0.000000                        1000
 0.000000 0.000000                                          00
# Zone 95 14.4653
-1.000000 0.481970 0.899030 13.77900 41.86700 0.920000      T   1
 2612.308 696.6736 0.000000 0.000000                        1000
 0.000000 0.000000                                          00
# Zone 96 16.0774
 0.006600-0.065770 1.000000-2.314000-0.305000 0.920000      T   1
 2857.896 696.6736 0.000000 0.000000                        1000
 0.000000 0.000000                                          00
# Zone 97 14.1295
-0.019370 0.104920 1.000000 3.687000 0.894000 0.920000      T   1
 2669.320 696.6736 0.000000 0.000000                        1000
 0.000000 0.000000                                          00
# Zone 98 20.8451
 0.248080-1.000000 0.313120-58.83600-32.55300 0.920000      T   1
 1699.699 696.6736 0.000000 0.000000                        1000
 0.000000 0.000000                                          00
# Zone 99 14.3861
-0.833310-0.360170 1.000000-10.40800 33.87800 0.920000      T   1
 2516.252 696.6736 0.000000 0.000000                        1000
 0.000000 0.000000                                          00
# Zone 100 15.5922
-0.447460 0.308810 1.000000 10.11800 19.82600 0.920000      T   1
 2696.442 696.6736 0.000000 0.000000                        1000
 0.000000 0.000000                                          00
# Zone 101 16.8576
 0.007790 0.185980 1.000000 6.517000-0.360000 0.920000      T   1
 2562.450 696.6736 0.000000 0.000000                        1000
 0.000000 0.000000                                          00
# Zone 102 25.8015
 0.068400 0.387590 1.000000 13.37200-3.154000 0.920000      T   1
 2359.392 696.6736 0.000000 0.000000                        1000
 0.000000 0.000000                                          00
# Zone 103 20.3378
 0.029470 0.060410 1.000000 2.124000-1.360000 0.920000      T   1
 2662.347 696.6736 0.000000 0.000000                        1000
 0.000000 0.000000                                          00
# Zone 104 14.6309
-0.047840 0.736100 1.000000 24.31400 2.208000 0.920000      T   1
 2482.915 696.6736 0.000000 0.000000                        1000
 0.000000 0.000000                                          00
# Zone 105 14.5259
 0.043740-1.000000 0.787320-37.93300-2.563000 0.920000      T   1
 2530.583 696.6736 0.000000 0.000000                        1000
 0.000000 0.000000                                          00
# Zone 106 19.7860
 0.220260-0.350260 1.000000-11.96100-10.06300 0.920000      T   1
 2684.338 696.6736 0.000000 0.000000                        1000
 0.000000 0.000000                                          00
# Zone 107 17.1238
-0.024260-0.038030 1.000000-1.338000 1.120000 0.920000      T   1
 2748.114 696.6736 0.000000 0.000000                        1000
 0.000000 0.000000                                          00
# Zone 108 20.2304
-0.147150-0.019780 1.000000-0.691000 6.761000 0.920000      T   1
 1917.294 696.6736 0.000000 0.000000                        1000
 0.000000 0.000000                                          00
# Zone 109 18.2373
-0.682140-0.101490 1.000000-3.127000 28.79400 0.920000      T   1
 2474.572 696.6736 0.000000 0.000000                        1000
 0.000000 0.000000                                          00
# Zone 110 19.3525
 0.298460 0.272870 1.000000 9.256000-13.52100 0.920000      T   1
 2769.047 696.6736 0.000000 0.000000                        1000
 0.000000 0.000000                                          00
# Zone 111 18.6418
 0.152520-0.394830 1.000000-13.53400-7.006000 0.920000      T   1
 2507.870 696.6736 0.000000 0.000000                        1000
 0.000000 0.000000                                          00
# Zone 112 15.3116
 0.029650-0.167500 1.000000-5.873000-1.368000 0.920000      T   1
 2868.436 696.6736 0.000000 0.000000                        1000
 0.000000 0.000000                                          00
# Zone 113 16.3477
-0.815410 0.112400 1.000000 3.303000 33.30500 0.920000      T   1
 2744.261 696.6736 0.000000 0.000000                        1000
 0.000000 0.000000                                          00
# Zone 114 18.0280
-0.031020 0.239940 1.000000 8.381000 1.432000 0.920000      T   1
 2319.969 696.6736 0.000000 0.000000                        1000
 0.000000 0.000000                                          00
# Zone 115 14.8040
-0.132980 0.103520 1.000000 3.618000 6.115000 0.920000      T   1
 2735.430 696.6736 0.000000 0.000000                        1000
 0.000000 0.000000                                          00
# Zone 116 19.2480
-0.070900-1.000000 0.363510-59.07600 8.931000 0.920000      T   1
 2612.318 696.6736 0.000000 0.000000                        1000
 0.000000 0.000000                                          00
# Zone 117 23.7781
-0.918980 0.377380 1.000000 10.55300 36.51800 0.920000      T   1
 2043.254 696.6736 0.000000 0.000000                        1000
 0.000000 0.000000                                          00
# Zone 118 21.8613
-0.543490-0.676800 1.000000-20.84800 23.64900 0.920000      T   1
 2232.760 696.6736 0.000000 0.000000                        1000
 0.000000 0.000000                                          00
# Zone 119 20.7405
-0.008000 0.028950 1.000000 1.019000 0.370000 0.920000      T   1
 2617.568 696.6736 0.000000 0.000000                        1000
 0.000000 0.000000                                          00
# Zone 120 12.5473
-0.091130 0.169490 1.000000 5.928000 4.199000 0.920000      T   1
 2602.589 696.6736 0.000000 0.000000                        1000
 0.000000 0.000000                                          00
# Zone 121 16.3113
 0.127420-0.125600 1.000000-4.389000-5.862000 0.920000      T   1
 2560.497 696.6736 0.000000 0.000000                        1000
 0.000000 0.000000                                          00
# Zone 122 17.1767
-0.103160-0.051010 1.000000-1.788000 4.751000 0.920000      T   1
 2694.593 696.6736 0.000000 0.000000                        1000
 0.000000 0.000000                                          00
# Zone 123 13.6338
-0.029120 0.060270 1.000000 2.119000 1.344000 0.920000      T   1
 2867.653 696.6736 0.000000 0.000000                        1000
 0.000000 0.000000                                          00
# Zone 124 16.2703
-0.002150 0.154120 1.000000 5.408000 0.099000 0.920000      T   1
 2386.354 696.6736 0.000000 0.000000                        1000
 0.000000 0.000000                                          00
# Zone 125 13.0503
-0.113750-0.466500 1.000000-15.92600 5.237000 0.920000      T   1
 2733.580 696.6736 0.000000 0.000000                        1000
 0.000000 0.000000                                          00
# Zone 126 15.2942
 0.075040-0.419100 1.000000-14.41100-3.460000 0.920000      T   1
 2310.479 696.6736 0.000000 0.000000                        1000
 0.000000 0.000000                                          00
# Zone 127 14.7943
-0.299560 0.307950 1.000000 10.41900 13.56900 0.920000      T   1
 2778.501 696.6736 0.000000 0.000000                        1000
 0.000000 0.000000                                          00
# Zone 128 16.3837
 0.495910-0.342630 1.000000-11.05800-21.78000 0.920000      T   1
 2373.352 696.6736 0.000000 0.000000                        1000
 0.000000 0.000000                                          00
# Zone 129 12.9604
 0.076400-0.070550 1.000000-2.477000-3.522000 0.920000      T   1
 2909.228 696.6736 0.000000 0.000000                        1000
 0.000000 0.000000                                          00
# Zone 130 14.3681
-0.004740-0.131820 1.000000-4.629000 0.219000 0.920000      T   1
 2488.678 696.6736 0.000000 0.000000                        1000
 0.000000 0.000000                                          00
# Zone 131 14.9284
-0.117310-0.044230 1.000000-1.549000 5.400000 0.920000      T   1
 2703.335 696.6736 0.000000 0.000000                        1000
 0.000000 0.000000                                          00
# Zone 132 16.5355
-0.003780-0.019510 1.000000-0.687000 0.175000 0.920000      T   1
 2852.073 696.6736 0.000000 0.000000                        1000
 0.000000 0.000000                                          00
# Zone 133 14.3518
-0.183230 1.000000 0.952920 32.49700 8.807000 0.920000      T   1
 2503.383 696.6736 0.000000 0.000000                        1000
 0.000000 0.000000                                          00
# Zone 134 16.1313
 0.026790 1.000000 0.884490 34.77100-1.398000 0.920000      T   1
 2486.788 696.6736 0.000000 0.000000                        1000
 0.000000 0.000000                                          00
# Zone 135 21.4213
 0.044210-0.032520 1.000000-1.144000-2.040000 0.920000      T   1
 2741.888 696.6736 0.000000 0.000000                        1000
 0.000000 0.000000                                          00
# Zone 136 13.4711
 0.133130-0.125230 1.000000-4.374000-6.122000 0.920000      T   1
 2888.375 696.6736 0.000000 0.000000                        1000
 0.000000 0.000000                                          00
# Zone 137 13.6480
-0.011720 0.337210 1.000000 11.70200 0.541000 0.920000      T   1
 2459.285 696.6736 0.000000 0.000000                        1000
 0.000000 0.000000                                          00
# Zone 138 13.2211
 0.000990 0.050450 1.000000 1.775000-0.046000 0.920000      T   1
 2479.888 696.6736 0.000000 0.000000                        1000
 0.000000 0.000000                                          00
# Zone 139 21.3596
-0.002340-0.285180 1.000000-9.936000 0.108000 0.920000      T   1
 2652.686 696.6736 0.000000 0.000000                        1000
 0.000000 0.000000                                          00
# Zone 140 18.2672
-0.003070 0.027020 1.000000 0.951000 0.142000 0.920000      T   1
 2798.552 696.6736 0.000000 0.000000                        1000
 0.000000 0.000000                                          00
# Zone 141 15.7327
 0.342840 0.265710 1.000000 8.941000-15.44200 0.920000      T   1
 3066.253 696.6736 0.000000 0.000000                        1000
 0.000000 0.000000                                          00
# Zone 142 20.1363
-0.526980 0.352440 1.000000 11.27000 23.00600 0.920000      T   1
 1837.189 696.6736 0.000000 0.000000                        1000
 0.000000 0.000000                                          00
# Zone 143 14.1177
-0.645700 0.092230 1.000000 2.877000 27.48600 0.920000      T   1
 2715.510 696.6736 0.000000 0.000000                        1000
 0.000000 0.000000                                          00
# Zone 144 18.2936
-0.351250 0.165750 1.000000 5.595000 15.80200 0.920000      T   1
 2515.602 696.6736 0.000000 0.000000                        1000
 0.000000 0.000000                                          00
# Zone 145 15.7311
 0.497840-0.553890 1.000000-17.52500-21.85600 0.920000      T   1
 2631.704 696.6736 0.000000 0.000000                        1000
 0.000000 0.000000                                          00
# Zone 146 14.6246
-0.008320-0.410890 1.000000-14.16500 0.384000 0.920000      T   1
 2665.942 696.6736 0.000000 0.000000                        1000
 0.000000 0.000000                                          00
# Zone 147 18.8483
 0.106370 0.782000 1.000000 25.57600-4.898000 0.920000      T   1
 2231.500 696.6736 0.000000 0.000000                        1000
 0.000000 0.000000                                          00
# Zone 148 13.7010
-0.009870-0.011140 1.000000-0.392000 0.455000 0.920000      T   1
 2887.722 696.6736 0.000000 0.000000                        1000
 0.000000 0.000000                                          00
# Zone 149 15.2262
 0.039920-1.000000 0.878880-34.93200-2.096000 0.920000      T   1
 2715.149 696.6736 0.000000 0.000000                        1000
 0.000000 0.000000                                          00
# Zone 150 15.0302
-0.014410-0.713610 1.000000-23.66800 0.665000 0.920000      T   1
 2281.962 696.6736 0.000000 0.000000                        1000
 0.000000 0.000000                                          00
# Zone 151 19.5982
 0.126100 0.218370 1.000000 7.601000-5.802000 0.920000      T   1
 2651.287 696.6736 0.000000 0.000000                        1000
 0.000000 0.000000                                          00
# Zone 152 13.8045
 0.123100 0.201520 1.000000 7.022000-5.664000 0.920000      T   1
 2663.984 696.6736 0.000000 0.000000                        1000
 0.000000 0.000000                                          00
# Zone 153 15.4665
-0.041030-0.341770 1.000000-11.85000 1.894000 0.920000      T   1
 2496.201 696.6736 0.000000 0.000000                        1000
 0.000000 0.000000                                          00
# Zone 154 19.2381
 0.259640-0.038900 1.000000-1.340000-11.81600 0.920000      T   1
 2378.662 696.6736 0.000000 0.000000                        1000
 0.000000 0.000000                                          00
# Zone 155 19.4173
 0.408590 0.053550 1.000000 1.790000-18.22200 0.920000      T   1
 2784.951 696.6736 0.000000 0.000000                        1000
 0.000000 0.000000                                          00
# Zone 156 17.9057
 0.024410-0.135520 1.000000-4.758000-1.127000 0.920000      T   1
 2522.852 696.6736 0.000000 0.000000                        1000
 0.000000 0.000000                                          00
# Zone 157 14.2702
-0.032060 1.000000 0.849000 35.87300 1.743000 0.920000      T   1
 2610.710 696.6736 0.000000 0.000000                        1000
 0.000000 0.000000                                          00
# Zone 158 21.7007
-0.008280 0.029610 1.000000 1.042000 0.382000 0.920000      T   1
 2440.803 696.6736 0.000000 0.000000                        1000
 0.000000 0.000000                                          00
# Zone 159 17.4152
 0.091860-0.451890 1.000000-15.47300-4.233000 0.920000      T   1
 2185.738 696.6736 0.000000 0.000000                        1000
 0.000000 0.000000                                          00
# Zone 160 16.9580
-0.317650 0.319840 1.000000 10.77600 14.35600 0.920000      T   1
 2615.658 696.6736 0.000000 0.000000                        1000
 0.000000 0.000000                                          00
# Zone 161 13.2724
 0.074560-0.182290 1.000000-6.378000-3.438000 0.920000      T   1
 2384.411 696.6736 0.000000 0.000000                        1000
 0.000000 0.000000                                          00
# Zone 162 24.1491
-0.463690 0.039570 1.000000 1.304000 20.48600 0.920000      T   1
 2369.719 696.6736 0.000000 0.000000                        1000
 0.000000 0.000000                                          00
# Zone 163 16.3954
-0.676760 0.200020 1.000000 6.157000 28.60300 0.920000      T   1
 2341.850 696.6736 0.000000 0.000000                        1000
 0.000000 0.000000                                          00
# Zone 164 18.4096
-0.609480-0.012630 1.000000-0.399000 26.15400 0.920000      T   1
 2648.493 696.6736 0.000000 0.000000                        1000
 0.000000 0.000000                                          00
# Zone 165 10.1931
-0.002030 0.126210 1.000000 4.433000 0.094000 0.920000      T   1
 2788.340 696.6736 0.000000 0.000000                        1000
 0.000000 0.000000                                          00
# Zone 166 19.0914
 0.107660 0.322010 1.000000 11.14800-4.958000 0.920000      T   1
 2515.123 696.6736 0.000000 0.000000                        1000
 0.000000 0.000000                                          00
# Zone 167 15.3602
-0.005110-0.225040 1.000000-7.870000 0.236000 0.920000      T   1
 2608.118 696.6736 0.000000 0.000000                        1000
 0.000000 0.000000                                          00
# Zone 168 19.1271
-0.090750-0.005510 1.000000-0.193000 4.182000 0.920000      T   1
 2672.643 696.6736 0.000000 0.000000                        1000
 0.000000 0.000000                                          00
# Zone 169 16.8342
 0.046690-0.570890 1.000000-19.31200-2.154000 0.920000      T   1
 2673.952 696.6736 0.000000 0.000000                        1000
 0.000000 0.000000                                          00
# Zone 170 14.7614
 0.003400-0.016040 1.000000-0.564000-0.157000 0.920000      T   1
 2907.561 696.6736 0.000000 0.000000                        1000
 0.000000 0.000000                                          00
# Zone 171 14.2600
 0.537480-1.000000 0.402880-46.08200-47.06700 0.920000      T   1
 2281.807 696.6736 0.000000 0.000000                        1000
 0.000000 0.000000                                          00
# Zone 172 23.9602
 0.081610-0.440750 1.000000-15.11800-3.762000 0.920000      T   1
 1878.826 696.6736 0.000000 0.000000                        1000
 0.000000 0.000000                                          00
# Zone 173 8.8033
-0.002970 0.047420 1.000000 1.668000 0.137000 0.920000      T   1
 3222.086 696.6736 0.000000 0.000000                        1000
 0.000000 0.000000                                          00
# Zone 174 19.7990
-0.476750-1.000000 0.713370-37.16700 28.30100 0.920000      T   1
 2459.514 696.6736 0.000000 0.000000                        1000
 0.000000 0.000000                                          00
# Zone 175 21.8507
 0.512960-0.014410 1.000000-0.469000-22.45500 0.920000      T   1
 2075.135 696.6736 0.000000 0.000000                        1000
 0.000000 0.000000                                          00
# Zone 176 15.9477
-1.000000-0.039530 0.769130-1.249000 46.33100 0.920000      T   1
 2416.790 696.6736 0.000000 0.000000                        1000
 0.000000 0.000000                                          00
# Zone 177 17.3790
-0.019470-1.000000 0.398250-57.02200 2.256000 0.920000      T   1
 2620.810 696.6736 0.000000 0.000000                        1000
 0.000000 0.000000                                          00
# Zone 178 20.3328
 0.188560 0.493810 1.000000 16.69300-8.639000 0.920000      T   1
 2333.236 696.6736 0.000000 0.000000                        1000
 0.000000 0.000000                                          00
# Zone 179 14.0041
 0.642150-0.300610 1.000000-9.314000-27.35700 0.920000      T   1
 2611.131 696.6736 0.000000 0.000000                        1000
 0.000000 0.000000                                          00
# Zone 180 16.7058
-1.000000-0.397730 0.704080-12.86100 48.85100 0.920000      T   1
 2392.101 696.6736 0.000000 0.000000                        1000
 0.000000 0.000000                                          00
# Zone 181 17.0461
-0.032880 0.260530 1.000000 9.089000 1.517000 0.920000      T   1
 2506.384 696.6736 0.000000 0.000000                        1000
 0.000000 0.000000                                          00
# Zone 182 14.2652
-0.028350-0.090010 1.000000-3.164000 1.309000 0.920000      T   1
 2288.681 696.6736 0.000000 0.000000                        1000
 0.000000 0.000000                                          00
# Zone 183 15.4957
-0.064330 0.675300 1.000000 22.50200 2.967000 0.920000      T   1
 2761.184 696.6736 0.000000 0.000000                        1000
 0.000000 0.000000                                          00
# Zone 184 17.2391
 0.023550-0.235920 1.000000-8.244000-1.087000 0.920000      T   1
 2485.868 696.6736 0.000000 0.000000                        1000
 0.000000 0.000000                                          00
# Zone 185 17.8819
 0.033710-1.000000 0.526930-49.33900-2.951000 0.920000      T   1
 2231.211 696.6736 0.000000 0.000000                        1000
 0.000000 0.000000                                          00
# Zone 186 13.9100
 0.029450-0.150750 1.000000-5.289000-1.359000 0.920000      T   1
 2696.543 696.6736 0.000000 0.000000                        1000
 0.000000 0.000000                                          00
# Zone 187 15.5334
-0.045420-1.000000 0.776280-38.32300 2.699000 0.920000      T   1
 2414.459 696.6736 0.000000 0.000000                        1000
 0.000000 0.000000                                          00
# Zone 188 15.9630
-0.005950-0.058750 1.000000-2.067000 0.275000 0.920000      T   1
 2674.054 696.6736 0.000000 0.000000                        1000
 0.000000 0.000000                                          00
# Zone 189 17.6280
-0.097840-0.298950 1.000000-10.37400 4.507000 0.920000      T   1
 2759.343 696.6736 0.000000 0.000000                        1000
 0.000000 0.000000                                          00
# Zone 190 15.1502
 0.100530 0.297190 1.000000 10.31200-4.631000 0.920000      T   1
 2733.252 696.6736 0.000000 0.000000                        1000
 0.000000 0.000000                                          00
# Zone 191 13.5917
 0.056740 0.445940 1.000000 15.30300-2.618000 0.920000      T   1
 2642.662 696.6736 0.000000 0.000000                        1000
 0.000000 0.000000                                          00
# Zone 192 19.0980
 0.383550-0.497180 1.000000-16.26600-17.17300 0.920000      T   1
 2543.489 696.6736 0.000000 0.000000                        1000
 0.000000 0.000000                                          00
# Zone 193 16.6766
 0.152210-0.017240 1.000000-0.602000-6.992000 0.920000      T   1
 2760.881 696.6736 0.000000 0.000000                        1000
 0.000000 0.000000                                          00
# Zone 194 20.6391
-0.560110-0.582250 1.000000-18.05600 24.28900 0.920000      T   1
 2414.832 696.6736 0.000000 0.000000                        1000
 0.000000 0.000000                                          00
# Zone 195 17.6104
-0.206860-0.682460 1.000000-22.46500 9.462000 0.920000      T   1
 2805.007 696.6736 0.000000 0.000000                        1000
 0.000000 0.000000                                          00
# Zone 196 12.8614
 0.361390-0.596150 1.000000-19.37100-16.23400 0.920000      T   1
 2632.479 696.6736 0.000000 0.000000                        1000
 0.000000 0.000000                                          00
# Zone 197 19.8479
-0.114680 0.544530 1.000000 18.42100 5.279000 0.920000      T   1
 2295.658 696.6736 0.000000 0.000000                        1000
 0.000000 0.000000                                          00
# Zone 198 12.0746
-0.238030-1.000000 0.809380-36.44500 13.33000 0.920000      T   1
 2311.805 696.6736 0.000000 0.000000                        1000
 0.000000 0.000000                                          00
# Zone 199 14.8442
-0.115270-0.209280 1.000000-7.294000 5.306000 0.920000      T   1
 2869.853 696.6736 0.000000 0.000000                        1000
 0.000000 0.000000                                          00
# Zone 200 19.3185
-1.000000-0.230690 0.792880-7.145000 45.46000 0.920000      T   1
 2458.848 696.6736 0.000000 0.000000                        1000
 0.000000 0.000000                                          00
----------------------------   s.u. block   -----------------------------------
 0.000000
# Zone 1
 45.76138 1.571625 0.000000 0.000000
 0.000000 0.000000
# Zone 2
 59.09006 1.571625 0.000000 0.000000
 0.000000 0.000000
# Zone 3
 59.85720 1.571625 0.000000 0.000000
 0.000000 0.000000
# Zone 4
 55.47958 1.571625 0.000000 0.000000
 0.000000 0.000000
# Zone 5
 39.16664 1.571625 0.000000 0.000000
 0.000000 0.000000
# Zone 6
 54.39765 1.571625 0.000000 0.000000
 0.000000 0.000000
# Zone 7
 41.83909 1.571625 0.000000 0.000000
 0.000000 0.000000
# Zone 8
 47.34376 1.571625 0.000000 0.000000
 0.000000 0.000000
# Zone 9
 39.90896 1.571625 0.000000 0.000000
 0.000000 0.000000
# Zone 10
 43.25331 1.571625 0.000000 0.000000
 0.000000 0.000000
# Zone 11
 40.05106 1.571625 0.000000 0.000000
 0.000000 0.000000
# Zone 12
 37.17317 1.571625 0.000000 0.000000
 0.000000 0.000000
# Zone 13
 34.98284 1.571625 0.000000 0.000000
 0.000000 0.000000
# Zone 14
 55.19966 1.571625 0.000000 0.000000
 0.000000 0.000000
# Zone 15
 40.69380 1.571625 0.000000 0.000000
 0.000000 0.000000
# Zone 16
 39.00782 1.571625 0.000000 0.000000
 0.000000 0.000000
# Zone 17
 39.38704 1.571625 0.000000 0.000000
 0.000000 0.000000
# Zone 18
 42.82268 1.571625 0.000000 0.000000
 0.000000 0.000000
# Zone 19
 39.68698 1.571625 0.000000 0.000000
 0.000000 0.000000
# Zone 20
 46.72779 1.571625 0.000000 0.000000
 0.000000 0.000000
# Zone 21
 42.60674 1.571625 0.000000 0.000000
 0.000000 0.000000
# Zone 22
 43.13906 1.571625 0.000000 0.000000
 0.000000 0.000000
# Zone 23
 37.77522 1.571625 0.000000 0.000000
 0.000000 0.000000
# Zone 24
 45.86480 1.571625 0.000000 0.000000
 0.000000 0.000000
# Zone 25
 39.29296 1.571625 0.000000 0.000000
 0.000000 0.000000
# Zone 26
 53.58298 1.571625 0.000000 0.000000
 0.000000 0.000000
# Zone 27
 45.33167 1.571625 0.000000 0.000000
 0.000000 0.000000
# Zone 28
 38.01316 1.571625 0.000000 0.000000
 0.000000 0.000000
# Zone 29
 38.29734 1.571625 0.000000 0.000000
 0.000000 0.000000
# Zone 30
 39.80354 1.571625 0.000000 0.000000
 0.000000 0.000000
# Zone 31
 39.25278 1.571625 0.000000 0.000000
 0.000000 0.000000
# Zone 32
 59.43195 1.571625 0.000000 0.000000
 0.000000 0.000000
# Zone 33
 36.41100 1.571625 0.000000 0.000000
 0.000000 0.000000
# Zone 34
 52.90981 1.571625 0.000000 0.000000
 0.000000 0.000000
# Zone 35
 42.90345 1.571625 0.000000 0.000000
 0.000000 0.000000
# Zone 36
 30.06957 1.571625 0.000000 0.000000
 0.000000 0.000000
# Zone 37
 42.60710 1.571625 0.000000 0.000000
 0.000000 0.000000
# Zone 38
 42.43066 1.571625 0.000000 0.000000
 0.000000 0.000000
# Zone 39
 42.33550 1.571625 0.000000 0.000000
 0.000000 0.000000
# Zone 40
 34.23928 1.571625 0.000000 0.000000
 0.000000 0.000000
# Zone 41
 40.29757 1.571625 0.000000 0.000000
 0.000000 0.000000
# Zone 42
 43.37148 1.571625 0.000000 0.000000
 0.000000 0.000000
# Zone 43
 51.43549 1.571625 0.000000 0.000000
 0.000000 0.000000
# Zone 44
 56.90171 1.571625 0.000000 0.000000
 0.000000 0.000000
# Zone 45
 51.76452 1.571625 0.000000 0.000000
 0.000000 0.000000
# Zone 46
 39.46636 1.571625 0.000000 0.000000
 0.000000 0.000000
# Zone 47
 35.59184 1.571625 0.000000 0.000000
 0.000000 0.000000
# Zone 48
 40.93314 1.571625 0.000000 0.000000
 0.000000 0.000000
# Zone 49
 39.40424 1.571625 0.000000 0.000000
 0.000000 0.000000
# Zone 50
 43.85091 1.571625 0.000000 0.000000
 0.000000 0.000000
# Zone 51
 36.34826 1.571625 0.000000 0.000000
 0.000000 0.000000
# Zone 52
 37.25346 1.571625 0.000000 0.000000
 0.000000 0.000000
# Zone 53
 46.41675 1.571625 0.000000 0.000000
 0.000000 0.000000
# Zone 54
 35.12075 1.571625 0.000000 0.000000
 0.000000 0.000000
# Zone 55
 40.69842 1.571625 0.000000 0.000000
 0.000000 0.000000
# Zone 56
 55.85686 1.571625 0.000000 0.000000
 0.000000 0.000000
# Zone 57
 42.98801 1.571625 0.000000 0.000000
 0.000000 0.000000
# Zone 58
 37.62340 1.571625 0.000000 0.000000
 0.000000 0.000000
# Zone 59
 46.71967 1.571625 0.000000 0.000000
 0.000000 0.000000
# Zone 60
 45.60332 1.571625 0.000000 0.000000
 0.000000 0.000000
# Zone 61
 37.04870 1.571625 0.000000 0.000000
 0.000000 0.000000
# Zone 62
 45.31959 1.571625 0.000000 0.000000
 0.000000 0.000000
# Zone 63
 42.89713 1.571625 0.000000 0.000000
 0.000000 0.000000
# Zone 64
 36.08689 1.571625 0.000000 0.000000
 0.000000 0.000000
# Zone 65
 35.54511 1.571625 0.000000 0.000000
 0.000000 0.000000
# Zone 66
 37.63167 1.571625 0.000000 0.000000
 0.000000 0.000000
# Zone 67
 41.07833 1.571625 0.000000 0.000000
 0.000000 0.000000
# Zone 68
 42.67547 1.571625 0.000000 0.000000
 0.000000 0.000000
# Zone 69
 38.45020 1.571625 0.000000 0.000000
 0.000000 0.000000
# Zone 70
 42.00659 1.571625 0.000000 0.000000
 0.000000 0.000000
# Zone 71
 40.83815 1.571625 0.000000 0.000000
 0.000000 0.000000
# Zone 72
 40.85256 1.571625 0.000000 0.000000
 0.000000 0.000000
# Zone 73
 38.24776 1.571625 0.000000 0.000000
 0.000000 0.000000
# Zone 74
 34.83231 1.571625 0.000000 0.000000
 0.000000 0.000000
# Zone 75
 43.84503 1.571625 0.000000 0.000000
 0.000000 0.000000
# Zone 76
 42.10943 1.571625 0.000000 0.000000
 0.000000 0.000000
# Zone 77
 40.89300 1.571625 0.000000 0.000000
 0.000000 0.000000
# Zone 78
 49.54949 1.571625 0.000000 0.000000
 0.000000 0.000000
# Zone 79
 51.54979 1.571625 0.000000 0.000000
 0.000000 0.000000
# Zone 80
 42.99404 1.571625 0.000000 0.000000
 0.000000 0.000000
# Zone 81
 58.81223 1.571625 0.000000 0.000000
 0.000000 0.000000
# Zone 82
 31.14945 1.571625 0.000000 0.000000
 0.000000 0.000000
# Zone 83
 40.11554 1.571625 0.000000 0.000000
 0.000000 0.000000
# Zone 84
 39.84266 1.571625 0.000000 0.000000
 0.000000 0.000000
# Zone 85
 35.75371 1.571625 0.000000 0.000000
 0.000000 0.000000
# Zone 86
 44.04736 1.571625 0.000000 0.000000
 0.000000 0.000000
# Zone 87
 46.96775 1.571625 0.000000 0.000000
 0.000000 0.000000
# Zone 88
 36.05633 1.571625 0.000000 0.000000
 0.000000 0.000000
# Zone 89
 54.22401 1.571625 0.000000 0.000000
 0.000000 0.000000
# Zone 90
 0.000000 1.571625 0.000000 0.000000
 0.000000 0.000000
# Zone 91
 35.67103 1.571625 0.000000 0.000000
 0.000000 0.000000
# Zone 92
 41.24200 1.571625 0.000000 0.000000
 0.000000 0.000000
# Zone 93
 51.89746 1.571625 0.000000 0.000000
 0.000000 0.000000
# Zone 94
 47.01913 1.571625 0.000000 0.000000
 0.000000 0.000000
# Zone 95
 42.69806 1.571625 0.000000 0.000000
 0.000000 0.000000
# Zone 96
 56.27193 1.571625 0.000000 0.000000
 0.000000 0.000000
# Zone 97
 59.54285 1.571625 0.000000 0.000000
 0.000000 0.000000
# Zone 98
 53.81356 1.571625 0.000000 0.000000
 0.000000 0.000000
# Zone 99
 40.60423 1.571625 0.000000 0.000000
 0.000000 0.000000
# Zone 100
 45.73269 1.571625 0.000000 0.000000
 0.000000 0.000000
# Zone 101
 49.68152 1.571625 0.000000 0.000000
 0.000000 0.000000
# Zone 102
 48.49934 1.571625 0.000000 0.000000
 0.000000 0.000000
# Zone 103
 56.46038 1.571625 0.000000 0.000000
 0.000000 0.000000
# Zone 104
 46.02849 1.571625 0.000000 0.000000
 0.000000 0.000000
# Zone 105
 45.62137 1.571625 0.000000 0.000000
 0.000000 0.000000
# Zone 106
 42.86884 1.571625 0.000000 0.000000
 0.000000 0.000000
# Zone 107
 50.88202 1.571625 0.000000 0.000000
 0.000000 0.000000
# Zone 108
 58.65149 1.571625 0.000000 0.000000
 0.000000 0.000000
# Zone 109
 42.38783 1.571625 0.000000 0.000000
 0.000000 0.000000
# Zone 110
 43.50809 1.571625 0.000000 0.000000
 0.000000 0.000000
# Zone 111
 44.75212 1.571625 0.000000 0.000000
 0.000000 0.000000
# Zone 112
 52.37039 1.571625 0.000000 0.000000
 0.000000 0.000000
# Zone 113
 48.87158 1.571625 0.000000 0.000000
 0.000000 0.000000
# Zone 114
 58.58408 1.571625 0.000000 0.000000
 0.000000 0.000000
# Zone 115
 48.10706 1.571625 0.000000 0.000000
 0.000000 0.000000
# Zone 116
 45.34470 1.571625 0.000000 0.000000
 0.000000 0.000000
# Zone 117
 36.46868 1.571625 0.000000 0.000000
 0.000000 0.000000
# Zone 118
 41.62439 1.571625 0.000000 0.000000
 0.000000 0.000000
# Zone 119
 38.84312 1.571625 0.000000 0.000000
 0.000000 0.000000
# Zone 120
 44.01205 1.571625 0.000000 0.000000
 0.000000 0.000000
# Zone 121
 50.65095 1.571625 0.000000 0.000000
 0.000000 0.000000
# Zone 122
 52.49149 1.571625 0.000000 0.000000
 0.000000 0.000000
# Zone 123
 54.31319 1.571625 0.000000 0.000000
 0.000000 0.000000
# Zone 124
 51.07516 1.571625 0.000000 0.000000
 0.000000 0.000000
# Zone 125
 43.39372 1.571625 0.000000 0.000000
 0.000000 0.000000
# Zone 126
 39.41258 1.571625 0.000000 0.000000
 0.000000 0.000000
# Zone 127
 41.32163 1.571625 0.000000 0.000000
 0.000000 0.000000
# Zone 128
 39.33883 1.571625 0.000000 0.000000
 0.000000 0.000000
# Zone 129
 56.49166 1.571625 0.000000 0.000000
 0.000000 0.000000
# Zone 130
 54.02610 1.571625 0.000000 0.000000
 0.000000 0.000000
# Zone 131
 48.28423 1.571625 0.000000 0.000000
 0.000000 0.000000
# Zone 132
 42.44696 1.571625 0.000000 0.000000
 0.000000 0.000000
# Zone 133
 38.16852 1.571625 0.000000 0.000000
 0.000000 0.000000
# Zone 134
 43.74089 1.571625 0.000000 0.000000
 0.000000 0.000000
# Zone 135
 51.79794 1.571625 0.000000 0.000000
 0.000000 0.000000
# Zone 136
 45.41427 1.571625 0.000000 0.000000
 0.000000 0.000000
# Zone 137
 39.05429 1.571625 0.000000 0.000000
 0.000000 0.000000
# Zone 138
 43.56465 1.571625 0.000000 0.000000
 0.000000 0.000000
# Zone 139
 44.67727 1.571625 0.000000 0.000000
 0.000000 0.000000
# Zone 140
 37.68681 1.571625 0.000000 0.000000
 0.000000 0.000000
# Zone 141
 51.20628 1.571625 0.000000 0.000000
 0.000000 0.000000
# Zone 142
 52.16830 1.571625 0.000000 0.000000
 0.000000 0.000000
# Zone 143
 47.89170 1.571625 0.000000 0.000000
 0.000000 0.000000
# Zone 144
 46.04185 1.571625 0.000000 0.000000
 0.000000 0.000000
# Zone 145
 40.21118 1.571625 0.000000 0.000000
 0.000000 0.000000
# Zone 146
 40.34007 1.571625 0.000000 0.000000
 0.000000 0.000000
# Zone 147
 41.34530 1.571625 0.000000 0.000000
 0.000000 0.000000
# Zone 148
 40.46636 1.571625 0.000000 0.000000
 0.000000 0.000000
# Zone 149
 41.96716 1.571625 0.000000 0.000000
 0.000000 0.000000
# Zone 150
 37.57528 1.571625 0.000000 0.000000
 0.000000 0.000000
# Zone 151
 43.21046 1.571625 0.000000 0.000000
 0.000000 0.000000
# Zone 152
 46.66013 1.571625 0.000000 0.000000
 0.000000 0.000000
# Zone 153
 49.56602 1.571625 0.000000 0.000000
 0.000000 0.000000
# Zone 154
 46.62905 1.571625 0.000000 0.000000
 0.000000 0.000000
# Zone 155
 39.17697 1.571625 0.000000 0.000000
 0.000000 0.000000
# Zone 156
 48.93093 1.571625 0.000000 0.000000
 0.000000 0.000000
# Zone 157
 40.02974 1.571625 0.000000 0.000000
 0.000000 0.000000
# Zone 158
 38.98084 1.571625 0.000000 0.000000
 0.000000 0.000000
# Zone 159
 43.87101 1.571625 0.000000 0.000000
 0.000000 0.000000
# Zone 160
 38.97660 1.571625 0.000000 0.000000
 0.000000 0.000000
# Zone 161
 42.74380 1.571625 0.000000 0.000000
 0.000000 0.000000
# Zone 162
 39.33311 1.571625 0.000000 0.000000
 0.000000 0.000000
# Zone 163
 34.51767 1.571625 0.000000 0.000000
 0.000000 0.000000
# Zone 164
 42.28563 1.571625 0.000000 0.000000
 0.000000 0.000000
# Zone 165
 50.38084 1.571625 0.000000 0.000000
 0.000000 0.000000
# Zone 166
 48.96641 1.571625 0.000000 0.000000
 0.000000 0.000000
# Zone 167
 42.58936 1.571625 0.000000 0.000000
 0.000000 0.000000
# Zone 168
 54.55029 1.571625 0.000000 0.000000
 0.000000 0.000000
# Zone 169
 41.17252 1.571625 0.000000 0.000000
 0.000000 0.000000
# Zone 170
 44.89854 1.571625 0.000000 0.000000
 0.000000 0.000000
# Zone 171
 40.88966 1.571625 0.000000 0.000000
 0.000000 0.000000
# Zone 172
 42.55143 1.571625 0.000000 0.000000
 0.000000 0.000000
# Zone 173
 46.83913 1.571625 0.000000 0.000000
 0.000000 0.000000
# Zone 174
 38.02209 1.571625 0.000000 0.000000
 0.000000 0.000000
# Zone 175
 34.27412 1.571625 0.000000 0.000000
 0.000000 0.000000
# Zone 176
 48.43491 1.571625 0.000000 0.000000
 0.000000 0.000000
# Zone 177
 38.69977 1.571625 0.000000 0.000000
 0.000000 0.000000
# Zone 178
 40.00841 1.571625 0.000000 0.000000
 0.000000 0.000000
# Zone 179
 36.46118 1.571625 0.000000 0.000000
 0.000000 0.000000
# Zone 180
 39.53572 1.571625 0.000000 0.000000
 0.000000 0.000000
# Zone 181
 45.61835 1.571625 0.000000 0.000000
 0.000000 0.000000
# Zone 182
 51.21696 1.571625 0.000000 0.000000
 0.000000 0.000000
# Zone 183
 43.50006 1.571625 0.000000 0.000000
 0.000000 0.000000
# Zone 184
 47.24031 1.571625 0.000000 0.000000
 0.000000 0.000000
# Zone 185
 35.54147 1.571625 0.000000 0.000000
 0.000000 0.000000
# Zone 186
 51.12347 1.571625 0.000000 0.000000
 0.000000 0.000000
# Zone 187
 47.39494 1.571625 0.000000 0.000000
 0.000000 0.000000
# Zone 188
 54.15258 1.571625 0.000000 0.000000
 0.000000 0.000000
# Zone 189
 44.47081 1.571625 0.000000 0.000000
 0.000000 0.000000
# Zone 190
 45.29499 1.571625 0.000000 0.000000
 0.000000 0.000000
# Zone 191
 41.22729 1.571625 0.000000 0.000000
 0.000000 0.000000
# Zone 192
 46.36807 1.571625 0.000000 0.000000
 0.000000 0.000000
# Zone 193
 50.54375 1.571625 0.000000 0.000000
 0.000000 0.000000
# Zone 194
 37.54520 1.571625 0.000000 0.000000
 0.000000 0.000000
# Zone 195
 38.89431 1.571625 0.000000 0.000000
 0.000000 0.000000
# Zone 196
 38.96083 1.571625 0.000000 0.000000
 0.000000 0.000000
# Zone 197
 50.37128 1.571625 0.000000 0.000000
 0.000000 0.000000
# Zone 198
 42.19569 1.571625 0.000000 0.000000
 0.000000 0.000000
# Zone 199
 51.08475 1.571625 0.000000 0.000000
 0.000000 0.000000
# Zone 200
 52.11598 1.571625 0.000000 0.000000
 0.000000 0.000000
-------------------------------------------------------------------------------
;


_Jana_m50_file
;
Version Jana2020
title
cell 7.154 5.454 8.879 90 90 90
esdcell 0 0 0 0 0 0
spgroup Pcmn 62 3
lattice P
symmetry x y z
symmetry -x+1/2 -y+1/2 z+1/2
symmetry -x y+1/2 -z
symmetry x+1/2 -y -z+1/2
symmetry -x -y -z
symmetry x+1/2 y+1/2 -z+1/2
symmetry x -y+1/2 z
symmetry -x+1/2 y z+1/2
unitsnumb 1
atlist Ba4 O16 S4
formtab -62
atom Ba atradius 2.24 color 30239044
atom O atradius 0.74 color 254003000
atom S atradius 1.04 color 255250000
roundmethod 1 autrefkeys 1
end
*******************************************************************************
refine
  cycles 100 fsquare 0 wilsonmod 0 uisolim 0.5
end refine
;
