# Supplementary material for: On the use of beam precession for serial electron crystallography
Source: J Appl Crystallogr. 2025 Jul 25;58(Pt 4):1249–60. doi: 10.1107/S1600576725005606 (PMC12321033; doi:10.1107/S1600576725005606)
Supplement: Supplementary file 2 [file j-58-01249-sup2.zip › F200_NoPED_CrystFEL_kinRef.ref]

Refinement program                                                                                                 page=   1
structure :                                                                                                10:01:58 06-09-24 

The following lines were read as a control data : 
=>cycles 100 fsquare 0 wilsonmod 0 uisolim 0.5<=                                     

******************
* Run parameters *
******************

Structure refinement in 100 cycles will be performed
The refinement will stop if max(change/s.u.)<0.05
The damping factor will be reduced by the factor 2 if wR(all) is larger by more than 10% from the previous value
In the case that in 3 consecutive cycles refinement converge, the damping factor will change back
Atoms reaching Uiso>0.5 will be disabled from the refinement
Refinement based on F
Weight 1/sig(Fo)**2 coefficient of unstability : 0.01
Reflections with I<3sig(I) will be classified as unobserved - flag *
Reflections with |Fo-Fc|>3 will be flagged by %
Only not-matching reflections flagged by % will be printed
Print of reflections after last cycle of refinement
Correlations larger than 0.9 will be printed

Extinction correction:
----------------------
will not be applied

Automatic procedure for setting of refinement keys will be applied
Automatic procedure for setting of restrictions on atoms/molecules at special positions will applied

*************
* Radiation *
*************

Radiation type: Electrons
Wavelength:   0.02517

******************
* Structure data *
******************

Cell parameters       :     7.1540    5.4540    8.8790    90.000    90.000    90.000    Volume :      346.4
Reciprocal parameters :   0.139782  0.183352  0.112625    90.000    90.000    90.000    Volume :   0.002887

Centrosymmetric space group: Pcmn  Number : 62

List of centring vectors:

  0.000000  0.000000  0.000000

Symmetry operators:

     x      y      z
    -x+1/2 -y+1/2  z+1/2
    -x      y+1/2 -z
Refinement program                                                                                                 page=   2
structure :                                                                                                10:01:58 06-09-24 

     x+1/2 -y     -z+1/2
    -x     -y     -z
     x+1/2  y+1/2 -z+1/2
     x     -y+1/2  z
    -x+1/2  y      z+1/2

Standard space group symbol : Pnma  Number : 62

Transformation matrix to the standard setting : (0,0,1 | 0,1,0 | -1,0,0)


                           Source and type of used form-factors

Ba                                Atomic scattering amplitudes for electrons  - in steps as in IT, vol.C
                 18.2670  18.1570  17.8280  17.3090  16.6360  15.8540  15.0080  14.1380
                 13.2780  12.4510  11.6750  10.9580  10.3020   9.7070   9.1680   8.6820
                  8.2410   7.8400   7.4740   7.1390   6.8290   6.2750   5.7910   5.5700
                  5.3610   4.9750   4.6280   4.3130   4.0280   3.8950   3.7690   3.5330
                  3.3180   3.1230   2.9440   2.8610   2.7810   2.6310   2.4940   2.1970
                  1.9510   1.7450   1.5700   1.2880   1.0730   0.9040   0.7720   0.6660
                  0.5800   0.5110   0.4560   0.4110   0.3670   0.3370   0.3040   0.2770
                  0.0000   0.0000   0.0000   0.0000   0.0000   0.0000

O                                 Atomic scattering amplitudes for electrons  - in steps as in IT, vol.C
                  1.9830   1.9820   1.9760   1.9660   1.9530   1.9370   1.9170   1.8930
                  1.8670   1.8390   1.8080   1.7740   1.7390   1.7020   1.6640   1.6250
                  1.5850   1.5450   1.5040   1.4630   1.4220   1.3410   1.2610   1.2220
                  1.1840   1.1100   1.0400   0.9740   0.9110   0.8810   0.8530   0.7980
                  0.7470   0.7000   0.6560   0.6350   0.6150   0.5770   0.5420   0.4660
                  0.4030   0.3500   0.3070   0.2410   0.1930   0.1590   0.1330   0.1130
                  0.0970   0.0850   0.0740   0.0660   0.0590   0.0530   0.0480   0.0440
                  0.0000   0.0000   0.0000   0.0000   0.0000   0.0000

S                                 Atomic scattering amplitudes for electrons  - in steps as in IT, vol.C
                  5.1610   5.1520   5.1240   5.0790   5.0160   4.9380   4.8450   4.7400
                  4.6230   4.4960   4.3620   4.2220   4.0780   3.9310   3.7830   3.6350
                  3.4870   3.3420   3.2000   3.0610   2.9270   2.6710   2.4360   2.3260
                  2.2210   2.0260   1.8510   1.6940   1.5540   1.4900   1.4290   1.3180
                  1.2180   1.1300   1.0510   1.0140   0.9800   0.9170   0.8600   0.7410
                  0.6480   0.5730   0.5130   0.4190   0.3500   0.2980   0.2550   0.2210
                  0.1930   0.1690   0.1500   0.1330   0.1190   0.1070   0.0960   0.0870
                  0.0000   0.0000   0.0000   0.0000   0.0000   0.0000


F(000)  for neutrons  :      124.516
F(000)  for electrons :      125.440


Equations induced by symmetry :

y[Ba1]=0.25
y[S1]=0.25
Refinement program                                                                                                 page=   3
structure :                                                                                                10:01:58 06-09-24 

y[O2]=0.25
y[O3]=0.25

**************************************
* User defined constrains/restraints *
**************************************

None

******************************
* User defined keep commands *
******************************

None


Refinement program                                                                                                 page=   4
structure :                                                                                                10:01:58 06-09-24 


*******************************
* Fo/Fc list after last cycle *
*******************************

   h   k   l     Fo        Fc        A         B        Fo-Fc    sig(Fo) sqr(1/w)  sqr(wdFq)   nref    SinThL   ext  sc
   2   0   0  111.4760  153.2780 -153.2780    0.0000  -41.8016    0.0206    1.1150  -37.4917      1 % 0.139782 1.000  1
   4   0   0   97.1391  106.1810 -106.1810    0.0000   -9.0416    0.0113    0.9715   -9.3073      2 % 0.279564 1.000  1
   8   0   0   45.2106   37.6962  -37.6962    0.0000    7.5144    0.0575    0.4557   16.4881      4 % 0.559128 1.000  1
  10   0   0   39.6106    5.9281   -5.9281    0.0000   33.6825    0.0631    0.4011   83.9747      5 % 0.698910 1.000  1
  12   0   0   30.6513   28.2171   28.2171    0.0000    2.4342    0.0457    0.3099    7.8549      6 % 0.838692 1.000  1
  14   0   0   28.4781    3.9877   -3.9877    0.0000   24.4904    0.0140    0.2851   85.8930      7 % 0.978474 1.000  1
  16   0   0    3.4641   12.2845  -12.2845    0.0000   -8.8204    0.9815    0.9821   -8.9811      8*% 1.118255 1.000  1
   1   1   0   73.6342   52.3446   52.3446    0.0000   21.2897    0.0177    0.7366   28.9044      9 % 0.115279 1.000  1
   3   1   0   45.2681    5.6803   -5.6803    0.0000   39.5877    0.0177    0.4530   87.3852     10 % 0.228839 1.000  1
   5   1   0   68.8825   74.0659  -74.0659    0.0000   -5.1834    0.0225    0.6892   -7.5209     11 % 0.361280 1.000  1
   7   1   0   77.4500   28.5093   28.5093    0.0000   48.9407    0.0194    0.7747   63.1703     12 % 0.497752 1.000  1
   9   1   0   55.1525   46.9633   46.9633    0.0000    8.1893    0.0227    0.5520   14.8359     13 % 0.635664 1.000  1
  11   1   0   46.8402   34.8140  -34.8140    0.0000   12.0262    0.0149    0.4686   25.6619     14 % 0.774247 1.000  1
  13   1   0   14.5499    2.4853   -2.4853    0.0000   12.0646    0.0344    0.1495   80.6982     15 % 0.913196 1.000  1
  15   1   0   40.5093   17.0310   17.0310    0.0000   23.4782    0.0321    0.4064   57.7767     16 % 1.052365 1.000  1
  17   1   0    6.9282   17.7866  -17.7866    0.0000  -10.8584    0.1588    0.1732  -62.6823     17 % 1.191678 1.000  1
   0   2   0   91.8232  227.8580 -227.8580    0.0000 -136.0350    0.0191    0.9184 -148.1170     18 % 0.183352 1.000  1
   2   2   0   57.4108   32.8511   32.8511    0.0000   24.5597    0.0340    0.5751   42.7042     19 % 0.230558 1.000  1
   4   2   0   67.2309   81.6010   81.6010    0.0000  -14.3701    0.0223    0.6727  -21.3625     20 % 0.334326 1.000  1
   6   2   0   74.1114   27.4198  -27.4198    0.0000   46.6916    0.0169    0.7413   62.9856     21 % 0.457678 1.000  1
   8   2   0   44.1871    2.7457    2.7457    0.0000   41.4414    0.0294    0.4428   93.5791     22 % 0.588423 1.000  1
  10   2   0   56.9781   17.8528   17.8528    0.0000   39.1252    0.0254    0.5703   68.5988     23 % 0.722560 1.000  1
  14   2   0   12.1326    6.3463   -6.3463    0.0000    5.7863    0.1154    0.1674   34.5582     25 % 0.995504 1.000  1
  16   2   0    7.2801   20.2197   20.2197    0.0000  -12.9396    0.4739    0.4795  -26.9882     26 % 1.133187 1.000  1
  18   2   0    8.6313    3.0435   -3.0435    0.0000    5.5879    0.2607    0.2746   20.3494     27 % 1.271328 1.000  1
   1   3   0   52.8157   47.0454  -47.0454    0.0000    5.7703    0.0284    0.5289   10.9097     28 % 0.283769 1.000  1
   3   3   0   43.4454   15.6187   15.6187    0.0000   27.8267    0.0345    0.4358   63.8484     29 % 0.345836 1.000  1
   5   3   0   56.7609   67.8212   67.8212    0.0000  -11.0603    0.0308    0.5684  -19.4571     30 % 0.444701 1.000  1
   7   3   0   58.1876   38.0824  -38.0824    0.0000   20.1052    0.0180    0.5822   34.5358     31 % 0.561242 1.000  1
   9   3   0   39.3802   33.5993  -33.5993    0.0000    5.7809    0.0292    0.3949   14.6395     32 % 0.686516 1.000  1
  11   3   0   36.6633   31.1754   31.1754    0.0000    5.4879    0.0273    0.3676   14.9271     33 % 0.816514 1.000  1
  13   3   0   20.4646    0.9418   -0.9418    0.0000   19.5228    0.0757    0.2182   89.4670     34 % 0.949296 1.000  1
  15   3   0   14.3701   12.5073  -12.5073    0.0000    1.8628    0.1148    0.1839   10.1275     35 % 1.083840 1.000  1
  17   3   0    9.2898   15.0450   15.0450    0.0000   -5.7552    0.1561    0.1816  -31.6850     36 % 1.219562 1.000  1
  19   3   0    7.4364    3.7019   -3.7019    0.0000    3.7345    0.2017    0.2150   17.3713     37 % 1.356110 1.000  1
   0   4   0   80.9537  167.1190  167.1190    0.0000  -86.1658    0.0068    0.8096 -106.4350     38 % 0.366703 1.000  1
   2   4   0   60.8851   49.5764  -49.5764    0.0000   11.3087    0.0246    0.6093   18.5586     39 % 0.392441 1.000  1
   4   4   0   66.1173   58.5500  -58.5500    0.0000    7.5673    0.0272    0.6617   11.4356     40 % 0.461115 1.000  1
   6   4   0   59.3591   46.5375   46.5375    0.0000   12.8216    0.0168    0.5938   21.5913     41 % 0.557066 1.000  1
   8   4   0   41.8091   23.8855  -23.8855    0.0000   17.9236    0.0442    0.4204   42.6320     42 % 0.668652 1.000  1
  10   4   0   25.2290    7.6084   -7.6084    0.0000   17.6206    0.0337    0.2545   69.2281     43 % 0.789269 1.000  1
  12   4   0   19.5064   23.9114   23.9114    0.0000   -4.4050    0.0666    0.2061  -21.3697     44 % 0.915355 1.000  1
  14   4   0   12.5897    1.8717   -1.8717    0.0000   10.7179    0.1430    0.1905   56.2611     45 % 1.044931 1.000  1
  16   4   0    7.4833   12.6568  -12.6568    0.0000   -5.1735    0.2873    0.2969  -17.4255     46 % 1.176846 1.000  1
  18   4   0    6.5574    0.9364    0.9364    0.0000    5.6210    0.6176    0.6211    9.0502     47 % 1.310393 1.000  1
   1   5   0   52.8346    2.4334   -2.4334    0.0000   50.4013    0.0293    0.5292   95.2477     48 % 0.463677 1.000  1
Refinement program                                                                                                 page=   5
structure :                                                                                                10:01:58 06-09-24 

   3   5   0   57.8662    0.8357    0.8357    0.0000   57.0306    0.0277    0.5793   98.4436     49 % 0.504058 1.000  1
   5   5   0   61.9193   36.3344  -36.3344    0.0000   25.5849    0.0162    0.6194   41.3058     50 % 0.576394 1.000  1
   7   5   0   37.0432   10.8128   10.8128    0.0000   26.2305    0.0337    0.3720   70.5184     51 % 0.670421 1.000  1
  11   5   0   40.0000   28.8913  -28.8913    0.0000   11.1087    0.0388    0.4019   27.6424     53 % 0.895079 1.000  1
  13   5   0   11.7047    4.0398   -4.0398    0.0000    7.6649    0.1153    0.1643   46.6447     54 % 1.017661 1.000  1
  15   5   0   31.8591   17.8847   17.8847    0.0000   13.9744    0.0549    0.3233   43.2253     55 % 1.144194 1.000  1
  17   5   0   15.7162   17.6619  -17.6619    0.0000   -1.9456    0.0350    0.1610  -12.0839     56 % 1.273500 1.000  1
   0   6   0   47.0956   75.4747  -75.4747    0.0000  -28.3790    0.0297    0.4719  -60.1386     58 % 0.550055 1.000  1
   2   6   0   47.3603   16.8568   16.8568    0.0000   30.5035    0.0274    0.4744   64.2995     59 % 0.567538 1.000  1
   4   6   0   47.2652   37.5242   37.5242    0.0000    9.7410    0.0317    0.4737   20.5629     60 % 0.617022 1.000  1
   6   6   0   46.2147   24.5786  -24.5786    0.0000   21.6361    0.0325    0.4633   46.7014     61 % 0.691673 1.000  1
   8   6   0   22.6936    8.0649    8.0649    0.0000   14.6287    0.0815    0.2411   60.6662     62 % 0.784337 1.000  1
  10   6   0   21.6287   11.4607   11.4607    0.0000   10.1680    0.0624    0.2251   45.1684     63 % 0.889402 1.000  1
  12   6   0   22.5987   19.0010  -19.0010    0.0000    3.5977    0.0708    0.2368   15.1919     64 % 1.002978 1.000  1
  14   6   0   11.4018    2.8429   -2.8429    0.0000    8.5589    0.2412    0.2668   32.0818     65 % 1.122484 1.000  1
  16   6   0    7.0711   15.2558   15.2558    0.0000   -8.1847    0.1697    0.1838  -44.5192     66 % 1.246217 1.000  1
   1   7   0   47.0128   25.9284  -25.9284    0.0000   21.0843    0.0255    0.4708   44.7822     67 % 0.645526 1.000  1
   3   7   0   30.8026    6.2474    6.2474    0.0000   24.5552    0.0487    0.3119   78.7401     68 % 0.675116 1.000  1
   7   7   0   17.8662   25.0946  -25.0946    0.0000   -7.2284    0.0924    0.2011  -35.9408     70 % 0.806952 1.000  1
   9   7   0   26.7114   19.6629  -19.6629    0.0000    7.0485    0.0431    0.2706   26.0514     71 % 0.898601 1.000  1
  11   7   0   18.9420   22.6820   22.6820    0.0000   -3.7399    0.0634    0.1997  -18.7247     72 % 1.001435 1.000  1
  13   7   0    6.0828    2.2286   -2.2286    0.0000    3.8542    0.3781    0.3830   10.0637     73 % 1.112358 1.000  1
   0   8   0   29.6732   53.2841   53.2841    0.0000  -23.6109    0.0489    0.3007  -78.5123     74 % 0.733407 1.000  1
   2   8   0   30.8545   14.6342  -14.6342    0.0000   16.2203    0.0648    0.3153   51.4472     75 % 0.746609 1.000  1
   6   8   0   23.4563   21.7524   21.7524    0.0000    1.7039    0.0597    0.2420    7.0398     77 % 0.844829 1.000  1
   8   8   0   11.7388    8.6484   -8.6484    0.0000    3.0905    0.1619    0.1999   15.4566     78 % 0.922231 1.000  1
  10   8   0   14.3944    8.7645   -8.7645    0.0000    5.6299    0.0903    0.1699   33.1306     79 % 1.013094 1.000  1
  12   8   0   11.1265   16.4502   16.4502    0.0000   -5.3236    0.1753    0.2076  -25.6445     80 % 1.114131 1.000  1
  14   8   0   14.0712    1.4253    1.4253    0.0000   12.6459    0.1848    0.2323   54.4488     81 % 1.222823 1.000  1
  16   8   0   17.4929   12.7324  -12.7324    0.0000    4.7604    0.0572    0.1840   25.8673     82 % 1.337304 1.000  1
   1   9   0   19.3080    2.4893    2.4893    0.0000   16.8187    0.0544    0.2006   83.8451     83 % 0.828037 1.000  1
   3   9   0   12.2474    2.0388    2.0388    0.0000   10.2087    0.1021    0.1594   64.0339     84 % 0.851307 1.000  1
   5   9   0   15.4532   19.8058  -19.8058    0.0000   -4.3526    0.0777    0.1729  -25.1677     85 % 0.896036 1.000  1
   7   9   0   15.2480    6.1669    6.1669    0.0000    9.0811    0.0984    0.1815   50.0448     86 % 0.959226 1.000  1
   9   9   0   31.3081   24.6965   24.6965    0.0000    6.6116    0.0607    0.3189   20.7319     87 % 1.037509 1.000  1
  11   9   0   17.3925   20.3593  -20.3593    0.0000   -2.9668    0.1696    0.2429  -12.2122     88 % 1.127748 1.000  1
  13   9   0    4.6368    2.6061   -2.6061    0.0000    2.0307    0.3235    0.3268    6.2139     89 % 1.227307 1.000  1
  15   9   0    7.3485   14.3617   14.3617    0.0000   -7.0132    0.1157    0.1370  -51.1770     90 % 1.334102 1.000  1
   0  10   0   38.1903   40.8068  -40.8068    0.0000   -2.6165    0.0511    0.3853   -6.7907     91 % 0.916758 1.000  1
   2  10   0   11.0905   13.0947   13.0947    0.0000   -2.0042    0.1488    0.1856  -10.8005     92 % 0.927354 1.000  1
   4  10   0   17.5071   19.5553   19.5553    0.0000   -2.0482    0.0685    0.1880  -10.8940     93 % 0.958437 1.000  1
   6  10   0   16.7631   19.3437  -19.3437    0.0000   -2.5807    0.1104    0.2007  -12.8585     94 % 1.008115 1.000  1
   8  10   0   22.2778    8.9988    8.9988    0.0000   13.2790    0.0830    0.2378   55.8523     95 % 1.073811 1.000  1
   1  11   0   10.6864   12.4164  -12.4164    0.0000   -1.7299    0.1357    0.1727  -10.0161     97 % 1.010853 1.000  1
   3  11   0    9.2898    1.3037    1.3037    0.0000    7.9861    0.2368    0.2544   31.3933     98 % 1.030001 1.000  1
   5  11   0    6.4962   19.8371   19.8371    0.0000  -13.3410    0.2540    0.2622  -50.8864     99 % 1.067267 1.000  1
   7  11   0    9.9146   13.1463  -13.1463    0.0000   -3.2317    0.1715    0.1981  -16.3162    100 % 1.120844 1.000  1
   9  11   0    9.1924   13.3755  -13.3755    0.0000   -4.1831    0.1632    0.1873  -22.3349    101 % 1.188530 1.000  1
   0  12   0    9.4340   24.5416   24.5416    0.0000  -15.1076    0.2120    0.2320  -65.1072    102 % 1.100110 1.000  1
   4  12   0   12.0000   14.4205  -14.4205    0.0000   -2.4204    0.2167    0.2477   -9.7726    104 % 1.135076 1.000  1
   8  12   0    4.0000    2.6842   -2.6842    0.0000    1.3158    0.0750    0.0850   15.4803    106 % 1.234044 1.000  1
  10  12   0    2.4495    7.9551   -7.9551    0.0000   -5.5056    0.4082    0.4090  -13.4617    107*% 1.303348 1.000  1
Refinement program                                                                                                 page=   6
structure :                                                                                                10:01:58 06-09-24 

  12  12   0    2.6458   11.1026   11.1026    0.0000   -8.4568    1.3418    1.3420   -6.3015    108*% 1.383346 1.000  1
   1  13   0    7.4498    4.9099    4.9099    0.0000    2.5399    0.3691    0.3766    6.7448    109 % 1.193833 1.000  1
   3  13   0    5.0990    1.0843    1.0843    0.0000    4.0147    0.0490    0.0707   56.7547    110 % 1.210089 1.000  1
   2  14   0    3.7417    9.0227    9.0227    0.0000   -5.2811    0.8285    0.8294   -6.3677    113*% 1.291051 1.000  1
   4  14   0    1.4142   11.8717   11.8717    0.0000  -10.4575    2.7577    2.7578   -3.7920    114*% 1.313556 1.000  1
   1   0   1   31.6544    8.3308    8.3308    0.0000   23.3235    0.0474    0.3201   72.8699    115 % 0.089754 1.000  1
   2   0   1  102.4310  153.6540 -153.6540    0.0000  -51.2222    0.0156    1.0244  -50.0005    116 % 0.150699 1.000  1
   3   0   1   47.8456   45.9336  -45.9336    0.0000    1.9119    0.0293    0.4793    3.9886    117 % 0.217103 1.000  1
   4   0   1   97.3345   56.9207   56.9207    0.0000   40.4138    0.0247    0.9737   41.5072    118 % 0.285179 1.000  1
   5   0   1   55.9482   32.2781   32.2781    0.0000   23.6701    0.0286    0.5602   42.2520    119 % 0.353963 1.000  1
   6   0   1   43.7379   20.0020   20.0020    0.0000   23.7359    0.0446    0.4396   53.9888    120 % 0.423110 1.000  1
   7   0   1   52.7067   30.2937   30.2937    0.0000   22.4130    0.0266    0.5277   42.4702    121 % 0.492467 1.000  1
   8   0   1   89.7396   39.0638  -39.0638    0.0000   50.6758    0.0156    0.8975   56.4613    122 % 0.561956 1.000  1
   9   0   1   26.5857   22.2524  -22.2524    0.0000    4.3333    0.0602    0.2726   15.8972    123 % 0.631534 1.000  1
  10   0   1   25.3417   14.1824   14.1824    0.0000   11.1592    0.0375    0.2562   43.5611    124 % 0.701175 1.000  1
  11   0   1   27.9589    6.9896   -6.9896    0.0000   20.9693    0.0590    0.2857   73.3834    125 % 0.770860 1.000  1
  12   0   1   33.1889   18.3375   18.3375    0.0000   14.8514    0.0241    0.3328   44.6306    126 % 0.840580 1.000  1
  13   0   1   19.6520    9.1013    9.1013    0.0000   10.5507    0.0840    0.2137   49.3705    127 % 0.910326 1.000  1
  14   0   1   37.3925   18.8614  -18.8614    0.0000   18.5311    0.0468    0.3768   49.1747    128 % 0.980093 1.000  1
  15   0   1    7.9498    4.7201   -4.7201    0.0000    3.2297    0.1132    0.1383   23.3470    129 % 1.049876 1.000  1
  16   0   1    6.0415    1.1809   -1.1809    0.0000    4.8606    0.2317    0.2395   20.2968    130 % 1.119672 1.000  1
  17   0   1   24.9299    0.8915    0.8915    0.0000   24.0384    0.0301    0.2511   95.7296    131 % 1.189480 1.000  1
   1   1   1   50.8606   89.1723   89.1723    0.0000  -38.3117    0.0226    0.5091  -75.2525    133 % 0.128298 1.000  1
   2   1   1   59.4003  135.8610  135.8610    0.0000  -76.4602    0.0118    0.5941 -128.6950    134 % 0.176393 1.000  1
   3   1   1  108.8030  101.7370 -101.7370    0.0000    7.0659    0.0083    1.0881    6.4940    135 % 0.235666 1.000  1
   4   1   1   71.0915   35.3614  -35.3614    0.0000   35.7301    0.0098    0.7110   50.2544    136 % 0.299552 1.000  1
   5   1   1   29.1685   10.2582   10.2582    0.0000   18.9102    0.0343    0.2937   64.3878    137 % 0.365642 1.000  1
   6   1   1   23.8705    2.4977   -2.4977    0.0000   21.3728    0.0419    0.2424   88.1885    138 % 0.432928 1.000  1
   7   1   1   67.0753   46.0134   46.0134    0.0000   21.0620    0.0179    0.6710   31.3893    139 % 0.500927 1.000  1
   8   1   1   36.6306    4.6642    4.6642    0.0000   31.9664    0.0328    0.3678   86.9200    140 % 0.569385 1.000  1
   9   1   1   46.2342   28.1161  -28.1161    0.0000   18.1181    0.0314    0.4634   39.0978    141 % 0.638154 1.000  1
  10   1   1   32.8146   14.2331  -14.2331    0.0000   18.5815    0.0290    0.3294   56.4066    142 % 0.707142 1.000  1
  11   1   1   25.4165    6.4717   -6.4717    0.0000   18.9449    0.0315    0.2561   73.9726    143 % 0.776292 1.000  1
  12   1   1   19.9399    2.2686    2.2686    0.0000   17.6713    0.0627    0.2090   84.5430    144 % 0.845564 1.000  1
  13   1   1   37.3443   20.7111   20.7111    0.0000   16.6332    0.0281    0.3745   44.4145    145 % 0.914931 1.000  1
  14   1   1   18.2181    7.9370    7.9370    0.0000   10.2812    0.0494    0.1888   54.4667    146 % 0.984371 1.000  1
  15   1   1   17.3378   13.1446  -13.1446    0.0000    4.1932    0.0750    0.1889   22.1983    147 % 1.053871 1.000  1
  16   1   1   29.8345    0.7741    0.7741    0.0000   29.0604    0.0302    0.2999   96.9112    148 % 1.123419 1.000  1
  17   1   1    4.8888    6.0062   -6.0062    0.0000   -1.1175    0.1841    0.1905   -5.8667    149 % 1.193008 1.000  1
  19   1   1    5.3385   14.5129   14.5129    0.0000   -9.1744    0.3746    0.3784  -24.2439    151 % 1.332280 1.000  1
  20   1   1    2.0000    0.0564    0.0564    0.0000    1.9436    0.4000    0.4005    4.8530    152*% 1.401954 1.000  1
   1   2   1   39.0103   42.2002   42.2002    0.0000   -3.1899    0.0320    0.3914   -8.1497    153 % 0.204141 1.000  1
   2   2   1  109.1930  140.2060  140.2060    0.0000  -31.0132    0.0114    1.0920  -28.4007    154 % 0.237335 1.000  1
   3   2   1   43.0720   33.2697  -33.2697    0.0000    9.8024    0.0290    0.4317   22.7066    155 % 0.284168 1.000  1
   5   2   1   46.2039   16.7809   16.7809    0.0000   29.4230    0.0249    0.4627   63.5886    157 % 0.398632 1.000  1
   6   2   1   26.2069    3.1374   -3.1374    0.0000   23.0694    0.0362    0.2646   87.1980    158 % 0.461129 1.000  1
   7   2   1   47.3381   35.7674  -35.7674    0.0000   11.5708    0.0190    0.4738   24.4231    159 % 0.525492 1.000  1
   8   2   1   58.4389   39.4006   39.4006    0.0000   19.0382    0.0145    0.5846   32.5680    160 % 0.591111 1.000  1
   9   2   1   27.0777    8.2574    8.2574    0.0000   18.8203    0.0314    0.2726   69.0423    161 % 0.657612 1.000  1
  10   2   1   33.0666   22.8992  -22.8992    0.0000   10.1674    0.0302    0.3320   30.6203    162 % 0.724751 1.000  1
  11   2   1   21.6979   22.4175   22.4175    0.0000   -0.7195    0.0530    0.2234   -3.2214    163 % 0.792366 1.000  1
  12   2   1   31.6386   10.1033  -10.1033    0.0000   21.5353    0.0379    0.3187   67.5827    164 % 0.860344 1.000  1
Refinement program                                                                                                 page=   7
structure :                                                                                                10:01:58 06-09-24 

  13   2   1   38.9756   17.8373  -17.8373    0.0000   21.1383    0.0257    0.3906   54.1176    165 % 0.928607 1.000  1
  15   2   1   14.8997    5.2127    5.2127    0.0000    9.6869    0.1107    0.1856   52.1803    167 % 1.065766 1.000  1
  16   2   1    7.0711    0.3426   -0.3426    0.0000    6.7285    0.2475    0.2574   26.1411    168 % 1.134585 1.000  1
  18   2   1    2.8284    8.4915   -8.4915    0.0000   -5.6630    0.0707    0.0762  -74.3591    170 % 1.272575 1.000  1
  19   2   1    4.2426   10.5555  -10.5555    0.0000   -6.3128    0.2357    0.2395  -26.3595    171 % 1.341709 1.000  1
   1   3   1   41.6245   36.5920  -36.5920    0.0000    5.0325    0.0204    0.4167   12.0757    173 % 0.289303 1.000  1
   2   3   1   89.9533   99.5643  -99.5643    0.0000   -9.6110    0.0139    0.8996  -10.6831    174 % 0.313608 1.000  1
   3   3   1   92.8499   55.5395   55.5395    0.0000   37.3104    0.0108    0.9286   40.1809    175 % 0.350391 1.000  1
   4   3   1   68.6353   44.3235   44.3235    0.0000   24.3118    0.0153    0.6865   35.4129    176 % 0.396191 1.000  1
   5   3   1   33.1783    0.4522    0.4522    0.0000   32.7261    0.0347    0.3336   98.1032    177 % 0.448252 1.000  1
   6   3   1   26.0979    6.4365   -6.4365    0.0000   19.6614    0.0479    0.2653   74.0996    178 % 0.504641 1.000  1
   7   3   1   47.6477   40.9397  -40.9397    0.0000    6.7079    0.0273    0.4773   14.0551    179 % 0.564060 1.000  1
   8   3   1   28.7054    6.3290   -6.3290    0.0000   22.3764    0.0366    0.2894   77.3266    180 % 0.625648 1.000  1
   9   3   1   39.4994   22.7241   22.7241    0.0000   16.7753    0.0190    0.3954   42.4208    181 % 0.688822 1.000  1
  10   3   1   30.0000   18.8302   18.8302    0.0000   11.1698    0.0400    0.3027   36.9061    182 % 0.753184 1.000  1
  11   3   1   26.4159    9.4025    9.4025    0.0000   17.0134    0.0511    0.2691   63.2333    183 % 0.818453 1.000  1
  12   3   1   20.7171    6.9156   -6.9156    0.0000   13.8015    0.0531    0.2139   64.5331    184 % 0.884429 1.000  1
  13   3   1   20.7654   21.5777  -21.5777    0.0000   -0.8123    0.0602    0.2162   -3.7572    185 % 0.950965 1.000  1
  14   3   1   17.5271    5.7572   -5.7572    0.0000   11.7699    0.0599    0.1852   63.5434    186 % 1.017950 1.000  1
  15   3   1   20.9523   12.6875   12.6875    0.0000    8.2648    0.0453    0.2144   38.5533    187 % 1.085302 1.000  1
  16   3   1    2.7386    0.2464    0.2464    0.0000    2.4922    0.4929    0.4937    5.0479    188*% 1.152956 1.000  1
  17   3   1   10.8628    6.8321    6.8321    0.0000    4.0306    0.1795    0.2098   19.2100    189 % 1.220862 1.000  1
   1   4   1   25.8360    3.9620   -3.9620    0.0000   21.8740    0.0484    0.2629   83.2181    192 % 0.377528 1.000  1
   2   4   1   75.2296   61.2342  -61.2342    0.0000   13.9955    0.0153    0.7525   18.5999    193 % 0.396461 1.000  1
   3   4   1   34.0382   19.6419  -19.6419    0.0000   14.3963    0.0338    0.3421   42.0878    194 % 0.426152 1.000  1
   4   4   1   42.2504   35.4234   35.4234    0.0000    6.8270    0.0213    0.4230   16.1380    195 % 0.464541 1.000  1
   5   4   1   44.0772   15.3711   15.3711    0.0000   28.7062    0.0272    0.4416   65.0031    196 % 0.509668 1.000  1
   6   4   1   45.7121   12.3327   12.3327    0.0000   33.3794    0.0164    0.4574   72.9740    197 % 0.559905 1.000  1
   7   4   1   48.1134   23.1020   23.1020    0.0000   25.0114    0.0166    0.4814   51.9533    198 % 0.613999 1.000  1
   8   4   1   52.3679   31.3957  -31.3957    0.0000   20.9722    0.0191    0.5240   40.0212    199 % 0.671019 1.000  1
   9   4   1   36.7206   15.9960  -15.9960    0.0000   20.7246    0.0300    0.3684   56.2518    200 % 0.730279 1.000  1
  10   4   1   27.6387   13.3232   13.3232    0.0000   14.3155    0.0380    0.2790   51.3127    201 % 0.791276 1.000  1
  11   4   1   11.9038    8.2148   -8.2148    0.0000    3.6890    0.0924    0.1507   24.4800    202 % 0.853637 1.000  1
  12   4   1   24.2693   14.8724   14.8724    0.0000    9.3970    0.0453    0.2469   38.0615    203 % 0.917086 1.000  1
  13   4   1   10.8536    9.5963    9.5963    0.0000    1.2573    0.0829    0.1366    9.2051    204 % 0.981410 1.000  1
  14   4   1   27.6406   16.6710  -16.6710    0.0000   10.9695    0.0271    0.2777   39.4965    205 % 1.046448 1.000  1
  15   4   1    7.4229    4.4695   -4.4695    0.0000    2.9535    0.1010    0.1254   23.5573    206 % 1.112075 1.000  1
  16   4   1   10.3730    0.7998   -0.7998    0.0000    9.5732    0.1012    0.1449   66.0518    207 % 1.178192 1.000  1
  17   4   1    3.8730    0.0273    0.0273    0.0000    3.8457    0.5164    0.5178    7.4263    208 % 1.244723 1.000  1
   1   5   1   48.5345   28.7415   28.7415    0.0000   19.7930    0.0196    0.4857   40.7482    210 % 0.467084 1.000  1
   2   5   1   51.2143   35.3737   35.3737    0.0000   15.8406    0.0185    0.5125   30.9098    211 % 0.482516 1.000  1
   3   5   1   88.8077   51.1005  -51.1005    0.0000   37.7071    0.0113    0.8881   42.4559    212 % 0.507194 1.000  1
   4   5   1   30.2952    4.7558   -4.7558    0.0000   25.5395    0.0314    0.3046   83.8539    213 % 0.539850 1.000  1
   5   5   1   46.8295   11.2358   11.2358    0.0000   35.5936    0.0342    0.4695   75.8054    214 % 0.579138 1.000  1
   6   5   1   24.3495    7.0046   -7.0046    0.0000   17.3449    0.0534    0.2493   69.5800    215 % 0.623806 1.000  1
   7   5   1   44.7683   29.7788   29.7788    0.0000   14.9895    0.0212    0.4482   33.4448    216 % 0.672782 1.000  1
   8   5   1   20.6422    3.3117    3.3117    0.0000   17.3304    0.0460    0.2115   81.9445    217 % 0.725194 1.000  1
   9   5   1   25.2587   23.2231  -23.2231    0.0000    2.0356    0.0435    0.2563    7.9418    218 % 0.780351 1.000  1
  10   5   1   15.2512    6.9551   -6.9551    0.0000    8.2962    0.0656    0.1660   49.9740    219 % 0.837710 1.000  1
  11   5   1   11.5022    2.8393   -2.8393    0.0000    8.6629    0.0913    0.1468   58.9938    220 % 0.896848 1.000  1
  12   5   1   12.9962    1.7644   -1.7644    0.0000   11.2317    0.0769    0.1510   74.3665    221 % 0.957437 1.000  1
  13   5   1   19.2847   16.2909   16.2909    0.0000    2.9938    0.0648    0.2034   14.7153    222 % 1.019218 1.000  1
Refinement program                                                                                                 page=   8
structure :                                                                                                10:01:58 06-09-24 

  14   5   1    3.7013    8.0639    8.0639    0.0000   -4.3625    0.4863    0.4877   -8.9448    223 % 1.081986 1.000  1
  15   5   1   13.4052   11.4484  -11.4484    0.0000    1.9569    0.1007    0.1677   11.6712    224 % 1.145579 1.000  1
   1   6   1   19.8972    7.9407    7.9407    0.0000   11.9565    0.0528    0.2059   58.0833    229 % 0.557330 1.000  1
   2   6   1   62.9809   45.5663   45.5663    0.0000   17.4147    0.0175    0.6301   27.6401    230 % 0.570325 1.000  1
   3   6   1   46.2504    1.1671   -1.1671    0.0000   45.0833    0.0270    0.4633   97.3106    231 % 0.591350 1.000  1
   4   6   1   40.6805   32.9259  -32.9259    0.0000    7.7546    0.0320    0.4081   19.0036    232 % 0.619587 1.000  1
   5   6   1   15.2512    1.2110    1.2110    0.0000   14.0402    0.0721    0.1687   83.2224    233 % 0.654103 1.000  1
   6   6   1   17.9332    5.2314   -5.2314    0.0000   12.7018    0.0613    0.1895   67.0166    234 % 0.693961 1.000  1
   7   6   1   26.4027   19.9601  -19.9601    0.0000    6.4425    0.0303    0.2658   24.2420    235 % 0.738298 1.000  1
   9   6   1   18.4337    8.4688    8.4688    0.0000    9.9648    0.0542    0.1922   51.8587    237 % 0.837494 1.000  1
  10   6   1   16.6613   14.6067  -14.6067    0.0000    2.0546    0.0660    0.1792   11.4645    238 % 0.891182 1.000  1
  11   6   1   12.1943   12.9524   12.9524    0.0000   -0.7581    0.0738    0.1425   -5.3188    239 % 0.946988 1.000  1
  12   6   1   15.3525    9.8458   -9.8458    0.0000    5.5067    0.0879    0.1769   31.1248    240 % 1.004557 1.000  1
  13   6   1   16.0624   12.2925  -12.2925    0.0000    3.7699    0.0529    0.1691   22.2915    241 % 1.063604 1.000  1
  14   6   1   32.1465   13.8156   13.8156    0.0000   18.3309    0.0358    0.3234   56.6731    242 % 1.123896 1.000  1
  16   6   1    3.4641    0.0009    0.0009    0.0000    3.4632    0.5052    0.5064    6.8393    244 % 1.247488 1.000  1
  18   6   1  130.1210    8.4878   -8.4878    0.0000  121.6330    0.0038    1.3012   93.4766    246 % 1.374187 1.000  1
  19   6   1  322.2510    8.0733   -8.0733    0.0000  314.1780    0.0067    3.2225   97.4945    247 % 1.438445 1.000  1
   1   7   1   18.2757   13.4997  -13.4997    0.0000    4.7760    0.0575    0.1916   24.9303    248 % 0.647977 1.000  1
   2   7   1   36.4143   38.6690  -38.6690    0.0000   -2.2548    0.0343    0.3658   -6.1646    249 % 0.659188 1.000  1
   3   7   1   24.9239   23.0145   23.0145    0.0000    1.9093    0.0461    0.2535    7.5327    250 % 0.677460 1.000  1
   4   7   1   27.0592   23.8420   23.8420    0.0000    3.2172    0.0480    0.2748   11.7064    251 % 0.702243 1.000  1
   5   7   1   41.1631    1.2998    1.2998    0.0000   39.8633    0.0267    0.4125   96.6390    252 % 0.732877 1.000  1
   6   7   1   19.5423    5.0815   -5.0815    0.0000   14.4607    0.0512    0.2020   71.5838    253 % 0.768661 1.000  1
   8   7   1   20.4059    5.5189   -5.5189    0.0000   14.8869    0.0662    0.2145   69.3981    255 % 0.853003 1.000  1
   9   7   1   22.2755   15.0919   15.0919    0.0000    7.1836    0.0449    0.2272   31.6134    256 % 0.900363 1.000  1
  10   7   1   21.9477   14.6470   14.6470    0.0000    7.3007    0.0433    0.2237   32.6355    257 % 0.950507 1.000  1
  11   7   1   12.2556    7.8684    7.8684    0.0000    4.3872    0.1020    0.1594   27.5154    258 % 1.003017 1.000  1
  12   7   1    7.6092    6.5047   -6.5047    0.0000    1.1045    0.1051    0.1298    8.5101    259 % 1.057541 1.000  1
  13   7   1   14.6561   17.7810  -17.7810    0.0000   -3.1249    0.0614    0.1589  -19.6651    260 % 1.113783 1.000  1
  15   7   1    7.2801   10.4739   10.4739    0.0000   -3.1938    0.1854    0.1992  -16.0318    262 % 1.230471 1.000  1
  16   7   1    3.4351    0.6166    0.6166    0.0000    2.8185    0.5531    0.5542    5.0859    263 % 1.290537 1.000  1
  18   7   1  435.1390    2.0109    2.0109    0.0000  433.1280    0.0028    4.3514   99.5378    265 % 1.413382 1.000  1
   1   8   1    9.9096    2.8579   -2.8579    0.0000    7.0517    0.1110    0.1488   47.3900    266 % 0.738878 1.000  1
   2   8   1   79.1972   29.8084  -29.8084    0.0000   49.3889    0.0139    0.7921   62.3523    267 % 0.748729 1.000  1
   3   8   1   13.8708    2.8946   -2.8946    0.0000   10.9762    0.0757    0.1580   69.4612    268 % 0.764865 1.000  1
   4   8   1   20.8327   21.9010   21.9010    0.0000   -1.0683    0.0456    0.2133   -5.0095    269 % 0.786900 1.000  1
   5   8   1   16.7242    1.1871    1.1871    0.0000   15.5371    0.0329    0.1704   91.1563    270 % 0.814356 1.000  1
   6   8   1   11.9583    5.0764    5.0764    0.0000    6.8819    0.0920    0.1509   45.6149    271 % 0.846704 1.000  1
   8   8   1   36.3456   20.5805  -20.5805    0.0000   15.7651    0.0523    0.3672   42.9337    273 % 0.923948 1.000  1
  10   8   1   15.9405   11.0662   11.0662    0.0000    4.8743    0.0502    0.1671   29.1666    275 % 1.014658 1.000  1
  11   8   1    4.4609    9.0065   -9.0065    0.0000   -4.5456    0.1905    0.1957  -23.2278    276 % 1.064007 1.000  1
  12   8   1    6.6030    9.2182    9.2182    0.0000   -2.6152    0.1817    0.1934  -13.5251    277 % 1.115554 1.000  1
  14   8   1    6.7750   12.4616  -12.4616    0.0000   -5.6866    0.1402    0.1557  -36.5157    279 % 1.224119 1.000  1
  16   8   1   69.7531    0.1259   -0.1259    0.0000   69.6273    0.0158    0.6977   99.7940    281 % 1.338489 1.000  1
  17   8   1  146.8740    1.4038   -1.4038    0.0000  145.4700    0.0133    1.4688   99.0401    282 % 1.397408 1.000  1
   1   9   1   11.6319   13.4534   13.4534    0.0000   -1.8216    0.1204    0.1674  -10.8828    283 % 0.829950 1.000  1
   2   9   1   19.4165   15.2991   15.2991    0.0000    4.1174    0.0670    0.2054   20.0471    284 % 0.838732 1.000  1
   3   9   1   29.2233   24.9551  -24.9551    0.0000    4.2681    0.0291    0.2937   14.5335    285 % 0.853168 1.000  1
   4   9   1   12.2801    3.6808   -3.6808    0.0000    8.5993    0.0896    0.1520   56.5745    286 % 0.872977 1.000  1
   5   9   1   11.2606    5.8951    5.8951    0.0000    5.3655    0.0977    0.1491   35.9923    287 % 0.897803 1.000  1
   6   9   1    7.7007    3.6468   -3.6468    0.0000    4.0539    0.1234    0.1454   27.8753    288 % 0.927245 1.000  1
Refinement program                                                                                                 page=   9
structure :                                                                                                10:01:58 06-09-24 

   7   9   1   29.5025   17.6740   17.6740    0.0000   11.8285    0.0424    0.2981   39.6861    289 % 0.960877 1.000  1
   8   9   1    7.7782    2.9185    2.9185    0.0000    4.8597    0.0964    0.1239   39.2274    290 % 0.998277 1.000  1
   9   9   1   13.6272   15.3890  -15.3890    0.0000   -1.7618    0.0660    0.1514  -11.6342    291 % 1.039037 1.000  1
  10   9   1    6.2769    4.4487   -4.4487    0.0000    1.8282    0.1593    0.1712   10.6769    292 % 1.082777 1.000  1
  11   9   1    5.4864    1.8922   -1.8922    0.0000    3.5942    0.2005    0.2079   17.2906    293 % 1.129153 1.000  1
  13   9   1    4.5166   12.3726   12.3726    0.0000   -7.8559    0.1993    0.2043  -38.4496    295 % 1.228599 1.000  1
  14   9   1    3.0331    6.1649    6.1649    0.0000   -3.1317    0.4616    0.4626   -6.7704    296 % 1.281149 1.000  1
  15   9   1    0.5477    9.0098   -9.0098    0.0000   -8.4621    2.3735    2.3735   -3.5653    297*% 1.335290 1.000  1
   1  10   1    9.8285    0.3449    0.3449    0.0000    9.4837    0.1526    0.1815   52.2440    300 % 0.921142 1.000  1
   2  10   1   10.8720   20.5581   20.5581    0.0000   -9.6861    0.0782    0.1339  -72.3318    301 % 0.929062 1.000  1
   3  10   1    6.6633    4.9189    4.9189    0.0000    1.7445    0.1201    0.1373   12.7045    302 % 0.942114 1.000  1
   4  10   1   11.5931   14.9334  -14.9334    0.0000   -3.3403    0.1035    0.1554  -21.4924    303 % 0.960090 1.000  1
   5  10   1    5.6303    2.7212   -2.7212    0.0000    2.9090    0.1954    0.2033   14.3075    304 % 0.982718 1.000  1
   6  10   1    6.0498    4.8308   -4.8308    0.0000    1.2190    0.1488    0.1606    7.5903    305 % 1.009687 1.000  1
   7  10   1    9.0499   10.5496  -10.5496    0.0000   -1.4997    0.1160    0.1471  -10.1921    306 % 1.040658 1.000  1
   8  10   1   12.4980   16.2505   16.2505    0.0000   -3.7525    0.1000    0.1601  -23.4426    307 % 1.075286 1.000  1
   9  10   1    6.4265    7.2707    7.2707    0.0000   -0.8442    0.1867    0.1975   -4.2748    308 % 1.113230 1.000  1
  10  10   1    3.5637    8.1659   -8.1659    0.0000   -4.6022    0.3367    0.3386  -13.5916    309 % 1.154163 1.000  1
  12  10   1    1.6432    8.6484   -8.6484    0.0000   -7.0052    1.0650    1.0651   -6.5768    311*% 1.243793 1.000  1
  13  10   1    1.9494    7.2108   -7.2108    0.0000   -5.2615    0.5899    0.5903   -8.9138    312*% 1.291952 1.000  1
  14  10   1    9.3808   11.2269   11.2269    0.0000   -1.8461    0.1812    0.2041   -9.0468    313 % 1.342024 1.000  1
   1  11   1   18.6387    7.8935   -7.8935    0.0000   10.7452    0.0644    0.1972   54.4905    316 % 1.012420 1.000  1
   2  11   1   13.8924   17.8166  -17.8166    0.0000   -3.9242    0.0972    0.1695  -23.1463    317 % 1.019632 1.000  1
   3  11   1    7.9120   13.8564   13.8564    0.0000   -5.9443    0.1517    0.1711  -34.7490    318 % 1.031539 1.000  1
   4  11   1   13.9032   11.6538   11.6538    0.0000    2.2495    0.0719    0.1565   14.3704    319 % 1.047982 1.000  1
   5  11   1    7.2457    0.2987   -0.2987    0.0000    6.9470    0.1311    0.1498   46.3745    320 % 1.068751 1.000  1
   6  11   1    5.2915    1.9772   -1.9772    0.0000    3.3142    0.2362    0.2421   13.6906    321 % 1.093600 1.000  1
   7  11   1    7.4297   14.9625  -14.9625    0.0000   -7.5328    0.1817    0.1963  -38.3728    322 % 1.122258 1.000  1
   9  11   1    6.4576   10.5146   10.5146    0.0000   -4.0570    0.1781    0.1894  -21.4166    324 % 1.189863 1.000  1
  10  11   1    7.9246    8.6154    8.6154    0.0000   -0.6907    0.1514    0.1709   -4.0415    325 % 1.228245 1.000  1
  12  11   1    8.7864    3.3365   -3.3365    0.0000    5.4498    0.1593    0.1820   29.9510    327 % 1.312827 1.000  1
  13  11   1    5.5227   12.8650  -12.8650    0.0000   -7.3423    0.2354    0.2418  -30.3670    328 % 1.358541 1.000  1
   2  12   1    8.2765   17.8153  -17.8153    0.0000   -9.5389    0.1631    0.1829  -52.1508    332 % 1.110384 1.000  1
   3  12   1    3.0496    0.5894    0.5894    0.0000    2.4602    0.3279    0.3293    7.4703    333 % 1.121328 1.000  1
   4  12   1    3.5214   14.3391   14.3391    0.0000  -10.8178    0.3408    0.3426  -31.5762    334 % 1.136472 1.000  1
   5  12   1    4.9800    1.9739   -1.9739    0.0000    3.0061    0.2610    0.2658   11.3116    335 % 1.155652 1.000  1
   6  12   1   11.7813    2.3858    2.3858    0.0000    9.3955    0.0934    0.1503   62.5015    336 % 1.178670 1.000  1
   7  12   1   10.8490    9.2242    9.2242    0.0000    1.6247    0.1936    0.2219    7.3219    337 % 1.205307 1.000  1
  11  12   1    3.8079    7.6562   -7.6562    0.0000   -3.8483    0.4333    0.4350   -8.8471    341 % 1.343305 1.000  1
  12  12   1    2.4495    5.7455    5.7455    0.0000   -3.2960    0.6532    0.6537   -5.0424    342*% 1.384491 1.000  1
   2  13   1   40.5857   10.0085   10.0085    0.0000   30.5772    0.0444    0.4083   74.8941    344 % 1.201276 1.000  1
   4  13   1    6.0828    4.6956   -4.6956    0.0000    1.3872    0.4357    0.4399    3.1535    346 % 1.225431 1.000  1
   6  13   1    6.8191    1.0366   -1.0366    0.0000    5.7825    0.4399    0.4452   12.9888    348 % 1.264664 1.000  1
   7  13   1    3.4641   11.4989   11.4989    0.0000   -8.0348    0.4330    0.4344  -18.4965    349 % 1.289526 1.000  1
   9  13   1    3.4641    9.9793   -9.9793    0.0000   -6.5152    0.3175    0.3194  -20.3965    351 % 1.348773 1.000  1
  10  13   1    1.4142    4.1533   -4.1533    0.0000   -2.7390    0.5657    0.5659   -4.8405    352*% 1.382751 1.000  1
   2  14   1    7.6811   11.9169   11.9169    0.0000   -4.2358    0.3450    0.3534  -11.9841    355 % 1.292279 1.000  1
   4  14   1    1.4142    8.6308   -8.6308    0.0000   -7.2166    0.8485    0.8486   -8.5037    357*% 1.314763 1.000  1
   8  14   1    5.0000   10.9366   10.9366    0.0000   -5.9366    0.5700    0.5722  -10.3752    361 % 1.401096 1.000  1
   2  15   1    3.3166    9.0965   -9.0965    0.0000   -5.7798    0.2412    0.2435  -23.7386    363 % 1.383370 1.000  1
   7  15   1    1.4142    9.7714   -9.7714    0.0000   -8.3572    1.8031    1.8032   -4.6347    365*% 1.460660 1.000  1
   1   0   2   39.3637   14.8432  -14.8432    0.0000   24.5205    0.0838    0.4025   60.9258    366 % 0.132549 1.000  1
Refinement program                                                                                                 page=  10
structure :                                                                                                10:01:58 06-09-24 

   2   0   2   23.0326   14.2851  -14.2851    0.0000    8.7475    0.0391    0.2336   37.4438    367 % 0.179509 1.000  1
   3   0   2   73.8295   46.3734  -46.3734    0.0000   27.4562    0.0102    0.7384   37.1851    368 % 0.238007 1.000  1
   4   0   2   67.4292   44.8188   44.8188    0.0000   22.6104    0.0141    0.6744   33.5247    369 % 0.301397 1.000  1
   5   0   2   65.1345   40.0549   40.0549    0.0000   25.0796    0.0361    0.6523   38.4454    370 % 0.367155 1.000  1
   6   0   2   58.4722   18.2370  -18.2370    0.0000   40.2352    0.0214    0.5851   68.7649    371 % 0.434207 1.000  1
   7   0   2   41.7852    9.9674    9.9674    0.0000   31.8177    0.0455    0.4203   75.6991    372 % 0.502033 1.000  1
   8   0   2   35.7421   15.9585  -15.9585    0.0000   19.7836    0.0630    0.3629   54.5119    373 % 0.570358 1.000  1
  10   0   2   76.8960   29.3426   29.3426    0.0000   47.5535    0.0338    0.7697   61.7816    375 % 0.707926 1.000  1
  11   0   2   25.5343   23.1027   23.1027    0.0000    2.4316    0.0607    0.2625    9.2648    376 % 0.777006 1.000  1
  12   0   2   10.0747   13.7772  -13.7772    0.0000   -3.7025    0.1290    0.1637  -22.6166    377 % 0.846220 1.000  1
  13   0   2   14.6629    0.7520   -0.7520    0.0000   13.9109    0.1364    0.2003   69.4638    378 % 0.915536 1.000  1
  15   0   2   14.4153   17.3299  -17.3299    0.0000   -2.9146    0.1075    0.1798  -16.2070    380 % 1.054397 1.000  1
  16   0   2   16.3095   17.1142   17.1142    0.0000   -0.8047    0.1472    0.2197   -3.6631    381 % 1.123913 1.000  1
  17   0   2    6.3246   18.0688   18.0688    0.0000  -11.7442    0.6008    0.6042  -19.4392    382 % 1.193473 1.000  1
  18   0   2    3.3166    7.2666   -7.2666    0.0000   -3.9500    0.9347    0.9353   -4.2233    383*% 1.263069 1.000  1
   0   1   2   49.9350  208.0550  208.0550    0.0000 -158.1200    0.0160    0.4996 -316.4890    385 % 0.145220 1.000  1
   1   1   2   85.2573  149.4480 -149.4480    0.0000  -64.1910    0.0076    0.8526  -75.2879    386 % 0.161163 1.000  1
   2   1   2  105.2400   78.1613  -78.1613    0.0000   27.0789    0.0143    1.0525   25.7282    387 % 0.201564 1.000  1
   3   1   2   48.4840    3.3321    3.3321    0.0000   45.1519    0.0227    0.4854   93.0256    388 % 0.255052 1.000  1
   4   1   2   46.0912   43.2506  -43.2506    0.0000    2.8406    0.0271    0.4617    6.1524    389 % 0.315032 1.000  1
   5   1   2   61.3474   59.2949   59.2949    0.0000    2.0525    0.0114    0.6136    3.3451    390 % 0.378428 1.000  1
   6   1   2   75.2808   56.3444   56.3444    0.0000   18.9364    0.0146    0.7529   25.1496    391 % 0.443779 1.000  1
   7   1   2   43.3244   33.5240  -33.5240    0.0000    9.8004    0.0196    0.4337   22.5978    392 % 0.510335 1.000  1
   8   1   2   17.0206   19.2076  -19.2076    0.0000   -2.1871    0.0676    0.1831  -11.9429    393 % 0.577679 1.000  1
   9   1   2   48.3229    4.9328   -4.9328    0.0000   43.3901    0.0228    0.4838   89.6925    394 % 0.645564 1.000  1
  10   1   2   57.8921   17.2785  -17.2785    0.0000   40.6137    0.0302    0.5797   70.0586    395 % 0.713837 1.000  1
  12   1   2   17.8941   16.0358   16.0358    0.0000    1.8583    0.0559    0.1875    9.9127    397 % 0.851171 1.000  1
  13   1   2   15.2086    6.0219   -6.0219    0.0000    9.1867    0.0625    0.1644   55.8754    398 % 0.920115 1.000  1
  14   1   2   11.9331    3.5488    3.5488    0.0000    8.3843    0.0964    0.1534   54.6615    399 % 0.989191 1.000  1
  15   1   2   10.6066    5.6152   -5.6152    0.0000    4.9914    0.1131    0.1551   32.1861    400 % 1.058375 1.000  1
  16   1   2   12.8957    7.8691   -7.8691    0.0000    5.0266    0.0620    0.1431   35.1260    401 % 1.127645 1.000  1
  18   1   2   13.2476    1.0777    1.0777    0.0000   12.1700    0.2302    0.2656   45.8166    403 % 1.266391 1.000  1
  21   1   2    3.4641    7.2776   -7.2776    0.0000   -3.8135    0.1732    0.1766  -21.5897    406 % 1.474877 1.000  1
   0   2   2   45.0111   79.8196   79.8196    0.0000  -34.8085    0.0311    0.4512  -77.1491    407 % 0.215180 1.000  1
   1   2   2   45.4698   85.6026   85.6026    0.0000  -40.1328    0.0176    0.4550  -88.1966    408 % 0.226246 1.000  1
   2   2   2   44.9689   20.9781  -20.9781    0.0000   23.9908    0.0278    0.4505   53.2482    409 % 0.256596 1.000  1
   3   2   2   58.8303   13.0485   13.0485    0.0000   45.7817    0.0272    0.5889   77.7370    410 % 0.300441 1.000  1
   4   2   2   60.4343   40.5804  -40.5804    0.0000   19.8539    0.0199    0.6047   32.8343    411 % 0.352786 1.000  1
   5   2   2  103.5150   59.4419  -59.4419    0.0000   44.0728    0.0058    1.0352   42.5757    412 % 0.410391 1.000  1
   6   2   2   43.2574   35.1707   35.1707    0.0000    8.0867    0.0243    0.4333   18.6650    413 % 0.471331 1.000  1
   7   2   2   42.4547   23.7869   23.7869    0.0000   18.6678    0.0212    0.4251   43.9163    414 % 0.534467 1.000  1
   8   2   2   30.6774    0.4887   -0.4887    0.0000   30.1886    0.0456    0.3101   97.3357    415 % 0.599104 1.000  1
   9   2   2   24.1122   14.3946   14.3946    0.0000    9.7176    0.0622    0.2490   39.0238    416 % 0.664806 1.000  1
  10   2   2   51.2952   22.2723  -22.2723    0.0000   29.0229    0.0322    0.5140   56.4692    417 % 0.731284 1.000  1
  11   2   2   21.2297   19.8139  -19.8139    0.0000    1.4158    0.0589    0.2203    6.4262    418 % 0.798346 1.000  1
  12   2   2   16.3463   15.2616   15.2616    0.0000    1.0847    0.0826    0.1831    5.9225    419 % 0.865856 1.000  1
  13   2   2   10.6066    7.8890    7.8890    0.0000    2.7176    0.1320    0.1693   16.0493    420 % 0.933716 1.000  1
  14   2   2    8.1117    4.8309    4.8309    0.0000    3.2808    0.1911    0.2076   15.8046    421 % 1.001855 1.000  1
  15   2   2    5.8991    8.3778    8.3778    0.0000   -2.4786    0.2967    0.3025   -8.1948    422 % 1.070220 1.000  1
  16   2   2   22.6318   12.7904  -12.7904    0.0000    9.8414    0.0597    0.2340   42.0489    423 % 1.138770 1.000  1
  18   2   2    6.8411    5.8932    5.8932    0.0000    0.9479    0.1169    0.1355    6.9962    425 % 1.276307 1.000  1
   1   3   2   56.0196   67.2163   67.2163    0.0000  -11.1966    0.0205    0.5606  -19.9736    429 % 0.305302 1.000  1
Refinement program                                                                                                 page=  11
structure :                                                                                                10:01:58 06-09-24 

   3   3   2   34.2841    2.8362    2.8362    0.0000   31.4480    0.0277    0.3440   91.4294    431 % 0.363713 1.000  1
   4   3   2   43.3982   30.4382   30.4382    0.0000   12.9600    0.0230    0.4346   29.8210    432 % 0.408020 1.000  1
   6   3   2   81.7282   35.0587  -35.0587    0.0000   46.6695    0.0098    0.8173   57.0992    434 % 0.513980 1.000  1
   7   3   2   29.3258   22.0530   22.0530    0.0000    7.2728    0.0256    0.2944   24.7061    435 % 0.572431 1.000  1
   8   3   2   39.3192    6.8456    6.8456    0.0000   32.4736    0.0280    0.3942   82.3815    436 % 0.633205 1.000  1
   9   3   2   26.7170    8.4251    8.4251    0.0000   18.2919    0.0225    0.2681   68.2248    437 % 0.695693 1.000  1
  10   3   2   31.5024   19.6322   19.6322    0.0000   11.8702    0.0317    0.3166   37.4906    438 % 0.759473 1.000  1
  12   3   2   22.4098   13.6976  -13.6976    0.0000    8.7122    0.0469    0.2289   38.0540    440 % 0.889791 1.000  1
  13   3   2   10.4019    4.1497    4.1497    0.0000    6.2522    0.1106    0.1518   41.1878    441 % 0.955953 1.000  1
  14   3   2   13.3116    6.7012   -6.7012    0.0000    6.6104    0.0751    0.1529   43.2475    442 % 1.022612 1.000  1
  15   3   2   12.4016    7.2584    7.2584    0.0000    5.1432    0.0887    0.1525   33.7324    443 % 1.089676 1.000  1
  16   3   2    5.1672   10.3176   10.3176    0.0000   -5.1504    0.3000    0.3044  -16.9205    444 % 1.157074 1.000  1
  17   3   2    5.3385    7.4185   -7.4185    0.0000   -2.0799    0.2060    0.2129   -9.7717    445 % 1.224752 1.000  1
  18   3   2    8.6602    1.9463   -1.9463    0.0000    6.7140    0.1848    0.2040   32.9047    446 % 1.292665 1.000  1
   0   4   2   23.9207   21.5442  -21.5442    0.0000    2.3765    0.0272    0.2407    9.8716    450 % 0.383609 1.000  1
   1   4   2   28.7385   10.5314  -10.5314    0.0000   18.2071    0.0383    0.2899   62.7999    451 % 0.389924 1.000  1
   2   4   2   47.6466    1.6978   -1.6978    0.0000   45.9488    0.0252    0.4771   96.3022    452 % 0.408283 1.000  1
   3   4   2   43.9784   20.1704  -20.1704    0.0000   23.8080    0.0261    0.4406   54.0402    453 % 0.437171 1.000  1
   4   4   2   33.7920   26.5236   26.5236    0.0000    7.2684    0.0296    0.3392   21.4271    454 % 0.474670 1.000  1
   5   4   2   36.3291   29.7446   29.7446    0.0000    6.5844    0.0303    0.3646   18.0618    455 % 0.518917 1.000  1
   6   4   2   21.9568   16.3590  -16.3590    0.0000    5.5978    0.0410    0.2234   25.0616    456 % 0.568337 1.000  1
   7   4   2   31.9468    1.6947    1.6947    0.0000   30.2521    0.0282    0.3207   94.3291    457 % 0.621698 1.000  1
   8   4   2   17.5499    9.9484   -9.9484    0.0000    7.6016    0.0627    0.1864   40.7905    458 % 0.678070 1.000  1
   9   4   2   32.8968   25.6881  -25.6881    0.0000    7.2087    0.0289    0.3302   21.8293    459 % 0.736763 1.000  1
  10   4   2   43.9113   23.8138   23.8138    0.0000   20.0975    0.0228    0.4397   45.7070    460 % 0.797264 1.000  1
  11   4   2   12.9615   19.7337   19.7337    0.0000   -6.7722    0.0964    0.1616  -41.9185    461 % 0.859192 1.000  1
  12   4   2   20.0848   12.4284  -12.4284    0.0000    7.6564    0.0597    0.2095   36.5379    462 % 0.922258 1.000  1
  13   4   2   17.8774    1.8044   -1.8044    0.0000   16.0730    0.0643    0.1900   84.5969    463 % 0.986244 1.000  1
  14   4   2    9.0995    8.2631   -8.2631    0.0000    0.8363    0.1758    0.1980    4.2241    464 % 1.050983 1.000  1
  15   4   2   18.0139   14.5240  -14.5240    0.0000    3.4898    0.0805    0.1973   17.6875    465 % 1.116344 1.000  1
  16   4   2   19.4113   15.1743   15.1743    0.0000    4.2371    0.0489    0.2002   21.1655    466 % 1.182223 1.000  1
  17   4   2   18.3657   16.0079   16.0079    0.0000    2.3578    0.0953    0.2069   11.3958    467 % 1.248538 1.000  1
  18   4   2   10.0648    6.6139   -6.6139    0.0000    3.4508    0.2236    0.2452   14.0756    468 % 1.315224 1.000  1
   0   5   2   60.2661   74.8172   74.8172    0.0000  -14.5512    0.0324    0.6035  -24.1101    471 % 0.472013 1.000  1
   1   5   2   55.7835   53.1994  -53.1994    0.0000    2.5841    0.0233    0.5583    4.6283    472 % 0.477159 1.000  1
   2   5   2   61.0246   35.8326  -35.8326    0.0000   25.1920    0.0115    0.6104   41.2744    473 % 0.492275 1.000  1
   3   5   2   28.1034    2.3527    2.3527    0.0000   25.7507    0.0427    0.2843   90.5889    474 % 0.516487 1.000  1
   4   5   2   58.7614   23.2252  -23.2252    0.0000   35.5362    0.0170    0.5879   60.4501    475 % 0.548591 1.000  1
   5   5   2   44.2606   35.9696   35.9696    0.0000    8.2910    0.0181    0.4430   18.7167    476 % 0.587294 1.000  1
   6   5   2   47.7127   41.4623   41.4623    0.0000    6.2504    0.0168    0.4774   13.0919    477 % 0.631385 1.000  1
   7   5   2   28.6897   26.2582  -26.2582    0.0000    2.4316    0.0349    0.2890    8.4135    478 % 0.679815 1.000  1
   8   5   2   33.0091   19.2310  -19.2310    0.0000   13.7780    0.0303    0.3315   41.5655    479 % 0.731724 1.000  1
   9   5   2   24.2405    1.4222   -1.4222    0.0000   22.8183    0.0392    0.2456   92.9263    480 % 0.786423 1.000  1
  10   5   2   10.7005   11.1962  -11.1962    0.0000   -0.4957    0.0935    0.1421   -3.4893    481 % 0.843369 1.000  1
  12   5   2   12.6333   14.2003   14.2003    0.0000   -1.5670    0.0871    0.1534  -10.2132    483 % 0.962393 1.000  1
  13   5   2   12.8880    6.2055   -6.2055    0.0000    6.6825    0.0776    0.1504   44.4213    484 % 1.023874 1.000  1
  14   5   2   15.4693    0.6128    0.6128    0.0000   14.8565    0.0646    0.1677   88.6127    485 % 1.086373 1.000  1
  15   5   2    6.5345    3.6860   -3.6860    0.0000    2.8486    0.1913    0.2021   14.0918    486 % 1.149724 1.000  1
  17   5   2    2.5495    5.2428    5.2428    0.0000   -2.6933    0.8237    0.8241   -3.2682    488*% 1.278471 1.000  1
  19   5   2    5.0000    1.7927    1.7927    0.0000    3.2073    0.7600    0.7616    4.2111    490 % 1.409322 1.000  1
   0   6   2   35.7799   24.7535   24.7535    0.0000   11.0264    0.0252    0.3587   30.7415    491 % 0.561467 1.000  1
   1   6   2   34.2549   24.0474   24.0474    0.0000   10.2076    0.0350    0.3443   29.6442    492 % 0.565800 1.000  1
Refinement program                                                                                                 page=  12
structure :                                                                                                10:01:58 06-09-24 

   2   6   2   54.1636    6.2922   -6.2922    0.0000   47.8715    0.0249    0.5422   88.2896    493 % 0.578605 1.000  1
   3   6   2   31.8951    7.8729    7.8729    0.0000   24.0223    0.0314    0.3205   74.9552    494 % 0.599339 1.000  1
   4   6   2   34.5558   19.1529  -19.1529    0.0000   15.4029    0.0304    0.3469   44.4026    495 % 0.627217 1.000  1
   5   6   2   43.8110   28.0131  -28.0131    0.0000   15.7979    0.0148    0.4384   36.0386    496 % 0.661335 1.000  1
   6   6   2   29.1788   18.0075   18.0075    0.0000   11.1713    0.0394    0.2944   37.9411    497 % 0.700782 1.000  1
   7   6   2   38.7969    9.3161    9.3161    0.0000   29.4808    0.0361    0.3896   75.6609    498 % 0.744713 1.000  1
   8   6   2   13.1567    2.7373    2.7373    0.0000   10.4194    0.0874    0.1580   65.9640    499 % 0.792382 1.000  1
   9   6   2   16.7302   14.2361   14.2361    0.0000    2.4941    0.0628    0.1787   13.9582    500 % 0.843154 1.000  1
  10   6   2   21.5963   17.8717  -17.8717    0.0000    3.7246    0.0556    0.2230   16.7027    501 % 0.896504 1.000  1
  11   6   2   18.0665   16.0924  -16.0924    0.0000    1.9742    0.0775    0.1966   10.0425    502 % 0.951998 1.000  1
  12   6   2    5.8395   11.6351   11.6351    0.0000   -5.7956    0.2055    0.2136  -27.1289    503 % 1.009281 1.000  1
  14   6   2    8.6429    5.2252    5.2252    0.0000    3.4178    0.1446    0.1685   20.2854    505 % 1.128120 1.000  1
  15   6   2    8.3066    9.3929    9.3929    0.0000   -1.0862    0.2107    0.2265   -4.7966    506 % 1.189249 1.000  1
  16   6   2    0.0000   12.0847  -12.0847    0.0000  -12.0847    2.7386    2.7386   -4.4127    507*% 1.251295 1.000  1
   0   7   2   23.5117   24.6194  -24.6194    0.0000   -1.1077    0.0638    0.2436   -4.5469    510 % 0.651539 1.000  1
   1   7   2   27.6225   22.3889   22.3889    0.0000    5.2336    0.0326    0.2781   18.8165    511 % 0.655277 1.000  1
   2   7   2   20.0798    8.3149    8.3149    0.0000   11.7649    0.0324    0.2034   57.8437    512 % 0.666365 1.000  1
   3   7   2   16.7631    2.5856    2.5856    0.0000   14.1775    0.0656    0.1800   78.7565    513 % 0.684446 1.000  1
   4   7   2   19.1755   14.9074   14.9074    0.0000    4.2681    0.0678    0.2034   20.9854    514 % 0.708984 1.000  1
   5   7   2   28.3461   21.1641  -21.1641    0.0000    7.1820    0.0441    0.2869   25.0357    515 % 0.739339 1.000  1
   6   7   2   30.7896   17.8715  -17.8715    0.0000   12.9181    0.0390    0.3104   41.6240    516 % 0.774825 1.000  1
   7   7   2   19.5192   11.9663   11.9663    0.0000    7.5530    0.0538    0.2025   37.3043    517 % 0.814773 1.000  1
   8   7   2   24.0312    1.6743    1.6743    0.0000   22.3569    0.0541    0.2463   90.7615    518 % 0.858561 1.000  1
   9   7   2   11.8912    6.8799    6.8799    0.0000    5.0113    0.1261    0.1734   28.9074    519 % 0.905631 1.000  1
  10   7   2   18.5607   15.0781   15.0781    0.0000    3.4826    0.0647    0.1965   17.7190    520 % 0.955499 1.000  1
  11   7   2   20.0574   11.5898  -11.5898    0.0000    8.4676    0.0648    0.2108   40.1716    521 % 1.007749 1.000  1
  12   7   2   19.3752   10.0229  -10.0229    0.0000    9.3524    0.0671    0.2050   45.6122    522 % 1.062029 1.000  1
  13   7   2    6.1644    2.7436    2.7436    0.0000    3.4209    0.3082    0.3143   10.8832    523 % 1.118045 1.000  1
  14   7   2    3.4205    6.5248   -6.5248    0.0000   -3.1043    0.4093    0.4107   -7.5581    524 % 1.175548 1.000  1
  16   7   2    5.9161    9.8538    9.8538    0.0000   -3.9377    0.5663    0.5693   -6.9163    526 % 1.294217 1.000  1
   0   8   2   17.9944   15.3176  -15.3176    0.0000    2.6768    0.0861    0.1995   13.4177    527 % 0.742004 1.000  1
   1   8   2   34.5239   13.6570  -13.6570    0.0000   20.8669    0.0290    0.3465   60.2302    528 % 0.745288 1.000  1
   2   8   2   15.7607    3.3661    3.3661    0.0000   12.3947    0.0761    0.1750   70.8126    529 % 0.755055 1.000  1
   3   8   2   21.5685    6.5275   -6.5275    0.0000   15.0410    0.0742    0.2281   65.9445    530 % 0.771059 1.000  1
   4   8   2   31.0065   13.7101   13.7101    0.0000   17.2963    0.0484    0.3138   55.1162    531 % 0.792922 1.000  1
   5   8   2   31.4706   19.3111   19.3111    0.0000   12.1595    0.0397    0.3172   38.3336    532 % 0.820176 1.000  1
   6   8   2   18.3139   12.6560  -12.6560    0.0000    5.6580    0.0901    0.2041   27.7214    533 % 0.852303 1.000  1
   7   8   2   14.4983    5.1490   -5.1490    0.0000    9.3492    0.0690    0.1606   58.2314    534 % 0.888776 1.000  1
   8   8   2   18.8786    3.3215   -3.3215    0.0000   15.5571    0.0636    0.1992   78.0981    535 % 0.929082 1.000  1
   9   8   2   10.8995   13.0203  -13.0203    0.0000   -2.1208    0.1193    0.1616  -13.1260    536 % 0.972746 1.000  1
  11   8   2   18.8865   13.8646   13.8646    0.0000    5.0219    0.0556    0.1969   25.5078    538 % 1.068468 1.000  1
  12   8   2    6.2450    9.7280   -9.7280    0.0000   -3.4830    0.0240    0.0669  -52.0556    539 % 1.119810 1.000  1
  14   8   2    3.0822    5.1104   -5.1104    0.0000   -2.0282    0.5191    0.5200   -3.9001    540*% 1.227998 1.000  1
  15   8   2    2.1679    9.3966   -9.3966    0.0000   -7.2287    0.4613    0.4618  -15.6541    541*% 1.284382 1.000  1
   0   9   2   19.3261   33.1254   33.1254    0.0000  -13.7992    0.0854    0.2113  -65.3125    542 % 0.832734 1.000  1
   1   9   2   61.0221   23.8901  -23.8901    0.0000   37.1320    0.0180    0.6105   60.8235    543 % 0.835662 1.000  1
   3   9   2    9.4552    0.6854    0.6854    0.0000    8.7698    0.1005    0.1380   63.5641    545 % 0.858725 1.000  1
   4   9   2   26.4159   12.3276  -12.3276    0.0000   14.0883    0.0416    0.2674   52.6820    546 % 0.878408 1.000  1
   5   9   2   20.4622   19.4054   19.4054    0.0000    1.0568    0.0684    0.2158    4.8980    547 % 0.903086 1.000  1
   6   9   2   16.2604   23.4482   23.4482    0.0000   -7.1879    0.0769    0.1799  -39.9637    548 % 0.932361 1.000  1
   7   9   2   17.7370   15.5191  -15.5191    0.0000    2.2178    0.0620    0.1879   11.8034    549 % 0.965815 1.000  1
   8   9   2   13.6382   11.4831  -11.4831    0.0000    2.1551    0.1430    0.1976   10.9068    550 % 1.003030 1.000  1
Refinement program                                                                                                 page=  13
structure :                                                                                                10:01:58 06-09-24 

   9   9   2    5.5136    1.1066   -1.1066    0.0000    4.4070    0.2448    0.2510   17.5591    551 % 1.043604 1.000  1
  10   9   2    6.0000    7.7207   -7.7207    0.0000   -1.7207    0.2250    0.2329   -7.3894    552 % 1.087162 1.000  1
  11   9   2    6.6333    9.1044    9.1044    0.0000   -2.4712    0.1809    0.1927  -12.8249    553 % 1.133358 1.000  1
  12   9   2    9.3808   10.3660   10.3660    0.0000   -0.9851    0.1759    0.1993   -4.9419    554 % 1.181884 1.000  1
  14   9   2    2.5495    0.3549    0.3549    0.0000    2.1946    0.5491    0.5497    3.9922    556*% 1.284856 1.000  1
   0  10   2   13.4611    9.7148    9.7148    0.0000    3.7462    0.1263    0.1846   20.2961    559 % 0.923651 1.000  1
   1  10   2   10.7005    7.5518    7.5518    0.0000    3.1486    0.0888    0.1390   22.6454    560 % 0.926291 1.000  1
   2  10   2   10.6630    1.5537   -1.5537    0.0000    9.1093    0.0844    0.1360   66.9836    561 % 0.934168 1.000  1
   3  10   2    8.5499    5.6569    5.6569    0.0000    2.8929    0.1170    0.1449   19.9678    562 % 0.947150 1.000  1
   4  10   2    5.5408   10.1667  -10.1667    0.0000   -4.6259    0.2076    0.2148  -21.5338    563 % 0.965032 1.000  1
   5  10   2   10.6254   13.4681  -13.4681    0.0000   -2.8427    0.1035    0.1483  -19.1619    564 % 0.987547 1.000  1
   6  10   2    6.4031    8.8389    8.8389    0.0000   -2.4357    0.2265    0.2353  -10.3502    565 % 1.014387 1.000  1
   7  10   2    8.4676    2.1050    2.1050    0.0000    6.3626    0.2480    0.2621   24.2791    566 % 1.045219 1.000  1
   9  10   2   24.2693   11.9890   11.9890    0.0000   12.2803    0.0536    0.2485   49.4108    568 % 1.117495 1.000  1
  10  10   2   48.2908   13.0369  -13.0369    0.0000   35.2538    0.0186    0.4833   72.9490    569 % 1.158277 1.000  1
  11  10   2    7.6354   11.9257  -11.9257    0.0000   -4.2902    0.1703    0.1866  -22.9921    570 % 1.201742 1.000  1
  12  10   2    8.9833    8.0307    8.0307    0.0000    0.9527    0.1002    0.1346    7.0797    571 % 1.247611 1.000  1
  13  10   2    5.5857    1.9259    1.9259    0.0000    3.6598    0.2327    0.2393   15.2910    572 % 1.295628 1.000  1
  14  10   2    2.1909    5.0040    5.0040    0.0000   -2.8131    0.6390    0.6394   -4.3997    573*% 1.345563 1.000  1
  15  10   2    1.7320    9.4083    9.4083    0.0000   -7.6763    2.5403    2.5404   -3.0217    574*% 1.397211 1.000  1
   0  11   2    8.6023   15.1598  -15.1598    0.0000   -6.5574    0.2034    0.2209  -29.6886    575 % 1.014704 1.000  1
   2  11   2    7.6616    5.9073    5.9073    0.0000    1.7543    0.1958    0.2102    8.3444    577 % 1.024287 1.000  1
   3  11   2   13.3716    1.1873    1.1873    0.0000   12.1843    0.0823    0.1570   77.6097    578 % 1.036140 1.000  1
   4  11   2   15.3199    8.7262    8.7262    0.0000    6.5937    0.0751    0.1706   38.6498    579 % 1.052511 1.000  1
   5  11   2    5.8481   12.6920  -12.6920    0.0000   -6.8440    0.2308    0.2381  -28.7395    580 % 1.073193 1.000  1
   6  11   2   15.1921   12.0380  -12.0380    0.0000    3.1541    0.0954    0.1794   17.5801    581 % 1.097941 1.000  1
   7  11   2    9.5551    8.1388    8.1388    0.0000    1.4163    0.1047    0.1417    9.9943    582 % 1.126489 1.000  1
   8  11   2    5.3104    2.1322    2.1322    0.0000    3.1781    0.2071    0.2138   14.8622    583 % 1.158554 1.000  1
   9  11   2    9.4604    4.0555    4.0555    0.0000    5.4050    0.1427    0.1712   31.5691    584 % 1.193854 1.000  1
  10  11   2    5.0000    9.7024    9.7024    0.0000   -4.7024    0.1100    0.1208  -38.9171    585 % 1.232111 1.000  1
  11  11   2    6.6333    8.2061   -8.2061    0.0000   -1.5729    0.2337    0.2429   -6.4753    586 % 1.273059 1.000  1
   0  12   2    9.6073   10.3724  -10.3724    0.0000   -0.7651    0.2238    0.2435   -3.1416    588 % 1.105860 1.000  1
   1  12   2    5.4955   10.4817  -10.4817    0.0000   -4.9862    0.2093    0.2164  -23.0460    589 % 1.108066 1.000  1
   3  12   2    5.6303    2.7640   -2.7640    0.0000    2.8663    0.3996    0.4036    7.1023    591 % 1.125562 1.000  1
   4  12   2    4.4721    8.1476    8.1476    0.0000   -3.6755    0.5143    0.5162   -7.1198    592 % 1.140650 1.000  1
   5  12   2    5.3852   12.7554   12.7554    0.0000   -7.3702    0.2600    0.2655  -27.7606    593 % 1.159761 1.000  1
   6  12   2    3.8730    9.0623   -9.0623    0.0000   -5.1893    0.1549    0.1597  -32.4967    594 % 1.182699 1.000  1
   7  12   2    7.0852    5.8413   -5.8413    0.0000    1.2439    0.2258    0.2367    5.2555    595 % 1.209247 1.000  1
   8  12   2    8.1363    0.7743   -0.7743    0.0000    7.3621    0.1782    0.1959   37.5792    596 % 1.239173 1.000  1
   9  12   2    1.0000    6.6962   -6.6962    0.0000   -5.6962    1.6500    1.6500   -3.4522    597*% 1.272239 1.000  1
  10  12   2    0.0000    9.7484    9.7484    0.0000   -9.7484    1.5811    1.5811   -6.1654    598*% 1.308205 1.000  1
   0  13   2    9.3434   16.6133   16.6133    0.0000   -7.2698    0.1177    0.1503  -48.3687    601 % 1.197096 1.000  1
   1  13   2    7.5366   12.5140  -12.5140    0.0000   -4.9774    0.2123    0.2253  -22.0945    602 % 1.199134 1.000  1
   2  13   2    9.3541    7.8207   -7.8207    0.0000    1.5335    0.1123    0.1461   10.4948    603 % 1.205229 1.000  1
   5  13   2    0.7071   11.2856   11.2856    0.0000  -10.5784    3.4648    3.4648   -3.0531    606*% 1.247059 1.000  1
   7  13   2    0.7071    8.7598   -8.7598    0.0000   -8.0527    2.1920    2.1920   -3.6736    608*% 1.293209 1.000  1
   8  13   2    4.1231    5.3887   -5.3887    0.0000   -1.2656    0.0364    0.0550  -23.0156    609 % 1.321235 1.000  1
  10  13   2    2.4495    6.3655   -6.3655    0.0000   -3.9160    1.2656    1.2658   -3.0937    611*% 1.386186 1.000  1
   2  14   2    3.0984    0.6749   -0.6749    0.0000    2.4235    0.3712    0.3725    6.5070    614 % 1.295954 1.000  1
   0  15   2   14.0000   11.5767  -11.5767    0.0000    2.4233    0.2821    0.3150    7.6939    617 % 1.379742 1.000  1
   1  15   2    1.4142    9.1342    9.1342    0.0000   -7.7200    1.2374    1.2375   -6.2383    618*% 1.381511 1.000  1
   2  16   2   16.2788    2.3446    2.3446    0.0000   13.9342    0.1229    0.2039   68.3227    622 % 1.477757 1.000  1
Refinement program                                                                                                 page=  14
structure :                                                                                                10:01:58 06-09-24 

   1   0   3  187.6900   53.5699  -53.5699    0.0000  134.1200    0.0107    1.8769   71.4571    624 % 0.182824 1.000  1
   2   0   3   68.7568   58.2806   58.2806    0.0000   10.4763    0.0233    0.6880   15.2280    625 % 0.219269 1.000  1
   3   0   3   47.8435  113.5800  113.5800    0.0000  -65.7368    0.0094    0.4785 -137.3730    626 % 0.269263 1.000  1
   4   0   3   19.7484   21.8919  -21.8919    0.0000   -2.1434    0.0937    0.2186   -9.8064    627 % 0.326643 1.000  1
   5   0   3   38.9743   46.1692  -46.1692    0.0000   -7.1948    0.0603    0.3944  -18.2434    628 % 0.388148 1.000  1
   6   0   3   30.8383   10.6607  -10.6607    0.0000   20.1776    0.0713    0.3165   63.7468    629 % 0.452096 1.000  1
   7   0   3  116.0730   46.6833  -46.6833    0.0000   69.3900    0.0164    1.1608   59.7752    630 % 0.517583 1.000  1
   8   0   3   37.5540   13.1758   13.1758    0.0000   24.3782    0.0280    0.3766   64.7359    631 % 0.584092 1.000  1
   9   0   3   17.3494   35.8204   35.8204    0.0000  -18.4711    0.1009    0.2007  -92.0402    632 % 0.651310 1.000  1
  10   0   3   21.7830    7.9550   -7.9550    0.0000   13.8280    0.0597    0.2259   61.2245    633 % 0.719037 1.000  1
  11   0   3   78.4666    7.2490    7.2490    0.0000   71.2176    0.0134    0.7848   90.7485    634 % 0.787143 1.000  1
  12   0   3   16.8908    1.9418   -1.9418    0.0000   14.9490    0.0888    0.1908   78.3364    635 % 0.855537 1.000  1
  13   0   3   31.5547   16.4432  -16.4432    0.0000   15.1115    0.0570    0.3207   47.1261    636 % 0.924155 1.000  1
  14   0   3   21.3776    9.3029    9.3029    0.0000   12.0747    0.1988    0.2919   41.3612    637 % 0.992950 1.000  1
  15   0   3   26.0384    8.4128    8.4128    0.0000   17.6257    0.0480    0.2648   66.5690    638 % 1.061889 1.000  1
  18   0   3    8.9443    4.3213   -4.3213    0.0000    4.6229    0.2068    0.2253   20.5148    640 % 1.269330 1.000  1
  19   0   3   20.4939   12.1580  -12.1580    0.0000    8.3359    0.1439    0.2504   33.2849    641 % 1.338631 1.000  1
   1   1   3   68.6986   28.6770  -28.6770    0.0000   40.0217    0.0349    0.6879   58.1817    642 % 0.204522 1.000  1
   2   1   3   45.1719  129.4380 -129.4380    0.0000  -84.2658    0.0310    0.4528 -186.1070    643 % 0.237663 1.000  1
   3   1   3  101.5230   55.1986   55.1986    0.0000   46.3248    0.0163    1.0154   45.6238    644 % 0.284442 1.000  1
   4   1   3   38.3588   27.3908   27.3908    0.0000   10.9681    0.0261    0.3845   28.5275    645 % 0.339265 1.000  1
   5   1   3   39.2619   31.1510  -31.1510    0.0000    8.1109    0.0216    0.3932   20.6271    646 % 0.398827 1.000  1
   6   1   3   25.6593   29.1206   29.1206    0.0000   -3.4613    0.0546    0.2623  -13.1944    647 % 0.461298 1.000  1
   7   1   3   48.2183    8.1192   -8.1192    0.0000   40.0991    0.0197    0.4826   83.0923    648 % 0.525640 1.000  1
   8   1   3   52.1546   30.0987  -30.0987    0.0000   22.0559    0.0211    0.5220   42.2549    649 % 0.591243 1.000  1
   9   1   3   45.1819   15.6968   15.6968    0.0000   29.4851    0.0288    0.4527   65.1267    650 % 0.657730 1.000  1
  10   1   3   22.2104   16.2232   16.2232    0.0000    5.9872    0.0585    0.2297   26.0667    651 % 0.724858 1.000  1
  11   1   3   13.4313    1.7839   -1.7839    0.0000   11.6474    0.1080    0.1723   67.5910    652 % 0.792464 1.000  1
  12   1   3   29.0689   16.0511   16.0511    0.0000   13.0178    0.0413    0.2936   44.3377    653 % 0.860435 1.000  1
  13   1   3    7.4632    2.8379   -2.8379    0.0000    4.6254    0.2881    0.2976   15.5429    654 % 0.928691 1.000  1
  14   1   3   41.9082   24.4211  -24.4211    0.0000   17.4871    0.0286    0.4201   41.6300    655 % 0.997173 1.000  1
  15   1   3    8.2644    0.8048   -0.8048    0.0000    7.4596    0.3025    0.3136   23.7877    656 % 1.065839 1.000  1
  16   1   3    7.0356    0.7375    0.7375    0.0000    6.2981    0.3553    0.3622   17.3869    657 % 1.134654 1.000  1
  17   1   3    5.9833    1.4638    1.4638    0.0000    4.5195    0.2256    0.2334   19.3617    658 % 1.203593 1.000  1
  18   1   3   16.5227   14.1802   14.1802    0.0000    2.3425    0.0575    0.1749   13.3897    659 % 1.272636 1.000  1
   2   2   3   25.6671   16.0879   16.0879    0.0000    9.5792    0.0448    0.2606   36.7651    661 % 0.285827 1.000  1
   3   2   3   87.6847   91.2489  -91.2489    0.0000   -3.5643    0.0182    0.8770   -4.0640    662 % 0.325762 1.000  1
   4   2   3  104.3940   44.8867  -44.8867    0.0000   59.5072    0.0077    1.0440   57.0010    663 % 0.374585 1.000  1
   5   2   3   53.7047   39.5950   39.5950    0.0000   14.1098    0.0196    0.5374   26.2555    664 % 0.429274 1.000  1
   6   2   3   90.8284   36.6274   36.6274    0.0000   54.2010    0.0149    0.9084   59.6660    665 % 0.487861 1.000  1
   7   2   3   36.9865   43.2267   43.2267    0.0000   -6.2402    0.0365    0.3717  -16.7900    666 % 0.549100 1.000  1
   8   2   3   44.6509    7.2132   -7.2132    0.0000   37.4377    0.0258    0.4473   83.7062    667 % 0.612194 1.000  1
   9   2   3   28.1478   33.7438  -33.7438    0.0000   -5.5960    0.0480    0.2855  -19.5982    668 % 0.676626 1.000  1
  11   2   3   11.0815    7.1683   -7.1683    0.0000    3.9132    0.1128    0.1581   24.7472    670 % 0.808215 1.000  1
  12   2   3   29.4143   16.4727   16.4727    0.0000   12.9416    0.0459    0.2977   43.4715    671 % 0.874964 1.000  1
  13   2   3   26.0672   16.1573   16.1573    0.0000    9.9099    0.0595    0.2674   37.0647    672 % 0.942168 1.000  1
  14   2   3   27.6043   14.2372  -14.2372    0.0000   13.3671    0.1051    0.2954   45.2572    673 % 1.009737 1.000  1
  15   2   3    6.1237    8.2595   -8.2595    0.0000   -2.1358    0.3184    0.3243   -6.5866    674 % 1.077602 1.000  1
  16   2   3    3.5777    0.9926    0.9926    0.0000    2.5851    0.2655    0.2679    9.6482    675 % 1.145711 1.000  1
  17   2   3   12.7945    3.9919   -3.9919    0.0000    8.8027    0.0703    0.1460   60.2892    676 % 1.214022 1.000  1
  19   2   3    6.5574   12.0872   12.0872    0.0000   -5.5298    0.7015    0.7046   -7.8486    677 % 1.351130 1.000  1
   1   3   3   32.3017   28.0102   28.0102    0.0000    4.2915    0.0217    0.3237   13.2560    678 % 0.330250 1.000  1
Refinement program                                                                                                 page=  15
structure :                                                                                                10:01:58 06-09-24 

   2   3   3   75.6743   88.0103   88.0103    0.0000  -12.3360    0.0211    0.7570  -16.2951    679 % 0.351737 1.000  1
   3   3   3   55.2250   60.7452  -60.7452    0.0000   -5.5202    0.0163    0.5525   -9.9916    680 % 0.384893 1.000  1
   4   3   3   19.2146   22.1460  -22.1460    0.0000   -2.9314    0.0677    0.2037  -14.3901    681 % 0.427008 1.000  1
   5   3   3   68.6921   40.0623   40.0623    0.0000   28.6298    0.0189    0.6872   41.6626    682 % 0.475709 1.000  1
   6   3   3   32.7109   23.9679  -23.9679    0.0000    8.7429    0.0382    0.3293   26.5473    683 % 0.529180 1.000  1
   7   3   3   20.1668    4.0293    4.0293    0.0000   16.1375    0.0397    0.2055   78.5158    684 % 0.586117 1.000  1
   8   3   3   71.2811   27.2140   27.2140    0.0000   44.0671    0.0154    0.7130   61.8071    685 % 0.645604 1.000  1
   9   3   3   19.9198   19.2050  -19.2050    0.0000    0.7148    0.0628    0.2088    3.4227    686 % 0.706997 1.000  1
  10   3   3   27.6514   14.9028  -14.9028    0.0000   12.7486    0.0307    0.2782   45.8224    687 % 0.769841 1.000  1
  11   3   3    9.6644    8.2448    8.2448    0.0000    1.4196    0.0931    0.1342   10.5775    688 % 0.833807 1.000  1
  12   3   3   24.2219   15.0204  -15.0204    0.0000    9.2015    0.0310    0.2442   37.6818    689 % 0.898657 1.000  1
  13   3   3   10.7796    1.1516   -1.1516    0.0000    9.6280    0.1855    0.2146   44.8698    690 % 0.964211 1.000  1
  14   3   3   19.3132   23.1542   23.1542    0.0000   -3.8410    0.0414    0.1975  -19.4455    691 % 1.030335 1.000  1
  15   3   3    2.7386    0.9762    0.9762    0.0000    1.7624    0.5477    0.5484    3.2137    692*% 1.096927 1.000  1
  16   3   3    9.3005    0.7429   -0.7429    0.0000    8.5576    0.1882    0.2099   40.7715    693 % 1.163905 1.000  1
  17   3   3    9.4340    0.5542    0.5542    0.0000    8.8798    0.4770    0.4862   18.2623    694 % 1.231208 1.000  1
   2   4   3   55.5536   25.8230   25.8230    0.0000   29.7306    0.0189    0.5559   53.4860    696 % 0.427259 1.000  1
   3   4   3   73.4643   61.2657   61.2657    0.0000   12.1986    0.0109    0.7347   16.6029    697 % 0.454944 1.000  1
   4   4   3   38.5526    7.6757   -7.6757    0.0000   30.8769    0.0272    0.3865   79.8913    698 % 0.491088 1.000  1
   5   4   3   68.0470   29.2598  -29.2598    0.0000   38.7873    0.0176    0.6807   56.9816    699 % 0.533976 1.000  1
   6   4   3   33.4858   10.8227  -10.8227    0.0000   22.6631    0.0105    0.3350   67.6469    700 % 0.582119 1.000  1
   7   4   3   50.5074   35.2396  -35.2396    0.0000   15.2678    0.0238    0.5056   30.1955    701 % 0.634322 1.000  1
   8   4   3   41.8975    9.9542    9.9542    0.0000   31.9433    0.0251    0.4197   76.1056    702 % 0.689663 1.000  1
   9   4   3   37.3162   29.4260   29.4260    0.0000    7.8902    0.0322    0.3745   21.0661    703 % 0.747446 1.000  1
  10   4   3   13.8492    3.9726   -3.9726    0.0000    9.8766    0.0505    0.1474   66.9929    704 % 0.807147 1.000  1
  11   4   3    7.2801    6.0647    6.0647    0.0000    1.2154    0.2129    0.2250    5.4017    705 % 0.868370 1.000  1
  12   4   3   14.4568    4.1302   -4.1302    0.0000   10.3266    0.1038    0.1779   58.0314    706 % 0.930814 1.000  1
  14   4   3   21.8449    9.2076    9.2076    0.0000   12.6373    0.0481    0.2237   56.4984    708 % 1.058500 1.000  1
  15   4   3   14.7986    7.8044    7.8044    0.0000    6.9942    0.0811    0.1687   41.4483    709 % 1.123423 1.000  1
  16   4   3    5.2249    3.1659   -3.1659    0.0000    2.0591    0.0478    0.0708   29.0633    710 % 1.188910 1.000  1
  17   4   3    2.6458    3.7952    3.7952    0.0000   -1.1494    0.2835    0.2847   -4.0373    711 % 1.254872 1.000  1
   1   5   3   33.2175    3.4025   -3.4025    0.0000   29.8149    0.0316    0.3337   89.3531    712 % 0.493494 1.000  1
   3   5   3   30.2985   11.4668   11.4668    0.0000   18.8317    0.0281    0.3043   61.8893    714 % 0.531615 1.000  1
   4   5   3   33.7743   16.4793   16.4793    0.0000   17.2949    0.0415    0.3403   50.8261    715 % 0.562856 1.000  1
   5   5   3   27.2984    7.5531   -7.5531    0.0000   19.7452    0.0495    0.2774   71.1727    716 % 0.600641 1.000  1
   6   5   3   20.0250   18.3334   18.3334    0.0000    1.6916    0.0325    0.2029    8.3384    717 % 0.643819 1.000  1
   7   5   3   26.7470    7.6838   -7.6838    0.0000   19.0632    0.0411    0.2706   70.4444    718 % 0.691378 1.000  1
   8   5   3   33.6184   22.9587  -22.9587    0.0000   10.6598    0.0357    0.3381   31.5309    719 % 0.742479 1.000  1
   9   5   3   10.0499    8.4377    8.4377    0.0000    1.6121    0.1343    0.1678    9.6096    720 % 0.796440 1.000  1
  10   5   3   22.8692   12.5557   12.5557    0.0000   10.3135    0.0612    0.2367   43.5640    721 % 0.852717 1.000  1
  11   5   3    7.8422    2.9464    2.9464    0.0000    4.8958    0.1785    0.1950   25.1083    722 % 0.910882 1.000  1
  12   5   3   23.0434   13.5895   13.5895    0.0000    9.4539    0.0412    0.2341   40.3854    723 % 0.970595 1.000  1
  13   5   3    7.9687    5.1966   -5.1966    0.0000    2.7721    0.1067    0.1331   20.8201    724 % 1.031588 1.000  1
  14   5   3   11.9917   21.0965  -21.0965    0.0000   -9.1048    0.1334    0.1794  -50.7528    725 % 1.093646 1.000  1
  15   5   3    7.0498    0.4002   -0.4002    0.0000    6.6497    0.3617    0.3685   18.0444    726 % 1.156598 1.000  1
  16   5   3    5.8309    0.6941    0.6941    0.0000    5.1368    0.3087    0.3142   16.3512    727 % 1.220306 1.000  1
  18   5   3   10.0000   12.9767   12.9767    0.0000   -2.9767    0.4250    0.4366   -6.8177    729 % 1.349559 1.000  1
   1   6   3   32.1730   14.6329   14.6329    0.0000   17.5400    0.0233    0.3226   54.3754    730 % 0.579642 1.000  1
   2   6   3   23.5606    3.5291   -3.5291    0.0000   20.0315    0.0403    0.2390   83.8030    731 % 0.592148 1.000  1
   3   6   3   51.0490   41.2443  -41.2443    0.0000    9.8047    0.0274    0.5112   19.1789    732 % 0.612424 1.000  1
   4   6   3   27.2599    9.8417   -9.8417    0.0000   17.4182    0.0330    0.2746   63.4333    733 % 0.639732 1.000  1
   5   6   3   40.2542   20.1652   20.1652    0.0000   20.0890    0.0286    0.4036   49.7801    734 % 0.673216 1.000  1
Refinement program                                                                                                 page=  16
structure :                                                                                                10:01:58 06-09-24 

   6   6   3   35.7743   15.8478   15.8478    0.0000   19.9265    0.0307    0.3591   55.4960    735 % 0.712005 1.000  1
   7   6   3   19.3236   27.3887   27.3887    0.0000   -8.0652    0.0518    0.2000  -40.3168    736 % 0.755283 1.000  1
   8   6   3   18.4986    6.4616   -6.4616    0.0000   12.0370    0.0487    0.1913   62.9297    737 % 0.802324 1.000  1
   9   6   3   31.2234   24.1706  -24.1706    0.0000    7.0528    0.0368    0.3144   22.4327    738 % 0.852505 1.000  1
  10   6   3    9.0609    3.3166   -3.3166    0.0000    5.7443    0.1490    0.1744   32.9410    739 % 0.905304 1.000  1
  11   6   3   20.3249    5.1182   -5.1182    0.0000   15.2066    0.0517    0.2097   72.5122    740 % 0.960289 1.000  1
  12   6   3   11.9499    9.6549    9.6549    0.0000    2.2950    0.1172    0.1673   13.7139    741 % 1.017106 1.000  1
  13   6   3    8.7864   13.4059   13.4059    0.0000   -4.6196    0.1764    0.1971  -23.4402    742 % 1.075464 1.000  1
  14   6   3   11.9875   10.4649  -10.4649    0.0000    1.5226    0.1251    0.1733    8.7865    743 % 1.135126 1.000  1
  15   6   3   13.4052    7.1827   -7.1827    0.0000    6.2225    0.1305    0.1871   33.2549    744 % 1.195897 1.000  1
  18   6   3    2.4495    7.4592    7.4592    0.0000   -5.0097    0.1429    0.1450  -34.5566    747 % 1.383387 1.000  1
  19   6   3    5.9161   10.9561   10.9561    0.0000   -5.0400    0.7015    0.7040   -7.1594    748 % 1.447237 1.000  1
   1   7   3   28.0303   12.8330   12.8330    0.0000   15.1973    0.0499    0.2847   53.3766    749 % 0.667265 1.000  1
   2   7   3   46.0076   37.1834   37.1834    0.0000    8.8242    0.0272    0.4609   19.1466    750 % 0.678157 1.000  1
   3   7   3   38.7273   30.3103  -30.3103    0.0000    8.4170    0.0232    0.3880   21.6950    751 % 0.695932 1.000  1
   4   7   3   38.1995   13.1560  -13.1560    0.0000   25.0435    0.0327    0.3834   65.3205    752 % 0.720079 1.000  1
   5   7   3   36.1732   23.0040   23.0040    0.0000   13.1692    0.0221    0.3624   36.3380    753 % 0.749985 1.000  1
   7   7   3   26.6777    2.0106    2.0106    0.0000   24.6671    0.0375    0.2694   91.5640    755 % 0.824446 1.000  1
   8   7   3   42.7785   18.9277   18.9277    0.0000   23.8508    0.0316    0.4289   55.6031    756 % 0.867746 1.000  1
   9   7   3   23.1041   14.2392  -14.2392    0.0000    8.8649    0.0346    0.2336   37.9456    757 % 0.914343 1.000  1
  10   7   3   20.5232   10.4779  -10.4779    0.0000   10.0453    0.0585    0.2134   47.0729    758 % 0.963760 1.000  1
  11   7   3   16.8315    8.1672    8.1672    0.0000    8.6644    0.0743    0.1840   47.0963    759 % 1.015585 1.000  1
  13   7   3    6.3246    2.1090   -2.1090    0.0000    4.2156    0.1660    0.1777   23.7285    761 % 1.125114 1.000  1
  14   7   3   10.1489   18.5637   18.5637    0.0000   -8.4148    0.1626    0.1917  -43.9056    762 % 1.182273 1.000  1
  15   7   3    7.6811    0.7211    0.7211    0.0000    6.9600    0.4947    0.5006   13.9021    763 % 1.240736 1.000  1
  16   7   3    5.5946    0.6978   -0.6978    0.0000    4.8969    0.2592    0.2651   18.4685    764 % 1.300328 1.000  1
  18   7   3    9.0554   11.9113  -11.9113    0.0000   -2.8559    0.3699    0.3809   -7.4985    766 % 1.422328 1.000  1
   1   8   3   30.0017   11.0500  -11.0500    0.0000   18.9517    0.0367    0.3022   62.7022    767 % 0.755851 1.000  1
   2   8   3   17.2163    5.2776    5.2776    0.0000   11.9387    0.0523    0.1799   66.3540    768 % 0.765483 1.000  1
   3   8   3   26.6477   29.5924   29.5924    0.0000   -2.9447    0.0357    0.2689  -10.9529    769 % 0.781273 1.000  1
   4   8   3   19.3494    3.2578    3.2578    0.0000   16.0917    0.0543    0.2010   80.0742    770 % 0.802858 1.000  1
   5   8   3   15.8745   14.3356  -14.3356    0.0000    1.5389    0.0504    0.1666    9.2400    771 % 0.829786 1.000  1
   6   8   3   12.3491    9.9677   -9.9677    0.0000    2.3814    0.0810    0.1477   16.1262    772 % 0.861555 1.000  1
   7   8   3   24.8093   21.0403  -21.0403    0.0000    3.7690    0.0464    0.2524   14.9335    773 % 0.897651 1.000  1
   8   8   3   15.5081    5.7305    5.7305    0.0000    9.7776    0.0709    0.1705   57.3358    774 % 0.937576 1.000  1
   9   8   3   25.2091   19.5382   19.5382    0.0000    5.6709    0.0575    0.2586   21.9318    775 % 0.980862 1.000  1
  10   8   3    3.1623    1.0186    1.0186    0.0000    2.1437    0.6325    0.6332    3.3853    776*% 1.027083 1.000  1
  11   8   3    7.7910    4.1029    4.1029    0.0000    3.6881    0.1155    0.1393   26.4692    777 % 1.075862 1.000  1
  12   8   3   10.0499    6.7268   -6.7268    0.0000    3.3231    0.1741    0.2011   16.5283    778 % 1.126867 1.000  1
  13   8   3    6.6333   11.7706  -11.7706    0.0000   -5.1373    0.2563    0.2647  -19.4059    779 % 1.179808 1.000  1
  14   8   3    6.5803    8.5162    8.5162    0.0000   -1.9360    0.2280    0.2373   -8.1596    780 % 1.234437 1.000  1
  15   8   3    9.3808    6.4955    6.4955    0.0000    2.8853    0.1812    0.2041   14.1396    781 % 1.290540 1.000  1
   1   9   3    8.4439    2.2647   -2.2647    0.0000    6.1792    0.1243    0.1503   41.1102    782 % 0.845095 1.000  1
   2   9   3   32.6527   26.1165  -26.1165    0.0000    6.5362    0.0306    0.3280   19.9298    783 % 0.853721 1.000  1
   3   9   3   17.9053    6.3351    6.3351    0.0000   11.5702    0.0698    0.1922   60.2044    784 % 0.867908 1.000  1
   4   9   3   15.3623   10.1303   10.1303    0.0000    5.2320    0.0749    0.1709   30.6159    785 % 0.887388 1.000  1
   5   9   3    7.1972    3.8773   -3.8773    0.0000    3.3199    0.1459    0.1627   20.4079    786 % 0.911822 1.000  1
   6   9   3   10.9270   10.3740   10.3740    0.0000    0.5530    0.1327    0.1719    3.2173    787 % 0.940825 1.000  1
   7   9   3   15.3753    4.6676   -4.6676    0.0000   10.7077    0.0585    0.1645   65.0849    788 % 0.973989 1.000  1
   9   9   3   15.8997    5.3949    5.3949    0.0000   10.5047    0.0535    0.1677   62.6237    790 % 1.051173 1.000  1
  10   9   3    3.5777    8.4191    8.4191    0.0000   -4.8414    0.3773    0.3790  -12.7730    791 % 1.094429 1.000  1
  11   9   3    5.0299    2.1272    2.1272    0.0000    2.9028    0.2883    0.2926    9.9195    792 % 1.140331 1.000  1
Refinement program                                                                                                 page=  17
structure :                                                                                                10:01:58 06-09-24 

  12   9   3    4.7958   10.1331   10.1331    0.0000   -5.3373    0.2919    0.2958  -18.0416    793 % 1.188573 1.000  1
  13   9   3    9.0000    4.0901   -4.0901    0.0000    4.9099    0.4167    0.4263   11.5180    794 % 1.238880 1.000  1
   1  10   3   11.6876    8.6401    8.6401    0.0000    3.0475    0.1070    0.1584   19.2362    795 % 0.934810 1.000  1
   2  10   3   10.0797    6.0894   -6.0894    0.0000    3.9903    0.1538    0.1839   21.7024    796 % 0.942616 1.000  1
   3  10   3   16.9322   22.1470  -22.1470    0.0000   -5.2148    0.0738    0.1847  -28.2313    797 % 0.955483 1.000  1
   4  10   3    7.9750    0.6614    0.6614    0.0000    7.3136    0.1379    0.1593   45.9028    798 % 0.973212 1.000  1
   5  10   3   17.1668   10.5437   10.5437    0.0000    6.6232    0.0495    0.1787   37.0701    799 % 0.995542 1.000  1
   6  10   3   11.7175    5.9583    5.9583    0.0000    5.7592    0.1152    0.1643   35.0469    800 % 1.022173 1.000  1
   7  10   3    7.1903   16.3794   16.3794    0.0000   -9.1891    0.2364    0.2471  -37.1846    801 % 1.052777 1.000  1
   9  10   3    7.0711   15.8475  -15.8475    0.0000   -8.7764    0.2758    0.2847  -30.8276    803 % 1.124567 1.000  1
  12  10   3    6.2450    4.1202    4.1202    0.0000    2.1247    0.2322    0.2404    8.8370    806 % 1.253950 1.000  1
  14  10   3    3.0000    6.6680   -6.6680    0.0000   -3.6680    0.3333    0.3347  -10.9596    807 % 1.351442 1.000  1
   1  11   3    6.9785    6.0663    6.0663    0.0000    0.9122    0.1935    0.2057    4.4356    808 % 1.024873 1.000  1
   2  11   3    7.5432   19.4927   19.4927    0.0000  -11.9495    0.1458    0.1642  -72.7827    809 % 1.031997 1.000  1
   3  11   3    8.6487   14.4071  -14.4071    0.0000   -5.7584    0.0752    0.1146  -50.2571    810 % 1.043763 1.000  1
   4  11   3    9.2952    8.2688   -8.2688    0.0000    1.0264    0.1022    0.1382    7.4297    811 % 1.060017 1.000  1
   5  11   3   17.1026   11.0079   11.0079    0.0000    6.0947    0.0585    0.1807   33.7198    812 % 1.080555 1.000  1
   6  11   3    5.6657    7.9583   -7.9583    0.0000   -2.2926    0.1765    0.1854  -12.3676    813 % 1.105138 1.000  1
   7  11   3    8.3845    1.7439    1.7439    0.0000    6.6406    0.1670    0.1868   35.5411    814 % 1.133504 1.000  1
   8  11   3   14.6014   12.7207   12.7207    0.0000    1.8807    0.1130    0.1846   10.1860    815 % 1.165377 1.000  1
   9  11   3    6.1319    8.4034   -8.4034    0.0000   -2.2715    0.2202    0.2285   -9.9393    816 % 1.200477 1.000  1
  10  11   3    2.6458    6.9833   -6.9833    0.0000   -4.3376    0.5858    0.5864   -7.3964    817*% 1.238529 1.000  1
  12  11   3    1.7320    8.5840   -8.5840    0.0000   -6.8520    1.0681    1.0682   -6.4143    819*% 1.322453 1.000  1
   2  12   3    7.5498    0.5553    0.5553    0.0000    6.9945    0.2318    0.2438   28.6921    821 % 1.121749 1.000  1
   3  12   3    9.0995   17.0941   17.0941    0.0000   -7.9947    0.1758    0.1980  -40.3804    822 % 1.132583 1.000  1
   6  12   3    3.9115    7.5502   -7.5502    0.0000   -3.6386    0.3196    0.3220  -11.3017    824 % 1.189383 1.000  1
   9  12   3   20.0749   12.9519   12.9519    0.0000    7.1230    0.1071    0.2275   31.3055    826 % 1.278455 1.000  1
   1  13   3    7.3689    2.5586   -2.5586    0.0000    4.8102    0.2443    0.2551   18.8530    827 % 1.205727 1.000  1
   2  13   3    7.4498   15.0455  -15.0455    0.0000   -7.5956    0.3423    0.3503  -21.6830    828 % 1.211789 1.000  1
   3  13   3    2.8284    6.2045    6.2045    0.0000   -3.3760    0.6187    0.6194   -5.4508    829*% 1.221825 1.000  1
   5  13   3    2.0000    4.1468   -4.1468    0.0000   -2.1468    0.5250    0.5254   -4.0861    831*% 1.253400 1.000  1
   1  14   3    4.2426    5.7274    5.7274    0.0000   -1.4848    0.2828    0.2860   -5.1913    835 % 1.296418 1.000  1
   3  14   3    5.0497   13.7910  -13.7910    0.0000   -8.7412    0.4060    0.4091  -21.3675    837 % 1.311402 1.000  1
   5  14   3   13.1909    6.2463    6.2463    0.0000    6.9446    0.1706    0.2156   32.2066    838 % 1.340870 1.000  1
   6  14   3   12.0830    2.7788    2.7788    0.0000    9.3042    0.3476    0.3680   25.2834    839 % 1.360759 1.000  1
   2   0   4   34.2053    5.5382    5.5382    0.0000   28.6670    0.0234    0.3429   83.6136    841 % 0.265098 1.000  1
   3   0   4   51.0421   29.8244  -29.8244    0.0000   21.2178    0.0264    0.5111   41.5134    842 % 0.307735 1.000  1
   4   0   4   14.7986   27.7461   27.7461    0.0000  -12.9474    0.1081    0.1833  -70.6451    843 % 0.359018 1.000  1
   5   0   4  102.9930   89.8076  -89.8076    0.0000   13.1852    0.0049    1.0299   12.8019    844 % 0.415760 1.000  1
   6   0   4   36.4143    4.3628    4.3628    0.0000   32.0514    0.0412    0.3665   87.4610    845 % 0.476013 1.000  1
   7   0   4   34.1980   66.2340   66.2340    0.0000  -32.0360    0.0409    0.3444  -93.0142    846 % 0.538600 1.000  1
   8   0   4   25.5930   10.6643   10.6643    0.0000   14.9287    0.0684    0.2649   56.3545    847 % 0.602795 1.000  1
   9   0   4   12.7279    3.6976    3.6976    0.0000    9.0303    0.1886    0.2275   39.6940    848 % 0.668133 1.000  1
  10   0   4   14.3527    9.0883   -9.0883    0.0000    5.2644    0.2996    0.3322   15.8471    849 % 0.734311 1.000  1
  11   0   4   26.4291   22.7476  -22.7476    0.0000    3.6815    0.0984    0.2820   13.0547    850 % 0.801119 1.000  1
  12   0   4   11.3270    8.2727   -8.2727    0.0000    3.0543    0.1766    0.2098   14.5596    851 % 0.868413 1.000  1
  13   0   4    9.7211    8.8823    8.8823    0.0000    0.8388    0.2263    0.2463    3.4053    852 % 0.936088 1.000  1
  14   0   4    7.2111    3.3268    3.3268    0.0000    3.8843    0.0069    0.0724   53.6188    853 % 1.004066 1.000  1
  15   0   4    6.7823    3.7055    3.7055    0.0000    3.0768    0.3833    0.3893    7.9033    854 % 1.072290 1.000  1
  16   0   4    8.4853    2.7345    2.7345    0.0000    5.7508    0.3359    0.3464   16.6003    855 % 1.140716 1.000  1
  18   0   4    4.4721    1.8278    1.8278    0.0000    2.6444    0.5255    0.5274    5.0142    856 % 1.278044 1.000  1
   0   1   4   95.0326   85.9299  -85.9299    0.0000    9.1027    0.0126    0.9504    9.5777    857 % 0.243192 1.000  1
Refinement program                                                                                                 page=  18
structure :                                                                                                10:01:58 06-09-24 

   1   1   4   68.9928   22.5511   22.5511    0.0000   46.4416    0.0239    0.6903   67.2734    858 % 0.253036 1.000  1
   2   1   4   30.9645    3.5719   -3.5719    0.0000   27.3926    0.0371    0.3119   87.8351    859 % 0.280502 1.000  1
   4   1   4  109.0370   64.4372   64.4372    0.0000   44.5995    0.0083    1.0904   40.9020    861 % 0.370538 1.000  1
   5   1   4   21.1967   10.6923   10.6923    0.0000   10.5044    0.0519    0.2182   48.1354    862 % 0.425748 1.000  1
   6   1   4   44.8029   26.2190  -26.2190    0.0000   18.5839    0.0223    0.4486   41.4280    863 % 0.484761 1.000  1
   7   1   4   21.3776   12.9777  -12.9777    0.0000    8.3999    0.0585    0.2216   37.9009    864 % 0.546347 1.000  1
   8   1   4   16.4924   12.5605  -12.5605    0.0000    3.9319    0.0849    0.1855   21.1977    865 % 0.609726 1.000  1
   9   1   4   25.1157   13.5609  -13.5609    0.0000   11.5548    0.0617    0.2586   44.6773    866 % 0.674394 1.000  1
  10   1   4   26.5292   32.9615   32.9615    0.0000   -6.4323    0.0170    0.2658  -24.1968    867 % 0.740012 1.000  1
  11   1   4    9.6021    3.4322    3.4322    0.0000    6.1699    0.1406    0.1703   36.2393    868 % 0.806348 1.000  1
  12   1   4   37.4406   22.6378  -22.6378    0.0000   14.8028    0.0294    0.3756   39.4155    869 % 0.873239 1.000  1
  13   1   4   11.0363    5.2331    5.2331    0.0000    5.8032    0.0951    0.1457   39.8268    870 % 0.940566 1.000  1
  14   1   4   16.7183   10.1921  -10.1921    0.0000    6.5262    0.0987    0.1941   33.6156    871 % 1.008242 1.000  1
  15   1   4    7.8740    0.8351    0.8351    0.0000    7.0389    0.5906    0.5958   11.8147    872 % 1.076202 1.000  1
  18   1   4    4.3589    9.3788   -9.3788    0.0000   -5.0199    0.2753    0.2787  -18.0102    874 % 1.281328 1.000  1
   1   2   4   38.7943   76.2082  -76.2082    0.0000  -37.4138    0.0516    0.3914  -95.6010    875 % 0.298731 1.000  1
   2   2   4   64.9053   22.7067   22.7067    0.0000   42.1986    0.0216    0.6494   64.9797    876 % 0.322327 1.000  1
   3   2   4   43.2805    5.6232    5.6232    0.0000   37.6573    0.0150    0.4331   86.9552    877 % 0.358216 1.000  1
   4   2   4   31.8277   21.3234  -21.3234    0.0000   10.5043    0.0456    0.3215   32.6707    878 % 0.403127 1.000  1
   6   2   4   19.1311   20.7715  -20.7715    0.0000   -1.6404    0.0575    0.1998   -8.2115    880 % 0.510104 1.000  1
   7   2   4   64.5035   32.4516  -32.4516    0.0000   32.0519    0.0186    0.6453   49.6695    881 % 0.568954 1.000  1
   8   2   4   23.9374    4.7196    4.7196    0.0000   19.2179    0.0606    0.2469   77.8305    882 % 0.630063 1.000  1
   9   2   4   29.9165   20.6756  -20.6756    0.0000    9.2409    0.0435    0.3023   30.5681    883 % 0.692835 1.000  1
  10   2   4   23.5415    2.9183    2.9183    0.0000   20.6231    0.0319    0.2376   86.8122    884 % 0.756856 1.000  1
  11   2   4   51.3693   24.2296   24.2296    0.0000   27.1396    0.0068    0.5137   52.8278    885 % 0.821833 1.000  1
  12   2   4   15.6525    6.0045    6.0045    0.0000    9.6480    0.0671    0.1703   56.6548    886 % 0.887558 1.000  1
  13   2   4   34.5022    1.9228   -1.9228    0.0000   32.5794    0.0203    0.3456   94.2641    887 % 0.953875 1.000  1
  14   2   4    9.7211    1.7744    1.7744    0.0000    7.9467    0.1286    0.1612   49.2983    888 % 1.020669 1.000  1
  15   2   4    5.3852   11.7817  -11.7817    0.0000   -6.3965    0.6314    0.6337  -10.0947    889 % 1.087853 1.000  1
  16   2   4    4.2426    6.7186   -6.7186    0.0000   -2.4760    0.5421    0.5438   -4.5533    890 % 1.155357 1.000  1
  17   2   4    4.8990   11.0687   11.0687    0.0000   -6.1698    0.5205    0.5228  -11.8010    891 % 1.223130 1.000  1
  18   2   4    4.3359    0.5000   -0.5000    0.0000    3.8359    0.3805    0.3830   10.0152    892 % 1.291129 1.000  1
   0   3   4   49.2443   85.0688   85.0688    0.0000  -35.8246    0.0558    0.4956  -72.2853    893 % 0.355497 1.000  1
   1   3   4   33.3632    2.8050   -2.8050    0.0000   30.5582    0.0345    0.3354   91.1077    894 % 0.362302 1.000  1
   2   3   4   62.3354   14.0554  -14.0554    0.0000   48.2799    0.0160    0.6236   77.4263    895 % 0.381991 1.000  1
   3   3   4   42.3143   27.0399  -27.0399    0.0000   15.2744    0.0189    0.4236   36.0615    896 % 0.412723 1.000  1
   4   3   4   48.0905   51.7336  -51.7336    0.0000   -3.6431    0.0250    0.4816   -7.5653    897 % 0.452254 1.000  1
   5   3   4   49.6518   12.8721  -12.8721    0.0000   36.7797    0.0242    0.4971   73.9876    898 % 0.498494 1.000  1
   6   3   4   79.9062   33.0395   33.0395    0.0000   46.8667    0.0181    0.7993   58.6370    899 % 0.549753 1.000  1
   7   3   4   64.7016   17.1511   17.1511    0.0000   47.5505    0.0201    0.6473   73.4565    900 % 0.604757 1.000  1
   8   3   4   23.6601    2.2342    2.2342    0.0000   21.4259    0.0402    0.2400   89.2807    901 % 0.662572 1.000  1
   9   3   4   18.2483    8.2050    8.2050    0.0000   10.0433    0.0521    0.1898   52.9251    902 % 0.722525 1.000  1
  10   3   4   44.0375   26.9507  -26.9507    0.0000   17.0868    0.0250    0.4411   38.7382    903 % 0.784125 1.000  1
  11   3   4    9.8082    2.6741   -2.6741    0.0000    7.1341    0.1274    0.1608   44.3613    904 % 0.847014 1.000  1
  12   3   4   30.2820   22.4238   22.4238    0.0000    7.8583    0.0528    0.3074   25.5640    905 % 0.910923 1.000  1
  13   3   4    8.7636    3.3118   -3.3118    0.0000    5.4518    0.0856    0.1225   44.5073    906 % 0.975654 1.000  1
  14   3   4    9.9096    6.5336    6.5336    0.0000    3.3760    0.0807    0.1278   26.4126    907 % 1.041052 1.000  1
  15   3   4    5.9161    2.6428   -2.6428    0.0000    3.2733    0.4817    0.4854    6.7441    908 % 1.106999 1.000  1
  17   3   4    8.8318    0.3740    0.3740    0.0000    8.4578    0.1981    0.2169   38.9867    909 % 1.240189 1.000  1
  18   3   4    8.8882    8.2620    8.2620    0.0000    0.6262    0.1463    0.1712    3.6590    910 % 1.307301 1.000  1
   0   4   4   44.3452   42.3508  -42.3508    0.0000    1.9944    0.0541    0.4467    4.4644    911 % 0.430359 1.000  1
   1   4   4   99.3730   81.9044   81.9044    0.0000   17.4686    0.0131    0.9938   17.5773    912 % 0.435998 1.000  1
Refinement program                                                                                                 page=  19
structure :                                                                                                10:01:58 06-09-24 

   2   4   4   48.1269    0.0462    0.0462    0.0000   48.0807    0.0239    0.4819   99.7812    913 % 0.452491 1.000  1
   3   4   4   39.5373   13.5200  -13.5200    0.0000   26.0174    0.0316    0.3966   65.5952    914 % 0.478719 1.000  1
   4   4   4   35.6174   16.6118   16.6118    0.0000   19.0056    0.0421    0.3587   52.9913    915 % 0.513191 1.000  1
   5   4   4   76.9506   58.6201  -58.6201    0.0000   18.3305    0.0156    0.7697   23.8162    916 % 0.554372 1.000  1
   6   4   4   21.5337    4.7273    4.7273    0.0000   16.8064    0.0836    0.2310   72.7577    917 % 0.600883 1.000  1
   7   4   4   37.6603   45.9220   45.9220    0.0000   -8.2617    0.0332    0.3781  -21.8526    918 % 0.651584 1.000  1
   8   4   4   12.1037    6.1169    6.1169    0.0000    5.9869    0.1157    0.1674   35.7599    919 % 0.705573 1.000  1
   9   4   4   12.4097    5.7819    5.7819    0.0000    6.6277    0.1048    0.1624   40.8109    920 % 0.762151 1.000  1
  10   4   4   12.4298    6.4162   -6.4162    0.0000    6.0136    0.1046    0.1624   37.0193    921 % 0.820782 1.000  1
  11   4   4   33.4305   20.2721  -20.2721    0.0000   13.1584    0.0404    0.3367   39.0765    922 % 0.881058 1.000  1
  12   4   4   10.7703    6.8163   -6.8163    0.0000    3.9540    0.1393    0.1761   22.4586    923 % 0.942663 1.000  1
  13   4   4   11.0815    6.9689    6.9689    0.0000    4.1126    0.0812    0.1374   29.9336    924 % 1.005351 1.000  1
  14   4   4   14.0000    2.1795    2.1795    0.0000   11.8205    0.1214    0.1853   63.7829    925 % 1.068934 1.000  1
  15   4   4    6.3246    4.8401    4.8401    0.0000    1.4845    0.1028    0.1207   12.3015    926 % 1.133260 1.000  1
  16   4   4    6.1644    3.1064    3.1064    0.0000    3.0580    0.2839    0.2905   10.5267    927 % 1.198209 1.000  1
   0   5   4   21.9886   29.3282  -29.3282    0.0000   -7.3395    0.0841    0.2354  -31.1747    929 % 0.510734 1.000  1
   1   5   4   20.0948   15.5256   15.5256    0.0000    4.5692    0.0647    0.2111   21.6441    930 % 0.515494 1.000  1
   2   5   4   37.1981    6.0470   -6.0470    0.0000   31.1511    0.0376    0.3739   83.3184    931 % 0.529517 1.000  1
   3   5   4    9.3702   12.7781   12.7781    0.0000   -3.4079    0.1441    0.1719  -19.8292    932 % 0.552098 1.000  1
   4   5   4   73.1847   35.0274   35.0274    0.0000   38.1573    0.0225    0.7322   52.1137    933 % 0.582242 1.000  1
   5   5   4   30.0250    3.8177    3.8177    0.0000   26.2073    0.0400    0.3029   86.5219    934 % 0.618844 1.000  1
   6   5   4   46.1736   13.2679  -13.2679    0.0000   32.9057    0.0325    0.4629   71.0895    935 % 0.660833 1.000  1
   7   5   4   31.5040    4.4840   -4.4840    0.0000   27.0199    0.0492    0.3189   84.7396    936 % 0.707250 1.000  1
   8   5   4   21.3307   14.5237  -14.5237    0.0000    6.8071    0.0422    0.2174   31.3055    937 % 0.757280 1.000  1
   9   5   4   15.0333   12.2361  -12.2361    0.0000    2.7972    0.0865    0.1734   16.1289    938 % 0.810255 1.000  1
  10   5   4   47.0627   28.8064   28.8064    0.0000   18.2563    0.0287    0.4715   38.7196    939 % 0.865635 1.000  1
  11   5   4   17.2047    3.1440    3.1440    0.0000   14.0606    0.0901    0.1942   72.4001    940 % 0.922986 1.000  1
  13   5   4   24.1413    5.3465    5.3465    0.0000   18.7947    0.0538    0.2473   75.9857    942 % 1.042292 1.000  1
  14   5   4    8.6602   11.1417  -11.1417    0.0000   -2.4815    0.3118    0.3236   -7.6689    943 % 1.103748 1.000  1
  15   5   4    5.6568    0.7592   -0.7592    0.0000    4.8976    0.5127    0.5158    9.4959    944 % 1.166155 1.000  1
  16   5   4   12.8452   23.2927   23.2927    0.0000  -10.4475    0.1362    0.1872  -55.7958    945 % 1.229368 1.000  1
  17   5   4    3.6056    1.4606    1.4606    0.0000    2.1450    0.4438    0.4452    4.8178    946 % 1.293268 1.000  1
  18   5   4    2.6458    9.1969   -9.1969    0.0000   -6.5512    1.3229    1.3231   -4.9512    947*% 1.357758 1.000  1
   0   6   4   19.1181   16.5846   16.5846    0.0000    2.5335    0.0863    0.2098   12.0780    948 % 0.594389 1.000  1
   1   6   4   28.4253   39.2079  -39.2079    0.0000  -10.7825    0.0422    0.2874  -37.5213    949 % 0.598484 1.000  1
   2   6   4   21.0143    5.6426    5.6426    0.0000   15.3717    0.0595    0.2184   70.3834    950 % 0.610604 1.000  1
   3   6   4   27.3130    3.6172    3.6172    0.0000   23.6958    0.0330    0.2751   86.1321    951 % 0.630286 1.000  1
   4   6   4   40.8534   10.3998  -10.3998    0.0000   30.4536    0.0318    0.4098   74.3185    952 % 0.656852 1.000  1
   6   6   4   17.8101    7.9688   -7.9688    0.0000    9.8413    0.0533    0.1859   52.9338    954 % 0.727426 1.000  1
   7   6   4   52.6403   26.5398  -26.5398    0.0000   26.1005    0.0190    0.5267   49.5505    955 % 0.769838 1.000  1
   8   6   4    9.0000    0.2079    0.2079    0.0000    8.7921    0.1500    0.1749   50.2612    956 % 0.816041 1.000  1
   9   6   4   15.2217   11.0313  -11.0313    0.0000    4.1904    0.0690    0.1671   25.0745    957 % 0.865426 1.000  1
  10   6   4   17.5528    2.9431    2.9431    0.0000   14.6097    0.0598    0.1854   78.7835    958 % 0.917482 1.000  1
  11   6   4   27.1477   18.4635   18.4635    0.0000    8.6842    0.0626    0.2786   31.1702    959 % 0.971778 1.000  1
  12   6   4    7.6485    4.9980    4.9980    0.0000    2.6505    0.0981    0.1244   21.3132    960 % 1.027960 1.000  1
  13   6   4   12.6886    3.3993   -3.3993    0.0000    9.2893    0.1576    0.2023   45.9074    961 % 1.085735 1.000  1
  14   6   4    5.1961    0.2644    0.2644    0.0000    4.9317    0.3079    0.3123   15.7930    962 % 1.144862 1.000  1
  15   6   4    5.1961    8.1693   -8.1693    0.0000   -2.9731    0.2791    0.2838  -10.4743    963 % 1.205142 1.000  1
  17   6   4    2.2361    8.7143    8.7143    0.0000   -6.4783    1.3864    1.3865   -4.6722    964*% 1.328529 1.000  1
   0   7   4   49.7715   41.5807   41.5807    0.0000    8.1908    0.0342    0.4989   16.4181    966 % 0.680115 1.000  1
   1   7   4   21.1187    1.9443    1.9443    0.0000   19.1744    0.0521    0.2175   88.1520    967 % 0.683697 1.000  1
   2   7   4   24.6759   10.5459  -10.5459    0.0000   14.1300    0.0426    0.2504   56.4293    968 % 0.694331 1.000  1
Refinement program                                                                                                 page=  20
structure :                                                                                                10:01:58 06-09-24 

   3   7   4   22.6561   11.6259  -11.6259    0.0000   11.0302    0.0574    0.2337   47.1951    969 % 0.711701 1.000  1
   4   7   4   25.1754   26.7270  -26.7270    0.0000   -1.5517    0.0417    0.2552   -6.0805    970 % 0.735331 1.000  1
   5   7   4    9.1924    7.5374   -7.5374    0.0000    1.6550    0.1305    0.1597   10.3659    971 % 0.764640 1.000  1
   6   7   4   32.6006   23.0861   23.0861    0.0000    9.5145    0.0184    0.3265   29.1386    972 % 0.799004 1.000  1
   7   7   4   12.2760   11.2119   11.2119    0.0000    1.0641    0.0774    0.1451    7.3325    973 % 0.837800 1.000  1
   8   7   4   28.1336    0.8217   -0.8217    0.0000   27.3119    0.0462    0.2851   95.7956    974 % 0.880443 1.000  1
   9   7   4   10.9545    3.9697    3.9697    0.0000    6.9848    0.0959    0.1456   47.9858    975 % 0.926402 1.000  1
  10   7   4   21.7761   18.8029  -18.8029    0.0000    2.9732    0.0666    0.2277   13.0567    976 % 0.975208 1.000  1
  11   7   4    8.0623    1.8268   -1.8268    0.0000    6.2354    0.1426    0.1638   38.0562    977 % 1.026455 1.000  1
  12   7   4   18.3685   17.5939   17.5939    0.0000    0.7746    0.0762    0.1989    3.8948    978 % 1.079796 1.000  1
  13   7   4    5.2915    1.7954   -1.7954    0.0000    3.4961    0.2740    0.2791   12.5269    979 % 1.134935 1.000  1
  14   7   4   20.0749    4.1548    4.1548    0.0000   15.9201    0.2017    0.2846   55.9372    980 % 1.191624 1.000  1
  16   7   4    7.4162   16.1796  -16.1796    0.0000   -8.7634    0.2832    0.2927  -29.9383    981 % 1.308836 1.000  1
  17   7   4    5.3852    0.6915    0.6915    0.0000    4.6936    0.9006    0.9022    5.2023    982*% 1.369032 1.000  1
   0   8   4   24.6110   12.4425  -12.4425    0.0000   12.1684    0.0894    0.2618   46.4726    984 % 0.767218 1.000  1
   1   8   4   37.3202   30.7114   30.7114    0.0000    6.6089    0.0389    0.3752   17.6133    985 % 0.770395 1.000  1
   2   8   4   17.0675    2.2890   -2.2890    0.0000   14.7785    0.0586    0.1805   81.8974    986 % 0.779848 1.000  1
   3   8   4   17.3349    2.8993   -2.8993    0.0000   14.4356    0.0606    0.1836   78.6138    987 % 0.795353 1.000  1
   4   8   4   25.2982    7.1966    7.1966    0.0000   18.1016    0.0455    0.2570   70.4249    988 % 0.816565 1.000  1
   5   8   4   51.3576   29.4419  -29.4419    0.0000   21.9157    0.0253    0.5142   42.6210    989 % 0.843055 1.000  1
   6   8   4   13.0499    4.2608    4.2608    0.0000    8.7891    0.0728    0.1494   58.8173    990 % 0.874342 1.000  1
   7   8   4   24.6495   22.6370   22.6370    0.0000    2.0126    0.0284    0.2481    8.1111    991 % 0.909932 1.000  1
   8   8   4    6.3404    0.9780    0.9780    0.0000    5.3624    0.1656    0.1773   30.2397    992 % 0.949340 1.000  1
   9   8   4   18.7483    7.3936    7.3936    0.0000   11.3548    0.0853    0.2060   55.1222    993 % 0.992113 1.000  1
  10   8   4   17.5499    2.7003   -2.7003    0.0000   14.8496    0.0285    0.1778   83.5202    994 % 1.037833 1.000  1
  11   8   4   16.1090   15.4797  -15.4797    0.0000    0.6293    0.1024    0.1909    3.2966    995 % 1.086130 1.000  1
  12   8   4    7.8422    4.3224   -4.3224    0.0000    3.5198    0.3379    0.3469   10.1464    996 % 1.136674 1.000  1
  14   8   4    4.1231    0.3096    0.3096    0.0000    3.8135    0.5457    0.5473    6.9683    997 % 1.243396 1.000  1
  15   8   4   13.9642    6.4697    6.4697    0.0000    7.4946    0.2471    0.2838   26.4086    998 % 1.299112 1.000  1
  16   8   4    5.9161    3.5643    3.5643    0.0000    2.3518    0.1352    0.1476   15.9335    999 % 1.356141 1.000  1
   0   9   4   10.6630   15.2549  -15.2549    0.0000   -4.5919    0.1547    0.1879  -24.4350   1001 % 0.855277 1.000  1
   1   9   4   12.8569    6.1268    6.1268    0.0000    6.7301    0.0894    0.1566   42.9703   1002 % 0.858128 1.000  1
   2   9   4   13.7695    1.5259   -1.5259    0.0000   12.2436    0.0581    0.1495   81.9241   1003 % 0.866624 1.000  1
   3   9   4   12.3895    5.0713    5.0713    0.0000    7.3182    0.0767    0.1457   50.2268   1004 % 0.880603 1.000  1
   5   9   4    8.9555    1.9570    1.9570    0.0000    6.9985    0.1061    0.1388   50.4113   1006 % 0.923914 1.000  1
   7   9   4    4.5826    2.1434   -2.1434    0.0000    2.4392    0.4910    0.4931    4.9463   1008 % 0.985318 1.000  1
   8   9   4   14.5534    9.0200   -9.0200    0.0000    5.5334    0.0859    0.1690   32.7439   1009 % 1.021823 1.000  1
   9   9   4   13.4164    7.5010   -7.5010    0.0000    5.9154    0.0820    0.1572   37.6219   1010 % 1.061680 1.000  1
  10   9   4   34.5007   20.1393   20.1393    0.0000   14.3614    0.0261    0.3460   41.5078   1011 % 1.104524 1.000  1
  11   9   4   15.8871    2.2351    2.2351    0.0000   13.6520    0.0850    0.1802   75.7736   1012 % 1.150023 1.000  1
  12   9   4   11.4673   13.1667  -13.1667    0.0000   -1.6994    0.1395    0.1806   -9.4095   1013 % 1.197874 1.000  1
  13   9   4    9.4074    3.7451    3.7451    0.0000    5.6623    0.1913    0.2132   26.5569   1014 % 1.247807 1.000  1
  14   9   4    3.1623    8.6793   -8.6793    0.0000   -5.5170    0.1265    0.1304  -42.3136   1015 % 1.299580 1.000  1
  15   9   4    4.6368    0.8236   -0.8236    0.0000    3.8132    0.3774    0.3803   10.0281   1016 % 1.352985 1.000  1
  16   9   4    3.3166   18.8777   18.8777    0.0000  -15.5610    0.4824    0.4836  -32.1804   1017 % 1.407833 1.000  1
   0  10   4   12.4499   10.0701   10.0701    0.0000    2.3798    0.0843    0.1504   15.8256   1019 % 0.944025 1.000  1
   1  10   4   30.6480   25.2294  -25.2294    0.0000    5.4186    0.0310    0.3080   17.5905   1020 % 0.946609 1.000  1
   2  10   4    9.3915    0.3791    0.3791    0.0000    9.0124    0.0958    0.1342   67.1676   1021 % 0.954318 1.000  1
   3  10   4   10.0150    2.5852    2.5852    0.0000    7.4298    0.1248    0.1600   46.4286   1022 % 0.967030 1.000  1
   4  10   4    7.6811    5.2042   -5.2042    0.0000    2.4769    0.1497    0.1683   14.7199   1023 % 0.984550 1.000  1
   5  10   4   28.0500   23.6376   23.6376    0.0000    4.4124    0.0553    0.2859   15.4339   1024 % 1.006629 1.000  1
   6  10   4   10.4642    1.8540   -1.8540    0.0000    8.6103    0.1433    0.1775   48.5148   1025 % 1.032974 1.000  1
Refinement program                                                                                                 page=  21
structure :                                                                                                10:01:58 06-09-24 

   7  10   4   34.0705   19.6508  -19.6508    0.0000   14.4197    0.0396    0.3430   42.0397   1026 % 1.063267 1.000  1
  10  10   4    4.3818    2.5313    2.5313    0.0000    1.8505    0.3651    0.3678    5.0317   1029 % 1.174589 1.000  1
  11  10   4    5.3104   12.8771   12.8771    0.0000   -7.5667    0.3295    0.3338  -22.6687   1030 % 1.217472 1.000  1
   0  11   4   30.2457   20.3297   20.3297    0.0000    9.9159    0.0463    0.3060   32.4074   1033 % 1.033285 1.000  1
   1  11   4   10.2567    0.5792    0.5792    0.0000    9.6775    0.1121    0.1520   63.6852   1034 % 1.035646 1.000  1
   2  11   4    9.8995    4.9731   -4.9731    0.0000    4.9264    0.1263    0.1604   30.7040   1035 % 1.042697 1.000  1
   3  11   4    9.6021    5.0658   -5.0658    0.0000    4.5363    0.1302    0.1618   28.0429   1036 % 1.054343 1.000  1
   4  11   4   10.7191   14.9290  -14.9290    0.0000   -4.2099    0.1306    0.1690  -24.9162   1037 % 1.070436 1.000  1
   5  11   4    9.4234    3.7157   -3.7157    0.0000    5.7077    0.1433    0.1715   33.2859   1038 % 1.090778 1.000  1
   6  11   4   22.3875   13.4488   13.4488    0.0000    8.9387    0.0826    0.2386   37.4569   1039 % 1.115136 1.000  1
   8  11   4    6.1644    0.6134    0.6134    0.0000    5.5510    0.1784    0.1888   29.4028   1041 % 1.174862 1.000  1
  11  11   4   13.7840    1.3697   -1.3697    0.0000   12.4143    0.1923    0.2366   52.4787   1043 % 1.287918 1.000  1
   1  12   4   19.8293   15.0963   15.0963    0.0000    4.7330    0.0857    0.2160   21.9085   1046 % 1.125106 1.000  1
   2  12   4    5.3852    2.0532   -2.0532    0.0000    3.3319    0.4457    0.4489    7.4223   1047 % 1.131600 1.000  1
   3  12   4    5.2154    0.2465   -0.2465    0.0000    4.9688    0.2589    0.2641   18.8176   1048 % 1.142341 1.000  1
   4  12   4    6.0663    3.5973    3.5973    0.0000    2.4690    0.2555    0.2626    9.4015   1049 % 1.157210 1.000  1
   6  12   4   10.8950    3.1457    3.1457    0.0000    7.7493    0.1239    0.1650   46.9664   1051 % 1.198679 1.000  1
   7  12   4    5.2915   11.8320   11.8320    0.0000   -6.5405    0.1512    0.1602  -40.8327   1052 % 1.224881 1.000  1
  11  12   4    0.7071   11.4834  -11.4834    0.0000  -10.7763    3.3234    3.3234   -3.2425   1056*% 1.360895 1.000  1
   4  13   4    2.3452   11.4088   11.4088    0.0000   -9.0636    1.2366    1.2368   -7.3284   1058*% 1.244688 1.000  1
   9  13   4   16.1245    3.8780   -3.8780    0.0000   12.2465    0.1643    0.2302   53.1905   1063 % 1.366293 1.000  1
   2  14   4    8.9443    0.4866   -0.4866    0.0000    8.4577    0.3186    0.3310   25.5555   1065 % 1.310554 1.000  1
   3  14   4    4.1833    1.5359    1.5359    0.0000    2.6474    0.2510    0.2545   10.4039   1066 % 1.319839 1.000  1
   7  14   4    5.1478   13.7159  -13.7159    0.0000   -8.5681    0.4565    0.4594  -18.6507   1068 % 1.391892 1.000  1
   6  15   4    2.6458    8.0871    8.0871    0.0000   -5.4413    0.2646    0.2659  -20.4643   1072 % 1.455195 1.000  1
   1   0   5   32.7567   59.4482   59.4482    0.0000  -26.6915    0.0763    0.3363  -79.3586   1073 % 0.290108 1.000  1
   2   0   5  118.1060   47.1720   47.1720    0.0000   70.9339    0.0406    1.1818   60.0240   1074 % 0.314351 1.000  1
   3   0   5   34.6511   57.8912  -57.8912    0.0000  -23.2401    0.0462    0.3496  -66.4813   1075 % 0.351056 1.000  1
   4   0   5    9.4340    7.0330   -7.0330    0.0000    2.4010    0.1484    0.1758   13.6539   1076 % 0.396779 1.000  1
   5   0   5   21.4009   12.8070  -12.8070    0.0000    8.5939    0.1425    0.2571   33.4237   1077 % 0.448772 1.000  1
   6   0   5   13.5831   14.4491  -14.4491    0.0000   -0.8660    0.1067    0.1728   -5.0130   1078 % 0.505103 1.000  1
   7   0   5   45.3156   28.4928   28.4928    0.0000   16.8227    0.0375    0.4547   36.9970   1079 % 0.564474 1.000  1
   8   0   5   21.4476   16.6729   16.6729    0.0000    4.7747    0.0886    0.2321   20.5760   1080 % 0.626020 1.000  1
   9   0   5   74.8198   17.5681  -17.5681    0.0000   57.2517    0.0307    0.7488   76.4550   1081 % 0.689161 1.000  1
  10   0   5   10.3923    9.3238   -9.3238    0.0000    1.0685    0.1925    0.2187    4.8854   1082 % 0.753494 1.000  1
  11   0   5    5.7446    3.0469   -3.0469    0.0000    2.6977    0.4961    0.4994    5.4015   1083 % 0.818738 1.000  1
  12   0   5   25.9557   10.8554  -10.8554    0.0000   15.1004    0.0848    0.2730   55.3034   1084 % 0.884693 1.000  1
  13   0   5   22.6782   20.4702   20.4702    0.0000    2.2080    0.0706    0.2375    9.2967   1085 % 0.951210 1.000  1
  14   0   5   13.5277   14.5472   14.5472    0.0000   -1.0195    0.2144    0.2535   -4.0218   1086 % 1.018179 1.000  1
  15   0   5   17.8885   11.5904  -11.5904    0.0000    6.2982    0.0140    0.1794   35.1009   1087 % 1.085516 1.000  1
  16   0   5   12.8452    0.5509   -0.5509    0.0000   12.2943    0.2725    0.3012   40.8130   1088 % 1.153158 1.000  1
  20   0   5   14.9332    5.1261    5.1261    0.0000    9.8071    0.2042    0.2530   38.7614   1090 % 1.425895 1.000  1
   2   1   5   50.3835   46.8704   46.8704    0.0000    3.5131    0.0278    0.5046    6.9621   1091 % 0.327447 1.000  1
   3   1   5   78.4302   59.6091   59.6091    0.0000   18.8211    0.0198    0.7846   23.9896   1092 % 0.362829 1.000  1
   4   1   5   75.0953   48.8918  -48.8918    0.0000   26.2035    0.0206    0.7512   34.8805   1093 % 0.407232 1.000  1
   6   1   5   11.7898   14.2525  -14.2525    0.0000   -2.4627    0.1230    0.1704  -14.4547   1094 % 0.513355 1.000  1
   8   1   5   55.9777   43.1173   43.1173    0.0000   12.8604    0.0205    0.5602   22.9587   1096 % 0.632698 1.000  1
   9   1   5   38.5006   16.8534   16.8534    0.0000   21.6472    0.0338    0.3865   56.0107   1097 % 0.695231 1.000  1
  10   1   5   11.2071    9.2386   -9.2386    0.0000    1.9686    0.1115    0.1581   12.4503   1098 % 0.759050 1.000  1
  11   1   5   16.5680    0.7617   -0.7617    0.0000   15.8064    0.1117    0.1998   79.1128   1099 % 0.823855 1.000  1
  12   1   5   19.7737   19.1184  -19.1184    0.0000    0.6553    0.0354    0.2009    3.2621   1100 % 0.889430 1.000  1
  13   1   5   19.5013    2.8200   -2.8200    0.0000   16.6813    0.0795    0.2106   79.2128   1101 % 0.955617 1.000  1
Refinement program                                                                                                 page=  22
structure :                                                                                                10:01:58 06-09-24 

  14   1   5   13.4425   15.7042   15.7042    0.0000   -2.2617    0.0967    0.1656  -13.6577   1102 % 1.022298 1.000  1
  15   1   5   16.6433    3.1163    3.1163    0.0000   13.5270    0.0811    0.1851   73.0611   1103 % 1.089381 1.000  1
  16   1   5   15.5563    1.6376   -1.6376    0.0000   13.9187    0.1318    0.2039   68.2704   1104 % 1.156796 1.000  1
  17   1   5    6.1644    1.2488    1.2488    0.0000    4.9156    0.3326    0.3382   14.5338   1105 % 1.224489 1.000  1
  18   1   5    2.8284    9.3843   -9.3843    0.0000   -6.5559    0.7778    0.7783   -8.4230   1106*% 1.292417 1.000  1
  19   1   5    2.6458    5.2570   -5.2570    0.0000   -2.6112    0.8315    0.8319   -3.1387   1107*% 1.360543 1.000  1
   1   2   5   90.0694   74.7867  -74.7867    0.0000   15.2827    0.0161    0.9008   16.9650   1108 % 0.343192 1.000  1
   2   2   5   61.8724   17.1276  -17.1276    0.0000   44.7449    0.0178    0.6190   72.2881   1109 % 0.363916 1.000  1
   3   2   5  121.6190  100.1640  100.1640    0.0000   21.4557    0.0144    1.2163   17.6404   1110 % 0.396054 1.000  1
   4   2   5   55.9446   18.1852  -18.1852    0.0000   37.7594    0.0304    0.5603   67.3949   1111 % 0.437095 1.000  1
   5   2   5   74.0189   23.3630  -23.3630    0.0000   50.6559    0.0122    0.7403   68.4272   1112 % 0.484783 1.000  1
   6   2   5   59.0491   24.3099   24.3099    0.0000   34.7392    0.0203    0.5908   58.7962   1113 % 0.537351 1.000  1
   7   2   5   72.7990   20.0257  -20.0257    0.0000   52.7733    0.0185    0.7282   72.4683   1114 % 0.593505 1.000  1
   8   2   5   57.7391   13.6393  -13.6393    0.0000   44.0998    0.0191    0.5777   76.3362   1115 % 0.652319 1.000  1
   9   2   5   73.0561   27.9380   27.9380    0.0000   45.1182    0.0157    0.7307   61.7439   1116 % 0.713134 1.000  1
  10   2   5   14.6629    1.1268    1.1268    0.0000   13.5361    0.0716    0.1632   82.9514   1117 % 0.775481 1.000  1
  11   2   5   21.7876   11.2858  -11.2858    0.0000   10.5018    0.0505    0.2236   46.9565   1118 % 0.839017 1.000  1
  12   2   5    9.2087   17.0260   17.0260    0.0000   -7.8173    0.0923    0.1304  -59.9558   1119 % 0.903493 1.000  1
  13   2   5   12.5100   11.5435  -11.5435    0.0000    0.9665    0.1439    0.1907    5.0689   1120 % 0.968720 1.000  1
  14   2   5   17.2916   16.5253  -16.5253    0.0000    0.7663    0.0607    0.1833    4.1816   1121 % 1.034556 1.000  1
  15   2   5    9.4340   10.7791   10.7791    0.0000   -1.3451    0.1855    0.2081   -6.4636   1122 % 1.100892 1.000  1
  16   2   5    3.8341    0.7698   -0.7698    0.0000    3.0642    0.4043    0.4061    7.5458   1123 % 1.167643 1.000  1
  19   2   5    2.6458    8.2596   -8.2596    0.0000   -5.6139    0.6425    0.6431   -8.7296   1125*% 1.369777 1.000  1
   1   3   5   32.8481   21.2314   21.2314    0.0000   11.6167    0.0457    0.3316   35.0281   1126 % 0.399753 1.000  1
   2   3   5   37.0716   21.5870  -21.5870    0.0000   15.4845    0.0553    0.3748   41.3122   1127 % 0.417680 1.000  1
   3   3   5   70.9436   54.4188  -54.4188    0.0000   16.5249    0.0359    0.7103   23.2631   1128 % 0.445960 1.000  1
   4   3   5   48.8897   23.8018   23.8018    0.0000   25.0879    0.0378    0.4904   51.1623   1129 % 0.482777 1.000  1
   5   3   5  126.8820   31.0417   31.0417    0.0000   95.8401    0.0055    1.2688   75.5342   1130 % 0.526343 1.000  1
   6   3   5   11.4018   19.6042   19.6042    0.0000   -8.2025    0.1886    0.2204  -37.2234   1131 % 0.575125 1.000  1
   7   3   5   18.1384   14.7556   14.7556    0.0000    3.3828    0.0910    0.2029   16.6709   1132 % 0.627910 1.000  1
   8   3   5   35.9472   37.0718  -37.0718    0.0000   -1.1246    0.0334    0.3610   -3.1151   1133 % 0.683770 1.000  1
   9   3   5   26.7021   17.6103  -17.6103    0.0000    9.0918    0.0712    0.2763   32.9008   1134 % 0.742013 1.000  1
  10   3   5   26.0902    3.2700    3.2700    0.0000   22.8202    0.0575    0.2672   85.4172   1135 % 0.802118 1.000  1
  11   3   5   17.9304    3.6689    3.6689    0.0000   14.2615    0.0948    0.2028   70.3133   1136 % 0.863697 1.000  1
  12   3   5   31.5071   22.4647   22.4647    0.0000    9.0424    0.0397    0.3176   28.4747   1137 % 0.926456 1.000  1
  13   3   5    9.1978    1.0084    1.0084    0.0000    8.1894    0.0707    0.1160   70.6035   1138 % 0.990172 1.000  1
  14   3   5   10.8028   16.6760  -16.6760    0.0000   -5.8733    0.1389    0.1759  -33.3846   1139 % 1.054670 1.000  1
  16   3   5    4.1231    0.6470    0.6470    0.0000    3.4762    0.2547    0.2580   13.4746   1140 % 1.185501 1.000  1
  17   3   5    4.1231    0.3269   -0.3269    0.0000    3.7962    0.4487    0.4506    8.4250   1141 % 1.251643 1.000  1
  18   3   5    4.8990   11.1199   11.1199    0.0000   -6.2209    0.6940    0.6957   -8.9413   1142 % 1.318172 1.000  1
   1   4   5   33.2641   36.1767   36.1767    0.0000   -2.9126    0.0421    0.3353   -8.6868   1144 % 0.467583 1.000  1
   2   4   5   39.4487   26.6637   26.6637    0.0000   12.7850    0.0355    0.3961   32.2789   1145 % 0.482999 1.000  1
   3   4   5   61.1212   42.5649  -42.5649    0.0000   18.5563    0.0147    0.6114   30.3510   1146 % 0.507653 1.000  1
   4   4   5   16.0686    3.1210   -3.1210    0.0000   12.9476    0.0778    0.1785   72.5251   1147 % 0.540282 1.000  1
   5   4   5   25.8283    3.5984   -3.5984    0.0000   22.2299    0.0503    0.2631   84.4790   1148 % 0.579541 1.000  1
   6   4   5   15.2151   12.2258  -12.2258    0.0000    2.9893    0.0953    0.1795   16.6504   1149 % 0.624180 1.000  1
   7   4   5   36.9905   21.8272   21.8272    0.0000   15.1634    0.0338    0.3714   40.8226   1150 % 0.673128 1.000  1
   8   4   5   17.8913   13.5561   13.5561    0.0000    4.3353    0.0503    0.1859   23.3266   1151 % 0.725516 1.000  1
   9   4   5   25.0599   16.7732  -16.7732    0.0000    8.2868    0.0439    0.2544   32.5719   1152 % 0.780650 1.000  1
  10   4   5    9.6437    6.6343   -6.6343    0.0000    3.0094    0.1607    0.1874   16.0552   1153 % 0.837988 1.000  1
  11   4   5   26.3249    0.5614   -0.5614    0.0000   25.7635    0.0285    0.2648   97.2994   1154 % 0.897108 1.000  1
  12   4   5   12.0913   10.6643  -10.6643    0.0000    1.4270    0.0620    0.1359   10.5011   1155 % 0.957681 1.000  1
Refinement program                                                                                                 page=  23
structure :                                                                                                10:01:58 06-09-24 

  13   4   5   45.7548   17.1287   17.1287    0.0000   28.6260    0.0437    0.4596   62.2805   1156 % 1.019447 1.000  1
  14   4   5   11.0544   13.5424   13.5424    0.0000   -2.4880    0.1357    0.1750  -14.2153   1157 % 1.082201 1.000  1
  15   4   5   12.6095   10.5479  -10.5479    0.0000    2.0616    0.1031    0.1629   12.6573   1158 % 1.145782 1.000  1
  16   4   5    3.6056    0.3368   -0.3368    0.0000    3.2687    0.6656    0.6666    4.9035   1159*% 1.210060 1.000  1
  18   4   5    3.8730    6.7110   -6.7110    0.0000   -2.8380    0.8521    0.8529   -3.3273   1161*% 1.340301 1.000  1
   1   5   5   30.6023    8.9705   -8.9705    0.0000   21.6318    0.0506    0.3102   69.7380   1162 % 0.542470 1.000  1
   2   5   5   42.5770   33.8524   33.8524    0.0000    8.7245    0.0305    0.4269   20.4387   1163 % 0.555813 1.000  1
   3   5   5   50.5074   26.5993   26.5993    0.0000   23.9081    0.0396    0.5066   47.1911   1164 % 0.577366 1.000  1
   4   5   5   32.4962   38.0517  -38.0517    0.0000   -5.5555    0.0431    0.3278  -16.9477   1165 % 0.606255 1.000  1
   5   5   5   60.3656   14.1573  -14.1573    0.0000   46.2083    0.0240    0.6041   76.4869   1166 % 0.641489 1.000  1
   6   5   5   24.3393    5.6974   -5.6974    0.0000   18.6419    0.0534    0.2492   74.8115   1167 % 0.682085 1.000  1
   7   5   5   41.1801   13.7963  -13.7963    0.0000   27.3838    0.0364    0.4134   66.2391   1168 % 0.727146 1.000  1
   8   5   5   48.4851   32.9496   32.9496    0.0000   15.5354    0.0309    0.4858   31.9766   1169 % 0.775895 1.000  1
   9   5   5   23.7108   11.6974   11.6974    0.0000   12.0134    0.0506    0.2424   49.5502   1170 % 0.827680 1.000  1
  10   5   5   13.0307   11.1490  -11.1490    0.0000    1.8818    0.1535    0.2013    9.3463   1171 % 0.881966 1.000  1
  11   5   5   19.0866    1.2719    1.2719    0.0000   17.8148    0.0472    0.1966   90.6122   1172 % 0.938320 1.000  1
  12   5   5   13.4722   12.7740  -12.7740    0.0000    0.6982    0.1336    0.1897    3.6797   1173 % 0.996390 1.000  1
  13   5   5   11.5672    3.8752   -3.8752    0.0000    7.6920    0.1599    0.1974   38.9703   1174 % 1.055894 1.000  1
  14   5   5    3.0000   12.6407   12.6407    0.0000   -9.6407    0.5667    0.5675  -16.9893   1175*% 1.116602 1.000  1
  16   5   5    8.5440    2.1779   -2.1779    0.0000    6.3660    0.5794    0.5856   10.8706   1177 % 1.240921 1.000  1
  18   5   5   15.7162    7.1501   -7.1501    0.0000    8.5662    0.1591    0.2236   38.3077   1178 % 1.368228 1.000  1
   1   6   5   54.9272   30.1867  -30.1867    0.0000   24.7405    0.0228    0.5497   45.0038   1179 % 0.621871 1.000  1
   2   6   5    9.6799   12.8957  -12.8957    0.0000   -3.2159    0.1085    0.1454  -22.1199   1180 % 0.633543 1.000  1
   3   6   5   67.7842   43.2488   43.2488    0.0000   24.5354    0.0184    0.6781   36.1829   1181 % 0.652534 1.000  1
   4   6   5    9.4763    3.6790   -3.6790    0.0000    5.7973    0.1477    0.1755   33.0299   1182 % 0.678229 1.000  1
   5   6   5   34.1789    8.0600   -8.0600    0.0000   26.1189    0.0468    0.3450   75.7114   1183 % 0.709899 1.000  1
   6   6   5   24.6292   12.8909   12.8909    0.0000   11.7384    0.0487    0.2511   46.7543   1184 % 0.746786 1.000  1
   7   6   5   25.0160   15.5250  -15.5250    0.0000    9.4910    0.0580    0.2568   36.9605   1185 % 0.788157 1.000  1
   8   6   5    7.5498   10.5807  -10.5807    0.0000   -3.0308    0.2914    0.3010  -10.0686   1186 % 0.833344 1.000  1
  10   6   5   18.6333    2.5451    2.5451    0.0000   16.0882    0.0832    0.2041   78.8414   1188 % 0.932906 1.000  1
  11   6   5    8.5029    5.1106   -5.1106    0.0000    3.3923    0.1529    0.1749   19.3910   1189 % 0.986353 1.000  1
  12   6   5    5.7009   12.0600   12.0600    0.0000   -6.3591    0.2543    0.2607  -24.3965   1190 % 1.041749 1.000  1
  13   6   5   16.4012   11.7442  -11.7442    0.0000    4.6570    0.1219    0.2044   22.7863   1191 % 1.098800 1.000  1
  14   6   5    7.1414   13.1647  -13.1647    0.0000   -6.0232    0.3291    0.3367  -17.8876   1192 % 1.157259 1.000  1
  15   6   5    3.1623    9.3250    9.3250    0.0000   -6.1628    1.3282    1.3285   -4.6388   1193*% 1.216925 1.000  1
  16   6   5    7.2111    0.2511   -0.2511    0.0000    6.9600    0.6310    0.6351   10.9592   1194 % 1.277628 1.000  1
   1   7   5   19.4113   11.1300   11.1300    0.0000    8.2813    0.0773    0.2089   39.6370   1195 % 0.704259 1.000  1
   2   7   5   67.8653   10.3325  -10.3325    0.0000   57.5329    0.0125    0.6788   84.7606   1196 % 0.714587 1.000  1
   3   7   5   34.4746   28.7755  -28.7755    0.0000    5.6992    0.0464    0.3479   16.3836   1197 % 0.731477 1.000  1
   4   7   5   27.4099   10.1357   10.1357    0.0000   17.2741    0.0803    0.2856   60.4819   1198 % 0.754488 1.000  1
   5   7   5   11.3578   18.0738   18.0738    0.0000   -6.7160    0.2245    0.2516  -26.6922   1199 % 0.783080 1.000  1
   6   7   5   77.4293   13.8122   13.8122    0.0000   63.6171    0.0181    0.7745   82.1392   1200 % 0.816668 1.000  1
   8   7   5   22.8517   24.2914  -24.2914    0.0000   -1.4397    0.0656    0.2378   -6.0555   1202 % 0.896504 1.000  1
   9   7   5   55.1208   13.0279  -13.0279    0.0000   42.0929    0.0372    0.5525   76.1916   1203 % 0.941680 1.000  1
  10   7   5   10.3199    1.0235    1.0235    0.0000    9.2964    0.1550    0.1862   49.9146   1204 % 0.989733 1.000  1
  11   7   5    8.4853    3.7805    3.7805    0.0000    4.7048    0.2357    0.2505   18.7808   1205 % 1.040265 1.000  1
  12   7   5    4.0000   18.7714   18.7714    0.0000  -14.7714    0.0875    0.0962 -153.5340   1206 % 1.092932 1.000  1
  13   7   5    8.3066    0.5082    0.5082    0.0000    7.7984    0.2047    0.2209   35.3076   1207 % 1.147440 1.000  1
  14   7   5    4.2426   14.3685  -14.3685    0.0000  -10.1259    0.5775    0.5790  -17.4877   1208 % 1.203539 1.000  1
  15   7   5   12.5100    2.4466   -2.4466    0.0000   10.0634    0.1998    0.2358   42.6838   1209 % 1.261017 1.000  1
   1   8   5   16.7690   19.9042   19.9042    0.0000   -3.1352    0.0775    0.1847  -16.9705   1211 % 0.788700 1.000  1
   2   8   5   13.5794   10.4595   10.4595    0.0000    3.1199    0.0700    0.1528   20.4239   1212 % 0.797936 1.000  1
Refinement program                                                                                                 page=  24
structure :                                                                                                10:01:58 06-09-24 

   4   8   5   21.6148    0.6623    0.6623    0.0000   20.9525    0.0509    0.2221   94.3561   1214 % 0.833858 1.000  1
   5   8   5    6.5574    4.2335    4.2335    0.0000    2.3239    0.3279    0.3344    6.9502   1215 % 0.859815 1.000  1
   6   8   5   17.3263    9.0962   -9.0962    0.0000    8.2301    0.0462    0.1793   45.8988   1216 % 0.890513 1.000  1
   7   8   5   16.0062   13.0305   13.0305    0.0000    2.9758    0.0656    0.1730   17.2027   1217 % 0.925481 1.000  1
   8   8   5   48.1124    8.8946    8.8946    0.0000   39.2178    0.0291    0.4820   81.3643   1218 % 0.964255 1.000  1
   9   8   5   15.8902   14.2461  -14.2461    0.0000    1.6441    0.0503    0.1667    9.8634   1219 % 1.006393 1.000  1
  10   8   5    8.9555    2.8197   -2.8197    0.0000    6.1357    0.1563    0.1802   34.0565   1220 % 1.051493 1.000  1
  11   8   5   15.4013    2.6747    2.6747    0.0000   12.7266    0.0779    0.1726   73.7347   1221 % 1.099190 1.000  1
  12   8   5    7.2319    9.6135   -9.6135    0.0000   -2.3816    0.1452    0.1622  -14.6828   1222 % 1.149159 1.000  1
  14   8   5   13.4907   11.2367   11.2367    0.0000    2.2540    0.0185    0.1362   16.5523   1224 % 1.254820 1.000  1
   1   9   5   11.2606    5.2817   -5.2817    0.0000    5.9788    0.1021    0.1520   39.3293   1225 % 0.874599 1.000  1
   3   9   5   13.6051   14.3324   14.3324    0.0000   -0.7273    0.0809    0.1583   -4.5954   1227 % 0.896661 1.000  1
   4   9   5   14.3283   20.4201  -20.4201    0.0000   -6.0918    0.1012    0.1754  -34.7274   1228 % 0.915530 1.000  1
   5   9   5   15.5628    7.6569   -7.6569    0.0000    7.9059    0.0643    0.1684   46.9552   1229 % 0.939232 1.000  1
   6   9   5   11.1355    3.8685   -3.8685    0.0000    7.2670    0.0988    0.1489   48.8190   1230 % 0.967414 1.000  1
   7   9   5   49.5237    8.3997   -8.3997    0.0000   41.1240    0.0252    0.4959   82.9314   1231 % 0.999696 1.000  1
   8   9   5   11.3049   21.0630   21.0630    0.0000   -9.7582    0.1371    0.1777  -54.9124   1232 % 1.035694 1.000  1
   9   9   5   10.2616    7.9186    7.9186    0.0000    2.3430    0.1121    0.1520   15.4194   1233 % 1.075037 1.000  1
  10   9   5    4.2426    7.9746   -7.9746    0.0000   -3.7320    0.0825    0.0928  -40.2301   1234 % 1.117369 1.000  1
  11   9   5    7.4833    0.8909    0.8909    0.0000    6.5924    0.2205    0.2328   28.3127   1235 % 1.162365 1.000  1
  12   9   5    3.6056    9.2396   -9.2396    0.0000   -5.6341    0.8737    0.8744   -6.4434   1236*% 1.209728 1.000  1
  15   9   5    5.2915    2.4403    2.4403    0.0000    2.8512    0.8410    0.8426    3.3837   1238 % 1.363491 1.000  1
   1  10   5    6.4187   13.5155  -13.5155    0.0000   -7.0968    0.2259    0.2348  -30.2192   1239 % 0.961566 1.000  1
   2  10   5   14.7648    8.7675   -8.7675    0.0000    5.9973    0.0745    0.1654   36.2637   1240 % 0.969156 1.000  1
   3  10   5   24.8596   19.3707   19.3707    0.0000    5.4889    0.0684    0.2578   21.2888   1241 % 0.981675 1.000  1
   4  10   5    3.4351    1.1093    1.1093    0.0000    2.3258    0.3057    0.3076    7.5614   1242 % 0.998939 1.000  1
   5  10   5    5.0794    1.5067   -1.5067    0.0000    3.5726    0.2264    0.2320   15.3971   1243 % 1.020707 1.000  1
   6  10   5    9.3648    6.3474    6.3474    0.0000    3.0174    0.1228    0.1544   19.5387   1244 % 1.046697 1.000  1
   7  10   5    4.1231   11.0341  -11.0341    0.0000   -6.9110    0.6548    0.6561  -10.5328   1245 % 1.076604 1.000  1
   8  10   5   21.2603    7.5157   -7.5157    0.0000   13.7446    0.0447    0.2172   63.2669   1246 % 1.110111 1.000  1
   1  11   5   10.5214    6.0993    6.0993    0.0000    4.4220    0.1141    0.1552   28.4979   1250 % 1.049334 1.000  1
   3  11   5   12.9615   15.3111  -15.3111    0.0000   -2.3496    0.1003    0.1639  -14.3367   1252 % 1.067792 1.000  1
   4  11   5    6.6106    7.5764    7.5764    0.0000   -0.9658    0.2723    0.2802   -3.4469   1253 % 1.083685 1.000  1
   5  11   5    6.8556    9.4984    9.4984    0.0000   -2.6428    0.1896    0.2016  -13.1066   1254 % 1.103783 1.000  1
   6  11   5    9.2033    7.7130    7.7130    0.0000    1.4903    0.2227    0.2410    6.1835   1255 % 1.127860 1.000  1
   7  11   5    3.9370    5.7751    5.7751    0.0000   -1.8381    0.3302    0.3325   -5.5276   1256 % 1.155669 1.000  1
   8  11   5   11.9248   15.8346  -15.8346    0.0000   -3.9098    0.0629    0.1348  -29.0007   1257 % 1.186946 1.000  1
   9  11   5   12.3976    8.3907   -8.3907    0.0000    4.0068    0.1089    0.1650   24.2828   1258 % 1.221426 1.000  1
  10  11   5    6.0992    1.8384    1.8384    0.0000    4.2608    0.2541    0.2613   16.3032   1259 % 1.258845 1.000  1
  11  11   5    8.9443    2.1516    2.1516    0.0000    6.7927    0.2963    0.3095   21.9484   1260 % 1.298950 1.000  1
  12  11   5    4.7958   12.6362   12.6362    0.0000   -7.8403    0.8132    0.8146   -9.6245   1261*% 1.341499 1.000  1
  14  11   5    3.8730   10.8630  -10.8630    0.0000   -6.9900    0.3744    0.3764  -18.5715   1262 % 1.433048 1.000  1
   2  12   5    8.2644    4.9219    4.9219    0.0000    3.3425    0.1936    0.2105   15.8786   1263 % 1.144141 1.000  1
   3  12   5    7.6158   19.4500  -19.4500    0.0000  -11.8342    0.1182    0.1406  -84.1754   1264 % 1.154765 1.000  1
   4  12   5    8.0498    1.2560    1.2560    0.0000    6.7938    0.1677    0.1860   36.5213   1265 % 1.169477 1.000  1
   5  12   5    3.6878    5.1298    5.1298    0.0000   -1.4419    0.2712    0.2737   -5.2691   1266 % 1.188124 1.000  1
   6  12   5    5.4772    6.3729   -6.3729    0.0000   -0.8957    0.2921    0.2972   -3.0136   1267 % 1.210525 1.000  1
   7  12   5    1.7888    8.1487    8.1487    0.0000   -6.3599    0.8665    0.8667   -7.3384   1268*% 1.236476 1.000  1
   8  12   5    3.3166    5.9276    5.9276    0.0000   -2.6109    0.4824    0.4836   -5.3994   1269 % 1.265758 1.000  1
   9  12   5    2.0000   11.0375  -11.0375    0.0000   -9.0375    2.1000    2.1001   -4.3034   1270*% 1.298146 1.000  1
   2  13   5    2.1213   10.0834   10.0834    0.0000   -7.9620    1.4849    1.4851   -5.3614   1273*% 1.232546 1.000  1
   3  13   5   13.0000    9.7420    9.7420    0.0000    3.2580    0.3192    0.3447    9.4520   1274 % 1.242415 1.000  1
Refinement program                                                                                                 page=  25
structure :                                                                                                10:01:58 06-09-24 

   4  13   5    2.1213   10.4030  -10.4030    0.0000   -8.2817    0.8957    0.8959   -9.2438   1275*% 1.256100 1.000  1
   1  14   5    3.3166    7.6274   -7.6274    0.0000   -4.3108    0.4975    0.4986   -8.6459   1277 % 1.315841 1.000  1
   2  14   5    1.0000    5.9683   -5.9683    0.0000   -4.9683    1.1000    1.1000   -4.5164   1278*% 1.321397 1.000  1
   6  14   5    7.6158    3.6451    3.6451    0.0000    3.9707    0.2232    0.2359   16.8355   1282 % 1.379276 1.000  1
   3  15   5    5.2915    8.7251   -8.7251    0.0000   -3.4336    0.9355    0.9370   -3.6646   1283*% 1.419240 1.000  1
   1   0   6   18.1659   21.9943  -21.9943    0.0000   -3.8284    0.0468    0.1876  -20.4083   1284 % 0.345029 1.000  1
   2   0   6   19.3907   17.2655   17.2655    0.0000    2.1252    0.0567    0.2020   10.5192   1285 % 0.365649 1.000  1
   4   0   6   13.6748   33.1689  -33.1689    0.0000  -19.4941    0.1353    0.1924 -101.3420   1287 % 0.438539 1.000  1
   6   0   6   26.7769   10.7210   10.7210    0.0000   16.0559    0.0224    0.2687   59.7530   1288 % 0.538527 1.000  1
   7   0   6   44.3903   10.4961  -10.4961    0.0000   33.8942    0.0620    0.4482   75.6221   1289 % 0.594569 1.000  1
   9   0   6   10.9772   15.9695  -15.9695    0.0000   -4.9923    0.2369    0.2611  -19.1235   1290 % 0.714020 1.000  1
  11   0   6   58.2709   20.5512   20.5512    0.0000   37.7197    0.0300    0.5835   64.6458   1291 % 0.839771 1.000  1
  12   0   6    6.0000   14.8763   14.8763    0.0000   -8.8763    0.7917    0.7939  -11.1802   1292 % 0.904192 1.000  1
  13   0   6   14.0000    1.5029   -1.5029    0.0000   12.4971    0.1571    0.2105   59.3794   1293 % 0.969372 1.000  1
  14   0   6    2.8284   13.6402   13.6402    0.0000  -10.8118    1.2551    1.2554   -8.6120   1294*% 1.035167 1.000  1
  15   0   6   60.2080   11.9018  -11.9018    0.0000   48.3061    0.0158    0.6023   80.2046   1295 % 1.101466 1.000  1
  16   0   6    2.6458   20.4762  -20.4762    0.0000  -17.8304    1.6442    1.6444  -10.8434   1296*% 1.168185 1.000  1
   1   1   6   41.6593   81.4447   81.4447    0.0000  -39.7854    0.0324    0.4179  -95.2141   1297 % 0.357000 1.000  1
   2   1   6  156.6750   31.3793  -31.3793    0.0000  125.2960    0.0038    1.5668   79.9715   1298 % 0.376966 1.000  1
   3   1   6   25.3909    2.7246   -2.7246    0.0000   22.6663    0.0650    0.2621   86.4818   1299 % 0.408078 1.000  1
   4   1   6   31.2970   28.1033  -28.1033    0.0000    3.1937    0.0447    0.3162   10.1017   1300 % 0.448018 1.000  1
   5   1   6   64.3296   52.0834  -52.0834    0.0000   12.2462    0.0140    0.6434   19.0321   1301 % 0.494655 1.000  1
   6   1   6   20.9284   33.0518   33.0518    0.0000  -12.1234    0.1123    0.2375  -51.0447   1302 % 0.546274 1.000  1
   7   1   6   73.2919   31.9080   31.9080    0.0000   41.3839    0.0293    0.7335   56.4194   1303 % 0.601596 1.000  1
   8   1   6   28.5710    6.1729   -6.1729    0.0000   22.3981    0.0788    0.2964   75.5763   1304 % 0.659688 1.000  1
   9   1   6   24.3639    5.8918    5.8918    0.0000   18.4721    0.0534    0.2494   74.0622   1305 % 0.719881 1.000  1
  10   1   6   15.1427    9.6831   -9.6831    0.0000    5.4595    0.1288    0.1988   27.4653   1306 % 0.781690 1.000  1
  12   1   6   11.2694    9.5506    9.5506    0.0000    1.7188    0.0887    0.1434   11.9831   1308 % 0.908828 1.000  1
  13   1   6   22.6363    6.9301    6.9301    0.0000   15.7061    0.0839    0.2414   65.0564   1309 % 0.973698 1.000  1
  14   1   6    7.0000    0.4856   -0.4856    0.0000    6.5144    0.2786    0.2872   22.6801   1310 % 1.039218 1.000  1
  15   1   6    9.8133    5.4483    5.4483    0.0000    4.3649    0.1019    0.1415   30.8536   1311 % 1.105275 1.000  1
  17   1   6    5.4130    8.1228   -8.1228    0.0000   -2.7098    0.1940    0.2014  -13.4555   1313 % 1.238651 1.000  1
   0   2   6   96.8230   71.6196  -71.6196    0.0000   25.2035    0.0160    0.9684   26.0269   1314 % 0.384419 1.000  1
   1   2   6   37.2961   17.9900   17.9900    0.0000   19.3061    0.0322    0.3743   51.5728   1315 % 0.390721 1.000  1
   2   2   6   66.3739   24.7190   24.7190    0.0000   41.6549    0.0241    0.6642   62.7166   1316 % 0.409044 1.000  1
   3   2   6   21.4523   11.1374   11.1374    0.0000   10.3149    0.0536    0.2211   46.6487   1317 % 0.437882 1.000  1
   4   2   6   23.0326   33.9991   33.9991    0.0000  -10.9665    0.0478    0.2352  -46.6215   1318 % 0.475325 1.000  1
   5   2   6   37.0405   24.0864  -24.0864    0.0000   12.9542    0.0472    0.3734   34.6919   1319 % 0.519516 1.000  1
   6   2   6   60.4756   37.6891  -37.6891    0.0000   22.7865    0.0074    0.6048   37.6760   1320 % 0.568884 1.000  1
   7   2   6   18.2483    9.0341    9.0341    0.0000    9.2142    0.1069    0.2115   43.5726   1321 % 0.622198 1.000  1
   8   2   6   10.8167    6.9377    6.9377    0.0000    3.8789    0.0925    0.1423   27.2603   1322 % 0.678529 1.000  1
   9   2   6   15.2315   15.7969   15.7969    0.0000   -0.5653    0.1083    0.1869   -3.0247   1323 % 0.737186 1.000  1
  10   2   6   40.3931   21.4345   21.4345    0.0000   18.9585    0.0309    0.4051   46.7980   1324 % 0.797655 1.000  1
  11   2   6   17.3436   19.9098  -19.9098    0.0000   -2.5662    0.0836    0.1925  -13.3284   1325 % 0.859554 1.000  1
  12   2   6   38.6846   17.8905  -17.8905    0.0000   20.7942    0.0336    0.3883   53.5514   1326 % 0.922595 1.000  1
  13   2   6   18.5472    1.2526    1.2526    0.0000   17.2946    0.1240    0.2231   77.5161   1327 % 0.986560 1.000  1
  14   2   6    9.0443    4.2275   -4.2275    0.0000    4.8168    0.1437    0.1698   28.3636   1328 % 1.051279 1.000  1
  15   2   6   18.7883   11.9206   11.9206    0.0000    6.8677    0.0745    0.2021   33.9785   1329 % 1.116623 1.000  1
  16   2   6    5.5678   12.6480   12.6480    0.0000   -7.0802    0.3143    0.3192  -22.1809   1330 % 1.182486 1.000  1
  17   2   6   12.0208    9.1070   -9.1070    0.0000    2.9138    0.0915    0.1511   19.2869   1331 % 1.248787 1.000  1
   1   3   6  134.7660   42.9202  -42.9202    0.0000   91.8463    0.0171    1.3478   68.1467   1332 % 0.441231 1.000  1
   2   3   6   83.8242   24.4985   24.4985    0.0000   59.3257    0.0340    0.8389   70.7158   1333 % 0.457536 1.000  1
Refinement program                                                                                                 page=  26
structure :                                                                                                10:01:58 06-09-24 

   3   3   6   31.8967    4.0545   -4.0545    0.0000   27.8422    0.0533    0.3234   86.0950   1334 % 0.483490 1.000  1
   4   3   6   36.4555   23.3520   23.3520    0.0000   13.1034    0.0727    0.3717   35.2497   1335 % 0.517645 1.000  1
   5   3   6   54.7284   37.4289   37.4289    0.0000   17.2995    0.0265    0.5479   31.5728   1336 % 0.558497 1.000  1
   6   3   6   48.5283   29.0906  -29.0906    0.0000   19.4378    0.0113    0.4854   40.0436   1337 % 0.604691 1.000  1
   7   3   6   43.1972   17.9389  -17.9389    0.0000   25.2583    0.0347    0.4334   58.2840   1338 % 0.655098 1.000  1
   8   3   6   22.7112    5.8668    5.8668    0.0000   16.8444    0.0616    0.2353   71.5780   1339 % 0.708819 1.000  1
   9   3   6   31.4913   12.0292  -12.0292    0.0000   19.4620    0.0460    0.3183   61.1512   1340 % 0.765157 1.000  1
  10   3   6   26.1973    8.9657    8.9657    0.0000   17.2316    0.0821    0.2745   62.7683   1341 % 0.823575 1.000  1
  11   3   6   11.9373   15.9068   15.9068    0.0000   -3.9695    0.1257    0.1733  -22.9029   1342 % 0.883660 1.000  1
  12   3   6   11.1355    9.0656   -9.0656    0.0000    2.0699    0.1078    0.1550   13.3575   1343 % 0.945095 1.000  1
  13   3   6   10.9909    3.7812   -3.7812    0.0000    7.2098    0.1183    0.1615   44.6529   1344 % 1.007632 1.000  1
  14   3   6    5.3852    0.5259    0.5259    0.0000    4.8593    0.3807    0.3845   12.6391   1345 % 1.071079 1.000  1
  15   3   6    3.1623    8.7231   -8.7231    0.0000   -5.5608    0.5060    0.5070  -10.9692   1346 % 1.135283 1.000  1
   0   4   6   13.9642   15.7450   15.7450    0.0000   -1.7808    0.3473    0.3743   -4.7571   1347 % 0.498630 1.000  1
   1   4   6   46.5725   15.1455  -15.1455    0.0000   31.4271    0.0354    0.4671   67.2854   1348 % 0.503504 1.000  1
   3   4   6   30.6398    7.9775   -7.9775    0.0000   22.6623    0.0277    0.3077   73.6623   1349 % 0.540920 1.000  1
   4   4   6   45.4698   24.2103  -24.2103    0.0000   21.2595    0.0341    0.4560   46.6243   1350 % 0.571653 1.000  1
   5   4   6   17.5784   20.1780   20.1780    0.0000   -2.5996    0.1536    0.2334  -11.1363   1351 % 0.608893 1.000  1
   6   4   6   31.3401   13.1900   13.1900    0.0000   18.1501    0.0335    0.3152   57.5853   1352 % 0.651523 1.000  1
   7   4   6   12.9112    8.3566   -8.3566    0.0000    4.5546    0.0968    0.1614   28.2230   1353 % 0.698559 1.000  1
   8   4   6   12.0913   11.4757   11.4757    0.0000    0.6157    0.1365    0.1823    3.3768   1354 % 0.749170 1.000  1
   9   4   6   23.9332   13.5554  -13.5554    0.0000   10.3778    0.0731    0.2503   41.4694   1355 % 0.802680 1.000  1
  10   4   6   23.5266   26.4851  -26.4851    0.0000   -2.9585    0.0531    0.2412  -12.2663   1356 % 0.858549 1.000  1
  11   4   6   20.3224   17.9916   17.9916    0.0000    2.3308    0.2460    0.3191    7.3040   1357 % 0.916344 1.000  1
  13   4   6    5.3292    1.3736   -1.3736    0.0000    3.9555    0.1970    0.2041   19.3795   1359 % 1.036414 1.000  1
  14   4   6    5.5498   10.9291   10.9291    0.0000   -5.3794    0.2703    0.2759  -19.4961   1360 % 1.098199 1.000  1
  15   4   6    5.7446   10.9883  -10.9883    0.0000   -5.2437    0.3046    0.3100  -16.9150   1361 % 1.160905 1.000  1
  16   4   6    7.2457   17.8172  -17.8172    0.0000  -10.5715    0.2553    0.2654  -39.8315   1362 % 1.224388 1.000  1
  18   4   6    2.0000    7.1101    7.1101    0.0000   -5.1101    1.4750    1.4751   -3.4642   1363*% 1.353251 1.000  1
   0   5   6   48.9878   37.6496   37.6496    0.0000   11.3382    0.0296    0.4908   23.1028   1364 % 0.569448 1.000  1
   1   5   6   39.0538   53.4582   53.4582    0.0000  -14.4044    0.0256    0.3914  -36.8044   1365 % 0.573721 1.000  1
   2   5   6   36.1635   16.7782  -16.7782    0.0000   19.3853    0.0346    0.3633   53.3614   1366 % 0.586354 1.000  1
   3   5   6   20.9284    4.0804   -4.0804    0.0000   16.8481    0.0621    0.2183   77.1757   1367 % 0.606823 1.000  1
   4   5   6   15.4499   17.6861  -17.6861    0.0000   -2.2362    0.1036    0.1860  -12.0226   1368 % 0.634372 1.000  1
   5   5   6   52.4481   38.5804  -38.5804    0.0000   13.8677    0.0296    0.5253   26.3990   1369 % 0.668124 1.000  1
   6   5   6   31.8088   23.0175   23.0175    0.0000    8.7913    0.0283    0.3193   27.5292   1370 % 0.707193 1.000  1
   7   5   6   23.3816   29.7805   29.7805    0.0000   -6.3989    0.0556    0.2403  -26.6250   1371 % 0.750749 1.000  1
   8   5   6   14.4083    4.5543   -4.5543    0.0000    9.8540    0.1041    0.1778   55.4346   1372 % 0.798057 1.000  1
   9   5   6   52.7067    0.3928    0.3928    0.0000   52.3140    0.0323    0.5281   99.0695   1373 % 0.848490 1.000  1
  10   5   6    9.3648    8.1491   -8.1491    0.0000    1.2157    0.1602    0.1855    6.5520   1374 % 0.901524 1.000  1
  11   5   6   29.9666   12.7793  -12.7793    0.0000   17.1873    0.0517    0.3041   56.5190   1375 % 0.956727 1.000  1
  12   5   6    8.9443    8.1300    8.1300    0.0000    0.8143    0.1845    0.2050    3.9718   1376 % 1.013743 1.000  1
  13   5   6    9.4234    7.9777    7.9777    0.0000    1.4456    0.1486    0.1759    8.2170   1377 % 1.072284 1.000  1
   0   6   6   32.3728   27.8776  -27.8776    0.0000    4.4953    0.0247    0.3247   13.8456   1381 % 0.645539 1.000  1
   1   6   6   17.4642   10.9864   10.9864    0.0000    6.4778    0.0773    0.1910   33.9180   1382 % 0.649311 1.000  1
   2   6   6    8.8318    7.6717    7.6717    0.0000    1.1601    0.2265    0.2431    4.7725   1383 % 0.660500 1.000  1
   3   6   6    9.9649    5.9739    5.9739    0.0000    3.9911    0.1405    0.1722   23.1708   1384 % 0.678737 1.000  1
   4   6   6   13.0115   19.5055   19.5055    0.0000   -6.4940    0.1499    0.1985  -32.7204   1385 % 0.703475 1.000  1
   5   6   6   32.0344   15.6545  -15.6545    0.0000   16.3799    0.0390    0.3227   50.7571   1386 % 0.734057 1.000  1
   6   6   6   25.0599   19.7162  -19.7162    0.0000    5.3438    0.0339    0.2529   21.1313   1387 % 0.769787 1.000  1
   7   6   6   12.1120    6.4955    6.4955    0.0000    5.6165    0.1569    0.1982   28.3395   1388 % 0.809983 1.000  1
   8   6   6   17.6550    0.5356   -0.5356    0.0000   17.1194    0.1048    0.2053   83.3853   1389 % 0.854017 1.000  1
Refinement program                                                                                                 page=  27
structure :                                                                                                10:01:58 06-09-24 

  10   6   6   14.1704   18.8325   18.8325    0.0000   -4.6621    0.1164    0.1834  -25.4196   1391 % 0.951418 1.000  1
  11   6   6   12.2188   15.6389  -15.6389    0.0000   -3.4201    0.0941    0.1542  -22.1747   1392 % 1.003880 1.000  1
  12   6   6   16.9174   13.6202  -13.6202    0.0000    3.2972    0.0916    0.1924   17.1380   1393 % 1.058359 1.000  1
  13   6   6   16.8375    1.1854    1.1854    0.0000   15.6521    0.1099    0.2011   77.8505   1394 % 1.114559 1.000  1
  14   6   6    3.9370    5.8107   -5.8107    0.0000   -1.8737    0.2413    0.2445   -7.6637   1395 % 1.172233 1.000  1
   1   7   6    9.6437   18.3713  -18.3713    0.0000   -8.7276    0.2126    0.2334  -37.3890   1397 % 0.728604 1.000  1
   3   7   6    9.0664    3.7689   -3.7689    0.0000    5.2975    0.1544    0.1791   29.5843   1399 % 0.754945 1.000  1
   4   7   6   19.0657   13.3142   13.3142    0.0000    5.7515    0.0839    0.2083   27.6103   1400 % 0.777261 1.000  1
   5   7   6   31.8622   21.0439   21.0439    0.0000   10.8183    0.0565    0.3236   33.4319   1401 % 0.805045 1.000  1
   6   7   6   26.5744   18.4648  -18.4648    0.0000    8.1096    0.0301    0.2674   30.3226   1402 % 0.837753 1.000  1
   7   7   6    4.8990    9.3573   -9.3573    0.0000   -4.4583    0.1633    0.1705  -26.1501   1403 % 0.874832 1.000  1
   8   7   6   22.1224    4.1583    4.1583    0.0000   17.9641    0.0565    0.2283   78.6774   1404 % 0.915752 1.000  1
   9   7   6   14.3003   10.4672  -10.4672    0.0000    3.8332    0.0664    0.1577   24.3096   1405 % 0.960022 1.000  1
  10   7   6    9.5551    6.8294    6.8294    0.0000    2.7257    0.2041    0.2253   12.0959   1406 % 1.007201 1.000  1
  11   7   6   19.9600   12.6512   12.6512    0.0000    7.3088    0.0701    0.2116   34.5462   1407 % 1.056898 1.000  1
  12   7   6    8.1854    7.2183   -7.2183    0.0000    0.9670    0.3054    0.3162    3.0582   1408 % 1.108775 1.000  1
  14   7   6    5.4772    0.3107    0.3107    0.0000    5.1666    0.0548    0.0775   66.6999   1410 % 1.217945 1.000  1
   0   8   6   14.8492   17.1914   17.1914    0.0000   -2.3421    0.1650    0.2220  -10.5514   1411 % 0.807493 1.000  1
   1   8   6   16.4317    8.4352   -8.4352    0.0000    7.9965    0.0913    0.1880   42.5408   1412 % 0.810512 1.000  1
   2   8   6    8.1731    3.6974   -3.6974    0.0000    4.4757    0.1774    0.1953   22.9135   1413 % 0.819503 1.000  1
   3   8   6    8.0808    4.4345   -4.4345    0.0000    3.6463    0.1299    0.1530   23.8300   1414 % 0.834271 1.000  1
   4   8   6   22.1088   14.5704  -14.5704    0.0000    7.5384    0.0339    0.2237   33.7024   1415 % 0.854518 1.000  1
   5   8   6   23.2422   12.2629   12.2629    0.0000   10.9793    0.0495    0.2376   46.2033   1416 % 0.879866 1.000  1
   6   8   6   20.1544   13.6030   13.6030    0.0000    6.5514    0.0620    0.2109   31.0684   1417 % 0.909888 1.000  1
   7   8   6   26.1113    5.2427   -5.2427    0.0000   20.8686    0.0555    0.2670   78.1735   1418 % 0.944139 1.000  1
   8   8   6    8.5264    2.5908    2.5908    0.0000    5.9357    0.1114    0.1403   42.3071   1419 % 0.982176 1.000  1
   9   8   6    6.2610    9.5129   -9.5129    0.0000   -3.2519    0.2476    0.2554  -12.7347   1420 % 1.023577 1.000  1
  11   8   6    9.9499   13.2534   13.2534    0.0000   -3.3035    0.3618    0.3752   -8.8036   1422 % 1.114944 1.000  1
  12   8   6    2.8284   11.3686   11.3686    0.0000   -8.5402    0.7955    0.7960  -10.7289   1423*% 1.164237 1.000  1
  14   8   6    2.7386    6.1396    6.1396    0.0000   -3.4009    0.5842    0.5849   -5.8148   1425*% 1.268643 1.000  1
  17   8   6    3.6056    7.3699    7.3699    0.0000   -3.7644    0.1664    0.1703  -22.1081   1426 % 1.436571 1.000  1
   0   9   6   13.1529   19.7531   19.7531    0.0000   -6.6001    0.1749    0.2188  -30.1636   1427 % 0.891584 1.000  1
   1   9   6   17.0088   27.8314   27.8314    0.0000  -10.8226    0.1205    0.2085  -51.9163   1428 % 0.894319 1.000  1
   2   9   6    7.7007    8.9540   -8.9540    0.0000   -1.2533    0.2208    0.2338   -5.3605   1429 % 0.902475 1.000  1
   3   9   6   12.0499    1.7643   -1.7643    0.0000   10.2856    0.0954    0.1537   66.9139   1430 % 0.915906 1.000  1
   4   9   6   15.0532   10.0807  -10.0807    0.0000    4.9726    0.0565    0.1608   30.9288   1431 % 0.934386 1.000  1
   5   9   6   33.5589   22.6505  -22.6505    0.0000   10.9084    0.0402    0.3380   32.2742   1432 % 0.957622 1.000  1
   6   9   6   12.3004   14.1983   14.1983    0.0000   -1.8979    0.1219    0.1732  -10.9573   1433 % 0.985278 1.000  1
   7   9   6   16.6733   18.7750   18.7750    0.0000   -2.1017    0.0810    0.1854  -11.3388   1434 % 1.016992 1.000  1
   8   9   6    4.8990    3.0468   -3.0468    0.0000    1.8522    0.3164    0.3202    5.7853   1435 % 1.052400 1.000  1
   9   9   6   22.4277    0.3611    0.3611    0.0000   22.0666    0.0647    0.2334   94.5402   1436 % 1.091140 1.000  1
  10   9   6    4.4385    6.0103   -6.0103    0.0000   -1.5718    0.4393    0.4416   -3.5595   1437 % 1.132871 1.000  1
   0  10   6   13.1149   10.1955  -10.1955    0.0000    2.9194    0.1487    0.1983   14.7251   1442 % 0.977039 1.000  1
   1  10   6   27.6948    6.5971    6.5971    0.0000   21.0977    0.0614    0.2837   74.3744   1443 % 0.979536 1.000  1
   2  10   6   12.1244    1.0437    1.0437    0.0000   11.0807    0.1485    0.1917   57.8087   1444 % 0.986988 1.000  1
   3  10   6    6.2290    3.3736    3.3736    0.0000    2.8554    0.1926    0.2025   14.1029   1445 % 0.999284 1.000  1
   6  10   6    4.2071    9.0235   -9.0235    0.0000   -4.8163    0.3209    0.3236  -14.8822   1448 % 1.063229 1.000  1
   7  10   6    7.3824    4.3043    4.3043    0.0000    3.0781    0.1964    0.2098   14.6697   1449 % 1.092684 1.000  1
   8  10   6    2.2361    4.1379   -4.1379    0.0000   -1.9019    0.5590    0.5595   -3.3994   1450*% 1.125713 1.000  1
  10  10   6    7.1063   14.9330   14.9330    0.0000   -7.8267    0.4362    0.4420  -17.7082   1452 % 1.201283 1.000  1
  11  10   6    6.1644   11.1402  -11.1402    0.0000   -4.9758    0.4218    0.4263  -11.6733   1453 % 1.243246 1.000  1
   0  11   6   21.2955   15.3608  -15.3608    0.0000    5.9348    0.0399    0.2167   27.3915   1457 % 1.063532 1.000  1
Refinement program                                                                                                 page=  28
structure :                                                                                                10:01:58 06-09-24 

   1  11   6   10.9225   12.4480  -12.4480    0.0000   -1.5256    0.0870    0.1396  -10.9261   1458 % 1.065826 1.000  1
   2  11   6    6.0828    7.0448    7.0448    0.0000   -0.9620    0.1480    0.1600   -6.0137   1459 % 1.072678 1.000  1
   3  11   6    7.1554    1.7383   -1.7383    0.0000    5.4172    0.1747    0.1888   28.6958   1460 % 1.084003 1.000  1
   4  11   6    7.1764    7.8814    7.8814    0.0000   -0.7050    0.2160    0.2276   -3.0976   1461 % 1.099661 1.000  1
   5  11   6   11.2561   13.6676   13.6676    0.0000   -2.4115    0.1111    0.1581  -15.2511   1462 % 1.119472 1.000  1
   6  11   6    8.6776   11.5175  -11.5175    0.0000   -2.8400    0.1441    0.1682  -16.8877   1463 % 1.143219 1.000  1
   7  11   6    8.5264    7.4793   -7.4793    0.0000    1.0471    0.1818    0.2008    5.2149   1464 % 1.170663 1.000  1
   8  11   6    6.3246    2.6872    2.6872    0.0000    3.6373    0.2372    0.2455   14.8185   1465 % 1.201550 1.000  1
   0  12   6    7.1764   13.3792   13.3792    0.0000   -6.2028    0.2996    0.3081  -20.1344   1469 % 1.150827 1.000  1
   1  12   6    3.3912    5.1603   -5.1603    0.0000   -1.7691    0.4718    0.4730   -3.7400   1470 % 1.152947 1.000  1
   4  12   6    4.6904    9.2118   -9.2118    0.0000   -4.5213    0.5756    0.5775   -7.8285   1473 % 1.184296 1.000  1
   6  13   6    2.6458    9.2499    9.2499    0.0000   -6.6041    1.4174    1.4176   -4.6586   1481*% 1.307809 1.000  1
   1  14   6   20.0998    4.4580    4.4580    0.0000   15.6417    0.0945    0.2221   70.4213   1484 % 1.329029 1.000  1
   4  14   6   10.0499    7.0712    7.0712    0.0000    2.9787    0.1493    0.1799   16.5542   1486 % 1.356315 1.000  1
   7  14   6    2.0000    3.0701    3.0701    0.0000   -1.0702    0.1000    0.1020  -10.4937   1488 % 1.414492 1.000  1
   3   0   7   28.8271   17.2375   17.2375    0.0000   11.5896    0.1457    0.3230   35.8813   1491 % 0.446483 1.000  1
   4   0   7   72.5086   47.9228   47.9228    0.0000   24.5859    0.0048    0.7251   33.9068   1492 % 0.483260 1.000  1
   5   0   7   40.7590    7.1501    7.1501    0.0000   33.6089    0.0405    0.4096   82.0538   1493 % 0.526786 1.000  1
   7   0   7   23.0000    3.5040   -3.5040    0.0000   19.4960    0.1065    0.2535   76.9166   1494 % 0.628281 1.000  1
   8   0   7   19.8746   27.9238  -27.9238    0.0000   -8.0492    0.1359    0.2407  -33.4353   1495 % 0.684111 1.000  1
   9   0   7   12.2882    7.3088    7.3088    0.0000    4.9794    0.0732    0.1431   34.8081   1496 % 0.742327 1.000  1
  10   0   7   14.1174   19.7673   19.7673    0.0000   -5.6499    0.1240    0.1879  -30.0731   1497 % 0.802408 1.000  1
  11   0   7   21.8403    3.7009   -3.7009    0.0000   18.1394    0.0893    0.2359   76.8787   1498 % 0.863967 1.000  1
  13   0   7    5.0000    8.4131   -8.4131    0.0000   -3.4131    0.2500    0.2550  -13.3872   1500 % 0.990407 1.000  1
  14   0   7    8.0000   17.9078  -17.9078    0.0000   -9.9079    0.5938    0.5991  -16.5375   1501 % 1.054891 1.000  1
  15   0   7    3.6056    5.5621    5.5621    0.0000   -1.9566    0.3051    0.3072   -6.3689   1502 % 1.120023 1.000  1
   1   1   7   34.6554   18.1416   18.1416    0.0000   16.5138    0.0866    0.3572   46.2309   1504 % 0.410699 1.000  1
   2   1   7   31.7962   12.0718  -12.0718    0.0000   19.7244    0.1305    0.3437   57.3872   1505 % 0.428168 1.000  1
   4   1   7   63.8342   32.6358   32.6358    0.0000   31.1983    0.0258    0.6389   48.8340   1506 % 0.491879 1.000  1
   5   1   7   17.9165   16.3605   16.3605    0.0000    1.5560    0.0809    0.1966    7.9145   1507 % 0.534703 1.000  1
   6   1   7   11.7898    6.2345   -6.2345    0.0000    5.5553    0.1103    0.1614   34.4142   1508 % 0.582786 1.000  1
   7   1   7   70.2389   37.4070   37.4070    0.0000   32.8319    0.0342    0.7032   46.6880   1509 % 0.634934 1.000  1
   8   1   7   31.3528   12.9841  -12.9841    0.0000   18.3687    0.0032    0.3135   58.5841   1510 % 0.690227 1.000  1
   9   1   7   20.0998   28.8536  -28.8536    0.0000   -8.7539    0.0771    0.2153  -40.6621   1511 % 0.747966 1.000  1
  10   1   7   22.9347    3.0878    3.0878    0.0000   19.8469    0.0828    0.2439   81.3895   1512 % 0.807628 1.000  1
  11   1   7   14.5602   10.4167  -10.4167    0.0000    4.1435    0.3159    0.3479   11.9113   1513 % 0.868817 1.000  1
  12   1   7   16.7929    0.9409   -0.9409    0.0000   15.8519    0.1310    0.2130   74.4270   1514 % 0.931232 1.000  1
  13   1   7   34.4630   21.3224   21.3224    0.0000   13.1407    0.0479    0.3479   37.7671   1515 % 0.994641 1.000  1
  14   1   7    8.1363    2.4822    2.4822    0.0000    5.6542    0.2274    0.2415   23.4133   1516 % 1.058867 1.000  1
  15   1   7    7.1764    9.0519   -9.0519    0.0000   -1.8755    0.2160    0.2276   -8.2404   1517 % 1.123769 1.000  1
  16   1   7    2.5100    0.7946    0.7946    0.0000    1.7153    0.3187    0.3197    5.3652   1518 % 1.189237 1.000  1
  17   1   7    6.8556    5.5374   -5.5374    0.0000    1.3183    0.2115    0.2223    5.9292   1519 % 1.255182 1.000  1
   1   2   7  142.6250    3.6725    3.6725    0.0000  138.9530    0.0060    1.4263   97.4242   1520 % 0.440326 1.000  1
   2   2   7   57.6715   63.2797   63.2797    0.0000   -5.6082    0.0217    0.5771   -9.7176   1521 % 0.456663 1.000  1
   4   2   7  144.3500   22.4449  -22.4449    0.0000  121.9050    0.0232    1.4437   84.4402   1522 % 0.516874 1.000  1
   5   2   7   26.9295   32.9856  -32.9856    0.0000   -6.0561    0.0780    0.2804  -21.6012   1523 % 0.557782 1.000  1
   6   2   7   21.4476   20.1297  -20.1297    0.0000    1.3179    0.1212    0.2464    5.3494   1524 % 0.604031 1.000  1
   7   2   7   19.2614    8.8357    8.8357    0.0000   10.4256    0.1220    0.2280   45.7258   1525 % 0.654488 1.000  1
   8   2   7   32.0546   24.6378   24.6378    0.0000    7.4169    0.0624    0.3266   22.7119   1526 % 0.708256 1.000  1
   9   2   7    9.7980    2.3182    2.3182    0.0000    7.4797    0.2501    0.2686   27.8510   1527 % 0.764635 1.000  1
  10   2   7   15.8114   11.3708  -11.3708    0.0000    4.4406    0.0917    0.1828   24.2943   1528 % 0.823090 1.000  1
  11   2   7    7.1554    8.8382   -8.8382    0.0000   -1.6828    0.1537    0.1696   -9.9242   1529 % 0.883208 1.000  1
Refinement program                                                                                                 page=  29
structure :                                                                                                10:01:58 06-09-24 

  12   2   7   30.4959   12.4419  -12.4419    0.0000   18.0540    0.0672    0.3123   57.8134   1530 % 0.944672 1.000  1
  13   2   7   22.0091   15.6140   15.6140    0.0000    6.3951    0.0591    0.2279   28.0635   1531 % 1.007236 1.000  1
  14   2   7   21.7025   19.9215   19.9215    0.0000    1.7810    0.2120    0.3034    5.8711   1532 % 1.070707 1.000  1
  15   2   7    6.6858    5.9398   -5.9398    0.0000    0.7460    0.2244    0.2341    3.1866   1533 % 1.134932 1.000  1
  16   2   7    5.3852    0.9744   -0.9744    0.0000    4.4107    0.1764    0.1844   23.9133   1534 % 1.199791 1.000  1
  17   2   7    9.6437    6.1226   -6.1226    0.0000    3.5210    0.0311    0.1013   34.7483   1535 % 1.265185 1.000  1
   1   3   7  110.0770   19.1108  -19.1108    0.0000   90.9665    0.0173    1.1009   82.6286   1537 % 0.485705 1.000  1
   3   3   7   32.9287   47.3182   47.3182    0.0000  -14.3895    0.0607    0.3348  -42.9740   1538 % 0.524392 1.000  1
   4   3   7   26.1400   39.1697  -39.1697    0.0000  -13.0297    0.0746    0.2718  -47.9321   1539 % 0.556040 1.000  1
   7   3   7   22.1246   32.2939  -32.2939    0.0000  -10.1693    0.1107    0.2474  -41.1027   1542 % 0.685841 1.000  1
   8   3   7   26.3951   12.9291   12.9291    0.0000   13.4660    0.0417    0.2672   50.3928   1543 % 0.737325 1.000  1
   9   3   7   53.5724   28.7131   28.7131    0.0000   24.8593    0.0280    0.5365   46.3400   1544 % 0.791637 1.000  1
  10   3   7   28.2913    7.5222   -7.5222    0.0000   20.7692    0.0265    0.2842   73.0915   1545 % 0.848233 1.000  1
  12   3   7   15.4337    4.8901    4.8901    0.0000   10.5437    0.1037    0.1859   56.7099   1547 % 0.966658 1.000  1
  13   3   7   23.5521   18.5235  -18.5235    0.0000    5.0286    0.0764    0.2476   20.3085   1548 % 1.027885 1.000  1
  14   3   7   10.5830    3.7899   -3.7899    0.0000    6.7931    0.3071    0.3248   20.9134   1549 % 1.090154 1.000  1
  15   3   7    3.9623    8.6174    8.6174    0.0000   -4.6551    0.3659    0.3681  -12.6467   1550 % 1.153296 1.000  1
  16   3   7   18.1521    1.5991   -1.5991    0.0000   16.5530    0.1074    0.2109   78.4773   1551 % 1.217177 1.000  1
  17   3   7    6.0828    4.4295    4.4295    0.0000    1.6533    0.3124    0.3182    5.1954   1552 % 1.281685 1.000  1
   1   4   7   24.8495   13.7381  -13.7381    0.0000   11.1115    0.1087    0.2712   40.9697   1553 % 0.542900 1.000  1
   2   4   7   72.8196   60.5088  -60.5088    0.0000   12.3109    0.0124    0.7283   16.9035   1554 % 0.556233 1.000  1
   3   4   7    6.8556    7.7588    7.7588    0.0000   -0.9031    0.2480    0.2573   -3.5104   1555 % 0.577770 1.000  1
   4   4   7   28.4956   32.6324   32.6324    0.0000   -4.1368    0.0772    0.2952  -14.0121   1556 % 0.606640 1.000  1
   5   4   7   20.2485    8.5941    8.5941    0.0000   11.6543    0.0321    0.2050   56.8467   1557 % 0.641852 1.000  1
   6   4   7   14.4568   10.0110   10.0110    0.0000    4.4458    0.2179    0.2615   17.0021   1558 % 0.682427 1.000  1
   7   4   7   23.5903    3.9883   -3.9883    0.0000   19.6020    0.0615    0.2438   80.4090   1559 % 0.727467 1.000  1
   8   4   7   17.7482   23.4886  -23.4886    0.0000   -5.7403    0.0930    0.2004  -28.6505   1560 % 0.776196 1.000  1
   9   4   7   28.0357    4.8337    4.8337    0.0000   23.2019    0.0624    0.2872   80.7806   1561 % 0.827962 1.000  1
  10   4   7   13.6931   15.8894   15.8894    0.0000   -2.1963    0.2520    0.2868   -7.6592   1562 % 0.882230 1.000  1
  11   4   7    9.4868    1.1605   -1.1605    0.0000    8.3263    0.4111    0.4219   19.7352   1563 % 0.938568 1.000  1
  12   4   7   12.9499    6.5519    6.5519    0.0000    6.3980    0.1583    0.2045   31.2827   1564 % 0.996624 1.000  1
  13   4   7   23.2379    8.7153   -8.7153    0.0000   14.5226    0.0710    0.2430   59.7675   1565 % 1.056115 1.000  1
  16   4   7    4.1231    2.0057    2.0057    0.0000    2.1174    0.4972    0.4989    4.2440   1567 % 1.241109 1.000  1
  17   4   7    7.6811    2.6752    2.6752    0.0000    5.0059    0.4947    0.5006    9.9990   1568 % 1.304434 1.000  1
  18   4   7    6.0828   11.1600   11.1600    0.0000   -5.0773    0.3535    0.3587  -14.1565   1569 % 1.368398 1.000  1
   2   5   7   16.4773    1.5933   -1.5933    0.0000   14.8840    0.0789    0.1827   81.4725   1570 % 0.620512 1.000  1
   3   5   7   30.7409   26.1295  -26.1295    0.0000    4.6113    0.0423    0.3103   14.8607   1571 % 0.639890 1.000  1
   4   5   7   21.4709   13.2885   13.2885    0.0000    8.1824    0.0862    0.2314   35.3677   1572 % 0.666072 1.000  1
   5   5   7   24.0104    7.2020    7.2020    0.0000   16.8085    0.1062    0.2625   64.0215   1573 % 0.698294 1.000  1
   6   5   7   34.1643    0.5671   -0.5671    0.0000   33.5972    0.0395    0.3439   97.6889   1574 % 0.735763 1.000  1
   7   5   7   23.6305   28.7238   28.7238    0.0000   -5.0933    0.0550    0.2426  -20.9924   1575 % 0.777720 1.000  1
   8   5   7   13.2288    8.9239   -8.9239    0.0000    4.3048    0.1172    0.1767   24.3601   1576 % 0.823480 1.000  1
   9   5   7   13.6015   21.4953  -21.4953    0.0000   -7.8938    0.1470    0.2003  -39.4092   1577 % 0.872445 1.000  1
  10   5   7   12.8452    0.4426   -0.4426    0.0000   12.4026    0.1090    0.1685   73.6235   1578 % 0.924105 1.000  1
  11   5   7    3.8341   10.5430  -10.5430    0.0000   -6.7090    0.2739    0.2765  -24.2610   1579 % 0.978034 1.000  1
  12   5   7    9.2736    2.0854    2.0854    0.0000    7.1883    0.1510    0.1772   40.5717   1580 % 1.033876 1.000  1
  13   5   7   10.6442   19.8388   19.8388    0.0000   -9.1946    0.1644    0.1959  -46.9454   1581 % 1.091338 1.000  1
   1   6   7   16.1245    4.7752    4.7752    0.0000   11.3493    0.1767    0.2392   47.4370   1584 % 0.680316 1.000  1
   2   6   7   53.0000   38.9096   38.9096    0.0000   14.0904    0.0179    0.5303   26.5704   1585 % 0.691002 1.000  1
   3   6   7   43.4246    4.5651    4.5651    0.0000   38.8595    0.0507    0.4372   88.8844   1586 % 0.708454 1.000  1
   4   6   7   21.4126   18.9766  -18.9766    0.0000    2.4361    0.0397    0.2178   11.1862   1587 % 0.732189 1.000  1
   5   6   7   21.6102   14.7274  -14.7274    0.0000    6.8828    0.0463    0.2210   31.1439   1588 % 0.761619 1.000  1
Refinement program                                                                                                 page=  30
structure :                                                                                                10:01:58 06-09-24 

   6   6   7   17.0939   11.3524  -11.3524    0.0000    5.7414    0.0936    0.1949   29.4601   1589 % 0.796113 1.000  1
   7   6   7   15.1427    5.4210    5.4210    0.0000    9.7217    0.0792    0.1709   56.8819   1590 % 0.835044 1.000  1
   8   6   7   46.7547   19.2568   19.2568    0.0000   27.4978    0.0417    0.4694   58.5804   1591 % 0.877820 1.000  1
   9   6   7   11.3270    0.5851   -0.5851    0.0000   10.7419    0.1766    0.2098   51.2060   1592 % 0.923910 1.000  1
  10   6   7   14.8122   10.6074  -10.6074    0.0000    4.2048    0.0776    0.1672   25.1430   1593 % 0.972841 1.000  1
  11   6   7   11.8743    4.1888   -4.1888    0.0000    7.6855    0.1642    0.2027   37.9247   1594 % 1.024207 1.000  1
  12   6   7   12.6095    8.7802   -8.7802    0.0000    3.8293    0.2141    0.2485   15.4100   1595 % 1.077659 1.000  1
  13   6   7    5.4314   10.9549   10.9549    0.0000   -5.5235    0.1933    0.2008  -27.5065   1596 % 1.132902 1.000  1
  14   6   7    7.0711   16.2739   16.2739    0.0000   -9.2028    0.6435    0.6473  -14.2163   1597 % 1.189687 1.000  1
  16   6   7    6.4031    1.2184   -1.2184    0.0000    5.1848    0.7262    0.7290    7.1119   1598 % 1.307073 1.000  1
   1   7   7   21.4942   12.4883  -12.4883    0.0000    9.0059    0.0535    0.2215   40.6585   1599 % 0.756365 1.000  1
   2   7   7   12.0416   13.8554   13.8554    0.0000   -1.8139    0.2035    0.2364   -7.6720   1600 % 0.765991 1.000  1
   3   7   7   40.1248   29.5732   29.5732    0.0000   10.5516    0.0461    0.4039   26.1252   1601 % 0.781771 1.000  1
   4   7   7   23.5436   24.6860  -24.6860    0.0000   -1.1424    0.0871    0.2510   -4.5510   1602 % 0.803342 1.000  1
   5   7   7    9.3808   12.9795  -12.9795    0.0000   -3.5987    0.1173    0.1502  -23.9646   1603 % 0.830254 1.000  1
   6   7   7   11.4978    8.2158    8.2158    0.0000    3.2820    0.1479    0.1873   17.5227   1604 % 0.862006 1.000  1
   7   7   7   22.7596   21.3553  -21.3553    0.0000    1.4043    0.1164    0.2556    5.4932   1605 % 0.898084 1.000  1
   9   7   7   15.1063   21.3426   21.3426    0.0000   -6.2363    0.1059    0.1845  -33.8019   1607 % 0.981258 1.000  1
  10   7   7   20.0000    7.2066   -7.2066    0.0000   12.7934    0.0750    0.2136   59.8943   1608 % 1.027462 1.000  1
  11   7   7    7.9373    3.9663    3.9663    0.0000    3.9709    0.3465    0.3554   11.1718   1609 % 1.076224 1.000  1
  13   7   7    7.3621   14.4276  -14.4276    0.0000   -7.0655    0.2649    0.2749  -25.7009   1610 % 1.180138 1.000  1
  14   7   7   17.5499    3.4091   -3.4091    0.0000   14.1408    0.1368    0.2225   63.5573   1611 % 1.234752 1.000  1
   1   8   7   45.1442    4.3089   -4.3089    0.0000   40.8353    0.0388    0.4531   90.1236   1614 % 0.835556 1.000  1
   2   8   7   14.0250   30.0006  -30.0006    0.0000  -15.9756    0.1105    0.1786  -89.4685   1615 % 0.844280 1.000  1
   3   8   7    6.2610    0.9129   -0.9129    0.0000    5.3481    0.2316    0.2399   22.2923   1616 % 0.858622 1.000  1
   4   8   7   20.9762   16.4321   16.4321    0.0000    4.5441    0.1216    0.2424   18.7429   1617 % 0.878309 1.000  1
   5   8   7   15.0665    9.0319    9.0319    0.0000    6.0346    0.0763    0.1689   35.7298   1618 % 0.902989 1.000  1
   6   8   7    9.2520    8.1026    8.1026    0.0000    1.1494    0.1405    0.1682    6.8320   1619 % 0.932266 1.000  1
   7   8   7   15.4208    4.0863   -4.0863    0.0000   11.3345    0.0811    0.1742   65.0607   1620 % 0.965724 1.000  1
   8   8   7    7.8102   16.2434  -16.2434    0.0000   -8.4331    0.4161    0.4234  -19.9183   1621 % 1.002943 1.000  1
   9   8   7    5.1769    1.4548    1.4548    0.0000    3.7221    0.1642    0.1722   21.6201   1622 % 1.043520 1.000  1
  10   8   7    8.2462    9.6798    9.6798    0.0000   -1.4336    0.0303    0.0879  -16.3175   1623 % 1.087081 1.000  1
  11   8   7   10.3053    2.3266    2.3266    0.0000    7.9787    0.1067    0.1484   53.7760   1624 % 1.133280 1.000  1
  12   8   7    8.5440    7.0524    7.0524    0.0000    1.4916    0.1639    0.1848    8.0714   1625 % 1.181809 1.000  1
  13   8   7    2.3875    8.6306   -8.6306    0.0000   -6.2431    0.8587    0.8590   -7.2681   1626*% 1.232393 1.000  1
  14   8   7    3.1623   14.1406  -14.1406    0.0000  -10.9783    1.5021    1.5024   -7.3071   1627*% 1.284788 1.000  1
   1   9   7   10.9316    6.7437    6.7437    0.0000    4.1879    0.1784    0.2092   20.0173   1629 % 0.917077 1.000  1
   2   9   7   11.0544    1.7700   -1.7700    0.0000    9.2844    0.1674    0.2006   46.2909   1630 % 0.925032 1.000  1
   3   9   7   13.0192   15.7995  -15.7995    0.0000   -2.7803    0.0999    0.1641  -16.9453   1631 % 0.938141 1.000  1
   4   9   7   12.3288    7.3824    7.3824    0.0000    4.9464    0.1744    0.2136   23.1609   1632 % 0.956191 1.000  1
   5   9   7   18.8759    3.9463    3.9463    0.0000   14.9296    0.1086    0.2178   68.5560   1633 % 0.978910 1.000  1
   6   9   7    4.7223    0.2236   -0.2236    0.0000    4.4987    0.4235    0.4261   10.5566   1634 % 1.005980 1.000  1
   7   9   7   12.9035   18.5100   18.5100    0.0000   -5.6065    0.0814    0.1526  -36.7516   1635 % 1.037062 1.000  1
   8   9   7    7.3959    5.6748   -5.6748    0.0000    1.7212    0.2163    0.2286    7.5282   1636 % 1.071807 1.000  1
   9   9   7    9.2628   14.8155  -14.8155    0.0000   -5.5527    0.1781    0.2008  -27.6562   1637 % 1.109869 1.000  1
  10   9   7    7.3959    0.2227   -0.2227    0.0000    7.1733    0.1825    0.1969   36.4223   1638 % 1.150922 1.000  1
  12   9   7    9.1269    1.7303    1.7303    0.0000    7.3966    0.2082    0.2273   32.5405   1640 % 1.240786 1.000  1
   2  10   7   20.2978   23.7952   23.7952    0.0000   -3.4974    0.0813    0.2187  -15.9953   1643 % 1.007655 1.000  1
   3  10   7   53.1131    1.4810   -1.4810    0.0000   51.6321    0.0273    0.5318   97.0835   1644 % 1.019702 1.000  1
   4  10   7    8.4083   14.3605  -14.3605    0.0000   -5.9522    0.1368    0.1605  -37.0740   1645 % 1.036333 1.000  1
   8  10   7   18.0000   13.7571   13.7571    0.0000    4.2429    0.0806    0.1972   21.5152   1649 % 1.143877 1.000  1
  12  10   7    6.9282    5.4597   -5.4597    0.0000    1.4685    0.2959    0.3039    4.8324   1653 % 1.303547 1.000  1
Refinement program                                                                                                 page=  31
structure :                                                                                                10:01:58 06-09-24 

   1  11   7    3.4641    7.5083   -7.5083    0.0000   -4.0443    0.1443    0.1484  -27.2457   1655 % 1.084993 1.000  1
   2  11   7   10.2567    7.2646    7.2646    0.0000    2.9921    0.1316    0.1669   17.9312   1656 % 1.091725 1.000  1
   3  11   7    6.4031   17.0460   17.0460    0.0000  -10.6429    0.2577    0.2655  -40.0827   1657 % 1.102854 1.000  1
   4  11   7    9.1651   12.8733  -12.8733    0.0000   -3.7081    0.2400    0.2569  -14.4317   1658 % 1.118249 1.000  1
   5  11   7    7.9057    6.8659   -6.8659    0.0000    1.0398    0.2530    0.2650    3.9232   1659 % 1.137736 1.000  1
   7  11   7    4.0620   14.0115  -14.0115    0.0000   -9.9495    0.4677    0.4695  -21.1914   1660 % 1.188140 1.000  1
   9  11   7   11.2694   14.2431   14.2431    0.0000   -2.9737    0.1597    0.1955  -15.2123   1662 % 1.252193 1.000  1
   8  12   7    2.4495   11.2378  -11.2378    0.0000   -8.7883    0.7144    0.7149  -12.2939   1667*% 1.295473 1.000  1
  10  12   7    1.7320    5.8528    5.8528    0.0000   -4.1207    0.8949    0.8951   -4.6039   1669*% 1.361654 1.000  1
   2  13   7    8.8882    2.8149   -2.8149    0.0000    6.0733    0.1913    0.2109   28.7957   1672 % 1.263043 1.000  1
   6  13   7    4.1231    1.0017   -1.0017    0.0000    3.1214    0.4608    0.4627    6.7467   1675 % 1.323476 1.000  1
   2  14   7    4.7958   15.4850   15.4850    0.0000  -10.6891    0.4692    0.4716  -22.6656   1678 % 1.349888 1.000  1
   5  14   7    3.2404    1.8667   -1.8667    0.0000    1.3737    0.3549    0.3564    3.8546   1681 % 1.387363 1.000  1
   3   0   8   79.1644   23.6591   23.6591    0.0000   55.5052    0.0303    0.7922   70.0625   1682 % 0.496904 1.000  1
   5   0   8  109.7000   20.5366   20.5366    0.0000   89.1630    0.0356    1.0976   81.2366   1683 % 0.570149 1.000  1
   6   0   8   46.8828   60.2217  -60.2217    0.0000  -13.3388    0.0011    0.4688  -28.4513   1684 % 0.615469 1.000  1
   7   0   8   26.2488   25.0772  -25.0772    0.0000    1.1717    0.1200    0.2886    4.0595   1685 % 0.665059 1.000  1
   8   0   8   88.3968   16.7394   16.7394    0.0000   71.6574    0.0198    0.8842   81.0430   1686 % 0.718036 1.000  1
   9   0   8    5.7446    1.8303   -1.8303    0.0000    3.9143    0.4178    0.4217    9.2818   1687 % 0.773703 1.000  1
  10   0   8   18.8149   19.7063   19.7063    0.0000   -0.8914    0.1116    0.2188   -4.0747   1688 % 0.831520 1.000  1
  11   0   8   19.8997    3.1536    3.1536    0.0000   16.7462    0.1131    0.2289   73.1670   1689 % 0.891070 1.000  1
  13   0   8    9.4604    0.2913   -0.2913    0.0000    9.1692    0.1691    0.1938   47.3158   1690 % 1.014137 1.000  1
  14   0   8   11.1355    0.9523   -0.9523    0.0000   10.1832    0.1167    0.1613   63.1184   1691 % 1.077201 1.000  1
  15   0   8   21.5639    4.5156    4.5156    0.0000   17.0483    0.0974    0.2366   72.0525   1692 % 1.141061 1.000  1
  18   0   8   10.2470    3.6751   -3.6751    0.0000    6.5718    0.2001    0.2248   29.2375   1694 % 1.336267 1.000  1
   2   1   8   56.2983    8.2536    8.2536    0.0000   48.0447    0.0355    0.5641   85.1701   1695 % 0.480515 1.000  1
   4   1   8   20.5913   16.6804  -16.6804    0.0000    3.9108    0.1360    0.2468   15.8486   1696 % 0.538063 1.000  1
   5   1   8   53.6246   34.8776   34.8776    0.0000   18.7470    0.0298    0.5371   34.9057   1697 % 0.577472 1.000  1
   6   1   8   12.1244    7.8475   -7.8475    0.0000    4.2769    0.0495    0.1310   32.6595   1698 % 0.622259 1.000  1
   7   1   8   21.4243    4.0681   -4.0681    0.0000   17.3562    0.2240    0.3100   55.9888   1699 % 0.671348 1.000  1
   8   1   8   11.2250    1.4919    1.4919    0.0000    9.7331    0.2361    0.2614   37.2334   1700 % 0.723864 1.000  1
  10   1   8   41.7732    0.2722   -0.2722    0.0000   41.5010    0.0946    0.4283   96.8969   1701 % 0.836559 1.000  1
  11   1   8   19.5192   26.8104   26.8104    0.0000   -7.2912    0.0666    0.2062  -35.3527   1702 % 0.895773 1.000  1
  12   1   8   18.4932    7.2618    7.2618    0.0000   11.2314    0.1244    0.2229   50.3962   1703 % 0.956430 1.000  1
  14   1   8   12.4097    1.6136    1.6136    0.0000   10.7961    0.3425    0.3643   29.6380   1705 % 1.081095 1.000  1
  15   1   8    6.5574   18.8258  -18.8258    0.0000  -12.2683    0.4270    0.4320  -28.3988   1706 % 1.144737 1.000  1
  16   1   8    1.4142    6.8961   -6.8961    0.0000   -5.4819    0.5303    0.5305  -10.3331   1707*% 1.209070 1.000  1
   0   2   8  143.7530   50.4044   50.4044    0.0000   93.3488    0.0021    1.4375   64.9368   1710 % 0.486384 1.000  1
   1   2   8   49.4267   16.6649  -16.6649    0.0000   32.7618    0.0202    0.4947   66.2281   1711 % 0.491380 1.000  1
   2   2   8   11.1803   31.7848  -31.7848    0.0000  -20.6045    0.1834    0.2148  -95.9438   1712 % 0.506071 1.000  1
   4   2   8    7.0000   23.0064  -23.0064    0.0000  -16.0064    0.1143    0.1340 -119.4340   1713 % 0.561004 1.000  1
   5   2   8   34.2389    5.6551   -5.6551    0.0000   28.5838    0.0438    0.3452   82.8084   1714 % 0.598906 1.000  1
   6   2   8   80.4922   46.3937   46.3937    0.0000   34.0985    0.0149    0.8051   42.3553   1715 % 0.642199 1.000  1
   7   2   8    7.0711    2.7877    2.7877    0.0000    4.2834    0.3818    0.3883   11.0302   1716 % 0.689871 1.000  1
   8   2   8   18.7883    6.2840   -6.2840    0.0000   12.5043    0.1198    0.2228   56.1226   1717 % 0.741076 1.000  1
   9   2   8   23.2444   15.2351   15.2351    0.0000    8.0092    0.0925    0.2502   32.0150   1718 % 0.795131 1.000  1
  10   2   8   55.0945   23.0070  -23.0070    0.0000   32.0875    0.0191    0.5513   58.2060   1719 % 0.851495 1.000  1
  11   2   8   17.7679    4.9567   -4.9567    0.0000   12.8112    0.1013    0.2045   62.6370   1720 % 0.909738 1.000  1
  12   2   8   10.7238   12.0130   12.0130    0.0000   -1.2892    0.2098    0.2356   -5.4711   1721 % 0.969522 1.000  1
  13   2   8    8.9163    5.5978   -5.5978    0.0000    3.3185    0.2804    0.2942   11.2790   1722 % 1.030578 1.000  1
  14   2   8    7.5498    4.8136    4.8136    0.0000    2.7363    0.3113    0.3203    8.5430   1723 % 1.092694 1.000  1
  15   2   8    2.2361    2.9588    2.9588    0.0000   -0.7228    0.1342    0.1360   -5.3138   1724 % 1.155698 1.000  1
Refinement program                                                                                                 page=  32
structure :                                                                                                10:01:58 06-09-24 

   0   3   8  126.5310   34.5561  -34.5561    0.0000   91.9745    0.0150    1.2654   72.6844   1726 % 0.527818 1.000  1
   1   3   8   56.4535   36.7128   36.7128    0.0000   19.7407    0.0363    0.5657   34.8960   1727 % 0.532425 1.000  1
   2   3   8   11.3358    2.2338    2.2338    0.0000    9.1020    0.2911    0.3124   29.1351   1728 % 0.546013 1.000  1
   3   3   8   16.9558   22.3823   22.3823    0.0000   -5.4265    0.1858    0.2515  -21.5746   1729 % 0.567938 1.000  1
   4   3   8   14.2478   15.1402   15.1402    0.0000   -0.8924    0.1720    0.2233   -3.9960   1730 % 0.597283 1.000  1
   5   3   8   63.5138   33.6043  -33.6043    0.0000   29.9095    0.0236    0.6356   47.0588   1731 % 0.633017 1.000  1
   6   3   8   11.9164    0.4998   -0.4998    0.0000   11.4166    0.0881    0.1482   77.0334   1732 % 0.674123 1.000  1
   7   3   8   67.7237    8.0184    8.0184    0.0000   59.7053    0.0317    0.6780   88.0634   1733 % 0.719683 1.000  1
   8   3   8   11.1580    5.4570    5.4570    0.0000    5.7010    0.1210    0.1646   34.6384   1734 % 0.768905 1.000  1
   9   3   8   18.1108   15.3775   15.3775    0.0000    2.7332    0.0028    0.1811   15.0900   1735 % 0.821131 1.000  1
  10   3   8    5.4498    2.4767   -2.4767    0.0000    2.9730    0.2752    0.2806   10.5959   1736 % 0.875823 1.000  1
  11   3   8   16.3860   24.8792  -24.8792    0.0000   -8.4933    0.0976    0.1907  -44.5264   1737 % 0.932548 1.000  1
  12   3   8    8.8148    7.8664   -7.8664    0.0000    0.9484    0.1305    0.1575    6.0235   1738 % 0.990957 1.000  1
  13   3   8   26.3154    7.4110    7.4110    0.0000   18.9044    0.0361    0.2656   71.1710   1739 % 1.050768 1.000  1
  14   3   8    7.8549    1.2865    1.2865    0.0000    6.5684    0.1655    0.1832   35.8548   1740 % 1.111756 1.000  1
  15   3   8    5.4772   16.5975   16.5975    0.0000  -11.1203    0.4290    0.4325  -25.7098   1741 % 1.173737 1.000  1
  17   3   8    9.0829   16.0134  -16.0134    0.0000   -6.9305    0.2752    0.2898  -23.9113   1742 % 1.300109 1.000  1
   1   4   8   46.6154   10.3191  -10.3191    0.0000   36.2964    0.0333    0.4673   77.6661   1743 % 0.585070 1.000  1
   2   4   8   19.6723   33.5574   33.5574    0.0000  -13.8851    0.0229    0.1980  -70.1096   1744 % 0.597463 1.000  1
   3   4   8   19.4165   14.9063   14.9063    0.0000    4.5102    0.1777    0.2632   17.1365   1745 % 0.617564 1.000  1
   4   4   8   56.3010   20.4766   20.4766    0.0000   35.8244    0.0213    0.5634   63.5846   1746 % 0.644654 1.000  1
   5   4   8   18.8547   13.8389   13.8389    0.0000    5.0158    0.1034    0.2150   23.3239   1747 % 0.677895 1.000  1
   6   4   8   30.0333   46.6941  -46.6941    0.0000  -16.6608    0.0316    0.3020  -55.1692   1748 % 0.716431 1.000  1
   7   4   8   23.8747   17.0318  -17.0318    0.0000    6.8429    0.0754    0.2504   27.3313   1749 % 0.759457 1.000  1
   8   4   8   35.7813   12.5020   12.5020    0.0000   23.2792    0.0587    0.3626   64.2019   1750 % 0.806255 1.000  1
   9   4   8   14.6901    3.4710   -3.4710    0.0000   11.2191    0.0579    0.1579   71.0583   1751 % 0.856205 1.000  1
  11   4   8    7.8422    3.1162    3.1162    0.0000    4.7260    0.2423    0.2547   18.5585   1753 % 0.963575 1.000  1
  12   4   8   14.2583   12.3217  -12.3217    0.0000    1.9367    0.1368    0.1976    9.8025   1754 % 1.020209 1.000  1
  13   4   8   11.6962    0.5712    0.5712    0.0000   11.1250    0.1240    0.1704   65.2728   1755 % 1.078399 1.000  1
  14   4   8    3.3166    1.5251   -1.5251    0.0000    1.7915    0.2261    0.2286    7.8385   1756 % 1.137907 1.000  1
  15   4   8    8.7178    2.9105    2.9105    0.0000    5.8073    0.5105    0.5178   11.2144   1757 % 1.198537 1.000  1
  16   4   8   16.1864    7.3681    7.3681    0.0000    8.8183    0.1359    0.2114   41.7216   1758 % 1.260126 1.000  1
   0   5   8   11.8743    7.1094    7.1094    0.0000    4.7650    0.1853    0.2201   21.6531   1760 % 0.642700 1.000  1
   2   5   8   22.8801    9.8114    9.8114    0.0000   13.0687    0.0787    0.2419   54.0145   1762 % 0.657725 1.000  1
   3   5   8   49.9099   19.7811  -19.7811    0.0000   30.1288    0.0441    0.5010   60.1323   1763 % 0.676037 1.000  1
   4   5   8   14.0712   10.3096  -10.3096    0.0000    3.7617    0.0036    0.1408   26.7246   1764 % 0.700870 1.000  1
   5   5   8   12.8141   24.1570   24.1570    0.0000  -11.3430    0.1054    0.1659  -68.3768   1765 % 0.731561 1.000  1
   6   5   8   22.3047    9.4311   -9.4311    0.0000   12.8736    0.0650    0.2323   55.4116   1766 % 0.767407 1.000  1
   7   5   8   27.8388    1.2113   -1.2113    0.0000   26.6275    0.0880    0.2920   91.2002   1767 % 0.807722 1.000  1
   8   5   8   16.2481    5.7360    5.7360    0.0000   10.5121    0.0831    0.1825   57.6031   1768 % 0.851872 1.000  1
   9   5   8   14.1951   17.6884  -17.6884    0.0000   -3.4934    0.1691    0.2208  -15.8242   1769 % 0.899293 1.000  1
  10   5   8    8.1425    2.5037   -2.5037    0.0000    5.6387    0.1965    0.2127   26.5100   1770 % 0.949493 1.000  1
  11   5   8   10.5925   22.9389   22.9389    0.0000  -12.3464    0.1180    0.1586  -77.8586   1771 % 1.002056 1.000  1
  12   5   8    7.7460    5.3061    5.3061    0.0000    2.4398    0.1936    0.2086   11.6982   1772 % 1.056630 1.000  1
  13   5   8    5.7446    4.7891   -4.7891    0.0000    0.9554    0.1306    0.1426    6.6983   1773 % 1.112917 1.000  1
  15   5   8    9.6437   17.8745  -17.8745    0.0000   -8.2308    0.4511    0.4613  -17.8439   1774 % 1.229687 1.000  1
   0   6   8   48.8109   34.7470   34.7470    0.0000   14.0638    0.0297    0.4890   28.7597   1777 % 0.710994 1.000  1
   1   6   8   21.6864    2.3661   -2.3661    0.0000   19.3204    0.0553    0.2238   86.3240   1778 % 0.714420 1.000  1
   2   6   8   22.1133   21.2827  -21.2827    0.0000    0.8306    0.0565    0.2282    3.6391   1779 % 0.724604 1.000  1
   3   6   8   14.3318    7.2697   -7.2697    0.0000    7.0620    0.0907    0.1696   41.6367   1780 % 0.741265 1.000  1
   4   6   8   38.3706   16.1198  -16.1198    0.0000   22.2508    0.0573    0.3880   57.3524   1781 % 0.763982 1.000  1
   5   6   8    7.6811    6.4068   -6.4068    0.0000    1.2744    0.3971    0.4044    3.1510   1782 % 0.792231 1.000  1
Refinement program                                                                                                 page=  33
structure :                                                                                                10:01:58 06-09-24 

   6   6   8   24.1350   34.1608   34.1608    0.0000  -10.0258    0.0849    0.2559  -39.1847   1783 % 0.825447 1.000  1
   7   6   8    7.0498    6.1415    6.1415    0.0000    0.9083    0.2128    0.2241    4.0522   1784 % 0.863055 1.000  1
   8   6   8   14.7309    6.8117   -6.8117    0.0000    7.9192    0.1799    0.2325   34.0594   1785 % 0.904508 1.000  1
   9   6   8    5.3852    8.0518    8.0518    0.0000   -2.6666    0.2971    0.3020   -8.8312   1786 % 0.949303 1.000  1
  10   6   8   20.4255   17.0782  -17.0782    0.0000    3.3472    0.0661    0.2147   15.5916   1787 % 0.996989 1.000  1
  11   6   8    9.1104    3.5563   -3.5563    0.0000    5.5542    0.1262    0.1557   35.6786   1788 % 1.047171 1.000  1
  12   6   8    8.2644   10.4954   10.4954    0.0000   -2.2310    0.2239    0.2386   -9.3495   1789 % 1.099507 1.000  1
   0   7   8    8.6602   21.2656  -21.2656    0.0000  -12.6053    0.4677    0.4756  -26.5038   1792 % 0.784073 1.000  1
   1   7   8   23.8076   22.9643   22.9643    0.0000    0.8433    0.0399    0.2414    3.4933   1793 % 0.787181 1.000  1
   2   7   8   11.4978    3.7368    3.7368    0.0000    7.7610    0.1392    0.1805   42.9944   1794 % 0.796435 1.000  1
   3   7   8   56.2610   12.1044   12.1044    0.0000   44.1566    0.0284    0.5633   78.3852   1795 % 0.811623 1.000  1
   4   7   8   15.5081    8.9174    8.9174    0.0000    6.5907    0.1580    0.2214   29.7712   1796 % 0.832422 1.000  1
   5   7   8   30.1894   22.8947  -22.8947    0.0000    7.2947    0.0232    0.3028   24.0921   1797 % 0.858422 1.000  1
   6   7   8   11.0363    3.0143   -3.0143    0.0000    8.0220    0.1450    0.1822   44.0276   1798 % 0.889169 1.000  1
   7   7   8   22.4054    7.3192    7.3192    0.0000   15.0862    0.1049    0.2474   60.9817   1799 % 0.924187 1.000  1
   8   7   8   10.8259    5.7431    5.7431    0.0000    5.0828    0.1062    0.1517   33.5117   1800 % 0.963013 1.000  1
   9   7   8   26.7675   10.8161   10.8161    0.0000   15.9515    0.0897    0.2823   56.5068   1801 % 1.005204 1.000  1
  12   7   8    1.7320    6.4127   -6.4127    0.0000   -4.6807    0.5485    0.5488   -8.5296   1803*% 1.148117 1.000  1
   0   8   8   92.7793   28.1799  -28.1799    0.0000   64.5994    0.0318    0.9283   69.5861   1805 % 0.860719 1.000  1
   1   8   8   11.5456    0.9475   -0.9475    0.0000   10.5980    0.1126    0.1613   65.7158   1806 % 0.863552 1.000  1
   2   8   8    8.0000   16.9184   16.9184    0.0000   -8.9184    0.3438    0.3529  -25.2692   1807 % 0.871995 1.000  1
   4   8   8   28.5552   13.0378   13.0378    0.0000   15.5174    0.0508    0.2900   53.5025   1809 % 0.904982 1.000  1
   5   8   8   12.1861    5.9912    5.9912    0.0000    6.1949    0.1149    0.1675   36.9892   1810 % 0.928954 1.000  1
   6   8   8    7.5498   27.9773  -27.9773    0.0000  -20.4274    0.2848    0.2946  -69.3366   1811 % 0.957438 1.000  1
   8   8   8   11.8617    6.4574    6.4574    0.0000    5.4043    0.1349    0.1796   30.0869   1813 % 1.026382 1.000  1
   9   8   8    7.5697    5.1975   -5.1975    0.0000    2.3722    0.2378    0.2495    9.5060   1814 % 1.066068 1.000  1
  10   8   8   16.5378   14.1142   14.1142    0.0000    2.4237    0.0847    0.1858   13.0454   1815 % 1.108743 1.000  1
  11   8   8    5.1186    2.8759    2.8759    0.0000    2.2427    0.1856    0.1925   11.6486   1816 % 1.154076 1.000  1
  13   8   8   13.3417    1.8145    1.8145    0.0000   11.5272    0.0862    0.1588   72.5717   1818 % 1.251543 1.000  1
   1   9   8   13.2288   11.7039  -11.7039    0.0000    1.5249    0.2041    0.2432    6.2695   1819 % 0.942654 1.000  1
   3   9   8   11.7047   10.9955  -10.9955    0.0000    0.7092    0.1452    0.1865    3.8019   1821 % 0.963159 1.000  1
   4   9   8    8.3666    5.7253   -5.7253    0.0000    2.6413    0.3167    0.3276    8.0627   1822 % 0.980749 1.000  1
   5   9   8   13.8275   15.5939   15.5939    0.0000   -1.7663    0.1483    0.2027   -8.7128   1823 % 1.002911 1.000  1
   9   9   8   35.0286   12.6704  -12.6704    0.0000   22.3582    0.1156    0.3689   60.6119   1827 % 1.131096 1.000  1
  11   9   8    4.1231   17.1475   17.1475    0.0000  -13.0244    0.5942    0.5956  -21.8662   1828 % 1.214400 1.000  1
  13   9   8    5.5678    3.6066   -3.6066    0.0000    1.9612    0.2694    0.2751    7.1288   1830 % 1.307377 1.000  1
   0  10   8   10.9087   23.2557   23.2557    0.0000  -12.3470    0.2017    0.2293  -53.8496   1832 % 1.021468 1.000  1
   1  10   8    5.4772    3.0649    3.0649    0.0000    2.4124    0.0091    0.0555   43.4444   1833 % 1.023856 1.000  1
   4  10   8    4.4721   10.6018  -10.6018    0.0000   -6.1297    0.6149    0.6165   -9.9420   1836 % 1.059034 1.000  1
   5  10   8    7.9057    5.6635   -5.6635    0.0000    2.2422    0.2087    0.2232   10.0465   1837 % 1.079591 1.000  1
   6  10   8   36.2491   23.1120   23.1120    0.0000   13.1371    0.0331    0.3640   36.0910   1838 % 1.104196 1.000  1
   8  10   8    3.8730    6.1119   -6.1119    0.0000   -2.2389    0.6971    0.6982   -3.2066   1839*% 1.164483 1.000  1
   9  10   8   10.8766    2.8018    2.8018    0.0000    8.0747    0.1517    0.1867   43.2582   1840 % 1.199609 1.000  1
  10  10   8    2.4495   11.4990  -11.4990    0.0000   -9.0496    1.0410    1.0413   -8.6905   1841*% 1.237688 1.000  1
  11  10   8   12.1655    2.2590   -2.2590    0.0000    9.9065    0.3740    0.3933   25.1885   1842 % 1.278457 1.000  1
  12  10   8    6.2450    8.4884    8.4884    0.0000   -2.2434    0.4884    0.4924   -4.5564   1843 % 1.321666 1.000  1
   1  11   8    4.8683   13.0261   13.0261    0.0000   -8.1578    0.3697    0.3729  -21.8747   1845 % 1.106696 1.000  1
   4  11   8    6.8191    4.9974    4.9974    0.0000    1.8217    0.3666    0.3729    4.8852   1847 % 1.139319 1.000  1
   5  11   8   18.1742   14.4816  -14.4816    0.0000    3.6926    0.1266    0.2215   16.6737   1848 % 1.158451 1.000  1
   9  11   8    2.8284    8.1459    8.1459    0.0000   -5.3174    1.0430    1.0434   -5.0964   1850*% 1.271045 1.000  1
  11  11   8    2.1213   14.2679  -14.2679    0.0000  -12.1466    0.5893    0.5896  -20.6001   1852*% 1.345714 1.000  1
   0  12   8    9.3005   16.3152  -16.3152    0.0000   -7.0147    0.1935    0.2147  -32.6683   1854 % 1.188778 1.000  1
Refinement program                                                                                                 page=  34
structure :                                                                                                10:01:58 06-09-24 

   2  12   8    2.3875    9.3047    9.3047    0.0000   -6.9172    0.5864    0.5869  -11.7863   1856*% 1.196968 1.000  1
   3  12   8   14.8324    2.2028    2.2028    0.0000   12.6296    0.1281    0.1960   64.4424   1857 % 1.207127 1.000  1
   4  12   8    9.3434    8.5279    8.5279    0.0000    0.8156    0.1926    0.2141    3.8092   1858 % 1.221208 1.000  1
   6  12   8   11.7047   17.1080  -17.1080    0.0000   -5.4033    0.3716    0.3896  -13.8674   1860 % 1.260573 1.000  1
   7  12   8    5.3852    1.9955   -1.9955    0.0000    3.3897    0.0836    0.0994   34.0972   1861 % 1.285514 1.000  1
   8  12   8    9.1104    3.1837    3.1837    0.0000    5.9268    0.1811    0.2027   29.2341   1862 % 1.313704 1.000  1
   5  13   8    9.2195   11.0047   11.0047    0.0000   -1.7852    0.3851    0.3959   -4.5087   1864 % 1.321145 1.000  1
   4   0   9   14.1067   23.5739  -23.5739    0.0000   -9.4672    0.0780    0.1612  -58.7352   1865 % 0.578806 1.000  1
   5   0   9   16.0935   10.4512   10.4512    0.0000    5.6423    0.1336    0.2092   26.9762   1866 % 0.615613 1.000  1
   6   0   9   19.1833   13.5146  -13.5146    0.0000    5.6688    0.2242    0.2950   19.2140   1867 % 0.657808 1.000  1
   9   0   9   10.6301    8.6614    8.6614    0.0000    1.9688    0.2681    0.2884    6.8264   1868 % 0.807790 1.000  1
  12   0   9    5.1961   15.3072  -15.3072    0.0000  -10.1110    0.8756    0.8772  -11.5266   1870*% 0.979931 1.000  1
  13   0   9    7.0000   14.6294  -14.6294    0.0000   -7.6294    0.3571    0.3639  -20.9634   1871 % 1.040376 1.000  1
  14   0   9    4.4721   11.7470   11.7470    0.0000   -7.2749    0.0559    0.0716 -101.6200   1872 % 1.101940 1.000  1
  15   0   9   30.0666    9.8378    9.8378    0.0000   20.2288    0.0715    0.3091   65.4543   1873 % 1.164443 1.000  1
   2   1   9   14.2127   30.4902  -30.4902    0.0000  -16.2776    0.0563    0.1529 -106.4820   1874 % 0.533670 1.000  1
   5   1   9   12.5100    3.1009    3.1009    0.0000    9.4091    0.0480    0.1340   70.2280   1876 % 0.622401 1.000  1
   6   1   9   16.1555    3.1025   -3.1025    0.0000   13.0530    0.1424    0.2153   60.6178   1877 % 0.664165 1.000  1
   7   1   9   28.2966   19.5206  -19.5206    0.0000    8.7760    0.0654    0.2904   30.2183   1878 % 0.710364 1.000  1
   8   1   9   19.0919   19.8002  -19.8002    0.0000   -0.7084    0.0471    0.1967   -3.6021   1879 % 0.760190 1.000  1
   9   1   9   13.1529   18.4216   18.4216    0.0000   -5.2686    0.0152    0.1324  -39.7916   1880 % 0.812976 1.000  1
  11   1   9   10.0349    0.4914    0.4914    0.0000    9.5435    0.1545    0.1842   51.8120   1881 % 0.925375 1.000  1
  12   1   9   32.8024    4.6951    4.6951    0.0000   28.1073    0.1006    0.3431   81.9206   1882 % 0.984209 1.000  1
  13   1   9    8.2765   18.9218  -18.9218    0.0000  -10.6453    0.2537    0.2669  -39.8867   1883 % 1.044407 1.000  1
  14   1   9   17.4499    5.1731   -5.1731    0.0000   12.2768    0.1032    0.2027   60.5642   1884 % 1.105746 1.000  1
  15   1   9    1.2247   10.5306   10.5306    0.0000   -9.3058    2.1637    2.1638   -4.3008   1885*% 1.168047 1.000  1
   1   2   9   15.9593   14.5027   14.5027    0.0000    1.4566    0.0658    0.1726    8.4382   1887 % 0.543473 1.000  1
   3   2   9   28.3549   16.1920  -16.1920    0.0000   12.1629    0.0564    0.2891   42.0703   1888 % 0.578309 1.000  1
   5   2   9   16.7033    8.5692   -8.5692    0.0000    8.1341    0.1587    0.2304   35.3089   1889 % 0.642337 1.000  1
   6   2   9   39.9625    2.2136   -2.2136    0.0000   37.7489    0.0238    0.4003   94.2941   1890 % 0.682883 1.000  1
   7   2   9   11.5888   18.2292   18.2292    0.0000   -6.6405    0.1381    0.1803  -36.8393   1891 % 0.727895 1.000  1
   8   2   9    7.4833   30.6671  -30.6671    0.0000  -23.1838    0.1002    0.1251 -185.3540   1892 % 0.776596 1.000  1
  10   2   9   27.1606   14.5003   14.5003    0.0000   12.6604    0.0810    0.2834   44.6689   1893 % 0.882583 1.000  1
  12   2   9   11.3314    3.8220    3.8220    0.0000    7.5094    0.1236    0.1676   44.7935   1895 % 0.996936 1.000  1
  13   2   9   41.5897   13.9281   13.9281    0.0000   27.6616    0.0493    0.4188   66.0484   1896 % 1.056409 1.000  1
   1   3   9   34.6439   21.1256   21.1256    0.0000   13.5183    0.0419    0.3490   38.7391   1897 % 0.580849 1.000  1
   2   3   9   84.0238   26.0599   26.0599    0.0000   57.9639    0.0571    0.8422   68.8262   1898 % 0.593329 1.000  1
   3   3   9   13.0767   19.7678  -19.7678    0.0000   -6.6911    0.1338    0.1871  -35.7608   1899 % 0.613566 1.000  1
   4   3   9   44.4128   28.2785  -28.2785    0.0000   16.1344    0.0484    0.4468   36.1143   1900 % 0.640825 1.000  1
   5   3   9   17.4929   11.3324  -11.3324    0.0000    6.1604    0.1372    0.2223   27.7105   1901 % 0.674254 1.000  1
   6   3   9   22.0499    2.3930    2.3930    0.0000   19.6570    0.0454    0.2251   87.3196   1902 % 0.712988 1.000  1
   7   3   9   46.0511   19.9435   19.9435    0.0000   26.1076    0.0489    0.4631   56.3763   1903 % 0.756210 1.000  1
   8   3   9    9.7980   18.1853   18.1853    0.0000   -8.3874    0.1990    0.2218  -37.8096   1904 % 0.803196 1.000  1
   9   3   9   20.7846   13.7164  -13.7164    0.0000    7.0682    0.0890    0.2261   31.2609   1905 % 0.853326 1.000  1
  10   3   9   20.3175   10.1682  -10.1682    0.0000   10.1493    0.0492    0.2091   48.5491   1906 % 0.906077 1.000  1
  11   3   9    9.5394    5.4032   -5.4032    0.0000    4.1363    0.1415    0.1707   24.2357   1907 % 0.961018 1.000  1
  12   3   9   19.5576    4.6560   -4.6560    0.0000   14.9016    0.1406    0.2409   61.8643   1908 % 1.017794 1.000  1
  13   3   9   29.1719   21.0819   21.0819    0.0000    8.0900    0.1046    0.3099   26.1063   1909 % 1.076115 1.000  1
  18   3   9   14.7309    3.4597   -3.4597    0.0000   11.2712    0.0747    0.1652   68.2463   1911 % 1.383893 1.000  1
   1   4   9   16.3095   11.4302  -11.4302    0.0000    4.8793    0.2361    0.2869   17.0059   1913 % 0.629457 1.000  1
   2   4   9   53.1319   19.4745   19.4745    0.0000   33.6574    0.0367    0.5326   63.1963   1914 % 0.640992 1.000  1
   3   4   9   42.9709   12.7808   12.7808    0.0000   30.1901    0.0535    0.4330   69.7184   1915 % 0.659768 1.000  1
Refinement program                                                                                                 page=  35
structure :                                                                                                10:01:58 06-09-24 

   5   4   9   35.2420    7.8238    7.8238    0.0000   27.4182    0.1305    0.3758   72.9567   1916 % 0.716554 1.000  1
   6   4   9    7.1764    8.9149   -8.9149    0.0000   -1.7385    0.1812    0.1948   -8.9225   1917 % 0.753115 1.000  1
   7   4   9   12.9228   16.2742  -16.2742    0.0000   -3.3514    0.1006    0.1638  -20.4642   1918 % 0.794156 1.000  1
   8   4   9   12.8452   24.8599   24.8599    0.0000  -12.0147    0.1362    0.1872  -64.1655   1919 % 0.839020 1.000  1
   9   4   9   29.8998    7.7898    7.7898    0.0000   22.1100    0.1204    0.3223   68.5944   1920 % 0.887128 1.000  1
  10   4   9    8.1854    3.9403   -3.9403    0.0000    4.2450    0.2199    0.2346   18.0912   1921 % 0.937980 1.000  1
  11   4   9   25.7527    4.8268    4.8268    0.0000   20.9259    0.0466    0.2617   79.9587   1922 % 0.991154 1.000  1
  14   4   9   16.0935   10.2756   10.2756    0.0000    5.8179    0.1833    0.2439   23.8509   1924 % 1.161353 1.000  1
   1   5   9   37.3162   23.9054  -23.9054    0.0000   13.4108    0.0456    0.3759   35.6735   1927 % 0.686918 1.000  1
   2   5   9   27.2213   21.6248  -21.6248    0.0000    5.5965    0.0533    0.2774   20.1768   1928 % 0.697503 1.000  1
   3   5   9   35.3737   32.3355   32.3355    0.0000    3.0382    0.0438    0.3564    8.5239   1929 % 0.714797 1.000  1
   4   5   9   17.8101   23.7202   23.7202    0.0000   -5.9101    0.0955    0.2021  -29.2484   1930 % 0.738328 1.000  1
   5   5   9    8.4262    3.9260   -3.9260    0.0000    4.5001    0.1661    0.1863   24.1560   1931 % 0.767522 1.000  1
   6   5   9    7.3689    2.1755   -2.1755    0.0000    5.1934    0.1968    0.2101   24.7164   1932 % 0.801762 1.000  1
   7   5   9   19.3132   14.4169  -14.4169    0.0000    4.8963    0.0803    0.2091   23.4111   1933 % 0.840431 1.000  1
   8   5   9   11.0363   15.8454  -15.8454    0.0000   -4.8091    0.1450    0.1822  -26.3941   1934 % 0.882947 1.000  1
   9   5   9    5.7446   17.6550   17.6550    0.0000  -11.9104    0.7137    0.7160  -16.6341   1935 % 0.928782 1.000  1
  10   5   9   27.1146    9.3851    9.3851    0.0000   17.7294    0.0406    0.2742   64.6673   1936 % 0.977469 1.000  1
  11   5   9    8.4143    2.9222   -2.9222    0.0000    5.4921    0.1664    0.1865   29.4559   1937 % 1.028604 1.000  1
  12   5   9   12.0125    3.9333    3.9333    0.0000    8.0792    0.0916    0.1510   53.4881   1938 % 1.081839 1.000  1
  13   5   9   10.0000   14.3379  -14.3379    0.0000   -4.3379    0.1300    0.1640  -26.4485   1939 % 1.136879 1.000  1
  14   5   9   16.9706    4.6565   -4.6565    0.0000   12.3140    0.1355    0.2172   56.6990   1940 % 1.193475 1.000  1
   1   6   9   64.8228    9.0897    9.0897    0.0000   55.7332    0.0347    0.6492   85.8547   1942 % 0.751203 1.000  1
   2   6   9   39.9625   24.2951  -24.2951    0.0000   15.6674    0.1226    0.4180   37.4808   1943 % 0.760894 1.000  1
   4   6   9   46.1172   28.7436   28.7436    0.0000   17.3737    0.0390    0.4628   37.5387   1944 % 0.798484 1.000  1
   6   6   9   13.0767    2.0246    2.0246    0.0000   11.0521    0.1185    0.1765   62.6207   1946 % 0.857480 1.000  1
   7   6   9   25.7818   13.6161   13.6161    0.0000   12.1657    0.0698    0.2671   45.5467   1947 % 0.893741 1.000  1
   8   6   9   17.1523   22.3412  -22.3412    0.0000   -5.1889    0.0583    0.1812  -28.6426   1948 % 0.933833 1.000  1
   9   6   9   18.6628    7.0271   -7.0271    0.0000   11.6357    0.0831    0.2043   56.9614   1949 % 0.977285 1.000  1
  10   6   9   10.4403    8.6994    8.6994    0.0000    1.7409    0.2203    0.2438    7.1413   1950 % 1.023668 1.000  1
  11   6   9   11.0091    4.0261   -4.0261    0.0000    6.9830    0.1272    0.1682   41.5158   1951 % 1.072602 1.000  1
  12   6   9    2.9496    6.0451    6.0451    0.0000   -3.0955    0.4916    0.4925   -6.2856   1952*% 1.123755 1.000  1
   1   7   9   10.7471   11.4229   11.4229    0.0000   -0.6758    0.1535    0.1874   -3.6060   1955 % 0.820709 1.000  1
   2   7   9    7.7460   16.4793   16.4793    0.0000   -8.7333    0.2259    0.2388  -36.5663   1956 % 0.829589 1.000  1
   3   7   9    7.3824   10.4103  -10.4103    0.0000   -3.0279    0.2912    0.3004  -10.0780   1957 % 0.844181 1.000  1
   4   7   9   12.0291   18.0000  -18.0000    0.0000   -5.9708    0.1621    0.2019  -29.5787   1958 % 0.864196 1.000  1
   5   7   9   29.3649    9.0475   -9.0475    0.0000   20.3175    0.0392    0.2962   68.5824   1959 % 0.889268 1.000  1
   6   7   9   10.0499    1.2119    1.2119    0.0000    8.8380    0.1343    0.1678   52.6814   1960 % 0.918983 1.000  1
   7   7   9   25.3081   15.1016   15.1016    0.0000   10.2065    0.0435    0.2568   39.7471   1961 % 0.952907 1.000  1
   8   7   9    8.7578   13.1660   13.1660    0.0000   -4.4081    0.1427    0.1675  -26.3240   1962 % 0.990607 1.000  1
   9   7   9    8.6429    9.3800   -9.3800    0.0000   -0.7371    0.1967    0.2148   -3.4310   1963 % 1.031670 1.000  1
  10   7   9    3.9115    7.6917   -7.6917    0.0000   -3.7802    0.1917    0.1957  -19.3171   1964 % 1.075711 1.000  1
  11   7   9    3.3912    6.0663   -6.0663    0.0000   -2.6751    0.6045    0.6055   -4.4183   1965*% 1.122378 1.000  1
  12   7   9    2.6458    3.8436   -3.8436    0.0000   -1.1979    0.0945    0.0981  -12.2078   1966 % 1.171359 1.000  1
  13   7   9    5.0990   18.3281   18.3281    0.0000  -13.2291    0.6668    0.6687  -19.7820   1967 % 1.222375 1.000  1
   1   8   9   10.1390    6.9312   -6.9312    0.0000    3.2078    0.1479    0.1794   17.8854   1970 % 0.894220 1.000  1
   2   8   9   14.8324   17.3496   17.3496    0.0000   -2.5172    0.1112    0.1854  -13.5769   1971 % 0.902377 1.000  1
   3   8   9   16.8760    8.4507    8.4507    0.0000    8.4253    0.1007    0.1965   42.8686   1972 % 0.915810 1.000  1
   6   8   9    6.9282    3.0406   -3.0406    0.0000    3.8876    0.1443    0.1601   24.2816   1975 % 0.985189 1.000  1
   8   8   9   11.9373   18.2056   18.2056    0.0000   -6.2683    0.1131    0.1644  -38.1195   1976 % 1.052316 1.000  1
   9   8   9   21.7669    6.0496    6.0496    0.0000   15.7173    0.0643    0.2270   69.2475   1977 % 1.091059 1.000  1
  14   8   9   12.9035    7.4856    7.4856    0.0000    5.4179    0.0930    0.1591   34.0630   1981 % 1.323690 1.000  1
Refinement program                                                                                                 page=  36
structure :                                                                                                10:01:58 06-09-24 

   1   9   9    6.6333   13.9049  -13.9049    0.0000   -7.2716    0.2940    0.3014  -24.1290   1982 % 0.970828 1.000  1
   2   9   9   10.7703   13.4406  -13.4406    0.0000   -2.6703    0.2414    0.2643  -10.1016   1983 % 0.978346 1.000  1
   3   9   9    9.8234   19.9766   19.9766    0.0000  -10.1531    0.1018    0.1415  -71.7708   1984 % 0.990749 1.000  1
   4   9   9    5.6568   14.7112   14.7112    0.0000   -9.0543    0.8043    0.8063  -11.2292   1985 % 1.007858 1.000  1
   5   9   9    5.3852    2.9710   -2.9710    0.0000    2.4142    0.5292    0.5320    4.5382   1986 % 1.029437 1.000  1
   8   9   9    5.0000   10.9822  -10.9822    0.0000   -5.9822    0.1800    0.1868  -32.0222   1987 % 1.118144 1.000  1
   9   9   9    4.9699   12.8695   12.8695    0.0000   -7.8996    0.2616    0.2663  -29.6696   1988 % 1.154680 1.000  1
  10   9   9   13.8203    6.8127    6.8127    0.0000    7.0075    0.1447    0.2001   35.0192   1989 % 1.194193 1.000  1
  11   9   9    9.4604    2.1032   -2.1032    0.0000    7.3572    0.2960    0.3107   23.6779   1990 % 1.236396 1.000  1
   2  10   9    3.8730   12.1088  -12.1088    0.0000   -8.2358    1.0070    1.0077   -8.1727   1992*% 1.056809 1.000  1
   3  10   9    4.9497    6.6800   -6.6800    0.0000   -1.7303    0.4748    0.4773   -3.6248   1993 % 1.068302 1.000  1
   4  10   9    3.0000   13.5800   13.5800    0.0000  -10.5800    0.0667    0.0731 -144.7210   1994 % 1.084187 1.000  1
   7  10   9    5.3385    9.2622    9.2622    0.0000   -3.9237    0.3840    0.3877  -10.1206   1996 % 1.156140 1.000  1
   1  11   9    4.1231    7.4932    7.4932    0.0000   -3.3701    0.8731    0.8741   -3.8555   1997*% 1.130789 1.000  1
   3  11   9    4.7434    8.3099   -8.3099    0.0000   -3.5665    0.2108    0.2161  -16.5047   1998 % 1.147938 1.000  1
   4  11   9   14.4049   11.3275  -11.3275    0.0000    3.0773    0.1250    0.1907   16.1376   1999 % 1.162736 1.000  1
   6  11   9    8.3666    0.5456    0.5456    0.0000    7.8210    0.4900    0.4971   15.7322   2000 % 1.204014 1.000  1
   7  11   9   11.4891   10.1740   10.1740    0.0000    1.3152    0.2742    0.2973    4.4241   2001 % 1.230103 1.000  1
  10  11   9    2.8284    5.5021   -5.5021    0.0000   -2.6737    0.2121    0.2140  -12.4933   2003 % 1.327507 1.000  1
   4  12   9    6.6333   15.2478  -15.2478    0.0000   -8.6145    0.4221    0.4273  -20.1606   2006 % 1.243084 1.000  1
  10  12   9    7.4833    6.2854   -6.2854    0.0000    1.1979    0.1269    0.1474    8.1286   2007 % 1.398419 1.000  1
   4  13   9    4.0620    9.3425    9.3425    0.0000   -5.2805    0.0862    0.0953  -55.4333   2009 % 1.324904 1.000  1
   8  13   9   32.0000    7.6688   -7.6688    0.0000   24.3312    0.0063    0.3201   76.0206   2013 % 1.410616 1.000  1
   9  13   9   32.4037    8.4689    8.4689    0.0000   23.9348    0.0139    0.3243   73.7968   2014 % 1.439749 1.000  1
  10  13   9   36.8782    4.7973    4.7973    0.0000   32.0809    0.1112    0.3852   83.2891   2015 % 1.471628 1.000  1
   2   0  10   25.7876   10.6735  -10.6735    0.0000   15.1141    0.0873    0.2722   55.5183   2017 % 0.580216 1.000  1
   4   0  10   17.8885   15.9847  -15.9847    0.0000    1.9038    0.1034    0.2066    9.2138   2018 % 0.628703 1.000  1
   6   0  10   23.1517   19.1959   19.1959    0.0000    3.9557    0.1965    0.3037   13.0258   2019 % 0.702113 1.000  1
   8   0  10   11.0454    1.6290    1.6290    0.0000    9.4164    0.0996    0.1487   63.3156   2020 % 0.793559 1.000  1
  11   0  10    3.4641   22.9751  -22.9751    0.0000  -19.5110    0.7650    0.7658  -25.4788   2021*% 0.952977 1.000  1
  13   0  10   17.8885    0.4684   -0.4684    0.0000   17.4202    0.0894    0.2000   87.1009   2022 % 1.068940 1.000  1
  14   0  10   15.2643    0.4973    0.4973    0.0000   14.7670    0.1441    0.2099   70.3410   2023 % 1.128947 1.000  1
   1   1  10   40.4228   26.1006   26.1006    0.0000   14.3221    0.0804    0.4121   34.7502   2024 % 0.574805 1.000  1
   3   1  10   20.0998    2.3568    2.3568    0.0000   17.7430    0.1567    0.2549   69.6148   2025 % 0.607847 1.000  1
   4   1  10   14.1067   25.0971   25.0971    0.0000  -10.9904    0.0425    0.1473  -74.5921   2026 % 0.635352 1.000  1
   6   1  10   53.3948   32.5169  -32.5169    0.0000   20.8779    0.0047    0.5340   39.0995   2027 % 0.708073 1.000  1
   7   1  10   24.3516   14.5113   14.5113    0.0000    9.8403    0.2053    0.3185   30.8932   2028 % 0.751577 1.000  1
   8   1  10   19.5959    9.0794    9.0794    0.0000   10.5166    0.0740    0.2095   50.2069   2029 % 0.798836 1.000  1
   9   1  10    5.6303    1.7534    1.7534    0.0000    3.8769    0.1332    0.1446   26.8077   2030 % 0.849223 1.000  1
  10   1  10   18.5607   11.8424   11.8424    0.0000    6.7183    0.0835    0.2035   33.0091   2031 % 0.902214 1.000  1
  11   1  10   29.6816   11.6679  -11.6679    0.0000   18.0137    0.0724    0.3055   58.9595   2032 % 0.957377 1.000  1
  12   1  10   15.5563   13.1247  -13.1247    0.0000    2.4317    0.0964    0.1830   13.2862   2033 % 1.014357 1.000  1
  13   1  10    6.6558    2.7302    2.7302    0.0000    3.9256    0.1878    0.1993   19.7017   2034 % 1.072864 1.000  1
  15   1  10    2.0000    5.9396    5.9396    0.0000   -3.9396    0.6000    0.6003   -6.5623   2035*% 1.193559 1.000  1
  16   1  10    4.7958    9.4124    9.4124    0.0000   -4.6166    0.0313    0.0573  -80.6302   2036 % 1.255393 1.000  1
   1   2  10   38.4096   30.2653  -30.2653    0.0000    8.1444    0.0417    0.3863   21.0804   2037 % 0.596334 1.000  1
   3   2  10   16.6433    3.8733   -3.8733    0.0000   12.7700    0.1622    0.2324   54.9443   2038 % 0.628245 1.000  1
   4   2  10   11.5758   13.8566   13.8566    0.0000   -2.2808    0.1987    0.2300   -9.9185   2039 % 0.654893 1.000  1
   5   2  10   91.6652   31.0469   31.0469    0.0000   60.6182    0.0104    0.9167   66.1259   2040 % 0.687639 1.000  1
   6   2  10   56.4491    8.8355   -8.8355    0.0000   47.6136    0.0186    0.5648   84.3020   2041 % 0.725658 1.000  1
   7   2  10   11.4018   18.2418  -18.2418    0.0000   -6.8400    0.1009    0.1522  -44.9331   2042 % 0.768168 1.000  1
   9   2  10   10.9545   12.6727  -12.6727    0.0000   -1.7182    0.2282    0.2531   -6.7874   2044 % 0.863941 1.000  1
Refinement program                                                                                                 page=  37
structure :                                                                                                10:01:58 06-09-24 

  10   2  10   42.1900   15.5202   15.5202    0.0000   26.6699    0.0059    0.4219   63.2075   2045 % 0.916081 1.000  1
  12   2  10    8.0932    6.1726   -6.1726    0.0000    1.9205    0.1730    0.1910   10.0563   2046 % 1.026710 1.000  1
  13   2  10   12.4900    4.5744   -4.5744    0.0000    7.9156    0.3683    0.3889   20.3539   2047 % 1.084551 1.000  1
  14   2  10   26.2679    4.6034   -4.6034    0.0000   21.6644    0.1028    0.2821   76.8043   2048 % 1.143739 1.000  1
   0   3  10   20.3224   39.7705   39.7705    0.0000  -19.4481    0.1329    0.2428  -80.0997   2049 % 0.626699 1.000  1
   2   3  10   18.8414   14.6802  -14.6802    0.0000    4.1612    0.1751    0.2572   16.1759   2050 % 0.642098 1.000  1
   5   3  10   49.9300   18.9063   18.9063    0.0000   31.0236    0.0330    0.5004   61.9987   2052 % 0.717545 1.000  1
   6   3  10   25.8650   24.3610   24.3610    0.0000    1.5041    0.0657    0.2669    5.6359   2053 % 0.754057 1.000  1
   7   3  10   21.1660   17.2138  -17.2138    0.0000    3.9522    0.0661    0.2218   17.8224   2054 % 0.795050 1.000  1
   8   3  10   12.4900    2.9981   -2.9981    0.0000    9.4919    0.0480    0.1338   70.9306   2055 % 0.839866 1.000  1
   9   3  10    5.0000    0.9381    0.9381    0.0000    4.0619    0.6300    0.6320    6.4272   2056 % 0.887928 1.000  1
  10   3  10   28.7402   13.5526  -13.5526    0.0000   15.1876    0.0452    0.2909   52.2019   2057 % 0.938736 1.000  1
  11   3  10   15.5885   10.6528   10.6528    0.0000    4.9356    0.1283    0.2019   24.4467   2058 % 0.991870 1.000  1
  12   3  10   10.8628   11.6307   11.6307    0.0000   -0.7679    0.0690    0.1287   -5.9658   2059 % 1.046974 1.000  1
  14   3  10    6.3246    2.9865    2.9865    0.0000    3.3381    0.3083    0.3147   10.6057   2060 % 1.161965 1.000  1
   2   4  10   15.3623    6.7733   -6.7733    0.0000    8.5890    0.1530    0.2168   39.6180   2063 % 0.686383 1.000  1
   3   4  10   18.5607    8.8187    8.8187    0.0000    9.7420    0.1293    0.2262   43.0668   2064 % 0.703950 1.000  1
   4   4  10    8.6891   12.8554  -12.8554    0.0000   -4.1664    0.2589    0.2731  -15.2539   2065 % 0.727831 1.000  1
   5   4  10   63.8459   20.1757  -20.1757    0.0000   43.6702    0.0298    0.6392   68.3253   2066 % 0.757431 1.000  1
   6   4  10   31.1127   14.6719   14.6719    0.0000   16.4408    0.0370    0.3133   52.4738   2067 % 0.792107 1.000  1
   8   4  10    5.3852    2.7864    2.7864    0.0000    2.5987    0.3064    0.3111    8.3535   2068 % 0.874189 1.000  1
   9   4  10   21.0713   19.5888   19.5888    0.0000    1.4825    0.1139    0.2395    6.1894   2069 % 0.920460 1.000  1
  10   4  10    6.8556   11.2199  -11.2199    0.0000   -4.3643    0.2407    0.2503  -17.4395   2070 % 0.969566 1.000  1
  11   4  10   39.0320   20.4213  -20.4213    0.0000   18.6108    0.0397    0.3923   47.4358   2071 % 1.021096 1.000  1
  13   4  10   17.5499    0.4307    0.4307    0.0000   17.1192    0.2507    0.3060   55.9389   2073 % 1.130091 1.000  1
  14   4  10    6.2450    1.1612    1.1612    0.0000    5.0838    0.6085    0.6117    8.3111   2074 % 1.187010 1.000  1
  15   4  10   12.0000   14.7411   14.7411    0.0000   -2.7411    0.2625    0.2886   -9.4971   2075 % 1.245251 1.000  1
   2   5  10   34.7275   21.0699   21.0699    0.0000   13.6576    0.1353    0.3727   36.6435   2077 % 0.739433 1.000  1
   3   5  10   21.0832    2.8930    2.8930    0.0000   18.1901    0.1162    0.2407   75.5604   2078 % 0.755768 1.000  1
   4   5  10   30.2985   19.3001   19.3001    0.0000   10.9984    0.0446    0.3062   35.9138   2079 % 0.778061 1.000  1
   5   5  10   15.4272   12.6272  -12.6272    0.0000    2.8001    0.1005    0.1841   15.2090   2080 % 0.805817 1.000  1
   6   5  10   36.4006   29.1743  -29.1743    0.0000    7.2263    0.0206    0.3646   19.8203   2081 % 0.838495 1.000  1
   7   5  10   18.5930    8.9577    8.9577    0.0000    9.6353    0.0887    0.2060   46.7681   2082 % 0.875543 1.000  1
  10   5  10    3.0822    8.5025    8.5025    0.0000   -5.4203    1.0220    1.0225   -5.3012   2084*% 1.007818 1.000  1
  11   5  10    3.8987   10.2768  -10.2768    0.0000   -6.3781    0.3463    0.3485  -18.3039   2085 % 1.057486 1.000  1
  14   5  10    5.2440    1.2455    1.2455    0.0000    3.9986    0.4481    0.4512    8.8624   2086 % 1.218455 1.000  1
   0   6  10   22.8692    7.4168   -7.4168    0.0000   15.4524    0.0131    0.2291   67.4576   2087 % 0.787192 1.000  1
   2   6  10    7.8102    1.6590    1.6590    0.0000    6.1513    0.2113    0.2252   27.3104   2088 % 0.799507 1.000  1
   3   6  10   34.6165    4.5208   -4.5208    0.0000   30.0957    0.0390    0.3484   86.3939   2089 % 0.814638 1.000  1
   5   6  10   36.4349   20.4618   20.4618    0.0000   15.9731    0.0741    0.3718   42.9605   2090 % 0.861273 1.000  1
   6   6  10   21.4476    8.7848   -8.7848    0.0000   12.6628    0.0816    0.2295   55.1822   2091 % 0.891921 1.000  1
   7   6  10    8.2886   10.0922  -10.0922    0.0000   -1.8037    0.2172    0.2324   -7.7595   2092 % 0.926836 1.000  1
   8   6  10    4.5826    6.0189   -6.0189    0.0000   -1.4364    0.4037    0.4063   -3.5353   2093 % 0.965555 1.000  1
   9   6  10   15.7956   12.5925  -12.5925    0.0000    3.2031    0.1519    0.2192   14.6144   2094 % 1.007639 1.000  1
  10   6  10   12.7554   11.5984   11.5984    0.0000    1.1570    0.1490    0.1961    5.8999   2095 % 1.052685 1.000  1
  11   6  10   11.0905   17.5274   17.5274    0.0000   -6.4369    0.1984    0.2273  -28.3230   2096 % 1.100330 1.000  1
   2   7  10   11.4673    8.1149   -8.1149    0.0000    3.3525    0.2093    0.2386   14.0479   2098 % 0.865141 1.000  1
   3   7  10    7.7136    0.2654    0.2654    0.0000    7.4482    0.1750    0.1913   38.9431   2099 % 0.879143 1.000  1
   4   7  10   16.7033   14.5859  -14.5859    0.0000    2.1174    0.0269    0.1692   12.5150   2100 % 0.898380 1.000  1
   5   7  10   20.9690   13.9135   13.9135    0.0000    7.0556    0.0644    0.2194   32.1656   2101 % 0.922523 1.000  1
   6   7  10   34.7994   15.9755   15.9755    0.0000   18.8240    0.0445    0.3508   53.6551   2102 % 0.951200 1.000  1
   7   7  10   10.8167   13.5613  -13.5613    0.0000   -2.7447    0.2080    0.2345  -11.7065   2103 % 0.984013 1.000  1
Refinement program                                                                                                 page=  38
structure :                                                                                                10:01:58 06-09-24 

   8   7  10    5.4772    0.5362   -0.5362    0.0000    4.9410    0.5386    0.5414    9.1269   2104 % 1.020565 1.000  1
   9   7  10   11.1803    1.3798    1.3798    0.0000    9.8005    0.2773    0.2990   32.7815   2105 % 1.060469 1.000  1
  10   7  10    9.6281   11.6206  -11.6206    0.0000   -1.9926    0.0935    0.1342  -14.8485   2106 % 1.103361 1.000  1
  11   7  10    4.8477    8.3497    8.3497    0.0000   -3.5020    0.2475    0.2522  -13.8833   2107 % 1.148906 1.000  1
  12   7  10   10.9545    9.2017    9.2017    0.0000    1.7528    0.3149    0.3334    5.2565   2108 % 1.196801 1.000  1
  13   7  10   10.0000    3.6725   -3.6725    0.0000    6.3274    0.2250    0.2462   25.6982   2109 % 1.246777 1.000  1
   1   8  10   43.0430   10.8158   10.8158    0.0000   32.2272    0.0407    0.4323   74.5404   2110 % 0.927298 1.000  1
   3   8  10    8.1240    4.3202    4.3202    0.0000    3.8038    0.1723    0.1905   19.9658   2112 % 0.948135 1.000  1
   4   8  10   17.7482    8.2428   -8.2428    0.0000    9.5055    0.1606    0.2393   39.7147   2113 % 0.965998 1.000  1
   5   8  10   11.1355   15.8467  -15.8467    0.0000   -4.7112    0.1033    0.1519  -31.0206   2114 % 0.988491 1.000  1
   6   8  10   13.2929    8.1045    8.1045    0.0000    5.1883    0.1016    0.1673   31.0149   2115 % 1.015307 1.000  1
   7   8  10    5.2440    6.9038    6.9038    0.0000   -1.6597    0.2956    0.3002   -5.5289   2116 % 1.046111 1.000  1
   8   8  10   26.3192    3.9946    3.9946    0.0000   22.3246    0.0741    0.2734   81.6488   2117 % 1.080565 1.000  1
   9   8  10    4.0000   11.7901   11.7901    0.0000   -7.7901    0.7375    0.7386  -10.5473   2118*% 1.118330 1.000  1
  10   8  10    3.5355    9.5776   -9.5776    0.0000   -6.0420    0.6223    0.6233   -9.6943   2119*% 1.159082 1.000  1
  11   8  10    3.8341   15.4561  -15.4561    0.0000  -11.6221    0.4043    0.4061  -28.6198   2120 % 1.202519 1.000  1
  13   8  10   10.3923    1.8564    1.8564    0.0000    8.5359    0.2117    0.2358   36.1953   2122 % 1.296348 1.000  1
   0   9  10   19.6214   28.4025  -28.4025    0.0000   -8.7811    0.1172    0.2286  -38.4190   2123 % 0.998936 1.000  1
   1   9  10   16.0468    9.5653    9.5653    0.0000    6.4815    0.2025    0.2584   25.0832   2124 % 1.001378 1.000  1
   2   9  10   15.8430   13.1860   13.1860    0.0000    2.6569    0.0032    0.1585   16.7672   2125 % 1.008668 1.000  1
   3   9  10    6.3008    1.8069    1.8069    0.0000    4.4939    0.3174    0.3236   13.8867   2126 % 1.020703 1.000  1
   4   9  10   15.7003   12.5282   12.5282    0.0000    3.1721    0.0287    0.1596   19.8757   2127 % 1.037318 1.000  1
   6   9  10   37.4139   19.9136  -19.9136    0.0000   17.5003    0.0388    0.3761   46.5258   2128 % 1.083385 1.000  1
   7   9  10    8.3666    6.1321    6.1321    0.0000    2.2345    0.2092    0.2253    9.9189   2129 % 1.112306 1.000  1
   9   9  10   12.0000    2.7361    2.7361    0.0000    9.2639    0.2208    0.2513   36.8593   2130 % 1.180482 1.000  1
   1  10  10    8.5615    7.0176   -7.0176    0.0000    1.5440    0.2161    0.2324    6.6429   2133 % 1.078166 1.000  1
   2  10  10   11.3137    2.6541    2.6541    0.0000    8.6596    0.2740    0.2964   29.2118   2134 % 1.084941 1.000  1
   3  10  10   13.8564    4.1045   -4.1045    0.0000    9.7519    0.0144    0.1393   69.9992   2135 % 1.096139 1.000  1
   9  10  10    3.3912   11.0687  -11.0687    0.0000   -7.6775    0.4128    0.4142  -18.5346   2136 % 1.246283 1.000  1
  10  10  10    9.5917    7.7365    7.7365    0.0000    1.8551    0.1512    0.1790   10.3618   2137 % 1.282978 1.000  1
  11  10  10    2.9155   13.5345   13.5345    0.0000  -10.6190    0.8746    0.8751  -12.1342   2138*% 1.322351 1.000  1
   0  11  10    8.2765   15.8591   15.8591    0.0000   -7.5827    0.3262    0.3366  -22.5298   2140 % 1.155011 1.000  1
   1  11  10    2.4495   11.6362  -11.6362    0.0000   -9.1867    0.9390    0.9393   -9.7805   2141*% 1.157124 1.000  1
   2  11  10   15.7003    6.0537   -6.0537    0.0000    9.6466    0.0955    0.1838   52.4878   2142 % 1.163439 1.000  1
   4  11  10    7.4162    9.6249   -9.6249    0.0000   -2.2087    0.2292    0.2409   -9.1676   2144 % 1.188363 1.000  1
   5  11  10    5.7446    8.9910    8.9910    0.0000   -3.2464    0.0348    0.0672  -48.3300   2145 % 1.206718 1.000  1
   8  11  10    6.6708    1.2434   -1.2434    0.0000    5.4274    0.4422    0.4472   12.1358   2146 % 1.283228 1.000  1
   1  12  10   13.0384    9.2863    9.2863    0.0000    3.7521    0.2378    0.2712   13.8370   2148 % 1.237836 1.000  1
   2  12  10    5.9161    0.5762   -0.5762    0.0000    5.3399    0.3381    0.3432   15.5592   2149 % 1.243741 1.000  1
   5  12  10    5.5678   11.7546  -11.7546    0.0000   -6.1869    0.5119    0.5149  -12.0158   2152 % 1.284318 1.000  1
   8  12  10   10.0000    3.7031    3.7031    0.0000    6.2969    0.0800    0.1281   49.1705   2153 % 1.356458 1.000  1
   0  13  10    9.4340   16.6028  -16.6028    0.0000   -7.1688    0.4929    0.5018  -14.2848   2154 % 1.318129 1.000  1
   4   0  11   12.3693    6.2163    6.2163    0.0000    6.1530    0.1496    0.1941   31.7026   2155 % 0.679603 1.000  1
   6   0  11    6.9282    2.5920    2.5920    0.0000    4.3362    0.6423    0.6460    6.7121   2156 % 0.748035 1.000  1
   7   0  11   29.8915   18.2213   18.2213    0.0000   11.6702    0.0669    0.3063   38.0991   2157 % 0.789340 1.000  1
   8   0  11   21.2955   11.8539  -11.8539    0.0000    9.4416    0.0282    0.2148   43.9530   2158 % 0.834463 1.000  1
   6   1  11   18.0555   13.9227  -13.9227    0.0000    4.1328    0.1689    0.2473   16.7146   2161 % 0.753631 1.000  1
   7   1  11    9.2195    5.2555   -5.2555    0.0000    3.9641    0.4284    0.4382    9.0453   2162 % 0.794646 1.000  1
   8   1  11   26.9165   27.8735   27.8735    0.0000   -0.9570    0.0594    0.2757   -3.4716   2163 % 0.839484 1.000  1
   9   1  11   14.8661    1.5826   -1.5826    0.0000   13.2835    0.2119    0.2588   51.3193   2164 % 0.887566 1.000  1
  10   1  11    4.1231    6.2582   -6.2582    0.0000   -2.1351    0.0728    0.0836  -25.5295   2165 % 0.938394 1.000  1
  11   1  11    4.7958    9.1455    9.1455    0.0000   -4.3497    0.5526    0.5546   -7.8424   2166 % 0.991546 1.000  1
Refinement program                                                                                                 page=  39
structure :                                                                                                10:01:58 06-09-24 

  13   1  11    7.3485    1.0212   -1.0212    0.0000    6.3272    0.2109    0.2234   28.3273   2167 % 1.103463 1.000  1
  14   1  11   24.2281   15.8747   15.8747    0.0000    8.3534    0.1300    0.2750   30.3801   2168 % 1.161688 1.000  1
  15   1  11   15.5563    1.3587   -1.3587    0.0000   14.1977    0.2250    0.2735   51.9049   2169 % 1.221138 1.000  1
   5   2  11    6.7823    0.4616    0.4616    0.0000    6.3208    0.3612    0.3675   17.1973   2170 % 0.734467 1.000  1
   6   2  11   46.8295    7.8942   -7.8942    0.0000   38.9353    0.0267    0.4691   83.0080   2171 % 0.770178 1.000  1
   7   2  11   26.0864   21.3685  -21.3685    0.0000    4.7179    0.0978    0.2786   16.9355   2172 % 0.810355 1.000  1
   8   2  11   20.8567   10.1341   10.1341    0.0000   10.7226    0.1247    0.2430   44.1291   2173 % 0.854369 1.000  1
   9   2  11   20.4939   18.1004   18.1004    0.0000    2.3935    0.0488    0.2107   11.3613   2174 % 0.901658 1.000  1
  12   2  11    3.0000   11.6318  -11.6318    0.0000   -8.6318    0.4667    0.4676  -18.4587   2175 % 1.058644 1.000  1
  13   2  11   11.4455   19.8657  -19.8657    0.0000   -8.4201    0.1354    0.1773  -47.4876   2176 % 1.114830 1.000  1
   1   3  11    8.3066   16.8609  -16.8609    0.0000   -8.5542    0.4093    0.4177  -20.4816   2177 % 0.681344 1.000  1
   2   3  11   14.7648   32.6763  -32.6763    0.0000  -17.9115    0.1185    0.1893  -94.6014   2178 % 0.692014 1.000  1
   3   3  11   30.4138   18.1681   18.1681    0.0000   12.2457    0.0279    0.3054   40.0948   2179 % 0.709442 1.000  1
   4   3  11   20.2237   28.6970   28.6970    0.0000   -8.4732    0.0569    0.2101  -40.3334   2180 % 0.733145 1.000  1
   5   3  11    6.4807    3.4984   -3.4984    0.0000    2.9823    0.7715    0.7742    3.8519   2181 % 0.762538 1.000  1
   8   3  11   15.9060   26.9710  -26.9710    0.0000  -11.0650    0.0817    0.1788  -61.8749   2183 % 0.878618 1.000  1
   9   3  11   22.4789    2.8791    2.8791    0.0000   19.5998    0.0311    0.2269   86.3672   2184 % 0.924667 1.000  1
  10   3  11   20.9045    9.5807    9.5807    0.0000   11.3239    0.0598    0.2174   52.0808   2185 % 0.973560 1.000  1
  12   3  11   13.0767   10.4157   10.4157    0.0000    2.6610    0.1721    0.2161   12.3131   2186 % 1.078308 1.000  1
  13   3  11   20.0000    2.1905    2.1905    0.0000   17.8095    0.2100    0.2900   61.4122   2187 % 1.133520 1.000  1
  14   3  11   27.9106   14.0264  -14.0264    0.0000   13.8842    0.0430    0.2824   49.1654   2188 % 1.190275 1.000  1
   1   4  11   12.7671   23.7759   23.7759    0.0000  -11.0088    0.1645    0.2082  -52.8712   2189 % 0.723229 1.000  1
   2   4  11   14.9164    8.6561    8.6561    0.0000    6.2603    0.0402    0.1545   40.5219   2190 % 0.733291 1.000  1
   3   4  11   31.9171   38.7327  -38.7327    0.0000   -6.8157    0.0486    0.3228  -21.1113   2191 % 0.749759 1.000  1
   5   4  11   10.5357   11.8540   11.8540    0.0000   -1.3183    0.0095    0.1058  -12.4623   2192 % 0.800184 1.000  1
   6   4  11   25.8940    3.1512    3.1512    0.0000   22.7428    0.1120    0.2821   80.6133   2193 % 0.833083 1.000  1
   7   4  11   25.4617   16.5789   16.5789    0.0000    8.8828    0.0569    0.2609   34.0459   2194 % 0.870361 1.000  1
   8   4  11   15.4596    9.9274   -9.9274    0.0000    5.5322    0.0194    0.1558   35.5064   2195 % 0.911482 1.000  1
   9   4  11   29.8161   21.8751  -21.8751    0.0000    7.9410    0.0151    0.2985   26.5991   2196 % 0.955950 1.000  1
  10   4  11    8.0000    3.1719   -3.1719    0.0000    4.8281    0.2562    0.2684   17.9852   2197 % 1.003320 1.000  1
   2   5  11   19.7484   18.2983   18.2983    0.0000    1.4501    0.0152    0.1981    7.3213   2201 % 0.783170 1.000  1
   3   5  11   32.7261    9.3346   -9.3346    0.0000   23.3915    0.1375    0.3550   65.8962   2202 % 0.798611 1.000  1
   5   5  11    6.8556    1.4809   -1.4809    0.0000    5.3748    0.4011    0.4069   13.2077   2203 % 0.846129 1.000  1
   6   5  11    6.0000   13.7890  -13.7890    0.0000   -7.7890    0.3167    0.3223  -24.1669   2204 % 0.877307 1.000  1
   7   5  11    5.3198    3.4732   -3.4732    0.0000    1.8466    0.3196    0.3240    5.7000   2205 % 0.912781 1.000  1
   8   5  11   19.4679   22.4474   22.4474    0.0000   -2.9795    0.0796    0.2103  -14.1659   2206 % 0.952071 1.000  1
   9   5  11    2.1213    0.5131   -0.5131    0.0000    1.6083    0.3771    0.3777    4.2578   2207*% 0.994726 1.000  1
  10   5  11    7.0000    2.8833   -2.8833    0.0000    4.1167    0.1214    0.1402   29.3712   2208 % 1.040332 1.000  1
  11   5  11   11.1669    6.2627    6.2627    0.0000    4.9042    0.1522    0.1888   25.9758   2209 % 1.088518 1.000  1
  12   5  11   28.6967   15.1019  -15.1019    0.0000   13.5948    0.0401    0.2898   46.9187   2210 % 1.138956 1.000  1
  13   5  11    1.4142    0.0226    0.0226    0.0000    1.3916    0.4596    0.4598    3.0262   2211*% 1.191360 1.000  1
   2   6  11   15.1327    9.6528   -9.6528    0.0000    5.4800    0.1256    0.1966   27.8691   2213 % 0.840122 1.000  1
   3   6  11   27.7939   24.4520   24.4520    0.0000    3.3419    0.0450    0.2816   11.8695   2214 % 0.854534 1.000  1
   4   6  11   22.0907    1.3485    1.3485    0.0000   20.7422    0.0407    0.2246   92.3384   2215 % 0.874312 1.000  1
   5   6  11   18.5472    3.6965   -3.6965    0.0000   14.8507    0.1186    0.2202   67.4546   2216 % 0.899102 1.000  1
   6   6  11   18.4391    4.8278   -4.8278    0.0000   13.6113    0.0895    0.2050   66.4106   2217 % 0.928502 1.000  1
   7   6  11   23.8684   15.8704  -15.8704    0.0000    7.9980    0.0649    0.2474   32.3332   2218 % 0.962090 1.000  1
   8   6  11    6.5038    7.9122    7.9122    0.0000   -1.4084    0.2998    0.3068   -4.5906   2219 % 0.999444 1.000  1
   9   6  11   14.1067   16.3396   16.3396    0.0000   -2.2329    0.1276    0.1902  -11.7389   2220 % 1.040159 1.000  1
  10   6  11    7.4498    4.7399    4.7399    0.0000    2.7099    0.1007    0.1252   21.6378   2221 % 1.083854 1.000  1
  15   6  11    2.5495    7.8593    7.8593    0.0000   -5.3098    0.9217    0.9221   -5.7584   2224*% 1.336164 1.000  1
   1   7  11   13.1529   10.9756  -10.9756    0.0000    2.1773    0.1559    0.2039   10.6763   2225 % 0.894655 1.000  1
Refinement program                                                                                                 page=  40
structure :                                                                                                10:01:58 06-09-24 

   5   7  11   18.7883    3.8855   -3.8855    0.0000   14.9028    0.2049    0.2780   53.6050   2226 % 0.957936 1.000  1
   6   7  11    8.9331    5.3072    5.3072    0.0000    3.6259    0.1343    0.1613   22.4760   2227 % 0.985583 1.000  1
   8   7  11   42.9767   20.8076  -20.8076    0.0000   22.1691    0.1117    0.4440   49.9255   2228 % 1.052686 1.000  1
   9   7  11    8.0312    2.8238    2.8238    0.0000    5.2074    0.2241    0.2381   21.8724   2229 % 1.091416 1.000  1
  10   7  11    5.3385    8.9901    8.9901    0.0000   -3.6515    0.4027    0.4063   -8.9883   2230 % 1.133136 1.000  1
  11   7  11    4.2426    8.7959   -8.7959    0.0000   -4.5533    0.7896    0.7907   -5.7583   2231*% 1.177530 1.000  1
  12   7  11   10.4403    7.4072    7.4072    0.0000    3.0331    0.2490    0.2700   11.2323   2232 % 1.224307 1.000  1
   1   8  11    6.4031   13.5630   13.5630    0.0000   -7.1599    0.2030    0.2129  -33.6329   2233 % 0.962536 1.000  1
   3   8  11   54.8999   21.7160  -21.7160    0.0000   33.1840    0.0319    0.5499   60.3428   2235 % 0.982625 1.000  1
   4   8  11    5.2631    0.3392   -0.3392    0.0000    4.9239    0.3705    0.3742   13.1576   2236 % 0.999873 1.000  1
   5   8  11   10.7935    4.6603    4.6603    0.0000    6.1332    0.1019    0.1484   41.3162   2237 % 1.021621 1.000  1
   6   8  11   11.3578    3.5312    3.5312    0.0000    7.8266    0.1717    0.2059   38.0199   2238 % 1.047588 1.000  1
   7   8  11    6.5574   13.1172   13.1172    0.0000   -6.5598    0.4270    0.4320  -15.1846   2239 % 1.077471 1.000  1
   9   8  11    6.0000   14.8435  -14.8435    0.0000   -8.8435    0.5750    0.5781  -15.2970   2240 % 1.147717 1.000  1
  10   8  11    5.4130    3.4467   -3.4467    0.0000    1.9662    0.2679    0.2733    7.1946   2241 % 1.187461 1.000  1
  13   8  11    3.1623   13.1011   13.1011    0.0000   -9.9388    0.7115    0.7122  -13.9548   2242*% 1.321784 1.000  1
   1   9  11   15.7892    6.4543    6.4543    0.0000    9.3350    0.1330    0.2064   45.2177   2243 % 1.034094 1.000  1
   3   9  11    4.0249    5.9601   -5.9601    0.0000   -1.9352    0.3603    0.3625   -5.3385   2245 % 1.052819 1.000  1
   4   9  11    5.6125    8.7419   -8.7419    0.0000   -3.1294    0.4633    0.4666   -6.7063   2246 % 1.068935 1.000  1
   5   9  11    3.6469    0.5936   -0.5936    0.0000    3.0533    0.4524    0.4539    6.7268   2247 % 1.089305 1.000  1
   6   9  11    3.3166    9.5946   -9.5946    0.0000   -6.2780    0.4221    0.4234  -14.8269   2248 % 1.113695 1.000  1
   8   9  11    4.0000   16.3273   16.3273    0.0000  -12.3273    0.1750    0.1795  -68.6707   2250 % 1.173495 1.000  1
   1  10  11    8.0000   11.6852  -11.6852    0.0000   -3.6851    0.3125    0.3226  -11.4241   2254 % 1.108619 1.000  1
   2  10  11    8.0623    4.2562   -4.2562    0.0000    3.8061    0.4155    0.4233    8.9922   2255 % 1.115208 1.000  1
   3  10  11   33.5708   19.4801   19.4801    0.0000   14.0907    0.0491    0.3393   41.5304   2256 % 1.126105 1.000  1
   4  10  11    6.0000    0.5689   -0.5689    0.0000    5.4311    0.3500    0.3551   15.2942   2257 % 1.141186 1.000  1
   6  10  11    7.6811    2.4111   -2.4111    0.0000    5.2701    0.3515    0.3598   14.6470   2259 % 1.183217 1.000  1
  10  10  11   19.7484    2.2524    2.2524    0.0000   17.4961    0.0760    0.2116   82.6895   2260 % 1.308673 1.000  1
  13  10  11    1.4142   10.8354  -10.8354    0.0000   -9.4212    1.5556    1.5557   -6.0559   2261*% 1.431668 1.000  1
   1  11  11    4.1833    6.3461   -6.3461    0.0000   -2.1628    0.4183    0.4204   -5.1445   2262 % 1.185550 1.000  1
   2  11  11    4.8990   15.1662  -15.1662    0.0000  -10.2673    0.5103    0.5127  -20.0276   2263 % 1.191714 1.000  1
   5  11  11    4.3932    2.3869   -2.3869    0.0000    2.0063    0.5008    0.5027    3.9910   2264 % 1.234003 1.000  1
   2   0  12  100.6730   14.0819  -14.0819    0.0000   86.5908    0.0392    1.0075   85.9469   2267 % 0.690058 1.000  1
   5   0  12   51.7397   28.7736   28.7736    0.0000   22.9661    0.0696    0.5221   43.9917   2268 % 0.760762 1.000  1
   8   0  12    7.4833    9.5639   -9.5639    0.0000   -2.0806    0.2739    0.2840   -7.3266   2269 % 0.877077 1.000  1
  10   0  12   12.7671    2.0384   -2.0384    0.0000   10.7288    0.1762    0.2176   49.3006   2271 % 0.972170 1.000  1
   1   1  12   12.1244    5.1425    5.1425    0.0000    6.9818    0.1031    0.1592   43.8689   2273 % 0.685514 1.000  1
   3   1  12   24.7689    4.4234    4.4234    0.0000   20.3455    0.1231    0.2766   73.5532   2274 % 0.713448 1.000  1
   7   1  12    4.2426    0.5756    0.5756    0.0000    3.6670    0.5185    0.5203    7.0482   2276 % 0.839284 1.000  1
   8   1  12   22.1585    6.8745    6.8745    0.0000   15.2840    0.0045    0.2216   68.9614   2277 % 0.881855 1.000  1
  10   1  12   15.9060   28.3166  -28.3166    0.0000  -12.4107    0.3049    0.3439  -36.0869   2279 % 0.976483 1.000  1
  11   1  12    4.0000    5.6881   -5.6881    0.0000   -1.6881    0.5375    0.5390   -3.1321   2280 % 1.027667 1.000  1
   0   2  12    8.8882    1.1833    1.1833    0.0000    7.7049    0.3432    0.3545   21.7361   2283 % 0.700184 1.000  1
   2   2  12   54.5069    1.9397   -1.9397    0.0000   52.5672    0.0495    0.5473   96.0456   2284 % 0.714001 1.000  1
   6   2  12   13.1149    2.5360   -2.5360    0.0000   10.5789    0.1296    0.1844   57.3702   2285 % 0.816155 1.000  1
   7   2  12   68.0955   15.9969   15.9969    0.0000   52.0986    0.0294    0.6816   76.4370   2286 % 0.854173 1.000  1
   8   2  12   14.2478    4.8511   -4.8511    0.0000    9.3967    0.2281    0.2689   34.9390   2287 % 0.896037 1.000  1
   9   2  12   41.3521    1.4625   -1.4625    0.0000   39.8897    0.0762    0.4205   94.8672   2288 % 0.941235 1.000  1
  12   2  12    5.7446    2.3755   -2.3755    0.0000    3.3691    0.4178    0.4217    7.9889   2291 % 1.092548 1.000  1
  14   2  12   10.4881    4.5421   -4.5421    0.0000    5.9460    0.0667    0.1243   47.8296   2292 % 1.203191 1.000  1
   0   3  12    6.3246    9.8702   -9.8702    0.0000   -3.5457    0.7273    0.7301   -4.8566   2294 % 0.729576 1.000  1
   3   3  12   18.4120    1.4246   -1.4246    0.0000   16.9873    0.1765    0.2551   66.6001   2296 % 0.759107 1.000  1
Refinement program                                                                                                 page=  41
structure :                                                                                                10:01:58 06-09-24 

   4   3  12   16.9115   13.4662   13.4662    0.0000    3.4453    0.0887    0.1910   18.0419   2297 % 0.781304 1.000  1
   6   3  12    6.4807   26.4636  -26.4636    0.0000  -19.9829    0.6404    0.6436  -31.0472   2298 % 0.841505 1.000  1
   9   3  12    9.0000    0.6434   -0.6434    0.0000    8.3566    0.2667    0.2814   29.6918   2299 % 0.963299 1.000  1
  10   3  12    8.6023   26.9451   26.9451    0.0000  -18.3428    0.2034    0.2209  -83.0466   2300 % 1.010324 1.000  1
  11   3  12    8.7178    4.8194    4.8194    0.0000    3.8984    0.3154    0.3273   11.9118   2301 % 1.059875 1.000  1
   0   4  12   24.2281   15.8822   15.8822    0.0000    8.3458    0.0908    0.2587   32.2560   2303 % 0.768838 1.000  1
   1   4  12   25.2785   37.5377  -37.5377    0.0000  -12.2592    0.0831    0.2661  -46.0725   2304 % 0.772008 1.000  1
   2   4  12   19.0657    9.3040   -9.3040    0.0000    9.7617    0.1128    0.2215   44.0687   2305 % 0.781441 1.000  1
   3   4  12    6.8556   10.7446  -10.7446    0.0000   -3.8889    0.2042    0.2154  -18.0534   2306 % 0.796916 1.000  1
   6   4  12    4.5826   12.4599   12.4599    0.0000   -7.8773    0.6656    0.6671  -11.8075   2308 % 0.875764 1.000  1
   7   4  12   23.4734   13.9915  -13.9915    0.0000    9.4819    0.0724    0.2457   38.5989   2309 % 0.911298 1.000  1
   8   4  12   16.9027    6.1889   -6.1889    0.0000   10.7137    0.0976    0.1952   54.8887   2310 % 0.950650 1.000  1
   9   4  12   11.0905    0.6559    0.6559    0.0000   10.4346    0.3877    0.4033   25.8751   2311 % 0.993366 1.000  1
  10   4  12    9.2195    2.8514   -2.8514    0.0000    6.3681    0.4176    0.4276   14.8911   2312 % 1.039032 1.000  1
  11   4  12    7.4833   14.7523   14.7523    0.0000   -7.2690    0.5278    0.5331  -13.6349   2313 % 1.087275 1.000  1
  15   4  12   17.5214    9.5414   -9.5414    0.0000    7.9800    0.0257    0.1771   45.0627   2314 % 1.300069 1.000  1
   0   5  12   23.3880    9.9376    9.9376    0.0000   13.4504    0.1689    0.2885   46.6243   2315 % 0.816549 1.000  1
   1   5  12   55.1969    1.0950   -1.0950    0.0000   54.1019    0.0154    0.5522   97.9781   2316 % 0.819534 1.000  1
   2   5  12   11.2027    8.3735   -8.3735    0.0000    2.8291    0.2053    0.2339   12.0964   2317 % 0.828427 1.000  1
   4   5  12    5.8309   12.0510  -12.0510    0.0000   -6.2200    0.3859    0.3903  -15.9384   2319 % 0.863080 1.000  1
   5   5  12    9.4868    3.2680   -3.2680    0.0000    6.2188    0.1160    0.1498   41.5100   2320 % 0.888184 1.000  1
   6   5  12   11.2694   23.5219   23.5219    0.0000  -12.2525    0.0399    0.1196 -102.4800   2321 % 0.917934 1.000  1
   7   5  12    5.9161    3.4503   -3.4503    0.0000    2.4658    0.2451    0.2521    9.7796   2322 % 0.951895 1.000  1
   8   5  12   21.2061    5.4454    5.4454    0.0000   15.7607    0.0967    0.2331   67.6262   2323 % 0.989634 1.000  1
   9   5  12    4.4721    7.1898    7.1898    0.0000   -2.7177    0.5478    0.5497   -4.9443   2324 % 1.030736 1.000  1
  10   5  12    8.6776   24.1249  -24.1249    0.0000  -15.4473    0.1441    0.1682  -91.8567   2325 % 1.074815 1.000  1
  12   5  12    3.4641    9.1972    9.1972    0.0000   -5.7331    0.6207    0.6216   -9.2229   2326*% 1.170536 1.000  1
   0   6  12    9.7468    4.6119   -4.6119    0.0000    5.1349    0.5027    0.5121   10.0273   2327 % 0.871321 1.000  1
   1   6  12   14.4222   31.4753   31.4753    0.0000  -17.0531    0.1872    0.2363  -72.1603   2328 % 0.874120 1.000  1
   2   6  12   17.2916    2.0510    2.0510    0.0000   15.2406    0.2805    0.3295   46.2537   2329 % 0.882462 1.000  1
   3   6  12   16.1152    8.4555    8.4555    0.0000    7.6597    0.0993    0.1893   40.4672   2330 % 0.896194 1.000  1
   4   6  12    8.9833    3.5709    3.5709    0.0000    5.4124    0.2226    0.2401   22.5448   2331 % 0.915072 1.000  1
   7   6  12   13.1909   12.7369   12.7369    0.0000    0.4541    0.0569    0.1436    3.1610   2332 % 0.999277 1.000  1
   8   6  12   13.6931    0.4666   -0.4666    0.0000   13.2265    0.0767    0.1569   84.2778   2333 % 1.035290 1.000  1
  14   6  12   14.7648    2.1914   -2.1914    0.0000   12.5734    0.0373    0.1523   82.5708   2336 % 1.310195 1.000  1
   1   7  12    7.8102   10.8992  -10.8992    0.0000   -3.0890    0.3521    0.3607   -8.5648   2337 % 0.934529 1.000  1
   2   7  12   13.0384    6.2807    6.2807    0.0000    6.7577    0.2263    0.2611   25.8781   2338 % 0.942336 1.000  1
   3   7  12    7.3485    0.2096   -0.2096    0.0000    7.1389    0.3538    0.3614   19.7553   2339 % 0.955208 1.000  1
   5   7  12    5.0000    8.1648    8.1648    0.0000   -3.1648    0.4100    0.4130   -7.6622   2340 % 0.995278 1.000  1
   6   7  12    5.7446   19.2821  -19.2821    0.0000  -13.5375    0.6006    0.6033  -22.4388   2341 % 1.021915 1.000  1
   7   7  12   40.8412    6.7610   -6.7610    0.0000   34.0802    0.0698    0.4143   82.2536   2342 % 1.052526 1.000  1
   8   7  12   22.7925    5.1534   -5.1534    0.0000   17.6391    0.0768    0.2405   73.3405   2343 % 1.086776 1.000  1
   9   7  12    5.3385    0.8561    0.8561    0.0000    4.4825    0.1030    0.1160   38.6306   2344 % 1.124332 1.000  1
  10   7  12    1.7320   21.4120   21.4120    0.0000  -19.6799    0.8660    0.8662  -22.7199   2345*% 1.164875 1.000  1
  12   7  12    4.1231    8.3213   -8.3213    0.0000   -4.1982    0.1091    0.1167  -35.9836   2346 % 1.253739 1.000  1
   1   8  12   34.7994   25.3549  -25.3549    0.0000    9.4445    0.1149    0.3665   25.7705   2349 % 0.999705 1.000  1
   4   8  12    7.8102    3.1738   -3.1738    0.0000    4.6364    0.5185    0.5244    8.8414   2350 % 1.035703 1.000  1
   5   8  12    4.4721   18.1898   18.1898    0.0000  -13.7177    0.8609    0.8620  -15.9129   2351*% 1.056714 1.000  1
   6   8  12    3.2404    5.7609    5.7609    0.0000   -2.5206    0.6481    0.6489   -3.8845   2352*% 1.081839 1.000  1
   7   8  12    8.6602   10.8963  -10.8963    0.0000   -2.2361    0.4677    0.4756   -4.7016   2353 % 1.110801 1.000  1
  11   8  12    3.1623   11.8996   11.8996    0.0000   -8.7373    0.8064    0.8070  -10.8269   2356*% 1.259198 1.000  1
  15   8  12    6.7082    8.0595   -8.0595    0.0000   -1.3513    0.2236    0.2335   -5.7884   2357 % 1.446926 1.000  1
Refinement program                                                                                                 page=  42
structure :                                                                                                10:01:58 06-09-24 

   0   9  12    8.7750    7.7321    7.7321    0.0000    1.0429    0.3248    0.3364    3.0999   2358 % 1.066490 1.000  1
   1   9  12    5.9161    0.6616   -0.6616    0.0000    5.2545    0.3127    0.3183   16.5104   2359 % 1.068778 1.000  1
   2   9  12   15.0665    5.5226   -5.5226    0.0000    9.5440    0.1858    0.2392   39.8923   2360 % 1.075612 1.000  1
   4   9  12    5.8309    8.8225   -8.8225    0.0000   -2.9915    0.3430    0.3479   -8.5983   2361 % 1.102523 1.000  1
   8   9  12    6.8191    3.7942    3.7942    0.0000    3.0249    0.3666    0.3729    8.1116   2363 % 1.204170 1.000  1
   9   9  12    8.7350    5.4938    5.4938    0.0000    3.2412    0.2919    0.3047   10.6369   2364 % 1.238170 1.000  1
   1  10  12    5.6568   20.3727   20.3727    0.0000  -14.7158    0.7955    0.7975  -18.4523   2366 % 1.141039 1.000  1
   3  10  12    6.7082    5.2798    5.2798    0.0000    1.4284    0.3578    0.3640    3.9241   2368 % 1.158037 1.000  1
   4  10  12   18.4932    2.8346    2.8346    0.0000   15.6586    0.0081    0.1851   84.5909   2369 % 1.172707 1.000  1
   5  10  12   16.3095   15.1865  -15.1865    0.0000    1.1230    0.0797    0.1815    6.1863   2370 % 1.191304 1.000  1
   6  10  12    9.7468    6.2143   -6.2143    0.0000    3.5325    0.3386    0.3523   10.0262   2371 % 1.213646 1.000  1
   7  10  12   11.2694    9.2485    9.2485    0.0000    2.0210    0.2928    0.3138    6.4411   2372 % 1.239532 1.000  1
   9  10  12   10.9545    0.2969    0.2969    0.0000   10.6575    0.1369    0.1754   60.7762   2374 % 1.301058 1.000  1
   1  11  12   21.3073    6.0332   -6.0332    0.0000   15.2740    0.1033    0.2368   64.5096   2375 % 1.215921 1.000  1
   2  11  12   10.4403    4.2341    4.2341    0.0000    6.2062    0.3592    0.3741   16.5919   2376 % 1.221932 1.000  1
   3  11  12    9.5917    0.5038   -0.5038    0.0000    9.0878    0.4900    0.4993   18.2008   2377 % 1.231886 1.000  1
   4  11  12   11.7047    7.5087    7.5087    0.0000    4.1960    0.2520    0.2779   15.0994   2378 % 1.245687 1.000  1
   1  12  12   10.7238   16.8279  -16.8279    0.0000   -6.1041    0.2285    0.2524  -24.1859   2379 % 1.292968 1.000  1
   6  13  12    3.6056   11.5411   11.5411    0.0000   -7.9355    0.5131    0.5144  -15.4279   2380 % 1.432775 1.000  1
   5   0  13    9.5394    2.8526   -2.8526    0.0000    6.6867    0.2778    0.2937   22.7659   2383 % 0.811195 1.000  1
   7   0  13    6.0000   13.9561  -13.9561    0.0000   -7.9561    0.4333    0.4375  -18.1868   2384 % 0.880495 1.000  1
   9   0  13    7.2111   13.8430   13.8430    0.0000   -6.6319    0.2635    0.2732  -24.2773   2385 % 0.965185 1.000  1
   6   1  13    7.7782   10.6372   10.6372    0.0000   -2.8590    0.2636    0.2748  -10.4041   2387 % 0.848630 1.000  1
   7   1  13   25.1396    7.3526    7.3526    0.0000   17.7870    0.0020    0.2514   70.7506   2388 % 0.885254 1.000  1
   9   1  13    7.2111   12.5239  -12.5239    0.0000   -5.3128    0.1317    0.1502  -35.3747   2389 % 0.969529 1.000  1
  10   1  13   12.6293    4.2331    4.2331    0.0000    8.3962    0.1584    0.2026   41.4518   2390 % 1.016266 1.000  1
  12   1  13    3.4641    9.4253    9.4253    0.0000   -5.9612    0.1443    0.1484  -40.1599   2391 % 1.117017 1.000  1
  13   1  13    1.7320    6.7840    6.7840    0.0000   -5.0519    1.0681    1.0682   -4.7292   2392*% 1.170404 1.000  1
   2   2  13    6.8556   11.5323   11.5323    0.0000   -4.6766    0.6053    0.6092   -7.6765   2393 % 0.767512 1.000  1
   3   2  13   48.6929   32.9455  -32.9455    0.0000   15.7474    0.0544    0.4900   32.1401   2394 % 0.783262 1.000  1
   4   2  13   18.3576   14.4440  -14.4440    0.0000    3.9135    0.2587    0.3173   12.3356   2395 % 0.804793 1.000  1
   7   2  13    7.2801   10.7172   10.7172    0.0000   -3.4371    0.3777    0.3847   -8.9345   2396 % 0.899382 1.000  1
   8   2  13   14.1774   19.1164   19.1164    0.0000   -4.9390    0.1587    0.2128  -23.2088   2397 % 0.939234 1.000  1
   9   2  13   14.8661   18.9268  -18.9268    0.0000   -4.0608    0.1345    0.2005  -20.2533   2398 % 0.982446 1.000  1
  10   2  13    9.1104    3.5070   -3.5070    0.0000    5.6034    0.0878    0.1265   44.2841   2399 % 1.028597 1.000  1
   4   3  13   10.2470    7.1894   -7.1894    0.0000    3.0576    0.0342    0.1080   28.3079   2401 % 0.830490 1.000  1
   5   3  13    9.0554    3.5315   -3.5315    0.0000    5.5239    0.1877    0.2084   26.5023   2402 % 0.856550 1.000  1
   8   3  13    6.0000   16.3371   16.3371    0.0000  -10.3371    0.5417    0.5450  -18.9678   2404 % 0.961344 1.000  1
  10   3  13   13.1529    1.1993   -1.1993    0.0000   11.9537    0.3535    0.3772   31.6899   2405 % 1.048825 1.000  1
  14   3  13    6.2450   13.0679   13.0679    0.0000   -6.8229    0.7526    0.7552   -9.0347   2407 % 1.252585 1.000  1
   1   4  13   15.9217   11.3571  -11.3571    0.0000    4.5646    0.1633    0.2281   20.0138   2408 % 0.821751 1.000  1
   2   4  13    8.8882    4.6477   -4.6477    0.0000    4.2405    0.1969    0.2160   19.6298   2409 % 0.830619 1.000  1
   5   4  13   18.8944    4.4376   -4.4376    0.0000   14.4569    0.2593    0.3209   45.0559   2411 % 0.890229 1.000  1
   6   4  13    6.2450   10.1231   10.1231    0.0000   -3.8781    0.1121    0.1283  -30.2240   2412 % 0.919913 1.000  1
   7   4  13   15.3199   11.9908  -11.9908    0.0000    3.3292    0.0914    0.1784   18.6629   2413 % 0.953804 1.000  1
   8   4  13   15.0000   16.5917  -16.5917    0.0000   -1.5917    0.2967    0.3324   -4.7879   2414 % 0.991470 1.000  1
  10   4  13    7.6158    0.5433   -0.5433    0.0000    7.0724    0.2167    0.2297   30.7964   2415 % 1.076506 1.000  1
   1   5  13   11.9457   16.4918   16.4918    0.0000   -4.5461    0.0795    0.1435  -31.6786   2416 % 0.866553 1.000  1
   2   5  13   13.3791   19.0598  -19.0598    0.0000   -5.6807    0.1794    0.2238  -25.3849   2417 % 0.874968 1.000  1
   3   5  13   28.6356   25.1598  -25.1598    0.0000    3.4758    0.1519    0.3242   10.7227   2418 % 0.888815 1.000  1
   4   5  13   58.1979   14.9556   14.9556    0.0000   43.2423    0.0447    0.5837   74.0843   2419 % 0.907847 1.000  1
   5   5  13   19.0788    8.0422    8.0422    0.0000   11.0366    0.1572    0.2472   44.6399   2420 % 0.931745 1.000  1
Refinement program                                                                                                 page=  43
structure :                                                                                                10:01:58 06-09-24 

   6   5  13   10.1980    6.7147    6.7147    0.0000    3.4833    0.1226    0.1594   21.8458   2421 % 0.960146 1.000  1
   7   5  13   16.0000    5.8467    5.8467    0.0000   10.1533    0.1813    0.2418   41.9959   2422 % 0.992664 1.000  1
   8   5  13   31.0966   15.9102  -15.9102    0.0000   15.1865    0.0450    0.3142   48.3325   2423 % 1.028909 1.000  1
   9   5  13   17.7764   11.8733  -11.8733    0.0000    5.9031    0.1153    0.2119   27.8587   2424 % 1.068501 1.000  1
  10   5  13    5.0000    5.8851    5.8851    0.0000   -0.8851    0.2300    0.2354   -3.7603   2425 % 1.111083 1.000  1
   2   6  13   22.1133    7.3456    7.3456    0.0000   14.7677    0.0950    0.2407   61.3629   2427 % 0.926292 1.000  1
   3   6  13   21.0642   21.7417  -21.7417    0.0000   -0.6775    0.0593    0.2188   -3.0961   2428 % 0.939384 1.000  1
   4   6  13   22.0681    8.6883   -8.6883    0.0000   13.3798    0.1110    0.2470   54.1619   2429 % 0.957410 1.000  1
   5   6  13    6.8556    8.7218    8.7218    0.0000   -1.8662    0.3063    0.3139   -5.9452   2430 % 0.980101 1.000  1
   6   6  13    9.0167    6.6879   -6.6879    0.0000    2.3287    0.1664    0.1892   12.3068   2431 % 1.007139 1.000  1
   8   6  13   41.0731   15.1567   15.1567    0.0000   25.9164    0.0718    0.4170   62.1551   2432 % 1.072894 1.000  1
  11   6  13   14.5602    1.8197    1.8197    0.0000   12.7406    0.0481    0.1533   83.0902   2434 % 1.195631 1.000  1
  14   6  13   15.4919    8.8033    8.8033    0.0000    6.6886    0.0775    0.1732   38.6169   2435 % 1.340108 1.000  1
   2   7  13    7.4162    8.9587    8.9587    0.0000   -1.5425    0.0405    0.0845  -18.2595   2436 % 0.983502 1.000  1
   4   7  13   17.2337    3.7403   -3.7403    0.0000   13.4934    0.0899    0.1944   69.4124   2437 % 1.012864 1.000  1
   6   7  13    5.9161   10.6868  -10.6868    0.0000   -4.7707    0.4141    0.4183  -11.4042   2439 % 1.059994 1.000  1
   8   7  13    8.3666   12.7296   12.7296    0.0000   -4.3630    0.1195    0.1459  -29.9049   2441 % 1.122658 1.000  1
   9   7  13    7.2801    8.0539    8.0539    0.0000   -0.7738    0.2472    0.2577   -3.0022   2442 % 1.159052 1.000  1
  10   7  13    6.4031    0.0977   -0.0977    0.0000    6.3054    0.3670    0.3726   16.9249   2443 % 1.198420 1.000  1
  11   7  13    6.2450    1.7631   -1.7631    0.0000    4.4819    0.3203    0.3263   13.7361   2444 % 1.240480 1.000  1
  12   7  13    5.0000   10.9323  -10.9323    0.0000   -5.9323    0.0900    0.1030  -57.6199   2445 % 1.284967 1.000  1
   1   8  13    7.2801    9.5163   -9.5163    0.0000   -2.2362    0.5563    0.5611   -3.9856   2446 % 1.038599 1.000  1
   2   8  13    7.2111    5.6026   -5.6026    0.0000    1.6085    0.0139    0.0734   21.9040   2447 % 1.045630 1.000  1
   4   8  13    5.4772    6.3120    6.3120    0.0000   -0.8348    0.1369    0.1475   -5.6603   2448 % 1.073294 1.000  1
   6   8  13    1.7320    6.2451    6.2451    0.0000   -4.5130    1.4434    1.4435   -3.1265   2449*% 1.117879 1.000  1
   8   8  13    2.9155   12.9197  -12.9197    0.0000  -10.0042    0.7717    0.7723  -12.9539   2450*% 1.177467 1.000  1
   9   8  13    4.6904   11.8397   11.8397    0.0000   -7.1493    0.8102    0.8115   -8.8098   2451*% 1.212216 1.000  1
  13   8  13    4.0000    8.5510   -8.5510    0.0000   -4.5510    0.6125    0.6138   -7.4145   2453 % 1.378160 1.000  1
   2   9  13    6.7823   13.3940  -13.3940    0.0000   -6.6117    0.6782    0.6816   -9.7001   2454 % 1.111854 1.000  1
   4   9  13    3.4641   10.7434   10.7434    0.0000   -7.2793    0.9238    0.9244   -7.8745   2455*% 1.137908 1.000  1
   7   9  13    6.3246    4.6082    4.6082    0.0000    1.7164    0.4506    0.4550    3.7719   2458 % 1.206661 1.000  1
   9   9  13   21.4709    9.2328   -9.2328    0.0000   12.2381    0.0931    0.2340   52.2899   2459 % 1.269781 1.000  1
   3  11  13   14.6969   11.1148   11.1148    0.0000    3.5821    0.1633    0.2197   16.3048   2462 % 1.263654 1.000  1
   5   0  14   38.9358   12.3299  -12.3299    0.0000   26.6059    0.0295    0.3905   68.1369   2465 % 0.862355 1.000  1
   8   1  14   19.3003    2.5157    2.5157    0.0000   16.7846    0.1295    0.2324   72.2103   2469 % 0.970859 1.000  1
   9   1  14    6.3246    3.5759   -3.5759    0.0000    2.7487    0.0712    0.0952   28.8736   2470 % 1.012723 1.000  1
  12   1  14   14.0712    4.0180   -4.0180    0.0000   10.0533    0.1706    0.2211   45.4668   2471 % 1.154706 1.000  1
   1   2  14    8.4262    0.2995   -0.2995    0.0000    8.1266    0.5697    0.5759   14.1123   2472 % 0.812429 1.000  1
   3   2  14    4.1231    8.4525   -8.4525    0.0000   -4.3294    1.1642    1.1649   -3.7165   2473*% 0.836133 1.000  1
   7   2  14   10.0000    4.0302    4.0302    0.0000    5.9698    0.1450    0.1761   33.8923   2474 % 0.945785 1.000  1
   8   2  14    5.8309    3.2236    3.2236    0.0000    2.6073    0.4459    0.4497    5.7980   2475 % 0.983758 1.000  1
   9   2  14   11.7473    9.9910   -9.9910    0.0000    1.7564    0.1617    0.1999    8.7863   2476 % 1.025095 1.000  1
  10   2  14    5.7446   16.4846  -16.4846    0.0000  -10.7401    0.3917    0.3959  -27.1306   2477 % 1.069407 1.000  1
  11   2  14    3.4641    9.7307    9.7307    0.0000   -6.2666    0.6784    0.6793   -9.2254   2478*% 1.116338 1.000  1
   0   3  14   70.1071   18.4185   18.4185    0.0000   51.6885    0.0107    0.7012   73.7194   2479 % 0.834972 1.000  1
   1   3  14   19.0788   23.9875   23.9875    0.0000   -4.9087    0.1572    0.2472  -19.8544   2480 % 0.837892 1.000  1
   6   3  14   28.8097   16.4000   16.4000    0.0000   12.4098    0.0521    0.2928   42.3882   2481 % 0.934360 1.000  1
   7   3  14   16.9853   15.7982   15.7982    0.0000    1.1871    0.1148    0.2050    5.7902   2482 % 0.967745 1.000  1
   8   3  14   12.2066    6.3687   -6.3687    0.0000    5.8378    0.0451    0.1301   44.8663   2483 % 1.004889 1.000  1
   9   3  14    6.4807    4.9594    4.9594    0.0000    1.5213    0.3858    0.3912    3.8892   2484 % 1.045391 1.000  1
  10   3  14   12.8062    4.5495   -4.5495    0.0000    8.2567    0.2304    0.2636   31.3276   2485 % 1.088877 1.000  1
  11   3  14    5.9161   14.9687  -14.9687    0.0000   -9.0526    0.1268    0.1399  -64.7086   2486 % 1.135003 1.000  1
Refinement program                                                                                                 page=  44
structure :                                                                                                10:01:58 06-09-24 

   0   4  14   28.1069   14.4014  -14.4014    0.0000   13.7056    0.0107    0.2813   48.7270   2488 % 0.869488 1.000  1
   1   4  14   24.1247   10.9793   10.9793    0.0000   13.1454    0.1161    0.2677   49.1022   2489 % 0.872293 1.000  1
   3   4  14   17.7764    4.0032    4.0032    0.0000   13.7731    0.1547    0.2357   58.4469   2490 % 0.894412 1.000  1
   5   4  14    5.2915    9.9053   -9.9053    0.0000   -4.6138    0.2362    0.2421  -19.0588   2491 % 0.937085 1.000  1
   6   4  14   23.0868   13.4042  -13.4042    0.0000    9.6826    0.0801    0.2444   39.6213   2492 % 0.965329 1.000  1
   9   4  14   27.0463    3.0832    3.0832    0.0000   23.9630    0.0666    0.2785   86.0337   2493 % 1.073161 1.000  1
  10   4  14   10.2470   17.2703   17.2703    0.0000   -7.0233    0.4001    0.4130  -17.0044   2494 % 1.115565 1.000  1
   0   5  14    9.7980    6.9655   -6.9655    0.0000    2.8325    0.4491    0.4596    6.1624   2496 % 0.911948 1.000  1
   1   5  14   50.0500   25.1676  -25.1676    0.0000   24.8824    0.0180    0.5008   49.6830   2497 % 0.914623 1.000  1
   2   5  14    7.8102    4.0244    4.0244    0.0000    3.7858    0.3073    0.3171   11.9405   2498 % 0.922599 1.000  1
   3   5  14   16.5680    0.3558   -0.3558    0.0000   16.2123    0.1539    0.2261   71.6919   2499 % 0.935742 1.000  1
   6   5  14   23.1948    8.6581   -8.6581    0.0000   14.5368    0.1423    0.2721   53.4231   2500 % 1.003743 1.000  1
   7   5  14   47.5132   17.5533  -17.5533    0.0000   29.9598    0.0484    0.4776   62.7311   2501 % 1.034892 1.000  1
   8   5  14    5.0990    0.7262   -0.7262    0.0000    4.3729    0.3530    0.3567   12.2601   2502 % 1.069707 1.000  1
   9   5  14   28.7663    2.1492   -2.1492    0.0000   26.6171    0.0817    0.2990   89.0090   2503 % 1.107842 1.000  1
  11   5  14    7.5498   13.4867   13.4867    0.0000   -5.9369    0.4371    0.4436  -13.3844   2504 % 1.192772 1.000  1
   0   6  14   26.8142   15.5280   15.5280    0.0000   11.2862    0.1212    0.2943   38.3540   2505 % 0.961301 1.000  1
   4   6  14   12.0416   13.7201  -13.7201    0.0000   -1.6785    0.1869    0.2223   -7.5510   2507 % 1.001127 1.000  1
   5   6  14    8.1854    6.0772    6.0772    0.0000    2.1082    0.1527    0.1733   12.1672   2508 % 1.022848 1.000  1
   9   6  14    2.9155    6.3489   -6.3489    0.0000   -3.4334    0.9604    0.9608   -3.5734   2510*% 1.148810 1.000  1
  10   6  14   10.5357   14.6516  -14.6516    0.0000   -4.1160    0.0095    0.1058  -38.9095   2511 % 1.188517 1.000  1
  11   6  14    3.8730    8.0397    8.0397    0.0000   -4.1667    0.8521    0.8529   -4.8851   2512*% 1.230916 1.000  1
   1   7  14   11.3578   17.0882   17.0882    0.0000   -5.7303    0.1409    0.1810  -31.6671   2515 % 1.018941 1.000  1
   2   7  14    7.1414    9.7752   -9.7752    0.0000   -2.6337    0.0630    0.0952  -27.6539   2516 % 1.026107 1.000  1
   3   7  14    6.1644    1.7927    1.7927    0.0000    4.3717    0.5759    0.5792    7.5482   2517 % 1.037940 1.000  1
   5   7  14    8.3666   15.9581  -15.9581    0.0000   -7.5915    0.1554    0.1765  -43.0179   2519 % 1.074930 1.000  1
   6   7  14    3.0000   13.9144   13.9144    0.0000  -10.9144    0.7667    0.7673  -14.2252   2520*% 1.099640 1.000  1
   7   7  14    5.5678   11.6844   11.6844    0.0000   -6.1166    0.1706    0.1795  -34.0796   2521 % 1.128144 1.000  1
   8   7  14    4.6904    6.4467   -6.4467    0.0000   -1.7563    0.2985    0.3021   -5.8128   2522 % 1.160164 1.000  1
   0   8  14    8.8882   12.4361  -12.4361    0.0000   -3.5479    0.2700    0.2843  -12.4806   2526 % 1.076765 1.000  1
   1   8  14    9.9499    4.5931    4.5931    0.0000    5.3568    0.3769    0.3898   13.7424   2527 % 1.079031 1.000  1
   3   8  14   10.1242    3.9171    3.9171    0.0000    6.2072    0.2321    0.2532   24.5115   2528 % 1.096990 1.000  1
   5   8  14   21.6564    5.9530   -5.9530    0.0000   15.7034    0.2147    0.3050   51.4926   2529 % 1.132052 1.000  1
   6   8  14   17.4929   11.5685  -11.5685    0.0000    5.9243    0.0915    0.1974   30.0122   2530 % 1.155541 1.000  1
   7   8  14    8.4853    1.0330    1.0330    0.0000    7.4523    0.1002    0.1313   56.7660   2531 % 1.182699 1.000  1
   8   8  14    2.6458    3.7641   -3.7641    0.0000   -1.1184    0.2835    0.2847   -3.9281   2532 % 1.213280 1.000  1
  11   8  14    2.2361    7.0390   -7.0390    0.0000   -4.8030    1.4311    1.4313   -3.3558   2534*% 1.323056 1.000  1
   1   9  14    8.2644   17.9101  -17.9101    0.0000   -9.6458    0.1392    0.1618  -59.5996   2535 % 1.143322 1.000  1
   7   9  14    8.8034   13.1657  -13.1657    0.0000   -4.3623    0.1306    0.1575  -27.6926   2536 % 1.241633 1.000  1
   1  10  14    8.1240    5.3581   -5.3581    0.0000    2.7659    0.2216    0.2360   11.7205   2538 % 1.211144 1.000  1
   1  13  14    1.4142   11.9944  -11.9944    0.0000  -10.5802    1.5556    1.5557   -6.8009   2540*% 1.430656 1.000  1
   8   0  15    5.7446   26.0015   26.0015    0.0000  -20.2569    0.4613    0.4649  -43.5755   2541 % 1.012978 1.000  1
   5   1  15    6.5574    2.9991    2.9991    0.0000    3.5583    0.5490    0.5529    6.4358   2542 % 0.918708 1.000  1
   8   1  15   15.0665    1.6243    1.6243    0.0000   13.4422    0.1128    0.1882   71.4131   2543 % 1.017118 1.000  1
   9   1  15   10.7935   13.6683   13.6683    0.0000   -2.8748    0.2779    0.2982   -9.6417   2544 % 1.057152 1.000  1
   3   2  15   12.7279    4.5359   -4.5359    0.0000    8.1920    0.0786    0.1496   54.7685   2547 % 0.889427 1.000  1
   5   2  15    3.3166    7.2642    7.2642    0.0000   -3.9476    0.0754    0.0824  -47.9360   2548 % 0.932329 1.000  1
  10   2  15    3.1623    2.5037    2.5037    0.0000    0.6586    0.0316    0.0447   14.7270   2551 % 1.111572 1.000  1
   4   3  15   11.1355    7.8865    7.8865    0.0000    3.2490    0.0314    0.1157   28.0797   2552 % 0.931288 1.000  1
   5   3  15    8.5440    1.6668    1.6668    0.0000    6.8772    0.4506    0.4586   14.9948   2553 % 0.954599 1.000  1
   8   3  15    4.2426    1.4773   -1.4773    0.0000    2.7654    0.4714    0.4733    5.8426   2555 % 1.049650 1.000  1
  12   3  15    5.4772    2.6047   -2.6047    0.0000    2.8726    0.4382    0.4416    6.5051   2557 % 1.221697 1.000  1
Refinement program                                                                                                 page=  45
structure :                                                                                                10:01:58 06-09-24 

  13   3  15    4.6904   14.2775   14.2775    0.0000   -9.5871    0.2132    0.2183  -43.9171   2558 % 1.270694 1.000  1
   1   4  15    5.9161    0.9400   -0.9400    0.0000    4.9760    0.6254    0.6282    7.9210   2559 % 0.923502 1.000  1
   3   4  15   10.8628    4.9307    4.9307    0.0000    5.9321    0.2347    0.2587   22.9337   2560 % 0.944423 1.000  1
   7   4  15   16.4621    2.8317    2.8317    0.0000   13.6303    0.2825    0.3269   41.6910   2561 % 1.042749 1.000  1
   8   4  15   10.7703   23.2695   23.2695    0.0000  -12.4992    0.1903    0.2187  -57.1529   2562 % 1.077309 1.000  1
   9   4  15   13.1149    2.0414    2.0414    0.0000   11.0735    0.0038    0.1312   84.3987   2563 % 1.115185 1.000  1
  12   4  15    9.2736    8.1207   -8.1207    0.0000    1.1529    0.3451    0.3573    3.2267   2565 % 1.245542 1.000  1
   1   5  15    7.6354   14.1440  -14.1440    0.0000   -6.5086    0.2357    0.2478  -26.2656   2566 % 0.963585 1.000  1
   2   5  15    6.8556    4.0268    4.0268    0.0000    2.8288    0.3647    0.3711    7.6238   2567 % 0.971160 1.000  1
   3   5  15    8.8882   15.6559   15.6559    0.0000   -6.7677    0.0450    0.0996  -67.9316   2568 % 0.983654 1.000  1
   6   5  15    3.3166    4.8884    4.8884    0.0000   -1.5718    0.0302    0.0448  -35.0667   2569 % 1.048553 1.000  1
   7   5  15    6.9282   13.4071  -13.4071    0.0000   -6.4789    0.6640    0.6676   -9.7053   2570 % 1.078408 1.000  1
   8   5  15   11.0000    1.4133    1.4133    0.0000    9.5867    0.0182    0.1115   85.9852   2571 % 1.111861 1.000  1
   9   5  15    8.7750   10.6252   10.6252    0.0000   -1.8503    0.4672    0.4754   -3.8920   2572 % 1.148598 1.000  1
  10   5  15    1.0000    3.3524   -3.3524    0.0000   -2.3524    0.1000    0.1005  -23.4075   2573 % 1.188313 1.000  1
  13   5  15   31.8434   16.9577  -16.9577    0.0000   14.8857    0.0659    0.3252   45.7752   2575 % 1.322549 1.000  1
  14   5  15    7.9373    2.8193   -2.8193    0.0000    5.1179    0.0756    0.1096   46.6925   2576 % 1.371504 1.000  1
   3   6  15    9.7468    3.8410   -3.8410    0.0000    5.9058    0.1282    0.1611   36.6631   2579 % 1.029575 1.000  1
   6   6  15   27.3496    5.4512    5.4512    0.0000   21.8984    0.1572    0.3155   69.4159   2580 % 1.091747 1.000  1
   1   7  15   22.4277   15.9301   15.9301    0.0000    6.4976    0.1471    0.2682   24.2235   2581 % 1.063110 1.000  1
   5   7  15    3.0000    3.1729    3.1729    0.0000   -0.1729    0.0167    0.0343   -5.0369   2583 % 1.116888 1.000  1
   6   7  15   12.1244    3.8157   -3.8157    0.0000    8.3086    0.3464    0.3670   22.6384   2584 % 1.140688 1.000  1
   7   7  15    3.1623   10.1200   10.1200    0.0000   -6.9577    0.8064    0.8070   -8.6217   2585*% 1.168192 1.000  1
   1   8  15    4.4721    0.6124   -0.6124    0.0000    3.8597    1.0286    1.0296    3.7489   2586*% 1.120835 1.000  1
   2   8  15    8.3066   12.6485   12.6485    0.0000   -4.3419    0.3190    0.3297  -13.1709   2587 % 1.127353 1.000  1
   4   8  15    5.1961   15.7385  -15.7385    0.0000  -10.5424    0.5966    0.5989  -17.6043   2588 % 1.153058 1.000  1
   5   8  15    2.7386    5.1128   -5.1128    0.0000   -2.3742    0.4199    0.4208   -5.6420   2589 % 1.171966 1.000  1
  11   8  15    7.1414    2.4318   -2.4318    0.0000    4.7097    0.0140    0.0728   64.7161   2590 % 1.357365 1.000  1
   5   9  15   17.7200    3.6779    3.6779    0.0000   14.0422    0.0282    0.1794   78.2585   2591 % 1.231414 1.000  1
   7   9  15    5.4772   10.6247  -10.6247    0.0000   -5.1475    0.8307    0.8325   -6.1831   2593 % 1.278129 1.000  1
   8   1  16   30.0998    2.0868   -2.0868    0.0000   28.0130    0.1196    0.3239   86.4893   2597 % 1.064347 1.000  1
   4   2  16    7.6811   12.7046   12.7046    0.0000   -5.0234    0.2213    0.2343  -21.4428   2599 % 0.961030 1.000  1
   9   2  16    3.9370    1.4395   -1.4395    0.0000    2.4976    0.7366    0.7377    3.3858   2601*% 1.114041 1.000  1
   1   3  16    5.2915   10.7019  -10.7019    0.0000   -5.4104    0.5008    0.5036  -10.7436   2603 % 0.944632 1.000  1
   2   3  16   21.5174    6.6815   -6.6815    0.0000   14.8359    0.0999    0.2372   62.5351   2604 % 0.952357 1.000  1
  11   3  16   21.2132   16.7659   16.7659    0.0000    4.4473    0.1721    0.2731   16.2821   2605 % 1.215936 1.000  1
   1   4  16    5.0990   14.3294   14.3294    0.0000   -9.2304    0.1569    0.1650  -55.9517   2607 % 0.975275 1.000  1
   3   4  16    7.4833    5.1545    5.1545    0.0000    2.3289    0.2739    0.2840    8.2008   2608 % 0.995108 1.000  1
   6   4  16    4.8990   20.2743   20.2743    0.0000  -15.3753    0.4797    0.4822  -31.8866   2609 % 1.059305 1.000  1
   0   5  16    4.1231    3.2121    3.2121    0.0000    0.9110    0.0485    0.0637   14.3105   2611 % 1.010899 1.000  1
   2   5  16    5.0000    1.4441    1.4441    0.0000    3.5559    0.3000    0.3041   11.6916   2612 % 1.020517 1.000  1
   4   5  16   13.8203    1.2733    1.2733    0.0000   12.5469    0.1266    0.1874   66.9382   2614 % 1.048843 1.000  1
   5   5  16   24.7790   15.6199  -15.6199    0.0000    9.1591    0.1049    0.2691   34.0372   2615 % 1.069596 1.000  1
   6   5  16    5.8309    7.0583   -7.0583    0.0000   -1.2274    0.2487    0.2554   -4.8053   2616 % 1.094426 1.000  1
   8   5  16    6.8556    4.0246   -4.0246    0.0000    2.8310    0.2115    0.2223   12.7330   2617 % 1.155223 1.000  1
  11   5  16    3.7417   15.2395  -15.2395    0.0000  -11.4978    1.1626    1.1632   -9.8848   2618*% 1.270028 1.000  1
   3   6  16    4.3932    5.8408   -5.8408    0.0000   -1.4476    0.4097    0.4121   -3.5129   2622 % 1.076257 1.000  1
   2   8  16    8.4853    9.9850   -9.9850    0.0000   -1.4998    0.1179    0.1452  -10.3275   2624 % 1.170141 1.000  1
   4   8  16    7.6158    9.0995   -9.0995    0.0000   -1.4837    0.0722    0.1050  -14.1369   2626 % 1.194925 1.000  1
   5   8  16    6.7823    4.9330   -4.9330    0.0000    1.8493    0.3981    0.4038    4.5795   2627 % 1.213181 1.000  1
   6   8  16    8.7178   17.2275   17.2275    0.0000   -8.5097    0.3441    0.3550  -23.9713   2628 % 1.235128 1.000  1
   7   8  16    4.6904    1.3007    1.3007    0.0000    3.3897    0.3624    0.3655    9.2751   2629 % 1.260573 1.000  1
Refinement program                                                                                                 page=  46
structure :                                                                                                10:01:58 06-09-24 

  10   8  16    5.2915    9.0360   -9.0360    0.0000   -3.7445    0.5292    0.5318   -7.0413   2631 % 1.355790 1.000  1
   1   9  16    8.4262   10.6325   10.6325    0.0000   -2.2064    0.0178    0.0861  -25.6192   2632 % 1.223704 1.000  1
   1  10  16    3.8730    8.0017   -8.0017    0.0000   -4.1287    1.2006    1.2012   -3.4370   2636*% 1.287298 1.000  1
   8   0  17   11.5758    9.8253   -9.8253    0.0000    1.7505    0.2030    0.2337    7.4906   2638 % 1.108637 1.000  1
   6   1  17   23.5797    1.2202   -1.2202    0.0000   22.3595    0.1866    0.3007   74.3582   2640 % 1.049146 1.000  1
   8   1  17   14.3178   13.2555   13.2555    0.0000    1.0624    0.1397    0.2000    5.3110   2641 % 1.112421 1.000  1
  10   1  17    5.0000    6.5934   -6.5934    0.0000   -1.5934    0.0900    0.1030  -15.4768   2642 % 1.188836 1.000  1
   8   2  17    7.4162   10.2918   10.2918    0.0000   -2.8756    0.3034    0.3123   -9.2072   2645 % 1.123696 1.000  1
  10   2  17    5.0000    8.1674   -8.1674    0.0000   -3.1674    0.3400    0.3437   -9.2168   2646 % 1.199393 1.000  1
   2   3  17   19.9249   13.5151  -13.5151    0.0000    6.4098    0.0226    0.2005   31.9650   2649 % 1.005799 1.000  1
   4   3  17    3.3166   13.2246   13.2246    0.0000   -9.9080    0.3467    0.3483  -28.4449   2650 % 1.034528 1.000  1
   8   3  17    3.8730   12.1982  -12.1982    0.0000   -8.3252    0.3486    0.3507  -23.7380   2651 % 1.142242 1.000  1
  12   3  17    3.4641    4.6156    4.6156    0.0000   -1.1515    0.1010    0.1068  -10.7809   2652 % 1.302112 1.000  1
  14   3  17    2.0000    6.3348   -6.3348    0.0000   -4.3348    0.2250    0.2259  -19.1899   2653 % 1.396246 1.000  1
   5   4  17    9.5394    4.6893   -4.6893    0.0000    4.8501    0.2097    0.2303   21.0563   2654 % 1.083071 1.000  1
   8   4  17    2.6458    9.2546   -9.2546    0.0000   -6.6089    1.3229    1.3231   -4.9948   2655*% 1.167710 1.000  1
   2   5  17   27.8388   17.1961   17.1961    0.0000   10.6428    0.0485    0.2826   37.6628   2658 % 1.070562 1.000  1
   7   5  17    4.3589   10.8960   10.8960    0.0000   -6.5371    0.9865    0.9875   -6.6202   2659*% 1.168724 1.000  1
   3   6  17    5.3385    9.7534    9.7534    0.0000   -4.4149    0.2248    0.2310  -19.1093   2660 % 1.123822 1.000  1
   6   6  17   24.3721    2.3653   -2.3653    0.0000   22.0068    0.1046    0.2652   82.9727   2661 % 1.181043 1.000  1
   8   6  17    2.8284    8.8403    8.8403    0.0000   -6.0119    1.3258    1.3261   -4.5334   2662*% 1.237593 1.000  1
  10   6  17    2.0000    6.3994   -6.3994    0.0000   -4.3994    1.3500    1.3501   -3.2584   2663*% 1.306708 1.000  1
   5   7  17    4.1231    0.2616   -0.2616    0.0000    3.8615    0.7882    0.7893    4.8922   2664*% 1.204321 1.000  1
   2   9  17    3.7417   13.2942   13.2942    0.0000   -9.5525    0.5479    0.5492  -17.3947   2665 % 1.271516 1.000  1
   5   9  17   11.5758    2.6536    2.6536    0.0000    8.9222    0.1555    0.1939   46.0257   2666 % 1.311233 1.000  1
   3  10  17    2.6458    5.4643    5.4643    0.0000   -2.8186    0.2079    0.2096  -13.4502   2667 % 1.341961 1.000  1
   7  10  17    3.4641    7.7743   -7.7743    0.0000   -4.3102    1.3568    1.3572   -3.1758   2668*% 1.412887 1.000  1
   8   1  18    2.2361    3.9975   -3.9975    0.0000   -1.7615    0.2460    0.2470   -7.1319   2669 % 1.161236 1.000  1
   9   1  18    8.8882    1.0227   -1.0227    0.0000    7.8656    0.4107    0.4202   18.7201   2670 % 1.196457 1.000  1
  14   1  18    9.2195    1.3049    1.3049    0.0000    7.9146    0.3308    0.3434   23.0461   2671 % 1.411827 1.000  1
   4   2  18    8.4853    3.1878   -3.1878    0.0000    5.2975    0.4184    0.4269   12.4096   2672 % 1.067340 1.000  1
   5   2  18    9.1651   14.1073  -14.1073    0.0000   -4.9422    0.0818    0.1229  -40.2236   2673 % 1.087740 1.000  1
   1   3  18    6.2450   11.6671   11.6671    0.0000   -5.4221    0.0881    0.1080  -50.2210   2674 % 1.052600 1.000  1
   9   3  18    2.0000    1.4101   -1.4101    0.0000    0.5899    0.0250    0.0320   18.4257   2675 % 1.224233 1.000  1
   0   4  18   21.5870    6.2668   -6.2668    0.0000   15.3202    0.1042    0.2397   63.9100   2677 % 1.077920 1.000  1
   1   4  18    2.8284   11.1310  -11.1310    0.0000   -8.3025    1.3435    1.3438   -6.1784   2678*% 1.080184 1.000  1
   5   4  18    4.3589   13.6292   13.6292    0.0000   -9.2703    0.3785    0.3810  -24.3290   2680 % 1.133151 1.000  1
   2   5  18    5.4772    9.9622   -9.9622    0.0000   -4.4850    0.4747    0.4778   -9.3858   2682 % 1.121201 1.000  1
   2   6  18    7.2111    0.2948    0.2948    0.0000    6.9163    0.0416    0.0833   83.0779   2683 % 1.161697 1.000  1
   0   7  18    6.7823   17.7450  -17.7450    0.0000  -10.9626    0.6487    0.6523  -16.8066   2684 % 1.199691 1.000  1
   1   7  18    1.7320   10.7710   10.7710    0.0000   -9.0390    2.0207    2.0208   -4.4730   2685*% 1.201725 1.000  1
   4   7  18   14.0712    9.1154    9.1154    0.0000    4.9558    0.0391    0.1460   33.9344   2686 % 1.231834 1.000  1
   3   0  19    7.3485   22.8406   22.8406    0.0000  -15.4921    0.0340    0.0810 -191.3130   2687 % 1.090291 1.000  1
   4   0  19    2.4495   11.1551   11.1551    0.0000   -8.7056    1.6330    1.6332   -5.3305   2688*% 1.105861 1.000  1
   7   0  19   20.0499   10.5242  -10.5242    0.0000    9.5257    0.2469    0.3180   29.9509   2689 % 1.176488 1.000  1
   2   1  19   16.1555   12.8213  -12.8213    0.0000    3.3342    0.2383    0.2879   11.5808   2690 % 1.082920 1.000  1
   5   1  19    3.6056    7.8716   -7.8716    0.0000   -4.2661    0.8875    0.8883   -4.8028   2691*% 1.129290 1.000  1
   1   2  19    3.4641   11.3863   11.3863    0.0000   -7.9222    1.0104    1.0110   -7.8363   2692*% 1.087784 1.000  1
   6   2  19    3.6056    2.4371    2.4371    0.0000    1.1684    0.3328    0.3348    3.4903   2693 % 1.163718 1.000  1
   9   2  19    5.6568   10.0434  -10.0434    0.0000   -4.3865    0.1503    0.1606  -27.3210   2695 % 1.254613 1.000  1
   1   4  19    1.7320   13.0793  -13.0793    0.0000  -11.3473    0.3464    0.3468  -32.7159   2696*% 1.133194 1.000  1
   3   4  19    2.0000   19.9071   19.9071    0.0000  -17.9071    2.2750    2.2751   -7.8709   2697*% 1.150307 1.000  1
Refinement program                                                                                                 page=  47
structure :                                                                                                10:01:58 06-09-24 

   6   4  19    3.1623    4.5437   -4.5437    0.0000   -1.3814    0.3795    0.3808   -3.6277   2698 % 1.206273 1.000  1
   2   5  19    6.9282    9.9260   -9.9260    0.0000   -2.9978    0.3536    0.3603   -8.3192   2699 % 1.172358 1.000  1
   4   5  19    4.0000    9.9401    9.9401    0.0000   -5.9401    1.0250    1.0258   -5.7908   2701*% 1.197096 1.000  1
   6   5  19    7.8102    6.2176    6.2176    0.0000    1.5927    0.0128    0.0791   20.1236   2702 % 1.237229 1.000  1
   7   0  20    5.8309   10.3239   10.3239    0.0000   -4.4930    0.0686    0.0900  -49.9037   2704 % 1.227924 1.000  1
   1   5  20    2.2361    5.0588   -5.0588    0.0000   -2.8227    0.2012    0.2025  -13.9404   2706 % 1.217966 1.000  1
   1   6  20    2.4495   14.3304  -14.3304    0.0000  -11.8809    0.2654    0.2665  -44.5829   2708 % 1.255345 1.000  1
   4   6  20   11.0905    2.7648   -2.7648    0.0000    8.3258    0.2119    0.2392   34.8123   2710 % 1.284197 1.000  1
   1   5  21    1.4142    7.8641   -7.8641    0.0000   -6.4499    1.6264    1.6264   -3.9657   2712*% 1.270219 1.000  1
   1   6  21    1.7320    4.6914   -4.6914    0.0000   -2.9593    0.5196    0.5199   -5.6920   2714*% 1.306103 1.000  1
   0   5  22    1.0000    3.7324    3.7324    0.0000   -2.7324    0.7000    0.7001   -3.9030   2716*% 1.320958 1.000  1


Refinement program                                                                                                 page=  48
structure :                                                                                                10:01:58 06-09-24 


***********************************************************
* Fo/Fc list of worst fitted reflections after last cycle *
***********************************************************

   h   k   l     Fo        Fc        A         B        Fo-Fc    sig(Fo) sqr(1/w)  sqr(wdFq)   nref    SinThL   ext  sc
   0   1   2   49.9350  208.0550  208.0550    0.0000 -158.1200    0.0160    0.4996 -316.4890    385 % 0.145220 1.000  1             
   3   0  19    7.3485   22.8406   22.8406    0.0000  -15.4921    0.0340    0.0810 -191.3130   2687 % 1.090291 1.000  1             
   2   1   3   45.1719  129.4380 -129.4380    0.0000  -84.2658    0.0310    0.4528 -186.1070    643 % 0.237663 1.000  1             
   8   2   9    7.4833   30.6671  -30.6671    0.0000  -23.1838    0.1002    0.1251 -185.3540   1892 % 0.776596 1.000  1             
  12   7   5    4.0000   18.7714   18.7714    0.0000  -14.7714    0.0875    0.0962 -153.5340   1206 % 1.092932 1.000  1             
   0   2   0   91.8232  227.8580 -227.8580    0.0000 -136.0350    0.0191    0.9184 -148.1170     18 % 0.183352 1.000  1             
   4  10   9    3.0000   13.5800   13.5800    0.0000  -10.5800    0.0667    0.0731 -144.7210   1994 % 1.084187 1.000  1             
   3   0   3   47.8435  113.5800  113.5800    0.0000  -65.7368    0.0094    0.4785 -137.3730    626 % 0.269263 1.000  1             
   2   1   1   59.4003  135.8610  135.8610    0.0000  -76.4602    0.0118    0.5941 -128.6950    134 % 0.176393 1.000  1             
   4   2   8    7.0000   23.0064  -23.0064    0.0000  -16.0064    0.1143    0.1340 -119.4340   1713 % 0.561004 1.000  1             

Statistics as a function of sin(th)/lambda and structure factors
sin(th)/lambda
                  limits       0.579592  0.742008  0.856590  0.952453  1.033985  1.112332  1.206000  1.477758
                  number +          217       244       227       219       203       184       154       170
                         -           68        41        58        67        82       101       131       115
                  together          285       285       285       286       285       285       285       285
                  av. wdFq    3452.4841 2782.3738 2210.1770 1839.9923 1422.8379 1590.5674  972.4251  998.7922
                  numerator +    5793.7    4334.2    2867.5    2144.9    1606.6    1405.2    1012.7    1996.1
                            -   -1474.0    -299.7    -272.2    -300.7    -384.0    -498.8    -611.5    -535.2
                  together       7267.7    4634.0    3139.7    2445.6    1990.7    1904.1    1624.2    2531.3
                  denominator   14922.9    8932.7    6448.0    4996.9    4053.3    3397.8    2697.5    3401.2
                  R factor        48.70     51.88     48.69     48.94     49.11     56.04     60.21     74.42
struct. factors
                  limits            5.7       7.9      10.8      14.2      19.1      26.4      41.9     435.2      unobs
                  number +          109       144       189       190       232       244       255       255        68
                         -          178       139        96        96        53        41        30        30       368
                  together          287       283       285       286       285       285       285       285       436
                  av. wdFq     568.5655  780.2913  854.8943 1504.8221 2035.8678 2616.2009 3033.8408 3877.8276   21.9469
                  numerator +     262.5     498.9     898.0    1182.4    1865.4    2752.8    4340.0    9361.1     102.8
                            -    -849.5    -767.1    -450.6    -450.1    -228.9    -221.8    -314.7   -1093.4   -1981.2
                  together       1112.0    1265.9    1348.7    1632.5    2094.3    2974.6    4654.7   10454.4    2084.0
                  denominator    1261.6    1923.0    2633.2    3507.9    4717.6    6370.5    9409.1   19027.6     710.7
                  R factor        88.15     65.83     51.22     46.54     44.39     46.69     49.47     54.94    293.21

                                 final check                    sin(th)/lambda     structure factors
                                               number +              1618                  1618
                                                      -               663                   663
                                               together              2281                  2281
                                               numerator +        21161.0               21161.0
                                                         -        -4376.2               -4376.2
                                               together           25537.2               25537.2
                                               denominator        48850.4               48850.4
                                               R-factor             52.28                 52.28


Refinement program                                                                                                 page=  49
structure :                                                                                                10:01:58 06-09-24 


Last screen information window:

--------------------------------------------------------------------------
|R factors : [2717=2281+436/17],    Damping factor:   1.0000             |
|GOF(obs)= 43.86    GOF(all)= 40.21                                      |
|R(obs)=  52.28    wR(obs)=  58.34    R(all)=   55.73    wR(all)=  58.39 |
|Last wR(all): 58.55 58.49 58.42 58.41 58.40 58.40 58.40 58.39           |
|Maximum change/s.u. :   -0.0385 for x[O3]                               |
--------------------------------------------------------------------------

**********************************
* R-factors for individual zones *
**********************************

                  Robs  wRobs   Rall  wRall  nobs  nall

**********************
* R-factors overview *
**********************

Cycle   Robs  wRobs   Rall  wRall  nobs  nall   np nall/np nskip nover  damp  gofobs gofall av ch/su       max ch/su            
   7   52.26  58.35  55.69  58.41  2281  2717   17  159.82     0     0 1.0000  43.87  40.22   0.1235     0.5143 y[O1]           
   8   52.26  58.35  55.70  58.40  2281  2717   17  159.82     0     0 1.0000  43.87  40.21   0.0814     0.2754 y[O1]           
   9   52.27  58.34  55.71  58.40  2281  2717   17  159.82     0     0 1.0000  43.87  40.21   0.0643    -0.1936 x[Ba1]          
  10   52.27  58.34  55.72  58.40  2281  2717   17  159.82     0     0 1.0000  43.86  40.21   0.0869    -0.2586 x[Ba1]          
  11   52.28  58.34  55.73  58.39  2281  2717   17  159.82     0     0 1.0000  43.86  40.21   0.0118    -0.0385 x[O3]           
  12   52.28  58.34  55.73  58.39  2281  2717   17  159.82                                                                      


Refinement program                                                                                                 page=  50
structure :                                                                                                10:01:58 06-09-24 


********************
* Changes overview *
********************


            scale1    scale2    scale3    scale4    scale5    scale6
   7        5.300147* 0.000000  0.000000  0.000000  0.000000  0.000000  -0.02
   8        5.296968* 0.000000  0.000000  0.000000  0.000000  0.000000  -0.03
   9        5.293352* 0.000000  0.000000  0.000000  0.000000  0.000000  -0.01
  10        5.292383* 0.000000  0.000000  0.000000  0.000000  0.000000  -0.01
  11        5.291567* 0.000000  0.000000  0.000000  0.000000  0.000000  -0.00
  12        5.291014  0.000000  0.000000  0.000000  0.000000  0.000000
  su        0.136264  0.000000  0.000000  0.000000  0.000000  0.000000
================================================================================================================================
           TOverall   sclam/2   sc3lam
   7        0.000000  0.000000  0.000000   0.00
   8        0.000000  0.000000  0.000000   0.00
   9        0.000000  0.000000  0.000000   0.00
  10        0.000000  0.000000  0.000000   0.00
  11        0.000000  0.000000  0.000000   0.00
  12        0.000000  0.000000  0.000000
  su        0.000000  0.000000  0.000000
================================================================================================================================
Ba1           occ        x         y         z       Uiso
   7        0.500000  0.657444  0.250000  0.316369*-0.000955  -0.25
   8        0.500000  0.657450* 0.250000  0.316291 -0.000955  -0.17
   9        0.500000  0.657400* 0.250000  0.316278 -0.000963  -0.19
  10        0.500000  0.657342* 0.250000  0.316277 -0.000963  -0.26
  11        0.500000  0.657264* 0.250000  0.316264 -0.000959   0.01
  12        0.500000  0.657267  0.250000  0.316261 -0.000961
  su        0.000000  0.000300  0.000000  0.000311  0.000401
================================================================================================================================
S1            occ        x         y         z       Uiso
   7        0.500000  0.189375  0.250000  0.435264* 0.000793   0.22
   8        0.500000  0.189282  0.250000  0.435468  0.000714* -0.16
   9        0.500000  0.189257* 0.250000  0.435358  0.000584   0.05
  10        0.500000  0.189306* 0.250000  0.435318  0.000547  -0.17
  11        0.500000  0.189123* 0.250000  0.435266  0.000510   0.01
  12        0.500000  0.189131  0.250000  0.435270  0.000506
  su        0.000000  0.001050  0.000000  0.000919  0.000814
================================================================================================================================
O1            occ        x         y         z       Uiso
   7        1.000000  0.815583  0.530271* 0.084025  0.002031   0.51
   8        1.000000  0.815669  0.531213* 0.084125  0.001855   0.28
   9        1.000000  0.815702  0.531712* 0.084168  0.001854   0.12
  10        1.000000  0.815615* 0.531923  0.084212  0.001785   0.22
  11        1.000000  0.815932  0.531910* 0.084134  0.001654   0.02
  12        1.000000  0.815944  0.531940  0.084144  0.001641
  su        0.000000  0.001431  0.001789  0.001341  0.001052
================================================================================================================================

Refinement program                                                                                                 page=  51
structure :                                                                                                10:01:58 06-09-24 

O2            occ        x         y         z       Uiso
   7        0.500000  0.403511  0.250000  0.108029  0.001177*  0.11
   8        0.500000  0.403592* 0.250000  0.108096  0.001338   0.12
   9        0.500000  0.403832  0.250000  0.108226  0.001327* -0.09
  10        0.500000  0.403735  0.250000  0.108323* 0.001188   0.16
  11        0.500000  0.403644  0.250000  0.108620* 0.001072   0.04
  12        0.500000  0.403642  0.250000  0.108687  0.001078
  su        0.000000  0.001903  0.000000  0.001888  0.001503
================================================================================================================================
O3            occ        x         y         z       Uiso
   7        0.500000  0.086416  0.250000  0.352426  0.001197* -0.20
   8        0.500000  0.086511* 0.250000  0.352734  0.000896   0.18
   9        0.500000  0.086843* 0.250000  0.352875  0.000964  -0.10
  10        0.500000  0.086657  0.250000  0.353053* 0.001106  -0.15
  11        0.500000  0.086598* 0.250000  0.352769  0.001131  -0.04
  12        0.500000  0.086525  0.250000  0.352729  0.001119
  su        0.000000  0.001897  0.000000  0.001885  0.001520
================================================================================================================================

****************************
* List of serious warnings *
****************************

Harmonic ADP tensor of the atom "Ba1" is not positive definite

There were no correlations larger than  0.900 in the last refinement cycle


Refinement program                                                                                                 page=  52
structure :                                                                                                10:01:58 06-09-24 


Program started at 10:01:58 ended   at 10:02:05 cpu time :      4.97
