# Supplementary material for: On the use of beam precession for serial electron crystallography
Source: J Appl Crystallogr. 2025 Jul 25;58(Pt 4):1249–60. doi: 10.1107/S1600576725005606 (PMC12321033; doi:10.1107/S1600576725005606)
Supplement: Supplementary file 2 [file j-58-01249-sup2.zip › F200_NoPED_CrystFEL_kinRef_extinction.ref]

Refinement program                                                                                                 page=   1
structure :                                                                                                15:48:53 02-06-25 

The following lines were read as a control data : 
=>cycles 100 fsquare 0 wilsonmod 0 damp 0.5 uisolim 0.5<=                            
=>iext 1 itypex 1 idistr 1 radius 0.01<=                                             

******************
* Run parameters *
******************

Structure refinement in 100 cycles with damping 0.5 will be performed
The refinement will stop if max(change/s.u.)<0.05
The damping factor will be reduced by the factor 2 if wR(all) is larger by more than 10% from the previous value
In the case that in 3 consecutive cycles refinement converge, the damping factor will change back
Atoms reaching Uiso>0.5 will be disabled from the refinement
Refinement based on F
Weight 1/sig(Fo)**2 coefficient of unstability : 0.01
Reflections with I<3sig(I) will be classified as unobserved - flag *
Reflections with |Fo-Fc|>3 will be flagged by %
Only not-matching reflections flagged by % will be printed
Print of reflections after last cycle of refinement
Correlations larger than 0.9 will be printed

Extinction correction:
----------------------
Isotropic correction
Extinction type I
Gaussian distribution

Automatic procedure for setting of refinement keys will be applied
Automatic procedure for setting of restrictions on atoms/molecules at special positions will applied

*************
* Radiation *
*************

Radiation type: Electrons
Wavelength:   0.02517

******************
* Structure data *
******************

Cell parameters       :     7.1540    5.4540    8.8790    90.000    90.000    90.000    Volume :      346.4
Reciprocal parameters :   0.139782  0.183352  0.112625    90.000    90.000    90.000    Volume :   0.002887

Centrosymmetric space group: Pcmn  Number : 62

List of centring vectors:

  0.000000  0.000000  0.000000

Symmetry operators:

Refinement program                                                                                                 page=   2
structure :                                                                                                15:48:53 02-06-25 

     x      y      z
    -x+1/2 -y+1/2  z+1/2
    -x      y+1/2 -z
     x+1/2 -y     -z+1/2
    -x     -y     -z
     x+1/2  y+1/2 -z+1/2
     x     -y+1/2  z
    -x+1/2  y      z+1/2

Standard space group symbol : Pnma  Number : 62

Transformation matrix to the standard setting : (0,0,-1 | 0,-1,0 | -1,0,0)


                           Source and type of used form-factors

Ba                                Atomic scattering amplitudes for electrons  - in steps as in IT, vol.C
                 18.2670  18.1570  17.8280  17.3090  16.6360  15.8540  15.0080  14.1380
                 13.2780  12.4510  11.6750  10.9580  10.3020   9.7070   9.1680   8.6820
                  8.2410   7.8400   7.4740   7.1390   6.8290   6.2750   5.7910   5.5700
                  5.3610   4.9750   4.6280   4.3130   4.0280   3.8950   3.7690   3.5330
                  3.3180   3.1230   2.9440   2.8610   2.7810   2.6310   2.4940   2.1970
                  1.9510   1.7450   1.5700   1.2880   1.0730   0.9040   0.7720   0.6660
                  0.5800   0.5110   0.4560   0.4110   0.3670   0.3370   0.3040   0.2770
                  0.0000   0.0000   0.0000   0.0000   0.0000   0.0000

O                                 Atomic scattering amplitudes for electrons  - in steps as in IT, vol.C
                  1.9830   1.9820   1.9760   1.9660   1.9530   1.9370   1.9170   1.8930
                  1.8670   1.8390   1.8080   1.7740   1.7390   1.7020   1.6640   1.6250
                  1.5850   1.5450   1.5040   1.4630   1.4220   1.3410   1.2610   1.2220
                  1.1840   1.1100   1.0400   0.9740   0.9110   0.8810   0.8530   0.7980
                  0.7470   0.7000   0.6560   0.6350   0.6150   0.5770   0.5420   0.4660
                  0.4030   0.3500   0.3070   0.2410   0.1930   0.1590   0.1330   0.1130
                  0.0970   0.0850   0.0740   0.0660   0.0590   0.0530   0.0480   0.0440
                  0.0000   0.0000   0.0000   0.0000   0.0000   0.0000

S                                 Atomic scattering amplitudes for electrons  - in steps as in IT, vol.C
                  5.1610   5.1520   5.1240   5.0790   5.0160   4.9380   4.8450   4.7400
                  4.6230   4.4960   4.3620   4.2220   4.0780   3.9310   3.7830   3.6350
                  3.4870   3.3420   3.2000   3.0610   2.9270   2.6710   2.4360   2.3260
                  2.2210   2.0260   1.8510   1.6940   1.5540   1.4900   1.4290   1.3180
                  1.2180   1.1300   1.0510   1.0140   0.9800   0.9170   0.8600   0.7410
                  0.6480   0.5730   0.5130   0.4190   0.3500   0.2980   0.2550   0.2210
                  0.1930   0.1690   0.1500   0.1330   0.1190   0.1070   0.0960   0.0870
                  0.0000   0.0000   0.0000   0.0000   0.0000   0.0000


F(000)  for neutrons  :      124.516
F(000)  for electrons :      125.440


Refinement program                                                                                                 page=   3
structure :                                                                                                15:48:53 02-06-25 


Equations induced by symmetry :

y[Ba1]=0.25
y[S1]=0.25
y[O2]=0.25
y[O3]=0.25

**************************************
* User defined constrains/restraints *
**************************************

None

******************************
* User defined keep commands *
******************************

None


Refinement program                                                                                                 page=   4
structure :                                                                                                15:48:53 02-06-25 


*******************************
* Fo/Fc list after last cycle *
*******************************

   h   k   l     Fo        Fc        A         B        Fo-Fc    sig(Fo) sqr(1/w)  sqr(wdFq)   nref    SinThL   ext  sc
   2   0   0  111.4760   21.8271  -21.8271    0.0000   89.6493    0.0206    1.1150   80.4062      1 % 0.139782 0.075  1
   4   0   0   97.1391   35.7501  -35.7501    0.0000   61.3890    0.0113    0.9715   63.1927      2 % 0.279564 0.182  1
   6   0   0   74.4547   43.1732   43.1732    0.0000   31.2815    0.0336    0.7453   41.9715      3 % 0.419346 0.327  1
   8   0   0   45.2106   40.6855  -40.6855    0.0000    4.5251    0.0575    0.4557    9.9290      4 % 0.559128 0.653  1
  10   0   0   39.6106    7.8497   -7.8497    0.0000   31.7609    0.0631    0.4011   79.1840      5 % 0.698910 0.992  1
  12   0   0   30.6513   32.4045   32.4045    0.0000   -1.7532    0.0457    0.3099   -5.6574      6 % 0.838692 0.874  1
  14   0   0   28.4781    6.8591   -6.8591    0.0000   21.6189    0.0140    0.2851   75.8222      7 % 0.978474 0.996  1
  16   0   0    3.4641   10.1357  -10.1357    0.0000   -6.6716    0.9815    0.9821   -6.7931      8*% 1.118255 0.991  1
   1   1   0   73.6342   23.0231   23.0231    0.0000   50.6112    0.0177    0.7366   68.7135      9 % 0.115279 0.228  1
   3   1   0   45.2681   14.0795  -14.0795    0.0000   31.1886    0.0177    0.4530   68.8452     10 % 0.228839 0.915  1
   5   1   0   68.8825   40.1885  -40.1885    0.0000   28.6940    0.0225    0.6892   41.6343     11 % 0.361280 0.316  1
   7   1   0   77.4500   34.5318   34.5318    0.0000   42.9182    0.0194    0.7747   55.3968     12 % 0.497752 0.735  1
   9   1   0   55.1525   44.2228   44.2228    0.0000   10.9297    0.0227    0.5520   19.8006     13 % 0.635664 0.635  1
  11   1   0   46.8402   37.5762  -37.5762    0.0000    9.2640    0.0149    0.4686   19.7678     14 % 0.774247 0.808  1
  13   1   0   14.5499    3.6285   -3.6285    0.0000   10.9214    0.0344    0.1495   73.0519     15 % 0.913196 0.999  1
  15   1   0   40.5093   17.6138   17.6138    0.0000   22.8955    0.0321    0.4064   56.3426     16 % 1.052365 0.972  1
  17   1   0    6.9282   14.9756  -14.9756    0.0000   -8.0474    0.1588    0.1732  -46.4553     17 % 1.191678 0.982  1
   0   2   0   91.8232   17.6627  -17.6627    0.0000   74.1605    0.0191    0.9184   80.7470     18 % 0.183352 0.041  1
   2   2   0   57.4108   29.9021   29.9021    0.0000   27.5087    0.0340    0.5751   47.8319     19 % 0.230558 0.486  1
   4   2   0   67.2309   39.0972   39.0972    0.0000   28.1338    0.0223    0.6727   41.8235     20 % 0.334326 0.260  1
   6   2   0   74.1114   35.4119  -35.4119    0.0000   38.6995    0.0169    0.7413   52.2045     21 % 0.457678 0.687  1
   8   2   0   44.1871    6.5586    6.5586    0.0000   37.6285    0.0294    0.4428   84.9690     22 % 0.588423 0.993  1
  10   2   0   56.9781   23.4950   23.4950    0.0000   33.4831    0.0254    0.5703   58.7064     23 % 0.722560 0.926  1
  12   2   0   23.3773   28.2688  -28.2688    0.0000   -4.8915    0.0535    0.2398  -20.3972     24 % 0.858500 0.908  1
  14   2   0   12.1326    3.5394   -3.5394    0.0000    8.5932    0.1154    0.1674   51.3221     25 % 0.995504 0.999  1
  16   2   0    7.2801   16.5333   16.5333    0.0000   -9.2532    0.4739    0.4795  -19.2994     26 % 1.133187 0.977  1
  18   2   0    8.6313    2.9631   -2.9631    0.0000    5.6682    0.2607    0.2746   20.6421     27 % 1.271328 0.999  1
   1   3   0   52.8157   34.6263  -34.6263    0.0000   18.1894    0.0284    0.5289   34.3897     28 % 0.283769 0.400  1
   3   3   0   43.4454   25.0131   25.0131    0.0000   18.4323    0.0345    0.4358   42.2929     29 % 0.345836 0.810  1
   5   3   0   56.7609   43.5286   43.5286    0.0000   13.2323    0.0308    0.5684   23.2780     30 % 0.444701 0.389  1
   7   3   0   58.1876   40.0668  -40.0668    0.0000   18.1209    0.0180    0.5822   31.1271     31 % 0.561242 0.669  1
   9   3   0   39.3802   37.2308  -37.2308    0.0000    2.1495    0.0292    0.3949    5.4433     32 % 0.686516 0.784  1
  11   3   0   36.6633   33.9424   33.9424    0.0000    2.7209    0.0273    0.3676    7.4010     33 % 0.816514 0.856  1
  13   3   0   20.4646    0.0581   -0.0581    0.0000   20.4065    0.0757    0.2182   93.5168     34 % 0.949296 1.000  1
  15   3   0   14.3701   13.0581  -13.0581    0.0000    1.3120    0.1148    0.1839    7.1325     35 % 1.083840 0.985  1
  17   3   0    9.2898   12.3170   12.3170    0.0000   -3.0273    0.1561    0.1816  -16.6664     36 % 1.219562 0.988  1
  19   3   0    7.4364    2.4369   -2.4369    0.0000    4.9995    0.2017    0.2150   23.2556     37 % 1.356110 1.000  1
   0   4   0   80.9537   40.1473   40.1473    0.0000   40.8064    0.0068    0.8096   50.4053     38 % 0.366703 0.135  1
   2   4   0   60.8851   39.7688  -39.7688    0.0000   21.1163    0.0246    0.6093   34.6539     39 % 0.392441 0.451  1
   4   4   0   66.1173   43.4426  -43.4426    0.0000   22.6747    0.0272    0.6617   34.2656     40 % 0.461115 0.435  1
   6   4   0   59.3591   43.9224   43.9224    0.0000   15.4367    0.0168    0.5938   25.9952     41 % 0.557066 0.569  1
   8   4   0   41.8091   31.3400  -31.3400    0.0000   10.4691    0.0442    0.4204   24.9011     42 % 0.668652 0.850  1
  10   4   0   25.2290    9.6299   -9.6299    0.0000   15.5990    0.0337    0.2545   61.2858     43 % 0.789269 0.989  1
  12   4   0   19.5064   26.8767   26.8767    0.0000   -7.3703    0.0666    0.2061  -35.7546     44 % 0.915355 0.923  1
  14   4   0   12.5897    4.1595   -4.1595    0.0000    8.4301    0.1430    0.1905   44.2518     45 % 1.044931 0.998  1
  16   4   0    7.4833    9.6324   -9.6324    0.0000   -2.1491    0.2873    0.2969   -7.2386     46 % 1.176846 0.993  1
Refinement program                                                                                                 page=   5
structure :                                                                                                15:48:53 02-06-25 

  18   4   0    6.5574    1.1291    1.1291    0.0000    5.4284    0.6176    0.6211    8.7401     47 % 1.310393 1.000  1
   1   5   0   52.8346    4.4361   -4.4361    0.0000   48.3986    0.0293    0.5292   91.4629     48 % 0.463677 0.996  1
   3   5   0   57.8662    1.1122    1.1122    0.0000   56.7540    0.0277    0.5793   97.9662     49 % 0.504058 1.000  1
   5   5   0   61.9193   38.8960  -38.8960    0.0000   23.0233    0.0162    0.6194   37.1701     50 % 0.576394 0.703  1
   7   5   0   37.0432   14.8392   14.8392    0.0000   22.2040    0.0337    0.3720   59.6937     51 % 0.670421 0.969  1
  11   5   0   40.0000   30.9032  -30.9032    0.0000    9.0968    0.0388    0.4019   22.6359     53 % 0.895079 0.894  1
  13   5   0   11.7047    4.4757   -4.4757    0.0000    7.2290    0.1153    0.1643   43.9917     54 % 1.017661 0.998  1
  15   5   0   31.8591   16.3547   16.3547    0.0000   15.5043    0.0549    0.3233   47.9577     55 % 1.144194 0.978  1
  17   5   0   15.7162   13.3044  -13.3044    0.0000    2.4119    0.0350    0.1610   14.9794     56 % 1.273500 0.987  1
   2   6   0   47.3603   25.1240   25.1240    0.0000   22.2363    0.0274    0.4744   46.8726     59 % 0.567538 0.889  1
   4   6   0   47.2652   40.5434   40.5434    0.0000    6.7218    0.0317    0.4737   14.1896     60 % 0.617022 0.698  1
   6   6   0   46.2147   32.5422  -32.5422    0.0000   13.6725    0.0325    0.4633   29.5120     61 % 0.691673 0.843  1
   8   6   0   22.6936   12.3757   12.3757    0.0000   10.3179    0.0815    0.2411   42.7891     62 % 0.784337 0.982  1
  10   6   0   21.6287   13.2978   13.2978    0.0000    8.3309    0.0624    0.2251   37.0076     63 % 0.889402 0.981  1
  12   6   0   22.5987   20.5038  -20.5038    0.0000    2.0949    0.0708    0.2368    8.8459     64 % 1.002978 0.960  1
  14   6   0   11.4018    0.2922   -0.2922    0.0000   11.1096    0.2412    0.2668   41.6428     65 % 1.122484 1.000  1
  16   6   0    7.0711   10.5031   10.5031    0.0000   -3.4320    0.1697    0.1838  -18.6678     66 % 1.246217 0.992  1
   1   7   0   47.0128   31.9726  -31.9726    0.0000   15.0401    0.0255    0.4708   31.9446     67 % 0.645526 0.837  1
   3   7   0   30.8026    9.0702    9.0702    0.0000   21.7324    0.0487    0.3119   69.6883     68 % 0.675116 0.989  1
   5   7   0   36.7804   38.4434   38.4434    0.0000   -1.6630    0.0421    0.3702   -4.4921     69 % 0.730710 0.784  1
   7   7   0   17.8662   28.2856  -28.2856    0.0000  -10.4194    0.0924    0.2011  -51.8070     70 % 0.806952 0.902  1
   9   7   0   26.7114   21.7846  -21.7846    0.0000    4.9268    0.0431    0.2706   18.2095     71 % 0.898601 0.949  1
  11   7   0   18.9420   22.5170   22.5170    0.0000   -3.5750    0.0634    0.1997  -17.8990     72 % 1.001435 0.952  1
  13   7   0    6.0828    1.2701   -1.2701    0.0000    4.8126    0.3781    0.3830   12.5663     73 % 1.112358 1.000  1
   0   8   0   29.6732   47.4809   47.4809    0.0000  -17.8077    0.0489    0.3007  -59.2152     74 % 0.733407 0.635  1
   2   8   0   30.8545   20.1663  -20.1663    0.0000   10.6882    0.0648    0.3153   33.9006     75 % 0.746609 0.948  1
   4   8   0   25.9384   31.0050  -31.0050    0.0000   -5.0666    0.0366    0.2620  -19.3414     76 % 0.784883 0.877  1
   6   8   0   23.4563   26.9659   26.9659    0.0000   -3.5096    0.0597    0.2420  -14.5001     77 % 0.844829 0.916  1
  10   8   0   14.3944    8.8679   -8.8679    0.0000    5.5266    0.0903    0.1699   32.5227     79 % 1.013094 0.993  1
  12   8   0   11.1265   15.5534   15.5534    0.0000   -4.4268    0.1753    0.2076  -21.3245     80 % 1.114131 0.980  1
  14   8   0   14.0712    0.5775   -0.5775    0.0000   13.4938    0.1848    0.2323   58.0995     81 % 1.222823 1.000  1
  16   8   0   17.4929    7.5444   -7.5444    0.0000    9.9485    0.0572    0.1840   54.0582     82 % 1.337304 0.996  1
   1   9   0   19.3080    2.8562    2.8562    0.0000   16.4518    0.0544    0.2006   82.0161     83 % 0.828037 0.999  1
   3   9   0   12.2474    2.9897    2.9897    0.0000    9.2577    0.1021    0.1594   58.0691     84 % 0.851307 0.999  1
   5   9   0   15.4532   21.4542  -21.4542    0.0000   -6.0011    0.0777    0.1729  -34.6992     85 % 0.896036 0.951  1
   7   9   0   15.2480    6.0684    6.0684    0.0000    9.1796    0.0984    0.1815   50.5876     86 % 0.959226 0.996  1
   9   9   0   31.3081   23.4940   23.4940    0.0000    7.8141    0.0607    0.3189   24.5026     87 % 1.037509 0.949  1
  13   9   0    4.6368    2.1700   -2.1700    0.0000    2.4668    0.3235    0.3268    7.5482     89 % 1.227307 1.000  1
  15   9   0    7.3485   10.2130   10.2130    0.0000   -2.8646    0.1157    0.1370  -20.9033     90 % 1.334102 0.993  1
   0  10   0   38.1903   39.5588  -39.5588    0.0000   -1.3685    0.0511    0.3853   -3.5517     91 % 0.916758 0.822  1
   2  10   0   11.0905   15.7736   15.7736    0.0000   -4.6830    0.1488    0.1856  -25.2367     92 % 0.927354 0.975  1
   4  10   0   17.5071   20.7337   20.7337    0.0000   -3.2265    0.0685    0.1880  -17.1614     93 % 0.958437 0.957  1
   6  10   0   16.7631   21.0620  -21.0620    0.0000   -4.2989    0.1104    0.2007  -21.4198     94 % 1.008115 0.958  1
   8  10   0   22.2778    9.7916    9.7916    0.0000   12.4862    0.0830    0.2378   52.5176     95 % 1.073811 0.992  1
  10  10   0    7.3485    5.3787    5.3787    0.0000    1.9698    0.2790    0.2885    6.8279     96 % 1.152788 0.998  1
   1  11   0   10.6864   11.9980  -11.9980    0.0000   -1.3116    0.1357    0.1727   -7.5940     97 % 1.010853 0.987  1
   3  11   0    9.2898    0.8133    0.8133    0.0000    8.4765    0.2368    0.2544   33.3210     98 % 1.030001 1.000  1
   5  11   0    6.4962   17.6788   17.6788    0.0000  -11.1827    0.2540    0.2622  -42.6539     99 % 1.067267 0.972  1
   7  11   0    9.9146   10.6581  -10.6581    0.0000   -0.7435    0.1715    0.1981   -3.7538    100 % 1.120844 0.991  1
   9  11   0    9.1924   11.0866  -11.0866    0.0000   -1.8943    0.1632    0.1873  -10.1140    101 % 1.188530 0.990  1
   0  12   0    9.4340   22.5204   22.5204    0.0000  -13.0864    0.2120    0.2320  -56.3967    102 % 1.100110 0.956  1
   2  12   0    5.3852    6.6622   -6.6622    0.0000   -1.2771    0.3064    0.3111   -4.1051    103 % 1.108955 0.996  1
Refinement program                                                                                                 page=   6
structure :                                                                                                15:48:53 02-06-25 

   8  12   0    4.0000    3.1035   -3.1035    0.0000    0.8965    0.0750    0.0850   10.5465    106 % 1.234044 0.999  1
  10  12   0    2.4495    5.2917   -5.2917    0.0000   -2.8422    0.4082    0.4090   -6.9495    107*% 1.303348 0.998  1
  12  12   0    2.6458    7.1833    7.1833    0.0000   -4.5375    1.3418    1.3420   -3.3811    108*% 1.383346 0.997  1
   1  13   0    7.4498    3.6043    3.6043    0.0000    3.8455    0.3691    0.3766   10.2118    109 % 1.193833 0.999  1
   3  13   0    5.0990    1.3017    1.3017    0.0000    3.7973    0.0490    0.0707   53.6810    110 % 1.210089 1.000  1
   7  13   0    6.0000    3.5603    3.5603    0.0000    2.4397    0.4250    0.4292    5.6841    111 % 1.288296 0.999  1
   2  14   0    3.7417    7.0357    7.0357    0.0000   -3.2941    0.8285    0.8294   -3.9719    113*% 1.291051 0.996  1
   1   0   1   31.6544   11.2571   11.2571    0.0000   20.3973    0.0474    0.3201   63.7274    115 % 0.089754 0.856  1
   2   0   1  102.4310   23.0629  -23.0629    0.0000   79.3686    0.0156    1.0244   77.4756    116 % 0.150699 0.078  1
   3   0   1   47.8456   30.6678  -30.6678    0.0000   17.1778    0.0293    0.4793   35.8356    117 % 0.217103 0.367  1
   4   0   1   97.3345   35.6281   35.6281    0.0000   61.7063    0.0247    0.9737   63.3759    118 % 0.285179 0.324  1
   5   0   1   55.9482   34.6006   34.6006    0.0000   21.3476    0.0286    0.5602   38.1063    119 % 0.353963 0.583  1
   6   0   1   43.7379   28.5813   28.5813    0.0000   15.1566    0.0446    0.4396   34.4745    120 % 0.423110 0.795  1
   7   0   1   52.7067   34.3670   34.3670    0.0000   18.3398    0.0266    0.5277   34.7518    121 % 0.492467 0.735  1
   8   0   1   89.7396   41.3403  -41.3403    0.0000   48.3994    0.0156    0.8975   53.9250    122 % 0.561956 0.641  1
  10   0   1   25.3417   19.9794   19.9794    0.0000    5.3622    0.0375    0.2562   20.9320    124 % 0.701175 0.945  1
  11   0   1   27.9589   10.6656  -10.6656    0.0000   17.2933    0.0590    0.2857   60.5192    125 % 0.770860 0.986  1
  12   0   1   33.1889   20.1304   20.1304    0.0000   13.0584    0.0241    0.3328   39.2424    126 % 0.840580 0.954  1
  13   0   1   19.6520   10.9580   10.9580    0.0000    8.6939    0.0840    0.2137   40.6822    127 % 0.910326 0.988  1
  14   0   1   37.3925   19.4358  -19.4358    0.0000   17.9568    0.0468    0.3768   47.6506    128 % 0.980093 0.963  1
  15   0   1    7.9498    3.9815   -3.9815    0.0000    3.9683    0.1132    0.1383   28.6863    129 % 1.049876 0.999  1
  16   0   1    6.0415    0.8985    0.8985    0.0000    5.1430    0.2317    0.2395   21.4762    130 % 1.119672 1.000  1
  17   0   1   24.9299    0.4059   -0.4059    0.0000   24.5240    0.0301    0.2511   97.6632    131 % 1.189480 1.000  1
   1   1   1   50.8606   23.8346   23.8346    0.0000   27.0260    0.0226    0.5091   53.0850    133 % 0.128298 0.140  1
   2   1   1   59.4003   26.8039   26.8039    0.0000   32.5964    0.0118    0.5941   54.8650    134 % 0.176393 0.104  1
   3   1   1  108.8030   32.7858  -32.7858    0.0000   76.0172    0.0083    1.0881   69.8648    135 % 0.235666 0.176  1
   4   1   1   71.0915   33.6036  -33.6036    0.0000   37.4879    0.0098    0.7110   52.7268    136 % 0.299552 0.509  1
   5   1   1   29.1685   17.9368   17.9368    0.0000   11.2317    0.0343    0.2937   38.2430    137 % 0.365642 0.914  1
   6   1   1   23.8705    5.1775   -5.1775    0.0000   18.6930    0.0419    0.2424   77.1312    138 % 0.432928 0.994  1
   7   1   1   67.0753   41.4595   41.4595    0.0000   25.6158    0.0179    0.6710   38.1760    139 % 0.500927 0.575  1
   8   1   1   36.6306    9.7274    9.7274    0.0000   26.9031    0.0328    0.3678   73.1525    140 % 0.569385 0.984  1
   9   1   1   46.2342   34.6916  -34.6916    0.0000   11.5425    0.0314    0.4634   24.9081    141 % 0.638154 0.801  1
  10   1   1   32.8146   21.3514  -21.3514    0.0000   11.4632    0.0290    0.3294   34.7980    142 % 0.707142 0.938  1
  11   1   1   25.4165    7.5922   -7.5922    0.0000   17.8244    0.0315    0.2561   69.5974    143 % 0.776292 0.993  1
  12   1   1   19.9399    4.3862    4.3862    0.0000   15.5537    0.0627    0.2090   74.4119    144 % 0.845564 0.998  1
  13   1   1   37.3443   23.8656   23.8656    0.0000   13.4788    0.0281    0.3745   35.9913    145 % 0.914931 0.940  1
  14   1   1   18.2181    8.6846    8.6846    0.0000    9.5335    0.0494    0.1888   50.5059    146 % 0.984371 0.993  1
  15   1   1   17.3378   12.9170  -12.9170    0.0000    4.4208    0.0750    0.1889   23.4032    147 % 1.053871 0.985  1
  16   1   1   29.8345    0.6870   -0.6870    0.0000   29.1475    0.0302    0.2999   97.2016    148 % 1.123419 1.000  1
  18   1   1    5.9749    2.9359   -2.9359    0.0000    3.0391    0.2427    0.2499   12.1599    150 % 1.262630 0.999  1
  19   1   1    5.3385    9.6412    9.6412    0.0000   -4.3026    0.3746    0.3784  -11.3700    151 % 1.332280 0.994  1
  20   1   1    2.0000    0.4729   -0.4729    0.0000    1.5271    0.4000    0.4005    3.8130    152*% 1.401954 1.000  1
   1   2   1   39.0103   29.7109   29.7109    0.0000    9.2994    0.0320    0.3914   23.7583    153 % 0.204141 0.370  1
   2   2   1  109.1930   31.9162   31.9162    0.0000   77.2767    0.0114    1.0920   70.7669    154 % 0.237335 0.122  1
   3   2   1   43.0720   32.5100  -32.5100    0.0000   10.5620    0.0290    0.4317   24.4663    155 % 0.284168 0.520  1
   4   2   1   85.3258   39.3905  -39.3905    0.0000   45.9354    0.0094    0.8533   53.8320    156 % 0.339035 0.256  1
   5   2   1   46.2039   24.5274   24.5274    0.0000   21.6765    0.0249    0.4627   46.8469    157 % 0.398632 0.845  1
   6   2   1   26.2069    5.8221   -5.8221    0.0000   20.3848    0.0362    0.2646   77.0506    158 % 0.461129 0.993  1
   7   2   1   47.3381   38.3835  -38.3835    0.0000    8.9546    0.0190    0.4738   18.9011    159 % 0.525492 0.677  1
   8   2   1   58.4389   41.4729   41.4729    0.0000   16.9659    0.0145    0.5846   29.0229    160 % 0.591111 0.661  1
   9   2   1   27.0777   10.9255   10.9255    0.0000   16.1522    0.0314    0.2726   59.2544    161 % 0.657612 0.983  1
  10   2   1   33.0666   28.6142  -28.6142    0.0000    4.4524    0.0302    0.3320   13.4089    162 % 0.724751 0.887  1
Refinement program                                                                                                 page=   7
structure :                                                                                                15:48:53 02-06-25 

  11   2   1   21.6979   27.5226   27.5226    0.0000   -5.8247    0.0530    0.2234  -26.0778    163 % 0.792366 0.906  1
  12   2   1   31.6386   10.6283  -10.6283    0.0000   21.0103    0.0379    0.3187   65.9350    164 % 0.860344 0.988  1
  13   2   1   38.9756   20.2103  -20.2103    0.0000   18.7653    0.0257    0.3906   48.0422    165 % 0.928607 0.958  1
  14   2   1   15.1723   15.8128   15.8128    0.0000   -0.6405    0.0923    0.1776   -3.6066    166 % 0.997095 0.976  1
  15   2   1   14.8997    4.9166    4.9166    0.0000    9.9831    0.1107    0.1856   53.7756    167 % 1.065766 0.998  1
  16   2   1    7.0711    1.8809   -1.8809    0.0000    5.1902    0.2475    0.2574   20.1645    168 % 1.134585 1.000  1
  18   2   1    2.8284    5.6586   -5.6586    0.0000   -2.8302    0.0707    0.0762  -37.1625    170 % 1.272575 0.998  1
  19   2   1    4.2426    7.5652   -7.5652    0.0000   -3.3225    0.2357    0.2395  -13.8734    171 % 1.341709 0.996  1
   1   3   1   41.6245   33.3414  -33.3414    0.0000    8.2832    0.0204    0.4167   19.8758    173 % 0.289303 0.494  1
   2   3   1   89.9533   37.9767  -37.9767    0.0000   51.9766    0.0139    0.8996   57.7749    174 % 0.313608 0.209  1
   3   3   1   92.8499   38.5313   38.5313    0.0000   54.3186    0.0108    0.9286   58.4976    175 % 0.350391 0.396  1
   4   3   1   68.6353   39.0718   39.0718    0.0000   29.5635    0.0153    0.6865   43.0626    176 % 0.396191 0.491  1
   5   3   1   33.1783    0.2151    0.2151    0.0000   32.9632    0.0347    0.3336   98.8138    177 % 0.448252 1.000  1
   6   3   1   26.0979   10.5049  -10.5049    0.0000   15.5930    0.0479    0.2653   58.7668    178 % 0.504641 0.979  1
   7   3   1   47.6477   40.7466  -40.7466    0.0000    6.9011    0.0273    0.4773   14.4598    179 % 0.564060 0.656  1
   8   3   1   28.7054   11.0327  -11.0327    0.0000   17.6727    0.0366    0.2894   61.0719    180 % 0.625648 0.982  1
   9   3   1   39.4994   29.5820   29.5820    0.0000    9.9173    0.0190    0.3954   25.0787    181 % 0.688822 0.872  1
  10   3   1   30.0000   25.3910   25.3910    0.0000    4.6090    0.0400    0.3027   15.2285    182 % 0.753184 0.916  1
  11   3   1   26.4159   10.9023   10.9023    0.0000   15.5136    0.0511    0.2691   57.6590    183 % 0.818453 0.986  1
  12   3   1   20.7171    9.6791   -9.6791    0.0000   11.0380    0.0531    0.2139   51.6116    184 % 0.884429 0.990  1
  13   3   1   20.7654   23.8885  -23.8885    0.0000   -3.1232    0.0602    0.2162  -14.4456    185 % 0.950965 0.942  1
  14   3   1   17.5271    5.9005   -5.9005    0.0000   11.6266    0.0599    0.1852   62.7697    186 % 1.017950 0.997  1
  15   3   1   20.9523   12.1380   12.1380    0.0000    8.8144    0.0453    0.2144   41.1169    187 % 1.085302 0.987  1
  17   3   1   10.8628    5.7734    5.7734    0.0000    5.0894    0.1795    0.2098   24.2560    189 % 1.220862 0.997  1
   1   4   1   25.8360    7.7906   -7.7906    0.0000   18.0454    0.0484    0.2629   68.6524    192 % 0.377528 0.985  1
   2   4   1   75.2296   41.2147  -41.2147    0.0000   34.0150    0.0153    0.7525   45.2055    193 % 0.396461 0.382  1
   3   4   1   34.0382   26.5352  -26.5352    0.0000    7.5030    0.0338    0.3421   21.9352    194 % 0.426152 0.829  1
   4   4   1   42.2504   38.7477   38.7477    0.0000    3.5028    0.0213    0.4230    8.2800    195 % 0.464541 0.609  1
   5   4   1   44.0772   22.6945   22.6945    0.0000   21.3827    0.0272    0.4416   48.4197    196 % 0.509668 0.900  1
   6   4   1   45.7121   18.8235   18.8235    0.0000   26.8886    0.0164    0.4574   58.7838    197 % 0.559905 0.939  1
   7   4   1   48.1134   28.7884   28.7884    0.0000   19.3250    0.0166    0.4814   40.1416    198 % 0.613999 0.863  1
   8   4   1   52.3679   37.2396  -37.2396    0.0000   15.1284    0.0191    0.5240   28.8694    199 % 0.671019 0.778  1
   9   4   1   36.7206   19.3917  -19.3917    0.0000   17.3289    0.0300    0.3684   47.0350    200 % 0.730279 0.951  1
  10   4   1   27.6387   17.5676   17.5676    0.0000   10.0711    0.0380    0.2790   36.0991    201 % 0.791276 0.963  1
  11   4   1   11.9038   11.2611  -11.2611    0.0000    0.6427    0.0924    0.1507    4.2648    202 % 0.853637 0.986  1
  12   4   1   24.2693   15.2787   15.2787    0.0000    8.9906    0.0453    0.2469   36.4154    203 % 0.917086 0.976  1
  14   4   1   27.6406   15.9599  -15.9599    0.0000   11.6806    0.0271    0.2777   42.0568    205 % 1.046448 0.977  1
  15   4   1    7.4229    3.6345   -3.6345    0.0000    3.7884    0.1010    0.1254   30.2168    206 % 1.112075 0.999  1
  16   4   1   10.3730    0.9631    0.9631    0.0000    9.4100    0.1012    0.1449   64.9252    207 % 1.178192 1.000  1
  17   4   1    3.8730    0.9378   -0.9378    0.0000    2.9352    0.5164    0.5178    5.6680    208 % 1.244723 1.000  1
   1   5   1   48.5345   34.7504   34.7504    0.0000   13.7842    0.0196    0.4857   28.3777    210 % 0.467084 0.709  1
   2   5   1   51.2143   38.3948   38.3948    0.0000   12.8194    0.0185    0.5125   25.0145    211 % 0.482516 0.638  1
   3   5   1   88.8077   43.3292  -43.3292    0.0000   45.4785    0.0113    0.8881   51.2060    212 % 0.507194 0.523  1
   4   5   1   30.2952    9.2077   -9.2077    0.0000   21.0875    0.0314    0.3046   69.2367    213 % 0.539850 0.985  1
   5   5   1   46.8295   16.8312   16.8312    0.0000   29.9983    0.0342    0.4695   63.8888    214 % 0.579138 0.953  1
   6   5   1   24.3495   10.6728  -10.6728    0.0000   13.6767    0.0534    0.2493   54.8649    215 % 0.623806 0.983  1
   7   5   1   44.7683   33.8596   33.8596    0.0000   10.9086    0.0212    0.4482   24.3396    216 % 0.672782 0.822  1
   8   5   1   20.6422    6.6089    6.6089    0.0000   14.0333    0.0460    0.2115   66.3543    217 % 0.725194 0.994  1
   9   5   1   25.2587   28.1386  -28.1386    0.0000   -2.8799    0.0435    0.2563  -11.2360    218 % 0.780351 0.900  1
  10   5   1   15.2512   10.7397  -10.7397    0.0000    4.5115    0.0656    0.1660   27.1763    219 % 0.837710 0.987  1
  11   5   1   11.5022    2.7301   -2.7301    0.0000    8.7720    0.0913    0.1468   59.7369    220 % 0.896848 0.999  1
  12   5   1   12.9962    0.5671   -0.5671    0.0000   12.4291    0.0769    0.1510   82.2945    221 % 0.957437 1.000  1
Refinement program                                                                                                 page=   8
structure :                                                                                                15:48:53 02-06-25 

  13   5   1   19.2847   17.3511   17.3511    0.0000    1.9336    0.0648    0.2034    9.5040    222 % 1.019218 0.972  1
  14   5   1    3.7013    7.7495    7.7495    0.0000   -4.0482    0.4863    0.4877   -8.3003    223 % 1.081986 0.995  1
  15   5   1   13.4052   10.0359  -10.0359    0.0000    3.3693    0.1007    0.1677   20.0955    224 % 1.145579 0.992  1
   1   6   1   19.8972   12.5157   12.5157    0.0000    7.3816    0.0528    0.2059   35.8588    229 % 0.557330 0.974  1
   2   6   1   62.9809   43.2490   43.2490    0.0000   19.7319    0.0175    0.6301   31.3180    230 % 0.570325 0.601  1
   3   6   1   46.2504    2.7753   -2.7753    0.0000   43.4751    0.0270    0.4633   93.8393    231 % 0.591350 0.999  1
   4   6   1   40.6805   38.6147  -38.6147    0.0000    2.0657    0.0320    0.4081    5.0623    232 % 0.619587 0.734  1
   5   6   1   15.2512    2.2350    2.2350    0.0000   13.0163    0.0721    0.1687   77.1532    233 % 0.654103 0.999  1
   6   6   1   17.9332    7.4735   -7.4735    0.0000   10.4597    0.0613    0.1895   55.1871    234 % 0.693961 0.993  1
   7   6   1   26.4027   24.5236  -24.5236    0.0000    1.8791    0.0303    0.2658    7.0705    235 % 0.738298 0.921  1
   8   6   1   25.8167   31.3923   31.3923    0.0000   -5.5756    0.0407    0.2614  -21.3338    236 % 0.786356 0.874  1
   9   6   1   18.4337    9.5570    9.5570    0.0000    8.8766    0.0542    0.1922   46.1957    237 % 0.837494 0.990  1
  11   6   1   12.1943   14.9617   14.9617    0.0000   -2.7674    0.0738    0.1425  -19.4154    239 % 0.946988 0.978  1
  12   6   1   15.3525    9.1004   -9.1004    0.0000    6.2521    0.0879    0.1769   35.3375    240 % 1.004557 0.992  1
  13   6   1   16.0624   12.4318  -12.4318    0.0000    3.6306    0.0529    0.1691   21.4681    241 % 1.063604 0.986  1
  14   6   1   32.1465   11.9560   11.9560    0.0000   20.1906    0.0358    0.3234   62.4226    242 % 1.123896 0.988  1
  16   6   1    3.4641    1.2169   -1.2169    0.0000    2.2472    0.5052    0.5064    4.4378    244 % 1.247488 1.000  1
  18   6   1  130.1210    4.7811   -4.7811    0.0000  125.3400    0.0038    1.3012   96.3252    246 % 1.374187 0.998  1
  19   6   1  322.2510    5.1130   -5.1130    0.0000  317.1380    0.0067    3.2225   98.4131    247 % 1.438445 0.998  1
   1   7   1   18.2757   19.6673  -19.6673    0.0000   -1.3916    0.0575    0.1916   -7.2641    248 % 0.647977 0.943  1
   2   7   1   36.4143   41.1095  -41.1095    0.0000   -4.6952    0.0343    0.3658  -12.8370    249 % 0.659188 0.712  1
   3   7   1   24.9239   28.9346   28.9346    0.0000   -4.0108    0.0461    0.2535  -15.8232    250 % 0.677460 0.876  1
   4   7   1   27.0592   30.7127   30.7127    0.0000   -3.6535    0.0480    0.2748  -13.2940    251 % 0.702243 0.864  1
   5   7   1   41.1631    2.1289    2.1289    0.0000   39.0342    0.0267    0.4125   94.6289    252 % 0.732877 0.999  1
   6   7   1   19.5423    7.3050   -7.3050    0.0000   12.2373    0.0512    0.2020   60.5773    253 % 0.768661 0.994  1
   7   7   1   24.9118   28.0461  -28.0461    0.0000   -3.1342    0.0502    0.2541  -12.3337    254 % 0.808914 0.904  1
   8   7   1   20.4059    7.6652   -7.6652    0.0000   12.7407    0.0662    0.2145   59.3930    255 % 0.853003 0.994  1
   9   7   1   22.2755   17.7256   17.7256    0.0000    4.5500    0.0449    0.2272   20.0233    256 % 0.900363 0.967  1
  10   7   1   21.9477   17.0421   17.0421    0.0000    4.9055    0.0433    0.2237   21.9286    257 % 0.950507 0.971  1
  11   7   1   12.2556    7.5204    7.5204    0.0000    4.7352    0.1020    0.1594   29.6982    258 % 1.003017 0.995  1
  13   7   1   14.6561   16.7247  -16.7247    0.0000   -2.0686    0.0614    0.1589  -13.0180    260 % 1.113783 0.976  1
  14   7   1    4.0497    3.1022   -3.1022    0.0000    0.9475    0.1729    0.1775    5.3371    261 % 1.171495 0.999  1
  15   7   1    7.2801    8.3718    8.3718    0.0000   -1.0917    0.1854    0.1992   -5.4799    262 % 1.230471 0.995  1
  16   7   1    3.4351    1.1250    1.1250    0.0000    2.3101    0.5531    0.5542    4.1686    263 % 1.290537 1.000  1
  18   7   1  435.1390    0.4916    0.4916    0.0000  434.6470    0.0028    4.3514   99.8870    265 % 1.413382 1.000  1
   1   8   1    9.9096    4.2546   -4.2546    0.0000    5.6550    0.1110    0.1488   38.0038    266 % 0.738878 0.998  1
   2   8   1   79.1972   34.3089  -34.3089    0.0000   44.8883    0.0139    0.7921   56.6704    267 % 0.748729 0.838  1
   3   8   1   13.8708    2.6611   -2.6611    0.0000   11.2097    0.0757    0.1580   70.9387    268 % 0.764865 0.999  1
   4   8   1   20.8327   27.9603   27.9603    0.0000   -7.1277    0.0456    0.2133  -33.4226    269 % 0.786900 0.902  1
   5   8   1   16.7242    0.6123    0.6123    0.0000   16.1119    0.0329    0.1704   94.5283    270 % 0.814356 1.000  1
   6   8   1   11.9583    6.0623    6.0623    0.0000    5.8959    0.0920    0.1509   39.0797    271 % 0.846704 0.996  1
   7   8   1   14.3108   16.2827   16.2827    0.0000   -1.9718    0.1223    0.1882  -10.4751    272 % 0.883408 0.972  1
   8   8   1   36.3456   23.3112  -23.3112    0.0000   13.0344    0.0523    0.3672   35.4971    273 % 0.923948 0.943  1
   9   8   1    8.1486    7.5021   -7.5021    0.0000    0.6465    0.1411    0.1630    3.9670    274 % 0.967843 0.995  1
  10   8   1   15.9405   11.6721   11.6721    0.0000    4.2684    0.0502    0.1671   25.5413    275 % 1.014658 0.987  1
  11   8   1    4.4609    9.5344   -9.5344    0.0000   -5.0735    0.1905    0.1957  -25.9254    276 % 1.064007 0.992  1
  12   8   1    6.6030    7.4224    7.4224    0.0000   -0.8194    0.1817    0.1934   -4.2377    277 % 1.115554 0.995  1
  13   8   1    9.5342    8.7759    8.7759    0.0000    0.7583    0.1206    0.1537    4.9321    278 % 1.169008 0.994  1
  14   8   1    6.7750    9.3549   -9.3549    0.0000   -2.5800    0.1402    0.1557  -16.5669    279 % 1.224119 0.993  1
  16   8   1   69.7531    0.8994    0.8994    0.0000   68.8537    0.0158    0.6977   98.6853    281 % 1.338489 1.000  1
  17   8   1  146.8740    1.4321   -1.4321    0.0000  145.4420    0.0133    1.4688   99.0209    282 % 1.397408 1.000  1
   1   9   1   11.6319   16.9020   16.9020    0.0000   -5.2701    0.1204    0.1674  -31.4859    283 % 0.829950 0.967  1
Refinement program                                                                                                 page=   9
structure :                                                                                                15:48:53 02-06-25 

   3   9   1   29.2233   27.6257  -27.6257    0.0000    1.5976    0.0291    0.2937    5.4400    285 % 0.853168 0.912  1
   4   9   1   12.2801    6.0804   -6.0804    0.0000    6.1997    0.0896    0.1520   40.7876    286 % 0.872977 0.996  1
   5   9   1   11.2606    6.3424    6.3424    0.0000    4.9182    0.0977    0.1491   32.9919    287 % 0.897803 0.996  1
   6   9   1    7.7007    3.7222   -3.7222    0.0000    3.9784    0.1234    0.1454   27.3566    288 % 0.927245 0.999  1
   7   9   1   29.5025   17.8861   17.8861    0.0000   11.6164    0.0424    0.2981   38.9745    289 % 0.960877 0.969  1
   8   9   1    7.7782    4.1444    4.1444    0.0000    3.6337    0.0964    0.1239   29.3315    290 % 0.998277 0.998  1
   9   9   1   13.6272   15.1130  -15.1130    0.0000   -1.4858    0.0660    0.1514   -9.8119    291 % 1.039037 0.979  1
  10   9   1    6.2769    5.5743   -5.5743    0.0000    0.7027    0.1593    0.1712    4.1037    292 % 1.082777 0.997  1
  11   9   1    5.4864    1.4123   -1.4123    0.0000    4.0740    0.2005    0.2079   19.5989    293 % 1.129153 1.000  1
  13   9   1    4.5166   10.2750   10.2750    0.0000   -5.7583    0.1993    0.2043  -28.1833    295 % 1.228599 0.992  1
   1  10   1    9.8285    0.6048    0.6048    0.0000    9.2238    0.1526    0.1815   50.8122    300 % 0.921142 1.000  1
   2  10   1   10.8720   22.3004   22.3004    0.0000  -11.4284    0.0782    0.1339  -85.3425    301 % 0.929062 0.949  1
   3  10   1    6.6633    4.5706    4.5706    0.0000    2.0927    0.1201    0.1373   15.2406    302 % 0.942114 0.998  1
   4  10   1   11.5931   17.3951  -17.3951    0.0000   -5.8020    0.1035    0.1554  -37.3322    303 % 0.960090 0.970  1
   5  10   1    5.6303    2.1114   -2.1114    0.0000    3.5188    0.1954    0.2033   17.3066    304 % 0.982718 1.000  1
   6  10   1    6.0498    4.7702   -4.7702    0.0000    1.2796    0.1488    0.1606    7.9679    305 % 1.009687 0.998  1
   7  10   1    9.0499   10.0661  -10.0661    0.0000   -1.0162    0.1160    0.1471   -6.9064    306 % 1.040658 0.991  1
   8  10   1   12.4980   16.0434   16.0434    0.0000   -3.5454    0.1000    0.1601  -22.1486    307 % 1.075286 0.978  1
  10  10   1    3.5637    7.3244   -7.3244    0.0000   -3.7607    0.3367    0.3386  -11.1063    309 % 1.154163 0.996  1
  12  10   1    1.6432    5.8792   -5.8792    0.0000   -4.2360    1.0650    1.0651   -3.9769    311*% 1.243793 0.997  1
  13  10   1    1.9494    5.6545   -5.6545    0.0000   -3.7051    0.5899    0.5903   -6.2771    312*% 1.291952 0.998  1
  14  10   1    9.3808    7.0270    7.0270    0.0000    2.3538    0.1812    0.2041   11.5349    313 % 1.342024 0.997  1
   1  11   1   18.6387    8.5427   -8.5427    0.0000   10.0960    0.0644    0.1972   51.1983    316 % 1.012420 0.993  1
   2  11   1   13.8924   18.1587  -18.1587    0.0000   -4.2663    0.0972    0.1695  -25.1640    317 % 1.019632 0.969  1
   3  11   1    7.9120   13.5609   13.5609    0.0000   -5.6489    0.1517    0.1711  -33.0218    318 % 1.031539 0.983  1
   4  11   1   13.9032   12.4737   12.4737    0.0000    1.4295    0.0719    0.1565    9.1323    319 % 1.047982 0.986  1
   5  11   1    7.2457    0.1657    0.1657    0.0000    7.0800    0.1311    0.1498   47.2625    320 % 1.068751 1.000  1
   6  11   1    5.2915    2.3071   -2.3071    0.0000    2.9844    0.2362    0.2421   12.3281    321 % 1.093600 1.000  1
   7  11   1    7.4297   12.7305  -12.7305    0.0000   -5.3008    0.1817    0.1963  -27.0028    322 % 1.122258 0.987  1
   9  11   1    6.4576    8.6947    8.6947    0.0000   -2.2371    0.1781    0.1894  -11.8098    324 % 1.189863 0.994  1
  10  11   1    7.9246    7.3786    7.3786    0.0000    0.5460    0.1514    0.1709    3.1948    325 % 1.228245 0.996  1
  11  11   1    4.4497    3.1405    3.1405    0.0000    1.3092    0.2360    0.2401    5.4523    326 % 1.269317 0.999  1
  12  11   1    8.7864    3.0017   -3.0017    0.0000    5.7846    0.1593    0.1820   31.7909    327 % 1.312827 0.999  1
  13  11   1    5.5227    8.6667   -8.6667    0.0000   -3.1440    0.2354    0.2418  -13.0035    328 % 1.358541 0.995  1
   2  12   1    8.2765   15.9252  -15.9252    0.0000   -7.6487    0.1631    0.1829  -41.8168    332 % 1.110384 0.979  1
   3  12   1    3.0496    1.2925    1.2925    0.0000    1.7571    0.3279    0.3293    5.3353    333 % 1.121328 1.000  1
   4  12   1    3.5214   13.5012   13.5012    0.0000   -9.9798    0.3408    0.3426  -29.1303    334 % 1.136472 0.985  1
   5  12   1    4.9800    2.4598   -2.4598    0.0000    2.5201    0.2610    0.2658    9.4829    335 % 1.155652 1.000  1
   6  12   1   11.7813    1.7194    1.7194    0.0000   10.0619    0.0934    0.1503   66.9345    336 % 1.178670 1.000  1
   7  12   1   10.8490    7.2545    7.2545    0.0000    3.5944    0.1936    0.2219   16.1987    337 % 1.205307 0.996  1
  11  12   1    3.8079    5.4584   -5.4584    0.0000   -1.6505    0.4333    0.4350   -3.7944    341 % 1.343305 0.998  1
   2  13   1   40.5857    8.5929    8.5929    0.0000   31.9928    0.0444    0.4083   78.3613    344 % 1.201276 0.994  1
   4  13   1    6.0828    4.7606   -4.7606    0.0000    1.3222    0.4357    0.4399    3.0058    346 % 1.225431 0.998  1
   6  13   1    6.8191    0.2795   -0.2795    0.0000    6.5396    0.4399    0.4452   14.6892    348 % 1.264664 1.000  1
   7  13   1    3.4641    7.7319    7.7319    0.0000   -4.2678    0.4330    0.4344   -9.8247    349 % 1.289526 0.996  1
   9  13   1    3.4641    6.3477   -6.3477    0.0000   -2.8836    0.3175    0.3194   -9.0275    351 % 1.348773 0.997  1
  10  13   1    1.4142    3.2514   -3.2514    0.0000   -1.8372    0.5657    0.5659   -3.2467    352*% 1.382751 0.999  1
   4  14   1    1.4142    6.6818   -6.6818    0.0000   -5.2676    0.8485    0.8486   -6.2071    357*% 1.314763 0.997  1
   8  14   1    5.0000    6.8856    6.8856    0.0000   -1.8856    0.5700    0.5722   -3.2954    361 % 1.401096 0.997  1
   2  15   1    3.3166    5.8679   -5.8679    0.0000   -2.5513    0.2412    0.2435  -10.4786    363 % 1.383370 0.998  1
   1   0   2   39.3637   18.6114  -18.6114    0.0000   20.7523    0.0838    0.4025   51.5630    366 % 0.132549 0.705  1
   2   0   2   23.0326   18.8855  -18.8855    0.0000    4.1470    0.0391    0.2336   17.7515    367 % 0.179509 0.788  1
Refinement program                                                                                                 page=  10
structure :                                                                                                15:48:53 02-06-25 

   3   0   2   73.8295   32.0027  -32.0027    0.0000   41.8268    0.0102    0.7384   56.6479    368 % 0.238007 0.376  1
   4   0   2   67.4292   35.0818   35.0818    0.0000   32.3474    0.0141    0.6744   47.9619    369 % 0.301397 0.438  1
   5   0   2   65.1345   36.1102   36.1102    0.0000   29.0243    0.0361    0.6523   44.4923    370 % 0.367155 0.552  1
   6   0   2   58.4722   25.8482  -25.8482    0.0000   32.6240    0.0214    0.5851   55.7567    371 % 0.434207 0.842  1
   7   0   2   41.7852   14.9090   14.9090    0.0000   26.8762    0.0455    0.4203   63.9425    372 % 0.502033 0.958  1
   8   0   2   35.7421   23.2879  -23.2879    0.0000   12.4542    0.0630    0.3629   34.3164    373 % 0.570358 0.906  1
   9   0   2   34.3366   38.1311  -38.1311    0.0000   -3.7946    0.0437    0.3461  -10.9627    374 % 0.639022 0.751  1
  10   0   2   76.8960   34.1355   34.1355    0.0000   42.7605    0.0338    0.7697   55.5545    375 % 0.707926 0.829  1
  11   0   2   25.5343   29.0354   29.0354    0.0000   -3.5011    0.0607    0.2625  -13.3395    376 % 0.777006 0.892  1
  12   0   2   10.0747   16.1865  -16.1865    0.0000   -6.1118    0.1290    0.1637  -37.3334    377 % 0.846220 0.971  1
  13   0   2   14.6629    0.8879   -0.8879    0.0000   13.7750    0.1364    0.2003   68.7851    378 % 0.915536 1.000  1
  15   0   2   14.4153   18.1847  -18.1847    0.0000   -3.7694    0.1075    0.1798  -20.9600    380 % 1.054397 0.970  1
  17   0   2    6.3246   14.6995   14.6995    0.0000   -8.3750    0.6008    0.6042  -13.8623    382 % 1.193473 0.983  1
   0   1   2   49.9350   12.9543   12.9543    0.0000   36.9806    0.0160    0.4996   74.0195    385 % 0.145220 0.033  1
   1   1   2   85.2573   24.6240  -24.6240    0.0000   60.6332    0.0076    0.8526   71.1151    386 % 0.161163 0.087  1
   2   1   2  105.2400   30.4355  -30.4355    0.0000   74.8047    0.0143    1.0525   71.0734    387 % 0.201564 0.202  1
   3   1   2   48.4840    5.4447    5.4447    0.0000   43.0393    0.0227    0.4854   88.6731    388 % 0.255052 0.989  1
   4   1   2   46.0912   35.8501  -35.8501    0.0000   10.2411    0.0271    0.4617   22.1808    389 % 0.315032 0.438  1
   5   1   2   61.3474   40.2978   40.2978    0.0000   21.0495    0.0114    0.6136   34.3061    390 % 0.378428 0.380  1
   6   1   2   75.2808   42.8433   42.8433    0.0000   32.4375    0.0146    0.7529   43.0806    391 % 0.443779 0.424  1
   7   1   2   43.3244   38.4806  -38.4806    0.0000    4.8438    0.0196    0.4337   11.1689    392 % 0.510335 0.662  1
   8   1   2   17.0206   26.2698  -26.2698    0.0000   -9.2493    0.0676    0.1831  -50.5077    393 % 0.577679 0.880  1
   9   1   2   48.3229    6.1150   -6.1150    0.0000   42.2078    0.0228    0.4838   87.2487    394 % 0.645564 0.995  1
  10   1   2   57.8921   22.3474  -22.3474    0.0000   35.5447    0.0302    0.5797   61.3146    395 % 0.713837 0.932  1
  11   1   2   15.4045   21.3277   21.3277    0.0000   -5.9231    0.1298    0.2015  -29.4009    396 % 0.782396 0.944  1
  12   1   2   17.8941   19.2458   19.2458    0.0000   -1.3516    0.0559    0.1875   -7.2101    397 % 0.851171 0.959  1
  13   1   2   15.2086    8.6798   -8.6798    0.0000    6.5288    0.0625    0.1644   39.7095    398 % 0.920115 0.992  1
  14   1   2   11.9331    0.9492    0.9492    0.0000   10.9840    0.0964    0.1534   71.6102    399 % 0.989191 1.000  1
  15   1   2   10.6066    4.6030   -4.6030    0.0000    6.0036    0.1131    0.1551   38.7125    400 % 1.058375 0.998  1
  16   1   2   12.8957    5.9410   -5.9410    0.0000    6.9548    0.0620    0.1431   48.5998    401 % 1.127645 0.997  1
  17   1   2    7.2111    5.1084    5.1084    0.0000    2.1027    0.2219    0.2333    9.0127    402 % 1.196988 0.998  1
  18   1   2   13.2476    1.7690    1.7690    0.0000   11.4787    0.2302    0.2656   43.2140    403 % 1.266391 1.000  1
  19   1   2    2.5100    0.8534    0.8534    0.0000    1.6566    0.3984    0.3992    4.1497    404 % 1.335845 1.000  1
   0   2   2   45.0111   31.4551   31.4551    0.0000   13.5560    0.0311    0.4512   30.0454    407 % 0.215180 0.207  1
   1   2   2   45.4698   32.2489   32.2489    0.0000   13.2209    0.0176    0.4550   29.0544    408 % 0.226246 0.204  1
   2   2   2   44.9689   27.5234  -27.5234    0.0000   17.4455    0.0278    0.4505   38.7207    409 % 0.256596 0.655  1
   3   2   2   58.8303   19.2729   19.2729    0.0000   39.5574    0.0272    0.5889   67.1682    410 % 0.300441 0.876  1
   4   2   2   60.4343   36.2971  -36.2971    0.0000   24.1371    0.0199    0.6047   39.9179    411 % 0.352786 0.516  1
   5   2   2  103.5150   41.1479  -41.1479    0.0000   62.3669    0.0058    1.0352   60.2483    412 % 0.410391 0.427  1
   6   2   2   43.2574   37.6451   37.6451    0.0000    5.6123    0.0243    0.4333   12.9537    413 % 0.471331 0.646  1
   7   2   2   42.4547   30.9558   30.9558    0.0000   11.4989    0.0212    0.4251   27.0514    414 % 0.534467 0.812  1
   8   2   2   30.6774    0.4963   -0.4963    0.0000   30.1810    0.0456    0.3101   97.3112    415 % 0.599104 1.000  1
   9   2   2   24.1122   18.0464   18.0464    0.0000    6.0658    0.0622    0.2490   24.3590    416 % 0.664806 0.953  1
  10   2   2   51.2952   27.0643  -27.0643    0.0000   24.2309    0.0322    0.5140   47.1455    417 % 0.731284 0.901  1
  11   2   2   21.2297   24.6606  -24.6606    0.0000   -3.4309    0.0589    0.2203  -15.5728    418 % 0.798346 0.926  1
  12   2   2   16.3463   17.1157   17.1157    0.0000   -0.7694    0.0826    0.1831   -4.2013    419 % 0.865856 0.968  1
  13   2   2   10.6066    8.1152    8.1152    0.0000    2.4913    0.1320    0.1693   14.7131    420 % 0.933716 0.993  1
  14   2   2    8.1117    5.4746    5.4746    0.0000    2.6372    0.1911    0.2076   12.7039    421 % 1.001855 0.997  1
  15   2   2    5.8991   10.0099   10.0099    0.0000   -4.1108    0.2967    0.3025  -13.5911    422 % 1.070220 0.991  1
  16   2   2   22.6318   11.8018  -11.8018    0.0000   10.8300    0.0597    0.2340   46.2729    423 % 1.138770 0.989  1
  18   2   2    6.8411    4.7625    4.7625    0.0000    2.0785    0.1169    0.1355   15.3419    425 % 1.276307 0.998  1
   0   3   2   78.5366   36.9027  -36.9027    0.0000   41.6340    0.0204    0.7856   52.9943    428 % 0.297195 0.251  1
Refinement program                                                                                                 page=  11
structure :                                                                                                15:48:53 02-06-25 

   1   3   2   56.0196   37.0538   37.0538    0.0000   18.9658    0.0205    0.5606   33.8330    429 % 0.305302 0.304  1
   2   3   2   28.2436   32.8324   32.8324    0.0000   -4.5888    0.0354    0.2846  -16.1211    430 % 0.328426 0.601  1
   3   3   2   34.2841    5.7084    5.7084    0.0000   28.5758    0.0277    0.3440   83.0790    431 % 0.363713 0.992  1
   4   3   2   43.3982   35.3805   35.3805    0.0000    8.0177    0.0230    0.4346   18.4487    432 % 0.408020 0.636  1
   6   3   2   81.7282   39.6281  -39.6281    0.0000   42.1001    0.0098    0.8173   51.5087    434 % 0.513980 0.638  1
   7   3   2   29.3258   30.8580   30.8580    0.0000   -1.5323    0.0256    0.2944   -5.2053    435 % 0.572431 0.827  1
   8   3   2   39.3192   10.0940   10.0940    0.0000   29.2252    0.0280    0.3942   74.1405    436 % 0.633205 0.985  1
   9   3   2   26.7170   10.9261   10.9261    0.0000   15.7909    0.0225    0.2681   58.8967    437 % 0.695693 0.984  1
  10   3   2   31.5024   24.5095   24.5095    0.0000    6.9929    0.0317    0.3166   22.0862    438 % 0.759473 0.923  1
  11   3   2   15.6013   20.0542  -20.0542    0.0000   -4.4530    0.0577    0.1663  -26.7708    439 % 0.824245 0.953  1
  12   3   2   22.4098   16.3212  -16.3212    0.0000    6.0886    0.0469    0.2289   26.5944    440 % 0.889791 0.972  1
  13   3   2   10.4019    6.3716    6.3716    0.0000    4.0304    0.1106    0.1518   26.5507    441 % 0.955953 0.996  1
  14   3   2   13.3116    4.0431   -4.0431    0.0000    9.2686    0.0751    0.1529   60.6381    442 % 1.022612 0.999  1
  15   3   2   12.4016    5.9267    5.9267    0.0000    6.4749    0.0887    0.1525   42.4668    443 % 1.089676 0.997  1
  16   3   2    5.1672    7.7408    7.7408    0.0000   -2.5736    0.3000    0.3044   -8.4551    444 % 1.157074 0.995  1
  18   3   2    8.6602    2.3444   -2.3444    0.0000    6.3159    0.1848    0.2040   30.9537    446 % 1.292665 1.000  1
  20   3   2    5.4314    2.4260   -2.4260    0.0000    3.0053    0.2486    0.2544   11.8125    448 % 1.429064 1.000  1
   0   4   2   23.9207   29.0457  -29.0457    0.0000   -5.1250    0.0272    0.2407  -21.2879    450 % 0.383609 0.761  1
   1   4   2   28.7385   16.7680  -16.7680    0.0000   11.9704    0.0383    0.2899   41.2884    451 % 0.389924 0.930  1
   2   4   2   47.6466    1.9494   -1.9494    0.0000   45.6973    0.0252    0.4771   95.7750    452 % 0.408283 0.999  1
   3   4   2   43.9784   28.2149  -28.2149    0.0000   15.7635    0.0261    0.4406   35.7806    453 % 0.437171 0.809  1
   5   4   2   36.3291   34.1023   34.1023    0.0000    2.2268    0.0303    0.3646    6.1083    455 % 0.518917 0.756  1
   6   4   2   21.9568   23.1559  -23.1559    0.0000   -1.1991    0.0410    0.2234   -5.3685    456 % 0.568337 0.907  1
   7   4   2   31.9468    2.4560    2.4560    0.0000   29.4908    0.0282    0.3207   91.9554    457 % 0.621698 0.999  1
   8   4   2   17.5499   14.4903  -14.4903    0.0000    3.0596    0.0627    0.1864   16.4183    458 % 0.678070 0.971  1
   9   4   2   32.8968   29.7957  -29.7957    0.0000    3.1011    0.0289    0.3302    9.3906    459 % 0.736763 0.879  1
  10   4   2   43.9113   27.8950   27.8950    0.0000   16.0163    0.0228    0.4397   36.4253    460 % 0.797264 0.904  1
  11   4   2   12.9615   23.8823   23.8823    0.0000  -10.9208    0.0964    0.1616  -67.5976    461 % 0.859192 0.936  1
  12   4   2   20.0848   13.5541  -13.5541    0.0000    6.5307    0.0597    0.2095   31.1658    462 % 0.922258 0.981  1
  13   4   2   17.8774    1.8812   -1.8812    0.0000   15.9961    0.0643    0.1900   84.1926    463 % 0.986244 1.000  1
  14   4   2    9.0995    8.3199   -8.3199    0.0000    0.7795    0.1758    0.1980    3.9372    464 % 1.050983 0.994  1
  15   4   2   18.0139   14.4660  -14.4660    0.0000    3.5479    0.0805    0.1973   17.9817    465 % 1.116344 0.982  1
  16   4   2   19.4113   13.0138   13.0138    0.0000    6.3976    0.0489    0.2002   31.9577    466 % 1.182223 0.987  1
  17   4   2   18.3657   12.1428   12.1428    0.0000    6.2229    0.0953    0.2069   30.0763    467 % 1.248538 0.989  1
  18   4   2   10.0648    5.0648   -5.0648    0.0000    5.0000    0.2236    0.2452   20.3944    468 % 1.315224 0.998  1
   0   5   2   60.2661   45.3300   45.3300    0.0000   14.9361    0.0324    0.6035   24.7479    471 % 0.472013 0.360  1
   1   5   2   55.7835   43.1842  -43.1842    0.0000   12.5993    0.0233    0.5583   22.5664    472 % 0.477159 0.479  1
   2   5   2   61.0246   39.0316  -39.0316    0.0000   21.9930    0.0115    0.6104   36.0332    473 % 0.492275 0.632  1
   3   5   2   28.1034    3.9261    3.9261    0.0000   24.1772    0.0427    0.2843   85.0536    474 % 0.516487 0.997  1
   4   5   2   58.7614   30.9323  -30.9323    0.0000   27.8290    0.0170    0.5879   47.3396    475 % 0.548591 0.818  1
   5   5   2   44.2606   39.6220   39.6220    0.0000    4.6386    0.0181    0.4430   10.4716    476 % 0.587294 0.696  1
   6   5   2   47.7127   43.1063   43.1063    0.0000    4.6063    0.0168    0.4774    9.6484    477 % 0.631385 0.656  1
   7   5   2   28.6897   33.3691  -33.3691    0.0000   -4.6794    0.0349    0.2890  -16.1914    478 % 0.679815 0.830  1
   8   5   2   33.0091   24.6863  -24.6863    0.0000    8.3228    0.0303    0.3315   25.1080    479 % 0.731724 0.919  1
   9   5   2   24.2405    0.7011   -0.7011    0.0000   23.5393    0.0392    0.2456   95.8628    480 % 0.786423 1.000  1
  10   5   2   10.7005   13.3404  -13.3404    0.0000   -2.6399    0.0935    0.1421  -18.5821    481 % 0.843369 0.980  1
  11   5   2   12.3612   15.4100   15.4100    0.0000   -3.0488    0.0809    0.1477  -20.6373    482 % 0.902137 0.975  1
  12   5   2   12.6333   15.1188   15.1188    0.0000   -2.4855    0.0871    0.1534  -16.1993    483 % 0.962393 0.978  1
  13   5   2   12.8880    7.6403   -7.6403    0.0000    5.2477    0.0776    0.1504   34.8836    484 % 1.023874 0.995  1
  14   5   2   15.4693    1.4725   -1.4725    0.0000   13.9969    0.0646    0.1677   83.4851    485 % 1.086373 1.000  1
  15   5   2    6.5345    2.4684   -2.4684    0.0000    4.0661    0.1913    0.2021   20.1147    486 % 1.149724 1.000  1
  16   5   2    5.8991    3.1235   -3.1235    0.0000    2.7756    0.2627    0.2693   10.3071    487 % 1.213792 0.999  1
Refinement program                                                                                                 page=  12
structure :                                                                                                15:48:53 02-06-25 

  19   5   2    5.0000    0.7411    0.7411    0.0000    4.2589    0.7600    0.7616    5.5917    490 % 1.409322 1.000  1
   0   6   2   35.7799   31.6441   31.6441    0.0000    4.1358    0.0252    0.3587   11.5305    491 % 0.561467 0.813  1
   1   6   2   34.2549   30.8193   30.8193    0.0000    3.4356    0.0350    0.3443    9.9775    492 % 0.565800 0.825  1
   2   6   2   54.1636   10.1100  -10.1100    0.0000   44.0536    0.0249    0.5422   81.2483    493 % 0.578605 0.983  1
   3   6   2   31.8951   12.5452   12.5452    0.0000   19.3499    0.0314    0.3205   60.3763    494 % 0.599339 0.975  1
   4   6   2   34.5558   25.4264  -25.4264    0.0000    9.1294    0.0304    0.3469   26.3177    495 % 0.627217 0.898  1
   5   6   2   43.8110   32.2339  -32.2339    0.0000   11.5771    0.0148    0.4384   26.4100    496 % 0.661335 0.838  1
   6   6   2   29.1788   23.3084   23.3084    0.0000    5.8703    0.0394    0.2944   19.9375    497 % 0.700782 0.925  1
   7   6   2   38.7969   11.7486   11.7486    0.0000   27.0483    0.0361    0.3896   69.4181    498 % 0.744713 0.983  1
   8   6   2   13.1567    4.1554    4.1554    0.0000    9.0014    0.0874    0.1580   56.9866    499 % 0.792382 0.998  1
  10   6   2   21.5963   20.0606  -20.0606    0.0000    1.5357    0.0556    0.2230    6.8867    501 % 0.896504 0.957  1
  12   6   2    5.8395   11.3912   11.3912    0.0000   -5.5516    0.2055    0.2136  -25.9869    503 % 1.009281 0.988  1
  14   6   2    8.6429    5.0198    5.0198    0.0000    3.6232    0.1446    0.1685   21.5044    505 % 1.128120 0.998  1
  15   6   2    8.3066    9.1986    9.1986    0.0000   -0.8919    0.2107    0.2265   -3.9386    506 % 1.189249 0.993  1
  16   6   2    0.0000    9.5839   -9.5839    0.0000   -9.5839    2.7386    2.7386   -3.4995    507*% 1.251295 0.993  1
   0   7   2   23.5117   31.3360  -31.3360    0.0000   -7.8243    0.0638    0.2436  -32.1170    510 % 0.651539 0.845  1
   1   7   2   27.6225   29.4736   29.4736    0.0000   -1.8512    0.0326    0.2781   -6.6556    511 % 0.655277 0.866  1
   2   7   2   20.0798   13.5783   13.5783    0.0000    6.5015    0.0324    0.2034   31.9656    512 % 0.666365 0.974  1
   3   7   2   16.7631    3.9098    3.9098    0.0000   12.8532    0.0656    0.1800   71.4002    513 % 0.684446 0.998  1
   4   7   2   19.1755   20.5426   20.5426    0.0000   -1.3671    0.0678    0.2034   -6.7219    514 % 0.708984 0.943  1
   5   7   2   28.3461   27.1428  -27.1428    0.0000    1.2032    0.0441    0.2869    4.1944    515 % 0.739339 0.902  1
   6   7   2   30.7896   24.8743  -24.8743    0.0000    5.9153    0.0390    0.3104   19.0598    516 % 0.774825 0.922  1
   7   7   2   19.5192   16.4860   16.4860    0.0000    3.0332    0.0538    0.2025   14.9812    517 % 0.814773 0.968  1
   8   7   2   24.0312    2.6373    2.6373    0.0000   21.3940    0.0541    0.2463   86.8523    518 % 0.858561 0.999  1
   9   7   2   11.8912    7.1244    7.1244    0.0000    4.7668    0.1261    0.1734   27.4970    519 % 0.905631 0.995  1
  10   7   2   18.5607   16.2570   16.2570    0.0000    2.3037    0.0647    0.1965   11.7211    520 % 0.955499 0.974  1
  11   7   2   20.0574   12.7926  -12.7926    0.0000    7.2649    0.0648    0.2108   34.4655    521 % 1.007749 0.985  1
  12   7   2   19.3752    9.9968   -9.9968    0.0000    9.3784    0.0671    0.2050   45.7392    522 % 1.062029 0.991  1
  13   7   2    6.1644    3.7924    3.7924    0.0000    2.3720    0.3082    0.3143    7.5463    523 % 1.118045 0.999  1
   0   8   2   17.9944   19.6169  -19.6169    0.0000   -1.6224    0.0861    0.1995   -8.1324    527 % 0.742004 0.950  1
   1   8   2   34.5239   17.7943  -17.7943    0.0000   16.7296    0.0290    0.3465   48.2882    528 % 0.745288 0.960  1
   2   8   2   15.7607    4.7100    4.7100    0.0000   11.0507    0.0761    0.1750   63.1344    529 % 0.755055 0.997  1
   3   8   2   21.5685    9.4331   -9.4331    0.0000   12.1354    0.0742    0.2281   53.2056    530 % 0.771059 0.989  1
   4   8   2   31.0065   16.9978   16.9978    0.0000   14.0087    0.0484    0.3138   44.6399    531 % 0.792922 0.965  1
   5   8   2   31.4706   21.7500   21.7500    0.0000    9.7206    0.0397    0.3172   30.6447    532 % 0.820176 0.945  1
   6   8   2   18.3139   15.0002  -15.0002    0.0000    3.3137    0.0901    0.2041   16.2355    533 % 0.852303 0.975  1
   7   8   2   14.4983    5.4271   -5.4271    0.0000    9.0712    0.0690    0.1606   56.4997    534 % 0.888776 0.997  1
   8   8   2   18.8786    4.2788   -4.2788    0.0000   14.5997    0.0636    0.1992   73.2920    535 % 0.929082 0.998  1
   9   8   2   10.8995   13.1459  -13.1459    0.0000   -2.2463    0.1193    0.1616  -13.9030    536 % 0.972746 0.983  1
  10   8   2   14.7411   15.3314   15.3314    0.0000   -0.5903    0.0780    0.1668   -3.5395    537 % 1.019335 0.978  1
  11   8   2   18.8865   13.7586   13.7586    0.0000    5.1279    0.0556    0.1969   26.0460    538 % 1.068468 0.983  1
  12   8   2    6.2450    8.3613   -8.3613    0.0000   -2.1163    0.0240    0.0669  -31.6297    539 % 1.119810 0.994  1
  15   8   2    2.1679    7.8625   -7.8625    0.0000   -5.6946    0.4613    0.4618  -12.3320    541*% 1.284382 0.996  1
   0   9   2   19.3261   35.4129   35.4129    0.0000  -16.0868    0.0854    0.2113  -76.1398    542 % 0.832734 0.846  1
   1   9   2   61.0221   28.1012  -28.1012    0.0000   32.9209    0.0180    0.6105   53.9257    543 % 0.835662 0.907  1
   2   9   2   16.3248   20.5179  -20.5179    0.0000   -4.1931    0.0643    0.1755  -23.8976    544 % 0.844384 0.952  1
   3   9   2    9.4552    0.8973    0.8973    0.0000    8.5578    0.1005    0.1380   62.0278    545 % 0.858725 1.000  1
   4   9   2   26.4159   14.4621  -14.4621    0.0000   11.9538    0.0416    0.2674   44.7003    546 % 0.878408 0.978  1
   5   9   2   20.4622   22.0706   22.0706    0.0000   -1.6084    0.0684    0.2158   -7.4547    547 % 0.903086 0.948  1
   6   9   2   16.2604   26.4292   26.4292    0.0000  -10.1688    0.0769    0.1799  -56.5375    548 % 0.932361 0.927  1
   8   9   2   13.6382   12.2165  -12.2165    0.0000    1.4217    0.1430    0.1976    7.1948    550 % 1.003030 0.986  1
   9   9   2    5.5136    0.2593   -0.2593    0.0000    5.2543    0.2448    0.2510   20.9353    551 % 1.043604 1.000  1
Refinement program                                                                                                 page=  13
structure :                                                                                                15:48:53 02-06-25 

  10   9   2    6.0000    7.0932   -7.0932    0.0000   -1.0932    0.2250    0.2329   -4.6948    552 % 1.087162 0.996  1
  11   9   2    6.6333    8.4449    8.4449    0.0000   -1.8117    0.1809    0.1927   -9.4024    553 % 1.133358 0.994  1
  12   9   2    9.3808    8.3769    8.3769    0.0000    1.0039    0.1759    0.1993    5.0362    554 % 1.181884 0.994  1
   0  10   2   13.4611   10.3608   10.3608    0.0000    3.1003    0.1263    0.1846   16.7964    559 % 0.923651 0.989  1
   1  10   2   10.7005    8.2209    8.2209    0.0000    2.4795    0.0888    0.1390   17.8334    560 % 0.926291 0.993  1
   2  10   2   10.6630    1.6147   -1.6147    0.0000    9.0483    0.0844    0.1360   66.5352    561 % 0.934168 1.000  1
   3  10   2    8.5499    7.1268    7.1268    0.0000    1.4231    0.1170    0.1449    9.8224    562 % 0.947150 0.995  1
   4  10   2    5.5408   10.7580  -10.7580    0.0000   -5.2172    0.2076    0.2148  -24.2864    563 % 0.965032 0.989  1
   5  10   2   10.6254   13.0180  -13.0180    0.0000   -2.3926    0.1035    0.1483  -16.1281    564 % 0.987547 0.984  1
   6  10   2    6.4031    8.7539    8.7539    0.0000   -2.3508    0.2265    0.2353   -9.9894    565 % 1.014387 0.993  1
   7  10   2    8.4676    1.3012    1.3012    0.0000    7.1663    0.2480    0.2621   27.3460    566 % 1.045219 1.000  1
   9  10   2   24.2693   10.3954   10.3954    0.0000   13.8739    0.0536    0.2485   55.8229    568 % 1.117495 0.991  1
  10  10   2   48.2908   11.2450  -11.2450    0.0000   37.0458    0.0186    0.4833   76.6570    569 % 1.158277 0.990  1
  11  10   2    7.6354   10.0486  -10.0486    0.0000   -2.4132    0.1703    0.1866  -12.9326    570 % 1.201742 0.992  1
  12  10   2    8.9833    5.7978    5.7978    0.0000    3.1855    0.1002    0.1346   23.6733    571 % 1.247611 0.998  1
  13  10   2    5.5857    1.3166    1.3166    0.0000    4.2691    0.2327    0.2393   17.8364    572 % 1.295628 1.000  1
   0  11   2    8.6023   15.7545  -15.7545    0.0000   -7.1522    0.2034    0.2209  -32.3815    575 % 1.014704 0.977  1
   1  11   2   12.7004   13.9248   13.9248    0.0000   -1.2244    0.0866    0.1537   -7.9649    576 % 1.017108 0.982  1
   3  11   2   13.3716    1.1495    1.1495    0.0000   12.2221    0.0823    0.1570   77.8502    578 % 1.036140 1.000  1
   4  11   2   15.3199    8.5736    8.5736    0.0000    6.7464    0.0751    0.1706   39.5446    579 % 1.052511 0.994  1
   5  11   2    5.8481   12.5276  -12.5276    0.0000   -6.6795    0.2308    0.2381  -28.0490    580 % 1.073193 0.986  1
   6  11   2   15.1921   12.7899  -12.7899    0.0000    2.4022    0.0954    0.1794   13.3891    581 % 1.097941 0.986  1
   7  11   2    9.5551    8.2214    8.2214    0.0000    1.3337    0.1047    0.1417    9.4114    582 % 1.126489 0.994  1
   8  11   2    5.3104    2.4817    2.4817    0.0000    2.8287    0.2071    0.2138   13.2281    583 % 1.158554 1.000  1
   9  11   2    9.4604    2.5772    2.5772    0.0000    6.8832    0.1427    0.1712   40.2032    584 % 1.193854 0.999  1
  10  11   2    5.0000    7.3454    7.3454    0.0000   -2.3454    0.1100    0.1208  -19.4110    585 % 1.232111 0.996  1
   0  12   2    9.6073    8.8598   -8.8598    0.0000    0.7475    0.2238    0.2435    3.0692    588 % 1.105860 0.993  1
   1  12   2    5.4955    9.1638   -9.1638    0.0000   -3.6683    0.2093    0.2164  -16.9548    589 % 1.108066 0.993  1
   3  12   2    5.6303    3.1464   -3.1464    0.0000    2.4839    0.3996    0.4036    6.1548    591 % 1.125562 0.999  1
   4  12   2    4.4721    6.9086    6.9086    0.0000   -2.4365    0.5143    0.5162   -4.7197    592 % 1.140650 0.996  1
   5  12   2    5.3852    9.9363    9.9363    0.0000   -4.5512    0.2600    0.2655  -17.1424    593 % 1.159761 0.992  1
   6  12   2    3.8730    7.1600   -7.1600    0.0000   -3.2871    0.1549    0.1597  -20.5844    594 % 1.182699 0.996  1
   7  12   2    7.0852    3.8386   -3.8386    0.0000    3.2465    0.2258    0.2367   13.7172    595 % 1.209247 0.999  1
   8  12   2    8.1363    1.0789   -1.0789    0.0000    7.0574    0.1782    0.1959   36.0242    596 % 1.239173 1.000  1
  10  12   2    0.0000    6.8584    6.8584    0.0000   -6.8584    1.5811    1.5811   -4.3377    598*% 1.308205 0.997  1
   0  13   2    9.3434   13.4192   13.4192    0.0000   -4.0757    0.1177    0.1503  -27.1174    601 % 1.197096 0.986  1
   1  13   2    7.5366   10.6461  -10.6461    0.0000   -3.1095    0.2123    0.2253  -13.8031    602 % 1.199134 0.991  1
   2  13   2    9.3541    6.9748   -6.9748    0.0000    2.3794    0.1123    0.1461   16.2841    603 % 1.205229 0.996  1
   2  14   2    3.0984    0.2860   -0.2860    0.0000    2.8124    0.3712    0.3725    7.5510    614 % 1.295954 1.000  1
   0  15   2   14.0000    7.3336   -7.3336    0.0000    6.6664    0.2821    0.3150   21.1653    617 % 1.379742 0.996  1
   1  15   2    1.4142    6.1038    6.1038    0.0000   -4.6895    1.2374    1.2375   -3.7895    618*% 1.381511 0.997  1
   2  16   2   16.2788    1.0086    1.0086    0.0000   15.2702    0.1229    0.2039   74.8734    622 % 1.477757 1.000  1
   1   0   3  187.6900   28.7553  -28.7553    0.0000  158.9350    0.0107    1.8769   84.6780    624 % 0.182824 0.291  1
   2   0   3   68.7568   31.4208   31.4208    0.0000   37.3360    0.0233    0.6880   54.2704    625 % 0.219269 0.301  1
   3   0   3   47.8435   34.9840   34.9840    0.0000   12.8595    0.0094    0.4785   26.8730    626 % 0.269263 0.169  1
   4   0   3   19.7484   27.9146  -27.9146    0.0000   -8.1661    0.0937    0.2186  -37.3606    627 % 0.326643 0.737  1
   6   0   3   30.8383   13.7308  -13.7308    0.0000   17.1075    0.0713    0.3165   54.0475    629 % 0.452096 0.960  1
   7   0   3  116.0730   42.5451  -42.5451    0.0000   73.5281    0.0164    1.1608   63.3400    630 % 0.517583 0.563  1
   8   0   3   37.5540   16.9096   16.9096    0.0000   20.6443    0.0280    0.3766   54.8207    631 % 0.584092 0.953  1
   9   0   3   17.3494   40.2402   40.2402    0.0000  -22.8908    0.1009    0.2007 -114.0630    632 % 0.651310 0.723  1
  10   0   3   21.7830    9.8751   -9.8751    0.0000   11.9079    0.0597    0.2259   52.7230    633 % 0.719037 0.987  1
  11   0   3   78.4666    8.0000    8.0000    0.0000   70.4665    0.0134    0.7848   89.7915    634 % 0.787143 0.992  1
Refinement program                                                                                                 page=  14
structure :                                                                                                15:48:53 02-06-25 

  12   0   3   16.8908    4.0969   -4.0969    0.0000   12.7939    0.0888    0.1908   67.0430    635 % 0.855537 0.998  1
  13   0   3   31.5547   18.7628  -18.7628    0.0000   12.7919    0.0570    0.3207   39.8922    636 % 0.924155 0.964  1
  14   0   3   21.3776   10.1134   10.1134    0.0000   11.2641    0.1988    0.2919   38.5848    637 % 0.992950 0.990  1
  15   0   3   26.0384    8.7577    8.7577    0.0000   17.2807    0.0480    0.2648   65.2662    638 % 1.061889 0.993  1
  18   0   3    8.9443    4.3668   -4.3668    0.0000    4.5775    0.2068    0.2253   20.3131    640 % 1.269330 0.999  1
  19   0   3   20.4939    7.4687   -7.4687    0.0000   13.0252    0.1439    0.2504   52.0092    641 % 1.338631 0.996  1
   1   1   3   68.6986   28.0445  -28.0445    0.0000   40.6541    0.0349    0.6879   59.1011    642 % 0.204522 0.493  1
   2   1   3   45.1719   32.2688  -32.2688    0.0000   12.9030    0.0310    0.4528   28.4973    643 % 0.237663 0.133  1
   3   1   3  101.5230   35.4868   35.4868    0.0000   66.0366    0.0163    1.0154   65.0374    644 % 0.284442 0.333  1
   4   1   3   38.3588   32.5573   32.5573    0.0000    5.8015    0.0261    0.3845   15.0896    645 % 0.339265 0.627  1
   5   1   3   39.2619   34.8691  -34.8691    0.0000    4.3928    0.0216    0.3932   11.1715    646 % 0.398827 0.640  1
   6   1   3   25.6593   34.3749   34.3749    0.0000   -8.7156    0.0546    0.2623  -33.2239    647 % 0.461298 0.712  1
   7   1   3   48.2183   15.6583  -15.6583    0.0000   32.5599    0.0197    0.4826   67.4698    648 % 0.525640 0.956  1
   8   1   3   52.1546   35.5060  -35.5060    0.0000   16.6486    0.0211    0.5220   31.8956    649 % 0.591243 0.770  1
   9   1   3   45.1819   23.1557   23.1557    0.0000   22.0262    0.0288    0.4527   48.6515    650 % 0.657730 0.920  1
  10   1   3   22.2104   21.1859   21.1859    0.0000    1.0245    0.0585    0.2297    4.4604    651 % 0.724858 0.940  1
  11   1   3   13.4313    4.2084   -4.2084    0.0000    9.2229    0.1080    0.1723   53.5216    652 % 0.792464 0.998  1
  12   1   3   29.0689   18.0711   18.0711    0.0000   10.9978    0.0413    0.2936   37.4577    653 % 0.860435 0.964  1
  13   1   3    7.4632    1.9416   -1.9416    0.0000    5.5216    0.2881    0.2976   18.5545    654 % 0.928691 1.000  1
  14   1   3   41.9082   24.3209  -24.3209    0.0000   17.5873    0.0286    0.4201   41.8687    655 % 0.997173 0.943  1
  15   1   3    8.2644    0.2783    0.2783    0.0000    7.9861    0.3025    0.3136   25.4668    656 % 1.065839 1.000  1
  16   1   3    7.0356    1.4558    1.4558    0.0000    5.5798    0.3553    0.3622   15.4039    657 % 1.134654 1.000  1
  17   1   3    5.9833    0.4293   -0.4293    0.0000    5.5540    0.2256    0.2334   23.7935    658 % 1.203593 1.000  1
  18   1   3   16.5227   10.4832   10.4832    0.0000    6.0395    0.0575    0.1749   34.5221    659 % 1.272636 0.992  1
  20   1   3    9.5394    5.7198   -5.7198    0.0000    3.8196    0.3145    0.3286   11.6227    660 % 1.410972 0.998  1
   2   2   3   25.6671   24.6628   24.6628    0.0000    1.0043    0.0448    0.2606    3.8547    661 % 0.285827 0.770  1
   3   2   3   87.6847   38.6881  -38.6881    0.0000   48.9965    0.0182    0.8770   55.8660    662 % 0.325762 0.236  1
   4   2   3  104.3940   38.3596  -38.3596    0.0000   66.0343    0.0077    1.0440   63.2532    663 % 0.374585 0.475  1
   5   2   3   53.7047   38.9351   38.9351    0.0000   14.7696    0.0196    0.5374   27.4833    664 % 0.429274 0.556  1
   6   2   3   90.8284   38.2521   38.2521    0.0000   52.5763    0.0149    0.9084   57.8776    665 % 0.487861 0.647  1
   7   2   3   36.9865   41.9650   41.9650    0.0000   -4.9785    0.0365    0.3717  -13.3952    666 % 0.549100 0.614  1
   8   2   3   44.6509    9.9291   -9.9291    0.0000   34.7218    0.0258    0.4473   77.6338    667 % 0.612194 0.985  1
   9   2   3   28.1478   38.9892  -38.9892    0.0000  -10.8414    0.0480    0.2855  -37.9687    668 % 0.676626 0.755  1
  10   2   3    9.7878   13.7567  -13.7567    0.0000   -3.9689    0.1430    0.1733  -22.8996    669 % 0.742046 0.976  1
  11   2   3   11.0815    7.4871   -7.4871    0.0000    3.5945    0.1128    0.1581   22.7316    670 % 0.808215 0.994  1
  12   2   3   29.4143   20.4566   20.4566    0.0000    8.9577    0.0459    0.2977   30.0894    671 % 0.874964 0.954  1
  13   2   3   26.0672   17.9975   17.9975    0.0000    8.0697    0.0595    0.2674   30.1822    672 % 0.942168 0.967  1
  14   2   3   27.6043   15.2627  -15.2627    0.0000   12.3417    0.1051    0.2954   41.7853    673 % 1.009737 0.978  1
  15   2   3    6.1237    8.4285   -8.4285    0.0000   -2.3048    0.3184    0.3243   -7.1076    674 % 1.077602 0.994  1
  16   2   3    3.5777    0.0135    0.0135    0.0000    3.5642    0.2655    0.2679   13.3026    675 % 1.145711 1.000  1
  17   2   3   12.7945    2.5554   -2.5554    0.0000   10.2391    0.0703    0.1460   70.1276    676 % 1.214022 1.000  1
   2   3   3   75.6743   40.1273   40.1273    0.0000   35.5470    0.0211    0.7570   46.9553    679 % 0.351737 0.255  1
   3   3   3   55.2250   40.8146  -40.8146    0.0000   14.4104    0.0163    0.5525   26.0827    680 % 0.384893 0.368  1
   4   3   3   19.2146   30.4450  -30.4450    0.0000  -11.2304    0.0677    0.2037  -55.1297    681 % 0.427008 0.765  1
   5   3   3   68.6921   39.9978   39.9978    0.0000   28.6942    0.0189    0.6872   41.7564    682 % 0.475709 0.587  1
   6   3   3   32.7109   31.0094  -31.0094    0.0000    1.7014    0.0382    0.3293    5.1663    683 % 0.529180 0.809  1
   7   3   3   20.1668    8.1437    8.1437    0.0000   12.0231    0.0397    0.2055   58.4971    684 % 0.586117 0.989  1
   8   3   3   71.2811   33.0832   33.0832    0.0000   38.1979    0.0154    0.7130   53.5751    685 % 0.645604 0.824  1
   9   3   3   19.9198   25.9209  -25.9209    0.0000   -6.0010    0.0628    0.2088  -28.7340    686 % 0.706997 0.906  1
  10   3   3   27.6514   18.8530  -18.8530    0.0000    8.7984    0.0307    0.2782   31.6240    687 % 0.769841 0.956  1
  11   3   3    9.6644   11.7987   11.7987    0.0000   -2.1343    0.0931    0.1342  -15.9029    688 % 0.833807 0.984  1
  12   3   3   24.2219   16.4981  -16.4981    0.0000    7.7238    0.0310    0.2442   31.6303    689 % 0.898657 0.971  1
Refinement program                                                                                                 page=  15
structure :                                                                                                15:48:53 02-06-25 

  13   3   3   10.7796    2.6075   -2.6075    0.0000    8.1721    0.1855    0.2146   38.0845    690 % 0.964211 0.999  1
  14   3   3   19.3132   22.4108   22.4108    0.0000   -3.0976    0.0414    0.1975  -15.6822    691 % 1.030335 0.953  1
  15   3   3    2.7386    0.1831    0.1831    0.0000    2.5555    0.5477    0.5484    4.6599    692*% 1.096927 1.000  1
  16   3   3    9.3005    1.3664   -1.3664    0.0000    7.9341    0.1882    0.2099   37.8010    693 % 1.163905 1.000  1
  17   3   3    9.4340    1.7516    1.7516    0.0000    7.6824    0.4770    0.4862   15.7996    694 % 1.231208 1.000  1
   1   4   3   21.9454   29.0634  -29.0634    0.0000   -7.1180    0.0501    0.2251  -31.6207    695 % 0.409751 0.779  1
   2   4   3   55.5536   31.4629   31.4629    0.0000   24.0907    0.0189    0.5559   43.3397    696 % 0.427259 0.746  1
   3   4   3   73.4643   43.4444   43.4444    0.0000   30.0199    0.0109    0.7347   40.8588    697 % 0.454944 0.421  1
   4   4   3   38.5526   10.6625  -10.6625    0.0000   27.8900    0.0272    0.3865   72.1630    698 % 0.491088 0.978  1
   5   4   3   68.0470   35.5249  -35.5249    0.0000   32.5221    0.0176    0.6807   47.7775    699 % 0.533976 0.739  1
   6   4   3   33.4858   14.7171  -14.7171    0.0000   18.7687    0.0105    0.3350   56.0225    700 % 0.582119 0.965  1
   7   4   3   50.5074   38.7461  -38.7461    0.0000   11.7613    0.0238    0.5056   23.2606    701 % 0.634322 0.739  1
   8   4   3   41.8975   12.1657   12.1657    0.0000   29.7318    0.0251    0.4197   70.8366    702 % 0.689663 0.980  1
   9   4   3   37.3162   35.0174   35.0174    0.0000    2.2988    0.0322    0.3745    6.1377    703 % 0.747446 0.830  1
  10   4   3   13.8492    4.1506   -4.1506    0.0000    9.6986    0.0505    0.1474   65.7854    704 % 0.807147 0.998  1
  11   4   3    7.2801    5.9575    5.9575    0.0000    1.3226    0.2129    0.2250    5.8780    705 % 0.868370 0.996  1
  12   4   3   14.4568    6.2320   -6.2320    0.0000    8.2248    0.1038    0.1779   46.2202    706 % 0.930814 0.996  1
  13   4   3   14.5362   15.8101  -15.8101    0.0000   -1.2739    0.0688    0.1608   -7.9216    707 % 0.994250 0.976  1
  14   4   3   21.8449    9.4189    9.4189    0.0000   12.4260    0.0481    0.2237   55.5541    708 % 1.058500 0.992  1
  15   4   3   14.7986    7.5191    7.5191    0.0000    7.2796    0.0811    0.1687   43.1390    709 % 1.123423 0.995  1
  16   4   3    5.2249    1.4160   -1.4160    0.0000    3.8089    0.0478    0.0708   53.7626    710 % 1.188910 1.000  1
   1   5   3   33.2175    6.6759   -6.6759    0.0000   26.5416    0.0316    0.3337   79.5432    712 % 0.493494 0.992  1
   2   5   3   55.2268   44.3725  -44.3725    0.0000   10.8544    0.0281    0.5530   19.6288    713 % 0.508124 0.487  1
   3   5   3   30.2985   19.9425   19.9425    0.0000   10.3560    0.0281    0.3043   34.0345    714 % 0.531615 0.927  1
   4   5   3   33.7743   24.8024   24.8024    0.0000    8.9719    0.0415    0.3403   26.3664    715 % 0.562856 0.891  1
   5   5   3   27.2984   12.2577  -12.2577    0.0000   15.0406    0.0495    0.2774   54.2147    716 % 0.600641 0.976  1
   6   5   3   20.0250   24.3953   24.3953    0.0000   -4.3703    0.0325    0.2029  -21.5430    717 % 0.643819 0.909  1
   7   5   3   26.7470   12.8336  -12.8336    0.0000   13.9133    0.0411    0.2706   51.4142    718 % 0.691378 0.978  1
   8   5   3   33.6184   28.1629  -28.1629    0.0000    5.4556    0.0357    0.3381   16.1373    719 % 0.742479 0.894  1
   9   5   3   10.0499   12.6690   12.6690    0.0000   -2.6192    0.1343    0.1678  -15.6123    720 % 0.796440 0.981  1
  10   5   3   22.8692   15.0064   15.0064    0.0000    7.8628    0.0612    0.2367   33.2124    721 % 0.852717 0.975  1
  11   5   3    7.8422    1.7567    1.7567    0.0000    6.0855    0.1785    0.1950   31.2098    722 % 0.910882 1.000  1
  12   5   3   23.0434   13.9043   13.9043    0.0000    9.1391    0.0412    0.2341   39.0405    723 % 0.970595 0.981  1
  13   5   3    7.9687    4.1458   -4.1458    0.0000    3.8229    0.1067    0.1331   28.7120    724 % 1.031588 0.998  1
  14   5   3   11.9917   19.0947  -19.0947    0.0000   -7.1030    0.1334    0.1794  -39.5944    725 % 1.093646 0.968  1
  15   5   3    7.0498    0.5438    0.5438    0.0000    6.5060    0.3617    0.3685   17.6546    726 % 1.156598 1.000  1
  16   5   3    5.8309    1.1998    1.1998    0.0000    4.6312    0.3087    0.3142   14.7417    727 % 1.220306 1.000  1
  18   5   3   10.0000    8.5141    8.5141    0.0000    1.4858    0.4250    0.4366    3.4032    729 % 1.349559 0.995  1
   1   6   3   32.1730   21.6217   21.6217    0.0000   10.5513    0.0233    0.3226   32.7097    730 % 0.579642 0.921  1
   2   6   3   23.5606    4.6377   -4.6377    0.0000   18.9229    0.0403    0.2390   79.1649    731 % 0.592148 0.997  1
   3   6   3   51.0490   42.0956  -42.0956    0.0000    8.9534    0.0274    0.5112   17.5137    732 % 0.612424 0.664  1
   4   6   3   27.2599   15.4542  -15.4542    0.0000   11.8057    0.0330    0.2746   42.9938    733 % 0.639732 0.965  1
   5   6   3   40.2542   26.8683   26.8683    0.0000   13.3859    0.0286    0.4036   33.1700    734 % 0.673216 0.893  1
   6   6   3   35.7743   20.5321   20.5321    0.0000   15.2422    0.0307    0.3591   42.4501    735 % 0.712005 0.943  1
   7   6   3   19.3236   31.7101   31.7101    0.0000  -12.3866    0.0518    0.2000  -61.9188    736 % 0.755283 0.865  1
   8   6   3   18.4986    7.4134   -7.4134    0.0000   11.0852    0.0487    0.1913   57.9536    737 % 0.802324 0.994  1
   9   6   3   31.2234   28.4534  -28.4534    0.0000    2.7700    0.0368    0.3144    8.8103    738 % 0.852505 0.906  1
  10   6   3    9.0609    4.3040   -4.3040    0.0000    4.7569    0.1490    0.1744   27.2791    739 % 0.905304 0.998  1
  11   6   3   20.3249    4.2990   -4.2990    0.0000   16.0258    0.0517    0.2097   76.4184    740 % 0.960289 0.998  1
  12   6   3   11.9499   11.0019   11.0019    0.0000    0.9480    0.1172    0.1673    5.6646    741 % 1.017106 0.989  1
  13   6   3    8.7864   12.9375   12.9375    0.0000   -4.1511    0.1764    0.1971  -21.0631    742 % 1.075464 0.985  1
  14   6   3   11.9875    9.8021   -9.8021    0.0000    2.1854    0.1251    0.1733   12.6114    743 % 1.135126 0.992  1
Refinement program                                                                                                 page=  16
structure :                                                                                                15:48:53 02-06-25 

  15   6   3   13.4052    6.2724   -6.2724    0.0000    7.1329    0.1305    0.1871   38.1201    744 % 1.195897 0.997  1
  18   6   3    2.4495    5.2855    5.2855    0.0000   -2.8360    0.1429    0.1450  -19.5625    747 % 1.383387 0.998  1
   1   7   3   28.0303   18.3570   18.3570    0.0000    9.6733    0.0499    0.2847   33.9750    749 % 0.667265 0.952  1
   2   7   3   46.0076   39.8245   39.8245    0.0000    6.1831    0.0272    0.4609   13.4159    750 % 0.678157 0.743  1
   3   7   3   38.7273   36.2535  -36.2535    0.0000    2.4738    0.0232    0.3880    6.3763    751 % 0.695932 0.800  1
   4   7   3   38.1995   18.3798  -18.3798    0.0000   19.8196    0.0327    0.3834   51.6953    752 % 0.720079 0.955  1
   5   7   3   36.1732   29.0104   29.0104    0.0000    7.1628    0.0221    0.3624   19.7645    753 % 0.749985 0.888  1
   6   7   3   13.1909   17.1023  -17.1023    0.0000   -3.9114    0.0872    0.1581  -24.7372    754 % 0.784990 0.965  1
   7   7   3   26.6777    3.3089    3.3089    0.0000   23.3688    0.0375    0.2694   86.7445    755 % 0.824446 0.999  1
   8   7   3   42.7785   21.9127   21.9127    0.0000   20.8658    0.0316    0.4289   48.6442    756 % 0.867746 0.947  1
   9   7   3   23.1041   16.8560  -16.8560    0.0000    6.2481    0.0346    0.2336   26.7445    757 % 0.914343 0.971  1
  10   7   3   20.5232   11.0222  -11.0222    0.0000    9.5009    0.0585    0.2134   44.5220    758 % 0.963760 0.988  1
  11   7   3   16.8315    9.3910    9.3910    0.0000    7.4405    0.0743    0.1840   40.4441    759 % 1.015585 0.992  1
  12   7   3   11.9875   10.8755  -10.8755    0.0000    1.1120    0.0834    0.1460    7.6142    760 % 1.069468 0.990  1
  13   7   3    6.3246    2.9368   -2.9368    0.0000    3.3877    0.1660    0.1777   19.0689    761 % 1.125114 0.999  1
  14   7   3   10.1489   15.1240   15.1240    0.0000   -4.9751    0.1626    0.1917  -25.9584    762 % 1.182273 0.982  1
  15   7   3    7.6811    0.2204    0.2204    0.0000    7.4607    0.4947    0.5006   14.9023    763 % 1.240736 1.000  1
  16   7   3    5.5946    1.0030   -1.0030    0.0000    4.5917    0.2592    0.2651   17.3175    764 % 1.300328 1.000  1
  18   7   3    9.0554    6.9726   -6.9726    0.0000    2.0828    0.3699    0.3809    5.4686    766 % 1.422328 0.997  1
   1   8   3   30.0017   15.1727  -15.1727    0.0000   14.8290    0.0367    0.3022   49.0622    767 % 0.755851 0.971  1
   2   8   3   17.2163    6.1621    6.1621    0.0000   11.0542    0.0523    0.1799   61.4379    768 % 0.765483 0.995  1
   3   8   3   26.6477   33.7556   33.7556    0.0000   -7.1079    0.0357    0.2689  -26.4380    769 % 0.781273 0.851  1
   4   8   3   19.3494    5.7836    5.7836    0.0000   13.5658    0.0543    0.2010   67.5054    770 % 0.802858 0.996  1
   5   8   3   15.8745   17.8095  -17.8095    0.0000   -1.9350    0.0504    0.1666  -11.6179    771 % 0.829786 0.964  1
   7   8   3   24.8093   22.9626  -22.9626    0.0000    1.8466    0.0464    0.2524    7.3167    773 % 0.897651 0.944  1
   8   8   3   15.5081    5.6137    5.6137    0.0000    9.8944    0.0709    0.1705   58.0205    774 % 0.937576 0.997  1
   9   8   3   25.2091   21.0644   21.0644    0.0000    4.1447    0.0575    0.2586   16.0292    775 % 0.980862 0.957  1
  11   8   3    7.7910    2.8354    2.8354    0.0000    4.9557    0.1155    0.1393   35.5665    777 % 1.075862 0.999  1
  12   8   3   10.0499    7.1077   -7.1077    0.0000    2.9422    0.1741    0.2011   14.6339    778 % 1.126867 0.996  1
  13   8   3    6.6333    9.9181   -9.9181    0.0000   -3.2849    0.2563    0.2647  -12.4084    779 % 1.179808 0.992  1
  15   8   3    9.3808    4.9383    4.9383    0.0000    4.4426    0.1812    0.2041   21.7707    781 % 1.290540 0.998  1
   1   9   3    8.4439    3.3729   -3.3729    0.0000    5.0711    0.1243    0.1503   33.7375    782 % 0.845095 0.999  1
   2   9   3   32.6527   28.8850  -28.8850    0.0000    3.7677    0.0306    0.3280   11.4884    783 % 0.853721 0.904  1
   3   9   3   17.9053    9.4958    9.4958    0.0000    8.4095    0.0698    0.1922   43.7580    784 % 0.867908 0.990  1
   4   9   3   15.3623   12.6043   12.6043    0.0000    2.7580    0.0749    0.1709   16.1387    785 % 0.887388 0.983  1
   5   9   3    7.1972    5.7943   -5.7943    0.0000    1.4029    0.1459    0.1627    8.6240    786 % 0.911822 0.997  1
   7   9   3   15.3753    5.7870   -5.7870    0.0000    9.5883    0.0585    0.1645   58.2812    788 % 0.973989 0.997  1
   8   9   3   15.2774   15.7851  -15.7851    0.0000   -0.5076    0.0556    0.1626   -3.1222    789 % 1.010903 0.977  1
   9   9   3   15.8997    6.5343    6.5343    0.0000    9.3653    0.0535    0.1677   55.8312    790 % 1.051173 0.996  1
  10   9   3    3.5777    7.5968    7.5968    0.0000   -4.0191    0.3773    0.3790  -10.6038    791 % 1.094429 0.995  1
  11   9   3    5.0299    0.6554    0.6554    0.0000    4.3745    0.2883    0.2926   14.9490    792 % 1.140331 1.000  1
  12   9   3    4.7958    8.0956    8.0956    0.0000   -3.2998    0.2919    0.2958  -11.1542    793 % 1.188573 0.995  1
  13   9   3    9.0000    2.2213   -2.2213    0.0000    6.7787    0.4167    0.4263   15.9021    794 % 1.238880 1.000  1
   1  10   3   11.6876   10.2279   10.2279    0.0000    1.4597    0.1070    0.1584    9.2139    795 % 0.934810 0.990  1
   2  10   3   10.0797    6.1898   -6.1898    0.0000    3.8899    0.1538    0.1839   21.1562    796 % 0.942616 0.996  1
   3  10   3   16.9322   23.4973  -23.4973    0.0000   -6.5651    0.0738    0.1847  -35.5417    797 % 0.955483 0.945  1
   4  10   3    7.9750    0.5140   -0.5140    0.0000    7.4609    0.1379    0.1593   46.8279    798 % 0.973212 1.000  1
   5  10   3   17.1668   11.1636   11.1636    0.0000    6.0033    0.0495    0.1787   33.6004    799 % 0.995542 0.988  1
   6  10   3   11.7175    6.2087    6.2087    0.0000    5.5088    0.1152    0.1643   33.5233    800 % 1.022173 0.996  1
   7  10   3    7.1903   15.3842   15.3842    0.0000   -8.1939    0.2364    0.2471  -33.1574    801 % 1.052777 0.979  1
   8  10   3    4.9194    4.1246   -4.1246    0.0000    0.7947    0.2439    0.2488    3.1937    802 % 1.087019 0.999  1
   9  10   3    7.0711   14.6165  -14.6165    0.0000   -7.5455    0.2758    0.2847  -26.5039    803 % 1.124567 0.982  1
Refinement program                                                                                                 page=  17
structure :                                                                                                15:48:53 02-06-25 

  12  10   3    6.2450    3.9544    3.9544    0.0000    2.2906    0.2322    0.2404    9.5269    806 % 1.253950 0.999  1
  14  10   3    3.0000    4.7409   -4.7409    0.0000   -1.7409    0.3333    0.3347   -5.2017    807 % 1.351442 0.998  1
   2  11   3    7.5432   18.6275   18.6275    0.0000  -11.0843    0.1458    0.1642  -67.5127    809 % 1.031997 0.968  1
   3  11   3    8.6487   15.0925  -15.0925    0.0000   -6.4438    0.0752    0.1146  -56.2388    810 % 1.043763 0.980  1
   4  11   3    9.2952    8.3500   -8.3500    0.0000    0.9452    0.1022    0.1382    6.8418    811 % 1.060017 0.994  1
   5  11   3   17.1026   11.2867   11.2867    0.0000    5.8159    0.0585    0.1807   32.1775    812 % 1.080555 0.989  1
   6  11   3    5.6657    7.2681   -7.2681    0.0000   -1.6024    0.1765    0.1854   -8.6443    813 % 1.105138 0.996  1
   7  11   3    8.3845    1.8162    1.8162    0.0000    6.5683    0.1670    0.1868   35.1539    814 % 1.133504 1.000  1
   8  11   3   14.6014   10.8825   10.8825    0.0000    3.7188    0.1130    0.1846   20.1416    815 % 1.165377 0.991  1
   9  11   3    6.1319    7.3326   -7.3326    0.0000   -1.2007    0.2202    0.2285   -5.2540    816 % 1.200477 0.996  1
  10  11   3    2.6458    5.0529   -5.0529    0.0000   -2.4072    0.5858    0.5864   -4.1047    817*% 1.238529 0.998  1
  12  11   3    1.7320    5.7398   -5.7398    0.0000   -4.0078    1.0681    1.0682   -3.7518    819*% 1.322453 0.998  1
   2  12   3    7.5498    0.0539    0.0539    0.0000    7.4959    0.2318    0.2438   30.7489    821 % 1.121749 1.000  1
   3  12   3    9.0995   15.2479   15.2479    0.0000   -6.1484    0.1758    0.1980  -31.0552    822 % 1.132583 0.981  1
   6  12   3    3.9115    6.4810   -6.4810    0.0000   -2.5695    0.3196    0.3220   -7.9809    824 % 1.189383 0.997  1
   9  12   3   20.0749    9.7050    9.7050    0.0000   10.3699    0.1071    0.2275   45.5757    826 % 1.278455 0.993  1
   1  13   3    7.3689    2.3473   -2.3473    0.0000    5.0215    0.2443    0.2551   19.6811    827 % 1.205727 1.000  1
   2  13   3    7.4498   11.4694  -11.4694    0.0000   -4.0195    0.3423    0.3503  -11.4744    828 % 1.211789 0.990  1
   3  13   3    2.8284    5.9267    5.9267    0.0000   -3.0983    0.6187    0.6194   -5.0023    829*% 1.221825 0.997  1
   5  13   3    2.0000    4.0718   -4.0718    0.0000   -2.0718    0.5250    0.5254   -3.9435    831*% 1.253400 0.999  1
   3  14   3    5.0497    9.6183   -9.6183    0.0000   -4.5686    0.4060    0.4091  -11.1676    837 % 1.311402 0.993  1
   5  14   3   13.1909    4.1335    4.1335    0.0000    9.0574    0.1706    0.2156   42.0052    838 % 1.340870 0.999  1
   6  14   3   12.0830    2.0895    2.0895    0.0000    9.9935    0.3476    0.3680   27.1565    839 % 1.360759 1.000  1
   2   0   4   34.2053   10.4795   10.4795    0.0000   23.7258    0.0234    0.3429   69.2014    841 % 0.265098 0.961  1
   3   0   4   51.0421   31.5798  -31.5798    0.0000   19.4623    0.0264    0.5111   38.0788    842 % 0.307735 0.608  1
   4   0   4   14.7986   32.4134   32.4134    0.0000  -17.6147    0.1081    0.1833  -96.1112    843 % 0.359018 0.659  1
   5   0   4  102.9930   43.4834  -43.4834    0.0000   59.5093    0.0049    1.0299   57.7795    844 % 0.415760 0.277  1
   6   0   4   36.4143    7.7804    7.7804    0.0000   28.6339    0.0412    0.3665   78.1353    845 % 0.476013 0.988  1
   7   0   4   34.1980   47.0868   47.0868    0.0000  -12.8889    0.0409    0.3444  -37.4219    846 % 0.538600 0.429  1
   8   0   4   25.5930   15.7742   15.7742    0.0000    9.8188    0.0684    0.2649   37.0649    847 % 0.602795 0.961  1
   9   0   4   12.7279    2.8464    2.8464    0.0000    9.8815    0.1886    0.2275   43.4354    848 % 0.668133 0.999  1
  10   0   4   14.3527   13.2031  -13.2031    0.0000    1.1496    0.2996    0.3322    3.4605    849 % 0.734311 0.978  1
  11   0   4   26.4291   27.9655  -27.9655    0.0000   -1.5363    0.0984    0.2820   -5.4478    850 % 0.801119 0.904  1
  12   0   4   11.3270    9.5712   -9.5712    0.0000    1.7557    0.1766    0.2098    8.3693    851 % 0.868413 0.990  1
  13   0   4    9.7211   12.3929   12.3929    0.0000   -2.6718    0.2263    0.2463  -10.8473    852 % 0.936088 0.985  1
  14   0   4    7.2111    3.8769    3.8769    0.0000    3.3342    0.0069    0.0724   46.0245    853 % 1.004066 0.999  1
  15   0   4    6.7823    2.2364    2.2364    0.0000    4.5459    0.3833    0.3893   11.6770    854 % 1.072290 1.000  1
  16   0   4    8.4853    2.2842    2.2842    0.0000    6.2011    0.3359    0.3464   17.9002    855 % 1.140716 1.000  1
  18   0   4    4.4721    1.2561    1.2561    0.0000    3.2161    0.5255    0.5274    6.0982    856 % 1.278044 1.000  1
   0   1   4   95.0326   33.4469  -33.4469    0.0000   61.5857    0.0126    0.9504   64.7991    857 % 0.243192 0.215  1
   1   1   4   68.9928   28.2625   28.2625    0.0000   40.7302    0.0239    0.6903   59.0001    858 % 0.253036 0.622  1
   2   1   4   30.9645    3.4196   -3.4196    0.0000   27.5449    0.0371    0.3119   88.3232    859 % 0.280502 0.996  1
   3   1   4   30.7571   33.1547   33.1547    0.0000   -2.3976    0.0455    0.3109   -7.7113    860 % 0.321100 0.576  1
   4   1   4  109.0370   40.0886   40.0886    0.0000   68.9481    0.0083    1.0904   63.2320    861 % 0.370538 0.365  1
   5   1   4   21.1967   16.0626   16.0626    0.0000    5.1341    0.0519    0.2182   23.5265    862 % 0.425748 0.942  1
   6   1   4   44.8029   32.8995  -32.8995    0.0000   11.9035    0.0223    0.4486   26.5356    863 % 0.484761 0.757  1
   7   1   4   21.3776   19.2308  -19.2308    0.0000    2.1467    0.0585    0.2216    9.6862    864 % 0.546347 0.935  1
   8   1   4   16.4924   18.5828  -18.5828    0.0000   -2.0903    0.0849    0.1855  -11.2694    865 % 0.609726 0.946  1
   9   1   4   25.1157   18.9423  -18.9423    0.0000    6.1734    0.0617    0.2586   23.8699    866 % 0.674394 0.949  1
  10   1   4   26.5292   36.6486   36.6486    0.0000  -10.1193    0.0170    0.2658  -38.0663    867 % 0.740012 0.809  1
  11   1   4    9.6021    4.8101    4.8101    0.0000    4.7920    0.1406    0.1703   28.1458    868 % 0.806348 0.997  1
  12   1   4   37.4406   24.6658  -24.6658    0.0000   12.7748    0.0294    0.3756   34.0155    869 % 0.873239 0.933  1
Refinement program                                                                                                 page=  18
structure :                                                                                                15:48:53 02-06-25 

  13   1   4   11.0363    6.1076    6.1076    0.0000    4.9288    0.0951    0.1457   33.8255    870 % 0.940566 0.996  1
  14   1   4   16.7183   11.1608  -11.1608    0.0000    5.5574    0.0987    0.1941   28.6258    871 % 1.008242 0.988  1
  15   1   4    7.8740    0.5051    0.5051    0.0000    7.3689    0.5906    0.5958   12.3686    872 % 1.076202 1.000  1
  18   1   4    4.3589    7.4901   -7.4901    0.0000   -3.1313    0.2753    0.2787  -11.2341    874 % 1.281328 0.996  1
   1   2   4   38.7943   36.9461  -36.9461    0.0000    1.8483    0.0516    0.3914    4.7228    875 % 0.298731 0.262  1
   2   2   4   64.9053   28.4569   28.4569    0.0000   36.4484    0.0216    0.6494   56.1253    876 % 0.322327 0.719  1
   3   2   4   43.2805    6.6126    6.6126    0.0000   36.6679    0.0150    0.4331   84.6706    877 % 0.358216 0.989  1
   4   2   4   31.8277   29.2804  -29.2804    0.0000    2.5472    0.0456    0.3215    7.9225    878 % 0.403127 0.771  1
   5   2   4   60.6581   43.4511   43.4511    0.0000   17.2070    0.0157    0.6068   28.3577    879 % 0.454394 0.419  1
   6   2   4   19.1311   27.9096  -27.9096    0.0000   -8.7784    0.0575    0.1998  -43.9439    880 % 0.510104 0.843  1
   7   2   4   64.5035   38.4239  -38.4239    0.0000   26.0796    0.0186    0.6453   40.4144    881 % 0.568954 0.708  1
   8   2   4   23.9374    6.4710    6.4710    0.0000   17.4664    0.0606    0.2469   70.7371    882 % 0.630063 0.994  1
   9   2   4   29.9165   25.2802  -25.2802    0.0000    4.6364    0.0435    0.3023   15.3367    883 % 0.692835 0.909  1
  10   2   4   23.5415    4.5824    4.5824    0.0000   18.9590    0.0319    0.2376   79.8072    884 % 0.756856 0.997  1
  11   2   4   51.3693   29.5370   29.5370    0.0000   21.8323    0.0068    0.5137   42.4969    885 % 0.821833 0.895  1
  12   2   4   15.6525    7.2721    7.2721    0.0000    8.3803    0.0671    0.1703   49.2110    886 % 0.887558 0.994  1
  13   2   4   34.5022    5.2157   -5.2157    0.0000   29.2864    0.0203    0.3456   84.7365    887 % 0.953875 0.997  1
  14   2   4    9.7211    0.9826    0.9826    0.0000    8.7386    0.1286    0.1612   54.2105    888 % 1.020669 1.000  1
  15   2   4    5.3852    9.4798   -9.4798    0.0000   -4.0947    0.6314    0.6337   -6.4620    889 % 1.087853 0.992  1
  17   2   4    4.8990    8.3785    8.3785    0.0000   -3.4795    0.5205    0.5228   -6.6553    891 % 1.223130 0.995  1
  18   2   4    4.3359    0.2076   -0.2076    0.0000    4.1283    0.3805    0.3830   10.7787    892 % 1.291129 1.000  1
   0   3   4   49.2443   40.2565   40.2565    0.0000    8.9878    0.0558    0.4956   18.1352    893 % 0.355497 0.270  1
   1   3   4   33.3632    7.4530   -7.4530    0.0000   25.9102    0.0345    0.3354   77.2498    894 % 0.362302 0.986  1
   2   3   4   62.3354   23.2796  -23.2796    0.0000   39.0558    0.0160    0.6236   62.6335    895 % 0.381991 0.855  1
   3   3   4   42.3143   33.0028  -33.0028    0.0000    9.3115    0.0189    0.4236   21.9835    896 % 0.412723 0.701  1
   4   3   4   48.0905   41.6703  -41.6703    0.0000    6.4202    0.0250    0.4816   13.3324    897 % 0.452254 0.494  1
   5   3   4   49.6518   18.4383  -18.4383    0.0000   31.2135    0.0242    0.4971   62.7905    898 % 0.498494 0.934  1
   6   3   4   79.9062   37.4606   37.4606    0.0000   42.4456    0.0181    0.7993   53.1056    899 % 0.549753 0.714  1
   7   3   4   64.7016   23.4882   23.4882    0.0000   41.2134    0.0201    0.6473   63.6669    900 % 0.604757 0.910  1
   8   3   4   23.6601    3.6146    3.6146    0.0000   20.0455    0.0402    0.2400   83.5287    901 % 0.662572 0.998  1
   9   3   4   18.2483   11.4204   11.4204    0.0000    6.8279    0.0521    0.1898   35.9809    902 % 0.722525 0.983  1
  10   3   4   44.0375   30.9968  -30.9968    0.0000   13.0407    0.0250    0.4411   29.5653    903 % 0.784125 0.877  1
  11   3   4    9.8082    3.4963   -3.4963    0.0000    6.3119    0.1274    0.1608   39.2487    904 % 0.847014 0.999  1
  12   3   4   30.2820   23.4662   23.4662    0.0000    6.8158    0.0528    0.3074   22.1729    905 % 0.910923 0.942  1
  13   3   4    8.7636    3.9603   -3.9603    0.0000    4.8032    0.0856    0.1225   39.2128    906 % 0.975654 0.999  1
  14   3   4    9.9096    7.3164    7.3164    0.0000    2.5931    0.0807    0.1278   20.2879    907 % 1.041052 0.995  1
  15   3   4    5.9161    2.0341   -2.0341    0.0000    3.8820    0.4817    0.4854    7.9982    908 % 1.106999 1.000  1
  17   3   4    8.8318    0.3664    0.3664    0.0000    8.4654    0.1981    0.2169   39.0218    909 % 1.240189 1.000  1
  18   3   4    8.8882    6.3600    6.3600    0.0000    2.5282    0.1463    0.1712   14.7718    910 % 1.307301 0.997  1
   0   4   4   44.3452   39.4475  -39.4475    0.0000    4.8978    0.0541    0.4467   10.9633    911 % 0.430359 0.540  1
   1   4   4   99.3730   44.2181   44.2181    0.0000   55.1549    0.0131    0.9938   55.4981    912 % 0.435998 0.310  1
   2   4   4   48.1269    0.5111    0.5111    0.0000   47.6158    0.0239    0.4819   98.8162    913 % 0.452491 1.000  1
   3   4   4   39.5373   19.6791  -19.6791    0.0000   19.8582    0.0316    0.3966   50.0667    914 % 0.478719 0.921  1
   4   4   4   35.6174   24.0189   24.0189    0.0000   11.5985    0.0421    0.3587   32.3389    915 % 0.513191 0.888  1
   5   4   4   76.9506   46.2950  -46.2950    0.0000   30.6557    0.0156    0.7697   39.8299    916 % 0.554372 0.489  1
   6   4   4   21.5337    7.2616    7.2616    0.0000   14.2721    0.0836    0.2310   61.7861    917 % 0.600883 0.992  1
   7   4   4   37.6603   44.7850   44.7850    0.0000   -7.1247    0.0332    0.3781  -18.8453    918 % 0.651584 0.635  1
   8   4   4   12.1037    8.6115    8.6115    0.0000    3.4922    0.1157    0.1674   20.8590    919 % 0.705573 0.990  1
   9   4   4   12.4097    5.7126    5.7126    0.0000    6.6970    0.1048    0.1624   41.2377    920 % 0.762151 0.996  1
  10   4   4   12.4298    8.7053   -8.7053    0.0000    3.7245    0.1046    0.1624   22.9277    921 % 0.820782 0.991  1
  11   4   4   33.4305   23.8969  -23.8969    0.0000    9.5336    0.0404    0.3367   28.3118    922 % 0.881058 0.937  1
  12   4   4   10.7703    7.3058   -7.3058    0.0000    3.4646    0.1393    0.1761   19.6785    923 % 0.942663 0.995  1
Refinement program                                                                                                 page=  19
structure :                                                                                                15:48:53 02-06-25 

  13   4   4   11.0815    9.4441    9.4441    0.0000    1.6374    0.0812    0.1374   11.9178    924 % 1.005351 0.992  1
  14   4   4   14.0000    2.4937    2.4937    0.0000   11.5063    0.1214    0.1853   62.0876    925 % 1.068934 0.999  1
  15   4   4    6.3246    3.0845    3.0845    0.0000    3.2401    0.1028    0.1207   26.8497    926 % 1.133260 0.999  1
  16   4   4    6.1644    2.3773    2.3773    0.0000    3.7871    0.2839    0.2905   13.0364    927 % 1.198209 1.000  1
   0   5   4   21.9886   34.2253  -34.2253    0.0000  -12.2367    0.0841    0.2354  -51.9753    929 % 0.510734 0.749  1
   1   5   4   20.0948   23.4349   23.4349    0.0000   -3.3401    0.0647    0.2111  -15.8222    930 % 0.515494 0.894  1
   2   5   4   37.1981    9.0742   -9.0742    0.0000   28.1239    0.0376    0.3739   75.2216    931 % 0.529517 0.985  1
   3   5   4    9.3702   18.8951   18.8951    0.0000   -9.5250    0.1441    0.1719  -55.4214    932 % 0.552098 0.938  1
   4   5   4   73.1847   38.2194   38.2194    0.0000   34.9653    0.0225    0.7322   47.7541    933 % 0.582242 0.720  1
   5   5   4   30.0250    5.2339    5.2339    0.0000   24.7911    0.0400    0.3029   81.8464    934 % 0.618844 0.996  1
   6   5   4   46.1736   18.5111  -18.5111    0.0000   27.6625    0.0325    0.4629   59.7620    935 % 0.660833 0.950  1
   7   5   4   31.5040    6.2214   -6.2214    0.0000   25.2826    0.0492    0.3189   79.2909    936 % 0.707250 0.995  1
   8   5   4   21.3307   19.4216  -19.4216    0.0000    1.9092    0.0422    0.2174    8.7802    937 % 0.757280 0.952  1
  10   5   4   47.0627   31.4654   31.4654    0.0000   15.5973    0.0287    0.4715   33.0802    939 % 0.865635 0.886  1
  11   5   4   17.2047    3.9889    3.9889    0.0000   13.2157    0.0901    0.1942   68.0494    940 % 0.922986 0.998  1
  13   5   4   24.1413    5.3101    5.3101    0.0000   18.8312    0.0538    0.2473   76.1330    942 % 1.042292 0.997  1
  14   5   4    8.6602   10.6793  -10.6793    0.0000   -2.0191    0.3118    0.3236   -6.2399    943 % 1.103748 0.990  1
  15   5   4    5.6568    0.8331   -0.8331    0.0000    4.8238    0.5127    0.5158    9.3526    944 % 1.166155 1.000  1
  16   5   4   12.8452   18.3534   18.3534    0.0000   -5.5082    0.1362    0.1872  -29.4172    945 % 1.229368 0.974  1
  17   5   4    3.6056    0.9544    0.9544    0.0000    2.6511    0.4438    0.4452    5.9546    946 % 1.293268 1.000  1
   0   6   4   19.1181   23.7729   23.7729    0.0000   -4.6549    0.0863    0.2098  -22.1915    948 % 0.594389 0.906  1
   1   6   4   28.4253   41.6711  -41.6711    0.0000  -13.2457    0.0422    0.2874  -46.0927    949 % 0.598484 0.662  1
   2   6   4   21.0143    7.8706    7.8706    0.0000   13.1437    0.0595    0.2184   60.1820    950 % 0.610604 0.991  1
   3   6   4   27.3130    4.6033    4.6033    0.0000   22.7097    0.0330    0.2751   82.5474    951 % 0.630286 0.997  1
   4   6   4   40.8534   14.8869  -14.8869    0.0000   25.9665    0.0318    0.4098   63.3683    952 % 0.656852 0.968  1
   5   6   4   38.2099   40.7838   40.7838    0.0000   -2.5738    0.0170    0.3825   -6.7293    953 % 0.689505 0.733  1
   6   6   4   17.8101   10.3143  -10.3143    0.0000    7.4958    0.0533    0.1859   40.3181    954 % 0.727426 0.986  1
   7   6   4   52.6403   32.5654  -32.5654    0.0000   20.0748    0.0190    0.5267   38.1111    955 % 0.769838 0.860  1
   8   6   4    9.0000    0.0363   -0.0363    0.0000    8.9637    0.1500    0.1749   51.2423    956 % 0.816041 1.000  1
   9   6   4   15.2217   11.5222  -11.5222    0.0000    3.6995    0.0690    0.1671   22.1371    957 % 0.865426 0.986  1
  10   6   4   17.5528    3.7624    3.7624    0.0000   13.7904    0.0598    0.1854   74.3652    958 % 0.917482 0.999  1
  11   6   4   27.1477   20.2953   20.2953    0.0000    6.8524    0.0626    0.2786   24.5955    959 % 0.971778 0.960  1
  12   6   4    7.6485    4.9726    4.9726    0.0000    2.6759    0.0981    0.1244   21.5175    960 % 1.027960 0.998  1
  13   6   4   12.6886    5.3568   -5.3568    0.0000    7.3318    0.1576    0.2023   36.2337    961 % 1.085735 0.998  1
  14   6   4    5.1961    0.2937   -0.2937    0.0000    4.9025    0.3079    0.3123   15.6993    962 % 1.144862 1.000  1
   0   7   4   49.7715   41.7409   41.7409    0.0000    8.0306    0.0342    0.4989   16.0970    966 % 0.680115 0.712  1
   1   7   4   21.1187    1.9699    1.9699    0.0000   19.1488    0.0521    0.2175   88.0340    967 % 0.683697 0.999  1
   2   7   4   24.6759   15.0131  -15.0131    0.0000    9.6628    0.0426    0.2504   38.5892    968 % 0.694331 0.969  1
   3   7   4   22.6561   15.5673  -15.5673    0.0000    7.0889    0.0574    0.2337   30.3313    969 % 0.711701 0.968  1
   4   7   4   25.1754   30.8685  -30.8685    0.0000   -5.6932    0.0417    0.2552  -22.3099    970 % 0.735331 0.869  1
   6   7   4   32.6006   26.9582   26.9582    0.0000    5.6424    0.0184    0.3265   17.2802    972 % 0.799004 0.911  1
   7   7   4   12.2760   13.1721   13.1721    0.0000   -0.8961    0.0774    0.1451   -6.1752    973 % 0.837800 0.981  1
   8   7   4   28.1336    0.2285   -0.2285    0.0000   27.9051    0.0462    0.2851   97.8764    974 % 0.880443 1.000  1
   9   7   4   10.9545    4.5336    4.5336    0.0000    6.4208    0.0959    0.1456   44.1112    975 % 0.926402 0.998  1
  10   7   4   21.7761   19.7018  -19.7018    0.0000    2.0744    0.0666    0.2277    9.1095    976 % 0.975208 0.962  1
  11   7   4    8.0623    1.9511   -1.9511    0.0000    6.1112    0.1426    0.1638   37.2978    977 % 1.026455 1.000  1
  12   7   4   18.3685   15.5499   15.5499    0.0000    2.8185    0.0762    0.1989   14.1728    978 % 1.079796 0.979  1
  13   7   4    5.2915    1.8462   -1.8462    0.0000    3.4454    0.2740    0.2791   12.3451    979 % 1.134935 1.000  1
  14   7   4   20.0749    4.1613    4.1613    0.0000   15.9136    0.2017    0.2846   55.9144    980 % 1.191624 0.999  1
  16   7   4    7.4162   11.7695  -11.7695    0.0000   -4.3533    0.2832    0.2927  -14.8721    981 % 1.308836 0.990  1
  17   7   4    5.3852    0.4638    0.4638    0.0000    4.9214    0.9006    0.9022    5.4547    982*% 1.369032 1.000  1
   0   8   4   24.6110   16.0971  -16.0971    0.0000    8.5138    0.0894    0.2618   32.5152    984 % 0.767218 0.968  1
Refinement program                                                                                                 page=  20
structure :                                                                                                15:48:53 02-06-25 

   1   8   4   37.3202   35.5664   35.5664    0.0000    1.7538    0.0389    0.3752    4.6740    985 % 0.770395 0.830  1
   2   8   4   17.0675    2.6557   -2.6557    0.0000   14.4119    0.0586    0.1805   79.8654    986 % 0.779848 0.999  1
   3   8   4   17.3349    3.3395   -3.3395    0.0000   13.9954    0.0606    0.1836   76.2165    987 % 0.795353 0.999  1
   4   8   4   25.2982    8.9900    8.9900    0.0000   16.3082    0.0455    0.2570   63.4476    988 % 0.816565 0.991  1
   5   8   4   51.3576   32.8679  -32.8679    0.0000   18.4897    0.0253    0.5142   35.9582    989 % 0.843055 0.871  1
   6   8   4   13.0499    4.7288    4.7288    0.0000    8.3212    0.0728    0.1494   55.6858    990 % 0.874342 0.998  1
   7   8   4   24.6495   25.9629   25.9629    0.0000   -1.3134    0.0284    0.2481   -5.2932    991 % 0.909932 0.928  1
   8   8   4    6.3404    1.1687    1.1687    0.0000    5.1716    0.1656    0.1773   29.1642    992 % 0.949340 1.000  1
   9   8   4   18.7483    6.3708    6.3708    0.0000   12.3775    0.0853    0.2060   60.0871    993 % 0.992113 0.996  1
  10   8   4   17.5499    2.8954   -2.8954    0.0000   14.6545    0.0285    0.1778   82.4227    994 % 1.037833 0.999  1
  11   8   4   16.1090   14.9930  -14.9930    0.0000    1.1160    0.1024    0.1909    5.8461    995 % 1.086130 0.981  1
  12   8   4    7.8422    3.6398   -3.6398    0.0000    4.2023    0.3379    0.3469   12.1141    996 % 1.136674 0.999  1
  14   8   4    4.1231    0.5714    0.5714    0.0000    3.5517    0.5457    0.5473    6.4900    997 % 1.243396 1.000  1
  15   8   4   13.9642    3.5495    3.5495    0.0000   10.4147    0.2471    0.2838   36.6983    998 % 1.299112 0.999  1
  16   8   4    5.9161    2.1017    2.1017    0.0000    3.8144    0.1352    0.1476   25.8430    999 % 1.356141 1.000  1
   0   9   4   10.6630   16.8953  -16.8953    0.0000   -6.2323    0.1547    0.1879  -33.1644   1001 % 0.855277 0.968  1
   1   9   4   12.8569    7.5634    7.5634    0.0000    5.2936    0.0894    0.1566   33.7981   1002 % 0.858128 0.994  1
   2   9   4   13.7695    1.9189   -1.9189    0.0000   11.8507    0.0581    0.1495   79.2947   1003 % 0.866624 1.000  1
   3   9   4   12.3895    5.7204    5.7204    0.0000    6.6691    0.0767    0.1457   45.7717   1004 % 0.880603 0.997  1
   4   9   4   18.1191   20.3289   20.3289    0.0000   -2.2099    0.0662    0.1929  -11.4552   1005 % 0.899808 0.956  1
   5   9   4    8.9555    1.9589    1.9589    0.0000    6.9966    0.1061    0.1388   50.3977   1006 % 0.923914 1.000  1
   6   9   4    8.7121    9.8044   -9.8044    0.0000   -1.0924    0.1263    0.1534   -7.1210   1007 % 0.952549 0.991  1
   7   9   4    4.5826    2.1390   -2.1390    0.0000    2.4435    0.4910    0.4931    4.9552   1008 % 0.985318 1.000  1
   8   9   4   14.5534    9.8179   -9.8179    0.0000    4.7355    0.0859    0.1690   28.0226   1009 % 1.021823 0.991  1
   9   9   4   13.4164    7.0842   -7.0842    0.0000    6.3322    0.0820    0.1572   40.2727   1010 % 1.061680 0.996  1
  10   9   4   34.5007   18.4492   18.4492    0.0000   16.0515    0.0261    0.3460   46.3927   1011 % 1.104524 0.971  1
  11   9   4   15.8871    2.1532    2.1532    0.0000   13.7339    0.0850    0.1802   76.2280   1012 % 1.150023 1.000  1
  12   9   4   11.4673   10.2755  -10.2755    0.0000    1.1919    0.1395    0.1806    6.5994   1013 % 1.197874 0.992  1
  13   9   4    9.4074    2.7338    2.7338    0.0000    6.6737    0.1913    0.2132   31.3004   1014 % 1.247807 0.999  1
  14   9   4    3.1623    6.4172   -6.4172    0.0000   -3.2549    0.1265    0.1304  -24.9641   1015 % 1.299580 0.997  1
  15   9   4    4.6368    0.6650   -0.6650    0.0000    3.9718    0.3774    0.3803   10.4452   1016 % 1.352985 1.000  1
  16   9   4    3.3166   11.5242   11.5242    0.0000   -8.2076    0.4824    0.4836  -16.9734   1017 % 1.407833 0.991  1
   0  10   4   12.4499   11.0193   11.0193    0.0000    1.4306    0.0843    0.1504    9.5135   1019 % 0.944025 0.988  1
   1  10   4   30.6480   27.4608  -27.4608    0.0000    3.1872    0.0310    0.3080   10.3466   1020 % 0.946609 0.922  1
   2  10   4    9.3915    0.0842    0.0842    0.0000    9.3073    0.0958    0.1342   69.3654   1021 % 0.954318 1.000  1
   3  10   4   10.0150    2.7036    2.7036    0.0000    7.3114    0.1248    0.1600   45.6886   1022 % 0.967030 0.999  1
   4  10   4    7.6811    5.3573   -5.3573    0.0000    2.3238    0.1497    0.1683   13.8101   1023 % 0.984550 0.997  1
   5  10   4   28.0500   23.9797   23.9797    0.0000    4.0703    0.0553    0.2859   14.2372   1024 % 1.006629 0.945  1
   6  10   4   10.4642    1.5086   -1.5086    0.0000    8.9556    0.1433    0.1775   50.4607   1025 % 1.032974 1.000  1
   7  10   4   34.0705   19.7299  -19.7299    0.0000   14.3406    0.0396    0.3430   41.8091   1026 % 1.063267 0.965  1
  10  10   4    4.3818    2.2411    2.2411    0.0000    2.1407    0.3651    0.3678    5.8207   1029 % 1.174589 1.000  1
  11  10   4    5.3104   10.4018   10.4018    0.0000   -5.0914    0.3295    0.3338  -15.2531   1030 % 1.217472 0.992  1
   0  11   4   30.2457   18.5064   18.5064    0.0000   11.7392    0.0463    0.3060   38.3662   1033 % 1.033285 0.969  1
   1  11   4   10.2567    0.2986    0.2986    0.0000    9.9581    0.1121    0.1520   65.5321   1034 % 1.035646 1.000  1
   2  11   4    9.8995    4.6308   -4.6308    0.0000    5.2687    0.1263    0.1604   32.8371   1035 % 1.042697 0.998  1
   3  11   4    9.6021    4.6107   -4.6107    0.0000    4.9913    0.1302    0.1618   30.8561   1036 % 1.054343 0.998  1
   4  11   4   10.7191   13.5657  -13.5657    0.0000   -2.8466    0.1306    0.1690  -16.8473   1037 % 1.070436 0.984  1
   5  11   4    9.4234    3.0551   -3.0551    0.0000    6.3683    0.1433    0.1715   37.1384   1038 % 1.090778 0.999  1
   6  11   4   22.3875   11.5676   11.5676    0.0000   10.8199    0.0826    0.2386   45.3398   1039 % 1.115136 0.989  1
   8  11   4    6.1644    1.3344    1.3344    0.0000    4.8300    0.1784    0.1888   25.5839   1041 % 1.174862 1.000  1
  11  11   4   13.7840    1.0543   -1.0543    0.0000   12.7298    0.1923    0.2366   53.8121   1043 % 1.287918 1.000  1
   1  12   4   19.8293   14.5002   14.5002    0.0000    5.3291    0.0857    0.2160   24.6679   1046 % 1.125106 0.982  1
Refinement program                                                                                                 page=  21
structure :                                                                                                15:48:53 02-06-25 

   2  12   4    5.3852    1.5260   -1.5260    0.0000    3.8591    0.4457    0.4489    8.5966   1047 % 1.131600 1.000  1
   3  12   4    5.2154    0.1626   -0.1626    0.0000    5.0528    0.2589    0.2641   19.1356   1048 % 1.142341 1.000  1
   4  12   4    6.0663    2.9635    2.9635    0.0000    3.1028    0.2555    0.2626   11.8152   1049 % 1.157210 0.999  1
   5  12   4   16.7422   14.2219  -14.2219    0.0000    2.5202    0.0657    0.1799   14.0128   1050 % 1.176052 0.984  1
   6  12   4   10.8950    2.1485    2.1485    0.0000    8.7465    0.1239    0.1650   53.0099   1051 % 1.198679 1.000  1
   7  12   4    5.2915   10.2248   10.2248    0.0000   -4.9333    0.1512    0.1602  -30.7990   1052 % 1.224881 0.992  1
   4  13   4    2.3452    8.2828    8.2828    0.0000   -5.9376    1.2366    1.2368   -4.8008   1058*% 1.244688 0.995  1
   9  13   4   16.1245    2.2933   -2.2933    0.0000   13.8313    0.1643    0.2302   60.0737   1063 % 1.366293 1.000  1
   2  14   4    8.9443    0.4724   -0.4724    0.0000    8.4719    0.3186    0.3310   25.5983   1065 % 1.310554 1.000  1
   3  14   4    4.1833    1.0681    1.0681    0.0000    3.1153    0.2510    0.2545   12.2426   1066 % 1.319839 1.000  1
   7  14   4    5.1478    8.8902   -8.8902    0.0000   -3.7424    0.4565    0.4594   -8.1463   1068 % 1.391892 0.995  1
   6  15   4    2.6458    4.0279    4.0279    0.0000   -1.3821    0.2646    0.2659   -5.1980   1072 % 1.455195 0.999  1
   1   0   5   32.7567   35.9491   35.9491    0.0000   -3.1925    0.0763    0.3363   -9.4918   1073 % 0.290108 0.323  1
   2   0   5  118.1060   35.8466   35.8466    0.0000   82.2592    0.0406    1.1818   69.6075   1074 % 0.314351 0.436  1
   3   0   5   34.6511   39.0283  -39.0283    0.0000   -4.3771    0.0462    0.3496  -12.5214   1075 % 0.351056 0.365  1
   4   0   5    9.4340   15.0402  -15.0402    0.0000   -5.6062    0.1484    0.1758  -31.8812   1076 % 0.396779 0.945  1
   5   0   5   21.4009   17.9012  -17.9012    0.0000    3.4997    0.1425    0.2571   13.6112   1077 % 0.448772 0.931  1
   6   0   5   13.5831   20.6870  -20.6870    0.0000   -7.1039    0.1067    0.1728  -41.1205   1078 % 0.505103 0.917  1
   7   0   5   45.3156   34.6588   34.6588    0.0000   10.6568    0.0375    0.4547   23.4367   1079 % 0.564474 0.770  1
   8   0   5   21.4476   22.2658   22.2658    0.0000   -0.8182    0.0886    0.2321   -3.5257   1080 % 0.626020 0.923  1
   9   0   5   74.8198   25.9178  -25.9178    0.0000   48.9020    0.0307    0.7488   65.3046   1081 % 0.689161 0.904  1
  10   0   5   10.3923    9.6406   -9.6406    0.0000    0.7517    0.1925    0.2187    3.4370   1082 % 0.753494 0.988  1
  11   0   5    5.7446    1.1611   -1.1611    0.0000    4.5835    0.4961    0.4994    9.1773   1083 % 0.818738 1.000  1
  12   0   5   25.9557   12.8650  -12.8650    0.0000   13.0907    0.0848    0.2730   47.9432   1084 % 0.884693 0.982  1
  13   0   5   22.6782   21.6894   21.6894    0.0000    0.9888    0.0706    0.2375    4.1634   1085 % 0.951210 0.953  1
  15   0   5   17.8885   11.8004  -11.8004    0.0000    6.0882    0.0140    0.1794   33.9304   1087 % 1.085516 0.988  1
  16   0   5   12.8452    0.5310   -0.5310    0.0000   12.3142    0.2725    0.3012   40.8792   1088 % 1.153158 1.000  1
  20   0   5   14.9332    3.9597    3.9597    0.0000   10.9735    0.2042    0.2530   43.3713   1090 % 1.425895 0.999  1
   2   1   5   50.3835   36.4854   36.4854    0.0000   13.8982    0.0278    0.5046   27.5429   1091 % 0.327447 0.442  1
   3   1   5   78.4302   39.5167   39.5167    0.0000   38.9136    0.0198    0.7846   49.5998   1092 % 0.362829 0.376  1
   4   1   5   75.0953   40.1031  -40.1031    0.0000   34.9921    0.0206    0.7512   46.5794   1093 % 0.407232 0.470  1
   6   1   5   11.7898   21.3178  -21.3178    0.0000   -9.5280    0.1230    0.1704  -55.9253   1094 % 0.513355 0.913  1
   7   1   5   18.3657   24.6932  -24.6932    0.0000   -6.3275    0.0599    0.1932  -32.7550   1095 % 0.571870 0.894  1
   8   1   5   55.9777   42.8467   42.8467    0.0000   13.1310    0.0205    0.5602   23.4418   1096 % 0.632698 0.662  1
   9   1   5   38.5006   24.7061   24.7061    0.0000   13.7946    0.0338    0.3865   35.6925   1097 % 0.695231 0.914  1
  11   1   5   16.5680    3.8547   -3.8547    0.0000   12.7134    0.1117    0.1998   63.6320   1099 % 0.823855 0.998  1
  12   1   5   19.7737   21.8039  -21.8039    0.0000   -2.0302    0.0354    0.2009  -10.1063   1100 % 0.889430 0.949  1
  13   1   5   19.5013    3.6398   -3.6398    0.0000   15.8614    0.0795    0.2106   75.3197   1101 % 0.955617 0.999  1
  14   1   5   13.4425   15.9311   15.9311    0.0000   -2.4886    0.0967    0.1656  -15.0282   1102 % 1.022298 0.977  1
  15   1   5   16.6433    3.6167    3.6167    0.0000   13.0266    0.0811    0.1851   70.3583   1103 % 1.089381 0.999  1
  16   1   5   15.5563    1.7800   -1.7800    0.0000   13.7763    0.1318    0.2039   67.5718   1104 % 1.156796 1.000  1
  17   1   5    6.1644    0.3013    0.3013    0.0000    5.8631    0.3326    0.3382   17.3352   1105 % 1.224489 1.000  1
  18   1   5    2.8284    7.0262   -7.0262    0.0000   -4.1978    0.7778    0.7783   -5.3933   1106*% 1.292417 0.996  1
   1   2   5   90.0694   39.3961  -39.3961    0.0000   50.6733    0.0161    0.9008   56.2513   1108 % 0.343192 0.291  1
   2   2   5   61.8724   22.5361  -22.5361    0.0000   39.3364    0.0178    0.6190   63.5504   1109 % 0.363916 0.858  1
   3   2   5  121.6190   42.6410   42.6410    0.0000   78.9785    0.0144    1.2163   64.9345   1110 % 0.396054 0.241  1
   4   2   5   55.9446   25.1525  -25.1525    0.0000   30.7922    0.0304    0.5603   54.9594   1111 % 0.437095 0.852  1
   5   2   5   74.0189   31.8373  -31.8373    0.0000   42.1816    0.0122    0.7403   56.9799   1112 % 0.484783 0.775  1
   6   2   5   59.0491   31.6123   31.6123    0.0000   27.4368    0.0203    0.5908   46.4368   1113 % 0.537351 0.804  1
   7   2   5   72.7990   26.3607  -26.3607    0.0000   46.4384    0.0185    0.7282   63.7691   1114 % 0.593505 0.883  1
   8   2   5   57.7391   18.8293  -18.8293    0.0000   38.9098    0.0191    0.5777   67.3524   1115 % 0.652319 0.948  1
   9   2   5   73.0561   34.2642   34.2642    0.0000   38.7919    0.0157    0.7307   53.0865   1116 % 0.713134 0.829  1
Refinement program                                                                                                 page=  22
structure :                                                                                                15:48:53 02-06-25 

  10   2   5   14.6629    1.2103   -1.2103    0.0000   13.4525    0.0716    0.1632   82.4396   1117 % 0.775481 1.000  1
  11   2   5   21.7876   15.6625  -15.6625    0.0000    6.1251    0.0505    0.2236   27.3871   1118 % 0.839017 0.972  1
  12   2   5    9.2087   19.5060   19.5060    0.0000  -10.2973    0.0923    0.1304  -78.9769   1119 % 0.903493 0.960  1
  14   2   5   17.2916   15.7280  -15.7280    0.0000    1.5637    0.0607    0.1833    8.5320   1121 % 1.034556 0.978  1
  15   2   5    9.4340   10.3874   10.3874    0.0000   -0.9534    0.1855    0.2081   -4.5812   1122 % 1.100892 0.991  1
  16   2   5    3.8341    0.3684   -0.3684    0.0000    3.4657    0.4043    0.4061    8.5343   1123 % 1.167643 1.000  1
  17   2   5    4.8270    3.3529    3.3529    0.0000    1.4741    0.3315    0.3350    4.4009   1124 % 1.234742 0.999  1
  19   2   5    2.6458    4.7386   -4.7386    0.0000   -2.0929    0.6425    0.6431   -3.2545   1125*% 1.369777 0.998  1
   1   3   5   32.8481   30.0244   30.0244    0.0000    2.8238    0.0457    0.3316    8.5145   1126 % 0.399753 0.754  1
   2   3   5   37.0716   28.6886  -28.6886    0.0000    8.3829    0.0553    0.3748   22.3654   1127 % 0.417680 0.790  1
   3   3   5   70.9436   42.3163  -42.3163    0.0000   28.6274    0.0359    0.7103   40.3006   1128 % 0.445960 0.454  1
   4   3   5   48.8897   31.3465   31.3465    0.0000   17.5432    0.0378    0.4904   35.7762   1129 % 0.482777 0.782  1
   5   3   5  126.8820   36.1686   36.1686    0.0000   90.7132    0.0055    1.2688   71.4936   1130 % 0.526343 0.723  1
   6   3   5   11.4018   27.1363   27.1363    0.0000  -15.7346    0.1886    0.2204  -71.4046   1131 % 0.575125 0.871  1
   7   3   5   18.1384   19.5977   19.5977    0.0000   -1.4594    0.0910    0.2029   -7.1920   1132 % 0.627910 0.941  1
   8   3   5   35.9472   40.0039  -40.0039    0.0000   -4.0567    0.0334    0.3610  -11.2370   1133 % 0.683770 0.743  1
   9   3   5   26.7021   24.5446  -24.5446    0.0000    2.1575    0.0712    0.2763    7.8073   1134 % 0.742013 0.921  1
  10   3   5   26.0902    3.7690    3.7690    0.0000   22.3212    0.0575    0.2672   83.5494   1135 % 0.802118 0.998  1
  11   3   5   17.9304    7.2158    7.2158    0.0000   10.7146    0.0948    0.2028   52.8263   1136 % 0.863697 0.994  1
  12   3   5   31.5071   24.2802   24.2802    0.0000    7.2269    0.0397    0.3176   22.7578   1137 % 0.926456 0.939  1
  13   3   5    9.1978    1.3844    1.3844    0.0000    7.8134    0.0707    0.1160   67.3620   1138 % 0.990172 1.000  1
  14   3   5   10.8028   16.3611  -16.3611    0.0000   -5.5583    0.1389    0.1759  -31.5943   1139 % 1.054670 0.976  1
  16   3   5    4.1231    1.0578    1.0578    0.0000    3.0653    0.2547    0.2580   11.8820   1140 % 1.185501 1.000  1
  17   3   5    4.1231    0.3208    0.3208    0.0000    3.8023    0.4487    0.4506    8.4388   1141 % 1.251643 1.000  1
  18   3   5    4.8990    7.7826    7.7826    0.0000   -2.8837    0.6940    0.6957   -4.1447   1142 % 1.318172 0.996  1
  19   3   5    4.0000    1.3733    1.3733    0.0000    2.6267    0.3875    0.3896    6.7429   1143 % 1.385031 1.000  1
   1   4   5   33.2641   38.5958   38.5958    0.0000   -5.3317    0.0421    0.3353  -15.9016   1144 % 0.467583 0.617  1
   2   4   5   39.4487   32.0975   32.0975    0.0000    7.3512    0.0355    0.3961   18.5599   1145 % 0.482999 0.770  1
   3   4   5   61.1212   41.7065  -41.7065    0.0000   19.4147    0.0147    0.6114   31.7551   1146 % 0.507653 0.576  1
   4   4   5   16.0686    6.6869   -6.6869    0.0000    9.3817    0.0778    0.1785   52.5511   1147 % 0.540282 0.992  1
   5   4   5   25.8283    3.6393   -3.6393    0.0000   22.1889    0.0503    0.2631   84.3233   1148 % 0.579541 0.998  1
   6   4   5   15.2151   17.2722  -17.2722    0.0000   -2.0570    0.0953    0.1795  -11.4577   1149 % 0.624180 0.954  1
   7   4   5   36.9905   27.9222   27.9222    0.0000    9.0683    0.0338    0.3714   24.4136   1150 % 0.673128 0.884  1
   9   4   5   25.0599   23.1279  -23.1279    0.0000    1.9320    0.0439    0.2544    7.5941   1152 % 0.780650 0.934  1
  10   4   5    9.6437    5.8188   -5.8188    0.0000    3.8249    0.1607    0.1874   20.4060   1153 % 0.837988 0.996  1
  11   4   5   26.3249    1.5788    1.5788    0.0000   24.7461    0.0285    0.2648   93.4571   1154 % 0.897108 1.000  1
  13   4   5   45.7548   16.9964   16.9964    0.0000   28.7583    0.0437    0.4596   62.5683   1156 % 1.019447 0.973  1
  14   4   5   11.0544   12.0327   12.0327    0.0000   -0.9783    0.1357    0.1750   -5.5894   1157 % 1.082201 0.988  1
  15   4   5   12.6095    9.8774   -9.8774    0.0000    2.7322    0.1031    0.1629   16.7743   1158 % 1.145782 0.992  1
  16   4   5    3.6056    0.3510   -0.3510    0.0000    3.2546    0.6656    0.6666    4.8822   1159*% 1.210060 1.000  1
   1   5   5   30.6023   15.6708  -15.6708    0.0000   14.9315    0.0506    0.3102   48.1373   1162 % 0.542470 0.957  1
   2   5   5   42.5770   37.6617   37.6617    0.0000    4.9153    0.0305    0.4269   11.5150   1163 % 0.555813 0.714  1
   3   5   5   50.5074   33.3725   33.3725    0.0000   17.1349    0.0396    0.5066   33.8218   1164 % 0.577366 0.795  1
   4   5   5   32.4962   40.4348  -40.4348    0.0000   -7.9387    0.0431    0.3278  -24.2177   1165 % 0.606255 0.693  1
   5   5   5   60.3656   19.3000  -19.3000    0.0000   41.0656    0.0240    0.6041   67.9744   1166 % 0.641489 0.944  1
   6   5   5   24.3393    8.2172   -8.2172    0.0000   16.1221    0.0534    0.2492   64.6995   1167 % 0.682085 0.991  1
   7   5   5   41.1801   17.6242  -17.6242    0.0000   23.5559    0.0364    0.4134   56.9797   1168 % 0.727146 0.959  1
   8   5   5   48.4851   35.9944   35.9944    0.0000   12.4906    0.0309    0.4858   25.7095   1169 % 0.775895 0.827  1
   9   5   5   23.7108   16.3907   16.3907    0.0000    7.3201    0.0506    0.2424   30.1923   1170 % 0.827680 0.969  1
  10   5   5   13.0307   12.2618  -12.2618    0.0000    0.7690    0.1535    0.2013    3.8193   1171 % 0.881966 0.984  1
  11   5   5   19.0866    0.9779   -0.9779    0.0000   18.1087    0.0472    0.1966   92.1074   1172 % 0.938320 1.000  1
  13   5   5   11.5672    4.1168   -4.1168    0.0000    7.4504    0.1599    0.1974   37.7465   1174 % 1.055894 0.999  1
Refinement program                                                                                                 page=  23
structure :                                                                                                15:48:53 02-06-25 

  14   5   5    3.0000   11.5158   11.5158    0.0000   -8.5159    0.5667    0.5675  -15.0069   1175*% 1.116602 0.989  1
  16   5   5    8.5440    1.8187   -1.8187    0.0000    6.7253    0.5794    0.5856   11.4840   1177 % 1.240921 1.000  1
  18   5   5   15.7162    4.9292   -4.9292    0.0000   10.7870    0.1591    0.2236   48.2392   1178 % 1.368228 0.998  1
   1   6   5   54.9272   36.1245  -36.1245    0.0000   18.8027    0.0228    0.5497   34.2027   1179 % 0.621871 0.774  1
   2   6   5    9.6799   16.4133  -16.4133    0.0000   -6.7334    0.1085    0.1454  -46.3148   1180 % 0.633543 0.960  1
   3   6   5   67.7842   43.4390   43.4390    0.0000   24.3452    0.0184    0.6781   35.9025   1181 % 0.652534 0.664  1
   4   6   5    9.4763    4.5864   -4.5864    0.0000    4.8898    0.1477    0.1755   27.8596   1182 % 0.678229 0.997  1
   5   6   5   34.1789   12.3850  -12.3850    0.0000   21.7940    0.0468    0.3450   63.1745   1183 % 0.709899 0.980  1
   6   6   5   24.6292   17.0661   17.0661    0.0000    7.5632    0.0487    0.2511   30.1244   1184 % 0.746786 0.963  1
   7   6   5   25.0160   19.1275  -19.1275    0.0000    5.8885    0.0580    0.2568   22.9313   1185 % 0.788157 0.956  1
   8   6   5    7.5498   13.0253  -13.0253    0.0000   -5.4755    0.2914    0.3010  -18.1897   1186 % 0.833344 0.981  1
   9   6   5   18.0056   22.2547   22.2547    0.0000   -4.2492    0.0666    0.1920  -22.1318   1187 % 0.881761 0.946  1
  10   6   5   18.6333    0.9087    0.9087    0.0000   17.7246    0.0832    0.2041   86.8604   1188 % 0.932906 1.000  1
  11   6   5    8.5029    6.9214   -6.9214    0.0000    1.5816    0.1529    0.1749    9.0405   1189 % 0.986353 0.995  1
  12   6   5    5.7009   12.3385   12.3385    0.0000   -6.6376    0.2543    0.2607  -25.4649   1190 % 1.041749 0.986  1
  13   6   5   16.4012   10.6791  -10.6791    0.0000    5.7221    0.1219    0.2044   27.9980   1191 % 1.098800 0.990  1
  14   6   5    7.1414   10.7770  -10.7770    0.0000   -3.6356    0.3291    0.3367  -10.7969   1192 % 1.157259 0.991  1
  15   6   5    3.1623    7.7676    7.7676    0.0000   -4.6054    1.3282    1.3285   -3.4665   1193*% 1.216925 0.995  1
  16   6   5    7.2111    0.0124   -0.0124    0.0000    7.1988    0.6310    0.6351   11.3352   1194 % 1.277628 1.000  1
   1   7   5   19.4113   16.8675   16.8675    0.0000    2.5438    0.0773    0.2089   12.1754   1195 % 0.704259 0.962  1
   2   7   5   67.8653   13.8925  -13.8925    0.0000   53.9728    0.0125    0.6788   79.5157   1196 % 0.714587 0.975  1
   4   7   5   27.4099   13.6168   13.6168    0.0000   13.7930    0.0803    0.2856   48.2935   1198 % 0.754488 0.977  1
   5   7   5   11.3578   22.5054   22.5054    0.0000  -11.1476    0.2245    0.2516  -44.3053   1199 % 0.783080 0.938  1
   6   7   5   77.4293   17.3596   17.3596    0.0000   60.0697    0.0181    0.7745   77.5590   1200 % 0.816668 0.965  1
   8   7   5   22.8517   26.7449  -26.7449    0.0000   -3.8932    0.0656    0.2378  -16.3748   1202 % 0.896504 0.922  1
   9   7   5   55.1208   15.6239  -15.6239    0.0000   39.4968    0.0372    0.5525   71.4925   1203 % 0.941680 0.976  1
  10   7   5   10.3199    0.8894    0.8894    0.0000    9.4305    0.1550    0.1862   50.6348   1204 % 0.989733 1.000  1
  11   7   5    8.4853    5.8231    5.8231    0.0000    2.6622    0.2357    0.2505   10.6272   1205 % 1.040265 0.997  1
  12   7   5    4.0000   17.2715   17.2715    0.0000  -13.2715    0.0875    0.0962 -137.9440   1206 % 1.092932 0.974  1
  13   7   5    8.3066    0.4676    0.4676    0.0000    7.8390    0.2047    0.2209   35.4915   1207 % 1.147440 1.000  1
  14   7   5    4.2426   11.7610  -11.7610    0.0000   -7.5183    0.5775    0.5790  -12.9844   1208 % 1.203539 0.989  1
  15   7   5   12.5100    2.1230   -2.1230    0.0000   10.3870    0.1998    0.2358   44.0563   1209 % 1.261017 1.000  1
   1   8   5   16.7690   24.9201   24.9201    0.0000   -8.1511    0.0775    0.1847  -44.1214   1211 % 0.788700 0.923  1
   2   8   5   13.5794   11.5345   11.5345    0.0000    2.0449    0.0700    0.1528   13.3869   1212 % 0.797936 0.984  1
   3   8   5   29.2233   33.1758  -33.1758    0.0000   -3.9525    0.0308    0.2939  -13.4506   1213 % 0.813096 0.863  1
   4   8   5   21.6148    0.6458    0.6458    0.0000   20.9691    0.0509    0.2221   94.4304   1214 % 0.833858 1.000  1
   6   8   5   17.3263   10.8802  -10.8802    0.0000    6.4460    0.0462    0.1793   35.9492   1216 % 0.890513 0.988  1
   7   8   5   16.0062   14.2954   14.2954    0.0000    1.7109    0.0656    0.1730    9.8904   1217 % 0.925481 0.979  1
   8   8   5   48.1124    9.6795    9.6795    0.0000   38.4329    0.0291    0.4820   79.7359   1218 % 0.964255 0.991  1
  10   8   5    8.9555    1.1286   -1.1286    0.0000    7.8268    0.1563    0.1802   43.4430   1220 % 1.051493 1.000  1
  11   8   5   15.4013    3.8007    3.8007    0.0000   11.6006    0.0779    0.1726   67.2110   1221 % 1.099190 0.999  1
  12   8   5    7.2319    8.8464   -8.8464    0.0000   -1.6145    0.1452    0.1622   -9.9534   1222 % 1.149159 0.994  1
  13   8   5   10.8259    8.8140    8.8140    0.0000    2.0119    0.1616    0.1946   10.3414   1223 % 1.201118 0.994  1
  14   8   5   13.4907    8.0577    8.0577    0.0000    5.4331    0.0185    0.1362   39.8978   1224 % 1.254820 0.995  1
   1   9   5   11.2606    7.6494   -7.6494    0.0000    3.6111    0.1021    0.1520   23.7544   1225 % 0.874599 0.994  1
   2   9   5   18.9288   20.5563   20.5563    0.0000   -1.6275    0.0528    0.1965   -8.2817   1226 % 0.882937 0.954  1
   3   9   5   13.6051   17.2196   17.2196    0.0000   -3.6144    0.0809    0.1583  -22.8381   1227 % 0.896661 0.969  1
   4   9   5   14.3283   21.9920  -21.9920    0.0000   -7.6637    0.1012    0.1754  -43.6886   1228 % 0.915530 0.949  1
   5   9   5   15.5628    8.5742   -8.5742    0.0000    6.9886    0.0643    0.1684   41.5071   1229 % 0.939232 0.993  1
   6   9   5   11.1355    4.4767   -4.4767    0.0000    6.6589    0.0988    0.1489   44.7336   1230 % 0.967414 0.998  1
   7   9   5   49.5237    8.0832   -8.0832    0.0000   41.4405    0.0252    0.4959   83.5696   1231 % 0.999696 0.994  1
   8   9   5   11.3049   20.2190   20.2190    0.0000   -8.9141    0.1371    0.1777  -50.1627   1232 % 1.035694 0.963  1
Refinement program                                                                                                 page=  24
structure :                                                                                                15:48:53 02-06-25 

   9   9   5   10.2616    8.6451    8.6451    0.0000    1.6164    0.1121    0.1520   10.6379   1233 % 1.075037 0.994  1
  10   9   5    4.2426    6.5591   -6.5591    0.0000   -2.3164    0.0825    0.0928  -24.9707   1234 % 1.117369 0.996  1
  11   9   5    7.4833    0.9640   -0.9640    0.0000    6.5193    0.2205    0.2328   27.9986   1235 % 1.162365 1.000  1
  12   9   5    3.6056    7.7399   -7.7399    0.0000   -4.1343    0.8737    0.8744   -4.7282   1236*% 1.209728 0.995  1
  15   9   5    5.2915    1.8701    1.8701    0.0000    3.4214    0.8410    0.8426    4.0604   1238 % 1.363491 1.000  1
   1  10   5    6.4187   15.0405  -15.0405    0.0000   -8.6218    0.2259    0.2348  -36.7129   1239 % 0.961566 0.978  1
   2  10   5   14.7648    8.0257   -8.0257    0.0000    6.7391    0.0745    0.1654   40.7492   1240 % 0.969156 0.994  1
   3  10   5   24.8596   20.8466   20.8466    0.0000    4.0130    0.0684    0.2578   15.5646   1241 % 0.981675 0.958  1
   4  10   5    3.4351    1.1946    1.1946    0.0000    2.2405    0.3057    0.3076    7.2840   1242 % 0.998939 1.000  1
   5  10   5    5.0794    2.3552   -2.3552    0.0000    2.7242    0.2264    0.2320   11.7404   1243 % 1.020707 0.999  1
   6  10   5    9.3648    6.4637    6.4637    0.0000    2.9011    0.1228    0.1544   18.7854   1244 % 1.046697 0.996  1
   7  10   5    4.1231   10.2703  -10.2703    0.0000   -6.1472    0.6548    0.6561   -9.3687   1245 % 1.076604 0.991  1
   8  10   5   21.2603    6.9264   -6.9264    0.0000   14.3339    0.0447    0.2172   65.9796   1246 % 1.110111 0.996  1
   9  10   5   11.2250   10.2347   10.2347    0.0000    0.9903    0.2004    0.2297    4.3104   1247 % 1.146904 0.991  1
   1  11   5   10.5214    6.9999    6.9999    0.0000    3.5215    0.1141    0.1552   22.6945   1250 % 1.049334 0.996  1
   3  11   5   12.9615   15.2478  -15.2478    0.0000   -2.2864    0.1003    0.1639  -13.9506   1252 % 1.067792 0.980  1
   5  11   5    6.8556    8.8560    8.8560    0.0000   -2.0003    0.1896    0.2016   -9.9204   1254 % 1.103783 0.993  1
   6  11   5    9.2033    7.0265    7.0265    0.0000    2.1768    0.2227    0.2410    9.0319   1255 % 1.127860 0.996  1
   8  11   5   11.9248   12.9734  -12.9734    0.0000   -1.0486    0.0629    0.1348   -7.7782   1257 % 1.186946 0.987  1
   9  11   5   12.3976    7.2140   -7.2140    0.0000    5.1836    0.1089    0.1650   31.4143   1258 % 1.221426 0.996  1
  10  11   5    6.0992    1.2052    1.2052    0.0000    4.8940    0.2541    0.2613   18.7258   1259 % 1.258845 1.000  1
  11  11   5    8.9443    2.7895    2.7895    0.0000    6.1548    0.2963    0.3095   19.8871   1260 % 1.298950 0.999  1
  12  11   5    4.7958    8.3694    8.3694    0.0000   -3.5736    0.8132    0.8146   -4.3868   1261*% 1.341499 0.995  1
  14  11   5    3.8730    6.2870   -6.2870    0.0000   -2.4140    0.3744    0.3764   -6.4137   1262 % 1.433048 0.997  1
   2  12   5    8.2644    3.1109    3.1109    0.0000    5.1535    0.1936    0.2105   24.4817   1263 % 1.144141 0.999  1
   3  12   5    7.6158   16.9547  -16.9547    0.0000   -9.3389    0.1182    0.1406  -66.4267   1264 % 1.154765 0.977  1
   4  12   5    8.0498    1.2440    1.2440    0.0000    6.8059    0.1677    0.1860   36.5858   1265 % 1.169477 1.000  1
   5  12   5    3.6878    4.7739    4.7739    0.0000   -1.0860    0.2712    0.2737   -3.9686   1266 % 1.188124 0.998  1
   7  12   5    1.7888    6.0159    6.0159    0.0000   -4.2270    0.8665    0.8667   -4.8773   1268*% 1.236476 0.997  1
  10  12   5    2.2361    0.2254    0.2254    0.0000    2.0107    0.4249    0.4254    4.7261   1271*% 1.333415 1.000  1
   2  13   5    2.1213    7.3238    7.3238    0.0000   -5.2024    1.4849    1.4851   -3.5031   1273*% 1.232546 0.996  1
   3  13   5   13.0000    8.0817    8.0817    0.0000    4.9183    0.3192    0.3447   14.2689   1274 % 1.242415 0.995  1
   4  13   5    2.1213    7.3337   -7.3337    0.0000   -5.2124    0.8957    0.8959   -5.8179   1275*% 1.256100 0.996  1
   1  14   5    3.3166    5.4754   -5.4754    0.0000   -2.1588    0.4975    0.4986   -4.3298   1277 % 1.315841 0.998  1
   3  14   5   10.8167    7.8830    7.8830    0.0000    2.9336    0.1479    0.1832   16.0090   1279 % 1.330607 0.996  1
   6  14   5    7.6158    2.4735    2.4735    0.0000    5.1422    0.2232    0.2359   21.8025   1282 % 1.379276 1.000  1
   1   0   6   18.1659   29.0935  -29.0935    0.0000  -10.9276    0.0468    0.1876  -58.2528   1284 % 0.345029 0.727  1
   2   0   6   19.3907   25.0843   25.0843    0.0000   -5.6936    0.0567    0.2020  -28.1813   1285 % 0.365649 0.821  1
   3   0   6   11.7473   17.0900  -17.0900    0.0000   -5.3427    0.0809    0.1426  -37.4616   1286 % 0.397647 0.929  1
   4   0   6   13.6748   36.4414  -36.4414    0.0000  -22.7667    0.1353    0.1924 -118.3550   1287 % 0.438539 0.643  1
   6   0   6   26.7769   15.8073   15.8073    0.0000   10.9696    0.0224    0.2687   40.8240   1288 % 0.538527 0.956  1
   7   0   6   44.3903   15.2958  -15.2958    0.0000   29.0945    0.0620    0.4482   64.9133   1289 % 0.594569 0.963  1
   9   0   6   10.9772   22.1121  -22.1121    0.0000  -11.1349    0.2369    0.2611  -42.6535   1290 % 0.714020 0.934  1
  11   0   6   58.2709   23.0526   23.0526    0.0000   35.2183    0.0300    0.5835   60.3588   1291 % 0.839771 0.939  1
  12   0   6    6.0000   16.1436   16.1436    0.0000  -10.1436    0.7917    0.7939  -12.7764   1292 % 0.904192 0.973  1
  13   0   6   14.0000    0.9617   -0.9617    0.0000   13.0383    0.1571    0.2105   61.9512   1293 % 0.969372 1.000  1
  14   0   6    2.8284   13.2518   13.2518    0.0000  -10.4234    1.2551    1.2554   -8.3026   1294*% 1.035167 0.984  1
  15   0   6   60.2080   10.8274  -10.8274    0.0000   49.3805    0.0158    0.6023   81.9884   1295 % 1.101466 0.990  1
  16   0   6    2.6458   17.5403  -17.5403    0.0000  -14.8946    1.6442    1.6444   -9.0580   1296*% 1.168185 0.975  1
   1   1   6   41.6593   40.3023   40.3023    0.0000    1.3570    0.0324    0.4179    3.2476   1297 % 0.357000 0.276  1
   2   1   6  156.6750   34.0999  -34.0999    0.0000  122.5750    0.0038    1.5668   78.2350   1298 % 0.376966 0.634  1
   3   1   6   25.3909    5.4164   -5.4164    0.0000   19.9745    0.0650    0.2621   76.2115   1299 % 0.408078 0.993  1
Refinement program                                                                                                 page=  25
structure :                                                                                                15:48:53 02-06-25 

   4   1   6   31.2970   34.3190  -34.3190    0.0000   -3.0220    0.0447    0.3162   -9.5589   1300 % 0.448018 0.703  1
   5   1   6   64.3296   43.3774  -43.3774    0.0000   20.9522    0.0140    0.6434   32.5624   1301 % 0.494655 0.502  1
   6   1   6   20.9284   37.7510   37.7510    0.0000  -16.8226    0.1123    0.2375  -70.8306   1302 % 0.546274 0.706  1
   7   1   6   73.2919   38.4957   38.4957    0.0000   34.7962    0.0293    0.7335   47.4382   1303 % 0.601596 0.726  1
   8   1   6   28.5710   11.5186  -11.5186    0.0000   17.0523    0.0788    0.2964   57.5385   1304 % 0.659688 0.981  1
   9   1   6   24.3639    5.7439    5.7439    0.0000   18.6200    0.0534    0.2494   74.6551   1305 % 0.719881 0.996  1
  10   1   6   15.1427   12.9683  -12.9683    0.0000    2.1743    0.1288    0.1988   10.9385   1306 % 0.781690 0.980  1
  11   1   6   16.3340   20.6140  -20.6140    0.0000   -4.2800    0.0673    0.1767  -24.2248   1307 % 0.844760 0.952  1
  12   1   6   11.2694   13.3873   13.3873    0.0000   -2.1179    0.0887    0.1434  -14.7653   1308 % 0.908828 0.982  1
  13   1   6   22.6363    9.2851    9.2851    0.0000   13.3512    0.0839    0.2414   55.3018   1309 % 0.973698 0.992  1
  14   1   6    7.0000    1.1724   -1.1724    0.0000    5.8276    0.2786    0.2872   20.2887   1310 % 1.039218 1.000  1
  15   1   6    9.8133    4.2119    4.2119    0.0000    5.6013    0.1019    0.1415   39.5934   1311 % 1.105275 0.999  1
   0   2   6   96.8230   41.2579  -41.2579    0.0000   55.5651    0.0160    0.9684   57.3805   1314 % 0.384419 0.333  1
   1   2   6   37.2961   27.2676   27.2676    0.0000   10.0285    0.0322    0.3743   26.7895   1315 % 0.390721 0.799  1
   2   2   6   66.3739   31.6396   31.6396    0.0000   34.7343    0.0241    0.6642   52.2968   1316 % 0.409044 0.728  1
   3   2   6   21.4523   15.1329   15.1329    0.0000    6.3194    0.0536    0.2211   28.5790   1317 % 0.437882 0.950  1
   4   2   6   23.0326   36.9804   36.9804    0.0000  -13.9478    0.0478    0.2352  -59.2954   1318 % 0.475325 0.666  1
   5   2   6   37.0405   32.1698  -32.1698    0.0000    4.8707    0.0472    0.3734   13.0439   1319 % 0.519516 0.788  1
   6   2   6   60.4756   39.5527  -39.5527    0.0000   20.9229    0.0074    0.6048   34.5947   1320 % 0.568884 0.685  1
   7   2   6   18.2483   13.9673   13.9673    0.0000    4.2810    0.1069    0.2115   20.2440   1321 % 0.622198 0.970  1
   8   2   6   10.8167    7.9544    7.9544    0.0000    2.8623    0.0925    0.1423   20.1155   1322 % 0.678529 0.991  1
   9   2   6   15.2315   21.1082   21.1082    0.0000   -5.8767    0.1083    0.1869  -31.4415   1323 % 0.737186 0.942  1
  10   2   6   40.3931   25.0789   25.0789    0.0000   15.3141    0.0309    0.4051   37.8020   1324 % 0.797655 0.923  1
  11   2   6   17.3436   22.0152  -22.0152    0.0000   -4.6716    0.0836    0.1925  -24.2636   1325 % 0.859554 0.946  1
  12   2   6   38.6846   18.2275  -18.2275    0.0000   20.4571    0.0336    0.3883   52.6834   1326 % 0.922595 0.966  1
  13   2   6   18.5472    0.8608    0.8608    0.0000   17.6864    0.1240    0.2231   79.2722   1327 % 0.986560 1.000  1
  14   2   6    9.0443    4.5123   -4.5123    0.0000    4.5321    0.1437    0.1698   26.6869   1328 % 1.051279 0.998  1
  15   2   6   18.7883   10.4594   10.4594    0.0000    8.3289    0.0745    0.2021   41.2077   1329 % 1.116623 0.991  1
  16   2   6    5.5678   11.1615   11.1615    0.0000   -5.5937    0.3143    0.3192  -17.5241   1330 % 1.182486 0.990  1
  17   2   6   12.0208    7.5539   -7.5539    0.0000    4.4670    0.0915    0.1511   29.5678   1331 % 1.248787 0.996  1
   1   3   6  134.7660   40.0190  -40.0190    0.0000   94.7474    0.0171    1.3478   70.2993   1332 % 0.441231 0.537  1
   2   3   6   83.8242   30.9551   30.9551    0.0000   52.8691    0.0340    0.8389   63.0196   1333 % 0.457536 0.775  1
   3   3   6   31.8967    6.6754   -6.6754    0.0000   25.2213    0.0533    0.3234   77.9906   1334 % 0.483490 0.991  1
   4   3   6   36.4555   31.2413   31.2413    0.0000    5.2142    0.0727    0.3717   14.0267   1335 % 0.517645 0.801  1
   5   3   6   54.7284   40.0679   40.0679    0.0000   14.6605    0.0265    0.5479   26.7564   1336 % 0.558497 0.667  1
   6   3   6   48.5283   35.0906  -35.0906    0.0000   13.4377    0.0113    0.4854   27.6829   1337 % 0.604691 0.782  1
   7   3   6   43.1972   26.7316  -26.7316    0.0000   16.4656    0.0347    0.4334   37.9947   1338 % 0.655098 0.892  1
   8   3   6   22.7112   10.2350   10.2350    0.0000   12.4762    0.0616    0.2353   53.0159   1339 % 0.708819 0.986  1
   9   3   6   31.4913   13.7222  -13.7222    0.0000   17.7691    0.0460    0.3183   55.8317   1340 % 0.765157 0.977  1
  10   3   6   26.1973   11.6028   11.6028    0.0000   14.5945    0.0821    0.2745   53.1624   1341 % 0.823575 0.985  1
  11   3   6   11.9373   20.0094   20.0094    0.0000   -8.0721    0.1257    0.1733  -46.5737   1342 % 0.883660 0.957  1
  12   3   6   11.1355   12.2191  -12.2191    0.0000   -1.0836    0.1078    0.1550   -6.9925   1343 % 0.945095 0.985  1
  13   3   6   10.9909    5.9196   -5.9196    0.0000    5.0713    0.1183    0.1615   31.4085   1344 % 1.007632 0.997  1
  14   3   6    5.3852    1.0895    1.0895    0.0000    4.2957    0.3807    0.3845   11.1731   1345 % 1.071079 1.000  1
  15   3   6    3.1623    6.8118   -6.8118    0.0000   -3.6495    0.5060    0.5070   -7.1990   1346 % 1.135283 0.996  1
   0   4   6   13.9642   22.1232   22.1232    0.0000   -8.1590    0.3473    0.3743  -21.7958   1347 % 0.498630 0.903  1
   1   4   6   46.5725   22.5406  -22.5406    0.0000   24.0320    0.0354    0.4671   51.4525   1348 % 0.503504 0.900  1
   3   4   6   30.6398   10.7143  -10.7143    0.0000   19.9256    0.0277    0.3077   64.7667   1349 % 0.540920 0.980  1
   4   4   6   45.4698   31.1382  -31.1382    0.0000   14.3316    0.0341    0.4560   31.4307   1350 % 0.571653 0.823  1
   5   4   6   17.5784   27.6562   27.6562    0.0000  -10.0778    0.1536    0.2334  -43.1715   1351 % 0.608893 0.874  1
   6   4   6   31.3401   18.1781   18.1781    0.0000   13.1619    0.0335    0.3152   41.7592   1352 % 0.651523 0.952  1
   7   4   6   12.9112   11.5912  -11.5912    0.0000    1.3200    0.0968    0.1614    8.1797   1353 % 0.698559 0.982  1
Refinement program                                                                                                 page=  26
structure :                                                                                                15:48:53 02-06-25 

   8   4   6   12.0913   16.6741   16.6741    0.0000   -4.5828    0.1365    0.1823  -25.1356   1354 % 0.749170 0.965  1
   9   4   6   23.9332   17.9500  -17.9500    0.0000    5.9832    0.0731    0.2503   23.9086   1355 % 0.802680 0.962  1
  10   4   6   23.5266   29.2458  -29.2458    0.0000   -5.7193    0.0531    0.2412  -23.7126   1356 % 0.858549 0.902  1
  11   4   6   20.3224   19.1396   19.1396    0.0000    1.1828    0.2460    0.3191    3.7066   1357 % 0.916344 0.962  1
  13   4   6    5.3292    0.7799   -0.7799    0.0000    4.5493    0.1970    0.2041   22.2885   1359 % 1.036414 1.000  1
  14   4   6    5.5498    9.9723    9.9723    0.0000   -4.4226    0.2703    0.2759  -16.0284   1360 % 1.098199 0.992  1
  15   4   6    5.7446    9.2635   -9.2635    0.0000   -3.5189    0.3046    0.3100  -11.3512   1361 % 1.160905 0.993  1
  16   4   6    7.2457   14.2864  -14.2864    0.0000   -7.0407    0.2553    0.2654  -26.5281   1362 % 1.224388 0.984  1
   0   5   6   48.9878   40.7646   40.7646    0.0000    8.2232    0.0296    0.4908   16.7556   1364 % 0.569448 0.660  1
   1   5   6   39.0538   45.7315   45.7315    0.0000   -6.6777    0.0256    0.3914  -17.0620   1365 % 0.573721 0.534  1
   2   5   6   36.1635   23.5510  -23.5510    0.0000   12.6125    0.0346    0.3633   34.7182   1366 % 0.586354 0.907  1
   3   5   6   20.9284    6.5753   -6.5753    0.0000   14.3531    0.0621    0.2183   65.7471   1367 % 0.606823 0.993  1
   4   5   6   15.4499   24.8415  -24.8415    0.0000   -9.3916    0.1036    0.1860  -50.4933   1368 % 0.634372 0.904  1
   5   5   6   52.4481   40.8080  -40.8080    0.0000   11.6401    0.0296    0.5253   22.1584   1369 % 0.668124 0.722  1
   6   5   6   31.8088   29.2186   29.2186    0.0000    2.5902    0.0283    0.3193    8.1109   1370 % 0.707193 0.879  1
   7   5   6   23.3816   35.5359   35.5359    0.0000  -12.1543    0.0556    0.2403  -50.5722   1371 % 0.750749 0.825  1
   8   5   6   14.4083    8.0351   -8.0351    0.0000    6.3732    0.1041    0.1778   35.8532   1372 % 0.798057 0.992  1
   9   5   6   52.7067    1.6284   -1.6284    0.0000   51.0783    0.0323    0.5281   96.7294   1373 % 0.848490 1.000  1
  11   5   6   29.9666   14.7981  -14.7981    0.0000   15.1685    0.0517    0.3041   49.8805   1375 % 0.956727 0.979  1
  12   5   6    8.9443   10.2467   10.2467    0.0000   -1.3025    0.1845    0.2050   -6.3530   1376 % 1.013743 0.990  1
   1   6   6   17.4642   15.9174   15.9174    0.0000    1.5468    0.0773    0.1910    8.0991   1382 % 0.649311 0.963  1
   2   6   6    8.8318   10.9514   10.9514    0.0000   -2.1197    0.2265    0.2431   -8.7205   1383 % 0.660500 0.983  1
   3   6   6    9.9649    7.1506    7.1506    0.0000    2.8143    0.1405    0.1722   16.3392   1384 % 0.678737 0.993  1
   4   6   6   13.0115   24.7338   24.7338    0.0000  -11.7222    0.1499    0.1985  -59.0632   1385 % 0.703475 0.915  1
   5   6   6   32.0344   21.0387  -21.0387    0.0000   10.9957    0.0390    0.3227   34.0727   1386 % 0.734057 0.942  1
   6   6   6   25.0599   23.7720  -23.7720    0.0000    1.2879    0.0339    0.2529    5.0929   1387 % 0.769787 0.929  1
   7   6   6   12.1120    8.4788    8.4788    0.0000    3.6332    0.1569    0.1982   18.3322   1388 % 0.809983 0.992  1
   8   6   6   17.6550    2.2631   -2.2631    0.0000   15.3919    0.1048    0.2053   74.9708   1389 % 0.854017 0.999  1
   9   6   6   11.9164   14.1505   14.1505    0.0000   -2.2342    0.0839    0.1457  -15.3290   1390 % 0.901324 0.979  1
  10   6   6   14.1704   20.0607   20.0607    0.0000   -5.8903    0.1164    0.1834  -32.1158   1391 % 0.951418 0.960  1
  11   6   6   12.2188   15.3377  -15.3377    0.0000   -3.1188    0.0941    0.1542  -20.2215   1392 % 1.003880 0.978  1
  12   6   6   16.9174   12.1292  -12.1292    0.0000    4.7882    0.0916    0.1924   24.8881   1393 % 1.058359 0.987  1
  13   6   6   16.8375    0.5980    0.5980    0.0000   16.2395    0.1099    0.2011   80.7723   1394 % 1.114559 1.000  1
  14   6   6    3.9370    5.1459   -5.1459    0.0000   -1.2089    0.2413    0.2445   -4.9445   1395 % 1.172233 0.998  1
   1   7   6    9.6437   24.8626  -24.8626    0.0000  -15.2189    0.2126    0.2334  -65.1978   1397 % 0.728604 0.917  1
   2   7   6   13.0767   16.2553   16.2553    0.0000   -3.1786    0.1988    0.2380  -13.3569   1398 % 0.738592 0.966  1
   3   7   6    9.0664    5.2484   -5.2484    0.0000    3.8180    0.1544    0.1791   21.3218   1399 % 0.754945 0.997  1
   4   7   6   19.0657   17.7019   17.7019    0.0000    1.3638    0.0839    0.2083    6.5468   1400 % 0.777261 0.962  1
   5   7   6   31.8622   25.7249   25.7249    0.0000    6.1373    0.0565    0.3236   18.9663   1401 % 0.805045 0.920  1
   6   7   6   26.5744   21.9924  -21.9924    0.0000    4.5821    0.0301    0.2674   17.1328   1402 % 0.837753 0.945  1
   7   7   6    4.8990   13.2336  -13.2336    0.0000   -8.3347    0.1633    0.1705  -48.8867   1403 % 0.874832 0.981  1
   8   7   6   22.1224    6.1283    6.1283    0.0000   15.9941    0.0565    0.2283   70.0496   1404 % 0.915752 0.996  1
   9   7   6   14.3003    9.7109   -9.7109    0.0000    4.5894    0.0664    0.1577   29.1059   1405 % 0.960022 0.991  1
  10   7   6    9.5551    7.0573    7.0573    0.0000    2.4978    0.2041    0.2253   11.0846   1406 % 1.007201 0.995  1
  11   7   6   19.9600   13.2782   13.2782    0.0000    6.6817    0.0701    0.2116   31.5824   1407 % 1.056898 0.984  1
  14   7   6    5.4772    0.7227    0.7227    0.0000    4.7546    0.0548    0.0775   61.3812   1410 % 1.217945 1.000  1
   0   8   6   14.8492   19.8859   19.8859    0.0000   -5.0367    0.1650    0.2220  -22.6904   1411 % 0.807493 0.953  1
   1   8   6   16.4317   10.4642  -10.4642    0.0000    5.9675    0.0913    0.1880   31.7467   1412 % 0.810512 0.987  1
   2   8   6    8.1731    4.6463   -4.6463    0.0000    3.5269    0.1774    0.1953   18.0557   1413 % 0.819503 0.998  1
   3   8   6    8.0808    4.6136   -4.6136    0.0000    3.4673    0.1299    0.1530   22.6595   1414 % 0.834271 0.998  1
   4   8   6   22.1088   16.9423  -16.9423    0.0000    5.1665    0.0339    0.2237   23.0982   1415 % 0.854518 0.968  1
   5   8   6   23.2422   14.7325   14.7325    0.0000    8.5097    0.0495    0.2376   35.8106   1416 % 0.879866 0.977  1
Refinement program                                                                                                 page=  27
structure :                                                                                                15:48:53 02-06-25 

   6   8   6   20.1544   15.0937   15.0937    0.0000    5.0607    0.0620    0.2109   23.9989   1417 % 0.909888 0.976  1
   7   8   6   26.1113    5.8438   -5.8438    0.0000   20.2675    0.0555    0.2670   75.9218   1418 % 0.944139 0.997  1
   8   8   6    8.5264    3.9139    3.9139    0.0000    4.6126    0.1114    0.1403   32.8764   1419 % 0.982176 0.999  1
   9   8   6    6.2610   10.4144  -10.4144    0.0000   -4.1535    0.2476    0.2554  -16.2651   1420 % 1.023577 0.990  1
  10   8   6   16.9115   15.9417  -15.9417    0.0000    0.9698    0.0650    0.1812    5.3526   1421 % 1.067951 0.978  1
  11   8   6    9.9499   11.4887   11.4887    0.0000   -1.5389    0.3618    0.3752   -4.1010   1422 % 1.114944 0.989  1
  12   8   6    2.8284    8.8942    8.8942    0.0000   -6.0658    0.7955    0.7960   -7.6203   1423*% 1.164237 0.994  1
  14   8   6    2.7386    4.6569    4.6569    0.0000   -1.9183    0.5842    0.5849   -3.2799   1425*% 1.268643 0.998  1
  17   8   6    3.6056    4.6274    4.6274    0.0000   -1.0218    0.1664    0.1703   -6.0011   1426 % 1.436571 0.999  1
   0   9   6   13.1529   23.6153   23.6153    0.0000  -10.4624    0.1749    0.2188  -47.8147   1427 % 0.891584 0.940  1
   1   9   6   17.0088   30.5447   30.5447    0.0000  -13.5359    0.1205    0.2085  -64.9323   1428 % 0.894319 0.897  1
   2   9   6    7.7007   10.5404  -10.5404    0.0000   -2.8397    0.2208    0.2338  -12.1457   1429 % 0.902475 0.989  1
   3   9   6   12.0499    2.0224   -2.0224    0.0000   10.0275    0.0954    0.1537   65.2343   1430 % 0.915906 1.000  1
   4   9   6   15.0532   11.8284  -11.8284    0.0000    3.2248    0.0565    0.1608   20.0581   1431 % 0.934386 0.986  1
   5   9   6   33.5589   23.7008  -23.7008    0.0000    9.8581    0.0402    0.3380   29.1668   1432 % 0.957622 0.944  1
   6   9   6   12.3004   15.1994   15.1994    0.0000   -2.8990    0.1219    0.1732  -16.7371   1433 % 0.985278 0.978  1
   7   9   6   16.6733   19.7763   19.7763    0.0000   -3.1030    0.0810    0.1854  -16.7411   1434 % 1.016992 0.964  1
   9   9   6   22.4277    1.0374   -1.0374    0.0000   21.3902    0.0647    0.2334   91.6426   1436 % 1.091140 1.000  1
   0  10   6   13.1149    9.5479   -9.5479    0.0000    3.5670    0.1487    0.1983   17.9914   1442 % 0.977039 0.991  1
   1  10   6   27.6948    6.5771    6.5771    0.0000   21.1177    0.0614    0.2837   74.4448   1443 % 0.979536 0.996  1
   2  10   6   12.1244    0.8375    0.8375    0.0000   11.2869    0.1485    0.1917   58.8843   1444 % 0.986988 1.000  1
   3  10   6    6.2290    2.9278    2.9278    0.0000    3.3011    0.1926    0.2025   16.3044   1445 % 0.999284 0.999  1
   6  10   6    4.2071    8.3916   -8.3916    0.0000   -4.1845    0.3209    0.3236  -12.9299   1448 % 1.063229 0.994  1
   7  10   6    7.3824    3.8960    3.8960    0.0000    3.4864    0.1964    0.2098   16.6154   1449 % 1.092684 0.999  1
   8  10   6    2.2361    4.6877   -4.6877    0.0000   -2.4517    0.5590    0.5595   -4.3822   1450*% 1.125713 0.998  1
  10  10   6    7.1063   12.2135   12.2135    0.0000   -5.1071    0.4362    0.4420  -11.5551   1452 % 1.201283 0.988  1
  11  10   6    6.1644    8.1695   -8.1695    0.0000   -2.0051    0.4218    0.4263   -4.7039   1453 % 1.243246 0.995  1
   0  11   6   21.2955   15.6777  -15.6777    0.0000    5.6179    0.0399    0.2167   25.9291   1457 % 1.063532 0.978  1
   1  11   6   10.9225   13.1003  -13.1003    0.0000   -2.1779    0.0870    0.1396  -15.5980   1458 % 1.065826 0.985  1
   2  11   6    6.0828    6.7847    6.7847    0.0000   -0.7020    0.1480    0.1600   -4.3880   1459 % 1.072678 0.996  1
   3  11   6    7.1554    1.6720   -1.6720    0.0000    5.4834    0.1747    0.1888   29.0466   1460 % 1.084003 1.000  1
   5  11   6   11.2561   12.5967   12.5967    0.0000   -1.3406    0.1111    0.1581   -8.4785   1462 % 1.119472 0.987  1
   6  11   6    8.6776   10.1292  -10.1292    0.0000   -1.4516    0.1441    0.1682   -8.6321   1463 % 1.143219 0.992  1
   7  11   6    8.5264    7.4708   -7.4708    0.0000    1.0556    0.1818    0.2008    5.2574   1464 % 1.170663 0.996  1
   8  11   6    6.3246    3.0211    3.0211    0.0000    3.3035    0.2372    0.2455   13.4583   1465 % 1.201550 0.999  1
   9  11   6    5.2915    3.4794   -3.4794    0.0000    1.8121    0.3307    0.3349    5.4106   1466 % 1.235623 0.999  1
   0  12   6    7.1764   10.3077   10.3077    0.0000   -3.1313    0.2996    0.3081  -10.1643   1469 % 1.150827 0.991  1
   2  12   6    4.8990    3.5346   -3.5346    0.0000    1.3643    0.4491    0.4517    3.0202   1471 % 1.159285 0.999  1
   4  12   6    4.6904    7.2269   -7.2269    0.0000   -2.5365    0.5756    0.5775   -4.3918   1473 % 1.184296 0.996  1
   7  12   6    4.5277    2.4898   -2.4898    0.0000    2.0378    0.4196    0.4221    4.8282   1475 % 1.250502 1.000  1
   4  13   6    6.7082    4.8831   -4.8831    0.0000    1.8252    0.2907    0.2983    6.1179   1480 % 1.269909 0.998  1
   9  13   6    1.7320    0.3591    0.3591    0.0000    1.3729    0.2309    0.2316    5.9284   1483 % 1.389308 1.000  1
   1  14   6   20.0998    2.5084    2.5084    0.0000   17.5914    0.0945    0.2221   79.1989   1484 % 1.329029 1.000  1
   4  14   6   10.0499    4.3126    4.3126    0.0000    5.7373    0.1493    0.1799   31.8852   1486 % 1.356315 0.999  1
   7  14   6    2.0000    1.6128    1.6128    0.0000    0.3872    0.1000    0.1020    3.7966   1488 % 1.414492 1.000  1
   3   0   7   28.8271   25.4087   25.4087    0.0000    3.4184    0.1457    0.3230   10.5832   1491 % 0.446483 0.852  1
   4   0   7   72.5086   42.0250   42.0250    0.0000   30.4837    0.0048    0.7251   42.0405   1492 % 0.483260 0.533  1
   5   0   7   40.7590   12.2263   12.2263    0.0000   28.5327    0.0405    0.4096   69.6607   1493 % 0.526786 0.973  1
   7   0   7   23.0000    4.7505   -4.7505    0.0000   18.2496    0.1065    0.2535   71.9990   1494 % 0.628281 0.997  1
   8   0   7   19.8746   33.7800  -33.7800    0.0000  -13.9054    0.1359    0.2407  -57.7610   1495 % 0.684111 0.827  1
   9   0   7   12.2882    7.0322    7.0322    0.0000    5.2559    0.0732    0.1431   36.7412   1496 % 0.742327 0.994  1
  10   0   7   14.1174   24.7371   24.7371    0.0000  -10.6197    0.1240    0.1879  -56.5262   1497 % 0.802408 0.926  1
Refinement program                                                                                                 page=  28
structure :                                                                                                15:48:53 02-06-25 

  11   0   7   21.8403    2.8202   -2.8202    0.0000   19.0201    0.0893    0.2359   80.6112   1498 % 0.863967 0.999  1
  12   0   7    3.0000    6.7158    6.7158    0.0000   -3.7158    1.1833    1.1837   -3.1391   1499*% 0.926708 0.995  1
  13   0   7    5.0000    8.8496   -8.8496    0.0000   -3.8496    0.2500    0.2550  -15.0994   1500 % 0.990407 0.993  1
  14   0   7    8.0000   17.6843  -17.6843    0.0000   -9.6843    0.5938    0.5991  -16.1644   1501 % 1.054891 0.972  1
  15   0   7    3.6056    4.9457    4.9457    0.0000   -1.3401    0.3051    0.3072   -4.3623   1502 % 1.120023 0.998  1
   1   1   7   34.6554   26.7353   26.7353    0.0000    7.9201    0.0866    0.3572   22.1726   1504 % 0.410699 0.818  1
   2   1   7   31.7962   19.9387  -19.9387    0.0000   11.8575    0.1305    0.3437   34.4989   1505 % 0.428168 0.909  1
   4   1   7   63.8342   37.5947   37.5947    0.0000   26.2395    0.0258    0.6389   41.0720   1506 % 0.491879 0.667  1
   5   1   7   17.9165   24.8545   24.8545    0.0000   -6.9380    0.0809    0.1966  -35.2908   1507 % 0.534703 0.885  1
   6   1   7   11.7898   10.7672  -10.7672    0.0000    1.0226    0.1103    0.1614    6.3349   1508 % 0.582786 0.981  1
   7   1   7   70.2389   39.9023   39.9023    0.0000   30.3366    0.0342    0.7032   43.1396   1509 % 0.634934 0.720  1
   8   1   7   31.3528   20.0631  -20.0631    0.0000   11.2897    0.0032    0.3135   36.0067   1510 % 0.690227 0.944  1
   9   1   7   20.0998   33.5552  -33.5552    0.0000  -13.4554    0.0771    0.2153  -62.5011   1511 % 0.747966 0.846  1
  10   1   7   22.9347    7.2359    7.2359    0.0000   15.6988    0.0828    0.2439   64.3786   1512 % 0.807628 0.994  1
  11   1   7   14.5602   11.6021  -11.6021    0.0000    2.9581    0.3159    0.3479    8.5036   1513 % 0.868817 0.986  1
  12   1   7   16.7929    1.6488   -1.6488    0.0000   15.1440    0.1310    0.2130   71.1034   1514 % 0.931232 1.000  1
  13   1   7   34.4630   21.1579   21.1579    0.0000   13.3051    0.0479    0.3479   38.2397   1515 % 0.994641 0.957  1
  14   1   7    8.1363    2.0152    2.0152    0.0000    6.1212    0.2274    0.2415   25.3472   1516 % 1.058867 1.000  1
  15   1   7    7.1764    8.5012   -8.5012    0.0000   -1.3248    0.2160    0.2276   -5.8208   1517 % 1.123769 0.994  1
  16   1   7    2.5100    1.0979    1.0979    0.0000    1.4121    0.3187    0.3197    4.4167   1518 % 1.189237 1.000  1
  17   1   7    6.8556    3.7682   -3.7682    0.0000    3.0874    0.2115    0.2223   13.8863   1519 % 1.255182 0.999  1
   1   2   7  142.6250    6.4229    6.4229    0.0000  136.2030    0.0060    1.4263   95.4959   1520 % 0.440326 0.991  1
   2   2   7   57.6715   43.7240   43.7240    0.0000   13.9475    0.0217    0.5771   24.1674   1521 % 0.456663 0.410  1
   4   2   7  144.3500   30.4456  -30.4456    0.0000  113.9050    0.0232    1.4437   78.8983   1522 % 0.516874 0.812  1
   5   2   7   26.9295   38.2286  -38.2286    0.0000  -11.2991    0.0780    0.2804  -40.3023   1523 % 0.557782 0.704  1
   6   2   7   21.4476   26.6420  -26.6420    0.0000   -5.1944    0.1212    0.2464  -21.0840   1524 % 0.604031 0.882  1
   7   2   7   19.2614   13.3926   13.3926    0.0000    5.8688    0.1220    0.2280   25.7398   1525 % 0.654488 0.974  1
   9   2   7    9.7980    5.1651    5.1651    0.0000    4.6329    0.2501    0.2686   17.2507   1527 % 0.764635 0.997  1
  11   2   7    7.1554   11.9041  -11.9041    0.0000   -4.7487    0.1537    0.1696  -28.0048   1529 % 0.883208 0.985  1
  12   2   7   30.4959   13.1997  -13.1997    0.0000   17.2962    0.0672    0.3123   55.3867   1530 % 0.944672 0.983  1
  13   2   7   22.0091   16.1026   16.1026    0.0000    5.9065    0.0591    0.2279   25.9195   1531 % 1.007236 0.976  1
  14   2   7   21.7025   19.1772   19.1772    0.0000    2.5254    0.2120    0.3034    8.3247   1532 % 1.070707 0.968  1
  15   2   7    6.6858    5.5872   -5.5872    0.0000    1.0986    0.2244    0.2341    4.6928   1533 % 1.134932 0.997  1
  16   2   7    5.3852    1.5903   -1.5903    0.0000    3.7949    0.1764    0.1844   20.5744   1534 % 1.199791 1.000  1
  17   2   7    9.6437    4.9788   -4.9788    0.0000    4.6649    0.0311    0.1013   46.0366   1535 % 1.265185 0.998  1
   1   3   7  110.0770   27.2945  -27.2945    0.0000   82.7827    0.0173    1.1009   75.1950   1537 % 0.485705 0.842  1
   3   3   7   32.9287   43.1510   43.1510    0.0000  -10.2223    0.0607    0.3348  -30.5288   1538 % 0.524392 0.553  1
   4   3   7   26.1400   41.2522  -41.2522    0.0000  -15.1122    0.0746    0.2718  -55.5931   1539 % 0.556040 0.638  1
   5   3   7   20.5499   27.7569  -27.7569    0.0000   -7.2070    0.0852    0.2224  -32.3989   1540 % 0.594259 0.869  1
   6   3   7   11.7175   17.3891   17.3891    0.0000   -5.6716    0.1835    0.2177  -26.0513   1541 % 0.637868 0.955  1
   7   3   7   22.1246   36.4191  -36.4191    0.0000  -14.2945    0.1107    0.2474  -57.7762   1542 % 0.685841 0.795  1
   8   3   7   26.3951   18.7799   18.7799    0.0000    7.6152    0.0417    0.2672   28.4978   1543 % 0.737325 0.954  1
   9   3   7   53.5724   32.5243   32.5243    0.0000   21.0481    0.0280    0.5365   39.2355   1544 % 0.791637 0.865  1
  10   3   7   28.2913   12.0469  -12.0469    0.0000   16.2444    0.0265    0.2842   57.1680   1545 % 0.848233 0.984  1
  12   3   7   15.4337    5.9977    5.9977    0.0000    9.4361    0.1037    0.1859   50.7526   1547 % 0.966658 0.997  1
  13   3   7   23.5521   17.9331  -17.9331    0.0000    5.6190    0.0764    0.2476   22.6928   1548 % 1.027885 0.970  1
  14   3   7   10.5830    3.3367   -3.3367    0.0000    7.2463    0.3071    0.3248   22.3085   1549 % 1.090154 0.999  1
  15   3   7    3.9623    7.7066    7.7066    0.0000   -3.7443    0.3659    0.3681  -10.1723   1550 % 1.153296 0.995  1
  16   3   7   18.1521    1.5273   -1.5273    0.0000   16.6249    0.1074    0.2109   78.8181   1551 % 1.217177 1.000  1
  17   3   7    6.0828    2.9532    2.9532    0.0000    3.1295    0.3124    0.3182    9.8343   1552 % 1.281685 0.999  1
   1   4   7   24.8495   20.2237  -20.2237    0.0000    4.6258    0.1087    0.2712   17.0561   1553 % 0.542900 0.927  1
   2   4   7   72.8196   46.3814  -46.3814    0.0000   26.4382    0.0124    0.7283   36.3012   1554 % 0.556233 0.488  1
Refinement program                                                                                                 page=  29
structure :                                                                                                15:48:53 02-06-25 

   3   4   7    6.8556   11.5472   11.5472    0.0000   -4.6916    0.2480    0.2573  -18.2359   1555 % 0.577770 0.978  1
   4   4   7   28.4956   37.3021   37.3021    0.0000   -8.8065    0.0772    0.2952  -29.8293   1556 % 0.606640 0.749  1
   5   4   7   20.2485   13.4607   13.4607    0.0000    6.7877    0.0321    0.2050   33.1088   1557 % 0.641852 0.973  1
   7   4   7   23.5903    5.5714   -5.5714    0.0000   18.0189    0.0615    0.2438   73.9150   1559 % 0.727467 0.996  1
   8   4   7   17.7482   28.5055  -28.5055    0.0000  -10.7573    0.0930    0.2004  -53.6907   1560 % 0.776196 0.896  1
   9   4   7   28.0357    3.8733    3.8733    0.0000   24.1624    0.0624    0.2872   84.1245   1561 % 0.827962 0.998  1
  10   4   7   13.6931   19.2029   19.2029    0.0000   -5.5098    0.2520    0.2868  -19.2142   1562 % 0.882230 0.960  1
  11   4   7    9.4868    0.3443    0.3443    0.0000    9.1426    0.4111    0.4219   21.6700   1563 % 0.938568 1.000  1
  12   4   7   12.9499    6.7272    6.7272    0.0000    6.2227    0.1583    0.2045   30.4254   1564 % 0.996624 0.996  1
  13   4   7   23.2379    8.6289   -8.6289    0.0000   14.6090    0.0710    0.2430   60.1232   1565 % 1.056115 0.993  1
  15   4   7    5.7009    4.3280    4.3280    0.0000    1.3729    0.3771    0.3814    3.5994   1566 % 1.178526 0.999  1
  16   4   7    4.1231    2.0246    2.0246    0.0000    2.0985    0.4972    0.4989    4.2062   1567 % 1.241109 1.000  1
  17   4   7    7.6811    2.5454    2.5454    0.0000    5.1357    0.4947    0.5006   10.2582   1568 % 1.304434 1.000  1
   2   5   7   16.4773    3.9089   -3.9089    0.0000   12.5684    0.0789    0.1827   68.7971   1570 % 0.620512 0.998  1
   3   5   7   30.7409   33.3073  -33.3073    0.0000   -2.5664    0.0423    0.3103   -8.2706   1571 % 0.639890 0.819  1
   4   5   7   21.4709   19.7636   19.7636    0.0000    1.7073    0.0862    0.2314    7.3796   1572 % 0.666072 0.944  1
   5   5   7   24.0104   11.2654   11.2654    0.0000   12.7450    0.1062    0.2625   48.5443   1573 % 0.698294 0.983  1
   6   5   7   34.1643    1.5339   -1.5339    0.0000   32.6304    0.0395    0.3439   94.8777   1574 % 0.735763 1.000  1
   7   5   7   23.6305   32.5898   32.5898    0.0000   -8.9593    0.0550    0.2426  -36.9268   1575 % 0.777720 0.861  1
   9   5   7   13.6015   24.6472  -24.6472    0.0000  -11.0457    0.1470    0.2003  -55.1449   1577 % 0.872445 0.933  1
  10   5   7   12.8452    2.2258    2.2258    0.0000   10.6194    0.1090    0.1685   63.0381   1578 % 0.924105 1.000  1
  11   5   7    3.8341   10.4730  -10.4730    0.0000   -6.6390    0.2739    0.2765  -24.0080   1579 % 0.978034 0.990  1
  12   5   7    9.2736    1.4143    1.4143    0.0000    7.8593    0.1510    0.1772   44.3591   1580 % 1.033876 1.000  1
  13   5   7   10.6442   17.7707   17.7707    0.0000   -7.1265    0.1644    0.1959  -36.3861   1581 % 1.091338 0.973  1
   1   6   7   16.1245    6.4222    6.4222    0.0000    9.7023    0.1767    0.2392   40.5529   1584 % 0.680316 0.994  1
   2   6   7   53.0000   40.8647   40.8647    0.0000   12.1353    0.0179    0.5303   22.8837   1585 % 0.691002 0.732  1
   3   6   7   43.4246    6.9251    6.9251    0.0000   36.4996    0.0507    0.4372   83.4864   1586 % 0.708454 0.994  1
   4   6   7   21.4126   24.6657  -24.6657    0.0000   -3.2531    0.0397    0.2178  -14.9378   1587 % 0.732189 0.919  1
   5   6   7   21.6102   19.7128  -19.7128    0.0000    1.8974    0.0463    0.2210    8.5854   1588 % 0.761619 0.951  1
   6   6   7   17.0939   14.0332  -14.0332    0.0000    3.0607    0.0936    0.1949   15.7047   1589 % 0.796113 0.977  1
   7   6   7   15.1427    7.2877    7.2877    0.0000    7.8550    0.0792    0.1709   45.9600   1590 % 0.835044 0.994  1
   8   6   7   46.7547   22.5093   22.5093    0.0000   24.2454    0.0417    0.4694   51.6516   1591 % 0.877820 0.945  1
   9   6   7   11.3270    0.7536    0.7536    0.0000   10.5733    0.1766    0.2098   50.4023   1592 % 0.923910 1.000  1
  10   6   7   14.8122   12.4225  -12.4225    0.0000    2.3897    0.0776    0.1672   14.2891   1593 % 0.972841 0.985  1
  11   6   7   11.8743    5.6248   -5.6248    0.0000    6.2496    0.1642    0.2027   30.8388   1594 % 1.024207 0.997  1
  12   6   7   12.6095    7.9643   -7.9643    0.0000    4.6452    0.2141    0.2485   18.6935   1595 % 1.077659 0.995  1
  13   6   7    5.4314    9.8757    9.8757    0.0000   -4.4443    0.1933    0.2008  -22.1325   1596 % 1.132902 0.992  1
  14   6   7    7.0711   13.5480   13.5480    0.0000   -6.4770    0.6435    0.6473  -10.0055   1597 % 1.189687 0.986  1
  16   6   7    6.4031    1.3830   -1.3830    0.0000    5.0201    0.7262    0.7290    6.8861   1598 % 1.307073 1.000  1
   1   7   7   21.4942   16.4863  -16.4863    0.0000    5.0078    0.0535    0.2215   22.6087   1599 % 0.756365 0.966  1
   2   7   7   12.0416   19.2552   19.2552    0.0000   -7.2136    0.2035    0.2364  -30.5112   1600 % 0.765991 0.954  1
   3   7   7   40.1248   33.6385   33.6385    0.0000    6.4863    0.0461    0.4039   16.0597   1601 % 0.781771 0.852  1
   4   7   7   23.5436   29.7573  -29.7573    0.0000   -6.2137    0.0871    0.2510  -24.7537   1602 % 0.803342 0.890  1
   5   7   7    9.3808   16.2583  -16.2583    0.0000   -6.8774    0.1173    0.1502  -45.7986   1603 % 0.830254 0.970  1
   8   7   7    8.3066   10.7579   10.7579    0.0000   -2.4513    0.4214    0.4295   -5.7077   1606 % 0.937991 0.988  1
   9   7   7   15.1063   21.7222   21.7222    0.0000   -6.6159    0.1059    0.1845  -35.8598   1607 % 0.981258 0.954  1
  10   7   7   20.0000    9.2092   -9.2092    0.0000   10.7908    0.0750    0.2136   50.5185   1608 % 1.027462 0.992  1
  11   7   7    7.9373    3.5961    3.5961    0.0000    4.3412    0.3465    0.3554   12.2134   1609 % 1.076224 0.999  1
  13   7   7    7.3621   11.7443  -11.7443    0.0000   -4.3822    0.2649    0.2749  -15.9403   1610 % 1.180138 0.989  1
  14   7   7   17.5499    2.5500   -2.5500    0.0000   14.9999    0.1368    0.2225   67.4187   1611 % 1.234752 1.000  1
   1   8   7   45.1442    4.6917   -4.6917    0.0000   40.4525    0.0388    0.4531   89.2788   1614 % 0.835556 0.998  1
   2   8   7   14.0250   32.5764  -32.5764    0.0000  -18.5514    0.1105    0.1786 -103.8940   1615 % 0.844280 0.873  1
Refinement program                                                                                                 page=  30
structure :                                                                                                15:48:53 02-06-25 

   3   8   7    6.2610    1.9925   -1.9925    0.0000    4.2685    0.2316    0.2399   17.7923   1616 % 0.858622 1.000  1
   4   8   7   20.9762   19.2390   19.2390    0.0000    1.7371    0.1216    0.2424    7.1651   1617 % 0.878309 0.960  1
   5   8   7   15.0665   11.2277   11.2277    0.0000    3.8389    0.0763    0.1689   22.7291   1618 % 0.902989 0.987  1
   7   8   7   15.4208    4.9679   -4.9679    0.0000   10.4529    0.0811    0.1742   60.0003   1620 % 0.965724 0.998  1
   8   8   7    7.8102   16.9194  -16.9194    0.0000   -9.1092    0.4161    0.4234  -21.5150   1621 % 1.002943 0.973  1
   9   8   7    5.1769    0.2891    0.2891    0.0000    4.8878    0.1642    0.1722   28.3910   1622 % 1.043520 1.000  1
  10   8   7    8.2462    9.7642    9.7642    0.0000   -1.5180    0.0303    0.0879  -17.2775   1623 % 1.087081 0.992  1
  11   8   7   10.3053    3.3955    3.3955    0.0000    6.9098    0.1067    0.1484   46.5715   1624 % 1.133280 0.999  1
  12   8   7    8.5440    5.5828    5.5828    0.0000    2.9612    0.1639    0.1848   16.0241   1625 % 1.181809 0.998  1
  13   8   7    2.3875    6.9448   -6.9448    0.0000   -4.5573    0.8587    0.8590   -5.3055   1626*% 1.232393 0.996  1
  14   8   7    3.1623   10.2917  -10.2917    0.0000   -7.1295    1.5021    1.5024   -4.7453   1627*% 1.284788 0.992  1
   1   9   7   10.9316    8.0299    8.0299    0.0000    2.9017    0.1784    0.2092   13.8697   1629 % 0.917077 0.993  1
   2   9   7   11.0544    3.5392   -3.5392    0.0000    7.5152    0.1674    0.2006   37.4698   1630 % 0.925032 0.999  1
   3   9   7   13.0192   17.8580  -17.8580    0.0000   -4.8388    0.0999    0.1641  -29.4913   1631 % 0.938141 0.968  1
   4   9   7   12.3288    9.2120    9.2120    0.0000    3.1169    0.1744    0.2136   14.5943   1632 % 0.956191 0.992  1
   5   9   7   18.8759    4.7554    4.7554    0.0000   14.1205    0.1086    0.2178   64.8406   1633 % 0.978910 0.998  1
   6   9   7    4.7223    0.9055   -0.9055    0.0000    3.8168    0.4235    0.4261    8.9565   1634 % 1.005980 1.000  1
   7   9   7   12.9035   17.8773   17.8773    0.0000   -4.9738    0.0814    0.1526  -32.6044   1635 % 1.037062 0.971  1
   8   9   7    7.3959    6.1306   -6.1306    0.0000    1.2654    0.2163    0.2286    5.5347   1636 % 1.071807 0.997  1
   9   9   7    9.2628   13.5610  -13.5610    0.0000   -4.2982    0.1781    0.2008  -21.4079   1637 % 1.109869 0.984  1
  10   9   7    7.3959    1.6258    1.6258    0.0000    5.7701    0.1825    0.1969   29.2977   1638 % 1.150922 1.000  1
  11   9   7    7.4498    5.6667   -5.6667    0.0000    1.7831    0.1879    0.2022    8.8206   1639 % 1.194655 0.998  1
  12   9   7    9.1269    0.5568    0.5568    0.0000    8.5701    0.2082    0.2273   37.7030   1640 % 1.240786 1.000  1
   2  10   7   20.2978   23.4481   23.4481    0.0000   -3.1504    0.0813    0.2187  -14.4082   1643 % 1.007655 0.948  1
   3  10   7   53.1131    0.7645   -0.7645    0.0000   52.3485    0.0273    0.5318   98.4306   1644 % 1.019702 1.000  1
   4  10   7    8.4083   14.3868  -14.3868    0.0000   -5.9784    0.1368    0.1605  -37.2377   1645 % 1.036333 0.981  1
   6  10   7    6.2690    5.1233   -5.1233    0.0000    1.1457    0.3190    0.3251    3.5237   1647 % 1.082442 0.998  1
   8  10   7   18.0000   12.0947   12.0947    0.0000    5.9053    0.0806    0.1972   29.9451   1649 % 1.143877 0.988  1
  12  10   7    6.9282    3.5643   -3.5643    0.0000    3.3639    0.2959    0.3039   11.0693   1653 % 1.303547 0.999  1
   1  11   7    3.4641    7.0540   -7.0540    0.0000   -3.5899    0.1443    0.1484  -24.1849   1655 % 1.084993 0.996  1
   2  11   7   10.2567    7.8724    7.8724    0.0000    2.3843    0.1316    0.1669   14.2888   1656 % 1.091725 0.995  1
   3  11   7    6.4031   15.3999   15.3999    0.0000   -8.9968    0.2577    0.2655  -33.8834   1657 % 1.102854 0.980  1
   4  11   7    9.1651   12.2383  -12.2383    0.0000   -3.0731    0.2400    0.2569  -11.9605   1658 % 1.118249 0.987  1
   5  11   7    7.9057    6.0717   -6.0717    0.0000    1.8340    0.2530    0.2650    6.9195   1659 % 1.137736 0.997  1
   7  11   7    4.0620   11.2769  -11.2769    0.0000   -7.2149    0.4677    0.4695  -15.3670   1660 % 1.188140 0.990  1
   9  11   7   11.2694   10.5012   10.5012    0.0000    0.7682    0.1597    0.1955    3.9300   1662 % 1.252193 0.992  1
   6  12   7    5.8309    4.3328    4.3328    0.0000    1.4982    0.1115    0.1258   11.9089   1666 % 1.241562 0.999  1
   8  12   7    2.4495    8.0423   -8.0423    0.0000   -5.5928    0.7144    0.7149   -7.8237   1667*% 1.295473 0.995  1
   1  13   7    5.3852    3.8803    3.8803    0.0000    1.5048    0.2321    0.2383    6.3153   1671 % 1.257228 0.999  1
   2  13   7    8.8882    3.0922   -3.0922    0.0000    5.7960    0.1913    0.2109   27.4812   1672 % 1.263043 0.999  1
   5  13   7    4.1231    2.4248    2.4248    0.0000    1.6983    0.4972    0.4989    3.4040   1674 % 1.303018 1.000  1
   6  13   7    4.1231    1.1759   -1.1759    0.0000    2.9472    0.4608    0.4627    6.3701   1675 % 1.323476 1.000  1
   7  13   7   12.0000    7.6949    7.6949    0.0000    4.3051    0.3500    0.3700   11.6355   1676 % 1.347253 0.996  1
   2  14   7    4.7958    9.8927    9.8927    0.0000   -5.0969    0.4692    0.4716  -10.8076   1678 % 1.349888 0.993  1
   5  14   7    3.2404    1.5516   -1.5516    0.0000    1.6888    0.3549    0.3564    4.7387   1681 % 1.387363 1.000  1
   3   0   8   79.1644   30.5085   30.5085    0.0000   48.6559    0.0303    0.7922   61.4168   1682 % 0.496904 0.802  1
   5   0   8  109.7000   26.9589   26.9589    0.0000   82.7407    0.0356    1.0976   75.3852   1683 % 0.570149 0.872  1
   6   0   8   46.8828   48.3409  -48.3409    0.0000   -1.4581    0.0011    0.4688   -3.1100   1684 % 0.615469 0.503  1
   7   0   8   26.2488   31.1730  -31.1730    0.0000   -4.9242    0.1200    0.2886  -17.0611   1685 % 0.665059 0.851  1
   8   0   8   88.3968   24.1336   24.1336    0.0000   64.2632    0.0198    0.8842   72.6803   1686 % 0.718036 0.921  1
   9   0   8    5.7446    0.4975   -0.4975    0.0000    5.2471    0.4178    0.4217   12.4422   1687 % 0.773703 1.000  1
  10   0   8   18.8149   23.5270   23.5270    0.0000   -4.7121    0.1116    0.2188  -21.5397   1688 % 0.831520 0.936  1
Refinement program                                                                                                 page=  31
structure :                                                                                                15:48:53 02-06-25 

  11   0   8   19.8997    3.4627    3.4627    0.0000   16.4370    0.1131    0.2289   71.8164   1689 % 0.891070 0.999  1
  13   0   8    9.4604    0.6101   -0.6101    0.0000    8.8504    0.1691    0.1938   45.6706   1690 % 1.014137 1.000  1
  14   0   8   11.1355    0.9345    0.9345    0.0000   10.2010    0.1167    0.1613   63.2286   1691 % 1.077201 1.000  1
  15   0   8   21.5639    3.9136    3.9136    0.0000   17.6503    0.0974    0.2366   74.5968   1692 % 1.141061 0.999  1
  18   0   8   10.2470    2.6671   -2.6671    0.0000    7.5799    0.2001    0.2248   33.7220   1694 % 1.336267 1.000  1
   2   1   8   56.2983   13.6619   13.6619    0.0000   42.6365    0.0355    0.5641   75.5828   1695 % 0.480515 0.963  1
   4   1   8   20.5913   22.8790  -22.8790    0.0000   -2.2878    0.1360    0.2468   -9.2712   1696 % 0.538063 0.904  1
   5   1   8   53.6246   38.0969   38.0969    0.0000   15.5277    0.0298    0.5371   28.9116   1697 % 0.577472 0.719  1
   6   1   8   12.1244   11.5498  -11.5498    0.0000    0.5745    0.0495    0.1310    4.3872   1698 % 0.622259 0.980  1
   7   1   8   21.4243    4.5487   -4.5487    0.0000   16.8756    0.2240    0.3100   54.4385   1699 % 0.671348 0.997  1
   8   1   8   11.2250    3.3938    3.3938    0.0000    7.8311    0.2361    0.2614   29.9575   1700 % 0.723864 0.999  1
  10   1   8   41.7732    0.8990   -0.8990    0.0000   40.8742    0.0946    0.4283   95.4335   1701 % 0.836559 1.000  1
  11   1   8   19.5192   28.5163   28.5163    0.0000   -8.9971    0.0666    0.2062  -43.6240   1702 % 0.895773 0.911  1
  12   1   8   18.4932    7.2628    7.2628    0.0000   11.2304    0.1244    0.2229   50.3918   1703 % 0.956430 0.995  1
  14   1   8   12.4097    1.5032    1.5032    0.0000   10.9065    0.3425    0.3643   29.9412   1705 % 1.081095 1.000  1
  15   1   8    6.5574   17.0282  -17.0282    0.0000  -10.4708    0.4270    0.4320  -24.2379   1706 % 1.144737 0.976  1
  16   1   8    1.4142    5.5221   -5.5221    0.0000   -4.1079    0.5303    0.5305   -7.7431   1707*% 1.209070 0.998  1
   0   2   8  143.7530   42.6845   42.6845    0.0000  101.0690    0.0021    1.4375   70.3070   1710 % 0.486384 0.514  1
   1   2   8   49.4267   22.3670  -22.3670    0.0000   27.0597    0.0202    0.4947   54.7013   1711 % 0.491380 0.899  1
   2   2   8   11.1803   36.8941  -36.8941    0.0000  -25.7137    0.1834    0.2148 -119.7350   1712 % 0.506071 0.694  1
   4   2   8    7.0000   30.5034  -30.5034    0.0000  -23.5034    0.1143    0.1340 -175.3730   1713 % 0.561004 0.828  1
   5   2   8   34.2389    8.6157   -8.6157    0.0000   25.6232    0.0438    0.3452   74.2313   1714 % 0.598906 0.988  1
   6   2   8   80.4922   45.1138   45.1138    0.0000   35.3784    0.0149    0.8051   43.9450   1715 % 0.642199 0.620  1
   7   2   8    7.0711    4.8621    4.8621    0.0000    2.2090    0.3818    0.3883    5.6885   1716 % 0.689871 0.997  1
   8   2   8   18.7883   10.4213  -10.4213    0.0000    8.3670    0.1198    0.2228   37.5532   1717 % 0.741076 0.986  1
   9   2   8   23.2444   17.3235   17.3235    0.0000    5.9208    0.0925    0.2502   23.6671   1718 % 0.795131 0.964  1
  10   2   8   55.0945   26.8051  -26.8051    0.0000   28.2894    0.0191    0.5513   51.3164   1719 % 0.851495 0.918  1
  11   2   8   17.7679    6.0536   -6.0536    0.0000   11.7143    0.1013    0.2045   57.2741   1720 % 0.909738 0.996  1
  12   2   8   10.7238   14.5520   14.5520    0.0000   -3.8282    0.2098    0.2356  -16.2464   1721 % 0.969522 0.980  1
  13   2   8    8.9163    4.6526   -4.6526    0.0000    4.2636    0.2804    0.2942   14.4913   1722 % 1.030578 0.998  1
  14   2   8    7.5498    2.6661    2.6661    0.0000    4.8838    0.3113    0.3203   15.2479   1723 % 1.092694 0.999  1
   0   3   8  126.5310   36.7119  -36.7119    0.0000   89.8188    0.0150    1.2654   70.9808   1726 % 0.527818 0.713  1
   1   3   8   56.4535   39.6114   39.6114    0.0000   16.8422    0.0363    0.5657   29.7721   1727 % 0.532425 0.655  1
   2   3   8   11.3358    3.2264    3.2264    0.0000    8.1094    0.2911    0.3124   25.9579   1728 % 0.546013 0.998  1
   3   3   8   16.9558   29.7269   29.7269    0.0000  -12.7711    0.1858    0.2515  -50.7755   1729 % 0.567938 0.840  1
   4   3   8   14.2478   20.2970   20.2970    0.0000   -6.0492    0.1720    0.2233  -27.0884   1730 % 0.597283 0.933  1
   5   3   8   63.5138   37.3984  -37.3984    0.0000   26.1154    0.0236    0.6356   41.0892   1731 % 0.633017 0.760  1
   6   3   8   11.9164    0.4807   -0.4807    0.0000   11.4356    0.0881    0.1482   77.1621   1732 % 0.674123 1.000  1
   7   3   8   67.7237   10.0952   10.0952    0.0000   57.6285    0.0317    0.6780   85.0002   1733 % 0.719683 0.987  1
   8   3   8   11.1580    5.9631    5.9631    0.0000    5.1949    0.1210    0.1646   31.5633   1734 % 0.768905 0.996  1
  10   3   8    5.4498    2.5839   -2.5839    0.0000    2.8659    0.2752    0.2806   10.2140   1736 % 0.875823 0.999  1
  11   3   8   16.3860   25.8483  -25.8483    0.0000   -9.4624    0.0976    0.1907  -49.6068   1737 % 0.932548 0.931  1
  12   3   8    8.8148    7.3779   -7.3779    0.0000    1.4369    0.1305    0.1575    9.1258   1738 % 0.990957 0.995  1
  13   3   8   26.3154    6.9362    6.9362    0.0000   19.3792    0.0361    0.2656   72.9588   1739 % 1.050768 0.996  1
  14   3   8    7.8549    0.9926    0.9926    0.0000    6.8623    0.1655    0.1832   37.4591   1740 % 1.111756 1.000  1
  15   3   8    5.4772   14.6102   14.6102    0.0000   -9.1330    0.4290    0.4325  -21.1153   1741 % 1.173737 0.983  1
  17   3   8    9.0829   11.8984  -11.8984    0.0000   -2.8154    0.2752    0.2898   -9.7136   1742 % 1.300109 0.990  1
   1   4   8   46.6154   16.6246  -16.6246    0.0000   29.9908    0.0333    0.4673   64.1736   1743 % 0.585070 0.955  1
   2   4   8   19.6723   38.6347   38.6347    0.0000  -18.9624    0.0229    0.1980  -95.7462   1744 % 0.597463 0.721  1
   3   4   8   19.4165   20.3433   20.3433    0.0000   -0.9269    0.1777    0.2632   -3.5215   1745 % 0.617564 0.935  1
   4   4   8   56.3010   27.1734   27.1734    0.0000   29.1276    0.0213    0.5634   51.6984   1746 % 0.644654 0.886  1
   6   4   8   30.0333   45.5785  -45.5785    0.0000  -15.5451    0.0316    0.3020  -51.4749   1748 % 0.716431 0.663  1
Refinement program                                                                                                 page=  32
structure :                                                                                                15:48:53 02-06-25 

   7   4   8   23.8747   21.5971  -21.5971    0.0000    2.2776    0.0754    0.2504    9.0969   1749 % 0.759457 0.941  1
   8   4   8   35.7813   17.7229   17.7229    0.0000   18.0583    0.0587    0.3626   49.8032   1750 % 0.806255 0.963  1
   9   4   8   14.6901    2.6889   -2.6889    0.0000   12.0013    0.0579    0.1579   76.0122   1751 % 0.856205 0.999  1
  10   4   8   18.3030   20.0569   20.0569    0.0000   -1.7539    0.0191    0.1840   -9.5305   1752 % 0.908789 0.958  1
  11   4   8    7.8422    3.2745    3.2745    0.0000    4.5677    0.2423    0.2547   17.9366   1753 % 0.963575 0.999  1
  13   4   8   11.6962    0.1653    0.1653    0.0000   11.5309    0.1240    0.1704   67.6542   1755 % 1.078399 1.000  1
  14   4   8    3.3166    0.2777    0.2777    0.0000    3.0389    0.2261    0.2286   13.2965   1756 % 1.137907 1.000  1
  15   4   8    8.7178    2.3504    2.3504    0.0000    6.3674    0.5105    0.5178   12.2961   1757 % 1.198537 1.000  1
  16   4   8   16.1864    4.5117    4.5117    0.0000   11.6747    0.1359    0.2114   55.2360   1758 % 1.260126 0.999  1
   0   5   8   11.8743    7.6890    7.6890    0.0000    4.1853    0.1853    0.2201   19.0190   1760 % 0.642700 0.991  1
   1   5   8   19.2614   26.0399  -26.0399    0.0000   -6.7785    0.0571    0.2009  -33.7404   1761 % 0.646489 0.896  1
   2   5   8   22.8801   14.1490   14.1490    0.0000    8.7311    0.0787    0.2419   36.0867   1762 % 0.657725 0.971  1
   3   5   8   49.9099   26.2875  -26.2875    0.0000   23.6225    0.0441    0.5010   47.1467   1763 % 0.676037 0.899  1
   4   5   8   14.0712   13.4981  -13.4981    0.0000    0.5732    0.0036    0.1408    4.0720   1764 % 0.700870 0.976  1
   5   5   8   12.8141   28.7606   28.7606    0.0000  -15.9466    0.1054    0.1659  -96.1279   1765 % 0.731561 0.887  1
   6   5   8   22.3047   11.9980  -11.9980    0.0000   10.3067    0.0650    0.2323   44.3629   1766 % 0.767407 0.982  1
   7   5   8   27.8388    0.3108   -0.3108    0.0000   27.5280    0.0880    0.2920   94.2843   1767 % 0.807722 1.000  1
   8   5   8   16.2481    7.8653    7.8653    0.0000    8.3828    0.0831    0.1825   45.9352   1768 % 0.851872 0.993  1
   9   5   8   14.1951   20.0489  -20.0489    0.0000   -5.8538    0.1691    0.2208  -26.5166   1769 % 0.899293 0.957  1
  10   5   8    8.1425    3.3379   -3.3379    0.0000    4.8045    0.1965    0.2127   22.5881   1770 % 0.949493 0.999  1
  11   5   8   10.5925   22.7426   22.7426    0.0000  -12.1501    0.1180    0.1586  -76.6206   1771 % 1.002056 0.951  1
  12   5   8    7.7460    4.7670    4.7670    0.0000    2.9790    0.1936    0.2086   14.2832   1772 % 1.056630 0.998  1
  13   5   8    5.7446    4.0937   -4.0937    0.0000    1.6508    0.1306    0.1426   11.5737   1773 % 1.112917 0.999  1
  15   5   8    9.6437   14.4812  -14.4812    0.0000   -4.8376    0.4511    0.4613  -10.4876   1774 % 1.229687 0.984  1
  16   5   8    7.6811    5.5441   -5.5441    0.0000    2.1370    0.4492    0.4557    4.6899   1775 % 1.289790 0.998  1
   0   6   8   48.8109   38.7102   38.7102    0.0000   10.1007    0.0297    0.4890   20.6553   1777 % 0.710994 0.773  1
   1   6   8   21.6864    1.8089   -1.8089    0.0000   19.8775    0.0553    0.2238   88.8133   1778 % 0.714420 1.000  1
   2   6   8   22.1133   27.6389  -27.6389    0.0000   -5.5256    0.0565    0.2282  -24.2091   1779 % 0.724604 0.895  1
   3   6   8   14.3318    9.1608   -9.1608    0.0000    5.1709    0.0907    0.1696   30.4871   1780 % 0.741265 0.989  1
   4   6   8   38.3706   20.8269  -20.8269    0.0000   17.5437    0.0573    0.3880   45.2197   1781 % 0.763982 0.946  1
   6   6   8   24.1350   37.6070   37.6070    0.0000  -13.4719    0.0849    0.2559  -52.6534   1783 % 0.825447 0.821  1
   7   6   8    7.0498    7.8523    7.8523    0.0000   -0.8025    0.2128    0.2241   -3.5801   1784 % 0.863055 0.993  1
   8   6   8   14.7309    9.6730   -9.6730    0.0000    5.0579    0.1799    0.2325   21.7535   1785 % 0.904508 0.990  1
   9   6   8    5.3852    7.4680    7.4680    0.0000   -2.0828    0.2971    0.3020   -6.8978   1786 % 0.949303 0.995  1
  10   6   8   20.4255   17.5733  -17.5733    0.0000    2.8522    0.0661    0.2147   13.2855   1787 % 0.996989 0.971  1
  11   6   8    9.1104    3.5912   -3.5912    0.0000    5.5192    0.1262    0.1557   35.4542   1788 % 1.047171 0.999  1
  12   6   8    8.2644   10.8556   10.8556    0.0000   -2.5912    0.2239    0.2386  -10.8592   1789 % 1.099507 0.990  1
  13   6   8    4.0000    1.9430   -1.9430    0.0000    2.0570    0.5000    0.5016    4.1010   1790 % 1.153705 1.000  1
  14   6   8    4.7223    1.0630    1.0630    0.0000    3.6593    0.5294    0.5315    6.8848   1791 % 1.209513 1.000  1
   0   7   8    8.6602   23.7591  -23.7591    0.0000  -15.0989    0.4677    0.4756  -31.7467   1792 % 0.784073 0.930  1
   1   7   8   23.8076   27.3740   27.3740    0.0000   -3.5664    0.0399    0.2414  -14.7741   1793 % 0.787181 0.906  1
   2   7   8   11.4978    4.6098    4.6098    0.0000    6.8880    0.1392    0.1805   38.1580   1794 % 0.796435 0.998  1
   3   7   8   56.2610   15.2182   15.2182    0.0000   41.0428    0.0284    0.5633   72.8577   1795 % 0.811623 0.973  1
   4   7   8   15.5081   10.1319   10.1319    0.0000    5.3762    0.1580    0.2214   24.2852   1796 % 0.832422 0.988  1
   5   7   8   30.1894   25.3459  -25.3459    0.0000    4.8435    0.0232    0.3028   15.9967   1797 % 0.858422 0.927  1
   6   7   8   11.0363    3.3579   -3.3579    0.0000    7.6784    0.1450    0.1822   42.1417   1798 % 0.889169 0.999  1
   7   7   8   22.4054    7.4902    7.4902    0.0000   14.9151    0.1049    0.2474   60.2904   1799 % 0.924187 0.994  1
   8   7   8   10.8259    5.2902    5.2902    0.0000    5.5357    0.1062    0.1517   36.4980   1800 % 0.963013 0.997  1
   9   7   8   26.7675   11.2062   11.2062    0.0000   15.5613    0.0897    0.2823   55.1248   1801 % 1.005204 0.988  1
  12   7   8    1.7320    4.8109   -4.8109    0.0000   -3.0788    0.5485    0.5488   -5.6105   1803*% 1.148117 0.998  1
   0   8   8   92.7793   31.5525  -31.5525    0.0000   61.2268    0.0318    0.9283   65.9532   1805 % 0.860719 0.884  1
   1   8   8   11.5456    2.0022   -2.0022    0.0000    9.5434    0.1126    0.1613   59.1761   1806 % 0.863552 1.000  1
Refinement program                                                                                                 page=  33
structure :                                                                                                15:48:53 02-06-25 

   2   8   8    8.0000   20.4837   20.4837    0.0000  -12.4837    0.3438    0.3529  -35.3711   1807 % 0.871995 0.954  1
   4   8   8   28.5552   15.1325   15.1325    0.0000   13.4227    0.0508    0.2900   46.2801   1809 % 0.904982 0.976  1
   5   8   8   12.1861    6.5035    6.5035    0.0000    5.6826    0.1149    0.1675   33.9304   1810 % 0.928954 0.996  1
   6   8   8    7.5498   29.6712  -29.6712    0.0000  -22.1214    0.2848    0.2946  -75.0863   1811 % 0.957438 0.910  1
   7   8   8    5.6745    6.9975   -6.9975    0.0000   -1.3230    0.3348    0.3396   -3.8958   1812 % 0.990045 0.995  1
   8   8   8   11.8617    8.0238    8.0238    0.0000    3.8379    0.1349    0.1796   21.3661   1813 % 1.026382 0.994  1
   9   8   8    7.5697    3.9879   -3.9879    0.0000    3.5818    0.2378    0.2495   14.3530   1814 % 1.066068 0.999  1
  10   8   8   16.5378   12.6568   12.6568    0.0000    3.8810    0.0847    0.1858   20.8896   1815 % 1.108743 0.987  1
  11   8   8    5.1186    2.4931    2.4931    0.0000    2.6255    0.1856    0.1925   13.6372   1816 % 1.154076 1.000  1
  13   8   8   13.3417    0.9333    0.9333    0.0000   12.4083    0.0862    0.1588   78.1190   1818 % 1.251543 1.000  1
   1   9   8   13.2288   12.2975  -12.2975    0.0000    0.9313    0.2041    0.2432    3.8289   1819 % 0.942654 0.985  1
   4   9   8    8.3666    5.6595   -5.6595    0.0000    2.7071    0.3167    0.3276    8.2636   1822 % 0.980749 0.997  1
   5   9   8   13.8275   15.3741   15.3741    0.0000   -1.5466    0.1483    0.2027   -7.6286   1823 % 1.002911 0.978  1
   7   9   8    3.0822    0.5580   -0.5580    0.0000    2.5242    0.6976    0.6982    3.6151   1825*% 1.059748 1.000  1
   9   9   8   35.0286   11.5398  -11.5398    0.0000   23.4888    0.1156    0.3689   63.6770   1827 % 1.131096 0.989  1
  11   9   8    4.1231   13.4129   13.4129    0.0000   -9.2898    0.5942    0.5956  -15.5963   1828 % 1.214400 0.986  1
  13   9   8    5.5678    2.2434   -2.2434    0.0000    3.3244    0.2694    0.2751   12.0841   1830 % 1.307377 1.000  1
   0  10   8   10.9087   23.6935   23.6935    0.0000  -12.7847    0.2017    0.2293  -55.7588   1832 % 1.021468 0.947  1
   1  10   8    5.4772    3.7885    3.7885    0.0000    1.6888    0.0091    0.0555   30.4133   1833 % 1.023856 0.999  1
   2  10   8   13.8384   14.5446  -14.5446    0.0000   -0.7063    0.1879    0.2333   -3.0267   1834 % 1.030988 0.981  1
   4  10   8    4.4721   10.4384  -10.4384    0.0000   -5.9663    0.6149    0.6165   -9.6770   1836 % 1.059034 0.990  1
   5  10   8    7.9057    5.1446   -5.1446    0.0000    2.7611    0.2087    0.2232   12.3714   1837 % 1.079591 0.998  1
   6  10   8   36.2491   21.7018   21.7018    0.0000   14.5473    0.0331    0.3640   39.9651   1838 % 1.104196 0.959  1
   8  10   8    3.8730    6.4737   -6.4737    0.0000   -2.6007    0.6971    0.6982   -3.7248   1839*% 1.164483 0.997  1
   9  10   8   10.8766    1.4498    1.4498    0.0000    9.4268    0.1517    0.1867   50.5013   1840 % 1.199609 1.000  1
  10  10   8    2.4495    8.4878   -8.4878    0.0000   -6.0383    1.0410    1.0413   -5.7987   1841*% 1.237688 0.995  1
  11  10   8   12.1655    1.5830   -1.5830    0.0000   10.5825    0.3740    0.3933   26.9073   1842 % 1.278457 1.000  1
   0  11   8   10.7238    8.0868   -8.0868    0.0000    2.6370    0.4383    0.4512    5.8443   1844 % 1.104487 0.994  1
   1  11   8    4.8683   11.2334   11.2334    0.0000   -6.3651    0.3697    0.3729  -17.0677   1845 % 1.106696 0.989  1
   4  11   8    6.8191    3.9050    3.9050    0.0000    2.9141    0.3666    0.3729    7.8145   1847 % 1.139319 0.999  1
   5  11   8   18.1742   11.7697  -11.7697    0.0000    6.4044    0.1266    0.2215   28.9188   1848 % 1.158451 0.989  1
   9  11   8    2.8284    6.3065    6.3065    0.0000   -3.4781    1.0430    1.0434   -3.3335   1850*% 1.271045 0.997  1
  11  11   8    2.1213    9.1788   -9.1788    0.0000   -7.0575    0.5893    0.5896  -11.9692   1852*% 1.345714 0.994  1
   0  12   8    9.3005   14.1184  -14.1184    0.0000   -4.8179    0.1935    0.2147  -22.4375   1854 % 1.188778 0.984  1
   1  12   8    4.2426    0.5445    0.5445    0.0000    3.6982    0.9664    0.9673    3.8232   1855*% 1.190831 1.000  1
   2  12   8    2.3875    8.1432    8.1432    0.0000   -5.7557    0.5864    0.5869   -9.8073   1856*% 1.196968 0.995  1
   3  12   8   14.8324    1.4552    1.4552    0.0000   13.3772    0.1281    0.1960   68.2573   1857 % 1.207127 1.000  1
   4  12   8    9.3434    6.8183    6.8183    0.0000    2.5252    0.1926    0.2141   11.7937   1858 % 1.221208 0.996  1
   6  12   8   11.7047   13.4043  -13.4043    0.0000   -1.6996    0.3716    0.3896   -4.3620   1860 % 1.260573 0.987  1
   7  12   8    5.3852    1.5533   -1.5533    0.0000    3.8318    0.0836    0.0994   38.5448   1861 % 1.285514 1.000  1
   8  12   8    9.1104    3.1542    3.1542    0.0000    5.9562    0.1811    0.2027   29.3795   1862 % 1.313704 0.999  1
   5  13   8    9.2195    7.0460    7.0460    0.0000    2.1735    0.3851    0.3959    5.4896   1864 % 1.321145 0.997  1
   4   0   9   14.1067   31.4245  -31.4245    0.0000  -17.3178    0.0780    0.1612 -107.4410   1865 % 0.578806 0.822  1
   5   0   9   16.0935   15.1094   15.1094    0.0000    0.9840    0.1336    0.2092    4.7047   1866 % 0.615613 0.965  1
   6   0   9   19.1833   18.0784  -18.0784    0.0000    1.1050    0.2242    0.2950    3.7453   1867 % 0.657808 0.953  1
  10   0   9    2.6458    5.9671   -5.9671    0.0000   -3.3214    0.9827    0.9831   -3.3786   1869*% 0.863328 0.996  1
  12   0   9    5.1961   14.7869  -14.7869    0.0000   -9.5908    0.8756    0.8772  -10.9335   1870*% 0.979931 0.979  1
  13   0   9    7.0000   15.0937  -15.0937    0.0000   -8.0937    0.3571    0.3639  -22.2392   1871 % 1.040376 0.979  1
  14   0   9    4.4721   11.5692   11.5692    0.0000   -7.0971    0.0559    0.0716  -99.1359   1872 % 1.101940 0.989  1
  15   0   9   30.0666    8.0885    8.0885    0.0000   21.9781    0.0715    0.3091   71.1145   1873 % 1.164443 0.995  1
   2   1   9   14.2127   35.5845  -35.5845    0.0000  -21.3718    0.0563    0.1529 -139.8070   1874 % 0.533670 0.738  1
   5   1   9   12.5100    3.6678    3.6678    0.0000    8.8422    0.0480    0.1340   65.9972   1876 % 0.622401 0.998  1
Refinement program                                                                                                 page=  34
structure :                                                                                                15:48:53 02-06-25 

   6   1   9   16.1555    3.9632   -3.9632    0.0000   12.1923    0.1424    0.2153   56.6208   1877 % 0.664165 0.998  1
   7   1   9   28.2966   26.0676  -26.0676    0.0000    2.2290    0.0654    0.2904    7.6751   1878 % 0.710364 0.906  1
   8   1   9   19.0919   26.0293  -26.0293    0.0000   -6.9374    0.0471    0.1967  -35.2775   1879 % 0.760190 0.913  1
   9   1   9   13.1529   21.9323   21.9323    0.0000   -8.7793    0.0152    0.1324  -66.3063   1880 % 0.812976 0.943  1
  11   1   9   10.0349    1.9576    1.9576    0.0000    8.0773    0.1545    0.1842   43.8520   1881 % 0.925375 1.000  1
  12   1   9   32.8024    3.7068    3.7068    0.0000   29.0957    0.1006    0.3431   84.8011   1882 % 0.984209 0.999  1
  13   1   9    8.2765   18.3518  -18.3518    0.0000  -10.0754    0.2537    0.2669  -37.7512   1883 % 1.044407 0.970  1
  14   1   9   17.4499    4.3139   -4.3139    0.0000   13.1360    0.1032    0.2027   64.8027   1884 % 1.105746 0.998  1
  15   1   9    1.2247    9.1483    9.1483    0.0000   -7.9236    2.1637    2.1638   -3.6620   1885*% 1.168047 0.993  1
   1   2   9   15.9593   21.4934   21.4934    0.0000   -5.5341    0.0658    0.1726  -32.0587   1887 % 0.543473 0.917  1
   3   2   9   28.3549   21.3474  -21.3474    0.0000    7.0075    0.0564    0.2891   24.2381   1888 % 0.578309 0.923  1
   5   2   9   16.7033   13.5475  -13.5475    0.0000    3.1558    0.1587    0.2304   13.6986   1889 % 0.642337 0.973  1
   6   2   9   39.9625    4.6586   -4.6586    0.0000   35.3039    0.0238    0.4003   88.1866   1890 % 0.682883 0.997  1
   7   2   9   11.5888   21.5270   21.5270    0.0000   -9.9382    0.1381    0.1803  -55.1343   1891 % 0.727895 0.939  1
   8   2   9    7.4833   34.2455  -34.2455    0.0000  -26.7622    0.1002    0.1251 -213.9630   1892 % 0.776596 0.845  1
  10   2   9   27.1606   19.1844   19.1844    0.0000    7.9763    0.0810    0.2834   28.1422   1893 % 0.882583 0.960  1
  12   2   9   11.3314    2.8750    2.8750    0.0000    8.4564    0.1236    0.1676   50.4422   1895 % 0.996936 0.999  1
  13   2   9   41.5897   14.4200   14.4200    0.0000   27.1697    0.0493    0.4188   64.8739   1896 % 1.056409 0.982  1
   1   3   9   34.6439   26.9554   26.9554    0.0000    7.6885    0.0419    0.3490   22.0328   1897 % 0.580849 0.874  1
   2   3   9   84.0238   32.6001   32.6001    0.0000   51.4237    0.0571    0.8422   61.0604   1898 % 0.593329 0.812  1
   3   3   9   13.0767   26.1323  -26.1323    0.0000  -13.0556    0.1338    0.1871  -69.7760   1899 % 0.613566 0.889  1
   4   3   9   44.4128   35.3743  -35.3743    0.0000    9.0385    0.0484    0.4468   20.2313   1900 % 0.640825 0.792  1
   5   3   9   17.4929   15.2715  -15.2715    0.0000    2.2213    0.1372    0.2223    9.9919   1901 % 0.674254 0.967  1
   6   3   9   22.0499    3.2649    3.2649    0.0000   18.7850    0.0454    0.2251   83.4463   1902 % 0.712988 0.999  1
   7   3   9   46.0511   25.9988   25.9988    0.0000   20.0523    0.0489    0.4631   43.3005   1903 % 0.756210 0.912  1
   8   3   9    9.7980   23.5641   23.5641    0.0000  -13.7661    0.1990    0.2218  -62.0566   1904 % 0.803196 0.933  1
   9   3   9   20.7846   16.3564  -16.3564    0.0000    4.4282    0.0890    0.2261   19.5848   1905 % 0.853326 0.970  1
  10   3   9   20.3175   12.4389  -12.4389    0.0000    7.8786    0.0492    0.2091   37.6873   1906 % 0.906077 0.984  1
  11   3   9    9.5394    7.1032   -7.1032    0.0000    2.4362    0.1415    0.1707   14.2746   1907 % 0.961018 0.995  1
  12   3   9   19.5576    3.3901   -3.3901    0.0000   16.1675    0.1406    0.2409   67.1198   1908 % 1.017794 0.999  1
  13   3   9   29.1719   19.6275   19.6275    0.0000    9.5444    0.1046    0.3099   30.7994   1909 % 1.076115 0.966  1
  18   3   9   14.7309    1.1915   -1.1915    0.0000   13.5394    0.0747    0.1652   81.9803   1911 % 1.383893 1.000  1
   2   4   9   53.1319   28.5642   28.5642    0.0000   24.5678    0.0367    0.5326   46.1293   1914 % 0.640992 0.872  1
   3   4   9   42.9709   17.2664   17.2664    0.0000   25.7045    0.0535    0.4330   59.3597   1915 % 0.659768 0.957  1
   5   4   9   35.2420   11.1245   11.1245    0.0000   24.1175    0.1305    0.3758   64.1738   1916 % 0.716554 0.984  1
   6   4   9    7.1764   11.0147  -11.0147    0.0000   -3.8384    0.1812    0.1948  -19.6994   1917 % 0.753115 0.985  1
   7   4   9   12.9228   18.4185  -18.4185    0.0000   -5.4956    0.1006    0.1638  -33.5575   1918 % 0.794156 0.959  1
   8   4   9   12.8452   28.4988   28.4988    0.0000  -15.6536    0.1362    0.1872  -83.5997   1919 % 0.839020 0.905  1
   9   4   9   29.8998    8.6679    8.6679    0.0000   21.2319    0.1204    0.3223   65.8702   1920 % 0.887128 0.992  1
  10   4   9    8.1854    7.2651   -7.2651    0.0000    0.9202    0.2199    0.2346    3.9217   1921 % 0.937980 0.995  1
  11   4   9   25.7527    4.9867    4.9867    0.0000   20.7660    0.0466    0.2617   79.3477   1922 % 0.991154 0.998  1
  14   4   9   16.0935    9.3500    9.3500    0.0000    6.7435    0.1833    0.2439   27.6454   1924 % 1.161353 0.993  1
   1   5   9   37.3162   28.6973  -28.6973    0.0000    8.6189    0.0456    0.3759   22.9268   1927 % 0.686918 0.880  1
   4   5   9   17.8101   29.8846   29.8846    0.0000  -12.0744    0.0955    0.2021  -59.7547   1930 % 0.738328 0.879  1
   5   5   9    8.4262    5.9051   -5.9051    0.0000    2.5211    0.1661    0.1863   13.5327   1931 % 0.767522 0.996  1
   6   5   9    7.3689    2.5703   -2.5703    0.0000    4.7985    0.1968    0.2101   22.8370   1932 % 0.801762 0.999  1
   7   5   9   19.3132   18.1506  -18.1506    0.0000    1.1626    0.0803    0.2091    5.5589   1933 % 0.840431 0.963  1
   8   5   9   11.0363   19.4283  -19.4283    0.0000   -8.3920    0.1450    0.1822  -46.0583   1934 % 0.882947 0.959  1
   9   5   9    5.7446   18.8788   18.8788    0.0000  -13.1343    0.7137    0.7160  -18.3433   1935 % 0.928782 0.964  1
  10   5   9   27.1146   10.4406   10.4406    0.0000   16.6740    0.0406    0.2742   60.8176   1936 % 0.977469 0.990  1
  11   5   9    8.4143    1.6278   -1.6278    0.0000    6.7865    0.1664    0.1865   36.3985   1937 % 1.028604 1.000  1
  12   5   9   12.0125    2.7175    2.7175    0.0000    9.2950    0.0916    0.1510   61.5371   1938 % 1.081839 0.999  1
Refinement program                                                                                                 page=  35
structure :                                                                                                15:48:53 02-06-25 

  13   5   9   10.0000   12.6029  -12.6029    0.0000   -2.6029    0.1300    0.1640  -15.8703   1939 % 1.136879 0.987  1
  14   5   9   16.9706    3.3906   -3.3906    0.0000   13.5800    0.1355    0.2172   62.5280   1940 % 1.193475 0.999  1
   1   6   9   64.8228   12.3461   12.3461    0.0000   52.4767    0.0347    0.6492   80.8383   1942 % 0.751203 0.981  1
   2   6   9   39.9625   30.8830  -30.8830    0.0000    9.0795    0.1226    0.4180   21.7206   1943 % 0.760894 0.874  1
   4   6   9   46.1172   32.9179   32.9179    0.0000   13.1994    0.0390    0.4628   28.5194   1944 % 0.798484 0.862  1
   5   6   9    5.3198    8.0246   -8.0246    0.0000   -2.7048    0.3384    0.3425   -7.8970   1945 % 0.825554 0.993  1
   6   6   9   13.0767    1.6749    1.6749    0.0000   11.4018    0.1185    0.1765   64.6019   1946 % 0.857480 1.000  1
   7   6   9   25.7818   14.3580   14.3580    0.0000   11.4238    0.0698    0.2671   42.7691   1947 % 0.893741 0.978  1
   8   6   9   17.1523   23.7326  -23.7326    0.0000   -6.5803    0.0583    0.1812  -36.3232   1948 % 0.933833 0.942  1
   9   6   9   18.6628    6.8755   -6.8755    0.0000   11.7873    0.0831    0.2043   57.7034   1949 % 0.977285 0.996  1
  11   6   9   11.0091    4.0290   -4.0290    0.0000    6.9800    0.1272    0.1682   41.4981   1951 % 1.072602 0.999  1
  12   6   9    2.9496    4.4730    4.4730    0.0000   -1.5235    0.4916    0.4925   -3.0934   1952*% 1.123755 0.998  1
  13   6   9   11.6619   10.6480   10.6480    0.0000    1.0139    0.2058    0.2365    4.2863   1953 % 1.176836 0.991  1
   1   7   9   10.7471   13.0771   13.0771    0.0000   -2.3300    0.1535    0.1874  -12.4329   1955 % 0.820709 0.980  1
   2   7   9    7.7460   20.0801   20.0801    0.0000  -12.3341    0.2259    0.2388  -51.6430   1956 % 0.829589 0.954  1
   3   7   9    7.3824   12.2980  -12.2980    0.0000   -4.9156    0.2912    0.3004  -16.3612   1957 % 0.844181 0.983  1
   4   7   9   12.0291   22.5105  -22.5105    0.0000  -10.4814    0.1621    0.2019  -51.9235   1958 % 0.864196 0.944  1
   5   7   9   29.3649   10.2186  -10.2186    0.0000   19.1463    0.0392    0.2962   64.6290   1959 % 0.889268 0.989  1
   6   7   9   10.0499    1.7389    1.7389    0.0000    8.3110    0.1343    0.1678   49.5398   1960 % 0.918983 1.000  1
   7   7   9   25.3081   17.2674   17.2674    0.0000    8.0407    0.0435    0.2568   31.3127   1961 % 0.952907 0.970  1
   8   7   9    8.7578   14.7385   14.7385    0.0000   -5.9806    0.1427    0.1675  -35.7147   1962 % 0.990607 0.979  1
   9   7   9    8.6429    9.4665   -9.4665    0.0000   -0.8236    0.1967    0.2148   -3.8333   1963 % 1.031670 0.992  1
  10   7   9    3.9115    8.0081   -8.0081    0.0000   -4.0966    0.1917    0.1957  -20.9342   1964 % 1.075711 0.994  1
  11   7   9    3.3912    6.2881   -6.2881    0.0000   -2.8969    0.6045    0.6055   -4.7846   1965*% 1.122378 0.997  1
  12   7   9    2.6458    2.1256   -2.1256    0.0000    0.5201    0.0945    0.0981    5.3006   1966 % 1.171359 1.000  1
  13   7   9    5.0990   14.2648   14.2648    0.0000   -9.1658    0.6668    0.6687  -13.7061   1967 % 1.222375 0.984  1
   1   8   9   10.1390    8.2737   -8.2737    0.0000    1.8653    0.1479    0.1794   10.4004   1970 % 0.894220 0.993  1
   2   8   9   14.8324   21.3796   21.3796    0.0000   -6.5472    0.1112    0.1854  -35.3132   1971 % 0.902377 0.952  1
   3   8   9   16.8760    8.7402    8.7402    0.0000    8.1358    0.1007    0.1965   41.3954   1972 % 0.915810 0.992  1
   4   8   9   20.2559   22.3559  -22.3559    0.0000   -2.1000    0.0494    0.2085  -10.0725   1973 % 0.934292 0.949  1
   6   8   9    6.9282    2.5329   -2.5329    0.0000    4.3953    0.1443    0.1601   27.4527   1975 % 0.985189 0.999  1
   8   8   9   11.9373   17.3733   17.3733    0.0000   -5.4359    0.1131    0.1644  -33.0578   1976 % 1.052316 0.973  1
   9   8   9   21.7669    5.1099    5.1099    0.0000   16.6570    0.0643    0.2270   73.3878   1977 % 1.091059 0.998  1
  14   8   9   12.9035    5.3397    5.3397    0.0000    7.5638    0.0930    0.1591   47.5545   1981 % 1.323690 0.998  1
   1   9   9    6.6333   13.7265  -13.7265    0.0000   -7.0933    0.2940    0.3014  -23.5372   1982 % 0.970828 0.982  1
   2   9   9   10.7703   14.1095  -14.1095    0.0000   -3.3391    0.2414    0.2643  -12.6320   1983 % 0.978346 0.981  1
   3   9   9    9.8234   19.6571   19.6571    0.0000   -9.8336    0.1018    0.1415  -69.5123   1984 % 0.990749 0.963  1
   4   9   9    5.6568   16.0022   16.0022    0.0000  -10.3454    0.8043    0.8063  -12.8304   1985 % 1.007858 0.976  1
   5   9   9    5.3852    3.1217   -3.1217    0.0000    2.2635    0.5292    0.5320    4.2550   1986 % 1.029437 0.999  1
   8   9   9    5.0000   10.5632  -10.5632    0.0000   -5.5632    0.1800    0.1868  -29.7793   1987 % 1.118144 0.991  1
   9   9   9    4.9699   10.6253   10.6253    0.0000   -5.6554    0.2616    0.2663  -21.2407   1988 % 1.154680 0.991  1
  10   9   9   13.8203    5.9328    5.9328    0.0000    7.8875    0.1447    0.2001   39.4166   1989 % 1.194193 0.997  1
  11   9   9    9.4604    0.5937   -0.5937    0.0000    8.8668    0.2960    0.3107   28.5360   1990 % 1.236396 1.000  1
   2  10   9    3.8730   13.1721  -13.1721    0.0000   -9.2991    1.0070    1.0077   -9.2279   1992*% 1.056809 0.985  1
   4  10   9    3.0000   13.1690   13.1690    0.0000  -10.1690    0.0667    0.0731 -139.0990   1994 % 1.084187 0.985  1
   7  10   9    5.3385    7.2917    7.2917    0.0000   -1.9531    0.3840    0.3877   -5.0378   1996 % 1.156140 0.996  1
   3  11   9    4.7434    6.8489   -6.8489    0.0000   -2.1055    0.2108    0.2161   -9.7436   1998 % 1.147938 0.996  1
   4  11   9   14.4049   10.7071  -10.7071    0.0000    3.6978    0.1250    0.1907   19.3911   1999 % 1.162736 0.991  1
   6  11   9    8.3666    0.8334    0.8334    0.0000    7.5332    0.4900    0.4971   15.1533   2000 % 1.204014 1.000  1
   7  11   9   11.4891    8.3839    8.3839    0.0000    3.1052    0.2742    0.2973   10.4456   2001 % 1.230103 0.995  1
  10  11   9    2.8284    4.1354   -4.1354    0.0000   -1.3070    0.2121    0.2140   -6.1072   2003 % 1.327507 0.999  1
   4  12   9    6.6333   11.7938  -11.7938    0.0000   -5.1605    0.4221    0.4273  -12.0771   2006 % 1.243084 0.990  1
Refinement program                                                                                                 page=  36
structure :                                                                                                15:48:53 02-06-25 

  10  12   9    7.4833    4.5674   -4.5674    0.0000    2.9159    0.1269    0.1474   19.7871   2007 % 1.398419 0.999  1
   3  13   9    9.8995    7.0784    7.0784    0.0000    2.8211    0.4495    0.4603    6.1291   2008 % 1.311936 0.996  1
   4  13   9    4.0620    7.0259    7.0259    0.0000   -2.9639    0.0862    0.0953  -31.1143   2009 % 1.324904 0.997  1
   8  13   9   32.0000    4.8144   -4.8144    0.0000   27.1856    0.0063    0.3201   84.9387   2013 % 1.410616 0.998  1
   9  13   9   32.4037    4.5328    4.5328    0.0000   27.8709    0.0139    0.3243   85.9326   2014 % 1.439749 0.999  1
  10  13   9   36.8782    2.8404    2.8404    0.0000   34.0378    0.1112    0.3852   88.3695   2015 % 1.471628 0.999  1
   2   0  10   25.7876   15.9310  -15.9310    0.0000    9.8566    0.0873    0.2722   36.2061   2017 % 0.580216 0.958  1
   4   0  10   17.8885   21.3397  -21.3397    0.0000   -3.4511    0.1034    0.2066  -16.7021   2018 % 0.628703 0.930  1
   6   0  10   23.1517   24.1583   24.1583    0.0000   -1.0067    0.1965    0.3037   -3.3148   2019 % 0.702113 0.919  1
   8   0  10   11.0454    0.8275    0.8275    0.0000   10.2179    0.0996    0.1487   68.7048   2020 % 0.793559 1.000  1
  11   0  10    3.4641   23.9364  -23.9364    0.0000  -20.4723    0.7650    0.7658  -26.7342   2021*% 0.952977 0.942  1
  13   0  10   17.8885    1.0575   -1.0575    0.0000   16.8310    0.0894    0.2000   84.1550   2022 % 1.068940 1.000  1
  14   0  10   15.2643    1.7069    1.7069    0.0000   13.5574    0.1441    0.2099   64.5792   2023 % 1.128947 1.000  1
   1   1  10   40.4228   33.1881   33.1881    0.0000    7.2347    0.0804    0.4121   17.5536   2024 % 0.574805 0.797  1
   3   1  10   20.0998    3.6490    3.6490    0.0000   16.4507    0.1567    0.2549   64.5446   2025 % 0.607847 0.998  1
   4   1  10   14.1067   32.0601   32.0601    0.0000  -17.9533    0.0425    0.1473 -121.8500   2026 % 0.635352 0.833  1
   6   1  10   53.3948   37.4334  -37.4334    0.0000   15.9613    0.0047    0.5340   29.8919   2027 % 0.708073 0.789  1
   7   1  10   24.3516   19.4196   19.4196    0.0000    4.9320    0.2053    0.3185   15.4839   2028 % 0.751577 0.952  1
   8   1  10   19.5959   14.1011   14.1011    0.0000    5.4948    0.0740    0.2095   26.2326   2029 % 0.798836 0.977  1
   9   1  10    5.6303    3.0842    3.0842    0.0000    2.5461    0.1332    0.1446   17.6054   2030 % 0.849223 0.999  1
  10   1  10   18.5607   12.7542   12.7542    0.0000    5.8066    0.0835    0.2035   28.5294   2031 % 0.902214 0.983  1
  11   1  10   29.6816   12.5935  -12.5935    0.0000   17.0882    0.0724    0.3055   55.9301   2032 % 0.957377 0.985  1
  12   1  10   15.5563   14.8357  -14.8357    0.0000    0.7207    0.0964    0.1830    3.9376   2033 % 1.014357 0.980  1
  13   1  10    6.6558    3.6422    3.6422    0.0000    3.0136    0.1878    0.1993   15.1247   2034 % 1.072864 0.999  1
  16   1  10    4.7958    6.2987    6.2987    0.0000   -1.5029    0.0313    0.0573  -26.2488   2036 % 1.255393 0.997  1
   1   2  10   38.4096   35.0859  -35.0859    0.0000    3.3237    0.0417    0.3863    8.6029   2037 % 0.596334 0.778  1
   3   2  10   16.6433    4.3216   -4.3216    0.0000   12.3217    0.1622    0.2324   53.0155   2038 % 0.628245 0.997  1
   4   2  10   11.5758   18.9084   18.9084    0.0000   -7.3326    0.1987    0.2300  -31.8875   2039 % 0.654893 0.948  1
   5   2  10   91.6652   35.2094   35.2094    0.0000   56.4558    0.0104    0.9167   61.5852   2040 % 0.687639 0.811  1
   6   2  10   56.4491   12.2486  -12.2486    0.0000   44.2005    0.0186    0.5648   78.2591   2041 % 0.725658 0.981  1
   7   2  10   11.4018   22.1821  -22.1821    0.0000  -10.7803    0.1009    0.1522  -70.8174   2042 % 0.768168 0.938  1
   8   2  10   10.7610   11.7697  -11.7697    0.0000   -1.0087    0.1580    0.1911   -5.2771   2043 % 0.814465 0.984  1
   9   2  10   10.9545   15.8141  -15.8141    0.0000   -4.8597    0.2282    0.2531  -19.1971   2044 % 0.863941 0.973  1
  10   2  10   42.1900   17.3828   17.3828    0.0000   24.8073    0.0059    0.4219   58.7930   2045 % 0.916081 0.969  1
  12   2  10    8.0932    7.2180   -7.2180    0.0000    0.8752    0.1730    0.1910    4.5829   2046 % 1.026710 0.995  1
  13   2  10   12.4900    3.3344   -3.3344    0.0000    9.1556    0.3683    0.3889   23.5425   2047 % 1.084551 0.999  1
  14   2  10   26.2679    4.7691   -4.7691    0.0000   21.4987    0.1028    0.2821   76.2169   2048 % 1.143739 0.998  1
   0   3  10   20.3224   42.1544   42.1544    0.0000  -21.8320    0.1329    0.2428  -89.9182   2049 % 0.626699 0.672  1
   2   3  10   18.8414   21.0348  -21.0348    0.0000   -2.1934    0.1751    0.2572   -8.5262   2050 % 0.642098 0.933  1
   4   3  10   22.2598   28.5496  -28.5496    0.0000   -6.2898    0.0112    0.2229  -28.2204   2051 % 0.686227 0.881  1
   5   3  10   49.9300   25.9073   25.9073    0.0000   24.0227    0.0330    0.5004   48.0077   2052 % 0.717545 0.908  1
   6   3  10   25.8650   30.2432   30.2432    0.0000   -4.3781    0.0657    0.2669  -16.4054   2053 % 0.754057 0.878  1
   8   3  10   12.4900    5.9961   -5.9961    0.0000    6.4939    0.0480    0.1338   48.5271   2055 % 0.839866 0.996  1
   9   3  10    5.0000    0.1564    0.1564    0.0000    4.8436    0.6300    0.6320    7.6642   2056 % 0.887928 1.000  1
  10   3  10   28.7402   14.2908  -14.2908    0.0000   14.4494    0.0452    0.2909   49.6647   2057 % 0.938736 0.980  1
  11   3  10   15.5885   11.0013   11.0013    0.0000    4.5872    0.1283    0.2019   22.7208   2058 % 0.991870 0.989  1
  12   3  10   10.8628   12.9728   12.9728    0.0000   -2.1100    0.0690    0.1287  -16.3930   2059 % 1.046974 0.985  1
  14   3  10    6.3246    0.9668    0.9668    0.0000    5.3577    0.3083    0.3147   17.0226   2060 % 1.161965 1.000  1
  15   3  10    5.0000    2.1880   -2.1880    0.0000    2.8120    0.5300    0.5324    5.2822   2061 % 1.221401 1.000  1
   2   4  10   15.3623    9.4813   -9.4813    0.0000    5.8809    0.1530    0.2168   27.1266   2063 % 0.686383 0.988  1
   3   4  10   18.5607   11.5648   11.5648    0.0000    6.9959    0.1293    0.2262   30.9269   2064 % 0.703950 0.982  1
   4   4  10    8.6891   16.6506  -16.6506    0.0000   -7.9615    0.2589    0.2731  -29.1487   2065 % 0.727831 0.964  1
Refinement program                                                                                                 page=  37
structure :                                                                                                15:48:53 02-06-25 

   5   4  10   63.8459   24.4957  -24.4957    0.0000   39.3502    0.0298    0.6392   61.5663   2066 % 0.757431 0.923  1
   6   4  10   31.1127   17.6872   17.6872    0.0000   13.4255    0.0370    0.3133   42.8497   2067 % 0.792107 0.963  1
   8   4  10    5.3852    2.3697    2.3697    0.0000    3.0155    0.3064    0.3111    9.6931   2068 % 0.874189 0.999  1
   9   4  10   21.0713   22.3226   22.3226    0.0000   -1.2513    0.1139    0.2395   -5.2242   2069 % 0.920460 0.948  1
  10   4  10    6.8556   12.1070  -12.1070    0.0000   -5.2513    0.2407    0.2503  -20.9842   2070 % 0.969566 0.986  1
  11   4  10   39.0320   20.0240  -20.0240    0.0000   19.0080    0.0397    0.3923   48.4485   2071 % 1.021096 0.963  1
  13   4  10   17.5499    0.2064   -0.2064    0.0000   17.3435    0.2507    0.3060   56.6717   2073 % 1.130091 1.000  1
  14   4  10    6.2450    1.9894    1.9894    0.0000    4.2556    0.6085    0.6117    6.9571   2074 % 1.187010 1.000  1
   1   5  10   14.5602   20.6936   20.6936    0.0000   -6.1334    0.3331    0.3635  -16.8717   2076 % 0.729457 0.944  1
   2   5  10   34.7275   27.0899   27.0899    0.0000    7.6376    0.1353    0.3727   20.4919   2077 % 0.739433 0.902  1
   3   5  10   21.0832    3.5139    3.5139    0.0000   17.5693    0.1162    0.2407   72.9814   2078 % 0.755768 0.998  1
   4   5  10   30.2985   24.2210   24.2210    0.0000    6.0775    0.0446    0.3062   19.8454   2079 % 0.778061 0.927  1
   5   5  10   15.4272   17.7605  -17.7605    0.0000   -2.3332    0.1005    0.1841  -12.6733   2080 % 0.805817 0.963  1
   6   5  10   36.4006   32.8076  -32.8076    0.0000    3.5929    0.0206    0.3646    9.8548   2081 % 0.838495 0.871  1
   7   5  10   18.5930   11.6799   11.6799    0.0000    6.9131    0.0887    0.2060   33.5550   2082 % 0.875543 0.985  1
  10   5  10    3.0822    7.8566    7.8566    0.0000   -4.7744    1.0220    1.0225   -4.6695   2084*% 1.007818 0.994  1
  11   5  10    3.8987    9.9425   -9.9425    0.0000   -6.0437    0.3463    0.3485  -17.3444   2085 % 1.057486 0.991  1
  14   5  10    5.2440    2.2226    2.2226    0.0000    3.0214    0.4481    0.4512    6.6967   2086 % 1.218455 1.000  1
   0   6  10   22.8692   10.9312  -10.9312    0.0000   11.9380    0.0131    0.2291   52.1154   2087 % 0.787192 0.986  1
   2   6  10    7.8102    2.2277    2.2277    0.0000    5.5826    0.2113    0.2252   24.7855   2088 % 0.799507 0.999  1
   3   6  10   34.6165    5.1785   -5.1785    0.0000   29.4380    0.0390    0.3484   84.5058   2089 % 0.814638 0.997  1
   5   6  10   36.4349   22.8072   22.8072    0.0000   13.6277    0.0741    0.3718   36.6525   2090 % 0.861273 0.942  1
   6   6  10   21.4476    9.9045   -9.9045    0.0000   11.5431    0.0816    0.2295   50.3028   2091 % 0.891921 0.990  1
   7   6  10    8.2886   10.5603  -10.5603    0.0000   -2.2717    0.2172    0.2324   -9.7732   2092 % 0.926836 0.989  1
   9   6  10   15.7956   13.7411  -13.7411    0.0000    2.0545    0.1519    0.2192    9.3739   2094 % 1.007639 0.982  1
  10   6  10   12.7554   11.2725   11.2725    0.0000    1.4829    0.1490    0.1961    7.5615   2095 % 1.052685 0.989  1
  11   6  10   11.0905   15.6806   15.6806    0.0000   -4.5901    0.1984    0.2273  -20.1969   2096 % 1.100330 0.979  1
   1   7  10   19.7231   22.8633  -22.8633    0.0000   -3.1403    0.0456    0.2024  -15.5120   2097 % 0.856630 0.941  1
   2   7  10   11.4673   10.4349  -10.4349    0.0000    1.0324    0.2093    0.2386    4.3262   2098 % 0.865141 0.988  1
   3   7  10    7.7136    0.7267    0.7267    0.0000    6.9869    0.1750    0.1913   36.5310   2099 % 0.879143 1.000  1
   4   7  10   16.7033   17.2253  -17.2253    0.0000   -0.5220    0.0269    0.1692   -3.0854   2100 % 0.898380 0.969  1
   5   7  10   20.9690   16.6266   16.6266    0.0000    4.3424    0.0644    0.2194   19.7967   2101 % 0.922523 0.972  1
   6   7  10   34.7994   18.2041   18.2041    0.0000   16.5953    0.0445    0.3508   47.3027   2102 % 0.951200 0.967  1
   7   7  10   10.8167   14.6353  -14.6353    0.0000   -3.8186    0.2080    0.2345  -16.2873   2103 % 0.984013 0.980  1
   8   7  10    5.4772    2.2531   -2.2531    0.0000    3.2241    0.5386    0.5414    5.9554   2104 % 1.020565 1.000  1
   9   7  10   11.1803    0.7061    0.7061    0.0000   10.4743    0.2773    0.2990   35.0351   2105 % 1.060469 1.000  1
  11   7  10    4.8477    7.0677    7.0677    0.0000   -2.2200    0.2475    0.2522   -8.8012   2107 % 1.148906 0.996  1
  12   7  10   10.9545    8.5704    8.5704    0.0000    2.3841    0.3149    0.3334    7.1497   2108 % 1.196801 0.994  1
  13   7  10   10.0000    3.1749   -3.1749    0.0000    6.8250    0.2250    0.2462   27.7191   2109 % 1.246777 0.999  1
   1   8  10   43.0430   11.0121   11.0121    0.0000   32.0309    0.0407    0.4323   74.0863   2110 % 0.927298 0.988  1
   3   8  10    8.1240    4.4415    4.4415    0.0000    3.6826    0.1723    0.1905   19.3294   2112 % 0.948135 0.998  1
   4   8  10   17.7482    8.9098   -8.9098    0.0000    8.8385    0.1606    0.2393   36.9278   2113 % 0.965998 0.992  1
   5   8  10   11.1355   15.8859  -15.8859    0.0000   -4.7503    0.1033    0.1519  -31.2784   2114 % 0.988491 0.976  1
   6   8  10   13.2929    7.6757    7.6757    0.0000    5.6172    0.1016    0.1673   33.5787   2115 % 1.015307 0.995  1
   7   8  10    5.2440    6.1840    6.1840    0.0000   -0.9399    0.2956    0.3002   -3.1311   2116 % 1.046111 0.997  1
   8   8  10   26.3192    3.2956    3.2956    0.0000   23.0236    0.0741    0.2734   84.2056   2117 % 1.080565 0.999  1
   9   8  10    4.0000   11.2863   11.2863    0.0000   -7.2863    0.7375    0.7386   -9.8652   2118*% 1.118330 0.989  1
  10   8  10    3.5355    8.1702   -8.1702    0.0000   -4.6346    0.6223    0.6233   -7.4361   2119*% 1.159082 0.995  1
  11   8  10    3.8341   12.2118  -12.2118    0.0000   -8.3778    0.4043    0.4061  -20.6306   2120 % 1.202519 0.988  1
  13   8  10   10.3923    0.7859    0.7859    0.0000    9.6064    0.2117    0.2358   40.7346   2122 % 1.296348 1.000  1
   0   9  10   19.6214   28.8633  -28.8633    0.0000   -9.2419    0.1172    0.2286  -40.4352   2123 % 0.998936 0.919  1
   1   9  10   16.0468   10.4944   10.4944    0.0000    5.5524    0.2025    0.2584   21.4879   2124 % 1.001378 0.990  1
Refinement program                                                                                                 page=  38
structure :                                                                                                15:48:53 02-06-25 

   2   9  10   15.8430   14.1002   14.1002    0.0000    1.7427    0.0032    0.1585   10.9979   2125 % 1.008668 0.982  1
   3   9  10    6.3008    1.2825    1.2825    0.0000    5.0183    0.3174    0.3236   15.5071   2126 % 1.020703 1.000  1
   4   9  10   15.7003   12.6415   12.6415    0.0000    3.0588    0.0287    0.1596   19.1657   2127 % 1.037318 0.986  1
   6   9  10   37.4139   18.9233  -18.9233    0.0000   18.4906    0.0388    0.3761   49.1587   2128 % 1.083385 0.969  1
   7   9  10    8.3666    6.5111    6.5111    0.0000    1.8555    0.2092    0.2253    8.2366   2129 % 1.112306 0.996  1
   9   9  10   12.0000    2.4659    2.4659    0.0000    9.5341    0.2208    0.2513   37.9343   2130 % 1.180482 1.000  1
   1  10  10    8.5615    5.5770   -5.5770    0.0000    2.9845    0.2161    0.2324   12.8408   2133 % 1.078166 0.997  1
   2  10  10   11.3137    2.1781    2.1781    0.0000    9.1356    0.2740    0.2964   30.8175   2134 % 1.084941 1.000  1
   3  10  10   13.8564    3.6805   -3.6805    0.0000   10.1759    0.0144    0.1393   73.0429   2135 % 1.096139 0.999  1
   9  10  10    3.3912    9.0115   -9.0115    0.0000   -5.6203    0.4128    0.4142  -13.5683   2136 % 1.246283 0.994  1
  10  10  10    9.5917    5.5314    5.5314    0.0000    4.0602    0.1512    0.1790   22.6786   2137 % 1.282978 0.998  1
  11  10  10    2.9155    9.0697    9.0697    0.0000   -6.1542    0.8746    0.8751   -7.0324   2138*% 1.322351 0.994  1
   0  11  10    8.2765   14.7067   14.7067    0.0000   -6.4302    0.3262    0.3366  -19.1056   2140 % 1.155011 0.982  1
   1  11  10    2.4495   10.0039  -10.0039    0.0000   -7.5544    0.9390    0.9393   -8.0426   2141*% 1.157124 0.992  1
   2  11  10   15.7003    5.7246   -5.7246    0.0000    9.9757    0.0955    0.1838   54.2786   2142 % 1.163439 0.997  1
   5  11  10    5.7446    7.7889    7.7889    0.0000   -2.0443    0.0348    0.0672  -30.4336   2145 % 1.206718 0.995  1
   8  11  10    6.6708    2.0164   -2.0164    0.0000    4.6544    0.4422    0.4472   10.4074   2146 % 1.283228 1.000  1
   1  12  10   13.0384    6.2281    6.2281    0.0000    6.8104    0.2378    0.2712   25.1154   2148 % 1.237836 0.997  1
   2  12  10    5.9161    0.2034   -0.2034    0.0000    5.7127    0.3381    0.3432   16.6455   2149 % 1.243741 1.000  1
   5  12  10    5.5678    7.9303   -7.9303    0.0000   -2.3626    0.5119    0.5149   -4.5884   2152 % 1.284318 0.995  1
   8  12  10   10.0000    2.1895    2.1895    0.0000    7.8105    0.0800    0.1281   60.9901   2153 % 1.356458 1.000  1
   0  13  10    9.4340   11.9899  -11.9899    0.0000   -2.5559    0.4929    0.5018   -5.0930   2154 % 1.318129 0.990  1
   4   0  11   12.3693    8.3239    8.3239    0.0000    4.0454    0.1496    0.1941   20.8434   2155 % 0.679603 0.991  1
   6   0  11    6.9282    3.4353    3.4353    0.0000    3.4929    0.6423    0.6460    5.4068   2156 % 0.748035 0.999  1
   7   0  11   29.8915   22.7697   22.7697    0.0000    7.1217    0.0669    0.3063   23.2500   2157 % 0.789340 0.937  1
   8   0  11   21.2955   13.7783  -13.7783    0.0000    7.5172    0.0282    0.2148   34.9945   2158 % 0.834463 0.979  1
   6   1  11   18.0555   16.2489  -16.2489    0.0000    1.8066    0.1689    0.2473    7.3066   2161 % 0.753631 0.967  1
   7   1  11    9.2195    5.7488   -5.7488    0.0000    3.4708    0.4284    0.4382    7.9197   2162 % 0.794646 0.996  1
   8   1  11   26.9165   31.2829   31.2829    0.0000   -4.3664    0.0594    0.2757  -15.8402   2163 % 0.839484 0.883  1
   9   1  11   14.8661    3.6655   -3.6655    0.0000   11.2006    0.2119    0.2588   43.2722   2164 % 0.887566 0.999  1
  10   1  11    4.1231    8.4181   -8.4181    0.0000   -4.2950    0.0728    0.0836  -51.3571   2165 % 0.938394 0.993  1
  11   1  11    4.7958   11.0149   11.0149    0.0000   -6.2191    0.5526    0.5546  -11.2129   2166 % 0.991546 0.989  1
  13   1  11    7.3485    1.5708   -1.5708    0.0000    5.7777    0.2109    0.2234   25.8670   2167 % 1.103463 1.000  1
  14   1  11   24.2281   13.5029   13.5029    0.0000   10.7252    0.1300    0.2750   39.0063   2168 % 1.161688 0.985  1
  15   1  11   15.5563    1.6047   -1.6047    0.0000   13.9516    0.2250    0.2735   51.0055   2169 % 1.221138 1.000  1
   5   2  11    6.7823    1.2905    1.2905    0.0000    5.4918    0.3612    0.3675   14.9418   2170 % 0.734467 1.000  1
   6   2  11   46.8295   11.1237  -11.1237    0.0000   35.7058    0.0267    0.4691   76.1228   2171 % 0.770178 0.985  1
   8   2  11   20.8567   11.7420   11.7420    0.0000    9.1147    0.1247    0.2430   37.5118   2173 % 0.854369 0.985  1
  12   2  11    3.0000   12.6527  -12.6527    0.0000   -9.6527    0.4667    0.4676  -20.6417   2175 % 1.058644 0.986  1
  13   2  11   11.4455   17.2508  -17.2508    0.0000   -5.8053    0.1354    0.1773  -32.7403   2176 % 1.114830 0.975  1
   1   3  11    8.3066   23.4174  -23.4174    0.0000  -15.1108    0.4093    0.4177  -36.1801   2177 % 0.681344 0.922  1
   2   3  11   14.7648   36.8864  -36.8864    0.0000  -22.1216    0.1185    0.1893 -116.8380   2178 % 0.692014 0.791  1
   3   3  11   30.4138   25.7425   25.7425    0.0000    4.6713    0.0279    0.3054   15.2948   2179 % 0.709442 0.908  1
   4   3  11   20.2237   34.2699   34.2699    0.0000  -14.0462    0.0569    0.2101  -66.8612   2180 % 0.733145 0.834  1
   8   3  11   15.9060   29.4230  -29.4230    0.0000  -13.5171    0.0817    0.1788  -75.5865   2183 % 0.878618 0.903  1
   9   3  11   22.4789    4.9428    4.9428    0.0000   17.5361    0.0311    0.2269   77.2735   2184 % 0.924667 0.998  1
  10   3  11   20.9045   11.2674   11.2674    0.0000    9.6371    0.0598    0.2174   44.3231   2185 % 0.973560 0.988  1
  12   3  11   13.0767    9.8197    9.8197    0.0000    3.2570    0.1721    0.2161   15.0706   2186 % 1.078308 0.992  1
  13   3  11   20.0000    2.6730    2.6730    0.0000   17.3270    0.2100    0.2900   59.7483   2187 % 1.133520 0.999  1
  14   3  11   27.9106   11.4907  -11.4907    0.0000   16.4199    0.0430    0.2824   58.1445   2188 % 1.190275 0.990  1
   1   4  11   12.7671   29.3319   29.3319    0.0000  -16.5648    0.1645    0.2082  -79.5544   2189 % 0.723229 0.881  1
   2   4  11   14.9164   12.0170   12.0170    0.0000    2.8994    0.0402    0.1545   18.7673   2190 % 0.733291 0.982  1
Refinement program                                                                                                 page=  39
structure :                                                                                                15:48:53 02-06-25 

   3   4  11   31.9171   40.3120  -40.3120    0.0000   -8.3949    0.0486    0.3228  -26.0029   2191 % 0.749759 0.765  1
   5   4  11   10.5357   14.2698   14.2698    0.0000   -3.7342    0.0095    0.1058  -35.3001   2192 % 0.800184 0.976  1
   6   4  11   25.8940    4.1991    4.1991    0.0000   21.6949    0.1120    0.2821   76.8989   2193 % 0.833083 0.998  1
   7   4  11   25.4617   19.6541   19.6541    0.0000    5.8076    0.0569    0.2609   22.2593   2194 % 0.870361 0.958  1
   8   4  11   15.4596   10.7110  -10.7110    0.0000    4.7487    0.0194    0.1558   30.4774   2195 % 0.911482 0.988  1
   9   4  11   29.8161   22.6333  -22.6333    0.0000    7.1828    0.0151    0.2985   24.0596   2196 % 0.955950 0.949  1
  10   4  11    8.0000    4.3211   -4.3211    0.0000    3.6789    0.2562    0.2684   13.7043   2197 % 1.003320 0.998  1
   2   5  11   19.7484   23.0088   23.0088    0.0000   -3.2604    0.0152    0.1981  -16.4612   2201 % 0.783170 0.935  1
   3   5  11   32.7261   13.6100  -13.6100    0.0000   19.1161    0.1375    0.3550   53.8519   2202 % 0.798611 0.978  1
   5   5  11    6.8556    0.7334   -0.7334    0.0000    6.1223    0.4011    0.4069   15.0445   2203 % 0.846129 1.000  1
   6   5  11    6.0000   14.8495  -14.8495    0.0000   -8.8495    0.3167    0.3223  -27.4574   2204 % 0.877307 0.976  1
   7   5  11    5.3198    3.1715   -3.1715    0.0000    2.1483    0.3196    0.3240    6.6314   2205 % 0.912781 0.999  1
   8   5  11   19.4679   23.8753   23.8753    0.0000   -4.4074    0.0796    0.2103  -20.9545   2206 % 0.952071 0.942  1
  10   5  11    7.0000    4.1639   -4.1639    0.0000    2.8361    0.1214    0.1402   20.2344   2208 % 1.040332 0.998  1
  11   5  11   11.1669    7.0230    7.0230    0.0000    4.1439    0.1522    0.1888   21.9485   2209 % 1.088518 0.996  1
  12   5  11   28.6967   12.8756  -12.8756    0.0000   15.8211    0.0401    0.2898   54.6024   2210 % 1.138956 0.986  1
   1   6  11   15.6045   19.4393  -19.4393    0.0000   -3.8348    0.0545    0.1653  -23.2020   2212 % 0.831354 0.957  1
   2   6  11   15.1327   12.3633  -12.3633    0.0000    2.7695    0.1256    0.1966   14.0845   2213 % 0.840122 0.983  1
   4   6  11   22.0907    2.9146    2.9146    0.0000   19.1761    0.0407    0.2246   85.3664   2215 % 0.874312 0.999  1
   5   6  11   18.5472    4.2004   -4.2004    0.0000   14.3469    0.1186    0.2202   65.1661   2216 % 0.899102 0.998  1
   6   6  11   18.4391    6.0265   -6.0265    0.0000   12.4126    0.0895    0.2050   60.5620   2217 % 0.928502 0.996  1
   7   6  11   23.8684   17.3448  -17.3448    0.0000    6.5236    0.0649    0.2474   26.3728   2218 % 0.962090 0.970  1
   8   6  11    6.5038    7.7736    7.7736    0.0000   -1.2698    0.2998    0.3068   -4.1389   2219 % 0.999444 0.994  1
   9   6  11   14.1067   16.0917   16.0917    0.0000   -1.9850    0.1276    0.1902  -10.4355   2220 % 1.040159 0.977  1
  10   6  11    7.4498    5.3663    5.3663    0.0000    2.0835    0.1007    0.1252   16.6364   2221 % 1.083854 0.998  1
  15   6  11    2.5495    5.8145    5.8145    0.0000   -3.2650    0.9217    0.9221   -3.5409   2224*% 1.336164 0.998  1
   5   7  11   18.7883    5.7625   -5.7625    0.0000   13.0258    0.2049    0.2780   46.8537   2226 % 0.957936 0.997  1
   6   7  11    8.9331    4.7474    4.7474    0.0000    4.1856    0.1343    0.1613   25.9457   2227 % 0.985583 0.998  1
   8   7  11   42.9767   19.6458  -19.6458    0.0000   23.3309    0.1117    0.4440   52.5420   2228 % 1.052686 0.965  1
   9   7  11    8.0312    3.7894    3.7894    0.0000    4.2418    0.2241    0.2381   17.8165   2229 % 1.091416 0.999  1
  10   7  11    5.3385    8.4658    8.4658    0.0000   -3.1272    0.4027    0.4063   -7.6977   2230 % 1.133136 0.994  1
  11   7  11    4.2426    8.3921   -8.3921    0.0000   -4.1495    0.7896    0.7907   -5.2476   2231*% 1.177530 0.994  1
  12   7  11   10.4403    5.8076    5.8076    0.0000    4.6327    0.2490    0.2700   17.1559   2232 % 1.224307 0.997  1
   1   8  11    6.4031   14.5228   14.5228    0.0000   -8.1197    0.2030    0.2129  -38.1413   2233 % 0.962536 0.979  1
   3   8  11   54.8999   22.2411  -22.2411    0.0000   32.6588    0.0319    0.5499   59.3878   2235 % 0.982625 0.952  1
   4   8  11    5.2631    1.5595   -1.5595    0.0000    3.7036    0.3705    0.3742    9.8967   2236 % 0.999873 1.000  1
   5   8  11   10.7935    4.6523    4.6523    0.0000    6.1412    0.1019    0.1484   41.3699   2237 % 1.021621 0.998  1
   6   8  11   11.3578    4.0339    4.0339    0.0000    7.3239    0.1717    0.2059   35.5778   2238 % 1.047588 0.999  1
   7   8  11    6.5574   12.6904   12.6904    0.0000   -6.1329    0.4270    0.4320  -14.1966   2239 % 1.077471 0.986  1
   9   8  11    6.0000   12.7669  -12.7669    0.0000   -6.7669    0.5750    0.5781  -11.7050   2240 % 1.147717 0.987  1
  10   8  11    5.4130    3.6064   -3.6064    0.0000    1.8065    0.2679    0.2733    6.6103   2241 % 1.187461 0.999  1
  13   8  11    3.1623    8.5550    8.5550    0.0000   -5.3927    0.7115    0.7122   -7.5718   2242*% 1.321784 0.995  1
   1   9  11   15.7892    6.8723    6.8723    0.0000    8.9170    0.1330    0.2064   43.1929   2243 % 1.034094 0.996  1
   3   9  11    4.0249    7.1420   -7.1420    0.0000   -3.1171    0.3603    0.3625   -8.5989   2245 % 1.052819 0.996  1
   4   9  11    5.6125    8.9399   -8.9399    0.0000   -3.3274    0.4633    0.4666   -7.1306   2246 % 1.068935 0.993  1
   5   9  11    3.6469    0.4913    0.4913    0.0000    3.1556    0.4524    0.4539    6.9522   2247 % 1.089305 1.000  1
   6   9  11    3.3166    7.9993   -7.9993    0.0000   -4.6826    0.4221    0.4234  -11.0592   2248 % 1.113695 0.995  1
   8   9  11    4.0000   13.5981   13.5981    0.0000   -9.5981    0.1750    0.1795  -53.4675   2250 % 1.173495 0.985  1
   1  10  11    8.0000   10.4991  -10.4991    0.0000   -2.4991    0.3125    0.3226   -7.7473   2254 % 1.108619 0.991  1
   2  10  11    8.0623    4.2358   -4.2358    0.0000    3.8265    0.4155    0.4233    9.0403   2255 % 1.115208 0.999  1
   3  10  11   33.5708   17.0806   17.0806    0.0000   16.4902    0.0491    0.3393   48.6025   2256 % 1.126105 0.976  1
   4  10  11    6.0000    0.4673    0.4673    0.0000    5.5327    0.3500    0.3551   15.5804   2257 % 1.141186 1.000  1
Refinement program                                                                                                 page=  40
structure :                                                                                                15:48:53 02-06-25 

   5  10  11    5.4772    4.6808   -4.6808    0.0000    0.7964    0.1004    0.1144    6.9629   2258 % 1.160288 0.998  1
   6  10  11    7.6811    2.4455   -2.4455    0.0000    5.2357    0.3515    0.3598   14.5514   2259 % 1.183217 1.000  1
  10  10  11   19.7484    2.1521    2.1521    0.0000   17.5964    0.0760    0.2116   83.1635   2260 % 1.308673 1.000  1
   1  11  11    4.1833    5.5595   -5.5595    0.0000   -1.3763    0.4183    0.4204   -3.2736   2262 % 1.185550 0.998  1
   2  11  11    4.8990   12.2818  -12.2818    0.0000   -7.3828    0.5103    0.5127  -14.4011   2263 % 1.191714 0.988  1
   5  11  11    4.3932    2.8259   -2.8259    0.0000    1.5673    0.5008    0.5027    3.1178   2264 % 1.234003 0.999  1
   2   0  12  100.6730   20.6681  -20.6681    0.0000   80.0046    0.0392    1.0075   79.4097   2267 % 0.690058 0.940  1
   5   0  12   51.7397   34.5544   34.5544    0.0000   17.1854    0.0696    0.5221   32.9187   2268 % 0.760762 0.838  1
   8   0  12    7.4833   12.1900  -12.1900    0.0000   -4.7067    0.2739    0.2840  -16.5741   2269 % 0.877077 0.984  1
  10   0  12   12.7671    1.8782   -1.8782    0.0000   10.8889    0.1762    0.2176   50.0365   2271 % 0.972170 1.000  1
   1   1  12   12.1244    6.4449    6.4449    0.0000    5.6794    0.1031    0.1592   35.6856   2273 % 0.685514 0.994  1
   3   1  12   24.7689    8.1726    8.1726    0.0000   16.5964    0.1231    0.2766   59.9992   2274 % 0.713448 0.991  1
   7   1  12    4.2426    1.2294   -1.2294    0.0000    3.0132    0.5185    0.5203    5.7915   2276 % 0.839284 1.000  1
   8   1  12   22.1585    8.2892    8.2892    0.0000   13.8693    0.0045    0.2216   62.5783   2277 % 0.881855 0.993  1
  10   1  12   15.9060   28.0161  -28.0161    0.0000  -12.1101    0.3049    0.3439  -35.2131   2279 % 0.976483 0.922  1
  11   1  12    4.0000    5.7989   -5.7989    0.0000   -1.7989    0.5375    0.5390   -3.3376   2280 % 1.027667 0.997  1
   0   2  12    8.8882    2.3311    2.3311    0.0000    6.5571    0.3432    0.3545   18.4979   2283 % 0.700184 0.999  1
   2   2  12   54.5069    1.1250   -1.1250    0.0000   53.3819    0.0495    0.5473   97.5342   2284 % 0.714001 1.000  1
   6   2  12   13.1149    5.3609   -5.3609    0.0000    7.7540    0.1296    0.1844   42.0506   2285 % 0.816155 0.997  1
   7   2  12   68.0955   20.7023   20.7023    0.0000   47.3932    0.0294    0.6816   69.5335   2286 % 0.854173 0.952  1
   8   2  12   14.2478    4.6683   -4.6683    0.0000    9.5796    0.2281    0.2689   35.6189   2287 % 0.896037 0.998  1
   9   2  12   41.3521    1.7465   -1.7465    0.0000   39.6057    0.0762    0.4205   94.1917   2288 % 0.941235 1.000  1
  12   2  12    5.7446    2.1036   -2.1036    0.0000    3.6409    0.4178    0.4217    8.6336   2291 % 1.092548 1.000  1
  14   2  12   10.4881    2.8409   -2.8409    0.0000    7.6472    0.0667    0.1243   61.5140   2292 % 1.203191 0.999  1
   0   3  12    6.3246   14.3504  -14.3504    0.0000   -8.0259    0.7273    0.7301  -10.9933   2294 % 0.729576 0.973  1
   2   3  12   10.1980   12.2776   12.2776    0.0000   -2.0796    0.3481    0.3627   -5.7330   2295 % 0.742846 0.981  1
   3   3  12   18.4120    3.5443   -3.5443    0.0000   14.8676    0.1765    0.2551   58.2896   2296 % 0.759107 0.998  1
   6   3  12    6.4807   28.7712  -28.7712    0.0000  -22.2904    0.6404    0.6436  -34.6324   2298 % 0.841505 0.903  1
   9   3  12    9.0000    0.3934   -0.3934    0.0000    8.6066    0.2667    0.2814   30.5800   2299 % 0.963299 1.000  1
  10   3  12    8.6023   25.9230   25.9230    0.0000  -17.3207    0.2034    0.2209  -78.4191   2300 % 1.010324 0.936  1
  11   3  12    8.7178    4.5652    4.5652    0.0000    4.1526    0.3154    0.3273   12.6885   2301 % 1.059875 0.998  1
   0   4  12   24.2281   19.5805   19.5805    0.0000    4.6476    0.0908    0.2587   17.9626   2303 % 0.768838 0.952  1
   1   4  12   25.2785   40.0262  -40.0262    0.0000  -14.7478    0.0831    0.2661  -55.4249   2304 % 0.772008 0.777  1
   2   4  12   19.0657   13.3182  -13.3182    0.0000    5.7475    0.1128    0.2215   25.9469   2305 % 0.781441 0.979  1
   3   4  12    6.8556   12.5826  -12.5826    0.0000   -5.7269    0.2042    0.2154  -26.5860   2306 % 0.796916 0.981  1
   5   4  12   24.9600   29.6319   29.6319    0.0000   -4.6719    0.0621    0.2572  -18.1639   2307 % 0.844530 0.897  1
   6   4  12    4.5826   15.9089   15.9089    0.0000  -11.3263    0.6656    0.6671  -16.9774   2308 % 0.875764 0.973  1
   7   4  12   23.4734   18.1149  -18.1149    0.0000    5.3585    0.0724    0.2457   21.8135   2309 % 0.911298 0.966  1
   8   4  12   16.9027    7.5582   -7.5582    0.0000    9.3445    0.0976    0.1952   47.8739   2310 % 0.950650 0.994  1
   9   4  12   11.0905    1.2506    1.2506    0.0000    9.8399    0.3877    0.4033   24.4005   2311 % 0.993366 1.000  1
  10   4  12    9.2195    2.6159   -2.6159    0.0000    6.6037    0.4176    0.4276   15.4418   2312 % 1.039032 0.999  1
  11   4  12    7.4833   14.0429   14.0429    0.0000   -6.5596    0.5278    0.5331  -12.3042   2313 % 1.087275 0.983  1
  15   4  12   17.5214    5.2225   -5.2225    0.0000   12.2989    0.0257    0.1771   69.4516   2314 % 1.300069 0.998  1
   0   5  12   23.3880   12.4155   12.4155    0.0000   10.9725    0.1689    0.2885   38.0350   2315 % 0.816549 0.982  1
   1   5  12   55.1969    2.0694   -2.0694    0.0000   53.1276    0.0154    0.5522   96.2135   2316 % 0.819534 1.000  1
   2   5  12   11.2027    9.6263   -9.6263    0.0000    1.5764    0.2053    0.2339    6.7401   2317 % 0.828427 0.990  1
   3   5  12    4.8270    7.6993    7.6993    0.0000   -2.8723    0.3522    0.3555   -8.0802   2318 % 0.843039 0.993  1
   4   5  12    5.8309   14.3303  -14.3303    0.0000   -8.4994    0.3859    0.3903  -21.7792   2319 % 0.863080 0.978  1
   5   5  12    9.4868    2.9379   -2.9379    0.0000    6.5489    0.1160    0.1498   43.7134   2320 % 0.888184 0.999  1
   6   5  12   11.2694   23.9896   23.9896    0.0000  -12.7202    0.0399    0.1196 -106.3920   2321 % 0.917934 0.940  1
   7   5  12    5.9161    5.1500   -5.1500    0.0000    0.7661    0.2451    0.2521    3.0386   2322 % 0.951895 0.997  1
   8   5  12   21.2061    6.2272    6.2272    0.0000   14.9790    0.0967    0.2331   64.2719   2323 % 0.989634 0.996  1
Refinement program                                                                                                 page=  41
structure :                                                                                                15:48:53 02-06-25 

   9   5  12    4.4721    7.0493    7.0493    0.0000   -2.5772    0.5478    0.5497   -4.6887   2324 % 1.030736 0.996  1
  10   5  12    8.6776   22.1079  -22.1079    0.0000  -13.4303    0.1441    0.1682  -79.8627   2325 % 1.074815 0.957  1
  12   5  12    3.4641    7.8333    7.8333    0.0000   -4.3692    0.6207    0.6216   -7.0288   2326*% 1.170536 0.995  1
   0   6  12    9.7468    5.3945   -5.3945    0.0000    4.3523    0.5027    0.5121    8.4991   2327 % 0.871321 0.997  1
   1   6  12   14.4222   33.6966   33.6966    0.0000  -19.2744    0.1872    0.2363  -81.5600   2328 % 0.874120 0.869  1
   2   6  12   17.2916    3.5535    3.5535    0.0000   13.7382    0.2805    0.3295   41.6939   2329 % 0.882462 0.999  1
   3   6  12   16.1152    8.9685    8.9685    0.0000    7.1467    0.0993    0.1893   37.7571   2330 % 0.896194 0.992  1
   4   6  12    8.9833    3.4454    3.4454    0.0000    5.5380    0.2226    0.2401   23.0675   2331 % 0.915072 0.999  1
   7   6  12   13.1909   14.9232   14.9232    0.0000   -1.7323    0.0569    0.1436  -12.0599   2332 % 0.999277 0.979  1
   8   6  12   13.6931    0.3303    0.3303    0.0000   13.3628    0.0767    0.1569   85.1460   2333 % 1.035290 1.000  1
  14   6  12   14.7648    0.9531   -0.9531    0.0000   13.8117    0.0373    0.1523   90.7026   2336 % 1.310195 1.000  1
   1   7  12    7.8102   11.4640  -11.4640    0.0000   -3.6538    0.3521    0.3607  -10.1308   2337 % 0.934529 0.987  1
   2   7  12   13.0384    6.6250    6.6250    0.0000    6.4134    0.2263    0.2611   24.5596   2338 % 0.942336 0.996  1
   3   7  12    7.3485    1.1579   -1.1579    0.0000    6.1906    0.3538    0.3614   17.1312   2339 % 0.955208 1.000  1
   5   7  12    5.0000    7.5278    7.5278    0.0000   -2.5278    0.4100    0.4130   -6.1199   2340 % 0.995278 0.995  1
   6   7  12    5.7446   18.1511  -18.1511    0.0000  -12.4065    0.6006    0.6033  -20.5641   2341 % 1.021915 0.970  1
   7   7  12   40.8412    5.3120   -5.3120    0.0000   35.5292    0.0698    0.4143   85.7508   2342 % 1.052526 0.998  1
   8   7  12   22.7925    4.9413   -4.9413    0.0000   17.8513    0.0768    0.2405   74.2225   2343 % 1.086776 0.998  1
   9   7  12    5.3385    0.8491    0.8491    0.0000    4.4895    0.1030    0.1160   38.6909   2344 % 1.124332 1.000  1
  10   7  12    1.7320   17.6245   17.6245    0.0000  -15.8924    0.8660    0.8662  -18.3473   2345*% 1.164875 0.975  1
  12   7  12    4.1231    6.3867   -6.3867    0.0000   -2.2636    0.1091    0.1167  -19.4021   2346 % 1.253739 0.997  1
   1   8  12   34.7994   25.6826  -25.6826    0.0000    9.1168    0.1149    0.3665   24.8763   2349 % 0.999705 0.936  1
   4   8  12    7.8102    2.6655   -2.6655    0.0000    5.1448    0.5185    0.5244    9.8108   2350 % 1.035703 0.999  1
   5   8  12    4.4721   18.3743   18.3743    0.0000  -13.9021    0.8609    0.8620  -16.1269   2351*% 1.056714 0.970  1
   6   8  12    3.2404    6.2979    6.2979    0.0000   -3.0576    0.6481    0.6489   -4.7120   2352*% 1.081839 0.997  1
   7   8  12    8.6602   11.4615  -11.4615    0.0000   -2.8013    0.4677    0.4756   -5.8899   2353 % 1.110801 0.989  1
  11   8  12    3.1623    8.9269    8.9269    0.0000   -5.7646    0.8064    0.8070   -7.1432   2356*% 1.259198 0.994  1
  15   8  12    6.7082    3.3947   -3.3947    0.0000    3.3135    0.2236    0.2335   14.1936   2357 % 1.446926 0.999  1
   0   9  12    8.7750    7.1367    7.1367    0.0000    1.6383    0.3248    0.3364    4.8696   2358 % 1.066490 0.996  1
   1   9  12    5.9161    0.9684   -0.9684    0.0000    4.9477    0.3127    0.3183   15.5464   2359 % 1.068778 1.000  1
   2   9  12   15.0665    4.4984   -4.4984    0.0000   10.5681    0.1858    0.2392   44.1730   2360 % 1.075612 0.998  1
   4   9  12    5.8309    8.1346   -8.1346    0.0000   -2.3036    0.3430    0.3479   -6.6211   2361 % 1.102523 0.994  1
   8   9  12    6.8191    3.5516    3.5516    0.0000    3.2675    0.3666    0.3729    8.7623   2363 % 1.204170 0.999  1
   9   9  12    8.7350    4.0883    4.0883    0.0000    4.6466    0.2919    0.3047   15.2490   2364 % 1.238170 0.999  1
   1  10  12    5.6568   18.1349   18.1349    0.0000  -12.4780    0.7955    0.7975  -15.6463   2366 % 1.141039 0.973  1
   3  10  12    6.7082    3.7649    3.7649    0.0000    2.9433    0.3578    0.3640    8.0858   2368 % 1.158037 0.999  1
   4  10  12   18.4932    1.9990    1.9990    0.0000   16.4942    0.0081    0.1851   89.1049   2369 % 1.172707 1.000  1
   5  10  12   16.3095   13.1366  -13.1366    0.0000    3.1729    0.0797    0.1815   17.4785   2370 % 1.191304 0.986  1
   6  10  12    9.7468    5.5142   -5.5142    0.0000    4.2326    0.3386    0.3523   12.0135   2371 % 1.213646 0.998  1
   7  10  12   11.2694    8.3919    8.3919    0.0000    2.8775    0.2928    0.3138    9.1709   2372 % 1.239532 0.995  1
   8  10  12    4.1833    2.2298    2.2298    0.0000    1.9535    0.5737    0.5752    3.3960   2373 % 1.268744 1.000  1
   9  10  12   10.9545    0.2074   -0.2074    0.0000   10.7471    0.1369    0.1754   61.2868   2374 % 1.301058 1.000  1
   1  11  12   21.3073    4.2657   -4.2657    0.0000   17.0415    0.1033    0.2368   71.9746   2375 % 1.215921 0.999  1
   2  11  12   10.4403    2.8165    2.8165    0.0000    7.6239    0.3592    0.3741   20.3819   2376 % 1.221932 0.999  1
   3  11  12    9.5917    0.8578   -0.8578    0.0000    8.7339    0.4900    0.4993   17.4919   2377 % 1.231886 1.000  1
   4  11  12   11.7047    5.7311    5.7311    0.0000    5.9736    0.2520    0.2779   21.4964   2378 % 1.245687 0.998  1
   1  12  12   10.7238   12.2256  -12.2256    0.0000   -1.5018    0.2285    0.2524   -5.9506   2379 % 1.292968 0.989  1
   6  13  12    3.6056    5.7530    5.7530    0.0000   -2.1475    0.5131    0.5144   -4.1751   2380 % 1.432775 0.998  1
   5   0  13    9.5394    6.3760   -6.3760    0.0000    3.1634    0.2778    0.2937   10.7703   2383 % 0.811195 0.995  1
   7   0  13    6.0000   17.7383  -17.7383    0.0000  -11.7383    0.4333    0.4375  -26.8323   2384 % 0.880495 0.966  1
   9   0  13    7.2111   16.2244   16.2244    0.0000   -9.0133    0.2635    0.2732  -32.9950   2385 % 0.965185 0.974  1
   6   1  13    7.7782   13.1458   13.1458    0.0000   -5.3677    0.2636    0.2748  -19.5333   2387 % 0.848630 0.981  1
Refinement program                                                                                                 page=  42
structure :                                                                                                15:48:53 02-06-25 

   7   1  13   25.1396    9.2103    9.2103    0.0000   15.9293    0.0020    0.2514   63.3614   2388 % 0.885254 0.991  1
   9   1  13    7.2111   14.4242  -14.4242    0.0000   -7.2131    0.1317    0.1502  -48.0279   2389 % 0.969529 0.980  1
  10   1  13   12.6293    4.7842    4.7842    0.0000    7.8452    0.1584    0.2026   38.7311   2390 % 1.016266 0.998  1
  12   1  13    3.4641    9.3327    9.3327    0.0000   -5.8686    0.1443    0.1484  -39.5363   2391 % 1.117017 0.993  1
  13   1  13    1.7320    5.1309    5.1309    0.0000   -3.3988    1.0681    1.0682   -3.1817   2392*% 1.170404 0.998  1
   2   2  13    6.8556   14.7242   14.7242    0.0000   -7.8685    0.6053    0.6092  -12.9159   2393 % 0.767512 0.973  1
   3   2  13   48.6929   37.5161  -37.5161    0.0000   11.1769    0.0544    0.4900   22.8117   2394 % 0.783262 0.811  1
   4   2  13   18.3576   16.6010  -16.6010    0.0000    1.7566    0.2587    0.3173    5.5369   2395 % 0.804793 0.968  1
   7   2  13    7.2801   13.4151   13.4151    0.0000   -6.1350    0.3777    0.3847  -15.9477   2396 % 0.899382 0.981  1
   8   2  13   14.1774   19.2095   19.2095    0.0000   -5.0321    0.1587    0.2128  -23.6461   2397 % 0.939234 0.963  1
   9   2  13   14.8661   20.5480  -20.5480    0.0000   -5.6820    0.1345    0.2005  -28.3392   2398 % 0.982446 0.959  1
  10   2  13    9.1104    2.8792   -2.8792    0.0000    6.2312    0.0878    0.1265   49.2452   2399 % 1.028597 0.999  1
   1   3  13   16.6433   19.9830  -19.9830    0.0000   -3.3396    0.0210    0.1678  -19.9077   2400 % 0.785139 0.951  1
   4   3  13   10.2470    6.7647   -6.7647    0.0000    3.4823    0.0342    0.1080   32.2395   2401 % 0.830490 0.995  1
   5   3  13    9.0554    5.7157   -5.7157    0.0000    3.3397    0.1877    0.2084   16.0231   2402 % 0.856550 0.996  1
   7   3  13    7.0711    9.2111   -9.2111    0.0000   -2.1401    0.4738    0.4790   -4.4677   2403 % 0.922448 0.991  1
   8   3  13    6.0000   16.6510   16.6510    0.0000  -10.6510    0.5417    0.5450  -19.5439   2404 % 0.961344 0.973  1
  10   3  13   13.1529    1.6262   -1.6262    0.0000   11.5268    0.3535    0.3772   30.5582   2405 % 1.048825 1.000  1
  14   3  13    6.2450   10.8959   10.8959    0.0000   -4.6509    0.7526    0.7552   -6.1586   2407 % 1.252585 0.991  1
   1   4  13   15.9217   13.9009  -13.9009    0.0000    2.0208    0.1633    0.2281    8.8605   2408 % 0.821751 0.978  1
   2   4  13    8.8882    6.2264   -6.2264    0.0000    2.6618    0.1969    0.2160   12.3219   2409 % 0.830619 0.996  1
   3   4  13   18.5203   23.7204   23.7204    0.0000   -5.2002    0.1377    0.2308  -22.5334   2410 % 0.845194 0.936  1
   5   4  13   18.8944    7.7108   -7.7108    0.0000   11.1837    0.2593    0.3209   34.8546   2411 % 0.890229 0.994  1
   6   4  13    6.2450   11.2061   11.2061    0.0000   -4.9611    0.1121    0.1283  -38.6641   2412 % 0.919913 0.987  1
   7   4  13   15.3199   14.2106  -14.2106    0.0000    1.1093    0.0914    0.1784    6.2187   2413 % 0.953804 0.980  1
   8   4  13   15.0000   16.0922  -16.0922    0.0000   -1.0922    0.2967    0.3324   -3.2854   2414 % 0.991470 0.975  1
  10   4  13    7.6158    0.6462   -0.6462    0.0000    6.9695    0.2167    0.2297   30.3484   2415 % 1.076506 1.000  1
   1   5  13   11.9457   18.6760   18.6760    0.0000   -6.7303    0.0795    0.1435  -46.8987   2416 % 0.866553 0.962  1
   2   5  13   13.3791   22.1855  -22.1855    0.0000   -8.8064    0.1794    0.2238  -39.3523   2417 % 0.874968 0.946  1
   3   5  13   28.6356   27.4312  -27.4312    0.0000    1.2044    0.1519    0.3242    3.7155   2418 % 0.888815 0.917  1
   4   5  13   58.1979   15.2816   15.2816    0.0000   42.9163    0.0447    0.5837   73.5257   2419 % 0.907847 0.976  1
   5   5  13   19.0788    9.8834    9.8834    0.0000    9.1954    0.1572    0.2472   37.1929   2420 % 0.931745 0.990  1
   6   5  13   10.1980    7.5392    7.5392    0.0000    2.6588    0.1226    0.1594   16.6749   2421 % 0.960146 0.994  1
   7   5  13   16.0000    6.4992    6.4992    0.0000    9.5008    0.1813    0.2418   39.2972   2422 % 0.992664 0.996  1
   8   5  13   31.0966   14.8698  -14.8698    0.0000   16.2268    0.0450    0.3142   51.6434   2423 % 1.028909 0.980  1
   9   5  13   17.7764   12.0340  -12.0340    0.0000    5.7424    0.1153    0.2119   27.1004   2424 % 1.068501 0.987  1
   2   6  13   22.1133    8.1351    8.1351    0.0000   13.9782    0.0950    0.2407   58.0822   2427 % 0.926292 0.993  1
   3   6  13   21.0642   24.6090  -24.6090    0.0000   -3.5449    0.0593    0.2188  -16.1983   2428 % 0.939384 0.938  1
   4   6  13   22.0681    8.4025   -8.4025    0.0000   13.6656    0.1110    0.2470   55.3189   2429 % 0.957410 0.993  1
   5   6  13    6.8556   11.3848   11.3848    0.0000   -4.5292    0.3063    0.3139  -14.4290   2430 % 0.980101 0.988  1
   6   6  13    9.0167    6.9761   -6.9761    0.0000    2.0406    0.1664    0.1892   10.7841   2431 % 1.007139 0.996  1
   8   6  13   41.0731   13.2855   13.2855    0.0000   27.7876    0.0718    0.4170   66.6428   2432 % 1.072894 0.985  1
  10   6  13    4.4721    1.1303   -1.1303    0.0000    3.3418    1.1069    1.1078    3.0167   2433*% 1.151935 1.000  1
  11   6  13   14.5602    1.9916    1.9916    0.0000   12.5686    0.0481    0.1533   81.9687   2434 % 1.195631 1.000  1
  14   6  13   15.4919    6.0213    6.0213    0.0000    9.4706    0.0775    0.1732   54.6785   2435 % 1.340108 0.997  1
   2   7  13    7.4162    9.7669    9.7669    0.0000   -2.3507    0.0405    0.0845  -27.8270   2436 % 0.983502 0.991  1
   4   7  13   17.2337    2.2624   -2.2624    0.0000   14.9712    0.0899    0.1944   77.0147   2437 % 1.012864 1.000  1
   6   7  13    5.9161   10.7559  -10.7559    0.0000   -4.8398    0.4141    0.4183  -11.5694   2439 % 1.059994 0.990  1
   8   7  13    8.3666   10.7798   10.7798    0.0000   -2.4132    0.1195    0.1459  -16.5403   2441 % 1.122658 0.990  1
  10   7  13    6.4031    0.3648   -0.3648    0.0000    6.0383    0.3670    0.3726   16.2080   2443 % 1.198420 1.000  1
  11   7  13    6.2450    2.1450   -2.1450    0.0000    4.1000    0.3203    0.3263   12.5655   2444 % 1.240480 1.000  1
  12   7  13    5.0000    8.3463   -8.3463    0.0000   -3.3463    0.0900    0.1030  -32.5020   2445 % 1.284967 0.995  1
Refinement program                                                                                                 page=  43
structure :                                                                                                15:48:53 02-06-25 

   1   8  13    7.2801    9.3277   -9.3277    0.0000   -2.0476    0.5563    0.5611   -3.6496   2446 % 1.038599 0.992  1
   2   8  13    7.2111    5.4293   -5.4293    0.0000    1.7818    0.0139    0.0734   24.2640   2447 % 1.045630 0.997  1
   8   8  13    2.9155    9.9261   -9.9261    0.0000   -7.0106    0.7717    0.7723   -9.0777   2450*% 1.177467 0.992  1
   9   8  13    4.6904   10.1385   10.1385    0.0000   -5.4481    0.8102    0.8115   -6.7135   2451*% 1.212216 0.992  1
   2   9  13    6.7823   12.1731  -12.1731    0.0000   -5.3908    0.6782    0.6816   -7.9089   2454 % 1.111854 0.988  1
   4   9  13    3.4641    8.1191    8.1191    0.0000   -4.6550    0.9238    0.9244   -5.0356   2455*% 1.137908 0.995  1
   7   9  13    6.3246    3.8143    3.8143    0.0000    2.5103    0.4506    0.4550    5.5166   2458 % 1.206661 0.999  1
   9   9  13   21.4709    7.1730   -7.1730    0.0000   14.2979    0.0931    0.2340   61.0906   2459 % 1.269781 0.996  1
   3  11  13   14.6969    8.6963    8.6963    0.0000    6.0006    0.1633    0.2197   27.3133   2462 % 1.263654 0.994  1
   2  12  13    5.2915    3.2049   -3.2049    0.0000    2.0866    0.1984    0.2054   10.1604   2463 % 1.328796 0.999  1
   5   0  14   38.9358   14.8189  -14.8189    0.0000   24.1170    0.0295    0.3905   61.7628   2465 % 0.862355 0.976  1
   4   1  14    7.0000    8.1403    8.1403    0.0000   -1.1402    0.3000    0.3081   -3.7014   2468 % 0.841486 0.993  1
   8   1  14   19.3003    3.2685    3.2685    0.0000   16.0318    0.1295    0.2324   68.9717   2469 % 0.970859 0.999  1
   9   1  14    6.3246    3.0400   -3.0400    0.0000    3.2846    0.0712    0.0952   34.5027   2470 % 1.012723 0.999  1
  12   1  14   14.0712    4.2519   -4.2519    0.0000    9.8194    0.1706    0.2211   44.4089   2471 % 1.154706 0.999  1
   1   2  14    8.4262    1.9577   -1.9577    0.0000    6.4684    0.5697    0.5759   11.2327   2472 % 0.812429 1.000  1
   3   2  14    4.1231   10.5085  -10.5085    0.0000   -6.3854    1.1642    1.1649   -5.4815   2473*% 0.836133 0.988  1
   7   2  14   10.0000    4.1174    4.1174    0.0000    5.8826    0.1450    0.1761   33.3977   2474 % 0.945785 0.998  1
   8   2  14    5.8309    3.3546    3.3546    0.0000    2.4763    0.4459    0.4497    5.5067   2475 % 0.983758 0.999  1
   9   2  14   11.7473    9.7856   -9.7856    0.0000    1.9618    0.1617    0.1999    9.8139   2476 % 1.025095 0.991  1
  10   2  14    5.7446   15.5780  -15.5780    0.0000   -9.8334    0.3917    0.3959  -24.8404   2477 % 1.069407 0.979  1
  11   2  14    3.4641    8.6739    8.6739    0.0000   -5.2098    0.6784    0.6793   -7.6697   2478*% 1.116338 0.994  1
   0   3  14   70.1071   21.7556   21.7556    0.0000   48.3515    0.0107    0.7012   68.9600   2479 % 0.834972 0.946  1
   1   3  14   19.0788   28.2642   28.2642    0.0000   -9.1854    0.1572    0.2472  -37.1524   2480 % 0.837892 0.906  1
   6   3  14   28.8097   18.6077   18.6077    0.0000   10.2020    0.0521    0.2928   34.8472   2481 % 0.934360 0.965  1
   7   3  14   16.9853   18.2819   18.2819    0.0000   -1.2967    0.1148    0.2050   -6.3248   2482 % 0.967745 0.967  1
   8   3  14   12.2066    6.9652   -6.9652    0.0000    5.2414    0.0451    0.1301   40.2823   2483 % 1.004889 0.996  1
   9   3  14    6.4807    4.4603    4.4603    0.0000    2.0205    0.3858    0.3912    5.1653   2484 % 1.045391 0.998  1
  10   3  14   12.8062    4.8946   -4.8946    0.0000    7.9117    0.2304    0.2636   30.0184   2485 % 1.088877 0.998  1
  11   3  14    5.9161   12.7238  -12.7238    0.0000   -6.8077    0.1268    0.1399  -48.6619   2486 % 1.135003 0.987  1
   0   4  14   28.1069   15.8703  -15.8703    0.0000   12.2366    0.0107    0.2813   43.5045   2488 % 0.869488 0.973  1
   1   4  14   24.1247   13.6679   13.6679    0.0000   10.4567    0.1161    0.2677   39.0594   2489 % 0.872293 0.980  1
   3   4  14   17.7764    4.7866    4.7866    0.0000   12.9898    0.1547    0.2357   55.1227   2490 % 0.894412 0.998  1
   5   4  14    5.2915   11.1694  -11.1694    0.0000   -5.8779    0.2362    0.2421  -24.2806   2491 % 0.937085 0.988  1
   6   4  14   23.0868   12.6002  -12.6002    0.0000   10.4865    0.0801    0.2444   42.9110   2492 % 0.965329 0.985  1
   9   4  14   27.0463    2.9674    2.9674    0.0000   24.0788    0.0666    0.2785   86.4494   2493 % 1.073161 0.999  1
  10   4  14   10.2470   15.6142   15.6142    0.0000   -5.3672    0.4001    0.4130  -12.9947   2494 % 1.115565 0.979  1
   1   5  14   50.0500   28.0092  -28.0092    0.0000   22.0408    0.0180    0.5008   44.0091   2497 % 0.914623 0.916  1
   2   5  14    7.8102    4.9019    4.9019    0.0000    2.9084    0.3073    0.3171    9.1729   2498 % 0.922599 0.998  1
   3   5  14   16.5680    0.7467    0.7467    0.0000   15.8214    0.1539    0.2261   69.9632   2499 % 0.935742 1.000  1
   6   5  14   23.1948    9.9886   -9.9886    0.0000   13.2062    0.1423    0.2721   48.5333   2500 % 1.003743 0.991  1
   7   5  14   47.5132   18.8369  -18.8369    0.0000   28.6762    0.0484    0.4776   60.0435   2501 % 1.034892 0.968  1
   8   5  14    5.0990    0.0542   -0.0542    0.0000    5.0449    0.3530    0.3567   14.1442   2502 % 1.069707 1.000  1
   9   5  14   28.7663    1.2958   -1.2958    0.0000   27.4705    0.0817    0.2990   91.8628   2503 % 1.107842 1.000  1
  11   5  14    7.5498   10.4787   10.4787    0.0000   -2.9289    0.4371    0.4436   -6.6030   2504 % 1.192772 0.991  1
   0   6  14   26.8142   15.9176   15.9176    0.0000   10.8965    0.1212    0.2943   37.0299   2505 % 0.961301 0.975  1
   4   6  14   12.0416   13.7778  -13.7778    0.0000   -1.7362    0.1869    0.2223   -7.8106   2507 % 1.001127 0.982  1
   5   6  14    8.1854    6.5343    6.5343    0.0000    1.6511    0.1527    0.1733    9.5292   2508 % 1.022848 0.996  1
  10   6  14   10.5357   12.0264  -12.0264    0.0000   -1.4908    0.0095    0.1058  -14.0927   2511 % 1.188517 0.989  1
  13   6  14    2.2361    0.8738   -0.8738    0.0000    1.3623    0.3578    0.3585    3.8004   2513 % 1.322732 1.000  1
   1   7  14   11.3578   17.8005   17.8005    0.0000   -6.4427    0.1409    0.1810  -35.6037   2515 % 1.018941 0.971  1
   2   7  14    7.1414    9.8693   -9.8693    0.0000   -2.7278    0.0630    0.0952  -28.6417   2516 % 1.026107 0.991  1
Refinement program                                                                                                 page=  44
structure :                                                                                                15:48:53 02-06-25 

   3   7  14    6.1644    0.9567    0.9567    0.0000    5.2077    0.5759    0.5792    8.9916   2517 % 1.037940 1.000  1
   5   7  14    8.3666   16.0089  -16.0089    0.0000   -7.6423    0.1554    0.1765  -43.3059   2519 % 1.074930 0.978  1
   6   7  14    3.0000   13.0774   13.0774    0.0000  -10.0774    0.7667    0.7673  -13.1344   2520*% 1.099640 0.985  1
   7   7  14    5.5678   11.6461   11.6461    0.0000   -6.0784    0.1706    0.1795  -33.8666   2521 % 1.128144 0.989  1
   8   7  14    4.6904    5.7250   -5.7250    0.0000   -1.0346    0.2985    0.3021   -3.4243   2522 % 1.160164 0.997  1
   0   8  14    8.8882   11.1293  -11.1293    0.0000   -2.2411    0.2700    0.2843   -7.8837   2526 % 1.076765 0.989  1
   1   8  14    9.9499    4.6571    4.6571    0.0000    5.2928    0.3769    0.3898   13.5782   2527 % 1.079031 0.998  1
   3   8  14   10.1242    3.6758    3.6758    0.0000    6.4485    0.2321    0.2532   25.4643   2528 % 1.096990 0.999  1
   5   8  14   21.6564    5.4134   -5.4134    0.0000   16.2430    0.2147    0.3050   53.2620   2529 % 1.132052 0.998  1
   6   8  14   17.4929    8.5836   -8.5836    0.0000    8.9092    0.0915    0.1974   45.1332   2530 % 1.155541 0.994  1
   7   8  14    8.4853    0.7410    0.7410    0.0000    7.7442    0.1002    0.1313   58.9898   2531 % 1.182699 1.000  1
   1   9  14    8.2644   16.2012  -16.2012    0.0000   -7.9368    0.1392    0.1618  -49.0401   2535 % 1.143322 0.978  1
   7   9  14    8.8034   11.1807  -11.1807    0.0000   -2.3773    0.1306    0.1575  -15.0916   2536 % 1.241633 0.991  1
   1  10  14    8.1240    4.3489   -4.3489    0.0000    3.7751    0.2216    0.2360   15.9969   2538 % 1.211144 0.999  1
   1  13  14    1.4142    7.2193   -7.2193    0.0000   -5.8050    1.5556    1.5557   -3.7315   2540*% 1.430656 0.997  1
   8   0  15    5.7446   25.2597   25.2597    0.0000  -19.5151    0.4613    0.4649  -41.9798   2541 % 1.012978 0.939  1
   5   1  15    6.5574    2.3230    2.3230    0.0000    4.2344    0.5490    0.5529    7.6586   2542 % 0.918708 0.999  1
   8   1  15   15.0665    2.3025    2.3025    0.0000   12.7640    0.1128    0.1882   67.8101   2543 % 1.017118 1.000  1
   9   1  15   10.7935   13.4211   13.4211    0.0000   -2.6276    0.2779    0.2982   -8.8124   2544 % 1.057152 0.984  1
   2   2  15   12.4499   14.6529  -14.6529    0.0000   -2.2030    0.1727    0.2129  -10.3480   2546 % 0.875590 0.977  1
   3   2  15   12.7279    6.9004   -6.9004    0.0000    5.8275    0.0786    0.1496   38.9603   2547 % 0.889427 0.995  1
   5   2  15    3.3166    8.8052    8.8052    0.0000   -5.4885    0.0754    0.0824  -66.6475   2548 % 0.932329 0.992  1
   8   2  15   24.2796   23.0342  -23.0342    0.0000    1.2455    0.0927    0.2599    4.7924   2550 % 1.029438 0.951  1
   4   3  15   11.1355   10.4616   10.4616    0.0000    0.6740    0.0314    0.1157    5.8248   2552 % 0.931288 0.989  1
   5   3  15    8.5440    2.8853    2.8853    0.0000    5.6588    0.4506    0.4586   12.3382   2553 % 0.954599 0.999  1
   7   3  15   11.9583   12.7413   12.7413    0.0000   -0.7830    0.2258    0.2555   -3.0646   2554 % 1.014147 0.985  1
   8   3  15    4.2426    2.0988   -2.0988    0.0000    2.1438    0.4714    0.4733    4.5294   2555 % 1.049650 1.000  1
  12   3  15    5.4772    3.2127   -3.2127    0.0000    2.2646    0.4382    0.4416    5.1282   2557 % 1.221697 0.999  1
  13   3  15    4.6904    9.7965    9.7965    0.0000   -5.1061    0.2132    0.2183  -23.3902   2558 % 1.270694 0.993  1
   1   4  15    5.9161    1.7098   -1.7098    0.0000    4.2063    0.6254    0.6282    6.6958   2559 % 0.923502 1.000  1
   3   4  15   10.8628    6.2434    6.2434    0.0000    4.6194    0.2347    0.2587   17.8588   2560 % 0.944423 0.996  1
   7   4  15   16.4621    3.0008    3.0008    0.0000   13.4613    0.2825    0.3269   41.1739   2561 % 1.042749 0.999  1
   8   4  15   10.7703   21.3309   21.3309    0.0000  -10.5606    0.1903    0.2187  -48.2885   2562 % 1.077309 0.960  1
   9   4  15   13.1149    2.0871    2.0871    0.0000   11.0278    0.0038    0.1312   84.0506   2563 % 1.115185 1.000  1
  12   4  15    9.2736    6.3757   -6.3757    0.0000    2.8979    0.3451    0.3573    8.1104   2565 % 1.245542 0.997  1
   1   5  15    7.6354   15.3452  -15.3452    0.0000   -7.7098    0.2357    0.2478  -31.1130   2566 % 0.963585 0.977  1
   3   5  15    8.8882   17.2594   17.2594    0.0000   -8.3712    0.0450    0.0996  -84.0266   2568 % 0.983654 0.971  1
   6   5  15    3.3166    4.7510    4.7510    0.0000   -1.4344    0.0302    0.0448  -32.0015   2569 % 1.048553 0.998  1
   7   5  15    6.9282   12.6382  -12.6382    0.0000   -5.7100    0.6640    0.6676   -8.5536   2570 % 1.078408 0.986  1
   8   5  15   11.0000    1.7901    1.7901    0.0000    9.2100    0.0182    0.1115   82.6060   2571 % 1.111861 1.000  1
  10   5  15    1.0000    3.6680   -3.6680    0.0000   -2.6680    0.1000    0.1005  -26.5475   2573 % 1.188313 0.999  1
  13   5  15   31.8434   10.8346  -10.8346    0.0000   21.0088    0.0659    0.3252   64.6044   2575 % 1.322549 0.992  1
  14   5  15    7.9373    1.7951   -1.7951    0.0000    6.1422    0.0756    0.1096   56.0366   2576 % 1.371504 1.000  1
   2   6  15   12.7279   13.2652  -13.2652    0.0000   -0.5373    0.0904    0.1561   -3.4424   2578 % 1.017644 0.984  1
   3   6  15    9.7468    4.9463   -4.9463    0.0000    4.8005    0.1282    0.1611   29.8018   2579 % 1.029575 0.998  1
   6   6  15   27.3496    5.0427    5.0427    0.0000   22.3069    0.1572    0.3155   70.7107   2580 % 1.091747 0.998  1
   1   7  15   22.4277   15.1304   15.1304    0.0000    7.2973    0.1471    0.2682   27.2049   2581 % 1.063110 0.980  1
   5   7  15    3.0000    3.5353    3.5353    0.0000   -0.5353    0.0167    0.0343  -15.5981   2583 % 1.116888 0.999  1
   6   7  15   12.1244    3.6607   -3.6607    0.0000    8.4636    0.3464    0.3670   23.0607   2584 % 1.140688 0.999  1
   7   7  15    3.1623    8.4274    8.4274    0.0000   -5.2652    0.8064    0.8070   -6.5244   2585*% 1.168192 0.994  1
   1   8  15    4.4721    1.0352   -1.0352    0.0000    3.4369    1.0286    1.0296    3.3382   2586*% 1.120835 1.000  1
   2   8  15    8.3066   11.1454   11.1454    0.0000   -2.8388    0.3190    0.3297   -8.6112   2587 % 1.127353 0.990  1
Refinement program                                                                                                 page=  45
structure :                                                                                                15:48:53 02-06-25 

   4   8  15    5.1961   13.0162  -13.0162    0.0000   -7.8201    0.5966    0.5989  -13.0584   2588 % 1.153058 0.986  1
   5   8  15    2.7386    4.8229   -4.8229    0.0000   -2.0843    0.4199    0.4208   -4.9531   2589 % 1.171966 0.998  1
  11   8  15    7.1414    2.4514   -2.4514    0.0000    4.6901    0.0140    0.0728   64.4467   2590 % 1.357365 1.000  1
   5   9  15   17.7200    2.1747    2.1747    0.0000   15.5453    0.0282    0.1794   86.6358   2591 % 1.231414 1.000  1
  11   0  16    5.1961    3.2395   -3.2395    0.0000    1.9567    0.5966    0.5989    3.2673   2594 % 1.184424 0.999  1
   8   1  16   30.0998    2.6926   -2.6926    0.0000   27.4072    0.1196    0.3239   84.6190   2597 % 1.064347 0.999  1
  13   1  16    4.5277    1.9658    1.9658    0.0000    2.5619    0.3423    0.3453    7.4190   2598 % 1.282861 1.000  1
   4   2  16    7.6811   14.7759   14.7759    0.0000   -7.0948    0.2213    0.2343  -30.2845   2599 % 0.961030 0.979  1
   9   2  16    3.9370    0.6077   -0.6077    0.0000    3.3293    0.7366    0.7377    4.5134   2601*% 1.114041 1.000  1
   1   3  16    5.2915   11.0058  -11.0058    0.0000   -5.7143    0.5008    0.5036  -11.3472   2603 % 0.944632 0.988  1
   2   3  16   21.5174    6.4790   -6.4790    0.0000   15.0384    0.0999    0.2372   63.3886   2604 % 0.952357 0.996  1
  11   3  16   21.2132   13.0302   13.0302    0.0000    8.1830    0.1721    0.2731   29.9590   2605 % 1.215936 0.987  1
   1   4  16    5.0990   15.7541   15.7541    0.0000  -10.6551    0.1569    0.1650  -64.5877   2607 % 0.975275 0.976  1
   3   4  16    7.4833    4.6974    4.6974    0.0000    2.7859    0.2739    0.2840    9.8102   2608 % 0.995108 0.998  1
   6   4  16    4.8990   19.6535   19.6535    0.0000  -14.7545    0.4797    0.4822  -30.5992   2609 % 1.059305 0.965  1
   0   5  16    4.1231    4.4534    4.4534    0.0000   -0.3302    0.0485    0.0637   -5.1874   2611 % 1.010899 0.998  1
   2   5  16    5.0000    0.5470    0.5470    0.0000    4.4530    0.3000    0.3041   14.6414   2612 % 1.020517 1.000  1
   4   5  16   13.8203    1.1080    1.1080    0.0000   12.7123    0.1266    0.1874   67.8202   2614 % 1.048843 1.000  1
   5   5  16   24.7790   14.5389  -14.5389    0.0000   10.2402    0.1049    0.2691   38.0547   2615 % 1.069596 0.981  1
   8   5  16    6.8556    4.0179   -4.0179    0.0000    2.8377    0.2115    0.2223   12.7632   2617 % 1.155223 0.999  1
  11   5  16    3.7417   10.9600  -10.9600    0.0000   -7.2184    1.1626    1.1632   -6.2057   2618*% 1.270028 0.991  1
   3   8  16    4.8477    3.2373    3.2373    0.0000    1.6104    0.4229    0.4257    3.7834   2625 % 1.180531 0.999  1
   4   8  16    7.6158    8.0153   -8.0153    0.0000   -0.3995    0.0722    0.1050   -3.8062   2626 % 1.194925 0.995  1
   5   8  16    6.7823    4.1033   -4.1033    0.0000    2.6790    0.3981    0.4038    6.6340   2627 % 1.213181 0.999  1
   6   8  16    8.7178   13.3871   13.3871    0.0000   -4.6693    0.3441    0.3550  -13.1532   2628 % 1.235128 0.986  1
   7   8  16    4.6904    1.5615    1.5615    0.0000    3.1289    0.3624    0.3655    8.5615   2629 % 1.260573 1.000  1
   1   9  16    8.4262    7.2554    7.2554    0.0000    1.1707    0.0178    0.0861   13.5940   2632 % 1.223704 0.996  1
   8   0  17   11.5758    9.6785   -9.6785    0.0000    1.8973    0.2030    0.2337    8.1188   2638 % 1.108637 0.992  1
   6   1  17   23.5797    0.9552   -0.9552    0.0000   22.6245    0.1866    0.3007   75.2396   2640 % 1.049146 1.000  1
   8   1  17   14.3178   11.3531   11.3531    0.0000    2.9648    0.1397    0.2000   14.8216   2641 % 1.112421 0.989  1
  10   1  17    5.0000    6.7801   -6.7801    0.0000   -1.7801    0.0900    0.1030  -17.2896   2642 % 1.188836 0.996  1
   8   2  17    7.4162    9.8118    9.8118    0.0000   -2.3956    0.3034    0.3123   -7.6704   2645 % 1.123696 0.992  1
  10   2  17    5.0000    8.0093   -8.0093    0.0000   -3.0093    0.3400    0.3437   -8.7568   2646 % 1.199393 0.995  1
   2   3  17   19.9249   15.0820  -15.0820    0.0000    4.8429    0.0226    0.2005   24.1511   2649 % 1.005799 0.979  1
   4   3  17    3.3166   12.6896   12.6896    0.0000   -9.3730    0.3467    0.3483  -26.9091   2650 % 1.034528 0.985  1
   8   3  17    3.8730   10.1397  -10.1397    0.0000   -6.2667    0.3486    0.3507  -17.8684   2651 % 1.142242 0.992  1
  12   3  17    3.4641    2.4220    2.4220    0.0000    1.0421    0.1010    0.1068    9.7564   2652 % 1.302112 1.000  1
  14   3  17    2.0000    4.2113   -4.2113    0.0000   -2.2113    0.2250    0.2259   -9.7893   2653 % 1.396246 0.999  1
   5   4  17    9.5394    3.5126   -3.5126    0.0000    6.0268    0.2097    0.2303   26.1649   2654 % 1.083071 0.999  1
   8   4  17    2.6458    8.4048   -8.4048    0.0000   -5.7590    1.3229    1.3231   -4.3526   2655*% 1.167710 0.994  1
   1   5  17    5.6125    4.6934    4.6934    0.0000    0.9191    0.2316    0.2383    3.8563   2657 % 1.063695 0.998  1
   2   5  17   27.8388   16.9954   16.9954    0.0000   10.8434    0.0485    0.2826   38.3730   2658 % 1.070562 0.975  1
   7   5  17    4.3589    9.4330    9.4330    0.0000   -5.0741    0.9865    0.9875   -5.1386   2659*% 1.168724 0.993  1
   3   6  17    5.3385    8.0698    8.0698    0.0000   -2.7313    0.2248    0.2310  -11.8220   2660 % 1.123822 0.995  1
   6   6  17   24.3721    1.1998   -1.1998    0.0000   23.1723    0.1046    0.2652   87.3670   2661 % 1.181043 1.000  1
   8   6  17    2.8284    7.2143    7.2143    0.0000   -4.3859    1.3258    1.3261   -3.3073   2662*% 1.237593 0.996  1
   5   7  17    4.1231    0.5877    0.5877    0.0000    3.5354    0.7882    0.7893    4.4790   2664*% 1.204321 1.000  1
   2   9  17    3.7417   10.2301   10.2301    0.0000   -6.4885    0.5479    0.5492  -11.8152   2665 % 1.271516 0.992  1
   5   9  17   11.5758    1.3140    1.3140    0.0000   10.2618    0.1555    0.1939   52.9359   2666 % 1.311233 1.000  1
   8   1  18    2.2361    5.1913   -5.1913    0.0000   -2.9552    0.2460    0.2470  -11.9652   2669 % 1.161236 0.998  1
   9   1  18    8.8882    0.5745   -0.5745    0.0000    8.3137    0.4107    0.4202   19.7868   2670 % 1.196457 1.000  1
  14   1  18    9.2195    0.0151   -0.0151    0.0000    9.2045    0.3308    0.3434   26.8019   2671 % 1.411827 1.000  1
Refinement program                                                                                                 page=  46
structure :                                                                                                15:48:53 02-06-25 

   4   2  18    8.4853    3.1486   -3.1486    0.0000    5.3367    0.4184    0.4269   12.5014   2672 % 1.067340 0.999  1
   5   2  18    9.1651   12.7483  -12.7483    0.0000   -3.5831    0.0818    0.1229  -29.1624   2673 % 1.087740 0.986  1
   1   3  18    6.2450   11.6683   11.6683    0.0000   -5.4233    0.0881    0.1080  -50.2319   2674 % 1.052600 0.988  1
   9   3  18    2.0000    1.3392   -1.3392    0.0000    0.6608    0.0250    0.0320   20.6393   2675 % 1.224233 1.000  1
   0   4  18   21.5870    6.0233   -6.0233    0.0000   15.5638    0.1042    0.2397   64.9258   2677 % 1.077920 0.997  1
   1   4  18    2.8284    9.2845   -9.2845    0.0000   -6.4560    1.3435    1.3438   -4.8043   2678*% 1.080184 0.993  1
   5   4  18    4.3589   11.4016   11.4016    0.0000   -7.0427    0.3785    0.3810  -18.4829   2680 % 1.133151 0.989  1
   0   5  18   19.7737   18.3717   18.3717    0.0000    1.4020    0.1138    0.2281    6.1454   2681 % 1.112453 0.971  1
   2   5  18    5.4772    9.7791   -9.7791    0.0000   -4.3019    0.4747    0.4778   -9.0027   2682 % 1.121201 0.992  1
   2   6  18    7.2111    0.2386   -0.2386    0.0000    6.9725    0.0416    0.0833   83.7520   2683 % 1.161697 1.000  1
   0   7  18    6.7823   14.9630  -14.9630    0.0000   -8.1807    0.6487    0.6523  -12.5417   2684 % 1.199691 0.983  1
   1   7  18    1.7320    8.8835    8.8835    0.0000   -7.1514    2.0207    2.0208   -3.5389   2685*% 1.201725 0.994  1
   4   7  18   14.0712    7.0101    7.0101    0.0000    7.0611    0.0391    0.1460   48.3503   2686 % 1.231834 0.996  1
   3   0  19    7.3485   20.2385   20.2385    0.0000  -12.8900    0.0340    0.0810 -159.1790   2687 % 1.090291 0.964  1
   4   0  19    2.4495   10.5323   10.5323    0.0000   -8.0829    1.6330    1.6332   -4.9492   2688*% 1.105861 0.991  1
   7   0  19   20.0499    9.0095   -9.0095    0.0000   11.0404    0.2469    0.3180   34.7136   2689 % 1.176488 0.994  1
   2   1  19   16.1555   13.0112  -13.0112    0.0000    3.1443    0.2383    0.2879   10.9213   2690 % 1.082920 0.985  1
   5   1  19    3.6056    7.9232   -7.9232    0.0000   -4.3177    0.8875    0.8883   -4.8608   2691*% 1.129290 0.995  1
   1   2  19    3.4641   10.0347   10.0347    0.0000   -6.5706    1.0104    1.0110   -6.4994   2692*% 1.087784 0.991  1
   9   2  19    5.6568    7.8031   -7.8031    0.0000   -2.1463    0.1503    0.1606  -13.3677   2695 % 1.254613 0.995  1
   1   4  19    1.7320   10.9581  -10.9581    0.0000   -9.2261    0.3464    0.3468  -26.6001   2696*% 1.133194 0.990  1
   3   4  19    2.0000   16.4614   16.4614    0.0000  -14.4614    2.2750    2.2751   -6.3564   2697*% 1.150307 0.978  1
   2   5  19    6.9282    9.0902   -9.0902    0.0000   -2.1620    0.3536    0.3603   -5.9997   2699 % 1.172358 0.993  1
   4   5  19    4.0000    8.4213    8.4213    0.0000   -4.4213    1.0250    1.0258   -4.3102   2701*% 1.197096 0.994  1
   6   5  19    7.8102    4.4629    4.4629    0.0000    3.3474    0.0128    0.0791   42.2940   2702 % 1.237229 0.999  1
   7   0  20    5.8309    9.3494    9.3494    0.0000   -3.5184    0.0686    0.0900  -39.0795   2704 % 1.227924 0.993  1
   1   6  20    2.4495   11.1601  -11.1601    0.0000   -8.7106    0.2654    0.2665  -32.6863   2708 % 1.255345 0.991  1
   4   6  20   11.0905    2.2580   -2.2580    0.0000    8.8326    0.2119    0.2392   36.9314   2710 % 1.284197 1.000  1
   1   6  21    1.7320    4.2140   -4.2140    0.0000   -2.4819    0.5196    0.5199   -4.7738   2714*% 1.306103 0.999  1


Refinement program                                                                                                 page=  47
structure :                                                                                                15:48:53 02-06-25 


***********************************************************
* Fo/Fc list of worst fitted reflections after last cycle *
***********************************************************

   h   k   l     Fo        Fc        A         B        Fo-Fc    sig(Fo) sqr(1/w)  sqr(wdFq)   nref    SinThL   ext  sc
   8   2   9    7.4833   34.2455  -34.2455    0.0000  -26.7622    0.1002    0.1251 -213.9630   1892 % 0.776596 0.845  1             
   4   2   8    7.0000   30.5034  -30.5034    0.0000  -23.5034    0.1143    0.1340 -175.3730   1713 % 0.561004 0.828  1             
   3   0  19    7.3485   20.2385   20.2385    0.0000  -12.8900    0.0340    0.0810 -159.1790   2687 % 1.090291 0.964  1             
   2   1   9   14.2127   35.5845  -35.5845    0.0000  -21.3718    0.0563    0.1529 -139.8070   1874 % 0.533670 0.738  1             
   4  10   9    3.0000   13.1690   13.1690    0.0000  -10.1690    0.0667    0.0731 -139.0990   1994 % 1.084187 0.985  1             
  12   7   5    4.0000   17.2715   17.2715    0.0000  -13.2715    0.0875    0.0962 -137.9440   1206 % 1.092932 0.974  1             
   4   1  10   14.1067   32.0601   32.0601    0.0000  -17.9533    0.0425    0.1473 -121.8500   2026 % 0.635352 0.833  1             
   2   2   8   11.1803   36.8941  -36.8941    0.0000  -25.7137    0.1834    0.2148 -119.7350   1712 % 0.506071 0.694  1             
   4   0   6   13.6748   36.4414  -36.4414    0.0000  -22.7667    0.1353    0.1924 -118.3550   1287 % 0.438539 0.643  1             
   2   3  11   14.7648   36.8864  -36.8864    0.0000  -22.1216    0.1185    0.1893 -116.8380   2178 % 0.692014 0.791  1             

Statistics as a function of sin(th)/lambda and structure factors
sin(th)/lambda
                  limits       0.579592  0.742008  0.856590  0.952453  1.033985  1.112332  1.206000  1.477758
                  number +          236       210       194       198       193       189       167       204
                         -           49        75        91        88        92        96       118        81
                  together          285       285       285       286       285       285       285       285
                  av. wdFq    2721.1470 2300.1484 1982.6914 1726.4255 1394.1202 1503.6108  944.5513 1022.3842
                  numerator +    6987.2    3437.9    2306.5    1865.8    1519.7    1441.0    1119.4    2235.8
                            -    -437.3    -560.6    -548.4    -476.3    -432.4    -446.3    -419.5    -238.1
                  together       7424.5    3998.5    2854.9    2342.1    1952.1    1887.4    1538.8    2473.9
                  denominator   14922.9    8932.7    6448.0    4996.9    4053.3    3397.8    2697.5    3401.2
                  R factor        49.75     44.76     44.28     46.87     48.16     55.55     57.04     72.74
struct. factors
                  limits            5.7       7.9      10.8      14.2      19.1      26.4      41.9     435.2      unobs
                  number +          125       150       191       186       206       208       242       283        88
                         -          162       133        94       100        79        77        43         2       348
                  together          287       283       285       286       285       285       285       285       436
                  av. wdFq     428.1814  795.4676  875.0294 1796.4139 2046.6688 2350.4578 2280.1670 3025.0266   13.5730
                  numerator +     298.1     539.4     903.4    1138.2    1661.1    2305.3    3551.1   10516.6     124.5
                            -    -611.1    -700.8    -442.9    -636.6    -439.9    -502.0    -222.9      -2.7   -1397.1
                  together        909.2    1240.3    1346.3    1774.8    2101.0    2807.4    3774.1   10519.3    1521.6
                  denominator    1261.6    1923.0    2633.2    3507.9    4717.6    6370.5    9409.1   19027.6     710.7
                  R factor        72.07     64.50     51.13     50.59     44.53     44.07     40.11     55.28    214.08

                                 final check                    sin(th)/lambda     structure factors
                                               number +              1591                  1591
                                                      -               690                   690
                                               together              2281                  2281
                                               numerator +        20913.3               20913.3
                                                         -        -3558.8               -3558.8
                                               together           24472.2               24472.2
                                               denominator        48850.4               48850.4
                                               R-factor             50.10                 50.10


Refinement program                                                                                                 page=  48
structure :                                                                                                15:48:53 02-06-25 


Last screen information window:

------------------------------------------------------------------------------
|R factors : [2717=2281+436/18],    Damping factor:   0.5000                 |
|GOF(obs)= 41.40    GOF(all)= 37.93                                          |
|R(obs)=  50.10    wR(obs)=  55.05    R(all)=   52.45    wR(all)=      55.08 |
|Last wR(all): 55.09 55.08 55.08 55.08                                       |
|Maximum change/s.u. :    0.0181 for GIso                                    |
------------------------------------------------------------------------------

**********************************
* R-factors for individual zones *
**********************************

                  Robs  wRobs   Rall  wRall  nobs  nall

**********************
* R-factors overview *
**********************

Cycle   Robs  wRobs   Rall  wRall  nobs  nall   np nall/np nskip nover  damp  gofobs gofall av ch/su       max ch/su            
   0   50.01  55.05  52.40  55.09  2281  2717   18  150.94     0     0 0.5000  41.40  37.94   0.2377     0.8402 GIso            
   1   50.06  55.05  52.42  55.08  2281  2717   18  150.94     0     0 0.5000  41.40  37.93   0.0713     0.3209 GIso            
   2   50.09  55.05  52.44  55.08  2281  2717   18  150.94     0     0 0.5000  41.40  37.93   0.0190    -0.0620 Uiso[Ba1]       
   3   50.09  55.05  52.44  55.08  2281  2717   18  150.94     0     0 0.5000  41.40  37.93   0.0036     0.0181 GIso            
   4   50.10  55.05  52.45  55.08  2281  2717   18  150.94                                                                      


Refinement program                                                                                                 page=  49
structure :                                                                                                15:48:53 02-06-25 


********************
* Changes overview *
********************


            scale1    scale2    scale3    scale4    scale5    scale6
   0         9.97237* 0.000000  0.000000  0.000000  0.000000  0.000000   0.78
   1        10.15259* 0.000000  0.000000  0.000000  0.000000  0.000000   0.26
   2        10.21168* 0.000000  0.000000  0.000000  0.000000  0.000000  -0.05
   3        10.19972* 0.000000  0.000000  0.000000  0.000000  0.000000   0.00
   4        10.20013  0.000000  0.000000  0.000000  0.000000  0.000000
  su         0.44531  0.000000  0.000000  0.000000  0.000000  0.000000
================================================================================================================================
           TOverall   sclam/2   sc3lam
   0        0.000000  0.000000  0.000000   0.00
   1        0.000000  0.000000  0.000000   0.00
   2        0.000000  0.000000  0.000000   0.00
   3        0.000000  0.000000  0.000000   0.00
   4        0.000000  0.000000  0.000000
  su        0.000000  0.000000  0.000000
================================================================================================================================
             GIso
   0        0.665235*  0.84
   1        0.713989*  0.32
   2        0.732829* -0.03
   3        0.730960*  0.02
   4        0.731991
  su        0.114011
================================================================================================================================
Ba1           occ        x         y         z       Uiso
   0        0.500000  0.657709  0.250000  0.316067  0.006337*  0.71
   1        0.500000  0.657719  0.250000  0.316071  0.006558*  0.21
   2        0.500000  0.657720  0.250000  0.316072  0.006623* -0.06
   3        0.500000  0.657719  0.250000  0.316071  0.006605* -0.01
   4        0.500000  0.657719  0.250000  0.316071  0.006603
  su        0.000000  0.000274  0.000000  0.000274  0.000599
================================================================================================================================
S1            occ        x         y         z       Uiso
   0        0.500000  0.187048  0.250000  0.434174  0.005922*  0.52
   1        0.500000  0.187033  0.250000  0.434181  0.006139*  0.15
   2        0.500000  0.187029  0.250000  0.434181  0.006201* -0.05
   3        0.500000  0.187030  0.250000  0.434180  0.006183*  0.00
   4        0.500000  0.187030  0.250000  0.434180  0.006181
  su        0.000000  0.000852  0.000000  0.000730  0.000815
================================================================================================================================


Refinement program                                                                                                 page=  50
structure :                                                                                                15:48:53 02-06-25 

O1            occ        x         y         z       Uiso
   0        1.000000  0.815250  0.532159  0.083556  0.009438*  0.37
   1        1.000000  0.815240  0.532208  0.083516  0.009650*  0.11
   2        1.000000  0.815239  0.532214  0.083515  0.009714* -0.03
   3        1.000000  0.815242  0.532208  0.083523* 0.009697   0.01
   4        1.000000  0.815244  0.532206  0.083526  0.009695
  su        0.000000  0.001332  0.001637  0.001204  0.001123
================================================================================================================================
O2            occ        x         y         z       Uiso
   0        0.500000  0.405194  0.250000  0.110545  0.007968*  0.36
   1        0.500000  0.405192  0.250000  0.110551  0.008234*  0.10
   2        0.500000  0.405192  0.250000  0.110559  0.008312* -0.03
   3        0.500000  0.405192  0.250000  0.110560  0.008289*  0.00
   4        0.500000  0.405193  0.250000  0.110562  0.008287
  su        0.000000  0.001660  0.000000  0.001599  0.001475
================================================================================================================================
O3            occ        x         y         z       Uiso
   0        0.500000  0.088880  0.250000  0.353447  0.011069*  0.31
   1        0.500000  0.088845  0.250000  0.353481  0.011349*  0.08
   2        0.500000  0.088845  0.250000  0.353482  0.011422* -0.03
   3        0.500000  0.088850  0.250000  0.353476  0.011394* -0.01
   4        0.500000  0.088852  0.250000  0.353475  0.011389
  su        0.000000  0.001953  0.000000  0.001930  0.001771
================================================================================================================================

There were 1 correlations larger than  0.900 in last refinement cycle

 0.914 correlation  : scale1/Uiso[Ba1]


Refinement program                                                                                                 page=  51
structure :                                                                                                15:48:53 02-06-25 


Program started at 15:48:53 ended   at 15:48:55 cpu time :      1.80
