# Supplementary material for: On the use of beam precession for serial electron crystallography
Source: J Appl Crystallogr. 2025 Jul 25;58(Pt 4):1249–60. doi: 10.1107/S1600576725005606 (PMC12321033; doi:10.1107/S1600576725005606)
Supplement: Supplementary file 2 [file j-58-01249-sup2.zip › F200_NoPED_PETS2_kinRef.ref]

Refinement program                                                                                                 page=   1
structure :                                                                                                15:34:49 17-09-24 

The following lines were read as a control data : 
=>cycles 100 fsquare 0 uisolim 0<=                                                   

******************
* Run parameters *
******************

Structure refinement in 100 cycles will be performed
The refinement will stop if max(change/s.u.)<0.05
The damping factor will be reduced by the factor 2 if wR(all) is larger by more than 10% from the previous value
In the case that in 3 consecutive cycles refinement converge, the damping factor will change back
Refinement based on F
Weight 1/sig(Fo)**2 coefficient of unstability : 0.01
Reflections with I<3sig(I) will be classified as unobserved - flag *
Reflections with |Fo-Fc|>3 will be flagged by %
Only not-matching reflections flagged by % will be printed
Print of reflections after last cycle of refinement
Correlations larger than 0.9 will be printed

Extinction correction:
----------------------
will not be applied

Automatic procedure for setting of refinement keys will be applied
Automatic procedure for setting of restrictions on atoms/molecules at special positions will applied

*************
* Radiation *
*************

Radiation type: Electrons
Wavelength:   0.02517

******************
* Structure data *
******************

Cell parameters       :     7.1540    5.4540    8.8790    90.000    90.000    90.000    Volume :      346.4
Reciprocal parameters :   0.139782  0.183352  0.112625    90.000    90.000    90.000    Volume :   0.002887

Centrosymmetric space group: Pcmn  Number : 62

List of centring vectors:

  0.000000  0.000000  0.000000

Symmetry operators:

     x      y      z
    -x+1/2 -y+1/2  z+1/2
    -x      y+1/2 -z
     x+1/2 -y     -z+1/2
Refinement program                                                                                                 page=   2
structure :                                                                                                15:34:49 17-09-24 

    -x     -y     -z
     x+1/2  y+1/2 -z+1/2
     x     -y+1/2  z
    -x+1/2  y      z+1/2

Standard space group symbol : Pnma  Number : 62

Transformation matrix to the standard setting : (0,0,1 | 0,1,0 | -1,0,0)


                           Source and type of used form-factors

Ba                                Atomic scattering amplitudes for electrons  - in steps as in IT, vol.C
                 18.2670  18.1570  17.8280  17.3090  16.6360  15.8540  15.0080  14.1380
                 13.2780  12.4510  11.6750  10.9580  10.3020   9.7070   9.1680   8.6820
                  8.2410   7.8400   7.4740   7.1390   6.8290   6.2750   5.7910   5.5700
                  5.3610   4.9750   4.6280   4.3130   4.0280   3.8950   3.7690   3.5330
                  3.3180   3.1230   2.9440   2.8610   2.7810   2.6310   2.4940   2.1970
                  1.9510   1.7450   1.5700   1.2880   1.0730   0.9040   0.7720   0.6660
                  0.5800   0.5110   0.4560   0.4110   0.3670   0.3370   0.3040   0.2770
                  0.0000   0.0000   0.0000   0.0000   0.0000   0.0000

O                                 Atomic scattering amplitudes for electrons  - in steps as in IT, vol.C
                  1.9830   1.9820   1.9760   1.9660   1.9530   1.9370   1.9170   1.8930
                  1.8670   1.8390   1.8080   1.7740   1.7390   1.7020   1.6640   1.6250
                  1.5850   1.5450   1.5040   1.4630   1.4220   1.3410   1.2610   1.2220
                  1.1840   1.1100   1.0400   0.9740   0.9110   0.8810   0.8530   0.7980
                  0.7470   0.7000   0.6560   0.6350   0.6150   0.5770   0.5420   0.4660
                  0.4030   0.3500   0.3070   0.2410   0.1930   0.1590   0.1330   0.1130
                  0.0970   0.0850   0.0740   0.0660   0.0590   0.0530   0.0480   0.0440
                  0.0000   0.0000   0.0000   0.0000   0.0000   0.0000

S                                 Atomic scattering amplitudes for electrons  - in steps as in IT, vol.C
                  5.1610   5.1520   5.1240   5.0790   5.0160   4.9380   4.8450   4.7400
                  4.6230   4.4960   4.3620   4.2220   4.0780   3.9310   3.7830   3.6350
                  3.4870   3.3420   3.2000   3.0610   2.9270   2.6710   2.4360   2.3260
                  2.2210   2.0260   1.8510   1.6940   1.5540   1.4900   1.4290   1.3180
                  1.2180   1.1300   1.0510   1.0140   0.9800   0.9170   0.8600   0.7410
                  0.6480   0.5730   0.5130   0.4190   0.3500   0.2980   0.2550   0.2210
                  0.1930   0.1690   0.1500   0.1330   0.1190   0.1070   0.0960   0.0870
                  0.0000   0.0000   0.0000   0.0000   0.0000   0.0000


F(000)  for neutrons  :      124.516
F(000)  for electrons :      125.440


Equations induced by symmetry :

y[Ba1]=0.25
y[S1]=0.25
y[O2]=0.25
Refinement program                                                                                                 page=   3
structure :                                                                                                15:34:49 17-09-24 

y[O3]=0.25

**************************************
* User defined constrains/restraints *
**************************************

None

******************************
* User defined keep commands *
******************************

None


Refinement program                                                                                                 page=   4
structure :                                                                                                15:34:49 17-09-24 


*******************************
* Fo/Fc list after last cycle *
*******************************

   h   k   l     Fo        Fc        A         B        Fo-Fc    sig(Fo) sqr(1/w)  sqr(wdFq)   nref    SinThL   ext  sc
  10   0   0   10.2078    3.3402   -3.3402    0.0000    6.8676    2.1944    2.1954    3.1282      3*% 0.698910 1.000  1
   3   1   0   22.0794    1.2213    1.2213    0.0000   20.8581    1.5127    1.5181   13.7394      7 % 0.228839 1.000  1
   5   1   0   28.6147   44.6663  -44.6663    0.0000  -16.0516    2.2349    2.2704   -7.0698      8 % 0.361280 1.000  1
   7   1   0   34.4761   12.8978   12.8978    0.0000   21.5783    3.1631    3.1711    6.8047      9 % 0.497752 1.000  1
   2   2   0   28.3514   16.2941   16.2941    0.0000   12.0572    2.6348    2.6432    4.5616     13 % 0.230558 1.000  1
   4   2   0   32.3125   45.7279   45.7279    0.0000  -13.4153    3.1211    3.1489   -4.2604     14 % 0.334326 1.000  1
   8   2   0   22.7684    4.9121    4.9121    0.0000   17.8563    2.8966    2.8998    6.1578     16 % 0.588423 1.000  1
   3   3   0   23.9604    8.9485    8.9485    0.0000   15.0119    1.5442    1.5521    9.6719     21 % 0.345836 1.000  1
  11   3   0   13.0996   19.1875   19.1875    0.0000   -6.0879    1.7672    1.7758   -3.4283     25 % 0.816514 1.000  1
  13   3   0    8.6776    3.1485   -3.1485    0.0000    5.5290    1.6883    1.6892    3.2732     26*% 0.949296 1.000  1
   0   4   0   44.5286   88.7670   88.7670    0.0000  -44.2384    3.8065    3.8834  -11.3915     27 % 0.366703 1.000  1
  12   4   0    4.8990   11.7625   11.7625    0.0000   -6.8635    2.1331    2.1354   -3.2141     33*% 0.915355 1.000  1
   1   5   0   25.5265    1.4855   -1.4855    0.0000   24.0410    1.9157    1.9214   12.5125     34 % 0.463677 1.000  1
   3   5   0   32.8710    7.0358    7.0358    0.0000   25.8352    4.5207    4.5251    5.7094     35 % 0.504058 1.000  1
   5   5   0   45.7001   25.4538  -25.4538    0.0000   20.2464    5.2932    5.3038    3.8173     36 % 0.576394 1.000  1
  11   5   0   17.3666   25.5417  -25.5417    0.0000   -8.1751    1.8081    1.8228   -4.4849     39 % 0.895079 1.000  1
   0   6   0   24.0832   45.2796  -45.2796    0.0000  -21.1964    2.9772    3.0033   -7.0578     40 % 0.550055 1.000  1
   2   6   0   25.8728   13.6172   13.6172    0.0000   12.2556    3.8593    3.8638    3.1719     41 % 0.567538 1.000  1
   4   6   0   42.2966   20.1034   20.1034    0.0000   22.1931    6.7358    6.7422    3.2917     42 % 0.617022 1.000  1
   1   7   0   29.0431   18.1043  -18.1043    0.0000   10.9388    3.5585    3.5655    3.0679     46 % 0.645526 1.000  1
   3   7   0   14.5911    1.8931    1.8931    0.0000   12.6980    2.7414    2.7427    4.6297     47*% 0.675116 1.000  1
   0   8   0   19.7788   30.3016   30.3016    0.0000  -10.5228    3.1726    3.1843   -3.3046     51 % 0.733407 1.000  1
   1   9   0   10.9499    3.5462    3.5462    0.0000    7.4037    2.4247    2.4257    3.0522     56*% 0.828037 1.000  1
   2   0   1   43.9329   84.4726  -84.4726    0.0000  -40.5397    7.2303    7.2676   -5.5781     63 % 0.150699 1.000  1
   6   0   1   19.5934   10.2983   10.2983    0.0000    9.2950    2.8249    2.8284    3.2863     67 % 0.423110 1.000  1
   7   0   1   24.9800   12.2190   12.2190    0.0000   12.7610    2.8103    2.8157    4.5321     68 % 0.492467 1.000  1
   2   1   1   46.4855   71.2204   71.2204    0.0000  -24.7350    3.5151    3.5729   -6.9229     77 % 0.176393 1.000  1
   4   1   1   30.3743   20.1826  -20.1826    0.0000   10.1917    2.7424    2.7530    3.7020     79 % 0.299552 1.000  1
   6   1   1    7.1063    0.1773    0.1773    0.0000    6.9290    1.7942    1.7946    3.8609     81*% 0.432928 1.000  1
   8   1   1   14.7513    6.4693    6.4693    0.0000    8.2820    1.8032    1.8060    4.5858     83 % 0.569385 1.000  1
  10   1   1   16.2327    9.1039   -9.1039    0.0000    7.1288    1.7157    1.7198    4.1450     85 % 0.707142 1.000  1
  11   1   1   12.3045    3.5221   -3.5221    0.0000    8.7823    2.5478    2.5490    3.4454     86*% 0.776292 1.000  1
  12   1   1   14.3248    0.4035    0.4035    0.0000   13.9213    2.6807    2.6819    5.1908     87*% 0.845564 1.000  1
   2   2   1   60.1515   73.8451   73.8451    0.0000  -13.6936    3.3233    3.3953   -4.0331     91 % 0.237335 1.000  1
   4   2   1   62.5092   44.2090  -44.2090    0.0000   18.3002    5.2936    5.3182    3.4411     93 % 0.339035 1.000  1
   6   2   1    9.8285    2.3725    2.3725    0.0000    7.4560    2.1875    2.1883    3.4072     95*% 0.461129 1.000  1
  12   2   1   19.3184    7.2380   -7.2380    0.0000   12.0804    3.6261    3.6283    3.3295    101*% 0.860344 1.000  1
   5   3   1   18.2016    1.5981    1.5981    0.0000   16.6035    1.9833    1.9862    8.3596    108 % 0.448252 1.000  1
   8   3   1   13.6821    3.2039   -3.2039    0.0000   10.4782    1.5933    1.5955    6.5674    111 % 0.625648 1.000  1
  11   3   1   13.1034    4.9408    4.9408    0.0000    8.1626    2.3620    2.3635    3.4536    114*% 0.818453 1.000  1
  12   3   1   13.3079    4.0043   -4.0043    0.0000    9.3036    2.7239    2.7252    3.4139    115*% 0.884429 1.000  1
   1   4   1   10.0747    1.8967   -1.8967    0.0000    8.1780    1.7221    1.7232    4.7459    117*% 0.377528 1.000  1
   2   4   1   25.5715   36.2573  -36.2573    0.0000  -10.6859    2.5751    2.5963   -4.1158    118 % 0.396461 1.000  1
   3   4   1   16.4165    9.9046   -9.9046    0.0000    6.5119    1.7208    1.7253    3.7743    119 % 0.426152 1.000  1
   5   4   1    9.8133    5.5091    5.5091    0.0000    4.3042    1.3502    1.3522    3.1832    121 % 0.509668 1.000  1
  12   4   1   22.9913    9.7830    9.7830    0.0000   13.2083    3.4774    3.4809    3.7946    128 % 0.917086 1.000  1
Refinement program                                                                                                 page=   5
structure :                                                                                                15:34:49 17-09-24 

   4   5   1   12.2393    4.2654   -4.2654    0.0000    7.9738    2.2918    2.2932    3.4772    133*% 0.539850 1.000  1
   5   5   1   20.8543    7.4079    7.4079    0.0000   13.4463    2.6374    2.6408    5.0918    134 % 0.579138 1.000  1
   6   5   1   16.7690    4.8094   -4.8094    0.0000   11.9597    2.5881    2.5902    4.6172    135 % 0.623806 1.000  1
   8   7   1   12.0042    3.0363   -3.0363    0.0000    8.9678    2.4075    2.4086    3.7232    160*% 0.853003 1.000  1
   6   8   1    9.0388    1.8922    1.8922    0.0000    7.1466    2.2459    2.2465    3.1812    168*% 0.846704 1.000  1
   2  10   1    9.0222   15.4814   15.4814    0.0000   -6.4592    1.9397    1.9445   -3.3218    181*% 0.929062 1.000  1
   4   0   2   42.3320   26.6950   26.6950    0.0000   15.6370    5.0068    5.0175    3.1165    186 % 0.301397 1.000  1
   5   0   2   20.4866   31.6283   31.6283    0.0000  -11.1417    2.5480    2.5638   -4.3458    187 % 0.367155 1.000  1
   1   1   2   44.6464   80.8746  -80.8746    0.0000  -36.2282    3.7976    3.8632   -9.3778    197 % 0.161163 1.000  1
   3   1   2   17.4413    3.3900    3.3900    0.0000   14.0513    2.4052    2.4075    5.8365    199 % 0.255052 1.000  1
   2   2   2   43.3486   12.2730  -12.2730    0.0000   31.0756    5.6207    5.6272    5.5224    212 % 0.256596 1.000  1
   3   2   2   19.2094    4.1276    4.1276    0.0000   15.0818    2.6966    2.6991    5.5877    213 % 0.300441 1.000  1
   4   2   2   39.5677   18.4307  -18.4307    0.0000   21.1370    5.9354    5.9417    3.5574    214 % 0.352786 1.000  1
   7   2   2   19.3907   10.5984   10.5984    0.0000    8.7923    2.4883    2.4923    3.5278    217 % 0.534467 1.000  1
   8   2   2   18.9658    1.0459   -1.0459    0.0000   17.9198    4.6979    4.6992    3.8134    218*% 0.599104 1.000  1
  10   2   2   34.8037   13.9946  -13.9946    0.0000   20.8091    5.0354    5.0407    4.1282    220 % 0.731284 1.000  1
  13   2   2   15.4790    3.4156    3.4156    0.0000   12.0634    3.7179    3.7191    3.2436    223*% 0.933716 1.000  1
   3   3   2   31.9014    3.0013    3.0013    0.0000   28.9001    3.7287    3.7333    7.7412    227 % 0.363713 1.000  1
   5   3   2   42.4594   25.4174  -25.4174    0.0000   17.0420    5.5606    5.5699    3.0597    229 % 0.458741 1.000  1
   6   3   2   59.4163   22.6674  -22.6674    0.0000   36.7489    6.6606    6.6720    5.5079    230 % 0.513980 1.000  1
   7   3   2   25.3653   12.8670   12.8670    0.0000   12.4983    3.9798    3.9839    3.1372    231 % 0.572431 1.000  1
   8   3   2   14.3492    5.7527    5.7527    0.0000    8.5965    2.1290    2.1312    4.0337    232 % 0.633205 1.000  1
   9   3   2   12.7789    5.2941    5.2941    0.0000    7.4848    1.8194    1.8214    4.1093    233 % 0.695693 1.000  1
   2   4   2   13.7877    1.6937   -1.6937    0.0000   12.0940    1.6355    1.6375    7.3856    240 % 0.408283 1.000  1
  13   4   2   19.5525    4.9887   -4.9887    0.0000   14.5638    3.3218    3.3240    4.3814    250*% 0.986244 1.000  1
   0   5   2   28.7263   45.6418   45.6418    0.0000  -16.9155    4.7413    4.7588   -3.5546    251 % 0.472013 1.000  1
   2   5   2   32.8055   22.7993  -22.7993    0.0000   10.0062    3.1687    3.1798    3.1468    253 % 0.492275 1.000  1
   4   5   2   18.9552   10.4349  -10.4349    0.0000    8.5204    2.5455    2.5492    3.3423    255 % 0.548591 1.000  1
   3   6   2   18.0665    5.3100    5.3100    0.0000   12.7566    3.8801    3.8817    3.2863    267*% 0.599339 1.000  1
   3   7   2    8.8034    2.2562    2.2562    0.0000    6.5472    1.8232    1.8240    3.5896    279*% 0.684446 1.000  1
   8   7   2   12.6531    2.6225    2.6225    0.0000   10.0306    2.1062    2.1076    4.7593    284 % 0.858561 1.000  1
   3   8   2   12.5897    3.4892   -3.4892    0.0000    9.1005    2.4425    2.4437    3.7240    290*% 0.771059 1.000  1
   4   9   2   24.8375    7.6964   -7.6964    0.0000   17.1411    4.7348    4.7374    3.6183    301*% 0.878408 1.000  1
   8   0   3   35.8288    2.3925    2.3925    0.0000   33.4363    8.3271    8.3297    4.0141    316*% 0.584092 1.000  1
  11   0   3   20.4622    1.4199    1.4199    0.0000   19.0422    3.5333    3.5353    5.3862    318*% 0.787143 1.000  1
   1   1   3   22.8692   11.8313  -11.8313    0.0000   11.0379    2.9013    2.9059    3.7984    322 % 0.204522 1.000  1
   3   1   3   59.8222   27.9148   27.9148    0.0000   31.9075    7.4705    7.4819    4.2646    323 % 0.284442 1.000  1
   4   1   3   53.5378   17.8420   17.8420    0.0000   35.6959    7.2799    7.2879    4.8980    324 % 0.339265 1.000  1
   5   1   3   27.6478   18.3373  -18.3373    0.0000    9.3104    3.0093    3.0172    3.0858    325 % 0.398827 1.000  1
   7   1   3   19.3727    4.4768   -4.4768    0.0000   14.8959    2.4158    2.4186    6.1588    327 % 0.525640 1.000  1
   7   2   3   46.6122   24.1063   24.1063    0.0000   22.5059    7.3221    7.3297    3.0705    340 % 0.549100 1.000  1
   8   2   3   25.1635   10.1670  -10.1670    0.0000   14.9964    3.3700    3.3741    4.4446    341 % 0.612194 1.000  1
  12   2   3   27.7471   12.2844   12.2844    0.0000   15.4627    4.7086    4.7124    3.2813    345*% 0.874964 1.000  1
   3   3   3   66.8244   33.6901  -33.6901    0.0000   33.1343    8.4326    8.4458    3.9232    349 % 0.384893 1.000  1
   7   3   3   25.2468    2.6241   -2.6241    0.0000   22.6227    5.2244    5.2265    4.3285    352*% 0.586117 1.000  1
  12   3   3   38.8510   13.2743  -13.2743    0.0000   25.5767    8.3318    8.3356    3.0684    357*% 0.898657 1.000  1
   2   4   3   29.9149   11.8524   11.8524    0.0000   18.0625    3.2275    3.2336    5.5859    360 % 0.427259 1.000  1
   4   4   3   17.6465    1.6002   -1.6002    0.0000   16.0463    3.3604    3.3620    4.7728    362*% 0.491088 1.000  1
   7   4   3   28.9517   20.8034  -20.8034    0.0000    8.1483    2.5698    2.5808    3.1572    365 % 0.634322 1.000  1
   8   4   3   13.0269    4.3183    4.3183    0.0000    8.7086    2.6867    2.6880    3.2398    366*% 0.689663 1.000  1
  10   4   3    8.3785    0.0061   -0.0061    0.0000    8.3725    2.3811    2.3816    3.5155    368*% 0.807147 1.000  1
   1   5   3    9.4604    1.9908   -1.9908    0.0000    7.4696    1.9344    1.9352    3.8598    372*% 0.493494 1.000  1
Refinement program                                                                                                 page=   6
structure :                                                                                                15:34:49 17-09-24 

   2   5   3   43.4695   30.3831  -30.3831    0.0000   13.0865    4.3283    4.3427    3.0134    373 % 0.508124 1.000  1
   3   5   3   16.9352    6.6182    6.6182    0.0000   10.3169    3.1502    3.1522    3.2729    374*% 0.531615 1.000  1
   5   5   3   18.0194    3.3142   -3.3142    0.0000   14.7053    3.2853    3.2871    4.4736    376*% 0.600641 1.000  1
   7   5   3   19.2614    7.0107   -7.0107    0.0000   12.2506    3.9769    3.9788    3.0789    378*% 0.691378 1.000  1
   5   6   3   29.5973   10.3525   10.3525    0.0000   19.2448    5.0478    5.0514    3.8098    388*% 0.673216 1.000  1
   6   6   3   30.6284    9.9035    9.9035    0.0000   20.7249    5.7855    5.7887    3.5802    389*% 0.712005 1.000  1
  11   6   3   26.8794    0.5715   -0.5715    0.0000   26.3079    5.7033    5.7054    4.6111    394*% 0.960289 1.000  1
   7   7   3   27.4390    2.9850   -2.9850    0.0000   24.4541    4.4644    4.4673    5.4740    400 % 0.824446 1.000  1
   9   7   3   15.9531    6.0035   -6.0035    0.0000    9.9495    3.0057    3.0075    3.3082    402*% 0.914343 1.000  1
   2   8   3   10.3005    0.6445    0.6445    0.0000    9.6560    2.8057    2.8063    3.4408    405*% 0.765483 1.000  1
   3   8   3   12.8608   21.3596   21.3596    0.0000   -8.4988    1.8039    1.8139   -4.6855    406 % 0.781273 1.000  1
   6   0   4   10.5641    0.1913   -0.1913    0.0000   10.3728    2.5890    2.5897    4.0054    426*% 0.476013 1.000  1
   8   0   4   19.9800    6.4400    6.4400    0.0000   13.5400    4.4595    4.4613    3.0350    427*% 0.602795 1.000  1
   1   1   4   28.9206    8.1890    8.1890    0.0000   20.7316    4.2790    4.2827    4.8407    431 % 0.253036 1.000  1
   4   1   4   25.4047   37.8759   37.8759    0.0000  -12.4712    2.5999    2.6223   -4.7558    434 % 0.370538 1.000  1
   2   2   4   36.5459    9.2185    9.2185    0.0000   27.3274    3.9088    3.9152    6.9798    445 % 0.322327 1.000  1
   3   2   4   14.0250    3.3332    3.3332    0.0000   10.6918    2.3030    2.3046    4.6393    446 % 0.358216 1.000  1
   5   2   4   29.4517   38.9237   38.9237    0.0000   -9.4720    3.0202    3.0416   -3.1141    448 % 0.454394 1.000  1
   8   2   4   13.4944    0.8751    0.8751    0.0000   12.6193    3.3421    3.3430    3.7748    451*% 0.630063 1.000  1
  10   2   4   12.7318    3.0009   -3.0009    0.0000    9.7310    2.3210    2.3222    4.1903    453*% 0.756856 1.000  1
   1   3   4   13.4870    1.9648    1.9648    0.0000   11.5223    2.4542    2.4555    4.6924    457*% 0.362302 1.000  1
   2   3   4   25.7779    8.7196   -8.7196    0.0000   17.0583    4.1237    4.1270    4.1334    458 % 0.381991 1.000  1
   7   3   4   19.4808    5.8770    5.8770    0.0000   13.6038    2.8259    2.8285    4.8095    463 % 0.604757 1.000  1
   8   3   4    8.9275    0.2044    0.2044    0.0000    8.7231    2.4363    2.4368    3.5797    464*% 0.662572 1.000  1
   9   3   4    9.6177    2.3032    2.3032    0.0000    7.3145    1.9547    1.9556    3.7403    465*% 0.722525 1.000  1
  11   3   4   13.5499    0.8272   -0.8272    0.0000   12.7227    3.2657    3.2666    3.8947    467*% 0.847014 1.000  1
   4   4   4   12.9422    5.6220    5.6220    0.0000    7.3201    2.1867    2.1884    3.3450    473*% 0.513191 1.000  1
  11   4   4   23.4883   11.3209  -11.3209    0.0000   12.1674    3.5763    3.5800    3.3987    480 % 0.881058 1.000  1
   4   5   4   54.9664   23.5164   23.5164    0.0000   31.4499    5.4861    5.4986    5.7196    485 % 0.582242 1.000  1
   6   5   4   25.7507   10.7479  -10.7479    0.0000   15.0028    3.7125    3.7165    4.0368    487 % 0.660833 1.000  1
   7   5   4   16.0250    0.5328   -0.5328    0.0000   15.4922    2.5897    2.5914    5.9784    488 % 0.707250 1.000  1
   3   6   4   17.7172    3.1078    3.1078    0.0000   14.6094    3.4768    3.4784    4.2000    496*% 0.630286 1.000  1
   6   6   4   16.8553    0.0763    0.0763    0.0000   16.7790    4.9658    4.9668    3.3783    499*% 0.727426 1.000  1
   0   7   4    9.6229   25.8832   25.8832    0.0000  -16.2603    2.1927    2.2036   -7.3791    505*% 0.680115 1.000  1
   8   7   4   10.2323    0.3311   -0.3311    0.0000    9.9012    2.5410    2.5417    3.8956    513*% 0.880443 1.000  1
   2   8   4    9.2087    0.4450   -0.4450    0.0000    8.7637    2.1556    2.1562    4.0644    518*% 0.779848 1.000  1
   3   8   4   13.1377    0.8204   -0.8204    0.0000   12.3173    2.3710    2.3723    5.1922    519*% 0.795353 1.000  1
   4   8   4   17.0968    2.9706    2.9706    0.0000   14.1262    2.8982    2.9000    4.8711    520*% 0.816565 1.000  1
   1   9   4   12.0872    1.5787    1.5787    0.0000   10.5085    3.2927    3.2935    3.1907    527*% 0.858128 1.000  1
   8   1   5   46.6648   23.3860   23.3860    0.0000   23.2787    4.8302    4.8415    4.8082    550 % 0.632698 1.000  1
  11   1   5   12.0665    2.3874   -2.3874    0.0000    9.6791    2.6810    2.6820    3.6090    553*% 0.823855 1.000  1
  13   1   5   13.0958    2.8274   -2.8274    0.0000   10.2684    2.5848    2.5860    3.9708    555*% 0.955617 1.000  1
   1   2   5   21.0761   36.0247  -36.0247    0.0000  -14.9486    2.1992    2.2221   -6.7273    556 % 0.343192 1.000  1
   4   2   5   34.6497   11.9917  -11.9917    0.0000   22.6580    5.4979    5.5024    4.1178    559 % 0.437095 1.000  1
   7   2   5   27.9177    9.8741   -9.8741    0.0000   18.0436    3.5909    3.5954    5.0185    562 % 0.593505 1.000  1
  12   2   5    2.3238   14.0118   14.0118    0.0000  -11.6880    3.4211    3.4231   -3.4145    567*% 0.903493 1.000  1
   4   3   5   25.7721    9.7188    9.7188    0.0000   16.0533    3.1662    3.1707    5.0630    572 % 0.482777 1.000  1
   5   3   5   33.9838   20.9999   20.9999    0.0000   12.9839    4.1799    4.1880    3.1002    573 % 0.526343 1.000  1
   8   3   5   11.8364   23.9484  -23.9484    0.0000  -12.1120    3.5315    3.5376   -3.4239    575*% 0.683770 1.000  1
  11   3   5   17.5100    4.1459    4.1459    0.0000   13.3640    3.8549    3.8564    3.4654    578*% 0.863697 1.000  1
   7   4   5   25.8979   16.0325   16.0325    0.0000    9.8653    3.1006    3.1070    3.1752    587 % 0.673128 1.000  1
  11   4   5   19.2224    0.4237    0.4237    0.0000   18.7987    5.0020    5.0032    3.7573    591*% 0.897108 1.000  1
Refinement program                                                                                                 page=   7
structure :                                                                                                15:34:49 17-09-24 

   5   5   5   26.5669    7.6060   -7.6060    0.0000   18.9609    2.6819    2.6870    7.0565    597 % 0.641489 1.000  1
   6   5   5   11.1490    2.5656   -2.5656    0.0000    8.5834    2.3859    2.3868    3.5962    598*% 0.682085 1.000  1
   5   6   5   22.5167    7.2420   -7.2420    0.0000   15.2746    4.9230    4.9251    3.1014    609*% 0.709899 1.000  1
   2   7   5   20.5937    9.2659   -9.2659    0.0000   11.3278    2.6659    2.6696    4.2433    617 % 0.714587 1.000  1
   6   7   5   35.6609   11.9092   11.9092    0.0000   23.7517    4.7335    4.7389    5.0120    621 % 0.816668 1.000  1
   4   8   5   13.2476    1.2435    1.2435    0.0000   12.0041    3.2421    3.2430    3.7015    629*% 0.833858 1.000  1
   2   2   6   38.4916   14.1576   14.1576    0.0000   24.3339    5.7129    5.7184    4.2554    660 % 0.409044 1.000  1
  13   2   6   21.3401    2.1080    2.1080    0.0000   19.2321    4.1096    4.1115    4.6776    669*% 0.986560 1.000  1
   2   3   6   34.8066   12.9011   12.9011    0.0000   21.9055    5.2892    5.2941    4.1377    671 % 0.457536 1.000  1
   3   3   6   22.4165    4.4017   -4.4017    0.0000   18.0148    4.8513    4.8532    3.7120    672*% 0.483490 1.000  1
   4   4   6   52.6384   16.1420  -16.1420    0.0000   36.4964    7.2257    7.2333    5.0456    684 % 0.571653 1.000  1
  10   4   6    7.7524   22.2997  -22.2997    0.0000  -14.5473    2.8959    2.9019   -5.0130    689*% 0.858549 1.000  1
   1   5   6   21.9568   35.5897   35.5897    0.0000  -13.6329    2.8943    2.9116   -4.6822    693 % 0.573721 1.000  1
   2   5   6   19.7459   11.3185  -11.3185    0.0000    8.4274    2.7145    2.7185    3.1001    694 % 0.586354 1.000  1
   9   5   6   20.9643    2.7025   -2.7025    0.0000   18.2618    3.7588    3.7608    4.8558    701*% 0.848490 1.000  1
  11   5   6   20.0749    6.0411   -6.0411    0.0000   14.0337    4.2715    4.2734    3.2840    703*% 0.956727 1.000  1
   1  10   6   21.2720    4.1006    4.1006    0.0000   17.1715    5.2816    5.2831    3.2503    733*% 0.979536 1.000  1
   5   0   7   15.0033    1.7878   -1.7878    0.0000   13.2155    3.0327    3.0339    4.3559    737*% 0.526786 1.000  1
   4   1   7   32.0874   15.0416   15.0416    0.0000   17.0458    4.7246    4.7298    3.6039    745 % 0.491879 1.000  1
   1   2   7   42.2244    2.9652   -2.9652    0.0000   39.2592    6.6324    6.6369    5.9152    752 % 0.440326 1.000  1
   4   2   7   35.2676   15.3854  -15.3854    0.0000   19.8822    4.3227    4.3293    4.5925    753 % 0.516874 1.000  1
   1   3   7   32.9803   11.4632  -11.4632    0.0000   21.5171    4.7816    4.7863    4.4955    761 % 0.485705 1.000  1
   8   3   7   15.0632    0.7877    0.7877    0.0000   14.2755    3.9301    3.9311    3.6315    764*% 0.737325 1.000  1
   7   4   7   17.5499    2.4981   -2.4981    0.0000   15.0519    4.2792    4.2805    3.5164    772*% 0.727467 1.000  1
   8   4   7   65.3437   17.1228  -17.1228    0.0000   48.2209   12.3095   12.3161    3.9153    773*% 0.776196 1.000  1
   6   5   7   19.8947    2.2213    2.2213    0.0000   17.6734    3.7925    3.7942    4.6579    781*% 0.735763 1.000  1
   3   6   7   12.5936    4.1799    4.1799    0.0000    8.4138    2.6601    2.6613    3.1616    789*% 0.708454 1.000  1
   8   6   7   40.7738   16.5047   16.5047    0.0000   24.2691    5.7255    5.7319    4.2340    794 % 0.877820 1.000  1
   2   8   7    7.4632   19.2924  -19.2924    0.0000  -11.8291    2.6932    2.6981   -4.3842    806*% 0.844280 1.000  1
   5   0   8   58.2503   11.1185   11.1185    0.0000   47.1318    7.5596    7.5676    6.2281    818 % 0.570149 1.000  1
   8   0   8   24.1226   13.3854   13.3854    0.0000   10.7373    3.4242    3.4287    3.1315    819 % 0.718036 1.000  1
  10   1   8   26.9370    5.0964   -5.0964    0.0000   21.8405    5.3477    5.3501    4.0823    825*% 0.836559 1.000  1
   0   3   8   46.8551   20.4231  -20.4231    0.0000   26.4320    7.2746    7.2815    3.6300    835 % 0.527818 1.000  1
   7   3   8   34.0896    8.7153    8.7153    0.0000   25.3743    4.9605    4.9649    5.1108    841 % 0.719683 1.000  1
   2   4   8    9.9699   19.7107   19.7107    0.0000   -9.7408    2.7583    2.7636   -3.5247    846*% 0.597463 1.000  1
   4   4   8   32.7750   14.3015   14.3015    0.0000   18.4735    4.6102    4.6156    4.0024    847 % 0.644654 1.000  1
   3   5   8   25.3140   10.1351  -10.1351    0.0000   15.1790    4.2625    4.2658    3.5583    857*% 0.676037 1.000  1
   3   7   8   22.0681    4.1960    4.1960    0.0000   17.8721    3.9401    3.9423    4.5334    874*% 0.811623 1.000  1
   0   8   8   53.6116   23.0260  -23.0260    0.0000   30.5856    6.9602    6.9697    4.3884    880 % 0.860719 1.000  1
   6   8   8    3.3317   18.9629  -18.9629    0.0000  -15.6313    4.8624    4.8649   -3.2130    883*% 0.957438 1.000  1
   6   2   9   18.7430    4.6315   -4.6315    0.0000   14.1114    3.2092    3.2112    4.3944    899*% 0.682883 1.000  1
   2   3   9   40.2803   21.3070   21.3070    0.0000   18.9733    5.4009    5.4087    3.5079    903 % 0.593329 1.000  1
   6   3   9   16.7988    2.5367    2.5367    0.0000   14.2621    3.3038    3.3053    4.3149    906*% 0.712988 1.000  1
   5   4   9    8.7864    1.7792    1.7792    0.0000    7.0072    2.3047    2.3053    3.0396    911*% 0.716554 1.000  1
  10   5   9   23.1625    8.1725    8.1725    0.0000   14.9900    4.5310    4.5335    3.3065    921*% 0.977469 1.000  1
   1   6   9   15.4305    4.4073    4.4073    0.0000   11.0232    2.7575    2.7592    3.9951    922*% 0.751203 1.000  1
   4   6   9   38.4617   17.6995   17.6995    0.0000   20.7622    5.1545    5.1613    4.0227    924 % 0.798484 1.000  1
   2   8   9    3.5355   15.2962   15.2962    0.0000  -11.7606    3.0406    3.0432   -3.8646    937*% 0.902377 1.000  1
   4   2  10   60.8753    9.3853    9.3853    0.0000   51.4900   15.7650   15.7691    3.2652    950*% 0.654893 1.000  1
   6   2  10   20.4963    6.4659   -6.4659    0.0000   14.0304    3.0469    3.0496    4.6007    952 % 0.725658 1.000  1
   5   3  10   31.6433    9.5681    9.5681    0.0000   22.0752    4.6439    4.6482    4.7492    959 % 0.717545 1.000  1
   1   7  10    4.1473   12.0102  -12.0102    0.0000   -7.8629    2.4353    2.4374   -3.2259    975*% 0.856630 1.000  1
Refinement program                                                                                                 page=   8
structure :                                                                                                15:34:49 17-09-24 

   0   9  10    5.0000   24.0573  -24.0573    0.0000  -19.0573    3.4000    3.4058   -5.5956    986*% 0.998936 1.000  1
   9   3  11   17.6635    1.9431    1.9431    0.0000   15.7204    4.4697    4.4709    3.5162    997*% 0.924667 1.000  1
   0   2  12   49.8758    6.5023   -6.5023    0.0000   43.3736    8.0520    8.0573    5.3831   1019 % 0.700184 1.000  1
   2   2  12   16.0312    1.6860   -1.6860    0.0000   14.3453    3.1033    3.1047    4.6205   1020*% 0.714001 1.000  1
   7   2  12   32.0921   14.0256   14.0256    0.0000   18.0664    5.4297    5.4341    3.3247   1022*% 0.854173 1.000  1
   9   2  12    9.3005    1.8684    1.8684    0.0000    7.4322    2.4031    2.4037    3.0919   1024*% 0.941235 1.000  1
   1   5  12   23.1819    2.2347   -2.2347    0.0000   20.9472    3.9665    3.9688    5.2780   1035*% 0.819534 1.000  1
   9   2  13    4.2544   11.0922  -11.0922    0.0000   -6.8378    1.9862    1.9884   -3.4389   1053*% 0.982446 1.000  1
   3   6  13    6.6633   15.9764  -15.9764    0.0000   -9.3131    3.0765    3.0795   -3.0242   1064*% 0.939384 1.000  1


Refinement program                                                                                                 page=   9
structure :                                                                                                15:34:49 17-09-24 


***********************************************************
* Fo/Fc list of worst fitted reflections after last cycle *
***********************************************************

   h   k   l     Fo        Fc        A         B        Fo-Fc    sig(Fo) sqr(1/w)  sqr(wdFq)   nref    SinThL   ext  sc
   3   1   0   22.0794    1.2213    1.2213    0.0000   20.8581    1.5127    1.5181   13.7394      7 % 0.228839 1.000  1             
   1   5   0   25.5265    1.4855   -1.4855    0.0000   24.0410    1.9157    1.9214   12.5125     34 % 0.463677 1.000  1             
   0   4   0   44.5286   88.7670   88.7670    0.0000  -44.2384    3.8065    3.8834  -11.3915     27 % 0.366703 1.000  1             
   3   3   0   23.9604    8.9485    8.9485    0.0000   15.0119    1.5442    1.5521    9.6719     21 % 0.345836 1.000  1             
   1   1   2   44.6464   80.8746  -80.8746    0.0000  -36.2282    3.7976    3.8632   -9.3778    197 % 0.161163 1.000  1             
   5   3   1   18.2016    1.5981    1.5981    0.0000   16.6035    1.9833    1.9862    8.3596    108 % 0.448252 1.000  1             
   3   3   2   31.9014    3.0013    3.0013    0.0000   28.9001    3.7287    3.7333    7.7412    227 % 0.363713 1.000  1             
   2   4   2   13.7877    1.6937   -1.6937    0.0000   12.0940    1.6355    1.6375    7.3856    240 % 0.408283 1.000  1             
   0   7   4    9.6229   25.8832   25.8832    0.0000  -16.2603    2.1927    2.2036   -7.3791    505*% 0.680115 1.000  1             
   5   1   0   28.6147   44.6663  -44.6663    0.0000  -16.0516    2.2349    2.2704   -7.0698      8 % 0.361280 1.000  1             

Statistics as a function of sin(th)/lambda and structure factors
sin(th)/lambda
                  limits       0.318680  0.414195  0.485244  0.558097  0.615510  0.697939  0.784504  0.964256
                  number +           24        22        22        30        31        31        22        23
                         -            9        12        11         4         2         2        12        10
                  together           33        34        33        34        33        33        34        33
                  av. wdFq      18.9937   21.7735   14.3317   12.4038   11.4405    9.5070    8.4564    7.2226
                  numerator +     291.1     325.5     261.9     369.6     352.8     280.0     244.8     208.0
                            -    -143.2    -153.9     -61.0     -36.0     -16.3      -4.3     -38.8     -36.6
                  together        434.2     479.4     322.8     405.6     369.1     284.4     283.5     244.6
                  denominator    1243.7    1164.3     919.4    1033.1     915.5     836.9     743.5     656.3
                  R factor        34.91     41.18     35.11     39.27     40.32     33.98     38.13     37.27
struct. factors
                  limits           15.0      19.2      22.1      25.5      30.1      34.8      43.4      67.5      unobs
                  number +           18        25        24        27        26        30        28        27       544
                         -           15         9         9         7         7         3         6         6       272
                  together           33        34        33        34        33        33        34        33       816
                  av. wdFq       9.0480    8.8914   14.6188   15.0968   12.5952   12.4163   11.0146   20.6793    3.4810
                  numerator +      90.0     149.0     168.0     217.5     274.9     389.6     466.7     578.0    3617.7
                            -     -53.4     -22.8     -60.9     -52.2     -59.2     -26.1     -48.4    -167.1   -1054.3
                  together        143.3     171.8     228.9     269.7     334.2     415.7     515.1     745.1    4672.0
                  denominator     426.2     575.7     678.4     820.6     919.6    1079.3    1323.1    1689.8    9417.6
                  R factor        33.63     29.85     33.74     32.86     36.34     38.51     38.93     44.09     49.61

                                 final check                    sin(th)/lambda     structure factors
                                               number +               205                   205
                                                      -                62                    62
                                               together               267                   267
                                               numerator +         2333.7                2333.7
                                                         -         -490.1                -490.1
                                               together            2823.8                2823.8
                                               denominator         7512.8                7512.8
                                               R-factor             37.59                 37.59


Refinement program                                                                                                 page=  10
structure :                                                                                                15:34:49 17-09-24 


Last screen information window:

--------------------------------------------------------------------------
|R factors : [1083=267+816/17],    Damping factor:   1.0000              |
|GOF(obs)=  3.74    GOF(all)=  2.44                                      |
|R(obs)=  37.59    wR(obs)=  42.94    R(all)=   44.27    wR(all)=  47.47 |
|Last wR(all): 47.47                                                     |
|Maximum change/s.u. :   -0.0022 for Uiso[O3]                            |
--------------------------------------------------------------------------

**********************************
* R-factors for individual zones *
**********************************

                  Robs  wRobs   Rall  wRall  nobs  nall

**********************
* R-factors overview *
**********************

Cycle   Robs  wRobs   Rall  wRall  nobs  nall   np nall/np nskip nover  damp  gofobs gofall av ch/su       max ch/su            
   0   37.59  42.94  44.27  47.47   267  1083   17   63.71     0     0 1.0000   3.74   2.44   0.0004    -0.0022 Uiso[O3]        
   1   37.59  42.94  44.27  47.47   267  1083   17   63.71                                                                      


Refinement program                                                                                                 page=  11
structure :                                                                                                15:34:49 17-09-24 


********************
* Changes overview *
********************


            scale1    scale2    scale3    scale4    scale5    scale6
   0        2.797532* 0.000000  0.000000  0.000000  0.000000  0.000000  -0.00
   1        2.797511  0.000000  0.000000  0.000000  0.000000  0.000000
  su        0.080491  0.000000  0.000000  0.000000  0.000000  0.000000
================================================================================================================================
           TOverall   sclam/2   sc3lam
   0        0.000000  0.000000  0.000000   0.00
   1        0.000000  0.000000  0.000000
  su        0.000000  0.000000  0.000000
================================================================================================================================
Ba1           occ        x         y         z       Uiso
   0        0.500000  0.657775  0.250000  0.317479 -0.006330* -0.00
   1        0.500000  0.657775  0.250000  0.317479 -0.006331
  su        0.000000  0.000470  0.000000  0.000663  0.000771
================================================================================================================================
S1            occ        x         y         z       Uiso
   0        0.500000  0.191114* 0.250000  0.433617 -0.007610  -0.00
   1        0.500000  0.191114  0.250000  0.433617 -0.007610
  su        0.000000  0.001267  0.000000  0.001940  0.001476
================================================================================================================================
O1            occ        x         y         z       Uiso
   0        1.000000  0.803990* 0.538446  0.080129 -0.003895   0.00
   1        1.000000  0.803991  0.538447  0.080128 -0.003895
  su        0.000000  0.001855  0.002532  0.002674  0.002128
================================================================================================================================
O2            occ        x         y         z       Uiso
   0        0.500000  0.401729* 0.250000  0.096415  0.012449  -0.00
   1        0.500000  0.401726  0.250000  0.096416  0.012449
  su        0.000000  0.004777  0.000000  0.006301  0.006106
================================================================================================================================
O3            occ        x         y         z       Uiso
   0        0.500000  0.075569  0.250000  0.343740  0.008517* -0.00
   1        0.500000  0.075564  0.250000  0.343740  0.008506
  su        0.000000  0.004350  0.000000  0.005208  0.005132
================================================================================================================================

****************************
* List of serious warnings *
****************************

Harmonic ADP tensor of the atom "Ba1" is not positive definite
Harmonic ADP tensor of the atom "S1" is not positive definite
Harmonic ADP tensor of the atom "O1" is not positive definite

There were no correlations larger than  0.900 in the last refinement cycle

Refinement program                                                                                                 page=  12
structure :                                                                                                15:34:49 17-09-24 


Program started at 15:34:49 ended   at 15:34:50 cpu time :      0.27
