# Supplementary material for: On the use of beam precession for serial electron crystallography
Source: J Appl Crystallogr. 2025 Jul 25;58(Pt 4):1249–60. doi: 10.1107/S1600576725005606 (PMC12321033; doi:10.1107/S1600576725005606)
Supplement: Supplementary file 2 [file j-58-01249-sup2.zip › F200_NoPED_PETS2_kinRef_extinction.cif]

#=======================================================================
data_global
#=======================================================================

_audit_creation_method                   'Jana2020 1.3.61'


# 1. PROCESSING SUMMARY (IUCr Office Use Only)

_journal_date_recd_electronic            ?
_journal_date_to_coeditor                ?
_journal_date_from_coeditor              ?
_journal_date_accepted                   ?
_journal_date_printers_first             ?
_journal_date_printers_final             ?
_journal_date_proofs_out                 ?
_journal_date_proofs_in                  ?
_journal_coeditor_name                   ?
_journal_coeditor_code                   ?
_journal_coeditor_notes
; ?
;
_journal_techeditor_code                 ?
_journal_paper_category                  ?
_journal_techeditor_notes
; ?
;
_journal_coden_ASTM                      ?
_journal_name_full                       'Acta Crystallographica Section C'
_journal_year                            ?
_journal_volume                          ?
_journal_issue                           ?
_journal_page_first                      ?
_journal_page_last                       ?
_journal_suppl_publ_number               ?
_journal_suppl_publ_pages                ?

#=======================================================================

# 2. SUBMISSION DETAILS

_publ_contact_author_name                ?
_publ_contact_author_address
; ?
;
_publ_contact_author_email               ?
_publ_contact_author_fax                 ?
_publ_contact_author_phone               ?

_publ_requested_journal                  'Acta Crystallographica Section C'
_publ_requested_category                 ?

_publ_contact_letter
; ?
;

#=======================================================================

# 3. TITLE AND AUTHOR LIST

_publ_section_title
; ?
;
_publ_section_title_footnote
; ?
;
loop_
 _publ_author_name
 _publ_author_footnote
 _publ_author_address
; ?      # name
;
; ?      # footnote
;
; ?      # address
;

#=======================================================================

# 4. TEXT

_publ_section_synopsis
; ?
;
_publ_section_abstract
; ?
;
_publ_section_comment
; ?
;
_publ_section_introduction
; ?
;
_publ_section_experimental
; ?
;
_publ_section_exptl_prep
; ?
;
_publ_section_exptl_refinement
; ?
;
_publ_section_exptl_solution
; ?
;
_publ_section_discussion
; ?
;
_publ_section_acknowledgements
; ?
;
_publ_section_references
;
;
_publ_section_figure_captions
; ?
;
_publ_section_table_legends
; ?
;

#=======================================================================
data_I
#=======================================================================

# 5. CHEMICAL DATA

_chemical_name_systematic
; ?
;
_chemical_name_common                    ?
_chemical_formula_moiety                 ?
_chemical_formula_structural             ?
_chemical_formula_analytical             ?
_chemical_formula_iupac                  ?
_chemical_formula_sum                    'Ba4 O16 S4'
_chemical_formula_weight                 933.6
_chemical_melting_point                  ?
_chemical_compound_source                ?
_chemical_absolute_configuration         .

#=======================================================================

# 6. CRYSTAL DATA

_symmetry_cell_setting                   orthorhombic
_symmetry_space_group_name_H-M           'P c m n'
_symmetry_space_group_name_Hall          '-P -2xac;-2yb;-2zabc'
_symmetry_Int_Tables_number              62

loop_
 _space_group_symop_id
 _space_group_symop_operation_xyz
 1   x,y,z
 2   -x+1/2,-y+1/2,z+1/2
 3   -x,y+1/2,-z
 4   x+1/2,-y,-z+1/2
 5   -x,-y,-z
 6   x+1/2,y+1/2,-z+1/2
 7   x,-y+1/2,z
 8   -x+1/2,y,z+1/2

_cell_length_a                           7.154
_cell_length_b                           5.454
_cell_length_c                           8.879
_cell_angle_alpha                        90
_cell_angle_beta                         90
_cell_angle_gamma                        90
_cell_volume                             346.44

loop_
 _twin_individual_id
 _twin_individual_mass_fraction_refined
 _twin_individual_twin_matrix_11
 _twin_individual_twin_matrix_12
 _twin_individual_twin_matrix_13
 _twin_individual_twin_matrix_21
 _twin_individual_twin_matrix_22
 _twin_individual_twin_matrix_23
 _twin_individual_twin_matrix_31
 _twin_individual_twin_matrix_32
 _twin_individual_twin_matrix_33
 ? ? ? ? ? ? ? ? ? ? ?

_cell_formula_units_Z                    1

_cell_measurement_reflns_used        11177
_cell_measurement_theta_min          0.099
_cell_measurement_theta_max          1.441
_cell_measurement_temperature            ?
_cell_special_details
; ?
;

_exptl_crystal_density_diffrn            4.4748
_exptl_crystal_density_meas              ?
_exptl_crystal_density_method            ?
_exptl_crystal_F_000                     125.44

_exptl_absorpt_coefficient_mu            0
_exptl_crystal_description               ?
_exptl_crystal_size_max                  ?
_exptl_crystal_size_mid                  ?
_exptl_crystal_size_min                  ?
_exptl_crystal_size_rad                  ?
_exptl_crystal_colour                    ?
_exptl_absorpt_correction_type           ?
_exptl_absorpt_process_details           ?
_exptl_absorpt_correction_T_min          ?
_exptl_absorpt_correction_T_max          ?
loop_
 _exptl_crystal_face_index_h
 _exptl_crystal_face_index_k
 _exptl_crystal_face_index_l
 _exptl_crystal_face_perp_dist
 ? ? ? ?

#=======================================================================

# 7. EXPERIMENTAL DATA

_exptl_special_details                   ?

_diffrn_ambient_temperature              293
_diffrn_source                           ?
_diffrn_source_power                     ?
_diffrn_source_voltage                   ?
_diffrn_source_current                   ?
_diffrn_radiation_type                   electron
_diffrn_radiation_source                 ?
_diffrn_radiation_wavelength             0.02517
_diffrn_radiation_monochromator          ?
_diffrn_measurement_details              ?
_diffrn_measurement_device               ?
_diffrn_measurement_device_type          ?
_diffrn_detector                         ?
_diffrn_detector_area_resol_mean         ?
_diffrn_measurement_method               ?
_diffrn_measurement_specimen_support     ?

_diffrn_reflns_number                    2804
_diffrn_reflns_theta_min                 0.17
_diffrn_reflns_theta_max                 1.44
_diffrn_reflns_theta_full                1.13
_diffrn_measured_fraction_theta_max      0.7
_diffrn_measured_fraction_theta_full     0.72
_diffrn_reflns_av_R_equivalents          0.4927
_diffrn_reflns_av_unetI/netI             ?
_diffrn_reflns_limit_h_min               -14
_diffrn_reflns_limit_h_max               14
_diffrn_reflns_limit_k_min               -10
_diffrn_reflns_limit_k_max               10
_diffrn_reflns_limit_l_min               -15
_diffrn_reflns_limit_l_max               16
_diffrn_reflns_reduction_process
;
data collection geometry: static frames
dstarmax:  2.000
RC width:  0.00200
mosaicity:  0.050
tilt axis position:    0.000
reflection size:   52.000
integration mode: fit profile
;

_diffrn_standards_number                 ?
_diffrn_standards_interval_count         ?
_diffrn_standards_interval_time          ?
_diffrn_standards_decay_%                ?
loop_
_diffrn_standard_refln_index_h
_diffrn_standard_refln_index_k
_diffrn_standard_refln_index_l
  ? ? ?

_diffrn_radiation_probe                  electron

#=======================================================================

# 8. REFINEMENT DATA

_refine_special_details
; ?
;

_reflns_number_total                     1083
_reflns_number_gt                        267
_reflns_threshold_expression             'I>3\s(I)'

_refine_ls_structure_factor_coef         F
_refine_ls_R_factor_gt                   0.3204
_refine_ls_wR_factor_gt                  0.3619
_refine_ls_R_factor_all                  0.4112
_refine_ls_wR_factor_ref                 0.4274
_refine_ls_goodness_of_fit_ref           2.1948
_refine_ls_goodness_of_fit_gt            3.1580
_refine_ls_restrained_S_gt               ?
_refine_ls_restrained_S_all              ?
_refine_ls_number_reflns                 1083
_refine_ls_number_parameters             18
_refine_ls_number_restraints             0
_refine_ls_number_constraints            0
_refine_ls_weighting_scheme              sigma
_refine_ls_weighting_details             'calc w=1/[\s^2^(Fo)+(0.01P)^2^+0.0000P] where P=(Fo+2Fc)/3'
_refine_ls_hydrogen_treatment            ?
_refine_ls_shift/su_max                  0.0301
_refine_ls_shift/su_mean                 0.0075
_refine_diff_density_max                 16.89
_refine_diff_density_min                 -6.57
_refine_ls_extinction_method
 'B-C type 1 Gaussian isotropic (Becker & Coppens, 1974)'
_refine_ls_extinction_coef               5600(1000)
_refine_ls_extinction_expression         ?
_refine_ls_abs_structure_details         ?
_refine_ls_abs_structure_Flack           ?
_refine_ls_abs_structure_Rogers          ?

loop_
 _atom_type_symbol
 _atom_type_scat_source
 Ba  International_Tables_Vol_C
 O   International_Tables_Vol_C
 S   International_Tables_Vol_C

_computing_data_collection               ?
_computing_cell_refinement               ?
_computing_data_reduction                ?
_computing_structure_solution            ?
_computing_structure_refinement          ?
_computing_molecular_graphics            ?
_computing_publication_material          ?

loop_
 _restr_distance_atom_site_label_1
 _restr_distance_site_symmetry_1
 _restr_distance_atom_site_label_2
 _restr_distance_site_symmetry_2
 _restr_distance_target
 _restr_distance_target_weight_param
 ? ? ? ? ? ?

loop_
 _restr_angle_atom_site_label_1
 _restr_angle_site_symmetry_1
 _restr_angle_atom_site_label_2
 _restr_angle_site_symmetry_2
 _restr_angle_atom_site_label_3
 _restr_angle_site_symmetry_3
 _restr_angle_target
 _restr_angle_target_weight_param
 ? ? ? ? ? ? ? ?

loop_
 _restr_torsion_atom_site_label_1
 _restr_torsion_site_symmetry_1
 _restr_torsion_atom_site_label_2
 _restr_torsion_site_symmetry_2
 _restr_torsion_atom_site_label_3
 _restr_torsion_site_symmetry_3
 _restr_torsion_atom_site_label_4
 _restr_torsion_site_symmetry_4
 _restr_torsion_angle_target
 _restr_torsion_weight_param
 ? ? ? ? ? ? ? ? ? ?

loop_
 _restr_equal_distance_atom_site_label_1
 _restr_equal_distance_site_symmetry_1
 _restr_equal_distance_atom_site_label_2
 _restr_equal_distance_site_symmetry_2
 _restr_equal_distance_class_class_id
 _restr_equal_distance_class_target_weight_param
 ? ? ? ? ? ?

loop_
 _restr_equal_angle_atom_site_label_1
 _restr_equal_angle_site_symmetry_1
 _restr_equal_angle_atom_site_label_2
 _restr_equal_angle_site_symmetry_2
 _restr_equal_angle_atom_site_label_3
 _restr_equal_angle_site_symmetry_3
 _restr_equal_angle_class_class_id
 _restr_equal_angle_class_target_weight_param
 ? ? ? ? ? ? ? ?

loop_
 _restr_equal_torsion_atom_site_label_1
 _restr_equal_torsion_site_symmetry_1
 _restr_equal_torsion_atom_site_label_2
 _restr_equal_torsion_site_symmetry_2
 _restr_equal_torsion_atom_site_label_3
 _restr_equal_torsion_site_symmetry_3
 _restr_equal_torsion_atom_site_label_4
 _restr_equal_torsion_site_symmetry_4
 _restr_equal_torsion_class_class_id
 _restr_equal_torsion_class_target_weight_param
 ? ? ? ? ? ? ? ? ? ?


#=======================================================================

# 9. ATOMIC COORDINATES AND DISPLACEMENT PARAMETERS

loop_
 _atom_site_label
 _atom_site_type_symbol
 _atom_site_fract_x
 _atom_site_fract_y
 _atom_site_fract_z
 _atom_site_adp_type
 _atom_site_U_iso_or_equiv
 _atom_site_site_symmetry_multiplicity
 _atom_site_occupancy
 _atom_site_calc_flag
 _atom_site_refinement_flags
 _atom_site_disorder_assembly
 _atom_site_disorder_group
  Ba1 Ba 0.6566(4) 0.25 0.3179(6) Uiso 0.0103(13) 4 1 d . . .
  S1 S 0.1900(10) 0.25 0.4343(15) Uiso 0.0065(16) 4 1 d . . .
  O1 O 0.8019(17) 0.542(2) 0.080(2) Uiso 0.013(2) 8 1 d . . .
  O2 O 0.388(3) 0.25 0.086(4) Uiso 0.022(4) 4 1 d . . .
  O3 O 0.069(3) 0.25 0.340(3) Uiso 0.019(4) 4 1 d . . .

loop_
 _atom_site_aniso_label
 _atom_site_aniso_type_symbol
 _atom_site_aniso_U_11
 _atom_site_aniso_U_22
 _atom_site_aniso_U_33
 _atom_site_aniso_U_12
 _atom_site_aniso_U_13
 _atom_site_aniso_U_23
 ? ? ? ? ? ? ? ?

loop_
 _jana_atom_site_ADP_C_label
 _jana_atom_site_ADP_C_type_symbol
 _jana_atom_site_ADP_C_111
 _jana_atom_site_ADP_C_112
 _jana_atom_site_ADP_C_113
 _jana_atom_site_ADP_C_122
 _jana_atom_site_ADP_C_123
 _jana_atom_site_ADP_C_133
 _jana_atom_site_ADP_C_222
 _jana_atom_site_ADP_C_223
 _jana_atom_site_ADP_C_233
 _jana_atom_site_ADP_C_333
 ? ? ? ? ? ? ? ? ? ? ? ?

loop_
 _jana_atom_site_ADP_D_label
 _jana_atom_site_ADP_D_type_symbol
 _jana_atom_site_ADP_D_1111
 _jana_atom_site_ADP_D_1112
 _jana_atom_site_ADP_D_1113
 _jana_atom_site_ADP_D_1122
 _jana_atom_site_ADP_D_1123
 _jana_atom_site_ADP_D_1133
 _jana_atom_site_ADP_D_1222
 _jana_atom_site_ADP_D_1223
 _jana_atom_site_ADP_D_1233
 _jana_atom_site_ADP_D_1333
 _jana_atom_site_ADP_D_2222
 _jana_atom_site_ADP_D_2223
 _jana_atom_site_ADP_D_2233
 _jana_atom_site_ADP_D_2333
 _jana_atom_site_ADP_D_3333
 ? ? ? ? ? ? ? ? ? ? ? ? ? ? ? ? ?

loop_
 _jana_atom_site_ADP_E_label
 _jana_atom_site_ADP_E_type_symbol
 _jana_atom_site_ADP_E_11111
 _jana_atom_site_ADP_E_11112
 _jana_atom_site_ADP_E_11113
 _jana_atom_site_ADP_E_11122
 _jana_atom_site_ADP_E_11123
 _jana_atom_site_ADP_E_11133
 _jana_atom_site_ADP_E_11222
 _jana_atom_site_ADP_E_11223
 _jana_atom_site_ADP_E_11233
 _jana_atom_site_ADP_E_11333
 _jana_atom_site_ADP_E_12222
 _jana_atom_site_ADP_E_12223
 _jana_atom_site_ADP_E_12233
 _jana_atom_site_ADP_E_12333
 _jana_atom_site_ADP_E_13333
 _jana_atom_site_ADP_E_22222
 _jana_atom_site_ADP_E_22223
 _jana_atom_site_ADP_E_22233
 _jana_atom_site_ADP_E_22333
 _jana_atom_site_ADP_E_23333
 _jana_atom_site_ADP_E_33333
 ? ? ? ? ? ? ? ? ? ? ? ? ? ? ? ? ? ? ? ? ? ? ?

loop_
 _jana_atom_site_ADP_F_label
 _jana_atom_site_ADP_F_type_symbol
 _jana_atom_site_ADP_F_111111
 _jana_atom_site_ADP_F_111112
 _jana_atom_site_ADP_F_111113
 _jana_atom_site_ADP_F_111122
 _jana_atom_site_ADP_F_111123
 _jana_atom_site_ADP_F_111133
 _jana_atom_site_ADP_F_111222
 _jana_atom_site_ADP_F_111223
 _jana_atom_site_ADP_F_111233
 _jana_atom_site_ADP_F_111333
 _jana_atom_site_ADP_F_112222
 _jana_atom_site_ADP_F_112223
 _jana_atom_site_ADP_F_112233
 _jana_atom_site_ADP_F_112333
 _jana_atom_site_ADP_F_113333
 _jana_atom_site_ADP_F_122222
 _jana_atom_site_ADP_F_122223
 _jana_atom_site_ADP_F_122233
 _jana_atom_site_ADP_F_122333
 _jana_atom_site_ADP_F_123333
 _jana_atom_site_ADP_F_133333
 _jana_atom_site_ADP_F_222222
 _jana_atom_site_ADP_F_222223
 _jana_atom_site_ADP_F_222233
 _jana_atom_site_ADP_F_222333
 _jana_atom_site_ADP_F_223333
 _jana_atom_site_ADP_F_233333
 _jana_atom_site_ADP_F_333333
 ? ? ? ? ? ? ? ? ? ? ? ? ? ? ? ? ? ? ? ? ? ? ? ? ? ? ? ? ? ?


#=======================================================================

# 10. MOLECULAR GEOMETRY


loop_
 _geom_bond_atom_site_label_1
 _geom_bond_atom_site_label_2
 _geom_bond_site_symmetry_1
 _geom_bond_site_symmetry_2
 _geom_bond_distance
 _geom_bond_publ_flag
 ? ? ? ? ? ?

loop_
 _geom_angle_atom_site_label_1
 _geom_angle_atom_site_label_2
 _geom_angle_atom_site_label_3
 _geom_angle_site_symmetry_1
 _geom_angle_site_symmetry_2
 _geom_angle_site_symmetry_3
 _geom_angle
 _geom_angle_publ_flag
 ? ? ? ? ? ? ? ?

loop_
 _geom_torsion_atom_site_label_1
 _geom_torsion_atom_site_label_2
 _geom_torsion_atom_site_label_3
 _geom_torsion_atom_site_label_4
 _geom_torsion_site_symmetry_1
 _geom_torsion_site_symmetry_2
 _geom_torsion_site_symmetry_3
 _geom_torsion_site_symmetry_4
 _geom_torsion
 _geom_torsion_publ_flag
 ? ? ? ? ? ? ? ? ? ?

loop_
 _geom_hbond_atom_site_label_D
 _geom_hbond_atom_site_label_H
 _geom_hbond_atom_site_label_A
 _geom_hbond_site_symmetry_D
 _geom_hbond_site_symmetry_H
 _geom_hbond_site_symmetry_A
 _geom_hbond_distance_DH
 _geom_hbond_distance_HA
 _geom_hbond_distance_DA
 _geom_hbond_angle_DHA
 _geom_hbond_publ_flag
 ? ? ? ? ? ? ? ? ? ? ?


#=======================================================================

# 11. STRUCTURE-FACTOR LIST

loop_
 _refln_index_h
 _refln_index_k
 _refln_index_l
 _refln_F_squared_calc
 _refln_F_squared_meas
 _refln_F_squared_sigma
 _refln_observed_status
   6   0   0  135.04  154.89   36.63 o
   8   0   0   25.78   15.45    3.76 o
  10   0   0    0.90    2.06    0.89 <
  12   0   0    1.36    1.16    0.49 <
  14   0   0    0.10    1.23    0.79 <
   1   1   0   79.42  229.83   50.29 o
   3   1   0    1.68   10.48    1.44 o
   5   1   0  164.79  130.83   20.44 o
   7   1   0    6.97   27.85    5.11 o
   9   1   0   31.91   29.80    5.20 o
  11   1   0   17.25   27.38    5.71 o
  13   1   0    0.22    1.71    1.59 <
   2   2   0   30.01   46.97    8.73 o
   4   2   0  224.64  238.40   46.06 o
   6   2   0   54.25   33.89    5.57 o
   8   2   0    0.74   10.24    2.61 o
  10   2   0   11.35    7.30    1.54 o
  12   2   0    4.55    8.41    2.55 o
  14   2   0    0.03    0.90    0.90 <
   1   3   0   90.81   89.99   12.59 o
   3   3   0    7.51   14.75    1.90 o
   5   3   0   93.02   79.03   11.10 o
   7   3   0   13.73   10.35    2.02 o
   9   3   0   10.95    8.10    2.65 o
  11   3   0    8.03    3.81    1.03 o
  13   3   0    0.03    1.46    0.57 <
   0   4   0  709.31 1294.48  221.32 o
   2   4   0   65.58   42.63    9.74 o
   4   4   0   58.66   46.78    9.10 o
   6   4   0   46.32   52.97    8.13 o
   8   4   0    7.33    6.05    1.25 o
  10   4   0    1.65    2.23    0.86 <
  12   4   0    1.33    0.48    0.41 <
   1   5   0    0.78   12.95    1.94 o
   3   5   0    3.82   23.31    6.41 o
   5   5   0   33.95   76.81   17.79 o
   7   5   0    0.35    3.46    3.11 <
   9   5   0   18.26   11.16    2.64 o
  11   5   0   10.58    6.88    1.43 o
   0   6   0  136.67   55.03   13.61 o
   2   6   0   11.47   16.90    5.04 o
   4   6   0   21.10   52.57   16.74 o
   6   6   0   18.29   12.80    4.78 <
   8   6   0    2.05    1.41    0.65 <
  10   6   0    1.61    1.49    0.61 <
   1   7   0   11.18   20.59    5.04 o
   3   7   0    0.18    4.15    1.56 <
   5   7   0   13.11   10.18    2.74 o
   7   7   0    2.30    2.29    1.20 <
   9   7   0    2.64    3.20    0.69 o
   0   8   0   30.54   12.36    3.97 o
   2   8   0    2.43    6.45    2.28 <
   4   8   0    7.20    7.18    2.00 o
   6   8   0    6.82   60.12   28.25 <
   8   8   0    0.51    1.57    0.82 <
   1   9   0    0.16    2.33    1.03 <
   3   9   0    0.58    1.56    0.71 <
   5   9   0    4.03    3.23    1.89 <
   7   9   0    0.05    0.58    0.52 <
   0  10   0   15.15   16.79    6.31 <
   2  10   0    2.75    1.14    0.85 <
   4  10   0    1.61    3.94    1.38 <
   2   0   1  877.65 4478.72 1474.19 o
   3   0   1   52.26   76.02   15.26 o
   4   0   1   74.59  180.93   47.80 o
   5   0   1   23.39   26.22    6.76 o
   6   0   1    6.41    9.13    2.63 o
   7   0   1    6.35   14.42    3.24 o
   8   0   1   42.85   43.22    7.89 o
   9   0   1    1.81    2.24    2.87 <
  10   0   1    6.10    5.09    1.81 <
  11   0   1    0.78    1.93    0.79 <
  12   0   1    3.47    3.36    1.05 o
  13   0   1    1.52    1.62    0.88 <
  14   0   1    2.01    0.88    0.88 <
   1   1   1  231.43 1415.33  263.14 o
   2   1   1  622.16 2716.60  410.84 o
   3   1   1  396.19 2312.50  290.57 o
   4   1   1   48.33   62.73   11.33 o
   5   1   1    1.57    1.91    2.13 <
   6   1   1    0.38    0.99    0.50 <
   7   1   1   59.50   68.01   12.36 o
   8   1   1    3.84    4.64    1.13 o
   9   1   1    8.18    8.92    3.89 <
  10   1   1    2.22    5.35    1.13 o
  11   1   1    0.76    2.98    1.23 <
  12   1   1    0.01    3.98    1.49 <
  13   1   1    3.72    2.79    5.25 <
  14   1   1    0.02    1.50    0.74 <
   1   2   1   41.89   47.66   10.95 o
   2   2   1  599.47 3138.15  346.76 o
   3   2   1   25.08   18.83   20.97 <
   4   2   1  155.33  626.84  106.17 o
   5   2   1   17.96   15.88   14.16 <
   6   2   1    0.99    1.93    0.86 <
   7   2   1   35.73   35.75    8.05 o
   8   2   1   23.88   34.22   26.32 <
   9   2   1    3.28    1.98    0.67 <
  10   2   1    5.83    3.34    0.96 o
  11   2   1    2.39    1.36    0.95 <
  12   2   1    1.57    7.43    2.79 <
  13   2   1    4.09    2.78    1.84 <
  14   2   1    0.89    0.82    0.45 <
   1   3   1   31.82   22.98    6.83 o
   2   3   1  299.36  664.54  107.23 o
   3   3   1  104.39  146.35   23.05 o
   4   3   1   77.53   62.00   11.39 o
   5   3   1    0.88    6.61    1.44 o
   6   3   1    4.60    4.32    1.25 o
   7   3   1   49.78   39.61    9.25 o
   8   3   1    0.66    3.69    0.86 o
   9   3   1    6.92    5.65    3.03 <
  10   3   1    2.02    3.58    1.73 <
  11   3   1    0.91    3.38    1.22 <
  12   3   1    0.28    3.45    1.41 <
  13   3   1    3.82    3.66    1.13 o
   1   4   1    0.82    2.03    0.69 <
   2   4   1  116.45   71.23   14.35 o
   3   4   1    4.12    5.98    1.25 o
   4   4   1   28.15   15.85    3.51 o
   5   4   1    1.02    1.92    0.53 o
   6   4   1    1.17    2.98    1.77 <
   7   4   1    6.02    3.17    0.99 o
   8   4   1   18.76   15.88    4.01 o
   9   4   1    1.13    1.96    0.75 <
  10   4   1    3.36    2.55    1.02 <
  11   4   1    0.76    0.42    0.48 <
  12   4   1    1.67   10.53    3.18 o
  13   4   1    1.46    0.43    0.71 <
   1   5   1   15.79    8.10    1.61 o
   2   5   1   29.43   11.46   13.74 <
   3   5   1   63.16   61.51    8.59 o
   4   5   1    1.46    3.02    1.13 <
   5   5   1    2.07    8.88    2.25 o
   6   5   1    1.71    5.67    1.75 o
   7   5   1   14.55   14.43    3.62 o
   8   5   1    2.79    1.06    0.60 <
   9   5   1    3.40    2.24    0.54 o
  10   5   1    0.93    0.96    0.47 <
  11   5   1    0.27    0.72    1.55 <
  12   5   1    0.01    0.61    0.38 <
   1   6   1    0.30    1.24    3.11 <
   2   6   1   38.72   41.81   12.61 o
   3   6   1    0.13    2.49    2.28 <
   4   6   1   14.21    9.35    3.13 <
   5   6   1    0.18    1.10    0.71 <
   6   6   1    0.19    2.29    1.18 <
   7   6   1    4.35    2.69    0.75 o
   8   6   1    8.11    3.46    1.10 o
   9   6   1    0.63    1.99    0.77 <
  10   6   1    1.73    1.41    1.66 <
  11   6   1    0.62    1.50    0.98 <
   1   7   1    2.74    3.21    1.37 <
   2   7   1   21.76    6.14   13.56 <
   3   7   1    9.70   11.42    2.59 o
   4   7   1   11.59    4.35    7.45 <
   5   7   1    0.16    2.67    4.51 <
   6   7   1    1.27    2.44    3.00 <
   7   7   1    9.63    6.46    1.86 o
   8   7   1    0.19    2.80    1.12 <
   9   7   1    2.06    3.65    1.18 o
  10   7   1    0.66    2.60    0.84 o
   1   8   1    0.11    0.35    0.49 <
   2   8   1   13.52   14.18    2.72 o
   3   8   1    0.05    1.41    1.16 <
   4   8   1    6.47    3.72    1.16 o
   5   8   1    0.69    2.47    1.39 <
   6   8   1    0.02    1.59    0.79 <
   7   8   1    2.41    0.82    0.69 <
   8   8   1    3.05    2.42    2.00 <
   9   8   1    0.29    0.39    1.10 <
   1   9   1    1.41    0.47    0.62 <
   2   9   1    3.03    2.06    0.90 <
   3   9   1    5.16    5.30    2.25 <
   4   9   1    0.98    0.34    0.48 <
   5   9   1    0.09    1.56    1.05 <
   6   9   1    0.01    0.10    0.92 <
   7   9   1    2.36    4.43    2.30 <
   8   9   1    0.41    0.08    0.43 <
   1  10   1    0.01    0.78    0.68 <
   2  10   1    3.34    1.66    0.71 <
   3  10   1    0.17    0.12    0.88 <
   4  10   1    1.37    1.08    0.74 <
   5  10   1    0.00    0.41    0.49 <
   3   0   2  101.19  294.72   86.69 o
   4   0   2   62.43  147.11   34.80 o
   5   0   2  123.89   51.44   12.79 o
   6   0   2   11.76    9.43    3.25 <
   7   0   2    2.64    6.24    3.45 <
   8   0   2    3.47    7.33    2.61 <
   9   0   2   29.86   14.50    5.83 <
  10   0   2   18.88   27.72   10.05 <
  11   0   2    9.52    5.36    2.65 <
  12   0   2    3.34    2.47    4.37 <
  13   0   2    0.41    1.08    0.68 <
  14   0   2    0.54    1.13    1.24 <
   1   1   2  818.70 3876.88  659.53 o
   2   1   2  176.65  935.15  153.79 o
   3   1   2    0.48    6.06    1.67 o
   4   1   2   30.73   44.19   12.20 o
   5   1   2  110.90  172.30   31.30 o
   6   1   2   69.46  113.70   21.10 o
   7   1   2   18.27   13.85    3.66 o
   8   1   2   14.35    2.56    3.84 <
   9   1   2    0.27    4.63    4.24 <
  10   1   2    4.28    8.76    3.05 <
  11   1   2    1.38    2.37    1.20 <
  12   1   2    1.91    2.80    1.25 <
  13   1   2    0.21    1.41    0.73 <
  14   1   2    0.15    1.76    1.21 <
   0   2   2  184.05  214.63   79.81 <
   2   2   2   11.51   61.18   15.87 o
   3   2   2    1.17    7.57    2.13 o
   4   2   2   23.43   61.13   18.34 o
   5   2   2   97.04  164.18  290.98 <
   6   2   2   19.86   15.45    3.76 o
   7   2   2    2.56    7.81    2.00 o
   8   2   2    0.04    6.98    3.46 <
   9   2   2    5.78    4.72    2.62 <
  10   2   2    7.48   27.06    7.83 o
  11   2   2    2.25    3.33    1.27 <
  12   2   2    1.37    1.08    0.72 <
  13   2   2    0.03    4.65    2.23 <
   0   3   2  195.39  518.82  128.16 o
   1   3   2  128.18  182.00   37.71 o
   2   3   2    9.89   13.46    4.03 o
   3   3   2    1.83   21.21    4.96 o
   4   3   2   25.51   15.32    3.81 o
   5   3   2   57.99  103.28   27.05 o
   6   3   2   30.77  130.87   29.34 o
   7   3   2    7.09   14.78    4.64 o
   8   3   2    2.88    4.26    1.26 o
   9   3   2    1.39    3.26    0.93 o
  10   3   2    7.19    7.36    2.38 o
  11   3   2    2.13    1.85    0.84 <
  12   3   2    2.57    2.55    1.08 <
  13   3   2    0.28    1.22    1.19 <
   0   4   2   11.24    1.98    1.96 <
   1   4   2    7.34   10.37    7.43 <
   2   4   2    0.55    3.76    0.89 o
   3   4   2   11.22    8.30    2.09 o
   4   4   2   15.19    3.44    1.11 o
   5   4   2   40.04   21.13    5.12 o
   7   4   2    0.07    1.67    2.25 <
   8   4   2    0.95    1.10    0.54 <
   9   4   2   11.33    6.34    1.98 o
  10   4   2    8.72   14.14    4.59 o
  11   4   2    4.50    3.43    2.41 <
  12   4   2    1.67    1.68    0.60 <
  13   4   2    0.15    7.43    2.53 <
   0   5   2  153.71   98.10   32.38 o
   1   5   2   78.97   23.54   12.66 <
   2   5   2   31.74   41.39    7.99 o
   3   5   2    0.65    2.29    1.08 <
   4   5   2    4.80    7.87    2.11 o
   5   5   2   24.44   18.88    4.24 o
   6   5   2   23.66   33.52    8.39 o
   7   5   2    8.56    3.88    1.05 o
   8   5   2    7.62    3.87    1.22 o
   9   5   2    0.01    1.87    1.49 <
  10   5   2    0.64    1.09    0.87 <
  11   5   2    0.37    0.95    0.50 <
  12   5   2    0.51    0.63    0.33 <
   0   6   2    7.10    5.95    1.72 o
   1   6   2    6.67    4.03    1.36 <
   2   6   2    0.06    0.47    2.40 <
   3   6   2    1.78    6.61    2.84 <
   4   6   2    5.10    5.68    1.44 o
   5   6   2   14.70   14.20    3.23 o
   6   6   2    3.19    2.65    1.25 <
   7   6   2    0.06    1.37    1.69 <
   8   6   2    0.27    0.88    0.74 <
   9   6   2    4.14    1.05    0.67 <
  10   6   2    3.86    2.95    1.10 <
  11   6   2    2.03    3.05    1.10 <
   0   7   2   13.71   11.34    5.36 <
   1   7   2    9.10    4.82    1.78 <
   2   7   2    0.84    3.82    1.72 <
   3   7   2    0.24    1.51    0.63 <
   4   7   2    4.22    2.38    1.25 <
   5   7   2    8.36    5.05    1.59 o
   6   7   2    5.88    4.08    1.52 <
   7   7   2    1.74    1.74    0.79 <
   8   7   2    0.42    3.13    1.04 o
   9   7   2    0.31    0.95    0.79 <
  10   7   2    1.88    5.35    2.86 <
   0   8   2    3.25    1.98    1.46 <
   1   8   2    3.49    1.49    3.54 <
   2   8   2    0.15    1.05    0.66 <
   3   8   2    0.28    3.09    1.20 <
   4   8   2    1.69    2.89    0.70 o
   5   8   2    4.90    6.95    2.01 o
   6   8   2    1.35    1.21    0.64 <
   7   8   2    0.14    0.63    0.44 <
   8   8   2    0.08    2.50    1.51 <
   9   8   2    1.32    0.85    0.81 <
   0   9   2   11.85   18.77   10.07 <
   1   9   2    6.29    8.10    3.09 <
   2   9   2    2.52    0.55    0.66 <
   3   9   2    0.03    0.55    0.56 <
   4   9   2    0.92   12.15    4.63 <
   5   9   2    2.98    4.26    1.36 o
   6   9   2    3.37    6.16    3.30 <
   7   9   2    1.41    1.15    0.70 <
   0  10   2    0.24    0.57    0.58 <
   1  10   2    0.09    0.26    0.42 <
   2  10   2    0.03    0.31    0.26 <
   3  10   2    0.48    0.29    0.44 <
   4  10   2    0.76    0.46    1.93 <
   5  10   2    1.41    0.44    0.53 <
   2   0   3  103.71  219.69   56.28 o
   4   0   3   10.36    3.14    2.12 <
   5   0   3   24.85    3.69    3.27 <
   6   0   3    2.47   19.01   13.43 <
   7   0   3   50.14   71.49   19.87 o
   8   0   3    0.09   24.96   11.60 <
  10   0   3    0.35    0.56    1.49 <
  11   0   3    0.05    8.13    2.81 <
  12   0   3    0.48    1.12    1.14 <
  13   0   3    2.30   11.28    4.52 <
  14   0   3    0.29    0.57    1.08 <
   1   1   3   14.32   20.99    5.33 o
   3   1   3   62.40  307.34   76.76 o
   4   1   3   27.10  123.57   33.61 o
   5   1   3   28.97   31.28    6.81 o
   6   1   3   10.55    9.97    5.32 <
   7   1   3    0.46    7.37    1.84 o
   8   1   3   30.02   36.89    7.90 o
   9   1   3    5.71    3.68    9.10 <
  10   1   3    2.88    1.80    0.90 <
  11   1   3    0.45    1.02    0.71 <
  12   1   3    4.87    5.26    2.14 <
  13   1   3    0.01    0.15    0.80 <
  14   1   3    2.56    6.23    2.11 <
   2   2   3    0.86    4.06    1.77 <
   3   2   3  308.73  588.85  108.29 o
   4   2   3   52.63   64.96   10.32 o
   5   2   3   22.84    8.72    2.52 o
   6   2   3   54.76   76.38   16.75 o
   7   2   3   36.73   85.14   26.75 o
   8   2   3    5.31   13.86    3.71 o
   9   2   3   11.10    7.25    2.65 <
  10   2   3    0.67    0.25    0.98 <
  11   2   3    0.02    1.08    1.04 <
  12   2   3    2.59   15.59    5.29 <
  13   2   3    1.87    5.88    3.17 <
   1   3   3   16.71    4.31    4.07 <
   2   3   3  175.89  410.48  102.79 o
   3   3   3   88.50  398.05  100.46 o
   5   3   3   55.42   33.18    6.62 o
   6   3   3    7.76    7.28    3.00 <
   7   3   3    1.31   12.77    5.29 <
   8   3   3   21.82   32.95    8.80 o
   9   3   3    2.92    1.57    3.07 <
  10   3   3    2.05    4.19    1.70 <
  11   3   3    0.93    0.59    0.70 <
  12   3   3    3.90   31.15   13.36 <
  13   3   3    0.16    2.43    2.80 <
   1   4   3   18.70    5.72    2.54 <
   2   4   3   10.81   23.94    5.17 o
   3   4   3  107.43  210.66   33.45 o
   4   4   3    0.02    6.04    2.30 <
   5   4   3    8.53   11.19    3.12 o
   6   4   3    4.48    3.70    4.14 <
   7   4   3   21.32   24.49    4.35 o
   8   4   3    0.56    3.33    1.37 <
   9   4   3    7.38   18.89    5.50 o
  10   4   3    0.25    1.37    0.78 <
  11   4   3    0.02    1.38    2.32 <
  12   4   3    0.69    2.16    1.53 <
  13   4   3    1.42    0.86    1.02 <
   1   5   3    0.19    1.75    0.71 <
   2   5   3   57.69  100.81   20.08 o
   3   5   3    1.92    5.86    2.18 <
   4   5   3    7.63    2.93    2.22 <
   5   5   3    0.80    6.42    2.34 <
   6   5   3    3.14    3.35    1.39 <
   7   5   3    1.43    7.41    3.06 <
   8   5   3   11.39    6.60    2.26 <
   9   5   3    2.51    1.22    0.98 <
  10   5   3    1.13    9.62    3.95 <
  11   5   3    0.11    0.32    0.45 <
  12   5   3    2.31    6.28    3.01 <
   1   6   3    6.82    7.62    2.05 o
   2   6   3    0.88    5.93    3.72 <
   3   6   3   37.01   28.45    5.84 o
   4   6   3    0.75    1.70    2.94 <
   5   6   3    3.36   18.24    6.22 <
   6   6   3    4.03   19.72    7.45 <
   7   6   3    9.03    4.23    1.49 <
   8   6   3    0.69    1.46    0.76 <
   9   6   3    3.89    4.68    1.34 o
  10   6   3    0.16    2.69    2.29 <
  11   6   3    0.01   14.02    5.95 <
   1   7   3    2.20    2.39    0.89 <
   2   7   3   16.49   10.47    2.31 o
   3   7   3   12.08   10.54    3.82 <
   4   7   3    2.54    8.42    3.01 <
   5   7   3    8.67    8.68    3.11 <
   7   7   3    0.34   14.69    4.78 o
   8   7   3    5.44    4.90    1.45 o
   9   7   3    0.62    4.99    1.88 <
  10   7   3    0.49    0.89    0.52 <
   1   8   3    2.62    2.63    0.82 o
   2   8   3    0.00    2.06    1.12 <
   3   8   3   12.64    3.98    1.12 o
   4   8   3    1.06    1.23    0.49 <
   5   8   3    1.24    1.24    0.63 <
   6   8   3    2.50    0.51    0.54 <
   7   8   3    3.31    2.72    1.25 <
   8   8   3    0.52    1.03    0.59 <
   9   8   3    1.75    2.04    0.93 <
   1   9   3    0.21    3.92    5.00 <
   2   9   3    5.23    4.55    2.64 <
   3   9   3    1.00    1.78    1.53 <
   4   9   3    1.12    1.95    1.26 <
   5   9   3    0.41    0.45    0.64 <
   6   9   3    0.60    1.38    0.85 <
   7   9   3    0.08    2.19    1.38 <
   1  10   3    0.92    1.26    0.64 <
   2  10   3    0.15    0.59    0.63 <
   3  10   3    3.97    2.72    1.22 <
   4  10   3    0.00    0.19    0.28 <
   5  10   3    0.36    0.79    0.40 <
   3   0   4   73.50  178.80   57.81 o
   6   0   4    0.28    2.18    1.07 <
   8   0   4    1.40    8.01    3.57 <
  11   0   4    2.28    9.87    5.01 <
  12   0   4    0.00    0.28    0.43 <
   0   1   4  301.31  601.21  129.88 o
   1   1   4    3.92   19.96    5.91 o
   2   1   4    6.35    5.79    5.30 <
   3   1   4    6.50    6.34    3.18 <
   4   1   4  145.66   90.34   18.49 o
   5   1   4    4.00    6.00    2.91 <
   6   1   4   15.22   18.42    5.01 o
   7   1   4    0.44    1.24    1.09 <
   8   1   4    5.10    1.71    2.73 <
   9   1   4    0.85    4.51    1.97 <
  10   1   4   21.81    6.60    2.84 <
  11   1   4    0.23    1.34    1.27 <
  12   1   4    4.19    6.68    2.44 <
  13   1   4    0.02    1.08    1.06 <
   1   2   4  146.83  190.97   54.79 o
   2   2   4    6.19   33.33    7.13 o
   3   2   4    1.39    4.03    1.32 o
   4   2   4    8.54   12.34    6.64 <
   5   2   4  117.17   84.82   17.40 o
   6   2   4    0.19    4.20    4.72 <
   7   2   4   26.62   10.93    7.96 <
   8   2   4    0.06    3.54    1.75 <
   9   2   4    4.74    8.94    3.30 <
  10   2   4    0.51    3.18    1.16 <
  11   2   4    7.75    4.85    4.68 <
  12   2   4    0.16    1.17    2.08 <
  13   2   4    0.64    2.34    0.95 <
   1   3   4    1.15    3.69    1.34 <
   2   3   4    5.89   15.85    5.07 o
   3   3   4    7.57    9.96    3.37 <
   4   3   4   61.18   36.51   10.79 o
   5   3   4    2.53    4.04    1.66 <
   6   3   4   17.24   11.80    2.60 o
   7   3   4    1.18    7.57    2.20 o
   8   3   4    0.39    1.56    0.85 <
   9   3   4    0.06    1.80    0.73 <
  10   3   4   10.03    5.80    1.85 o
  11   3   4    0.01    3.56    1.72 <
  12   3   4    2.02    3.00    1.20 <
  13   3   4    0.00    0.85    0.98 <
   0   4   4   25.46   17.40    7.29 <
   1   4   4  148.59  161.80   52.43 o
   3   4   4    8.98   10.01    3.99 <
   4   4   4    1.86    3.42    1.16 <
   5   4   4   61.08   45.04    9.26 o
   6   4   4    0.07    4.44    3.43 <
   7   4   4   28.89   45.77   11.83 o
   8   4   4    0.28    2.76    1.85 <
   9   4   4    0.07    0.73    0.77 <
  10   4   4    0.00    0.65    0.70 <
  11   4   4    2.17   11.09    3.38 o
  12   4   4    0.01    0.56    0.67 <
   1   5   4    1.91    3.92    2.49 <
   2   5   4    4.09    2.68    1.41 <
   3   5   4    0.14    0.34    1.24 <
   4   5   4   33.94  110.57   22.07 o
   5   5   4    0.87    0.55    0.37 <
   6   5   4    3.94   13.99    4.03 o
   7   5   4    0.00    4.98    1.61 o
   8   5   4    4.29    2.09    1.39 <
   9   5   4    0.69    1.20    2.08 <
  10   5   4   13.31   15.79    5.67 <
  11   5   4    0.24    0.77    0.74 <
  12   5   4    2.76    2.43    2.06 <
   1   6   4   36.89   15.79    5.35 <
   2   6   4    0.00    1.77    1.74 <
   3   6   4    0.97    6.23    2.44 <
   4   6   4    0.72    6.35    3.48 <
   5   6   4   24.56   17.20    6.17 <
   6   6   4    0.02    5.51    3.25 <
   7   6   4   10.94   17.69    5.54 o
   8   6   4    0.04    0.40    0.45 <
   9   6   4    0.22    0.92    1.14 <
  10   6   4    0.03    0.79    0.50 <
  11   6   4    1.64    5.59    2.59 <
   0   7   4   26.16    2.84    1.29 <
   1   7   4    0.36    0.10    1.43 <
   2   7   4    1.27    0.81    0.30 <
   3   7   4    0.54    0.63    0.36 <
   4   7   4    7.88    6.76    2.88 <
   5   7   4    0.37    0.55    0.79 <
   6   7   4    4.03    7.93    2.49 o
   7   7   4    0.22    1.36    1.08 <
   8   7   4    0.11    2.03    1.01 <
   9   7   4    0.00    0.44    0.46 <
  10   7   4    3.00    6.31    2.16 <
   0   8   4    0.65    5.33    2.82 <
   1   8   4   10.07   10.49    2.90 o
   2   8   4    0.02    1.65    0.77 <
   3   8   4    0.04    3.35    1.21 <
   4   8   4    0.25    5.70    1.93 <
   5   8   4    9.03    8.12    2.07 o
   6   8   4    0.01    1.12    0.87 <
   7   8   4    3.73    2.43    1.69 <
   8   8   4    0.00    0.12    0.29 <
   9   8   4    0.20    3.73    2.22 <
   0   9   4    2.01    0.91    1.18 <
   1   9   4    0.03    2.84    1.54 <
   2   9   4    0.11    0.88    1.08 <
   3   9   4    0.00    0.53    0.90 <
   4   9   4    3.53    1.85    1.25 <
   5   9   4    0.10    0.24    0.43 <
   6   9   4    0.82    1.95    0.99 <
   0  10   4    0.53    0.50    0.59 <
   1  10   4    6.75    5.11    1.81 <
   2  10   4    0.04    0.87    0.63 <
   3  10   4    0.19    0.33    0.53 <
   4  10   4    0.03    0.33    0.80 <
   2   0   5  110.03  146.52   45.37 o
   6   0   5    2.53    0.74    0.63 <
   8   0   5    4.07    1.19    4.20 <
   9   0   5    8.60   31.84   12.07 <
  10   0   5    0.19   16.57   17.95 <
  11   0   5    0.05    0.33    0.95 <
  12   0   5    2.34    1.87    1.25 <
  13   0   5    1.92    4.31    2.41 <
   2   1   5   77.60   53.95   16.40 o
   4   1   5   33.20   40.38    8.06 o
   6   1   5    2.65    7.09    2.69 <
   7   1   5    9.07    2.19    1.76 <
   8   1   5   21.81   64.17   13.28 o
   9   1   5    4.53    6.85    4.77 <
  10   1   5    1.44    0.24    0.35 <
  11   1   5    0.25    2.84    1.26 <
  12   1   5    3.56    2.20    1.70 <
  13   1   5    0.07    3.33    1.31 <
   1   2   5  108.26   51.39   10.73 o
   2   2   5   22.34   15.13    7.01 <
   3   2   5  255.31  387.91  102.09 o
   4   2   5   14.51   34.93   11.08 o
   5   2   5   19.44   13.16    4.26 o
   6   2   5   19.16   11.04    3.62 o
   7   2   5    8.27   18.25    4.69 o
   8   2   5    8.30    5.37    1.36 o
   9   2   5    5.32    7.55    2.10 o
  10   2   5    0.06    0.24    0.28 <
  11   2   5    0.11    1.41    0.73 <
  12   2   5    3.78    0.11    0.33 <
  13   2   5    0.41    1.27    1.15 <
   1   3   5    7.71   11.40    4.40 <
   2   3   5   17.55    6.64    3.52 <
   3   3   5   93.15  149.66   41.47 o
   4   3   5    2.91   14.03    3.45 o
   5   3   5   31.13   42.56   10.47 o
   7   3   5    2.50    1.14    0.82 <
   8   3   5   20.81    3.96    2.36 <
   9   3   5    2.88    7.20    2.57 <
  10   3   5    0.86    2.94    1.26 <
  11   3   5    0.41    5.99    2.64 <
  12   3   5    3.96    7.79    2.07 o
  13   3   5    0.00    0.54    0.78 <
   1   4   5   25.32    5.79    2.57 <
   2   4   5   22.62    8.64    2.83 o
   3   4   5   56.41  103.75   27.06 o
   4   4   5    0.02    2.71    1.76 <
   5   4   5    0.30    2.05    1.18 <
   6   4   5    3.02    1.40    0.77 <
   7   4   5   12.86   16.72    4.00 o
   8   4   5    3.07    1.29    0.94 <
   9   4   5    4.67   10.94    7.27 <
  10   4   5    0.06    2.33    2.30 <
  11   4   5    0.00    7.17    3.73 <
  12   4   5    1.82    2.20    1.49 <
   1   5   5    0.93    2.50    1.18 <
   2   5   5   25.09   17.61    7.79 <
   3   5   5   16.25   14.56    4.90 <
   4   5   5   16.25   13.35    4.45 o
   5   5   5    3.16   14.69    2.97 o
   6   5   5    0.11    2.42    1.03 <
   7   5   5    4.35    0.70    8.30 <
   8   5   5    6.78    4.73    1.54 o
   9   5   5    2.23   12.73    5.62 <
  10   5   5    0.62    1.49    1.50 <
  11   5   5    0.08    1.18    1.15 <
  12   5   5    1.33    0.64    0.80 <
   1   6   5   10.12   13.23    3.66 o
   2   6   5    5.25    0.23    0.57 <
   3   6   5   27.16   23.06    4.70 o
   4   6   5    0.22    0.18    1.06 <
   5   6   5    1.18   10.08    4.41 <
   6   6   5    2.48    4.88    5.03 <
   7   6   5    4.40    5.10    1.60 o
   8   6   5    2.01    0.86    1.04 <
   9   6   5    2.42    7.01    2.48 <
  10   6   5    0.01    1.68    1.08 <
  11   6   5    0.00    0.26    0.74 <
   1   7   5    1.76    6.76    4.15 <
   2   7   5    2.85    8.71    2.26 o
   3   7   5   14.40   28.68    8.40 o
   4   7   5    0.36    0.98    0.95 <
   5   7   5    5.57   12.05    3.41 o
   6   7   5    2.90   25.96    6.89 o
   7   7   5    0.35    0.47    0.92 <
   8   7   5    5.27    5.70    2.89 <
   9   7   5    0.84    2.66    1.30 <
  10   7   5    0.19    0.98    1.24 <
   1   8   5    3.83    1.17    1.51 <
   2   8   5    1.01    0.79    0.77 <
   3   8   5   11.61   14.72    4.29 o
   4   8   5    0.25    3.42    1.67 <
   5   8   5    1.15    0.46    0.79 <
   6   8   5    1.52    0.45    0.49 <
   7   8   5    1.27    1.06    0.91 <
   8   8   5    1.07    4.89    1.57 o
   1   9   5    0.41    1.16    3.63 <
   2   9   5    2.65    3.75    1.42 <
   3   9   5    2.90    0.04    0.20 <
   4   9   5    1.38    0.59    0.47 <
   5   9   5    0.71    0.29    0.45 <
   6   9   5    0.20    0.68    0.96 <
   7   9   5    0.44    4.64    1.84 <
   1  10   5    0.84    0.19    0.52 <
   2  10   5    0.54    0.25    0.30 <
   3  10   5    2.32    3.68    2.56 <
   4  10   5    0.00    0.06    0.48 <
   7   0   6    0.34    4.41    4.05 <
   8   0   6    2.79    1.72    7.92 <
  11   0   6    4.08    1.52    4.15 <
  13   0   6    0.02    1.63    0.86 <
   1   1   6  243.27 1051.16  311.78 o
   3   1   6    0.39    2.05    2.45 <
   4   1   6   13.30   14.75    5.97 <
   5   1   6   86.45   45.87   12.74 o
   7   1   6   13.43   28.93    8.39 o
   9   1   6    0.41    2.15    2.60 <
  11   1   6    1.02    2.94    3.61 <
  12   1   6    0.50    0.22    0.31 <
  13   1   6    0.27    1.62    1.12 <
   0   2   6  124.40  254.81   65.40 o
   1   2   6   12.74    7.75    2.91 <
   2   2   6   11.68   41.06   12.19 o
   3   2   6    4.58    0.86    1.21 <
   5   2   6   10.53    5.37    1.94 <
   6   2   6   17.64   21.63    6.33 o
   7   2   6    0.73    0.58    0.79 <
   8   2   6    0.93    1.61    1.05 <
  10   2   6    7.06    4.43    1.92 <
  11   2   6    2.96    6.92    5.11 <
  12   2   6    1.42    2.85    0.98 <
  13   2   6    0.01    8.83    3.40 <
   1   3   6   53.40   59.68   16.06 o
   2   3   6   12.89   33.44   10.16 o
   3   3   6    2.17   10.39    4.50 <
   4   3   6    8.77   14.81    5.24 <
   5   3   6   52.18   22.63   11.46 <
   6   3   6   14.87   19.72    5.33 o
   7   3   6    4.21    6.22    2.58 <
   8   3   6    0.50    3.00    2.02 <
   9   3   6    2.51    3.30    1.41 <
  10   3   6    0.80    3.01    4.50 <
  11   3   6    2.31    1.53    5.19 <
  12   3   6    0.46    0.94    1.21 <
   1   4   6    3.44    6.32    2.79 <
   3   4   6    3.07    3.51    2.24 <
   4   4   6   11.63   70.07   19.24 o
   5   4   6    5.82    4.98    1.57 o
   6   4   6    5.20    3.89    1.24 o
   7   4   6    0.21    0.83    0.65 <
   9   4   6    2.58    0.79    0.82 <
  10   4   6   10.49    1.38    1.03 <
  11   4   6    2.37    1.11    1.90 <
  12   4   6    2.16    1.14    0.70 <
   0   5   6   26.27   18.34    6.08 o
   1   5   6   73.08   27.76    7.32 o
   2   5   6    7.31    8.96    2.46 o
   3   5   6    1.20    2.05    1.33 <
   4   5   6    3.56    4.97    2.14 <
   5   5   6   25.89   28.54    7.56 o
   6   5   6    8.36    7.98    4.01 <
   7   5   6    8.73    5.93    2.50 <
   8   5   6    0.59    1.15    1.17 <
   9   5   6    0.04    8.53    3.06 <
  10   5   6    0.28    0.34    0.72 <
  11   5   6    0.18    7.84    3.34 <
   0   6   6    7.61   10.29    4.94 <
   3   6   6    1.07    0.83    2.05 <
   4   6   6    4.51    1.43    1.23 <
   5   6   6    2.67    4.65    1.63 <
   6   6   6    3.16    2.32    0.99 <
   7   6   6    0.11    0.44    0.41 <
   8   6   6    0.11    1.96    5.26 <
   9   6   6    1.34    0.82    2.78 <
  10   6   6    4.49    0.95    1.36 <
   3   7   6    0.40    0.61    1.35 <
   4   7   6    1.59    4.16    1.99 <
   5   7   6    9.52    3.86    1.84 <
   6   7   6    3.35   14.90    9.90 <
   8   7   6    0.19    0.88    0.60 <
   9   7   6    0.65    1.22    0.71 <
   0   8   6    4.33    1.21    0.91 <
   1   8   6    0.59    3.01    1.94 <
   2   8   6    0.22    0.35    0.97 <
   3   8   6    0.36    1.11    2.22 <
   4   8   6    1.61    6.60    2.91 <
   5   8   6    1.06    1.47    1.34 <
   6   8   6    1.53    2.65    2.27 <
   7   8   6    0.04    1.04    1.06 <
   8   8   6    0.01    0.10    0.70 <
   2   9   6    0.93    0.48    3.24 <
   4   9   6    0.52    0.72    1.22 <
   5   9   6    3.61    4.89    2.21 <
   6   9   6    1.42   13.00    5.35 <
   0  10   6    0.21    1.03    0.92 <
   1  10   6    0.10    8.79    4.36 <
   2  10   6    0.08    0.90    1.24 <
   3  10   6    0.17    1.68    1.21 <
   4   0   7   45.54   58.50   16.14 o
   5   0   7    0.75    4.46    1.80 <
   7   0   7    0.25    1.72    1.53 <
   8   0   7   13.70    3.25    3.42 <
   9   0   7    0.26    0.60    0.56 <
  10   0   7    2.36    0.99    1.85 <
  11   0   7    0.37    1.54    1.41 <
   1   1   7   10.66   12.06    6.65 <
   2   1   7   15.25    8.56    5.89 <
   4   1   7   15.05   29.15    8.58 o
   5   1   7    2.88    0.49    0.97 <
   7   1   7   25.28    8.64    3.16 <
  10   1   7    0.18    1.32    0.79 <
  11   1   7    0.45    0.69    0.60 <
  12   1   7    0.54    2.07    0.95 <
  13   1   7    3.11   34.92   29.66 <
   1   2   7    2.04   36.95   11.61 o
   4   2   7   16.23   35.52    8.71 o
   5   2   7   14.76    6.00    2.51 <
   6   2   7    5.81    1.34    1.31 <
   7   2   7    3.65    0.40    0.48 <
   8   2   7   15.39    3.54    4.57 <
   9   2   7    0.74    0.18    0.49 <
  10   2   7    1.87    0.60    0.53 <
  12   2   7    1.57    3.76    2.32 <
   1   3   7    9.20   27.06    7.85 o
   3   3   7   51.12   26.15   11.69 <
   5   3   7    4.44    1.76    0.78 <
   8   3   7    0.01    4.40    2.30 <
   9   3   7    6.18   14.51    4.86 <
  10   3   7    0.25    3.90    2.17 <
  11   3   7    0.25    0.10    1.04 <
  12   3   7    0.96    0.58    0.36 <
   2   4   7   64.38  102.37   21.73 o
   5   4   7    0.27    2.06    1.04 <
   6   4   7    1.23    2.02    1.31 <
   7   4   7    0.07    5.98    2.92 <
   8   4   7    8.43   96.17   36.23 <
   9   4   7    0.17    2.15    2.09 <
  11   4   7    0.40    0.10    0.24 <
  12   4   7    0.80    1.30    1.25 <
   2   5   7    1.32    2.54    1.21 <
   3   5   7   15.44   25.81   11.70 <
   4   5   7    1.22    2.77    1.99 <
   5   5   7    0.24    3.24    2.12 <
   6   5   7    0.48    7.75    2.96 <
   7   5   7   11.09   12.16    5.53 <
   8   5   7    0.42    0.30    0.42 <
   9   5   7    4.02    0.77    2.01 <
  10   5   7    0.11    0.53    1.00 <
  11   5   7    0.28    0.04    0.16 <
   1   6   7    0.02    0.52    1.11 <
   2   6   7   23.51   48.18   12.77 o
   3   6   7    1.10    3.15    1.33 <
   4   6   7    6.86    3.73    2.72 <
   5   6   7    1.02    2.73    1.20 <
   6   6   7    0.85    0.97    1.17 <
   7   6   7    0.34    0.60    0.62 <
   8   6   7    4.80   34.85    9.79 o
   9   6   7    0.09    2.07    2.33 <
  10   6   7    0.74    6.34    2.73 <
   1   7   7    2.18    3.34    2.01 <
   3   7   7    9.80    9.12    5.33 <
   4   7   7    6.29   10.53    4.71 <
   5   7   7    0.75    0.05    0.81 <
   6   7   7    0.97    2.33    1.49 <
   7   7   7    3.54    3.03    1.27 <
   8   7   7    0.01    0.15    0.35 <
   9   7   7    1.77    3.12    1.31 <
   1   8   7    0.05    2.10    2.41 <
   2   8   7    7.84    1.23    0.89 <
   3   8   7    0.94    1.10    1.01 <
   4   8   7    2.51    3.45    2.82 <
   5   8   7    1.07    2.00    1.17 <
   6   8   7    0.45    0.59    1.05 <
   7   8   7    0.40    2.45    4.11 <
   1   9   7    0.66    0.29    0.84 <
   2   9   7    0.42    0.32    0.74 <
   3   9   7    2.51    1.05    1.44 <
   4   9   7    0.55    0.56    0.48 <
   5   9   7    0.03    1.38    0.94 <
   3   0   8   14.34   16.33    5.65 <
   5   0   8    6.10   76.25   19.79 o
   8   0   8    5.07   12.47    3.54 o
  11   0   8    0.00    5.28    9.25 <
   4   1   8    7.32    4.94    3.87 <
   5   1   8   26.90   19.18    5.31 o
   6   1   8    0.00    0.67    2.57 <
   8   1   8    0.08    0.26    0.61 <
  10   1   8    0.83   14.28    5.67 <
  11   1   8    7.63    5.33    3.12 <
  12   1   8    0.22    1.78    1.66 <
   5   2   8    4.17    4.45    1.72 <
   6   2   8   25.97   44.23   13.76 o
   8   2   8    0.66    0.56    0.69 <
   9   2   8    1.30    0.72    0.53 <
  10   2   8    3.35    4.71    6.76 <
  11   2   8    0.65    1.00    1.53 <
  12   2   8    1.63    1.10    0.79 <
   0   3   8   30.72   80.28   24.93 o
   1   3   8   17.96    6.40    2.10 o
   3   3   8    1.02    0.30    0.43 <
   4   3   8    2.88    0.89    0.75 <
   5   3   8   19.30   12.06    4.63 <
   6   3   8    0.22    0.59    2.58 <
   7   3   8    2.08   23.50    6.84 o
   8   3   8    0.21    0.42    1.46 <
  11   3   8    4.55    1.84    1.58 <
  12   3   8    0.03    0.50    0.71 <
   1   4   8    2.49    2.99    1.64 <
   2   4   8   17.27    2.76    1.53 <
   4   4   8   11.54   26.40    7.43 o
   6   4   8   20.49   11.75    9.02 <
   7   4   8    1.68    3.02    1.99 <
   8   4   8    2.08    8.31    3.94 <
   9   4   8    0.01    0.84    0.92 <
  10   4   8    0.88    3.60    2.36 <
  11   4   8    0.03    2.04    1.73 <
   0   5   8    1.16    0.06    0.49 <
   1   5   8    1.01    1.82    2.75 <
   2   5   8    1.66    3.45    3.17 <
   3   5   8    3.22   13.30    4.48 <
   5   5   8    9.63    1.38    1.81 <
   6   5   8    0.02    0.76    1.76 <
   7   5   8    0.12    2.95    2.64 <
   8   5   8    0.31    1.84    1.38 <
   9   5   8    6.03    6.62   10.15 <
   0   6   8   32.88   47.63   14.37 o
   1   6   8    0.38    0.61    0.61 <
   2   6   8    5.94    3.33    1.42 <
   3   6   8    0.50    0.70    0.57 <
   4   6   8    5.67   23.31    9.94 <
   6   6   8    9.80    3.89    3.83 <
   8   6   8    0.84    1.14    2.04 <
   9   6   8    0.07    0.17    0.58 <
  10   6   8    0.68    0.57    2.38 <
   1   7   8    3.62    8.52    3.64 <
   2   7   8    0.22    0.62    0.81 <
   3   7   8    0.29    9.50    3.39 <
   4   7   8    0.41    0.48    0.76 <
   5   7   8    4.45    5.31    2.14 <
   6   7   8    0.14    0.22    0.78 <
   7   7   8    0.46    0.16    0.46 <
   8   7   8    0.07    0.15    0.43 <
   0   8   8   11.02   66.35   17.23 o
   4   8   8    2.38    0.79    0.48 <
   5   8   8    0.45    0.79    1.02 <
   6   8   8    4.12    0.23    0.67 <
   7   8   8    0.11    0.55    1.40 <
   1   9   8    0.25    0.14    1.34 <
   2   9   8    0.07    0.19    0.83 <
   3   9   8    0.51    0.47    1.48 <
   4   9   8    0.27    0.49    1.49 <
   6   0   9    3.13    1.34    1.38 <
   9   0   9    1.10    0.28    0.35 <
  10   0   9    1.13    0.38    0.67 <
  12   0   9    0.75    2.72    1.29 <
   5   1   9    0.32    0.48    0.57 <
   7   1   9    6.65    1.29    0.97 <
   8   1   9    4.07   35.77   17.90 <
   9   1   9    2.25    2.07    1.16 <
  11   1   9    0.32    0.31    0.92 <
  12   1   9    0.08    0.36    0.71 <
   6   2   9    1.06    6.97    2.39 <
  10   2   9    1.32    1.43    1.02 <
  12   2   9    0.06    1.49    1.87 <
   1   3   9    7.38    2.22    1.53 <
   2   3   9   30.72   56.20   15.07 o
   4   3   9   12.24    6.50    3.10 <
   5   3   9    3.90    0.66    1.02 <
   6   3   9    0.29    5.51    2.17 <
   9   3   9    2.21    3.21    1.26 <
   1   4   9    0.52    1.14    1.07 <
   2   4   9    8.12    2.33    1.30 <
   3   4   9    4.08    7.93    3.48 <
   5   4   9    0.11    1.50    0.79 <
   7   4   9    5.84    1.25    2.09 <
   9   4   9    0.72    0.54    0.41 <
  10   4   9    0.76    0.39    0.87 <
  11   4   9    0.46    1.46    1.10 <
   1   5   9    6.95    5.53    2.43 <
   2   5   9   13.03    3.75    2.61 <
   3   5   9   12.48    6.80    2.58 <
   6   5   9    0.01    0.56    1.18 <
   7   5   9    1.72    2.76    1.18 <
  10   5   9    0.91   10.55    4.13 <
   1   6   9    0.24    4.64    1.66 <
   2   6   9    5.96    8.56    4.27 <
   4   6   9    6.65   32.23    8.64 o
   5   6   9    0.15    0.18    1.46 <
   6   6   9    0.02    0.84    1.49 <
   7   6   9    3.21    3.87    2.04 <
   8   6   9    2.51    0.98    0.83 <
   9   6   9    0.43    3.72    2.60 <
   1   7   9    1.09    0.15    0.59 <
   4   7   9    3.57    0.88    0.78 <
   5   7   9    1.00    0.23    0.85 <
   6   7   9    0.09    0.56    1.74 <
   7   7   9    2.96    3.12    1.02 o
   8   7   9    0.81    0.38    0.75 <
   1   8   9    0.10    0.31    0.64 <
   2   8   9    3.40    0.26    0.44 <
   3   8   9    0.44    0.15    0.47 <
   4   8   9    3.77    5.88    2.82 <
   6   8   9    0.01    0.01    1.22 <
   3   9   9    1.40    0.13    0.54 <
   8   0  10    0.71    0.62    0.96 <
   6   1  10   18.60   16.17    5.52 <
   8   1  10    2.75    7.26    4.66 <
   9   1  10    0.00    3.39    4.81 <
  10   1  10    1.41    1.44    0.89 <
  11   1  10    0.66    0.85    1.16 <
   1   2  10   21.97    9.14    6.09 <
   3   2  10    0.56    0.84    1.76 <
   4   2  10    3.76   77.97   40.38 <
   5   2  10   15.66   13.56    3.72 o
   6   2  10    1.31    8.37    2.49 o
   8   2  10    1.48    0.79    0.67 <
   9   2  10    2.33    0.14    0.64 <
  10   2  10    1.53    3.51    1.53 <
   0   3  10   25.09  109.49   48.87 <
   1   3  10   10.69   55.17   29.51 <
   4   3  10    6.80    1.32    1.25 <
   5   3  10    2.20   20.30    5.96 o
   6   3  10   11.05    5.13    2.88 <
   7   3  10    2.95    3.90    2.73 <
   8   3  10    0.61    0.21    0.35 <
   5   4  10    9.16    6.82    1.90 o
   6   4  10    1.12    1.90    0.88 <
   8   4  10    0.53    0.26    2.55 <
  10   4  10    0.74    0.35    1.38 <
   2   5  10    8.72    8.84    3.72 <
   3   5  10    0.09    1.19    0.76 <
   4   5  10    2.31    9.15    3.74 <
   6   5  10    9.48    4.41    2.34 <
   3   6  10    0.84    2.79    1.26 <
   5   6  10    4.59    3.55    1.41 <
   6   6  10    0.48    0.60    0.61 <
   7   6  10    0.07    0.37    1.00 <
   1   7  10    2.76    0.35    0.41 <
   2   7  10    0.74    2.03    2.65 <
   4   7  10    1.95    2.54    2.34 <
   5   7  10    0.73    2.67    1.51 <
   6   7  10    3.18    4.14    2.05 <
   7   7  10    0.89    0.35    0.94 <
   1   8  10    1.33    5.67    2.15 <
   2   8  10    0.00    0.03    0.68 <
   3   8  10    0.21    1.54    0.95 <
   4   8  10    0.41    1.67    1.14 <
   5   8  10    1.93    1.25    0.88 <
   0   9  10    5.43    0.52    0.71 <
   7   0  11    3.60    2.56    1.52 <
   8   0  11    0.00    1.32    0.94 <
   6   1  11    4.00    2.02    1.39 <
  11   1  11    0.32    2.54    3.57 <
   5   2  11    0.38    1.01    8.94 <
   6   2  11    3.88    6.55    2.85 <
   7   2  11    7.46    1.40    2.31 <
   8   2  11    0.21    0.91    0.85 <
   9   2  11    4.60    1.63    1.25 <
   3   3  11    3.24    4.70    2.44 <
   9   3  11    0.16    6.07    3.07 <
  10   3  11    0.35    3.90    2.79 <
   2   4  11    0.75    1.74    2.28 <
   3   4  11   15.22   25.03   16.10 <
   6   4  11    0.69    0.85    0.79 <
   7   4  11    2.87    1.68    0.95 <
   8   4  11    0.01    0.78    0.79 <
   5   5  11    0.15    0.27    1.33 <
   9   5  11    0.17    0.03    2.05 <
   1   6  11    1.96    1.99    1.56 <
   3   6  11    6.61    1.77    2.27 <
   4   6  11    0.49    1.66    1.35 <
   5   6  11    0.60    3.03    1.81 <
   6   6  11    0.67    1.88    2.37 <
   7   6  11    1.97    8.93    4.20 <
   8   6  11    0.02    0.51    1.70 <
   1   7  11    0.45    0.12    0.27 <
   2   8  11    0.45    0.13    0.62 <
   4   8  11    0.49   -0.03    1.42 <
   5   0  12   11.35   12.22    5.11 <
  10   0  12    0.00    1.06    2.16 <
   8   1  12    1.05    3.46    2.73 <
   0   2  12    3.41   51.71   16.70 o
   2   2  12    0.17    5.00    1.94 <
   6   2  12    0.32    0.66    1.65 <
   7   2  12    4.37   21.49    7.27 <
   8   2  12    0.04    2.14    6.88 <
   9   2  12    0.06    1.68    0.87 <
  10   2  12    0.63    2.32    3.12 <
   3   3  12    0.55    1.35    1.12 <
   8   3  12    0.62    0.17    0.39 <
   9   3  12    0.10    0.15    0.26 <
   2   4  12    0.70    2.87    1.97 <
   5   4  12    6.74    2.95    2.14 <
   6   4  12    0.76    0.39    0.53 <
   8   4  12    0.22    0.58    0.82 <
   9   4  12    0.00    0.36    0.70 <
   0   5  12    1.19    0.52    0.53 <
   1   5  12    0.17   10.46    3.58 <
   4   5  12    2.76   22.26   18.03 <
   5   5  12    0.78    0.62    1.48 <
   6   5  12    1.65    4.78   10.94 <
   8   5  12    0.69    1.32    1.47 <
   1   6  12    7.91    1.55    1.59 <
   3   6  12    0.02    2.14    1.56 <
   2   7  12    0.08    0.45    0.63 <
   5   7  12    0.44    0.05    0.32 <
   5   0  13    0.04    0.20    0.48 <
   9   0  13    1.55    0.25    0.87 <
   6   1  13    0.87    0.41    1.10 <
   7   1  13    1.32    1.76    1.42 <
   3   2  13   12.90   11.70    5.08 <
   4   2  13    0.54    3.55    4.00 <
   5   2  13    1.97    4.34    5.12 <
   6   2  13    0.94    8.39    5.43 <
   8   2  13    2.26    3.18    2.01 <
   9   2  13    1.01    0.36    0.33 <
   1   3  13    2.65    0.57    0.96 <
   1   4  13    2.59    0.50    0.38 <
   3   4  13    4.14    1.40    2.15 <
   5   4  13    0.08    0.93    1.29 <
   1   5  13    1.84    2.33    2.34 <
   3   5  13    6.59    3.42    1.95 <
   4   5  13    1.69    8.82    3.51 <
   5   5  13    1.06    0.49    0.57 <
   7   5  13    0.52    1.20    1.08 <
   2   6  13    0.78    1.01    1.04 <
   3   6  13    3.09    0.90    0.83 <
   4   6  13    0.09    5.77    3.33 <
   5   6  13    0.26    0.64    2.03 <
   8   1  14    0.00    1.91    1.34 <
   0   2  14    5.12   23.97    8.76 <
   7   2  14    0.00    0.11    0.53 <
   6   3  14    1.04    3.46    1.83 <
   7   3  14    1.82    1.65    2.89 <
   3   4  14    0.07    1.31    1.38 <
   1   5  14    8.18   11.37    4.24 <
   2   5  14    0.12    0.56    1.96 <
   3   5  14    0.02    0.62    1.24 <
   0   6  14    0.95    3.47    2.56 <
   3   2  15    1.69    1.30    1.60 <
   4   3  15    0.96    0.45    1.12 <
   5   3  15    0.54    0.24    0.85 <
   3   4  15    0.82    0.31    0.89 <
   4   4  15    2.69   26.73   23.57 <
   1   5  15    0.66    0.25    1.21 <
   5   2  16    0.83    0.57    2.41 <


# For import please use the tool of Jana2020 program:
# "Structure->New->from Jana2020 embedded in CIF"


_Jana_m40_file
;
    5    0    0    1    0
 7.180031 0.000000 0.000000 0.000000 0.000000 0.000000      100000
 0.000000 0.000000 0.000000                                 000
 0.000000 0.000000 0.000000 0.000000 0.000000 0.000000      000000
 0.557354 0.000000 0.000000 0.000000 0.000000 0.000000      100000
Ba1       1  1     0.500000 0.656646 0.250000 0.317878
 0.010347 0.000000 0.000000 0.000000 0.000000 0.000000      0101100000
S1        3  1     0.500000 0.190021 0.250000 0.434261
 0.006528 0.000000 0.000000 0.000000 0.000000 0.000000      0101100000
O1        2  1     1.000000 0.801874 0.541835 0.079768
 0.013498 0.000000 0.000000 0.000000 0.000000 0.000000      0111100000
O2        2  1     0.500000 0.388469 0.250000 0.085585
 0.022375 0.000000 0.000000 0.000000 0.000000 0.000000      0101100000
O3        2  1     0.500000 0.068767 0.250000 0.340410
 0.019008 0.000000 0.000000 0.000000 0.000000 0.000000      0101100000
--------------------------   s.u. block   --------------------------------------
 0.454823 0.000000 0.000000 0.000000 0.000000 0.000000
 0.000000 0.000000 0.000000
 0.000000 0.000000 0.000000 0.000000 0.000000 0.000000
 0.099298 0.000000 0.000000 0.000000 0.000000 0.000000
Ba1                0.000000 0.000395 0.000000 0.000551
 0.001330 0.000000 0.000000 0.000000 0.000000 0.000000
S1                 0.000000 0.000986 0.000000 0.001471
 0.001637 0.000000 0.000000 0.000000 0.000000 0.000000
O1                 0.000000 0.001690 0.002149 0.002256
 0.002319 0.000000 0.000000 0.000000 0.000000 0.000000
O2                 0.000000 0.003234 0.000000 0.004046
 0.003943 0.000000 0.000000 0.000000 0.000000 0.000000
O3                 0.000000 0.002953 0.000000 0.003484
 0.003657 0.000000 0.000000 0.000000 0.000000 0.000000
--------------------------   Saved points   ------------------------------------
    0
--------------------------   Critical points   ---------------------------------
    0
--------------------------------------------------------------------------------
;


_Jana_m42_file
;
commands
calcdyn 0 usewks 0 scalefc 0 usestdver 0
threads 2 tiltcorr 1 iedt 1 thickmodel 1
nzones 200 intsteps 0
ormat
    0.139780   -0.000090   -0.000070
    0.000070    0.183350    0.000010
    0.000090   -0.000020    0.112630
omega 0 gmax 2.2 sca 10 sgmax 0.01 sgmaxr 0.1 csgmaxr 0.66 dsgmin 0
mosaicity 0 isotropic 0
end
*******************************************************************************
 0.000000                                                   0
 0.000000 0.000000 0.000000                                 000
 0.005000 0.010000 0.000100                                 000
# Zone 1 0.0000
-0.088360-1.000000 0.596770-45.62300 6.810000 0.000000      T   1
 1000.000 400.0000 0.000000 0.000000                        0000
 0.000000 0.000000                                          00
# Zone 2 0.0000
 0.061950-1.000000 0.048380-83.52000-46.00000 0.000000      T   1
 1000.000 400.0000 0.000000 0.000000                        0000
 0.000000 0.000000                                          00
# Zone 3 0.0000
 0.058840 0.110240 1.000000 3.876000-2.677000 0.000000      T   1
 1000.000 400.0000 0.000000 0.000000                        0000
 0.000000 0.000000                                          00
# Zone 4 0.0000
-0.127380 0.104270 1.000000 3.648000 5.898000 0.000000      T   1
 1000.000 400.0000 0.000000 0.000000                        0000
 0.000000 0.000000                                          00
# Zone 5 0.0000
-0.745370-0.843350 1.000000-23.95600 31.01100 0.000000      T   1
 1000.000 400.0000 0.000000 0.000000                        0000
 0.000000 0.000000                                          00
# Zone 6 0.0000
-0.003230 0.056520 1.000000 1.993000 0.186000 0.000000      T   1
 1000.000 400.0000 0.000000 0.000000                        0000
 0.000000 0.000000                                          00
# Zone 7 0.0000
 0.016730 0.040710 1.000000 1.438000-0.736000 0.000000      T   1
 1000.000 400.0000 0.000000 0.000000                        0000
 0.000000 0.000000                                          00
# Zone 8 0.0000
-1.000000 0.246160 0.960720 6.862000 40.02400 0.000000      T   1
 1000.000 400.0000 0.000000 0.000000                        0000
 0.000000 0.000000                                          00
# Zone 9 0.0000
-0.003590 0.702550 1.000000 23.34700 0.214000 0.000000      T   1
 1000.000 400.0000 0.000000 0.000000                        0000
 0.000000 0.000000                                          00
# Zone 10 0.0000
-0.793620 0.046930 1.000000 1.380000 32.63300 0.000000      T   1
 1000.000 400.0000 0.000000 0.000000                        0000
 0.000000 0.000000                                          00
# Zone 11 0.0000
 0.677840-1.000000 0.710680-34.40300-37.51900 0.000000      T   1
 1000.000 400.0000 0.000000 0.000000                        0000
 0.000000 0.000000                                          00
# Zone 12 0.0000
 0.014210 0.007530 1.000000 0.270000-0.620000 0.000000      T   1
 1000.000 400.0000 0.000000 0.000000                        0000
 0.000000 0.000000                                          00
# Zone 13 0.0000
 0.015590 0.529570 1.000000 18.02300-0.675000 0.000000      T   1
 1000.000 400.0000 0.000000 0.000000                        0000
 0.000000 0.000000                                          00
# Zone 14 0.0000
-0.001470-0.010280 1.000000-0.357000 0.103000 0.000000      T   1
 1000.000 400.0000 0.000000 0.000000                        0000
 0.000000 0.000000                                          00
# Zone 15 0.0000
 0.501290-0.006410 1.000000-0.194000-21.95800 0.000000      T   1
 1000.000 400.0000 0.000000 0.000000                        0000
 0.000000 0.000000                                          00
# Zone 16 0.0000
 0.515950-1.000000 0.636100-38.93100-33.14700 0.000000      T   1
 1000.000 400.0000 0.000000 0.000000                        0000
 0.000000 0.000000                                          00
# Zone 17 0.0000
 0.200280 0.431160 1.000000 14.66200-9.124000 0.000000      T   1
 1000.000 400.0000 0.000000 0.000000                        0000
 0.000000 0.000000                                          00
# Zone 18 0.0000
-0.086090 0.281690 1.000000 9.797000 4.009000 0.000000      T   1
 1000.000 400.0000 0.000000 0.000000                        0000
 0.000000 0.000000                                          00
# Zone 19 0.0000
-1.000000 0.761240 0.695890 23.69400 49.22900 0.000000      T   1
 1000.000 400.0000 0.000000 0.000000                        0000
 0.000000 0.000000                                          00
# Zone 20 0.0000
-0.142420-0.209470 1.000000-7.283000 6.578000 0.000000      T   1
 1000.000 400.0000 0.000000 0.000000                        0000
 0.000000 0.000000                                          00
# Zone 21 0.0000
 0.144730 0.205580 1.000000 7.157000-6.612000 0.000000      T   1
 1000.000 400.0000 0.000000 0.000000                        0000
 0.000000 0.000000                                          00
# Zone 22 0.0000
-0.076020 0.177600 1.000000 6.218000 3.544000 0.000000      T   1
 1000.000 400.0000 0.000000 0.000000                        0000
 0.000000 0.000000                                          00
# Zone 23 0.0000
-0.016660 0.004010 1.000000 0.146000 0.805000 0.000000      T   1
 1000.000 400.0000 0.000000 0.000000                        0000
 0.000000 0.000000                                          00
# Zone 24 0.0000
 0.247740-0.607520 1.000000-20.09000-11.26200 0.000000      T   1
 1000.000 400.0000 0.000000 0.000000                        0000
 0.000000 0.000000                                          00
# Zone 25 0.0000
-0.001720-0.021080 1.000000-0.737000 0.115000 0.000000      T   1
 1000.000 400.0000 0.000000 0.000000                        0000
 0.000000 0.000000                                          00
# Zone 26 0.0000
 0.000670-0.008360 1.000000-0.289000 0.005000 0.000000      T   1
 1000.000 400.0000 0.000000 0.000000                        0000
 0.000000 0.000000                                          00
# Zone 27 0.0000
 0.060830-1.000000 0.351690-59.96000-7.945000 0.000000      T   1
 1000.000 400.0000 0.000000 0.000000                        0000
 0.000000 0.000000                                          00
# Zone 28 0.0000
 0.665490-0.964790 1.000000-27.56000-28.17600 0.000000      T   1
 1000.000 400.0000 0.000000 0.000000                        0000
 0.000000 0.000000                                          00
# Zone 29 0.0000
-0.747250 0.289010 1.000000 8.638000 31.09100 0.000000      T   1
 1000.000 400.0000 0.000000 0.000000                        0000
 0.000000 0.000000                                          00
# Zone 30 0.0000
-0.008110 0.014360 1.000000 0.510000 0.411000 0.000000      T   1
 1000.000 400.0000 0.000000 0.000000                        0000
 0.000000 0.000000                                          00
# Zone 31 0.0000
 0.016300 0.755680 1.000000 24.90300-0.704000 0.000000      T   1
 1000.000 400.0000 0.000000 0.000000                        0000
 0.000000 0.000000                                          00
# Zone 32 0.0000
-0.000500-0.004060 1.000000-0.138000 0.059000 0.000000      T   1
 1000.000 400.0000 0.000000 0.000000                        0000
 0.000000 0.000000                                          00
# Zone 33 0.0000
-0.507920 1.000000 0.967790 30.30400 22.97400 0.000000      T   1
 1000.000 400.0000 0.000000 0.000000                        0000
 0.000000 0.000000                                          00
# Zone 34 0.0000
-0.272940 0.021430 1.000000 0.736000 12.43900 0.000000      T   1
 1000.000 400.0000 0.000000 0.000000                        0000
 0.000000 0.000000                                          00
# Zone 35 0.0000
 0.362600 0.358450 1.000000 11.94600-16.24500 0.000000      T   1
 1000.000 400.0000 0.000000 0.000000                        0000
 0.000000 0.000000                                          00
# Zone 36 0.0000
-0.969610-0.001010 1.000000-0.041000 38.03400 0.000000      T   1
 1000.000 400.0000 0.000000 0.000000                        0000
 0.000000 0.000000                                          00
# Zone 37 0.0000
-0.060820-0.455480 1.000000-15.60900 2.833000 0.000000      T   1
 1000.000 400.0000 0.000000 0.000000                        0000
 0.000000 0.000000                                          00
# Zone 38 0.0000
 0.010840 0.609000 1.000000 20.51400-0.454000 0.000000      T   1
 1000.000 400.0000 0.000000 0.000000                        0000
 0.000000 0.000000                                          00
# Zone 39 0.0000
-0.109990-0.390660 1.000000-13.44100 5.093000 0.000000      T   1
 1000.000 400.0000 0.000000 0.000000                        0000
 0.000000 0.000000                                          00
# Zone 40 0.0000
 0.056300-0.411940 1.000000-14.18000-2.568000 0.000000      T   1
 1000.000 400.0000 0.000000 0.000000                        0000
 0.000000 0.000000                                          00
# Zone 41 0.0000
-0.041620-1.000000 0.156020-75.43800 12.05700 0.000000      T   1
 1000.000 400.0000 0.000000 0.000000                        0000
 0.000000 0.000000                                          00
# Zone 42 0.0000
-0.728560 0.282850 1.000000 8.512000 30.45300 0.000000      T   1
 1000.000 400.0000 0.000000 0.000000                        0000
 0.000000 0.000000                                          00
# Zone 43 0.0000
 0.143150-1.000000 0.256620-65.37500-24.21700 0.000000      T   1
 1000.000 400.0000 0.000000 0.000000                        0000
 0.000000 0.000000                                          00
# Zone 44 0.0000
-0.421690 1.000000 0.252050 55.42500 53.49600 0.000000      T   1
 1000.000 400.0000 0.000000 0.000000                        0000
 0.000000 0.000000                                          00
# Zone 45 0.0000
 0.005900 0.006680 1.000000 0.240000-0.237000 0.000000      T   1
 1000.000 400.0000 0.000000 0.000000                        0000
 0.000000 0.000000                                          00
# Zone 46 0.0000
-0.556570-0.249090 1.000000-7.955000 24.18500 0.000000      T   1
 1000.000 400.0000 0.000000 0.000000                        0000
 0.000000 0.000000                                          00
# Zone 47 0.0000
 0.434760-0.059700 1.000000-1.968000-19.27000 0.000000      T   1
 1000.000 400.0000 0.000000 0.000000                        0000
 0.000000 0.000000                                          00
# Zone 48 0.0000
-0.013500-0.044770 1.000000-1.570000 0.658000 0.000000      T   1
 1000.000 400.0000 0.000000 0.000000                        0000
 0.000000 0.000000                                          00
# Zone 49 0.0000
-0.758300-0.414520 1.000000-12.26900 31.45400 0.000000      T   1
 1000.000 400.0000 0.000000 0.000000                        0000
 0.000000 0.000000                                          00
# Zone 50 0.0000
 0.322160 0.202700 1.000000 6.884000-14.51200 0.000000      T   1
 1000.000 400.0000 0.000000 0.000000                        0000
 0.000000 0.000000                                          00
# Zone 51 0.0000
 0.489010-0.706620 1.000000-21.97500-21.47900 0.000000      T   1
 1000.000 400.0000 0.000000 0.000000                        0000
 0.000000 0.000000                                          00
# Zone 52 0.0000
-0.276420-0.909650 1.000000-28.60900 12.57600 0.000000      T   1
 1000.000 400.0000 0.000000 0.000000                        0000
 0.000000 0.000000                                          00
# Zone 53 0.0000
-0.000190-0.601770 1.000000-20.28100 0.034000 0.000000      T   1
 1000.000 400.0000 0.000000 0.000000                        0000
 0.000000 0.000000                                          00
# Zone 54 0.0000
 0.094090 0.861550 1.000000 27.82800-4.285000 0.000000      T   1
 1000.000 400.0000 0.000000 0.000000                        0000
 0.000000 0.000000                                          00
# Zone 55 0.0000
-0.055220 0.599910 1.000000 20.21400 2.594000 0.000000      T   1
 1000.000 400.0000 0.000000 0.000000                        0000
 0.000000 0.000000                                          00
# Zone 56 0.0000
 0.025190 0.122390 1.000000 4.304000-1.125000 0.000000      T   1
 1000.000 400.0000 0.000000 0.000000                        0000
 0.000000 0.000000                                          00
# Zone 57 0.0000
-0.271230-1.000000 0.812190-36.14400 15.07500 0.000000      T   1
 1000.000 400.0000 0.000000 0.000000                        0000
 0.000000 0.000000                                          00
# Zone 58 0.0000
-0.920830-1.000000 0.636670-32.15900 49.38800 0.000000      T   1
 1000.000 400.0000 0.000000 0.000000                        0000
 0.000000 0.000000                                          00
# Zone 59 0.0000
-0.001120-0.008860 1.000000-0.307000 0.087000 0.000000      T   1
 1000.000 400.0000 0.000000 0.000000                        0000
 0.000000 0.000000                                          00
# Zone 60 0.0000
-0.002700-1.000000 0.331690-61.62600 0.359000 0.000000      T   1
 1000.000 400.0000 0.000000 0.000000                        0000
 0.000000 0.000000                                          00
# Zone 61 0.0000
-0.039480 0.393930 1.000000 13.60000 1.865000 0.000000      T   1
 1000.000 400.0000 0.000000 0.000000                        0000
 0.000000 0.000000                                          00
# Zone 62 0.0000
-0.055510 0.573410 1.000000 19.38900 2.607000 0.000000      T   1
 1000.000 400.0000 0.000000 0.000000                        0000
 0.000000 0.000000                                          00
# Zone 63 0.0000
 0.231890 0.098640 1.000000 3.419000-10.54500 0.000000      T   1
 1000.000 400.0000 0.000000 0.000000                        0000
 0.000000 0.000000                                          00
# Zone 64 0.0000
 0.645940-0.659430 1.000000-19.74600-27.46700 0.000000      T   1
 1000.000 400.0000 0.000000 0.000000                        0000
 0.000000 0.000000                                          00
# Zone 65 0.0000
 0.017970-1.000000 0.528650-49.26700-1.566000 0.000000      T   1
 1000.000 400.0000 0.000000 0.000000                        0000
 0.000000 0.000000                                          00
# Zone 66 0.0000
-0.830140 1.000000 0.323840 39.55300 64.21500 0.000000      T   1
 1000.000 400.0000 0.000000 0.000000                        0000
 0.000000 0.000000                                          00
# Zone 67 0.0000
-0.758470 1.000000 0.250080 42.90700 67.79500 0.000000      T   1
 1000.000 400.0000 0.000000 0.000000                        0000
 0.000000 0.000000                                          00
# Zone 68 0.0000
-0.664290 1.000000 0.276880 45.52600 62.70100 0.000000      T   1
 1000.000 400.0000 0.000000 0.000000                        0000
 0.000000 0.000000                                          00
# Zone 69 0.0000
-1.000000 0.189730 0.580990 6.672000 54.24400 0.000000      T   1
 1000.000 400.0000 0.000000 0.000000                        0000
 0.000000 0.000000                                          00
# Zone 70 0.0000
-0.483050 1.000000 0.600870 40.61900 32.99100 0.000000      T   1
 1000.000 400.0000 0.000000 0.000000                        0000
 0.000000 0.000000                                          00
# Zone 71 0.0000
-0.416000-0.141440 1.000000-4.713000 18.56400 0.000000      T   1
 1000.000 400.0000 0.000000 0.000000                        0000
 0.000000 0.000000                                          00
# Zone 72 0.0000
-0.152790 1.000000 0.800990 37.16200 8.795000 0.000000      T   1
 1000.000 400.0000 0.000000 0.000000                        0000
 0.000000 0.000000                                          00
# Zone 73 0.0000
 0.016550-1.000000 0.328850-61.81100-2.338000 0.000000      T   1
 1000.000 400.0000 0.000000 0.000000                        0000
 0.000000 0.000000                                          00
# Zone 74 0.0000
-0.004770-0.018710 1.000000-0.653000 0.255000 0.000000      T   1
 1000.000 400.0000 0.000000 0.000000                        0000
 0.000000 0.000000                                          00
# Zone 75 0.0000
-0.444300-0.977030 1.000000-29.47300 19.71600 0.000000      T   1
 1000.000 400.0000 0.000000 0.000000                        0000
 0.000000 0.000000                                          00
# Zone 76 0.0000
 0.394120-0.881590 1.000000-27.28600-17.59400 0.000000      T   1
 1000.000 400.0000 0.000000 0.000000                        0000
 0.000000 0.000000                                          00
# Zone 77 0.0000
-0.179180-1.000000 0.946030-32.69500 8.694000 0.000000      T   1
 1000.000 400.0000 0.000000 0.000000                        0000
 0.000000 0.000000                                          00
# Zone 78 0.0000
-0.430450 0.607400 1.000000 19.41300 19.17300 0.000000      T   1
 1000.000 400.0000 0.000000 0.000000                        0000
 0.000000 0.000000                                          00
# Zone 79 0.0000
-0.006000 0.004270 1.000000 0.155000 0.313000 0.000000      T   1
 1000.000 400.0000 0.000000 0.000000                        0000
 0.000000 0.000000                                          00
# Zone 80 0.0000
 0.654050-0.332750 1.000000-10.23200-27.75700 0.000000      T   1
 1000.000 400.0000 0.000000 0.000000                        0000
 0.000000 0.000000                                          00
# Zone 81 0.0000
-0.001360-0.010430 1.000000-0.362000 0.099000 0.000000      T   1
 1000.000 400.0000 0.000000 0.000000                        0000
 0.000000 0.000000                                          00
# Zone 82 0.0000
-0.315050-1.000000 0.334950-55.63300 37.15600 0.000000      T   1
 1000.000 400.0000 0.000000 0.000000                        0000
 0.000000 0.000000                                          00
# Zone 83 0.0000
-0.013500 0.527900 1.000000 17.97000 0.668000 0.000000      T   1
 1000.000 400.0000 0.000000 0.000000                        0000
 0.000000 0.000000                                          00
# Zone 84 0.0000
-0.972830 1.000000 0.091110 37.87100 83.41200 0.000000      T   1
 1000.000 400.0000 0.000000 0.000000                        0000
 0.000000 0.000000                                          00
# Zone 85 0.0000
-1.000000-0.087370 0.661350-2.966000 50.65500 0.000000      T   1
 1000.000 400.0000 0.000000 0.000000                        0000
 0.000000 0.000000                                          00
# Zone 86 0.0000
 0.009440-0.270430 1.000000-9.426000-0.405000 0.000000      T   1
 1000.000 400.0000 0.000000 0.000000                        0000
 0.000000 0.000000                                          00
# Zone 87 0.0000
-0.005640 0.059780 1.000000 2.108000 0.297000 0.000000      T   1
 1000.000 400.0000 0.000000 0.000000                        0000
 0.000000 0.000000                                          00
# Zone 88 0.0000
 0.007630 0.019480 1.000000 0.691000-0.316000 0.000000      T   1
 1000.000 400.0000 0.000000 0.000000                        0000
 0.000000 0.000000                                          00
# Zone 89 0.0000
-0.013020-0.103010 1.000000-3.616000 0.635000 0.000000      T   1
 1000.000 400.0000 0.000000 0.000000                        0000
 0.000000 0.000000                                          00
# Zone 90 0.0000
-0.991540-1.000000 0.827600-28.11800 44.01300 0.000000      T   1
 1000.000 400.0000 0.000000 0.000000                        0000
 0.000000 0.000000                                          00
# Zone 91 0.0000
 0.026930-0.003630 1.000000-0.122000-1.207000 0.000000      T   1
 1000.000 400.0000 0.000000 0.000000                        0000
 0.000000 0.000000                                          00
# Zone 92 0.0000
-0.013680 0.530840 1.000000 18.06300 0.677000 0.000000      T   1
 1000.000 400.0000 0.000000 0.000000                        0000
 0.000000 0.000000                                          00
# Zone 93 0.0000
-0.036180-0.147370 1.000000-5.166000 1.703000 0.000000      T   1
 1000.000 400.0000 0.000000 0.000000                        0000
 0.000000 0.000000                                          00
# Zone 94 0.0000
 0.006710-0.068860 1.000000-2.417000-0.275000 0.000000      T   1
 1000.000 400.0000 0.000000 0.000000                        0000
 0.000000 0.000000                                          00
# Zone 95 0.0000
-1.000000 0.481590 0.903140 13.72000 41.77900 0.000000      T   1
 1000.000 400.0000 0.000000 0.000000                        0000
 0.000000 0.000000                                          00
# Zone 96 0.0000
 0.006980-0.068040 1.000000-2.388000-0.288000 0.000000      T   1
 1000.000 400.0000 0.000000 0.000000                        0000
 0.000000 0.000000                                          00
# Zone 97 0.0000
-0.020790 0.105510 1.000000 3.712000 0.997000 0.000000      T   1
 1000.000 400.0000 0.000000 0.000000                        0000
 0.000000 0.000000                                          00
# Zone 98 0.0000
 0.250800-1.000000 0.312670-58.76100-32.87300 0.000000      T   1
 1000.000 400.0000 0.000000 0.000000                        0000
 0.000000 0.000000                                          00
# Zone 99 0.0000
-0.831610-0.358470 1.000000-10.37800 33.85500 0.000000      T   1
 1000.000 400.0000 0.000000 0.000000                        0000
 0.000000 0.000000                                          00
# Zone 100 0.0000
-0.445640 0.302130 1.000000 9.903000 19.79200 0.000000      T   1
 1000.000 400.0000 0.000000 0.000000                        0000
 0.000000 0.000000                                          00
# Zone 101 0.0000
 0.010620 0.184850 1.000000 6.483000-0.451000 0.000000      T   1
 1000.000 400.0000 0.000000 0.000000                        0000
 0.000000 0.000000                                          00
# Zone 102 0.0000
 0.069100 0.388580 1.000000 13.41100-3.144000 0.000000      T   1
 1000.000 400.0000 0.000000 0.000000                        0000
 0.000000 0.000000                                          00
# Zone 103 0.0000
 0.000640-0.003190 1.000000-0.107000 0.006000 0.000000      T   1
 1000.000 400.0000 0.000000 0.000000                        0000
 0.000000 0.000000                                          00
# Zone 104 0.0000
 0.047190-0.737900 1.000000-24.36100-2.154000 0.000000      T   1
 1000.000 400.0000 0.000000 0.000000                        0000
 0.000000 0.000000                                          00
# Zone 105 0.0000
 0.042360-1.000000 0.786230-37.96700-2.472000 0.000000      T   1
 1000.000 400.0000 0.000000 0.000000                        0000
 0.000000 0.000000                                          00
# Zone 106 0.0000
 0.221270-0.351260 1.000000-11.98200-10.07900 0.000000      T   1
 1000.000 400.0000 0.000000 0.000000                        0000
 0.000000 0.000000                                          00
# Zone 107 0.0000
-0.026090-0.039460 1.000000-1.384000 1.239000 0.000000      T   1
 1000.000 400.0000 0.000000 0.000000                        0000
 0.000000 0.000000                                          00
# Zone 108 0.0000
-1.000000 0.010510 0.110890 0.428000 82.19900 0.000000      T   1
 1000.000 400.0000 0.000000 0.000000                        0000
 0.000000 0.000000                                          00
# Zone 109 0.0000
-0.680970-0.100450 1.000000-3.105000 28.78700 0.000000      T   1
 1000.000 400.0000 0.000000 0.000000                        0000
 0.000000 0.000000                                          00
# Zone 110 0.0000
-0.298000-0.272810 1.000000-9.257000 13.53300 0.000000      T   1
 1000.000 400.0000 0.000000 0.000000                        0000
 0.000000 0.000000                                          00
# Zone 111 0.0000
-0.151520 0.394760 1.000000 13.53500 7.003000 0.000000      T   1
 1000.000 400.0000 0.000000 0.000000                        0000
 0.000000 0.000000                                          00
# Zone 112 0.0000
-0.028160 0.169390 1.000000 5.943000 1.339000 0.000000      T   1
 1000.000 400.0000 0.000000 0.000000                        0000
 0.000000 0.000000                                          00
# Zone 113 0.0000
-0.818060 0.111380 1.000000 3.258000 33.42700 0.000000      T   1
 1000.000 400.0000 0.000000 0.000000                        0000
 0.000000 0.000000                                          00
# Zone 114 0.0000
 0.031240-0.239580 1.000000-8.364000-1.410000 0.000000      T   1
 1000.000 400.0000 0.000000 0.000000                        0000
 0.000000 0.000000                                          00
# Zone 115 0.0000
-0.132990 0.103880 1.000000 3.632000 6.154000 0.000000      T   1
 1000.000 400.0000 0.000000 0.000000                        0000
 0.000000 0.000000                                          00
# Zone 116 0.0000
-0.071260-1.000000 0.365620-58.92900 8.913000 0.000000      T   1
 1000.000 400.0000 0.000000 0.000000                        0000
 0.000000 0.000000                                          00
# Zone 117 0.0000
-0.917670 0.378540 1.000000 10.57700 36.51900 0.000000      T   1
 1000.000 400.0000 0.000000 0.000000                        0000
 0.000000 0.000000                                          00
# Zone 118 0.0000
-0.542580-0.676120 1.000000-20.84000 23.63900 0.000000      T   1
 1000.000 400.0000 0.000000 0.000000                        0000
 0.000000 0.000000                                          00
# Zone 119 0.0000
 0.008550-0.029730 1.000000-1.041000-0.360000 0.000000      T   1
 1000.000 400.0000 0.000000 0.000000                        0000
 0.000000 0.000000                                          00
# Zone 120 0.0000
-0.090100 0.170250 1.000000 5.957000 4.191000 0.000000      T   1
 1000.000 400.0000 0.000000 0.000000                        0000
 0.000000 0.000000                                          00
# Zone 121 0.0000
-0.127280 0.126750 1.000000 4.431000 5.893000 0.000000      T   1
 1000.000 400.0000 0.000000 0.000000                        0000
 0.000000 0.000000                                          00
# Zone 122 0.0000
-0.001820 0.008610 1.000000 0.308000 0.120000 0.000000      T   1
 1000.000 400.0000 0.000000 0.000000                        0000
 0.000000 0.000000                                          00
# Zone 123 0.0000
-0.003880 0.007540 1.000000 0.270000 0.215000 0.000000      T   1
 1000.000 400.0000 0.000000 0.000000                        0000
 0.000000 0.000000                                          00
# Zone 124 0.0000
 0.002000-0.152910 1.000000-5.361000-0.059000 0.000000      T   1
 1000.000 400.0000 0.000000 0.000000                        0000
 0.000000 0.000000                                          00
# Zone 125 0.0000
-0.114680-0.466000 1.000000-15.90700 5.307000 0.000000      T   1
 1000.000 400.0000 0.000000 0.000000                        0000
 0.000000 0.000000                                          00
# Zone 126 0.0000
-0.073750 0.417320 1.000000 14.35700 3.444000 0.000000      T   1
 1000.000 400.0000 0.000000 0.000000                        0000
 0.000000 0.000000                                          00
# Zone 127 0.0000
-0.300540 0.306710 1.000000 10.37400 13.65300 0.000000      T   1
 1000.000 400.0000 0.000000 0.000000                        0000
 0.000000 0.000000                                          00
# Zone 128 0.0000
-0.495100 0.341920 1.000000 11.03300 21.78900 0.000000      T   1
 1000.000 400.0000 0.000000 0.000000                        0000
 0.000000 0.000000                                          00
# Zone 129 0.0000
 0.075780-0.068700 1.000000-2.405000-3.460000 0.000000      T   1
 1000.000 400.0000 0.000000 0.000000                        0000
 0.000000 0.000000                                          00
# Zone 130 0.0000
 0.005160 0.131250 1.000000 4.614000-0.200000 0.000000      T   1
 1000.000 400.0000 0.000000 0.000000                        0000
 0.000000 0.000000                                          00
# Zone 131 0.0000
 0.118470 0.041790 1.000000 1.472000-5.416000 0.000000      T   1
 1000.000 400.0000 0.000000 0.000000                        0000
 0.000000 0.000000                                          00
# Zone 132 0.0000
-0.002790-0.018570 1.000000-0.648000 0.164000 0.000000      T   1
 1000.000 400.0000 0.000000 0.000000                        0000
 0.000000 0.000000                                          00
# Zone 133 0.0000
 0.184620-1.000000 0.954170-32.45000-8.842000 0.000000      T   1
 1000.000 400.0000 0.000000 0.000000                        0000
 0.000000 0.000000                                          00
# Zone 134 0.0000
 0.029370 1.000000 0.885230 34.75300-1.476000 0.000000      T   1
 1000.000 400.0000 0.000000 0.000000                        0000
 0.000000 0.000000                                          00
# Zone 135 0.0000
 0.004530 0.006610 1.000000 0.238000-0.173000 0.000000      T   1
 1000.000 400.0000 0.000000 0.000000                        0000
 0.000000 0.000000                                          00
# Zone 136 0.0000
 0.130810-0.128800 1.000000-4.491000-5.983000 0.000000      T   1
 1000.000 400.0000 0.000000 0.000000                        0000
 0.000000 0.000000                                          00
# Zone 137 0.0000
 0.011390-0.340270 1.000000-11.80000-0.496000 0.000000      T   1
 1000.000 400.0000 0.000000 0.000000                        0000
 0.000000 0.000000                                          00
# Zone 138 0.0000
-0.000730 0.052630 1.000000 1.857000 0.070000 0.000000      T   1
 1000.000 400.0000 0.000000 0.000000                        0000
 0.000000 0.000000                                          00
# Zone 139 0.0000
 0.001630 0.286160 1.000000 9.974000-0.034000 0.000000      T   1
 1000.000 400.0000 0.000000 0.000000                        0000
 0.000000 0.000000                                          00
# Zone 140 0.0000
 0.003550-0.025380 1.000000-0.888000-0.128000 0.000000      T   1
 1000.000 400.0000 0.000000 0.000000                        0000
 0.000000 0.000000                                          00
# Zone 141 0.0000
 0.344660 0.268220 1.000000 9.033000-15.48000 0.000000      T   1
 1000.000 400.0000 0.000000 0.000000                        0000
 0.000000 0.000000                                          00
# Zone 142 0.0000
 0.529280-0.352240 1.000000-11.24000-23.06500 0.000000      T   1
 1000.000 400.0000 0.000000 0.000000                        0000
 0.000000 0.000000                                          00
# Zone 143 0.0000
-0.645050 0.091680 1.000000 2.852000 27.50000 0.000000      T   1
 1000.000 400.0000 0.000000 0.000000                        0000
 0.000000 0.000000                                          00
# Zone 144 0.0000
 0.351780-0.161220 1.000000-5.430000-15.79100 0.000000      T   1
 1000.000 400.0000 0.000000 0.000000                        0000
 0.000000 0.000000                                          00
# Zone 145 0.0000
 0.493820-0.553150 1.000000-17.50600-21.66900 0.000000      T   1
 1000.000 400.0000 0.000000 0.000000                        0000
 0.000000 0.000000                                          00
# Zone 146 0.0000
 0.006220 0.410010 1.000000 14.14100-0.244000 0.000000      T   1
 1000.000 400.0000 0.000000 0.000000                        0000
 0.000000 0.000000                                          00
# Zone 147 0.0000
-0.104830-0.783540 1.000000-25.61900 4.850000 0.000000      T   1
 1000.000 400.0000 0.000000 0.000000                        0000
 0.000000 0.000000                                          00
# Zone 148 0.0000
 0.008240 0.008030 1.000000 0.288000-0.344000 0.000000      T   1
 1000.000 400.0000 0.000000 0.000000                        0000
 0.000000 0.000000                                          00
# Zone 149 0.0000
 0.039090 0.871890 1.000000 28.16600-1.753000 0.000000      T   1
 1000.000 400.0000 0.000000 0.000000                        0000
 0.000000 0.000000                                          00
# Zone 150 0.0000
 0.006240-1.000000 0.130080-78.02900-2.310000 0.000000      T   1
 1000.000 400.0000 0.000000 0.000000                        0000
 0.000000 0.000000                                          00
# Zone 151 0.0000
 0.125510 0.219760 1.000000 7.657000-5.735000 0.000000      T   1
 1000.000 400.0000 0.000000 0.000000                        0000
 0.000000 0.000000                                          00
# Zone 152 0.0000
 0.122330 0.199700 1.000000 6.968000-5.590000 0.000000      T   1
 1000.000 400.0000 0.000000 0.000000                        0000
 0.000000 0.000000                                          00
# Zone 153 0.0000
 0.044060 0.343220 1.000000 11.90400-1.992000 0.000000      T   1
 1000.000 400.0000 0.000000 0.000000                        0000
 0.000000 0.000000                                          00
# Zone 154 0.0000
 0.259740-0.027460 1.000000-0.935000-11.78500 0.000000      T   1
 1000.000 400.0000 0.000000 0.000000                        0000
 0.000000 0.000000                                          00
# Zone 155 0.0000
 0.407080 0.048970 1.000000 1.651000-18.12300 0.000000      T   1
 1000.000 400.0000 0.000000 0.000000                        0000
 0.000000 0.000000                                          00
# Zone 156 0.0000
-0.003020-0.003790 1.000000-0.129000 0.175000 0.000000      T   1
 1000.000 400.0000 0.000000 0.000000                        0000
 0.000000 0.000000                                          00
# Zone 157 0.0000
-0.029990 1.000000 0.852010 35.78300 1.681000 0.000000      T   1
 1000.000 400.0000 0.000000 0.000000                        0000
 0.000000 0.000000                                          00
# Zone 158 0.0000
 0.011410-0.033590 1.000000-1.177000-0.492000 0.000000      T   1
 1000.000 400.0000 0.000000 0.000000                        0000
 0.000000 0.000000                                          00
# Zone 159 0.0000
 0.087490-0.450080 1.000000-15.41100-4.004000 0.000000      T   1
 1000.000 400.0000 0.000000 0.000000                        0000
 0.000000 0.000000                                          00
# Zone 160 0.0000
 0.319180-0.321330 1.000000-10.81000-14.39100 0.000000      T   1
 1000.000 400.0000 0.000000 0.000000                        0000
 0.000000 0.000000                                          00
# Zone 161 0.0000
-0.075000 0.180730 1.000000 6.327000 3.497000 0.000000      T   1
 1000.000 400.0000 0.000000 0.000000                        0000
 0.000000 0.000000                                          00
# Zone 162 0.0000
-0.493330-0.011320 1.000000-0.376000 21.71300 0.000000      T   1
 1000.000 400.0000 0.000000 0.000000                        0000
 0.000000 0.000000                                          00
# Zone 163 0.0000
-0.674100 0.200560 1.000000 6.170000 28.54700 0.000000      T   1
 1000.000 400.0000 0.000000 0.000000                        0000
 0.000000 0.000000                                          00
# Zone 164 0.0000
-0.609340-0.012170 1.000000-0.392000 26.18500 0.000000      T   1
 1000.000 400.0000 0.000000 0.000000                        0000
 0.000000 0.000000                                          00
# Zone 165 0.0000
-0.002540 0.126630 1.000000 4.453000 0.155000 0.000000      T   1
 1000.000 400.0000 0.000000 0.000000                        0000
 0.000000 0.000000                                          00
# Zone 166 0.0000
-0.107280-0.324810 1.000000-11.24000 4.970000 0.000000      T   1
 1000.000 400.0000 0.000000 0.000000                        0000
 0.000000 0.000000                                          00
# Zone 167 0.0000
-0.004940-0.225690 1.000000-7.888000 0.260000 0.000000      T   1
 1000.000 400.0000 0.000000 0.000000                        0000
 0.000000 0.000000                                          00
# Zone 168 0.0000
 0.090890 0.003600 1.000000 0.133000-4.153000 0.000000      T   1
 1000.000 400.0000 0.000000 0.000000                        0000
 0.000000 0.000000                                          00
# Zone 169 0.0000
-0.044850 0.567640 1.000000 19.21500 2.115000 0.000000      T   1
 1000.000 400.0000 0.000000 0.000000                        0000
 0.000000 0.000000                                          00
# Zone 170 0.0000
-0.001080 0.013620 1.000000 0.484000 0.086000 0.000000      T   1
 1000.000 400.0000 0.000000 0.000000                        0000
 0.000000 0.000000                                          00
# Zone 171 0.0000
-0.533660 1.000000 0.401860 46.20800 46.99600 0.000000      T   1
 1000.000 400.0000 0.000000 0.000000                        0000
 0.000000 0.000000                                          00
# Zone 172 0.0000
 0.055170-0.453070 1.000000-15.53100-2.517000 0.000000      T   1
 1000.000 400.0000 0.000000 0.000000                        0000
 0.000000 0.000000                                          00
# Zone 173 0.0000
 0.002470-0.048350 1.000000-1.696000-0.079000 0.000000      T   1
 1000.000 400.0000 0.000000 0.000000                        0000
 0.000000 0.000000                                          00
# Zone 174 0.0000
-0.477750-1.000000 0.713310-37.16500 28.36800 0.000000      T   1
 1000.000 400.0000 0.000000 0.000000                        0000
 0.000000 0.000000                                          00
# Zone 175 0.0000
 0.512850-0.015770 1.000000-0.498000-22.41500 0.000000      T   1
 1000.000 400.0000 0.000000 0.000000                        0000
 0.000000 0.000000                                          00
# Zone 176 0.0000
-1.000000-0.038540 0.766540-1.236000 46.46300 0.000000      T   1
 1000.000 400.0000 0.000000 0.000000                        0000
 0.000000 0.000000                                          00
# Zone 177 0.0000
-0.019730-1.000000 0.397080-57.09500 2.284000 0.000000      T   1
 1000.000 400.0000 0.000000 0.000000                        0000
 0.000000 0.000000                                          00
# Zone 178 0.0000
-0.188550-0.486990 1.000000-16.47400 8.666000 0.000000      T   1
 1000.000 400.0000 0.000000 0.000000                        0000
 0.000000 0.000000                                          00
# Zone 179 0.0000
 0.642940-0.301560 1.000000-9.323000-27.35400 0.000000      T   1
 1000.000 400.0000 0.000000 0.000000                        0000
 0.000000 0.000000                                          00
# Zone 180 0.0000
-1.000000-0.395830 0.704050-12.82000 48.88300 0.000000      T   1
 1000.000 400.0000 0.000000 0.000000                        0000
 0.000000 0.000000                                          00
# Zone 181 0.0000
 0.009750-0.233810 1.000000-8.168000-0.418000 0.000000      T   1
 1000.000 400.0000 0.000000 0.000000                        0000
 0.000000 0.000000                                          00
# Zone 182 0.0000
 0.029010 0.088750 1.000000 3.125000-1.302000 0.000000      T   1
 1000.000 400.0000 0.000000 0.000000                        0000
 0.000000 0.000000                                          00
# Zone 183 0.0000
 0.063880-0.677690 1.000000-22.56800-2.922000 0.000000      T   1
 1000.000 400.0000 0.000000 0.000000                        0000
 0.000000 0.000000                                          00
# Zone 184 0.0000
 0.024130-0.236410 1.000000-8.256000-1.082000 0.000000      T   1
 1000.000 400.0000 0.000000 0.000000                        0000
 0.000000 0.000000                                          00
# Zone 185 0.0000
 0.032000-1.000000 0.525470-49.41400-2.806000 0.000000      T   1
 1000.000 400.0000 0.000000 0.000000                        0000
 0.000000 0.000000                                          00
# Zone 186 0.0000
 0.000470 0.192330 1.000000 6.743000 0.018000 0.000000      T   1
 1000.000 400.0000 0.000000 0.000000                        0000
 0.000000 0.000000                                          00
# Zone 187 0.0000
 0.045560 1.000000 0.775560 38.35500-2.652000 0.000000      T   1
 1000.000 400.0000 0.000000 0.000000                        0000
 0.000000 0.000000                                          00
# Zone 188 0.0000
-0.005580-0.057800 1.000000-2.028000 0.292000 0.000000      T   1
 1000.000 400.0000 0.000000 0.000000                        0000
 0.000000 0.000000                                          00
# Zone 189 0.0000
-0.096040-0.295450 1.000000-10.25300 4.455000 0.000000      T   1
 1000.000 400.0000 0.000000 0.000000                        0000
 0.000000 0.000000                                          00
# Zone 190 0.0000
 0.099210 0.294030 1.000000 10.21300-4.529000 0.000000      T   1
 1000.000 400.0000 0.000000 0.000000                        0000
 0.000000 0.000000                                          00
# Zone 191 0.0000
-0.056010-0.444430 1.000000-15.25100 2.612000 0.000000      T   1
 1000.000 400.0000 0.000000 0.000000                        0000
 0.000000 0.000000                                          00
# Zone 192 0.0000
-0.383740 0.497230 1.000000 16.26400 17.22500 0.000000      T   1
 1000.000 400.0000 0.000000 0.000000                        0000
 0.000000 0.000000                                          00
# Zone 193 0.0000
 0.151120-0.016460 1.000000-0.567000-6.907000 0.000000      T   1
 1000.000 400.0000 0.000000 0.000000                        0000
 0.000000 0.000000                                          00
# Zone 194 0.0000
-0.559680-0.584930 1.000000-18.14200 24.29900 0.000000      T   1
 1000.000 400.0000 0.000000 0.000000                        0000
 0.000000 0.000000                                          00
# Zone 195 0.0000
 0.206480 0.682080 1.000000 22.46500-9.398000 0.000000      T   1
 1000.000 400.0000 0.000000 0.000000                        0000
 0.000000 0.000000                                          00
# Zone 196 0.0000
 0.362720-0.600850 1.000000-19.49400-16.26400 0.000000      T   1
 1000.000 400.0000 0.000000 0.000000                        0000
 0.000000 0.000000                                          00
# Zone 197 0.0000
 0.116900-0.545550 1.000000-18.44300-5.354000 0.000000      T   1
 1000.000 400.0000 0.000000 0.000000                        0000
 0.000000 0.000000                                          00
# Zone 198 0.0000
-0.238030-1.000000 0.811840-36.36800 13.30700 0.000000      T   1
 1000.000 400.0000 0.000000 0.000000                        0000
 0.000000 0.000000                                          00
# Zone 199 0.0000
 0.115850 0.208710 1.000000 7.282000-5.293000 0.000000      T   1
 1000.000 400.0000 0.000000 0.000000                        0000
 0.000000 0.000000                                          00
# Zone 200 0.0000
-1.000000-0.230890 0.794670-7.160000 45.42900 0.000000      T   1
 1000.000 400.0000 0.000000 0.000000                        0000
 0.000000 0.000000                                          00
----------------------------   s.u. block   -----------------------------------
 0.000000
 0.000000 0.000000 0.000000
 0.000000 0.000000 0.000000
# Zone 1
 0.000000 0.000000 0.000000 0.000000
 0.000000 0.000000
# Zone 2
 0.000000 0.000000 0.000000 0.000000
 0.000000 0.000000
# Zone 3
 0.000000 0.000000 0.000000 0.000000
 0.000000 0.000000
# Zone 4
 0.000000 0.000000 0.000000 0.000000
 0.000000 0.000000
# Zone 5
 0.000000 0.000000 0.000000 0.000000
 0.000000 0.000000
# Zone 6
 0.000000 0.000000 0.000000 0.000000
 0.000000 0.000000
# Zone 7
 0.000000 0.000000 0.000000 0.000000
 0.000000 0.000000
# Zone 8
 0.000000 0.000000 0.000000 0.000000
 0.000000 0.000000
# Zone 9
 0.000000 0.000000 0.000000 0.000000
 0.000000 0.000000
# Zone 10
 0.000000 0.000000 0.000000 0.000000
 0.000000 0.000000
# Zone 11
 0.000000 0.000000 0.000000 0.000000
 0.000000 0.000000
# Zone 12
 0.000000 0.000000 0.000000 0.000000
 0.000000 0.000000
# Zone 13
 0.000000 0.000000 0.000000 0.000000
 0.000000 0.000000
# Zone 14
 0.000000 0.000000 0.000000 0.000000
 0.000000 0.000000
# Zone 15
 0.000000 0.000000 0.000000 0.000000
 0.000000 0.000000
# Zone 16
 0.000000 0.000000 0.000000 0.000000
 0.000000 0.000000
# Zone 17
 0.000000 0.000000 0.000000 0.000000
 0.000000 0.000000
# Zone 18
 0.000000 0.000000 0.000000 0.000000
 0.000000 0.000000
# Zone 19
 0.000000 0.000000 0.000000 0.000000
 0.000000 0.000000
# Zone 20
 0.000000 0.000000 0.000000 0.000000
 0.000000 0.000000
# Zone 21
 0.000000 0.000000 0.000000 0.000000
 0.000000 0.000000
# Zone 22
 0.000000 0.000000 0.000000 0.000000
 0.000000 0.000000
# Zone 23
 0.000000 0.000000 0.000000 0.000000
 0.000000 0.000000
# Zone 24
 0.000000 0.000000 0.000000 0.000000
 0.000000 0.000000
# Zone 25
 0.000000 0.000000 0.000000 0.000000
 0.000000 0.000000
# Zone 26
 0.000000 0.000000 0.000000 0.000000
 0.000000 0.000000
# Zone 27
 0.000000 0.000000 0.000000 0.000000
 0.000000 0.000000
# Zone 28
 0.000000 0.000000 0.000000 0.000000
 0.000000 0.000000
# Zone 29
 0.000000 0.000000 0.000000 0.000000
 0.000000 0.000000
# Zone 30
 0.000000 0.000000 0.000000 0.000000
 0.000000 0.000000
# Zone 31
 0.000000 0.000000 0.000000 0.000000
 0.000000 0.000000
# Zone 32
 0.000000 0.000000 0.000000 0.000000
 0.000000 0.000000
# Zone 33
 0.000000 0.000000 0.000000 0.000000
 0.000000 0.000000
# Zone 34
 0.000000 0.000000 0.000000 0.000000
 0.000000 0.000000
# Zone 35
 0.000000 0.000000 0.000000 0.000000
 0.000000 0.000000
# Zone 36
 0.000000 0.000000 0.000000 0.000000
 0.000000 0.000000
# Zone 37
 0.000000 0.000000 0.000000 0.000000
 0.000000 0.000000
# Zone 38
 0.000000 0.000000 0.000000 0.000000
 0.000000 0.000000
# Zone 39
 0.000000 0.000000 0.000000 0.000000
 0.000000 0.000000
# Zone 40
 0.000000 0.000000 0.000000 0.000000
 0.000000 0.000000
# Zone 41
 0.000000 0.000000 0.000000 0.000000
 0.000000 0.000000
# Zone 42
 0.000000 0.000000 0.000000 0.000000
 0.000000 0.000000
# Zone 43
 0.000000 0.000000 0.000000 0.000000
 0.000000 0.000000
# Zone 44
 0.000000 0.000000 0.000000 0.000000
 0.000000 0.000000
# Zone 45
 0.000000 0.000000 0.000000 0.000000
 0.000000 0.000000
# Zone 46
 0.000000 0.000000 0.000000 0.000000
 0.000000 0.000000
# Zone 47
 0.000000 0.000000 0.000000 0.000000
 0.000000 0.000000
# Zone 48
 0.000000 0.000000 0.000000 0.000000
 0.000000 0.000000
# Zone 49
 0.000000 0.000000 0.000000 0.000000
 0.000000 0.000000
# Zone 50
 0.000000 0.000000 0.000000 0.000000
 0.000000 0.000000
# Zone 51
 0.000000 0.000000 0.000000 0.000000
 0.000000 0.000000
# Zone 52
 0.000000 0.000000 0.000000 0.000000
 0.000000 0.000000
# Zone 53
 0.000000 0.000000 0.000000 0.000000
 0.000000 0.000000
# Zone 54
 0.000000 0.000000 0.000000 0.000000
 0.000000 0.000000
# Zone 55
 0.000000 0.000000 0.000000 0.000000
 0.000000 0.000000
# Zone 56
 0.000000 0.000000 0.000000 0.000000
 0.000000 0.000000
# Zone 57
 0.000000 0.000000 0.000000 0.000000
 0.000000 0.000000
# Zone 58
 0.000000 0.000000 0.000000 0.000000
 0.000000 0.000000
# Zone 59
 0.000000 0.000000 0.000000 0.000000
 0.000000 0.000000
# Zone 60
 0.000000 0.000000 0.000000 0.000000
 0.000000 0.000000
# Zone 61
 0.000000 0.000000 0.000000 0.000000
 0.000000 0.000000
# Zone 62
 0.000000 0.000000 0.000000 0.000000
 0.000000 0.000000
# Zone 63
 0.000000 0.000000 0.000000 0.000000
 0.000000 0.000000
# Zone 64
 0.000000 0.000000 0.000000 0.000000
 0.000000 0.000000
# Zone 65
 0.000000 0.000000 0.000000 0.000000
 0.000000 0.000000
# Zone 66
 0.000000 0.000000 0.000000 0.000000
 0.000000 0.000000
# Zone 67
 0.000000 0.000000 0.000000 0.000000
 0.000000 0.000000
# Zone 68
 0.000000 0.000000 0.000000 0.000000
 0.000000 0.000000
# Zone 69
 0.000000 0.000000 0.000000 0.000000
 0.000000 0.000000
# Zone 70
 0.000000 0.000000 0.000000 0.000000
 0.000000 0.000000
# Zone 71
 0.000000 0.000000 0.000000 0.000000
 0.000000 0.000000
# Zone 72
 0.000000 0.000000 0.000000 0.000000
 0.000000 0.000000
# Zone 73
 0.000000 0.000000 0.000000 0.000000
 0.000000 0.000000
# Zone 74
 0.000000 0.000000 0.000000 0.000000
 0.000000 0.000000
# Zone 75
 0.000000 0.000000 0.000000 0.000000
 0.000000 0.000000
# Zone 76
 0.000000 0.000000 0.000000 0.000000
 0.000000 0.000000
# Zone 77
 0.000000 0.000000 0.000000 0.000000
 0.000000 0.000000
# Zone 78
 0.000000 0.000000 0.000000 0.000000
 0.000000 0.000000
# Zone 79
 0.000000 0.000000 0.000000 0.000000
 0.000000 0.000000
# Zone 80
 0.000000 0.000000 0.000000 0.000000
 0.000000 0.000000
# Zone 81
 0.000000 0.000000 0.000000 0.000000
 0.000000 0.000000
# Zone 82
 0.000000 0.000000 0.000000 0.000000
 0.000000 0.000000
# Zone 83
 0.000000 0.000000 0.000000 0.000000
 0.000000 0.000000
# Zone 84
 0.000000 0.000000 0.000000 0.000000
 0.000000 0.000000
# Zone 85
 0.000000 0.000000 0.000000 0.000000
 0.000000 0.000000
# Zone 86
 0.000000 0.000000 0.000000 0.000000
 0.000000 0.000000
# Zone 87
 0.000000 0.000000 0.000000 0.000000
 0.000000 0.000000
# Zone 88
 0.000000 0.000000 0.000000 0.000000
 0.000000 0.000000
# Zone 89
 0.000000 0.000000 0.000000 0.000000
 0.000000 0.000000
# Zone 90
 0.000000 0.000000 0.000000 0.000000
 0.000000 0.000000
# Zone 91
 0.000000 0.000000 0.000000 0.000000
 0.000000 0.000000
# Zone 92
 0.000000 0.000000 0.000000 0.000000
 0.000000 0.000000
# Zone 93
 0.000000 0.000000 0.000000 0.000000
 0.000000 0.000000
# Zone 94
 0.000000 0.000000 0.000000 0.000000
 0.000000 0.000000
# Zone 95
 0.000000 0.000000 0.000000 0.000000
 0.000000 0.000000
# Zone 96
 0.000000 0.000000 0.000000 0.000000
 0.000000 0.000000
# Zone 97
 0.000000 0.000000 0.000000 0.000000
 0.000000 0.000000
# Zone 98
 0.000000 0.000000 0.000000 0.000000
 0.000000 0.000000
# Zone 99
 0.000000 0.000000 0.000000 0.000000
 0.000000 0.000000
# Zone 100
 0.000000 0.000000 0.000000 0.000000
 0.000000 0.000000
# Zone 101
 0.000000 0.000000 0.000000 0.000000
 0.000000 0.000000
# Zone 102
 0.000000 0.000000 0.000000 0.000000
 0.000000 0.000000
# Zone 103
 0.000000 0.000000 0.000000 0.000000
 0.000000 0.000000
# Zone 104
 0.000000 0.000000 0.000000 0.000000
 0.000000 0.000000
# Zone 105
 0.000000 0.000000 0.000000 0.000000
 0.000000 0.000000
# Zone 106
 0.000000 0.000000 0.000000 0.000000
 0.000000 0.000000
# Zone 107
 0.000000 0.000000 0.000000 0.000000
 0.000000 0.000000
# Zone 108
 0.000000 0.000000 0.000000 0.000000
 0.000000 0.000000
# Zone 109
 0.000000 0.000000 0.000000 0.000000
 0.000000 0.000000
# Zone 110
 0.000000 0.000000 0.000000 0.000000
 0.000000 0.000000
# Zone 111
 0.000000 0.000000 0.000000 0.000000
 0.000000 0.000000
# Zone 112
 0.000000 0.000000 0.000000 0.000000
 0.000000 0.000000
# Zone 113
 0.000000 0.000000 0.000000 0.000000
 0.000000 0.000000
# Zone 114
 0.000000 0.000000 0.000000 0.000000
 0.000000 0.000000
# Zone 115
 0.000000 0.000000 0.000000 0.000000
 0.000000 0.000000
# Zone 116
 0.000000 0.000000 0.000000 0.000000
 0.000000 0.000000
# Zone 117
 0.000000 0.000000 0.000000 0.000000
 0.000000 0.000000
# Zone 118
 0.000000 0.000000 0.000000 0.000000
 0.000000 0.000000
# Zone 119
 0.000000 0.000000 0.000000 0.000000
 0.000000 0.000000
# Zone 120
 0.000000 0.000000 0.000000 0.000000
 0.000000 0.000000
# Zone 121
 0.000000 0.000000 0.000000 0.000000
 0.000000 0.000000
# Zone 122
 0.000000 0.000000 0.000000 0.000000
 0.000000 0.000000
# Zone 123
 0.000000 0.000000 0.000000 0.000000
 0.000000 0.000000
# Zone 124
 0.000000 0.000000 0.000000 0.000000
 0.000000 0.000000
# Zone 125
 0.000000 0.000000 0.000000 0.000000
 0.000000 0.000000
# Zone 126
 0.000000 0.000000 0.000000 0.000000
 0.000000 0.000000
# Zone 127
 0.000000 0.000000 0.000000 0.000000
 0.000000 0.000000
# Zone 128
 0.000000 0.000000 0.000000 0.000000
 0.000000 0.000000
# Zone 129
 0.000000 0.000000 0.000000 0.000000
 0.000000 0.000000
# Zone 130
 0.000000 0.000000 0.000000 0.000000
 0.000000 0.000000
# Zone 131
 0.000000 0.000000 0.000000 0.000000
 0.000000 0.000000
# Zone 132
 0.000000 0.000000 0.000000 0.000000
 0.000000 0.000000
# Zone 133
 0.000000 0.000000 0.000000 0.000000
 0.000000 0.000000
# Zone 134
 0.000000 0.000000 0.000000 0.000000
 0.000000 0.000000
# Zone 135
 0.000000 0.000000 0.000000 0.000000
 0.000000 0.000000
# Zone 136
 0.000000 0.000000 0.000000 0.000000
 0.000000 0.000000
# Zone 137
 0.000000 0.000000 0.000000 0.000000
 0.000000 0.000000
# Zone 138
 0.000000 0.000000 0.000000 0.000000
 0.000000 0.000000
# Zone 139
 0.000000 0.000000 0.000000 0.000000
 0.000000 0.000000
# Zone 140
 0.000000 0.000000 0.000000 0.000000
 0.000000 0.000000
# Zone 141
 0.000000 0.000000 0.000000 0.000000
 0.000000 0.000000
# Zone 142
 0.000000 0.000000 0.000000 0.000000
 0.000000 0.000000
# Zone 143
 0.000000 0.000000 0.000000 0.000000
 0.000000 0.000000
# Zone 144
 0.000000 0.000000 0.000000 0.000000
 0.000000 0.000000
# Zone 145
 0.000000 0.000000 0.000000 0.000000
 0.000000 0.000000
# Zone 146
 0.000000 0.000000 0.000000 0.000000
 0.000000 0.000000
# Zone 147
 0.000000 0.000000 0.000000 0.000000
 0.000000 0.000000
# Zone 148
 0.000000 0.000000 0.000000 0.000000
 0.000000 0.000000
# Zone 149
 0.000000 0.000000 0.000000 0.000000
 0.000000 0.000000
# Zone 150
 0.000000 0.000000 0.000000 0.000000
 0.000000 0.000000
# Zone 151
 0.000000 0.000000 0.000000 0.000000
 0.000000 0.000000
# Zone 152
 0.000000 0.000000 0.000000 0.000000
 0.000000 0.000000
# Zone 153
 0.000000 0.000000 0.000000 0.000000
 0.000000 0.000000
# Zone 154
 0.000000 0.000000 0.000000 0.000000
 0.000000 0.000000
# Zone 155
 0.000000 0.000000 0.000000 0.000000
 0.000000 0.000000
# Zone 156
 0.000000 0.000000 0.000000 0.000000
 0.000000 0.000000
# Zone 157
 0.000000 0.000000 0.000000 0.000000
 0.000000 0.000000
# Zone 158
 0.000000 0.000000 0.000000 0.000000
 0.000000 0.000000
# Zone 159
 0.000000 0.000000 0.000000 0.000000
 0.000000 0.000000
# Zone 160
 0.000000 0.000000 0.000000 0.000000
 0.000000 0.000000
# Zone 161
 0.000000 0.000000 0.000000 0.000000
 0.000000 0.000000
# Zone 162
 0.000000 0.000000 0.000000 0.000000
 0.000000 0.000000
# Zone 163
 0.000000 0.000000 0.000000 0.000000
 0.000000 0.000000
# Zone 164
 0.000000 0.000000 0.000000 0.000000
 0.000000 0.000000
# Zone 165
 0.000000 0.000000 0.000000 0.000000
 0.000000 0.000000
# Zone 166
 0.000000 0.000000 0.000000 0.000000
 0.000000 0.000000
# Zone 167
 0.000000 0.000000 0.000000 0.000000
 0.000000 0.000000
# Zone 168
 0.000000 0.000000 0.000000 0.000000
 0.000000 0.000000
# Zone 169
 0.000000 0.000000 0.000000 0.000000
 0.000000 0.000000
# Zone 170
 0.000000 0.000000 0.000000 0.000000
 0.000000 0.000000
# Zone 171
 0.000000 0.000000 0.000000 0.000000
 0.000000 0.000000
# Zone 172
 0.000000 0.000000 0.000000 0.000000
 0.000000 0.000000
# Zone 173
 0.000000 0.000000 0.000000 0.000000
 0.000000 0.000000
# Zone 174
 0.000000 0.000000 0.000000 0.000000
 0.000000 0.000000
# Zone 175
 0.000000 0.000000 0.000000 0.000000
 0.000000 0.000000
# Zone 176
 0.000000 0.000000 0.000000 0.000000
 0.000000 0.000000
# Zone 177
 0.000000 0.000000 0.000000 0.000000
 0.000000 0.000000
# Zone 178
 0.000000 0.000000 0.000000 0.000000
 0.000000 0.000000
# Zone 179
 0.000000 0.000000 0.000000 0.000000
 0.000000 0.000000
# Zone 180
 0.000000 0.000000 0.000000 0.000000
 0.000000 0.000000
# Zone 181
 0.000000 0.000000 0.000000 0.000000
 0.000000 0.000000
# Zone 182
 0.000000 0.000000 0.000000 0.000000
 0.000000 0.000000
# Zone 183
 0.000000 0.000000 0.000000 0.000000
 0.000000 0.000000
# Zone 184
 0.000000 0.000000 0.000000 0.000000
 0.000000 0.000000
# Zone 185
 0.000000 0.000000 0.000000 0.000000
 0.000000 0.000000
# Zone 186
 0.000000 0.000000 0.000000 0.000000
 0.000000 0.000000
# Zone 187
 0.000000 0.000000 0.000000 0.000000
 0.000000 0.000000
# Zone 188
 0.000000 0.000000 0.000000 0.000000
 0.000000 0.000000
# Zone 189
 0.000000 0.000000 0.000000 0.000000
 0.000000 0.000000
# Zone 190
 0.000000 0.000000 0.000000 0.000000
 0.000000 0.000000
# Zone 191
 0.000000 0.000000 0.000000 0.000000
 0.000000 0.000000
# Zone 192
 0.000000 0.000000 0.000000 0.000000
 0.000000 0.000000
# Zone 193
 0.000000 0.000000 0.000000 0.000000
 0.000000 0.000000
# Zone 194
 0.000000 0.000000 0.000000 0.000000
 0.000000 0.000000
# Zone 195
 0.000000 0.000000 0.000000 0.000000
 0.000000 0.000000
# Zone 196
 0.000000 0.000000 0.000000 0.000000
 0.000000 0.000000
# Zone 197
 0.000000 0.000000 0.000000 0.000000
 0.000000 0.000000
# Zone 198
 0.000000 0.000000 0.000000 0.000000
 0.000000 0.000000
# Zone 199
 0.000000 0.000000 0.000000 0.000000
 0.000000 0.000000
# Zone 200
 0.000000 0.000000 0.000000 0.000000
 0.000000 0.000000
-------------------------------------------------------------------------------
;


_Jana_m50_file
;
Version Jana2020
title
cell 7.154 5.454 8.879 90 90 90
esdcell 0 0 0 0 0 0
spgroup Pcmn 62 3
lattice P
symmetry x y z
symmetry -x+1/2 -y+1/2 z+1/2
symmetry -x y+1/2 -z
symmetry x+1/2 -y -z+1/2
symmetry -x -y -z
symmetry x+1/2 y+1/2 -z+1/2
symmetry x -y+1/2 z
symmetry -x+1/2 y z+1/2
unitsnumb 1
atlist Ba4 O16 S4
formtab -62
atom Ba atradius 2.24 color 30239044 donor 0 acceptor 0
atom O atradius 0.74 color 254003000 donor 1 acceptor 1
atom S atradius 1.04 color 255250000 donor 0 acceptor 0
roundmethod 1 autrefkeys 1
end
*******************************************************************************
refine
  cycles 100 fsquare 0 uisolim 0
  iext 1 itypex 1 idistr 1 radius 0.01
end refine
contour
end contour
dist
end dist
fourier
end fourier
;
