# Supplementary material for: On the use of beam precession for serial electron crystallography
Source: J Appl Crystallogr. 2025 Jul 25;58(Pt 4):1249–60. doi: 10.1107/S1600576725005606 (PMC12321033; doi:10.1107/S1600576725005606)
Supplement: Supplementary file 2 [file j-58-01249-sup2.zip › F200_NoPED_PETS2_kinRef_extinction.ref]

Refinement program                                                                                                 page=   1
structure :                                                                                                15:42:30 02-06-25 

The following lines were read as a control data : 
=>cycles 100 fsquare 0 uisolim 0<=                                                   
=>iext 1 itypex 1 idistr 1 radius 0.01<=                                             

******************
* Run parameters *
******************

Structure refinement in 100 cycles will be performed
The refinement will stop if max(change/s.u.)<0.05
The damping factor will be reduced by the factor 2 if wR(all) is larger by more than 10% from the previous value
In the case that in 3 consecutive cycles refinement converge, the damping factor will change back
Refinement based on F
Weight 1/sig(Fo)**2 coefficient of unstability : 0.01
Reflections with I<3sig(I) will be classified as unobserved - flag *
Reflections with |Fo-Fc|>3 will be flagged by %
Only not-matching reflections flagged by % will be printed
Print of reflections after last cycle of refinement
Correlations larger than 0.9 will be printed

Extinction correction:
----------------------
Isotropic correction
Extinction type I
Gaussian distribution

Automatic procedure for setting of refinement keys will be applied
Automatic procedure for setting of restrictions on atoms/molecules at special positions will applied

*************
* Radiation *
*************

Radiation type: Electrons
Wavelength:   0.02517

******************
* Structure data *
******************

Cell parameters       :     7.1540    5.4540    8.8790    90.000    90.000    90.000    Volume :      346.4
Reciprocal parameters :   0.139782  0.183352  0.112625    90.000    90.000    90.000    Volume :   0.002887

Centrosymmetric space group: Pcmn  Number : 62

List of centring vectors:

  0.000000  0.000000  0.000000

Symmetry operators:

     x      y      z
Refinement program                                                                                                 page=   2
structure :                                                                                                15:42:30 02-06-25 

    -x+1/2 -y+1/2  z+1/2
    -x      y+1/2 -z
     x+1/2 -y     -z+1/2
    -x     -y     -z
     x+1/2  y+1/2 -z+1/2
     x     -y+1/2  z
    -x+1/2  y      z+1/2

Standard space group symbol : Pnma  Number : 62

Transformation matrix to the standard setting : (0,0,-1 | 0,-1,0 | -1,0,0)


                           Source and type of used form-factors

Ba                                Atomic scattering amplitudes for electrons  - in steps as in IT, vol.C
                 18.2670  18.1570  17.8280  17.3090  16.6360  15.8540  15.0080  14.1380
                 13.2780  12.4510  11.6750  10.9580  10.3020   9.7070   9.1680   8.6820
                  8.2410   7.8400   7.4740   7.1390   6.8290   6.2750   5.7910   5.5700
                  5.3610   4.9750   4.6280   4.3130   4.0280   3.8950   3.7690   3.5330
                  3.3180   3.1230   2.9440   2.8610   2.7810   2.6310   2.4940   2.1970
                  1.9510   1.7450   1.5700   1.2880   1.0730   0.9040   0.7720   0.6660
                  0.5800   0.5110   0.4560   0.4110   0.3670   0.3370   0.3040   0.2770
                  0.0000   0.0000   0.0000   0.0000   0.0000   0.0000

O                                 Atomic scattering amplitudes for electrons  - in steps as in IT, vol.C
                  1.9830   1.9820   1.9760   1.9660   1.9530   1.9370   1.9170   1.8930
                  1.8670   1.8390   1.8080   1.7740   1.7390   1.7020   1.6640   1.6250
                  1.5850   1.5450   1.5040   1.4630   1.4220   1.3410   1.2610   1.2220
                  1.1840   1.1100   1.0400   0.9740   0.9110   0.8810   0.8530   0.7980
                  0.7470   0.7000   0.6560   0.6350   0.6150   0.5770   0.5420   0.4660
                  0.4030   0.3500   0.3070   0.2410   0.1930   0.1590   0.1330   0.1130
                  0.0970   0.0850   0.0740   0.0660   0.0590   0.0530   0.0480   0.0440
                  0.0000   0.0000   0.0000   0.0000   0.0000   0.0000

S                                 Atomic scattering amplitudes for electrons  - in steps as in IT, vol.C
                  5.1610   5.1520   5.1240   5.0790   5.0160   4.9380   4.8450   4.7400
                  4.6230   4.4960   4.3620   4.2220   4.0780   3.9310   3.7830   3.6350
                  3.4870   3.3420   3.2000   3.0610   2.9270   2.6710   2.4360   2.3260
                  2.2210   2.0260   1.8510   1.6940   1.5540   1.4900   1.4290   1.3180
                  1.2180   1.1300   1.0510   1.0140   0.9800   0.9170   0.8600   0.7410
                  0.6480   0.5730   0.5130   0.4190   0.3500   0.2980   0.2550   0.2210
                  0.1930   0.1690   0.1500   0.1330   0.1190   0.1070   0.0960   0.0870
                  0.0000   0.0000   0.0000   0.0000   0.0000   0.0000


F(000)  for neutrons  :      124.516
F(000)  for electrons :      125.440


Equations induced by symmetry :

Refinement program                                                                                                 page=   3
structure :                                                                                                15:42:30 02-06-25 

y[Ba1]=0.25
y[S1]=0.25
y[O2]=0.25
y[O3]=0.25

**************************************
* User defined constrains/restraints *
**************************************

None

******************************
* User defined keep commands *
******************************

None


Refinement program                                                                                                 page=   4
structure :                                                                                                15:42:30 02-06-25 


*******************************
* Fo/Fc list after last cycle *
*******************************

   h   k   l     Fo        Fc        A         B        Fo-Fc    sig(Fo) sqr(1/w)  sqr(wdFq)   nref    SinThL   ext  sc
   1   1   0   31.3544   18.4310   18.4310    0.0000   12.9234    3.4301    3.4382    3.7588      6 % 0.115279 0.288  1
   3   1   0   22.0794    8.8384    8.8384    0.0000   13.2410    1.5127    1.5198    8.7123      7 % 0.228839 0.950  1
   7   1   0   34.4761   17.2451   17.2451    0.0000   17.2310    3.1631    3.1724    5.4315      9 % 0.497752 0.910  1
   6   2   0   24.8495   31.4420  -31.4420    0.0000   -6.5925    2.0423    2.0634   -3.1950     15 % 0.457678 0.595  1
   8   2   0   22.7684    6.1108    6.1108    0.0000   16.6576    2.8966    2.9000    5.7441     16 % 0.588423 0.991  1
   3   3   0   23.9604   17.0959   17.0959    0.0000    6.8645    1.5442    1.5567    4.4097     21 % 0.345836 0.869  1
  11   3   0   13.0996   19.0046   19.0046    0.0000   -5.9049    1.7672    1.7756   -3.3255     25 % 0.816514 0.934  1
  13   3   0    8.6776    1.2234   -1.2234    0.0000    7.4541    1.6883    1.6890    4.4132     26*% 0.949296 1.000  1
   0   4   0   44.5286   32.9617   32.9617    0.0000   11.5670    3.8065    3.8247    3.0243     27 % 0.366703 0.172  1
   1   5   0   25.5265    6.2625   -6.2625    0.0000   19.2639    1.9157    1.9220   10.0229     34 % 0.463677 0.988  1
   3   5   0   32.8710   13.3153   13.3153    0.0000   19.5557    4.5207    4.5260    4.3208     35 % 0.504058 0.948  1
   0   6   0   24.0832   37.9542  -37.9542    0.0000  -13.8710    2.9772    2.9965   -4.6291     40 % 0.550055 0.452  1
   3   7   0   14.5911    3.0316    3.0316    0.0000   11.5595    2.7414    2.7428    4.2145     47*% 0.675116 0.998  1
   0   8   0   19.7788   31.0859   31.0859    0.0000  -11.3071    3.1726    3.1848   -3.5504     51 % 0.733407 0.783  1
   1   9   0   10.9499    2.8832    2.8832    0.0000    8.0666    2.4247    2.4256    3.3256     56*% 0.828037 0.999  1
   2   0   1   43.9329   19.4479  -19.4479    0.0000   24.4850    7.2303    7.2365    3.3835     63 % 0.150699 0.091  1
   1   1   1   48.2866   19.5256   19.5256    0.0000   28.7611    4.4888    4.5003    6.3909     76 % 0.128298 0.179  1
   2   1   1   46.4855   22.2461   22.2461    0.0000   24.2394    3.5151    3.5300    6.8667     77 % 0.176393 0.124  1
   3   1   1   64.0141   26.4965  -26.4965    0.0000   37.5176    4.0218    4.0445    9.2762     78 % 0.235666 0.185  1
  10   1   1   16.2327   10.4649  -10.4649    0.0000    5.7678    1.7157    1.7204    3.3527     85 % 0.707142 0.978  1
  12   1   1   14.3248    0.8439    0.8439    0.0000   13.4809    2.6807    2.6819    5.0265     87*% 0.845564 1.000  1
  14   1   1    8.7977    0.8973    0.8973    0.0000    7.9004    2.1597    2.1603    3.6572     89*% 0.984371 1.000  1
   2   2   1   60.1515   26.2902   26.2902    0.0000   33.8613    3.3233    3.3483   10.1131     91 % 0.237335 0.150  1
   4   2   1   62.5092   31.1169  -31.1169    0.0000   31.3923    5.2936    5.3120    5.9097     93 % 0.339035 0.348  1
   2   3   1   45.5840   30.5948  -30.5948    0.0000   14.9892    3.6778    3.6957    4.0559    105 % 0.313608 0.246  1
   5   3   1   18.2016    6.6439    6.6439    0.0000   11.5578    1.9833    1.9869    5.8171    108 % 0.448252 0.986  1
   8   3   1   13.6821    5.8062   -5.8062    0.0000    7.8759    1.5933    1.5960    4.9348    111 % 0.625648 0.992  1
  12   3   1   13.3079    3.8070   -3.8070    0.0000    9.5009    2.7239    2.7252    3.4863    115*% 0.884429 0.998  1
  12   4   1   22.9913    9.1594    9.1594    0.0000   13.8319    3.4774    3.4807    3.9738    128 % 0.917086 0.987  1
   1   5   1   16.6313   23.2262   23.2262    0.0000   -6.5949    1.6505    1.6641   -3.9630    130 % 0.467084 0.814  1
   5   5   1   20.8543   10.0707   10.0707    0.0000   10.7835    2.6374    2.6414    4.0825    134 % 0.579138 0.975  1
   8   6   1   12.4419   19.0386   19.0386    0.0000   -6.5967    1.9692    1.9766   -3.3374    149 % 0.786356 0.931  1
   8   7   1   12.0042    3.0972   -3.0972    0.0000    8.9070    2.4075    2.4086    3.6980    160*% 0.853003 0.998  1
  10   7   1   11.5195    5.8029    5.8029    0.0000    5.7166    1.8664    1.8682    3.0600    162 % 0.950507 0.995  1
   6   8   1    9.0388    0.9574    0.9574    0.0000    8.0814    2.2459    2.2465    3.5973    168*% 0.846704 1.000  1
   5   0   2   20.4866   31.7949   31.7949    0.0000  -11.3083    2.5480    2.5639   -4.4105    187 % 0.367155 0.398  1
   1   1   2   44.6464   20.5167  -20.5167    0.0000   24.1297    3.7976    3.8100    6.3332    197 % 0.161163 0.100  1
   2   1   2   56.3667   24.4987  -24.4987    0.0000   31.8680    4.6348    4.6505    6.8525    198 % 0.201564 0.257  1
   3   1   2   17.4413    4.9068    4.9068    0.0000   12.5345    2.4052    2.4076    5.2061    199 % 0.255052 0.986  1
   2   2   2   43.3486   18.7982  -18.7982    0.0000   24.5504    5.6207    5.6284    4.3619    212 % 0.256596 0.772  1
   3   2   2   19.2094    7.5636    7.5636    0.0000   11.6457    2.6966    2.6996    4.3139    213 % 0.300441 0.972  1
   7   2   2   19.3907   11.0983   11.0983    0.0000    8.2924    2.4883    2.4925    3.3270    217 % 0.534467 0.966  1
   8   2   2   18.9658    1.4602   -1.4602    0.0000   17.5056    4.6979    4.6992    3.7252    218*% 0.599104 0.999  1
  10   2   2   34.8037   18.2951  -18.2951    0.0000   16.5086    5.0354    5.0416    3.2745    220 % 0.731284 0.932  1
  13   2   2   15.4790    1.3256    1.3256    0.0000   14.1534    3.7179    3.7190    3.8057    223*% 0.933716 1.000  1
   0   3   2   48.1581   29.5540  -29.5540    0.0000   18.6041    5.9481    5.9595    3.1218    224 % 0.297195 0.294  1
Refinement program                                                                                                 page=   5
structure :                                                                                                15:42:30 02-06-25 

   3   3   2   31.9014    9.3799    9.3799    0.0000   22.5215    3.7287    3.7340    6.0315    227 % 0.363713 0.965  1
   6   3   2   59.4163   28.8111  -28.8111    0.0000   30.6052    6.6606    6.6736    4.5860    230 % 0.513980 0.723  1
   2   4   2   13.7877    5.2915   -5.2915    0.0000    8.4962    1.6355    1.6380    5.1869    240 % 0.408283 0.990  1
   4   4   2   10.9453   22.9904   22.9904    0.0000  -12.0450    1.7633    1.7744   -6.7882    242 % 0.474670 0.822  1
   5   4   2   22.3517   30.7697   30.7697    0.0000   -8.4179    2.7090    2.7236   -3.0907    243 % 0.518917 0.677  1
  13   4   2   19.5525    2.7975   -2.7975    0.0000   16.7550    3.3218    3.3238    5.0409    250*% 0.986244 0.999  1
   1   5   2   18.4337   33.7650  -33.7650    0.0000  -15.3314    4.9556    4.9644   -3.0882    252*% 0.477159 0.529  1
   7   5   2   12.9846   19.2772  -19.2772    0.0000   -6.2926    1.7521    1.7607   -3.5739    258 % 0.679815 0.918  1
   9   6   2    7.1134   14.1038   14.1038    0.0000   -6.9904    2.2704    2.2737   -3.0745    273*% 0.843154 0.966  1
   8   7   2   12.6531    4.6400    4.6400    0.0000    8.0130    2.1062    2.1078    3.8016    284 % 0.858561 0.996  1
   3   8   2   12.5897    3.7653   -3.7653    0.0000    8.8244    2.4425    2.4438    3.6110    290*% 0.771059 0.997  1
   4   9   2   24.8375    6.8459   -6.8459    0.0000   17.9916    4.7348    4.7373    3.7979    301*% 0.878408 0.992  1
   5   0   3    9.8183   25.4652  -25.4652    0.0000  -15.6468    4.3439    4.3492   -3.5976    313*% 0.388148 0.711  1
   8   0   3   35.8288    2.1672    2.1672    0.0000   33.6615    8.3271    8.3297    4.0412    316*% 0.584092 0.999  1
  11   0   3   20.4622    1.5587    1.5587    0.0000   18.9035    3.5333    3.5353    5.3470    318*% 0.787143 1.000  1
   3   1   3   59.8222   26.9564   26.9564    0.0000   32.8658    7.4705    7.4817    4.3928    323 % 0.284442 0.475  1
   4   1   3   53.5378   25.0706   25.0706    0.0000   28.4672    7.2799    7.2893    3.9053    324 % 0.339265 0.671  1
   7   1   3   19.3727    4.8232   -4.8232    0.0000   14.5494    2.4158    2.4187    6.0154    327 % 0.525640 0.994  1
   5   2   3   15.7734   25.5205   25.5205    0.0000   -9.7471    2.2760    2.2873   -4.2614    338 % 0.429274 0.744  1
  12   2   3   27.7471   11.3195   11.3195    0.0000   16.4276    4.7086    4.7122    3.4862    345*% 0.874964 0.979  1
   3   3   3   66.8244   31.5092  -31.5092    0.0000   35.3152    8.4326    8.4453    4.1817    349 % 0.384893 0.466  1
   7   3   3   25.2468    8.0991   -8.0991    0.0000   17.1477    5.2244    5.2269    3.2807    352*% 0.586117 0.984  1
  12   3   3   38.8510   13.7473  -13.7473    0.0000   25.1037    8.3318    8.3356    3.0116    357*% 0.898657 0.969  1
   1   4   3   13.2061   23.8791  -23.8791    0.0000  -10.6730    2.9305    2.9379   -3.6328    359*% 0.409751 0.769  1
   2   4   3   29.9149   20.1049   20.1049    0.0000    9.8100    3.2275    3.2363    3.0313    360 % 0.427259 0.851  1
   3   4   3   48.0978   34.3480   34.3480    0.0000   13.7498    3.8183    3.8386    3.5820    361 % 0.454944 0.462  1
   4   4   3   17.6465    0.9992   -0.9992    0.0000   16.6473    3.3604    3.3620    4.9516    362*% 0.491088 1.000  1
   1   5   3    9.4604    3.0937   -3.0937    0.0000    6.3667    1.9344    1.9353    3.2898    372*% 0.493494 0.997  1
   5   5   3   18.0194    6.3492   -6.3492    0.0000   11.6703    3.2853    3.2874    3.5500    376*% 0.600641 0.990  1
  10   5   3   22.0590    7.5720    7.5720    0.0000   14.4870    4.5242    4.5264    3.2005    381*% 0.852717 0.990  1
   5   6   3   29.5973   12.7104   12.7104    0.0000   16.8869    5.0478    5.0517    3.3428    388*% 0.673216 0.965  1
  11   6   3   26.8794    0.6027   -0.6027    0.0000   26.2767    5.7033    5.7054    4.6056    394*% 0.960289 1.000  1
   7   7   3   27.4390    4.2011   -4.2011    0.0000   23.2379    4.4644    4.4674    5.2017    400 % 0.824446 0.997  1
   9   7   3   15.9531    5.6428   -5.6428    0.0000   10.3103    3.0057    3.0075    3.4282    402*% 0.914343 0.995  1
   2   8   3   10.3005    0.1704    0.1704    0.0000   10.1301    2.8057    2.8063    3.6098    405*% 0.765483 1.000  1
   3   8   3   12.8608   22.9178   22.9178    0.0000  -10.0571    1.8039    1.8151   -5.5407    406 % 0.781273 0.898  1
   1   1   4   28.9206   12.8100   12.8100    0.0000   16.1106    4.2790    4.2835    3.7611    431 % 0.253036 0.902  1
  10   1   4   15.3590   27.9184   27.9184    0.0000  -12.5594    3.3075    3.3165   -3.7869    440*% 0.740012 0.833  1
   2   2   4   36.5459   15.7466   15.7466    0.0000   20.7992    3.9088    3.9166    5.3105    445 % 0.322327 0.882  1
   8   2   4   13.4944    1.7775    1.7775    0.0000   11.7169    3.3421    3.3431    3.5048    451*% 0.630063 0.999  1
  10   2   4   12.7318    5.0988   -5.0988    0.0000    7.6330    2.3210    2.3225    3.2866    453*% 0.756856 0.995  1
   7   3   4   19.4808    7.6935    7.6935    0.0000   11.7873    2.8259    2.8288    4.1669    463 % 0.604757 0.986  1
   9   3   4    9.6177    1.7153    1.7153    0.0000    7.9024    1.9547    1.9556    4.0410    465*% 0.722525 0.999  1
  11   3   4   13.5499    0.8644   -0.8644    0.0000   12.6855    3.2657    3.2667    3.8833    467*% 0.847014 1.000  1
  11   4   4   23.4883   10.3883  -10.3883    0.0000   13.1000    3.5763    3.5798    3.6594    480 % 0.881058 0.982  1
   4   5   4   54.9664   30.4546   30.4546    0.0000   24.5117    5.4861    5.5009    4.4560    485 % 0.582242 0.728  1
   6   5   4   25.7507   13.6586  -13.6586    0.0000   12.0921    3.7125    3.7172    3.2531    487 % 0.660833 0.959  1
   7   5   4   16.0250    0.3892   -0.3892    0.0000   15.6358    2.5897    2.5914    6.0338    488 % 0.707250 1.000  1
   1   6   4   20.4890   31.3220  -31.3220    0.0000  -10.8330    3.4750    3.4864   -3.1072    494*% 0.598484 0.718  1
   3   6   4   17.7172    6.9898    6.9898    0.0000   10.7274    3.4768    3.4788    3.0836    496*% 0.630286 0.989  1
   6   6   4   16.8553    1.1114    1.1114    0.0000   15.7438    4.9658    4.9668    3.1698    499*% 0.727426 1.000  1
   0   7   4    9.6229   29.2110   29.2110    0.0000  -19.5882    2.1927    2.2063   -8.8782    505*% 0.680115 0.795  1
Refinement program                                                                                                 page=   6
structure :                                                                                                15:42:30 02-06-25 

   8   7   4   10.2323    2.3956    2.3956    0.0000    7.8367    2.5410    2.5417    3.0832    513*% 0.880443 0.999  1
   2   8   4    9.2087    0.9741   -0.9741    0.0000    8.2346    2.1556    2.1562    3.8189    518*% 0.779848 1.000  1
   3   8   4   13.1377    1.3872   -1.3872    0.0000   11.7506    2.3710    2.3723    4.9533    519*% 0.795353 1.000  1
   4   8   4   17.0968    3.5876    3.5876    0.0000   13.5092    2.8982    2.9000    4.6583    520*% 0.816565 0.998  1
   1   9   4   12.0872    1.1846    1.1846    0.0000   10.9026    3.2927    3.2935    3.3103    527*% 0.858128 1.000  1
   8   1   5   46.6648   27.2044   27.2044    0.0000   19.4604    4.8302    4.8428    4.0184    550 % 0.632698 0.811  1
  11   1   5   12.0665    3.5553   -3.5553    0.0000    8.5112    2.6810    2.6820    3.1734    553*% 0.823855 0.998  1
  13   1   5   13.0958    1.8936   -1.8936    0.0000   11.2022    2.5848    2.5859    4.3320    555*% 0.955617 0.999  1
   1   2   5   21.0761   30.5898  -30.5898    0.0000   -9.5137    2.1992    2.2167   -4.2919    556 % 0.343192 0.409  1
  12   2   5    2.3238   13.5413   13.5413    0.0000  -11.2175    3.4211    3.4229   -3.2772    567*% 0.903493 0.971  1
   4   3   5   25.7721   11.7422   11.7422    0.0000   14.0299    3.1662    3.1712    4.4242    572 % 0.482777 0.958  1
   8   3   5   11.8364   27.1309  -27.1309    0.0000  -15.2945    3.5315    3.5391   -4.3216    575*% 0.683770 0.828  1
  11   3   5   17.5100    4.5931    4.5931    0.0000   12.9169    3.8549    3.8564    3.3494    578*% 0.863697 0.997  1
   1   4   5   12.7984   26.7642   26.7642    0.0000  -13.9658    2.8441    2.8534   -4.8944    581*% 0.467583 0.741  1
   2   4   5   16.1400   26.1208   26.1208    0.0000   -9.9808    2.6394    2.6496   -3.7668    582 % 0.482999 0.765  1
  11   4   5   19.2224    0.2693   -0.2693    0.0000   18.9531    5.0020    5.0032    3.7882    591*% 0.897108 1.000  1
   5   5   5   26.5669   12.3303  -12.3303    0.0000   14.2366    2.6819    2.6882    5.2960    597 % 0.641489 0.966  1
   6   5   5   11.1490    2.3828   -2.3828    0.0000    8.7662    2.3859    2.3868    3.6728    598*% 0.682085 0.999  1
   2   6   5    3.2249   15.5207  -15.5207    0.0000  -12.2958    4.0466    4.0487   -3.0370    606*% 0.633543 0.944  1
   5   6   5   22.5167    7.7102   -7.7102    0.0000   14.8064    4.9230    4.9251    3.0063    609*% 0.709899 0.988  1
   2   7   5   20.5937   11.7843  -11.7843    0.0000    8.8094    2.6659    2.6702    3.2991    617 % 0.714587 0.972  1
   6   7   5   35.6609   11.9225   11.9225    0.0000   23.7384    4.7335    4.7390    5.0092    621 % 0.816668 0.975  1
   8   8   5   15.7417    7.3689    7.3689    0.0000    8.3727    2.5220    2.5243    3.3168    633 % 0.964255 0.992  1
   7   9   5   15.4208    4.7297   -4.7297    0.0000   10.6910    3.0640    3.0656    3.4874    640*% 0.999696 0.997  1
  13   0   6    9.1542    0.9499   -0.9499    0.0000    8.2043    2.4087    2.4093    3.4053    648*% 0.969372 1.000  1
   1   1   6   67.4025   32.4252   32.4252    0.0000   34.9773    9.9959   10.0070    3.4953    649 % 0.357000 0.290  1
   2   2   6   38.4916   20.5294   20.5294    0.0000   17.9622    5.7129    5.7197    3.1404    660 % 0.409044 0.837  1
  13   2   6   21.3401    0.5147    0.5147    0.0000   20.8254    4.1096    4.1115    5.0652    669*% 0.986560 1.000  1
   4   4   6   52.6384   21.4419  -21.4419    0.0000   31.1964    7.2257    7.2342    4.3123    684 % 0.571653 0.876  1
  10   4   6    7.7524   21.3940  -21.3940    0.0000  -13.6416    2.8959    2.9015   -4.7016    689*% 0.858549 0.920  1
   1   5   6   21.9568   35.6258   35.6258    0.0000  -13.6690    2.8943    2.9117   -4.6946    693 % 0.573721 0.580  1
   9   5   6   20.9643    1.3489   -1.3489    0.0000   19.6153    3.7588    3.7607    5.2158    701*% 0.848490 1.000  1
  11   5   6   20.0749    3.0350   -3.0350    0.0000   17.0399    4.2715    4.2732    3.9876    703*% 0.956727 0.999  1
   6   9   6   25.6164    8.4780    8.4780    0.0000   17.1384    5.2720    5.2745    3.2493    731*% 0.985278 0.990  1
   1  10   6   21.2720    2.2304    2.2304    0.0000   19.0417    5.2816    5.2830    3.6043    733*% 0.979536 0.999  1
   7   1   7   16.6823   28.5304   28.5304    0.0000  -11.8481    3.0481    3.0585   -3.8738    747*% 0.634934 0.790  1
   1   2   7   42.2244    9.9276   -9.9276    0.0000   32.2968    6.6324    6.6374    4.8659    752 % 0.440326 0.967  1
   7   2   7    4.3474   13.1774   13.1774    0.0000   -8.8300    2.6567    2.6590   -3.3207    756*% 0.654488 0.961  1
   8   3   7   15.0632    0.8784   -0.8784    0.0000   14.1848    3.9301    3.9311    3.6084    764*% 0.737325 1.000  1
   7   4   7   17.5499    1.9492   -1.9492    0.0000   15.6007    4.2792    4.2804    3.6446    772*% 0.727467 0.999  1
   8   4   7   65.3437   19.3498  -19.3498    0.0000   45.9939   12.3095   12.3163    3.7344    773*% 0.776196 0.928  1
   6   5   7   19.8947    4.9725    4.9725    0.0000   14.9222    3.7925    3.7944    3.9327    781*% 0.735763 0.995  1
   8   6   7   40.7738   15.1255   15.1255    0.0000   25.6483    5.7255    5.7317    4.4748    794 % 0.877820 0.962  1
  10   6   7   17.9722    6.1576   -6.1576    0.0000   11.8146    3.8671    3.8688    3.0538    796*% 0.972841 0.994  1
   2   8   7    7.4632   18.8512  -18.8512    0.0000  -11.3879    2.6932    2.6979   -4.2210    806*% 0.844280 0.938  1
   5   0   8   58.2503   16.4722   16.4722    0.0000   41.7781    7.5596    7.5683    5.5202    818 % 0.570149 0.929  1
  10   1   8   26.9370    6.5009   -6.5009    0.0000   20.4361    5.3477    5.3502    3.8197    825*% 0.836559 0.993  1
   1   3   8   14.7953   24.7818   24.7818    0.0000   -9.9866    2.4298    2.4397   -4.0933    836 % 0.532425 0.814  1
   7   3   8   34.0896   10.1498   10.1498    0.0000   23.9398    4.9605    4.9651    4.8217    841 % 0.719683 0.979  1
   2   4   8    9.9699   24.9150   24.9150    0.0000  -14.9451    2.7583    2.7664   -5.4024    846*% 0.597463 0.835  1
   3   5   8   25.3140   12.4612  -12.4612    0.0000   12.8528    4.2625    4.2662    3.0127    857*% 0.676037 0.967  1
   3   7   8   22.0681    3.8873    3.8873    0.0000   18.1808    3.9401    3.9423    4.6118    874*% 0.811623 0.997  1
Refinement program                                                                                                 page=   7
structure :                                                                                                15:42:30 02-06-25 

   0   8   8   53.6116   21.8458  -21.8458    0.0000   31.7658    6.9602    6.9694    4.5579    880 % 0.860719 0.917  1
   7   1   9    7.6354   17.3503  -17.3503    0.0000   -9.7149    2.8813    2.8851   -3.3672    894*% 0.710364 0.937  1
   6   2   9   18.7430    7.3155   -7.3155    0.0000   11.4275    3.2092    3.2116    3.5582    899*% 0.682883 0.989  1
   6   3   9   16.7988    3.8677    3.8677    0.0000   12.9312    3.3038    3.3054    3.9121    906*% 0.712988 0.997  1
   2   4   9   10.0499   18.7680   18.7680    0.0000   -8.7182    2.7961    2.8009   -3.1127    909*% 0.640992 0.917  1
  10   5   9   23.1625    6.7982    6.7982    0.0000   16.3643    4.5310    4.5334    3.6098    921*% 0.977469 0.993  1
   1   6   9   15.4305    3.5384    3.5384    0.0000   11.8921    2.7575    2.7591    4.3101    922*% 0.751203 0.998  1
   4   6   9   38.4617   17.4707   17.4707    0.0000   20.9909    5.1545    5.1612    4.0670    924 % 0.798484 0.944  1
   2   8   9    3.5355   12.8904   12.8904    0.0000   -9.3548    3.0406    3.0425   -3.0748    937*% 0.902377 0.973  1
   4   2  10   60.8753   13.3618   13.3618    0.0000   47.5135   15.7650   15.7693    3.0130    950*% 0.654893 0.960  1
   6   2  10   20.4963    8.1175   -8.1175    0.0000   12.3788    3.0469    3.0499    4.0588    952 % 0.725658 0.987  1
   5   3  10   31.6433   10.4130   10.4130    0.0000   21.2303    4.6439    4.6483    4.5673    959 % 0.717545 0.978  1
   1   7  10    4.1473   11.6497  -11.6497    0.0000   -7.5024    2.4353    2.4373   -3.0782    975*% 0.856630 0.977  1
   0   9  10    5.0000   16.1012  -16.1012    0.0000  -11.1012    3.4000    3.4027   -3.2625    986*% 0.998936 0.962  1
   9   3  11   17.6635    2.8321    2.8321    0.0000   14.8314    4.4697    4.4709    3.3173    997*% 0.924667 0.999  1
   0   2  12   49.8758   12.7983  -12.7983    0.0000   37.0775    8.0520    8.0578    4.6014   1019 % 0.700184 0.966  1
   2   2  12   16.0312    2.9899   -2.9899    0.0000   13.0413    3.1033    3.1048    4.2004   1020*% 0.714001 0.998  1
   7   2  12   32.0921   14.4729   14.4729    0.0000   17.6191    5.4297    5.4341    3.2423   1022*% 0.854173 0.964  1
   9   2  12    9.3005    1.6861    1.6861    0.0000    7.6145    2.4031    2.4037    3.1678   1024*% 0.941235 1.000  1
   1   5  12   23.1819    2.9349   -2.9349    0.0000   20.2470    3.9665    3.9688    5.1016   1035*% 0.819534 0.999  1
   1   4  13    4.9396   11.3028  -11.3028    0.0000   -6.3632    1.9131    1.9155   -3.3219   1055*% 0.821751 0.978  1
   4   6  13   17.2395    2.0932   -2.0932    0.0000   15.1463    4.9653    4.9664    3.0498   1065*% 0.957410 0.999  1


Refinement program                                                                                                 page=   8
structure :                                                                                                15:42:30 02-06-25 


***********************************************************
* Fo/Fc list of worst fitted reflections after last cycle *
***********************************************************

   h   k   l     Fo        Fc        A         B        Fo-Fc    sig(Fo) sqr(1/w)  sqr(wdFq)   nref    SinThL   ext  sc
   2   2   1   60.1515   26.2902   26.2902    0.0000   33.8613    3.3233    3.3483   10.1131     91 % 0.237335 0.150  1             
   1   5   0   25.5265    6.2625   -6.2625    0.0000   19.2639    1.9157    1.9220   10.0229     34 % 0.463677 0.988  1             
   3   1   1   64.0141   26.4965  -26.4965    0.0000   37.5176    4.0218    4.0445    9.2762     78 % 0.235666 0.185  1             
   0   7   4    9.6229   29.2110   29.2110    0.0000  -19.5882    2.1927    2.2063   -8.8782    505*% 0.680115 0.795  1             
   3   1   0   22.0794    8.8384    8.8384    0.0000   13.2410    1.5127    1.5198    8.7123      7 % 0.228839 0.950  1             
   2   1   1   46.4855   22.2461   22.2461    0.0000   24.2394    3.5151    3.5300    6.8667     77 % 0.176393 0.124  1             
   2   1   2   56.3667   24.4987  -24.4987    0.0000   31.8680    4.6348    4.6505    6.8525    198 % 0.201564 0.257  1             
   4   4   2   10.9453   22.9904   22.9904    0.0000  -12.0450    1.7633    1.7744   -6.7882    242 % 0.474670 0.822  1             
   1   1   1   48.2866   19.5256   19.5256    0.0000   28.7611    4.4888    4.5003    6.3909     76 % 0.128298 0.179  1             
   1   1   2   44.6464   20.5167  -20.5167    0.0000   24.1297    3.7976    3.8100    6.3332    197 % 0.161163 0.100  1             

Statistics as a function of sin(th)/lambda and structure factors
sin(th)/lambda
                  limits       0.318680  0.414195  0.485244  0.558097  0.615510  0.697939  0.784504  0.964256
                  number +           31        25        18        24        21        21        20        23
                         -            2         9        15        10        12        12        14        10
                  together           33        34        33        34        33        33        34        33
                  av. wdFq      19.6799    9.7839   11.0969    7.3426    6.6866    4.6545    7.9464    6.9961
                  numerator +     488.2     326.1     172.9     233.1     219.3     154.8     201.7     214.4
                            -      -3.8     -58.2     -95.0     -60.9     -52.4     -29.4     -69.3     -26.9
                  together        492.0     384.3     267.9     294.0     271.7     184.3     271.0     241.4
                  denominator    1243.7    1164.3     919.4    1033.1     915.5     836.9     743.5     656.3
                  R factor        39.56     33.01     29.14     28.46     29.68     22.02     36.45     36.78
struct. factors
                  limits           15.0      19.2      22.1      25.5      30.1      34.8      43.4      67.5      unobs
                  number +           15        16        16        17        21        31        34        33       528
                         -           18        18        17        17        12         2         0         0       288
                  together           33        34        33        34        33        33        34        33       816
                  av. wdFq       8.0072    6.8975    9.6710    8.8185    5.1762    6.2427    7.3439   22.0908    3.2502
                  numerator +      56.9      90.4     109.4     131.3     162.2     262.3     409.5     788.6    3290.6
                            -     -84.6     -67.5    -106.0     -89.4     -45.5      -3.1       0.0       0.0   -1264.1
                  together        141.5     158.0     215.4     220.7     207.7     265.4     409.5     788.6    4554.7
                  denominator     426.2     575.7     678.4     820.6     919.6    1079.3    1323.1    1689.8    9417.6
                  R factor        33.19     27.44     31.76     26.90     22.58     24.59     30.95     46.67     48.36

                                 final check                    sin(th)/lambda     structure factors
                                               number +               183                   183
                                                      -                84                    84
                                               together               267                   267
                                               numerator +         2010.6                2010.6
                                                         -         -396.1                -396.1
                                               together            2406.7                2406.7
                                               denominator         7512.8                7512.8
                                               R-factor             32.04                 32.04


Refinement program                                                                                                 page=   9
structure :                                                                                                15:42:30 02-06-25 


Last screen information window:

------------------------------------------------------------------------------
|R factors : [1083=267+816/18],    Damping factor:   1.0000                  |
|GOF(obs)=  3.16    GOF(all)=  2.19                                          |
|R(obs)=  32.04    wR(obs)=  36.19    R(all)=   41.12    wR(all)=      42.74 |
|Last wR(all): 43.06 42.88 42.79 42.76 42.75 42.74 42.74 42.74               |
|Maximum change/s.u. :    0.0301 for GIso                                    |
------------------------------------------------------------------------------

**********************************
* R-factors for individual zones *
**********************************

                  Robs  wRobs   Rall  wRall  nobs  nall

**********************
* R-factors overview *
**********************

Cycle   Robs  wRobs   Rall  wRall  nobs  nall   np nall/np nskip nover  damp  gofobs gofall av ch/su       max ch/su            
   7   31.88  36.22  41.03  42.76   267  1083   18   60.17     0     0 1.0000   3.16   2.20   0.1494     0.4909 GIso            
   8   31.97  36.19  41.08  42.75   267  1083   18   60.17     0     0 1.0000   3.16   2.20   0.0623     0.2718 GIso            
   9   32.01  36.19  41.10  42.74   267  1083   18   60.17     0     0 1.0000   3.16   2.20   0.0842     0.2940 z[Ba1]          
  10   32.02  36.19  41.11  42.74   267  1083   18   60.17     0     0 1.0000   3.16   2.19   0.0178     0.0644 GIso            
  11   32.03  36.19  41.12  42.74   267  1083   18   60.17     0     0 1.0000   3.16   2.19   0.0075     0.0301 GIso            
  12   32.04  36.19  41.12  42.74   267  1083   18   60.17                                                                      


Refinement program                                                                                                 page=  10
structure :                                                                                                15:42:30 02-06-25 


********************
* Changes overview *
********************


            scale1    scale2    scale3    scale4    scale5    scale6
   7        6.841832* 0.000000  0.000000  0.000000  0.000000  0.000000   0.37
   8        6.998694* 0.000000  0.000000  0.000000  0.000000  0.000000   0.22
   9        7.094703* 0.000000  0.000000  0.000000  0.000000  0.000000   0.11
  10        7.145497* 0.000000  0.000000  0.000000  0.000000  0.000000   0.05
  11        7.168873* 0.000000  0.000000  0.000000  0.000000  0.000000   0.02
  12        7.180031  0.000000  0.000000  0.000000  0.000000  0.000000
  su        0.454823  0.000000  0.000000  0.000000  0.000000  0.000000
================================================================================================================================
           TOverall   sclam/2   sc3lam
   7        0.000000  0.000000  0.000000   0.00
   8        0.000000  0.000000  0.000000   0.00
   9        0.000000  0.000000  0.000000   0.00
  10        0.000000  0.000000  0.000000   0.00
  11        0.000000  0.000000  0.000000   0.00
  12        0.000000  0.000000  0.000000
  su        0.000000  0.000000  0.000000
================================================================================================================================
             GIso
   7        0.468496*  0.49
   8        0.509869*  0.27
   9        0.534738*  0.14
  10        0.548046*  0.06
  11        0.554369*  0.03
  12        0.557354
  su        0.099298
================================================================================================================================
Ba1           occ        x         y         z       Uiso
   7        0.500000  0.656655  0.250000  0.317575  0.009604*  0.27
   8        0.500000  0.656651  0.250000  0.317719  0.009954*  0.16
   9        0.500000  0.656647  0.250000  0.317718* 0.010170   0.29
  10        0.500000  0.656649  0.250000  0.317881  0.010274*  0.04
  11        0.500000  0.656646  0.250000  0.317877  0.010323*  0.02
  12        0.500000  0.656646  0.250000  0.317878  0.010347
  su        0.000000  0.000395  0.000000  0.000551  0.001330
================================================================================================================================
S1            occ        x         y         z       Uiso
   7        0.500000  0.189984* 0.250000  0.434343  0.005868   0.19
   8        0.500000  0.190169  0.250000  0.434290  0.006163*  0.12
   9        0.500000  0.190162* 0.250000  0.434286  0.006366  -0.14
  10        0.500000  0.190019  0.250000  0.434273  0.006466*  0.02
  11        0.500000  0.190023  0.250000  0.434260  0.006507*  0.01
  12        0.500000  0.190021  0.250000  0.434261  0.006528
  su        0.000000  0.000986  0.000000  0.001471  0.001637
================================================================================================================================

Refinement program                                                                                                 page=  11
structure :                                                                                                15:42:30 02-06-25 

O1            occ        x         y         z       Uiso
   7        1.000000  0.802468* 0.541559  0.080342  0.013036  -0.19
   8        1.000000  0.802143  0.541720  0.080176  0.013200*  0.10
   9        1.000000  0.802114  0.541763  0.080112* 0.013435  -0.15
  10        1.000000  0.801916  0.541816  0.079768  0.013417*  0.02
  11        1.000000  0.801875  0.541826  0.079784  0.013474*  0.01
  12        1.000000  0.801874  0.541835  0.079768  0.013498
  su        0.000000  0.001690  0.002149  0.002256  0.002319
================================================================================================================================
O2            occ        x         y         z       Uiso
   7        0.500000  0.388330  0.250000  0.086337* 0.022199  -0.07
   8        0.500000  0.388495  0.250000  0.086049  0.022169*  0.05
   9        0.500000  0.388453  0.250000  0.086050* 0.022354  -0.13
  10        0.500000  0.388481  0.250000  0.085540* 0.022322   0.01
  11        0.500000  0.388483  0.250000  0.085589  0.022355*  0.01
  12        0.500000  0.388469  0.250000  0.085585  0.022375
  su        0.000000  0.003234  0.000000  0.004046  0.003943
================================================================================================================================
O3            occ        x         y         z       Uiso
   7        0.500000  0.069757* 0.250000  0.340751  0.017952  -0.17
   8        0.500000  0.069260  0.250000  0.340523  0.018388*  0.06
   9        0.500000  0.069199* 0.250000  0.340479  0.018610  -0.13
  10        0.500000  0.068814  0.250000  0.340414  0.018904*  0.02
  11        0.500000  0.068775  0.250000  0.340423  0.018985*  0.01
  12        0.500000  0.068767  0.250000  0.340410  0.019008
  su        0.000000  0.002953  0.000000  0.003484  0.003657
================================================================================================================================

There were 2 correlations larger than  0.900 in last refinement cycle

 0.932 correlation  : scale1/GIso                               0.924 correlation  : scale1/Uiso[Ba1]


Refinement program                                                                                                 page=  12
structure :                                                                                                15:42:30 02-06-25 


Program started at 15:42:30 ended   at 15:42:33 cpu time :      2.12
