# Supplementary material for: On the use of beam precession for serial electron crystallography
Source: J Appl Crystallogr. 2025 Jul 25;58(Pt 4):1249–60. doi: 10.1107/S1600576725005606 (PMC12321033; doi:10.1107/S1600576725005606)
Supplement: Supplementary file 2 [file j-58-01249-sup2.zip › F200_PED_CrystFEL_kinRef.ref]

Refinement program                                                                                                 page=   1
structure :                                                                                                11:42:40 06-09-24 

The following lines were read as a control data : 
=>cycles 100 fsquare 0 sinlim 1 wilsonmod 0 snlmx 1 uisolim 0.5<=                    

******************
* Run parameters *
******************

Structure refinement in 100 cycles will be performed
The refinement will stop if max(change/s.u.)<0.05
The damping factor will be reduced by the factor 2 if wR(all) is larger by more than 10% from the previous value
In the case that in 3 consecutive cycles refinement converge, the damping factor will change back
Atoms reaching Uiso>0.5 will be disabled from the refinement
Refinement based on F
Weight 1/sig(Fo)**2 coefficient of unstability : 0.01
Reflections with sin(th)/lambda outside of interval <0,1> will be omitted
Reflections with I<3sig(I) will be classified as unobserved - flag *
Reflections with |Fo-Fc|>3 will be flagged by %
Only not-matching reflections flagged by % will be printed
Print of reflections after last cycle of refinement
Correlations larger than 0.9 will be printed

Extinction correction:
----------------------
will not be applied

Automatic procedure for setting of refinement keys will be applied
Automatic procedure for setting of restrictions on atoms/molecules at special positions will applied

*************
* Radiation *
*************

Radiation type: Electrons
Wavelength:   0.02517

******************
* Structure data *
******************

Cell parameters       :     7.1540    5.4540    8.8790    90.000    90.000    90.000    Volume :      346.4
Reciprocal parameters :   0.139782  0.183352  0.112625    90.000    90.000    90.000    Volume :   0.002887

Centrosymmetric space group: Pcmn  Number : 62

List of centring vectors:

  0.000000  0.000000  0.000000

Symmetry operators:

     x      y      z
    -x+1/2 -y+1/2  z+1/2
Refinement program                                                                                                 page=   2
structure :                                                                                                11:42:40 06-09-24 

    -x      y+1/2 -z
     x+1/2 -y     -z+1/2
    -x     -y     -z
     x+1/2  y+1/2 -z+1/2
     x     -y+1/2  z
    -x+1/2  y      z+1/2

Standard space group symbol : Pnma  Number : 62

Transformation matrix to the standard setting : (0,0,1 | 0,1,0 | -1,0,0)


                           Source and type of used form-factors

Ba                                Atomic scattering amplitudes for electrons  - in steps as in IT, vol.C
                 18.2670  18.1570  17.8280  17.3090  16.6360  15.8540  15.0080  14.1380
                 13.2780  12.4510  11.6750  10.9580  10.3020   9.7070   9.1680   8.6820
                  8.2410   7.8400   7.4740   7.1390   6.8290   6.2750   5.7910   5.5700
                  5.3610   4.9750   4.6280   4.3130   4.0280   3.8950   3.7690   3.5330
                  3.3180   3.1230   2.9440   2.8610   2.7810   2.6310   2.4940   2.1970
                  1.9510   1.7450   1.5700   1.2880   1.0730   0.9040   0.7720   0.6660
                  0.5800   0.5110   0.4560   0.4110   0.3670   0.3370   0.3040   0.2770
                  0.0000   0.0000   0.0000   0.0000   0.0000   0.0000

O                                 Atomic scattering amplitudes for electrons  - in steps as in IT, vol.C
                  1.9830   1.9820   1.9760   1.9660   1.9530   1.9370   1.9170   1.8930
                  1.8670   1.8390   1.8080   1.7740   1.7390   1.7020   1.6640   1.6250
                  1.5850   1.5450   1.5040   1.4630   1.4220   1.3410   1.2610   1.2220
                  1.1840   1.1100   1.0400   0.9740   0.9110   0.8810   0.8530   0.7980
                  0.7470   0.7000   0.6560   0.6350   0.6150   0.5770   0.5420   0.4660
                  0.4030   0.3500   0.3070   0.2410   0.1930   0.1590   0.1330   0.1130
                  0.0970   0.0850   0.0740   0.0660   0.0590   0.0530   0.0480   0.0440
                  0.0000   0.0000   0.0000   0.0000   0.0000   0.0000

S                                 Atomic scattering amplitudes for electrons  - in steps as in IT, vol.C
                  5.1610   5.1520   5.1240   5.0790   5.0160   4.9380   4.8450   4.7400
                  4.6230   4.4960   4.3620   4.2220   4.0780   3.9310   3.7830   3.6350
                  3.4870   3.3420   3.2000   3.0610   2.9270   2.6710   2.4360   2.3260
                  2.2210   2.0260   1.8510   1.6940   1.5540   1.4900   1.4290   1.3180
                  1.2180   1.1300   1.0510   1.0140   0.9800   0.9170   0.8600   0.7410
                  0.6480   0.5730   0.5130   0.4190   0.3500   0.2980   0.2550   0.2210
                  0.1930   0.1690   0.1500   0.1330   0.1190   0.1070   0.0960   0.0870
                  0.0000   0.0000   0.0000   0.0000   0.0000   0.0000


F(000)  for neutrons  :      124.516
F(000)  for electrons :      125.440


Equations induced by symmetry :

y[Ba1]=0.25
Refinement program                                                                                                 page=   3
structure :                                                                                                11:42:40 06-09-24 

y[S1]=0.25
y[O2]=0.25
y[O3]=0.25

**************************************
* User defined constrains/restraints *
**************************************

None

******************************
* User defined keep commands *
******************************

None


Refinement program                                                                                                 page=   4
structure :                                                                                                11:42:40 06-09-24 


*******************************
* Fo/Fc list after last cycle *
*******************************

   h   k   l     Fo        Fc        A         B        Fo-Fc    sig(Fo) sqr(1/w)  sqr(wdFq)   nref    SinThL   ext  sc
   2   0   0  428.3870  714.4210 -714.4210    0.0000 -286.0340    0.0489    4.2841  -66.7658      1 % 0.139782 1.000  1
   4   0   0  372.5520  400.1360 -400.1360    0.0000  -27.5844    0.0772    3.7263   -7.4026      2 % 0.279564 1.000  1
   6   0   0  259.7310  303.1360  303.1360    0.0000  -43.4056    0.0784    2.5985  -16.7042      3 % 0.419346 1.000  1
   8   0   0  130.1540  120.0820 -120.0820    0.0000   10.0716    0.1041    1.3057    7.7136      4 % 0.559128 1.000  1
  10   0   0   94.6044   20.8754  -20.8754    0.0000   73.7291    0.2521    0.9791   75.3061      5 % 0.698910 1.000  1
  12   0   0   56.7891   44.9879   44.9879    0.0000   11.8012    0.2870    0.6363   18.5464      6 % 0.838692 1.000  1
  14   0   0   24.8998    2.9230   -2.9230    0.0000   21.9769    1.3012    1.3248   16.5885      7 % 0.978474 1.000  1
   1   1   0  316.7770  242.5240  242.5240    0.0000   74.2525    0.0611    3.1684   23.4357      9 % 0.115279 1.000  1
   3   1   0  209.8570   10.2630   10.2630    0.0000  199.5940    0.0684    2.0997   95.0591     10 % 0.228839 1.000  1
   5   1   0  279.8260  300.2460 -300.2460    0.0000  -20.4204    0.0575    2.7988   -7.2960     11 % 0.361280 1.000  1
   7   1   0  157.2100  105.3530  105.3530    0.0000   51.8570    0.0779    1.5740   32.9453     12 % 0.497752 1.000  1
   9   1   0  115.5960  129.7090  129.7090    0.0000  -14.1125    0.0900    1.1595  -12.1716     13 % 0.635664 1.000  1
  11   1   0   89.0786  116.5530 -116.5530    0.0000  -27.4740    0.1577    0.9046  -30.3700     14 % 0.774247 1.000  1
  13   1   0   42.6615   13.2604   13.2604    0.0000   29.4010    0.2684    0.5040   58.3333     15 % 0.913196 1.000  1
   0   2   0  426.8430  969.8550 -969.8550    0.0000 -543.0120    0.0144    4.2685 -127.2150     18 % 0.183352 1.000  1
   2   2   0  222.6990  146.4810  146.4810    0.0000   76.2183    0.0880    2.2287   34.1980     19 % 0.230558 1.000  1
   4   2   0  278.3880  335.0030  335.0030    0.0000  -56.6145    0.0675    2.7847  -20.3306     20 % 0.334326 1.000  1
   6   2   0  210.3690  136.0630 -136.0630    0.0000   74.3057    0.0879    2.1055   35.2908     21 % 0.457678 1.000  1
   8   2   0  117.5370   11.6485  -11.6485    0.0000  105.8890    0.1685    1.1874   89.1783     22 % 0.588423 1.000  1
  10   2   0   89.6660   77.2885   77.2885    0.0000   12.3775    0.1757    0.9137   13.5465     23 % 0.722560 1.000  1
  12   2   0   49.9750   47.7488  -47.7488    0.0000    2.2262    0.2641    0.5653    3.9383     24 % 0.858500 1.000  1
  14   2   0   24.6982   14.7567  -14.7567    0.0000    9.9415    0.5466    0.5998   16.5744     25 % 0.995504 1.000  1
   1   3   0  228.0410  175.4280 -175.4280    0.0000   52.6127    0.0449    2.2808   23.0671     28 % 0.283769 1.000  1
   3   3   0  130.8150   31.4681   31.4681    0.0000   99.3467    0.1410    1.3157   75.5070     29 % 0.345836 1.000  1
   5   3   0  223.1030  241.6510  241.6510    0.0000  -18.5482    0.0789    2.2324   -8.3085     30 % 0.444701 1.000  1
   9   3   0   93.0054   87.0708  -87.0708    0.0000    5.9346    0.1629    0.9442    6.2852     32 % 0.686516 1.000  1
  11   3   0   74.8164   95.9281   95.9281    0.0000  -21.1117    0.2125    0.7778  -27.1441     33 % 0.816514 1.000  1
  13   3   0   36.1939   14.6172  -14.6172    0.0000   21.5768    0.4379    0.5681   37.9785     34 % 0.949296 1.000  1
   0   4   0  310.0400  683.9370  683.9370    0.0000 -373.8970    0.0052    3.1004 -120.5960     37 % 0.366703 1.000  1
   2   4   0  191.5530  233.9420 -233.9420    0.0000  -42.3888    0.0838    1.9174  -22.1079     38 % 0.392441 1.000  1
   4   4   0  188.3480  200.7850 -200.7850    0.0000  -12.4374    0.0924    1.8857   -6.5955     39 % 0.461115 1.000  1
   6   4   0  170.1250  188.7250  188.7250    0.0000  -18.6004    0.0641    1.7025  -10.9256     40 % 0.557066 1.000  1
   8   4   0  109.8070   73.4396  -73.4396    0.0000   36.3670    0.1393    1.1069   32.8557     41 % 0.668652 1.000  1
  10   4   0   70.0536   23.1646  -23.1646    0.0000   46.8890    0.1542    0.7173   65.3688     42 % 0.789269 1.000  1
  12   4   0   39.2110   36.2766   36.2766    0.0000    2.9344    0.4246    0.5780    5.0770     43 % 0.915355 1.000  1
   1   5   0  177.7710   14.1406   14.1406    0.0000  163.6300    0.0622    1.7788   91.9894     47 % 0.463677 1.000  1
   3   5   0  112.4060   27.0227   27.0227    0.0000   85.3828    0.1744    1.1375   75.0619     48 % 0.504058 1.000  1
   5   5   0  150.9060  133.1100 -133.1100    0.0000   17.7959    0.1415    1.5157   11.7413     49 % 0.576394 1.000  1
   7   5   0   87.6784   39.0444   39.0444    0.0000   48.6340    0.1642    0.8920   54.5204     50 % 0.670421 1.000  1
   9   5   0   77.2010   95.7436   95.7436    0.0000  -18.5426    0.1321    0.7832  -23.6744     51 % 0.778316 1.000  1
  11   5   0   62.6698   86.8477  -86.8477    0.0000  -24.1779    0.3271    0.7069  -34.2012     52 % 0.895079 1.000  1
   0   6   0  123.2270  233.9350 -233.9350    0.0000 -110.7070    0.2410    1.2556  -88.1693     56 % 0.550055 1.000  1
   2   6   0  119.4570   55.6897   55.6897    0.0000   63.7674    0.0887    1.1979   53.2344     57 % 0.567538 1.000  1
   4   6   0  115.8020  120.3200  120.3200    0.0000   -4.5187    0.1084    1.1631   -3.8851     58 % 0.617022 1.000  1
   6   6   0  107.9580   86.7098  -86.7098    0.0000   21.2485    0.1338    1.0878   19.5326     59 % 0.691673 1.000  1
   8   6   0   56.2139    4.0184    4.0184    0.0000   52.1955    0.1975    0.5958   87.6042     60 % 0.784337 1.000  1
Refinement program                                                                                                 page=   5
structure :                                                                                                11:42:40 06-09-24 

  10   6   0   47.5132   44.3877   44.3877    0.0000    3.1255    0.2347    0.5299    5.8980     61 % 0.889402 1.000  1
   1   7   0   80.7310   89.5289  -89.5289    0.0000   -8.7979    0.1914    0.8297  -10.6039     64 % 0.645526 1.000  1
   3   7   0   69.1737    4.3245    4.3245    0.0000   64.8492    0.2400    0.7322   88.5700     65 % 0.675116 1.000  1
   5   7   0   97.3910  102.1930  102.1930    0.0000   -4.8025    0.1520    0.9857   -4.8722     66 % 0.730710 1.000  1
   7   7   0   59.5189   62.6425  -62.6425    0.0000   -3.1236    0.2016    0.6284   -4.9706     67 % 0.806952 1.000  1
   9   7   0   45.1940   36.4381  -36.4381    0.0000    8.7559    0.2135    0.4998   17.5174     68 % 0.898601 1.000  1
   0   8   0   76.0920  167.7520  167.7520    0.0000  -91.6604    0.3121    0.8224 -111.4480     72 % 0.733407 1.000  1
   2   8   0   61.2985   63.7795  -63.7795    0.0000   -2.4811    0.2325    0.6556   -3.7845     73 % 0.746609 1.000  1
   4   8   0   64.2067   68.7646  -68.7646    0.0000   -4.5579    0.2219    0.6793   -6.7093     74 % 0.784883 1.000  1
   6   8   0   61.1964   77.6663   77.6663    0.0000  -16.4699    0.1650    0.6338  -25.9848     75 % 0.844829 1.000  1
   8   8   0   41.5933   23.7196  -23.7196    0.0000   17.8737    0.2837    0.5035   35.5008     76 % 0.922231 1.000  1
   1   9   0   56.8111   11.9152   11.9152    0.0000   44.8958    0.2253    0.6112   73.4603     79 % 0.828037 1.000  1
   3   9   0   47.5132   19.8123   19.8123    0.0000   27.7008    0.3346    0.5812   47.6654     80 % 0.851307 1.000  1
   5   9   0   46.8508   50.3009  -50.3009    0.0000   -3.4501    0.4077    0.6210   -5.5553     81 % 0.896036 1.000  1
   7   9   0   35.0357   11.8571   11.8571    0.0000   23.1786    0.4752    0.5904   39.2580     82 % 0.959226 1.000  1
   0  10   0   47.2229   82.3077  -82.3077    0.0000  -35.0848    0.4606    0.6596  -53.1871     86 % 0.916758 1.000  1
   2  10   0   35.6371   30.1675   30.1675    0.0000    5.4695    0.2287    0.4234   12.9169     87 % 0.927354 1.000  1
   4  10   0   36.5718   40.5519   40.5519    0.0000   -3.9800    0.3883    0.5334   -7.4617     88 % 0.958437 1.000  1
   1   0   1  136.7940   43.9415   43.9415    0.0000   92.8522    0.1042    1.3719   67.6816    110 % 0.089754 1.000  1
   2   0   1  379.6540  674.1130 -674.1130    0.0000 -294.4580    0.0395    3.7967  -77.5554    111 % 0.150699 1.000  1
   3   0   1  242.6830  186.8650 -186.8650    0.0000   55.8175    0.0668    2.4277   22.9915    112 % 0.217103 1.000  1
   4   0   1  299.6960  221.9320  221.9320    0.0000   77.7634    0.0402    2.9972   25.9451    113 % 0.285179 1.000  1
   5   0   1  140.9340  124.4320  124.4320    0.0000   16.5027    0.0522    1.4103   11.7015    114 % 0.353963 1.000  1
   6   0   1   71.5367   62.9282   62.9282    0.0000    8.6085    0.2167    0.7475   11.5170    115 % 0.423110 1.000  1
   7   0   1  112.9160   83.5719   83.5719    0.0000   29.3440    0.1475    1.1387   25.7687    116 % 0.492467 1.000  1
   8   0   1  205.3470  148.4980 -148.4980    0.0000   56.8490    0.0726    2.0548   27.6670    117 % 0.561956 1.000  1
   9   0   1   70.9930   74.0798  -74.0798    0.0000   -3.0868    0.1134    0.7189   -4.2937    118 % 0.631534 1.000  1
  10   0   1   60.0000   50.2044   50.2044    0.0000    9.7956    0.2217    0.6396   15.3143    119 % 0.701175 1.000  1
  11   0   1   37.2156    2.9390   -2.9390    0.0000   34.2766    0.5267    0.6449   53.1518    120 % 0.770860 1.000  1
  12   0   1   57.8144   54.1767   54.1767    0.0000    3.6376    0.2231    0.6197    5.8699    121 % 0.840580 1.000  1
  13   0   1   33.4664   26.3952   26.3952    0.0000    7.0712    0.4153    0.5334   13.2569    122 % 0.910326 1.000  1
  14   0   1   31.1978   45.6314  -45.6314    0.0000  -14.4336    0.5625    0.6433  -22.4383    123 % 0.980093 1.000  1
   1   1   1  252.5000  376.6220  376.6220    0.0000 -124.1220    0.0303    2.5252  -49.1537    130 % 0.128298 1.000  1
   2   1   1  336.2350  590.0380  590.0380    0.0000 -253.8030    0.0287    3.3625  -75.4811    131 % 0.176393 1.000  1
   3   1   1  386.2710  456.2710 -456.2710    0.0000  -70.0006    0.0285    3.8628  -18.1217    132 % 0.235666 1.000  1
   4   1   1  246.6980  177.9880 -177.9880    0.0000   68.7101    0.0413    2.4673   27.8480    133 % 0.299552 1.000  1
   5   1   1  100.2070   29.5760   29.5760    0.0000   70.6308    0.1008    1.0071   70.1312    134 % 0.365642 1.000  1
   6   1   1   62.6331    9.1712   -9.1712    0.0000   53.4618    0.1557    0.6454   82.8370    135 % 0.432928 1.000  1
   7   1   1  193.4590  185.5820  185.5820    0.0000    7.8763    0.0403    1.9350    4.0704    136 % 0.500927 1.000  1
   8   1   1   79.7496   28.1123   28.1123    0.0000   51.6373    0.1122    0.8054   64.1176    137 % 0.569385 1.000  1
  10   1   1   43.4454   26.1650  -26.1650    0.0000   17.2804    0.2820    0.5179   33.3642    139 % 0.707142 1.000  1
  11   1   1   37.6988   16.6790  -16.6790    0.0000   21.0198    0.2931    0.4775   44.0177    140 % 0.776292 1.000  1
  12   1   1   26.0538    1.8492    1.8492    0.0000   24.2046    0.4030    0.4799   50.4373    141 % 0.845564 1.000  1
  13   1   1   50.3736   52.1141   52.1141    0.0000   -1.7405    0.1509    0.5258   -3.3098    142 % 0.914931 1.000  1
  14   1   1   18.1659    8.2037    8.2037    0.0000    9.9622    0.8065    0.8267   12.0511    143 % 0.984371 1.000  1
   1   2   1  253.3800  166.2680  166.2680    0.0000   87.1113    0.0335    2.5340   34.3767    150 % 0.204141 1.000  1
   2   2   1  373.1820  589.4600  589.4600    0.0000 -216.2770    0.0332    3.7320  -57.9526    151 % 0.237335 1.000  1
   3   2   1  211.5420  147.3030 -147.3030    0.0000   64.2385    0.0475    2.1160   30.3591    152 % 0.284168 1.000  1
   4   2   1  311.2490  332.4570 -332.4570    0.0000  -21.2075    0.0305    3.1126   -6.8133    153 % 0.339035 1.000  1
   5   2   1  160.8760   95.5156   95.5156    0.0000   65.3607    0.0289    1.6090   40.6214    154 % 0.398632 1.000  1
   6   2   1  126.4800   15.3312   15.3312    0.0000  111.1480    0.0897    1.2680   87.6582    155 % 0.461129 1.000  1
   8   2   1  155.2940  131.7630  131.7630    0.0000   23.5306    0.0573    1.5540   15.1420    157 % 0.591111 1.000  1
Refinement program                                                                                                 page=   6
structure :                                                                                                11:42:40 06-09-24 

   9   2   1   64.8652   43.8437   43.8437    0.0000   21.0215    0.1164    0.6590   31.8985    158 % 0.657612 1.000  1
  10   2   1   82.1888   69.3577  -69.3577    0.0000   12.8311    0.1387    0.8335   15.3941    159 % 0.724751 1.000  1
  11   2   1   51.7687   46.5034   46.5034    0.0000    5.2653    0.1391    0.5360    9.8226    160 % 0.792366 1.000  1
  12   2   1   41.2007   28.6585  -28.6585    0.0000   12.5422    0.2318    0.4727   26.5312    161 % 0.860344 1.000  1
  13   2   1   42.0714   55.2532  -55.2532    0.0000  -13.1818    0.2698    0.4998  -26.3752    162 % 0.928607 1.000  1
  14   2   1   30.8221   32.0840   32.0840    0.0000   -1.2619    0.2628    0.4050   -3.1155    163 % 0.997095 1.000  1
   1   3   1  188.4670  160.1420 -160.1420    0.0000   28.3257    0.0478    1.8853   15.0247    169 % 0.289303 1.000  1
   2   3   1  289.7890  381.8820 -381.8820    0.0000  -92.0930    0.0295    2.8980  -31.7777    170 % 0.313608 1.000  1
   3   3   1  310.4850  257.2840  257.2840    0.0000   53.2014    0.0374    3.1051   17.1337    171 % 0.350391 1.000  1
   4   3   1  239.4470  178.7150  178.7150    0.0000   60.7325    0.0309    2.3947   25.3615    172 % 0.396191 1.000  1
   5   3   1   75.9770    4.3690    4.3690    0.0000   71.6079    0.1599    0.7764   92.2287    173 % 0.448252 1.000  1
   6   3   1   96.1546   21.3179  -21.3179    0.0000   74.8366    0.1435    0.9722   76.9768    174 % 0.504641 1.000  1
   7   3   1  167.4330  157.2350 -157.2350    0.0000   10.1978    0.0588    1.6754    6.0869    175 % 0.564060 1.000  1
   8   3   1   72.9726   23.9089  -23.9089    0.0000   49.0637    0.1398    0.7430   66.0353    176 % 0.625648 1.000  1
   9   3   1   78.4219   74.2738   74.2738    0.0000    4.1481    0.1460    0.7977    5.2001    177 % 0.688822 1.000  1
  10   3   1   42.5735   32.7843   32.7843    0.0000    9.7891    0.1985    0.4697   20.8400    178 % 0.753184 1.000  1
  11   3   1   37.8537   20.8306   20.8306    0.0000   17.0231    0.3302    0.5023   33.8882    179 % 0.818453 1.000  1
  12   3   1   25.6164   11.3930  -11.3930    0.0000   14.2234    0.3533    0.4364   32.5936    180 % 0.884429 1.000  1
  13   3   1   44.3283   51.8045  -51.8045    0.0000   -7.4761    0.2087    0.4899  -15.2592    181 % 0.950965 1.000  1
   1   4   1   74.1364    2.2339    2.2339    0.0000   71.9025    0.1531    0.7570   94.9827    188 % 0.377528 1.000  1
   2   4   1  258.0910  231.1390 -231.1390    0.0000   26.9520    0.0409    2.5812   10.4415    189 % 0.396461 1.000  1
   3   4   1  118.0470   87.6554  -87.6554    0.0000   30.3912    0.0856    1.1836   25.6777    190 % 0.426152 1.000  1
   4   4   1  160.8140  124.8850  124.8850    0.0000   35.9287    0.0724    1.6098   22.3191    191 % 0.464541 1.000  1
   5   4   1   60.7141   58.5934   58.5934    0.0000    2.1207    0.1960    0.6380    3.3240    192 % 0.509668 1.000  1
   6   4   1   66.3973   38.9825   38.9825    0.0000   27.4147    0.1687    0.6851   40.0178    193 % 0.559905 1.000  1
   7   4   1   68.5930   58.1051   58.1051    0.0000   10.4879    0.1290    0.6980   15.0265    194 % 0.613999 1.000  1
   8   4   1  122.7950  108.1580 -108.1580    0.0000   14.6368    0.1095    1.2328   11.8726    195 % 0.671019 1.000  1
   9   4   1   47.9135   52.3258  -52.3258    0.0000   -4.4123    0.2724    0.5511   -8.0059    196 % 0.730279 1.000  1
  10   4   1   53.7587   38.8206   38.8206    0.0000   14.9382    0.1879    0.5695   26.2316    197 % 0.791276 1.000  1
  11   4   1   22.4944    5.0617   -5.0617    0.0000   17.4328    0.5512    0.5954   29.2802    198 % 0.853637 1.000  1
  12   4   1   34.7376   41.3020   41.3020    0.0000   -6.5645    0.4232    0.5475  -11.9901    199 % 0.917086 1.000  1
  13   4   1   27.0444   23.6891   23.6891    0.0000    3.3553    0.2662    0.3795    8.8415    200 % 0.981410 1.000  1
   1   5   1  125.4150  109.9650  109.9650    0.0000   15.4495    0.0965    1.2579   12.2825    206 % 0.467084 1.000  1
   2   5   1  157.8530  135.1730  135.1730    0.0000   22.6802    0.0675    1.5800   14.3548    207 % 0.482516 1.000  1
   3   5   1  237.0840  191.2500 -191.2500    0.0000   45.8334    0.0409    2.3712   19.3293    208 % 0.507194 1.000  1
   4   5   1   81.7386   41.1912  -41.1912    0.0000   40.5474    0.1493    0.8309   48.7993    209 % 0.539850 1.000  1
   5   5   1   81.4095   28.8263   28.8263    0.0000   52.5831    0.1302    0.8244   63.7803    210 % 0.579138 1.000  1
   6   5   1   61.2372   23.3840  -23.3840    0.0000   37.8532    0.2360    0.6563   57.6800    211 % 0.623806 1.000  1
   7   5   1  124.0620   99.4649   99.4649    0.0000   24.5972    0.0661    1.2424   19.7984    212 % 0.672782 1.000  1
   8   5   1   49.6488   23.0559   23.0559    0.0000   26.5928    0.2598    0.5604   47.4563    213 % 0.725194 1.000  1
   9   5   1   59.7595   63.0863  -63.0863    0.0000   -3.3268    0.1498    0.6161   -5.4000    214 % 0.780351 1.000  1
  10   5   1   26.5914   10.4991  -10.4991    0.0000   16.0922    0.4155    0.4933   32.6185    215 % 0.837710 1.000  1
  11   5   1   27.9535    6.6809   -6.6809    0.0000   21.2726    0.4543    0.5334   39.8787    216 % 0.896848 1.000  1
  12   5   1   15.6141    6.6012   -6.6012    0.0000    9.0129    0.4515    0.4778   18.8653    217 % 0.957437 1.000  1
   1   6   1   67.7776   24.0991   24.0991    0.0000   43.6784    0.1911    0.7042   62.0263    225 % 0.557330 1.000  1
   2   6   1  154.3290  161.2360  161.2360    0.0000   -6.9065    0.0716    1.5450   -4.4703    226 % 0.570325 1.000  1
   3   6   1   61.9137   19.1394  -19.1394    0.0000   42.7743    0.2285    0.6600   64.8123    227 % 0.591350 1.000  1
   4   6   1  115.0110  122.1240 -122.1240    0.0000   -7.1136    0.1026    1.1547   -6.1607    228 % 0.619587 1.000  1
   5   6   1   50.4975   27.4114   27.4114    0.0000   23.0861    0.2673    0.5714   40.4044    229 % 0.654103 1.000  1
   6   6   1   50.4232    4.2631   -4.2631    0.0000   46.1601    0.1795    0.5352   86.2446    230 % 0.693961 1.000  1
   7   6   1   56.2921   59.8672  -59.8672    0.0000   -3.5751    0.1759    0.5898   -6.0620    231 % 0.738298 1.000  1
   8   6   1   68.8578   76.4962   76.4962    0.0000   -7.6384    0.1430    0.7033  -10.8611    232 % 0.786356 1.000  1
Refinement program                                                                                                 page=   7
structure :                                                                                                11:42:40 06-09-24 

  10   6   1   32.3527   38.1501  -38.1501    0.0000   -5.7974    0.4451    0.5503  -10.5358    234 % 0.891182 1.000  1
  11   6   1   20.0948   23.6515   23.6515    0.0000   -3.5568    0.5897    0.6230   -5.7091    235 % 0.946988 1.000  1
   3   7   1   76.7385   82.7583   82.7583    0.0000   -6.0198    0.0977    0.7736   -7.7817    246 % 0.677460 1.000  1
   4   7   1   91.1592   80.9445   80.9445    0.0000   10.2147    0.0965    0.9167   11.1431    247 % 0.702243 1.000  1
   5   7   1   43.5121    8.0787    8.0787    0.0000   35.4334    0.2022    0.4798   73.8465    248 % 0.732877 1.000  1
   6   7   1   44.3847   16.7915  -16.7915    0.0000   27.5931    0.2174    0.4942   55.8298    249 % 0.768661 1.000  1
   7   7   1   66.6423   74.2841  -74.2841    0.0000   -7.6418    0.1411    0.6812  -11.2184    250 % 0.808914 1.000  1
   8   7   1   44.5399   15.4272  -15.4272    0.0000   29.1127    0.1841    0.4819   60.4062    251 % 0.853003 1.000  1
   9   7   1   32.3156   41.1954   41.1954    0.0000   -8.8797    0.4487    0.5530  -16.0587    252 % 0.900363 1.000  1
  10   7   1   18.9737   21.6116   21.6116    0.0000   -2.6379    0.5508    0.5825   -4.5283    253 % 0.950507 1.000  1
   1   8   1   27.1109    4.7923    4.7923    0.0000   22.3186    0.4537    0.5285   42.2283    262 % 0.738878 1.000  1
   2   8   1   71.6938   79.5724  -79.5724    0.0000   -7.8786    0.1458    0.7316  -10.7690    263 % 0.748729 1.000  1
   3   8   1   32.0344   21.1230  -21.1230    0.0000   10.9114    0.3730    0.4917   22.1908    264 % 0.764865 1.000  1
   4   8   1   52.7930   59.0970   59.0970    0.0000   -6.3040    0.1174    0.5408  -11.6561    265 % 0.786900 1.000  1
   5   8   1   20.0823    6.7621    6.7621    0.0000   13.3202    0.8689    0.8918   14.9359    266 % 0.814356 1.000  1
   6   8   1   28.3602   14.7503   14.7503    0.0000   13.6099    0.2927    0.4075   33.3960    267 % 0.846704 1.000  1
   8   8   1   42.2410   52.9338  -52.9338    0.0000  -10.6929    0.2628    0.4975  -21.4942    269 % 0.923948 1.000  1
   9   8   1   14.9432   23.1036  -23.1036    0.0000   -8.1604    0.7395    0.7544  -10.8169    270 % 0.967843 1.000  1
   1   9   1   31.3512   41.1592   41.1592    0.0000   -9.8080    0.3620    0.4789  -20.4798    279 % 0.829950 1.000  1
   2   9   1   37.4326   35.5524   35.5524    0.0000    1.8802    0.3606    0.5198    3.6173    280 % 0.838732 1.000  1
   3   9   1   55.7934   69.7919  -69.7919    0.0000  -13.9986    0.2518    0.6121  -22.8686    281 % 0.853168 1.000  1
   4   9   1   19.1599   14.4861  -14.4861    0.0000    4.6738    0.7333    0.7579    6.1666    282 % 0.872977 1.000  1
   5   9   1   23.6643   12.7119   12.7119    0.0000   10.9524    0.3571    0.4284   25.5675    283 % 0.897803 1.000  1
   6   9   1   14.2829   11.3252  -11.3252    0.0000    2.9576    0.7141    0.7283    4.0611    284 % 0.927245 1.000  1
   7   9   1   36.3153   40.2765   40.2765    0.0000   -3.9612    0.2506    0.4412   -8.9779    285 % 0.960877 1.000  1
   8   9   1   17.6068   13.0758   13.0758    0.0000    4.5310    0.6503    0.6737    6.7252    286 % 0.998277 1.000  1
   1  10   1   26.1324    1.1822   -1.1822    0.0000   24.9501    0.4611    0.5300   47.0743    294 % 0.921142 1.000  1
   2  10   1   36.1345   51.1105   51.1105    0.0000  -14.9760    0.2837    0.4594  -32.6002    295 % 0.929062 1.000  1
   3  10   1   19.4936    4.8223    4.8223    0.0000   14.6713    0.6233    0.6531   22.4656    296 % 0.942114 1.000  1
   4  10   1   23.5436   41.9132  -41.9132    0.0000  -18.3697    0.3717    0.4399  -41.7541    297 % 0.960090 1.000  1
   5  10   1   12.9267    4.8531    4.8531    0.0000    8.0736    0.9554    0.9641    8.3743    298 % 0.982718 1.000  1
   1   0   2  182.9890   75.4516  -75.4516    0.0000  107.5380    0.1465    1.8357   58.5799    354 % 0.132549 1.000  1
   2   0   2  262.0210   84.7391  -84.7391    0.0000  177.2820    0.0870    2.6217   67.6222    355 % 0.179509 1.000  1
   3   0   2  250.9430  223.6880 -223.6880    0.0000   27.2548    0.0711    2.5104   10.8566    356 % 0.238007 1.000  1
   5   0   2  266.3210  220.9780  220.9780    0.0000   45.3430    0.0774    2.6643   17.0185    358 % 0.367155 1.000  1
   6   0   2  132.9100   84.6527  -84.6527    0.0000   48.2570    0.1305    1.3355   36.1343    359 % 0.434207 1.000  1
   7   0   2  117.4170   43.1708   43.1708    0.0000   74.2460    0.1120    1.1795   62.9472    360 % 0.502033 1.000  1
   8   0   2   77.2820   49.8883  -49.8883    0.0000   27.3937    0.1909    0.7960   34.4125    361 % 0.570358 1.000  1
   9   0   2   96.4712  130.0690 -130.0690    0.0000  -33.5980    0.1845    0.9822  -34.2070    362 % 0.639022 1.000  1
  10   0   2   99.7497  103.6280  103.6280    0.0000   -3.8785    0.2942    1.0400   -3.7294    363 % 0.707926 1.000  1
  11   0   2   68.7263   75.6763   75.6763    0.0000   -6.9501    0.2721    0.7392   -9.4026    364 % 0.777006 1.000  1
  12   0   2   40.6817   46.7981  -46.7981    0.0000   -6.1164    0.2126    0.4590  -13.3246    365 % 0.846220 1.000  1
  13   0   2   26.9258   11.4112  -11.4112    0.0000   15.5146    0.7576    0.8041   19.2954    366 % 0.915536 1.000  1
   0   1   2  244.9180  895.0660  895.0660    0.0000 -650.1480    0.0921    2.4509 -265.2670    373 % 0.145220 1.000  1
   1   1   2  369.3460  654.6640 -654.6640    0.0000 -285.3190    0.0233    3.6935  -77.2482    374 % 0.161163 1.000  1
   2   1   2  287.1560  313.7430 -313.7430    0.0000  -26.5864    0.0340    2.8718   -9.2578    375 % 0.201564 1.000  1
   3   1   2  137.6090   18.9389   18.9389    0.0000  118.6700    0.0825    1.3786   86.0827    376 % 0.255052 1.000  1
   4   1   2  174.2200  136.8270 -136.8270    0.0000   37.3927    0.0623    1.7433   21.4493    377 % 0.315032 1.000  1
   5   1   2  271.4090  237.8830  237.8830    0.0000   33.5259    0.0422    2.7144   12.3510    378 % 0.378428 1.000  1
   6   1   2  194.3550  201.2010  201.2010    0.0000   -6.8457    0.0695    1.9448   -3.5200    379 % 0.443779 1.000  1
   7   1   2  116.4950  110.2530 -110.2530    0.0000    6.2422    0.0863    1.1681    5.3437    380 % 0.510335 1.000  1
   8   1   2   96.0817   79.5024  -79.5024    0.0000   16.5794    0.1499    0.9724   17.0493    381 % 0.577679 1.000  1
Refinement program                                                                                                 page=   8
structure :                                                                                                11:42:40 06-09-24 

   9   1   2   55.2630   17.5422  -17.5422    0.0000   37.7208    0.1656    0.5769   65.3853    382 % 0.645564 1.000  1
  10   1   2   60.7454   55.8859  -55.8859    0.0000    4.8595    0.1943    0.6378    7.6197    383 % 0.713837 1.000  1
  11   1   2   47.3498   40.0381   40.0381    0.0000    7.3117    0.2513    0.5361   13.6397    384 % 0.782396 1.000  1
  12   1   2   33.2235   40.4777   40.4777    0.0000   -7.2543    0.3446    0.4787  -15.1541    385 % 0.851171 1.000  1
  13   1   2   24.2899   11.5489  -11.5489    0.0000   12.7411    0.5311    0.5840   21.8170    386 % 0.920115 1.000  1
  14   1   2   19.4936   12.5361   12.5361    0.0000    6.9575    0.5130    0.5488   12.6782    387 % 0.989191 1.000  1
   0   2   2  273.0160  350.3000  350.3000    0.0000  -77.2848    0.0423    2.7305  -28.3044    393 % 0.215180 1.000  1
   1   2   2  213.7830  387.5210  387.5210    0.0000 -173.7380    0.0676    2.1389  -81.2276    394 % 0.226246 1.000  1
   2   2   2  221.9140   91.2948  -91.2948    0.0000  130.6190    0.0315    2.2194   58.8543    395 % 0.256596 1.000  1
   3   2   2  123.7340   48.5733   48.5733    0.0000   75.1602    0.0554    1.2386   60.6829    396 % 0.300441 1.000  1
   4   2   2  247.7250  153.7990 -153.7990    0.0000   93.9257    0.0456    2.4777   37.9089    397 % 0.352786 1.000  1
   5   2   2  283.3170  256.5200 -256.5200    0.0000   26.7974    0.0446    2.8335    9.4572    398 % 0.410391 1.000  1
   6   2   2  118.9240  139.7430  139.7430    0.0000  -20.8186    0.0471    1.1902  -17.4921    399 % 0.471331 1.000  1
   8   2   2   76.4853   13.1607  -13.1607    0.0000   63.3246    0.1275    0.7754   81.6667    401 % 0.599104 1.000  1
   9   2   2   54.6242   44.9387   44.9387    0.0000    9.6855    0.1547    0.5677   17.0602    402 % 0.664806 1.000  1
  10   2   2   80.9426   68.5231  -68.5231    0.0000   12.4195    0.0778    0.8132   15.2731    403 % 0.731284 1.000  1
  11   2   2   56.6445   48.2823  -48.2823    0.0000    8.3622    0.1854    0.5960   14.0305    404 % 0.798346 1.000  1
  13   2   2   30.2655   18.8500   18.8500    0.0000   11.4154    0.4312    0.5268   21.6694    406 % 0.933716 1.000  1
   0   3   2  249.8550  354.3590 -354.3590    0.0000 -104.5040    0.0694    2.4995  -41.8099    413 % 0.297195 1.000  1
   1   3   2  228.3310  297.4010  297.4010    0.0000  -69.0705    0.0420    2.2837  -30.2451    414 % 0.305302 1.000  1
   2   3   2  149.9080  124.2310  124.2310    0.0000   25.6778    0.0634    1.5004   17.1137    415 % 0.328426 1.000  1
   3   3   2  101.2420   10.1668   10.1668    0.0000   91.0755    0.1161    1.0191   89.3727    416 % 0.363713 1.000  1
   4   3   2  132.8490   99.7211   99.7211    0.0000   33.1277    0.0817    1.3310   24.8894    417 % 0.408020 1.000  1
   5   3   2  216.3420  167.9880 -167.9880    0.0000   48.3543    0.0374    2.1637   22.3475    418 % 0.458741 1.000  1
   6   3   2  149.4990  135.3550 -135.3550    0.0000   14.1444    0.0615    1.4963    9.4532    419 % 0.513980 1.000  1
   7   3   2   92.6051   73.6199   73.6199    0.0000   18.9852    0.1161    0.9333   20.3420    420 % 0.572431 1.000  1
   8   3   2   66.9515   39.6048   39.6048    0.0000   27.3466    0.1389    0.6838   39.9938    421 % 0.633205 1.000  1
   9   3   2   47.7043   26.1156   26.1156    0.0000   21.5887    0.1929    0.5146   41.9563    422 % 0.695693 1.000  1
  11   3   2   43.9318   39.5197  -39.5197    0.0000    4.4121    0.2845    0.5234    8.4295    424 % 0.824245 1.000  1
  13   3   2   22.3294    9.1784    9.1784    0.0000   13.1510    0.5464    0.5902   22.2810    426 % 0.955953 1.000  1
   0   4   2  152.2170   70.2156  -70.2156    0.0000   82.0014    0.0844    1.5245   53.7887    435 % 0.383609 1.000  1
   1   4   2  116.8120   34.9564  -34.9564    0.0000   81.8554    0.0937    1.1719   69.8500    436 % 0.389924 1.000  1
   2   4   2   98.4160   19.5746  -19.5746    0.0000   78.8414    0.1260    0.9922   79.4618    437 % 0.408283 1.000  1
   3   4   2  130.7120  100.0810 -100.0810    0.0000   30.6315    0.0528    1.3082   23.4152    438 % 0.437171 1.000  1
   4   4   2   94.3531  102.7350  102.7350    0.0000   -8.3819    0.1028    0.9491   -8.8313    439 % 0.474670 1.000  1
   5   4   2  167.8730  131.9710  131.9710    0.0000   35.9017    0.0477    1.6794   21.3777    440 % 0.518917 1.000  1
   6   4   2  130.2930   63.4844  -63.4844    0.0000   66.8083    0.0844    1.3057   51.1682    441 % 0.568337 1.000  1
   7   4   2   88.5788   16.8547   16.8547    0.0000   71.7241    0.1174    0.8935   80.2700    442 % 0.621698 1.000  1
   8   4   2   71.9027   31.2238  -31.2238    0.0000   40.6790    0.1551    0.7356   55.3035    443 % 0.678070 1.000  1
   9   4   2   80.3586   88.6374  -88.6374    0.0000   -8.2788    0.0852    0.8081  -10.2449    444 % 0.736763 1.000  1
  11   4   2   51.9750   59.2434   59.2434    0.0000   -7.2684    0.2030    0.5580  -13.0263    446 % 0.859192 1.000  1
  12   4   2   34.4238   37.0691  -37.0691    0.0000   -2.6453    0.3297    0.4767   -5.5495    447 % 0.922258 1.000  1
  13   4   2   21.9750    9.8480   -9.8480    0.0000   12.1270    0.4733    0.5218   23.2410    448 % 0.986244 1.000  1
   0   5   2  242.0060  260.5940  260.5940    0.0000  -18.5888    0.0822    2.4214   -7.6767    455 % 0.472013 1.000  1
   1   5   2  191.6430  200.1940 -200.1940    0.0000   -8.5508    0.0477    1.9170   -4.4605    456 % 0.477159 1.000  1
   2   5   2  148.3910  126.1720 -126.1720    0.0000   22.2193    0.0795    1.4860   14.9520    457 % 0.492275 1.000  1
   3   5   2   66.5770    7.5539    7.5539    0.0000   59.0231    0.1427    0.6809   86.6852    458 % 0.516487 1.000  1
   4   5   2   81.3197   61.4758  -61.4758    0.0000   19.8439    0.1531    0.8275   23.9811    459 % 0.548591 1.000  1
   5   5   2  138.3410  120.8510  120.8510    0.0000   17.4906    0.0586    1.3847   12.6318    460 % 0.587294 1.000  1
   7   5   2   87.1206   74.4138  -74.4138    0.0000   12.7068    0.1326    0.8812   14.4193    462 % 0.679815 1.000  1
   8   5   2   75.1472   59.8510  -59.8510    0.0000   15.2962    0.1717    0.7708   19.8438    463 % 0.731724 1.000  1
   9   5   2   35.8818    4.4117   -4.4117    0.0000   31.4701    0.2745    0.4518   69.6576    464 % 0.786423 1.000  1
Refinement program                                                                                                 page=   9
structure :                                                                                                11:42:40 06-09-24 

  10   5   2   36.4143   30.3661  -30.3661    0.0000    6.0482    0.2458    0.4393   13.7669    465 % 0.843369 1.000  1
  11   5   2   31.8402   27.0103   27.0103    0.0000    4.8299    0.3675    0.4862    9.9336    466 % 0.902137 1.000  1
  12   5   2   20.6398   27.6999   27.6999    0.0000   -7.0601    0.6904    0.7206   -9.7974    467 % 0.962393 1.000  1
   0   6   2   92.2632   96.9822   96.9822    0.0000   -4.7190    0.1474    0.9343   -5.0506    474 % 0.561467 1.000  1
   1   6   2   98.7613  109.8280  109.8280    0.0000  -11.0671    0.1013    0.9928  -11.1475    475 % 0.565800 1.000  1
   2   6   2   53.0726   30.2493  -30.2493    0.0000   22.8232    0.2449    0.5845   39.0458    476 % 0.578605 1.000  1
   3   6   2   55.3173   27.9107   27.9107    0.0000   27.4065    0.2097    0.5916   46.3272    477 % 0.599339 1.000  1
   4   6   2   81.2755   62.0379  -62.0379    0.0000   19.2376    0.1427    0.8252   23.3129    478 % 0.627217 1.000  1
   5   6   2  117.3330  103.8110 -103.8110    0.0000   13.5222    0.0865    1.1765   11.4934    479 % 0.661335 1.000  1
   6   6   2   69.5392   66.2227   66.2227    0.0000    3.3165    0.1984    0.7232    4.5861    480 % 0.700782 1.000  1
   7   6   2   49.1681   32.3708   32.3708    0.0000   16.7973    0.2410    0.5476   30.6759    481 % 0.744713 1.000  1
   8   6   2   22.0386    0.6927   -0.6927    0.0000   21.3459    0.5513    0.5937   35.9526    482 % 0.792382 1.000  1
   9   6   2   36.1939   31.9184   31.9184    0.0000    4.2755    0.3647    0.5138    8.3210    483 % 0.843154 1.000  1
  10   6   2   43.5557   45.1831  -45.1831    0.0000   -1.6274    0.2732    0.5142   -3.1651    484 % 0.896504 1.000  1
  11   6   2   37.7770   35.5514  -35.5514    0.0000    2.2255    0.3375    0.5066    4.3933    485 % 0.951998 1.000  1
   1   7   2   74.0101   78.2646   78.2646    0.0000   -4.2545    0.1250    0.7506   -5.6683    492 % 0.655277 1.000  1
   2   7   2   35.4556   30.3311   30.3311    0.0000    5.1245    0.3822    0.5213    9.8300    493 % 0.666365 1.000  1
   3   7   2   38.3627   11.1875   11.1875    0.0000   27.1752    0.3688    0.5322   51.0637    494 % 0.684446 1.000  1
   4   7   2   64.6916   41.4195   41.4195    0.0000   23.2721    0.1631    0.6672   34.8825    495 % 0.708984 1.000  1
   6   7   2   50.8360   58.3304  -58.3304    0.0000   -7.4943    0.2695    0.5754  -13.0251    497 % 0.774825 1.000  1
   7   7   2   37.2438   31.2696   31.2696    0.0000    5.9742    0.3397    0.5041   11.8521    498 % 0.814773 1.000  1
   8   7   2   25.3831    8.4846    8.4846    0.0000   16.8984    0.4373    0.5056   33.4206    499 % 0.858561 1.000  1
   9   7   2   31.4325   17.7733   17.7733    0.0000   13.6592    0.5027    0.5929   23.0399    500 % 0.905631 1.000  1
  10   7   2   31.9186   38.7830   38.7830    0.0000   -6.8644    0.3838    0.4992  -13.7515    501 % 0.955499 1.000  1
   0   8   2   57.9871   36.5900  -36.5900    0.0000   21.3970    0.2225    0.6211   34.4514    507 % 0.742004 1.000  1
   1   8   2   37.9473   33.4297  -33.4297    0.0000    4.5176    0.2688    0.4650    9.7148    508 % 0.745288 1.000  1
   2   8   2   31.6006    5.1092    5.1092    0.0000   26.4914    0.2737    0.4181   63.3652    509 % 0.755055 1.000  1
   3   8   2   35.5668   30.6976  -30.6976    0.0000    4.8692    0.3318    0.4864   10.0110    510 % 0.771059 1.000  1
   4   8   2   43.0279   39.1217   39.1217    0.0000    3.9062    0.2719    0.5090    7.6743    511 % 0.792922 1.000  1
   5   8   2   50.2424   54.6670   54.6670    0.0000   -4.4246    0.2767    0.5736   -7.7143    512 % 0.820176 1.000  1
   6   8   2   36.0749   34.3509  -34.3509    0.0000    1.7240    0.3077    0.4741    3.6361    513 % 0.852303 1.000  1
   7   8   2   22.1359    3.9761   -3.9761    0.0000   18.1599    0.5715    0.6128   29.6322    514 % 0.888776 1.000  1
   8   8   2   15.4919   10.4571  -10.4571    0.0000    5.0348    0.6390    0.6576    7.6569    515 % 0.929082 1.000  1
   9   8   2   21.1542   35.8503  -35.8503    0.0000  -14.6961    0.5105    0.5526  -26.5931    516 % 0.972746 1.000  1
   0   9   2   76.3328   86.9369   86.9369    0.0000  -10.6040    0.3059    0.8223  -12.8949    523 % 0.832734 1.000  1
   1   9   2   55.0000   68.2090  -68.2090    0.0000  -13.2090    0.1418    0.5680  -23.2557    524 % 0.835662 1.000  1
   2   9   2   36.8198   47.0839  -47.0839    0.0000  -10.2641    0.2485    0.4442  -23.1062    525 % 0.844384 1.000  1
   3   9   2   22.0000    1.6348    1.6348    0.0000   20.3652    0.5955    0.6348   32.0815    526 % 0.858725 1.000  1
   4   9   2   36.5869   25.0142  -25.0142    0.0000   11.5727    0.2993    0.4727   24.4829    527 % 0.878408 1.000  1
   5   9   2   50.0999   47.4799   47.4799    0.0000    2.6200    0.2495    0.5597    4.6811    528 % 0.903086 1.000  1
   6   9   2   53.7587   57.0027   57.0027    0.0000   -3.2440    0.1618    0.5614   -5.7782    529 % 0.932361 1.000  1
   7   9   2   28.5184   33.9510  -33.9510    0.0000   -5.4326    0.5242    0.5968   -9.1033    530 % 0.965815 1.000  1
   1  10   2   19.7180   29.9626   29.9626    0.0000  -10.2446    0.4590    0.4995  -20.5083    541 % 0.926291 1.000  1
   2  10   2   25.7177    7.9900   -7.9900    0.0000   17.7277    0.3811    0.4597   38.5616    542 % 0.934168 1.000  1
   4  10   2   20.3715   23.8641  -23.8641    0.0000   -3.4926    0.5841    0.6187   -5.6455    544 % 0.965032 1.000  1
   5  10   2   21.3471   35.8255  -35.8255    0.0000  -14.4784    0.5129    0.5556  -26.0592    545 % 0.987547 1.000  1
   1   0   3  458.1480  243.5450 -243.5450    0.0000  214.6040    0.0669    4.5820   46.8365    600 % 0.182824 1.000  1
   2   0   3  401.2850  274.9920  274.9920    0.0000  126.2940    0.0343    4.0130   31.4712    601 % 0.219269 1.000  1
   3   0   3  257.9150  478.6030  478.6030    0.0000 -220.6880    0.0190    2.5792  -85.5641    602 % 0.269263 1.000  1
   4   0   3  116.5650  105.0670 -105.0670    0.0000   11.4981    0.1283    1.1727    9.8049    603 % 0.326643 1.000  1
   5   0   3  114.3100  154.4810 -154.4810    0.0000  -40.1713    0.1369    1.1513  -34.8931    604 % 0.388148 1.000  1
   6   0   3   84.9853   52.5517  -52.5517    0.0000   32.4336    0.1465    0.8624   37.6091    605 % 0.452096 1.000  1
Refinement program                                                                                                 page=  10
structure :                                                                                                11:42:40 06-09-24 

   7   0   3  178.7830  156.4850 -156.4850    0.0000   22.2974    0.1284    1.7924   12.4397    606 % 0.517583 1.000  1
   8   0   3   59.8055   42.2506   42.2506    0.0000   17.5550    0.3478    0.6918   25.3746    607 % 0.584092 1.000  1
   9   0   3   90.4616  108.7200  108.7200    0.0000  -18.2588    0.1398    0.9154  -19.9471    608 % 0.651310 1.000  1
  10   0   3   45.3872   16.1261  -16.1261    0.0000   29.2612    0.1774    0.4873   60.0480    609 % 0.719037 1.000  1
  11   0   3   31.1448    9.3393    9.3393    0.0000   21.8055    0.4527    0.5495   39.6819    610 % 0.787143 1.000  1
  12   0   3   30.3315    0.4753   -0.4753    0.0000   29.8562    0.8077    0.8628   34.6034    611 % 0.855537 1.000  1
  13   0   3   40.1871   47.4531  -47.4531    0.0000   -7.2660    0.3956    0.5639  -12.8842    612 % 0.924155 1.000  1
  14   0   3   33.0151   13.4173   13.4173    0.0000   19.5979    1.4448    1.4820   13.2237    613 % 0.992950 1.000  1
   1   1   3  171.8210  113.8520 -113.8520    0.0000   57.9691    0.0975    1.7210   33.6839    619 % 0.204522 1.000  1
   2   1   3  387.7590  535.7710 -535.7710    0.0000 -148.0120    0.0357    3.8777  -38.1696    620 % 0.237663 1.000  1
   3   1   3  339.7090  214.5060  214.5060    0.0000  125.2040    0.0497    3.3975   36.8522    621 % 0.284442 1.000  1
   4   1   3  178.6380  134.3870  134.3870    0.0000   44.2510    0.0585    1.7873   24.7580    622 % 0.339265 1.000  1
   5   1   3  180.3880  142.3540 -142.3540    0.0000   38.0342    0.0518    1.8046   21.0759    623 % 0.398827 1.000  1
   7   1   3   75.1665    9.2993   -9.2993    0.0000   65.8672    0.0878    0.7568   87.0366    625 % 0.525640 1.000  1
   9   1   3   85.4108   54.6604   54.6604    0.0000   30.7504    0.1411    0.8657   35.5216    627 % 0.657730 1.000  1
  10   1   3   50.8803   43.7916   43.7916    0.0000    7.0887    0.2123    0.5513   12.8580    628 % 0.724858 1.000  1
  11   1   3   37.9737    7.4349   -7.4349    0.0000   30.5387    0.3502    0.5166   59.1155    629 % 0.792464 1.000  1
  12   1   3   39.7907   47.0469   47.0469    0.0000   -7.2562    0.4473    0.5987  -12.1199    630 % 0.860435 1.000  1
  13   1   3   24.4438   10.9354  -10.9354    0.0000   13.5084    0.6055    0.6530   20.6883    631 % 0.928691 1.000  1
  14   1   3   32.2490   47.4056  -47.4056    0.0000  -15.1566    0.4202    0.5297  -28.6156    632 % 0.997173 1.000  1
   2   2   3   96.4987   39.6091   39.6091    0.0000   56.8896    0.1694    0.9797   58.0655    638 % 0.285827 1.000  1
   3   2   3  309.8000  385.0580 -385.0580    0.0000  -75.2581    0.0487    3.0984  -24.2895    639 % 0.325762 1.000  1
   4   2   3  223.1620  178.6830 -178.6830    0.0000   44.4791    0.0482    2.2321   19.9266    640 % 0.374585 1.000  1
   5   2   3  126.2760  133.1160  133.1160    0.0000   -6.8398    0.1037    1.2670   -5.3984    641 % 0.429274 1.000  1
   6   2   3  151.8000  175.9410  175.9410    0.0000  -24.1407    0.0972    1.5211  -15.8705    642 % 0.487861 1.000  1
   8   2   3  100.5780   47.5527  -47.5527    0.0000   53.0256    0.1486    1.0167   52.1542    644 % 0.612194 1.000  1
   9   2   3   90.0333  101.3350 -101.3350    0.0000  -11.3016    0.1438    0.9118  -12.3955    645 % 0.676626 1.000  1
  10   2   3   44.7884   28.3190  -28.3190    0.0000   16.4694    0.2545    0.5152   31.9696    646 % 0.742046 1.000  1
  11   2   3   32.6604    7.8334   -7.8334    0.0000   24.8270    0.4440    0.5512   45.0452    647 % 0.808215 1.000  1
  12   2   3   39.1152   43.5688   43.5688    0.0000   -4.4536    0.1930    0.4362  -10.2104    648 % 0.874964 1.000  1
  13   2   3   40.2492   44.6740   44.6740    0.0000   -4.4248    0.2522    0.4750   -9.3159    649 % 0.942168 1.000  1
   1   3   3  117.1540   92.6669   92.6669    0.0000   24.4868    0.0649    1.1733   20.8695    656 % 0.330250 1.000  1
   2   3   3  286.6910  339.4210  339.4210    0.0000  -52.7300    0.0577    2.8675  -18.3889    657 % 0.351737 1.000  1
   4   3   3  133.7410  104.5670 -104.5670    0.0000   29.1738    0.0665    1.3391   21.7867    659 % 0.427008 1.000  1
   5   3   3  180.1630  152.2340  152.2340    0.0000   27.9291    0.0552    1.8025   15.4948    660 % 0.475709 1.000  1
   6   3   3   91.7333   82.5208  -82.5208    0.0000    9.2125    0.0616    0.9194   10.0201    661 % 0.529180 1.000  1
   7   3   3   94.4685    5.6922   -5.6922    0.0000   88.7763    0.0820    0.9482   93.6222    662 % 0.586117 1.000  1
   8   3   3  119.4240  112.0890  112.0890    0.0000    7.3347    0.1436    1.2028    6.0978    663 % 0.645604 1.000  1
   9   3   3   49.6488   52.8814  -52.8814    0.0000   -3.2327    0.2014    0.5358   -6.0335    664 % 0.706997 1.000  1
  10   3   3   47.4552   37.6427  -37.6427    0.0000    9.8126    0.3572    0.5940   16.5209    665 % 0.769841 1.000  1
  11   3   3   27.6043   18.7305   18.7305    0.0000    8.8739    0.3659    0.4583   19.3611    666 % 0.833807 1.000  1
  12   3   3   34.3511   42.3098  -42.3098    0.0000   -7.9587    0.4134    0.5375  -14.8075    667 % 0.898657 1.000  1
  13   3   3   26.9926    1.0738    1.0738    0.0000   25.9188    0.4353    0.5122   50.6028    668 % 0.964211 1.000  1
   1   4   3  176.0300  100.7890 -100.7890    0.0000   75.2417    0.0633    1.7614   42.7159    676 % 0.409751 1.000  1
   2   4   3  150.5820  126.0760  126.0760    0.0000   24.5060    0.0614    1.5071   16.2606    677 % 0.427259 1.000  1
   3   4   3  244.5750  236.3290  236.3290    0.0000    8.2465    0.0540    2.4463    3.3709    678 % 0.454944 1.000  1
   4   4   3   64.1537   49.9220  -49.9220    0.0000   14.2318    0.2026    0.6728   21.1537    679 % 0.491088 1.000  1
   5   4   3  112.8380   85.3101  -85.3101    0.0000   27.5282    0.0749    1.1309   24.3426    680 % 0.533976 1.000  1
   6   4   3   77.6254   39.1036  -39.1036    0.0000   38.5218    0.1250    0.7862   48.9944    681 % 0.582119 1.000  1
   8   4   3   54.8069   32.1965   32.1965    0.0000   22.6104    0.1852    0.5785   39.0836    683 % 0.689663 1.000  1
   9   4   3   71.5542   82.1970   82.1970    0.0000  -10.6428    0.1377    0.7287  -14.6060    684 % 0.747446 1.000  1
  10   4   3   25.3634   10.0578  -10.0578    0.0000   15.3056    0.5362    0.5932   25.8032    685 % 0.807147 1.000  1
Refinement program                                                                                                 page=  11
structure :                                                                                                11:42:40 06-09-24 

  11   4   3   30.2490    6.6713    6.6713    0.0000   23.5777    0.3141    0.4360   54.0718    686 % 0.868370 1.000  1
  12   4   3   24.9660    4.2314   -4.2314    0.0000   20.7346    0.5828    0.6340   32.7035    687 % 0.930814 1.000  1
  13   4   3   32.7490   39.1778  -39.1778    0.0000   -6.4287    0.3298    0.4648  -13.8323    688 % 0.994250 1.000  1
   1   5   3   52.6308   14.7647  -14.7647    0.0000   37.8661    0.1834    0.5573   67.9417    693 % 0.493494 1.000  1
   3   5   3   98.5647   46.1075   46.1075    0.0000   52.4572    0.1091    0.9917   52.8983    695 % 0.531615 1.000  1
   4   5   3   98.6093   76.5224   76.5224    0.0000   22.0869    0.0903    0.9902   22.3051    696 % 0.562856 1.000  1
   5   5   3   70.5571   37.8148  -37.8148    0.0000   32.7422    0.1545    0.7223   45.3315    697 % 0.600641 1.000  1
   6   5   3   76.9253   56.7753   56.7753    0.0000   20.1500    0.1287    0.7799   25.8352    698 % 0.643819 1.000  1
   7   5   3   53.2212   17.8154  -17.8154    0.0000   35.4059    0.1447    0.5515   64.1961    699 % 0.691378 1.000  1
   8   5   3   82.9307   86.5187  -86.5187    0.0000   -3.5880    0.1164    0.8374   -4.2845    700 % 0.742479 1.000  1
   9   5   3   38.9076   30.1982   30.1982    0.0000    8.7094    0.2724    0.4750   18.3364    701 % 0.796440 1.000  1
  10   5   3   37.5113   29.1585   29.1585    0.0000    8.3528    0.2759    0.4657   17.9375    702 % 0.852717 1.000  1
  11   5   3   23.0521    3.4241    3.4241    0.0000   19.6280    0.4338    0.4912   39.9557    703 % 0.910882 1.000  1
   1   6   3   78.2688   65.7614   65.7614    0.0000   12.5074    0.1942    0.8064   15.5098    711 % 0.579642 1.000  1
   2   6   3   60.3225    8.1862   -8.1862    0.0000   52.1362    0.1707    0.6269   83.1618    712 % 0.592148 1.000  1
   3   6   3  123.7810  143.8180 -143.8180    0.0000  -20.0375    0.1115    1.2428  -16.1226    713 % 0.612424 1.000  1
   4   6   3   61.8757   45.7739  -45.7739    0.0000   16.1018    0.2028    0.6512   24.7282    714 % 0.639732 1.000  1
   5   6   3   62.0943   51.6167   51.6167    0.0000   10.4775    0.1908    0.6496   16.1290    715 % 0.673216 1.000  1
   6   6   3   61.2985   69.2697   69.2697    0.0000   -7.9713    0.1795    0.6387  -12.4802    716 % 0.712005 1.000  1
   7   6   3   58.9390   71.7515   71.7515    0.0000  -12.8126    0.1434    0.6066  -21.1228    717 % 0.755283 1.000  1
   8   6   3   38.5746   27.1909  -27.1909    0.0000   11.3837    0.1491    0.4135   27.5272    718 % 0.802324 1.000  1
   9   6   3   47.8017   60.9748  -60.9748    0.0000  -13.1731    0.2469    0.5380  -24.4856    719 % 0.852505 1.000  1
  10   6   3   22.5278   11.1580  -11.1580    0.0000   11.3697    0.5815    0.6236   18.2319    720 % 0.905304 1.000  1
  11   6   3   21.4476    4.3183   -4.3183    0.0000   17.1294    0.7390    0.7695   22.2603    721 % 0.960289 1.000  1
   1   7   3   56.1124   35.6771   35.6771    0.0000   20.4353    0.1640    0.5846   34.9568    730 % 0.667265 1.000  1
   2   7   3   92.7437  108.4910  108.4910    0.0000  -15.7475    0.1245    0.9358  -16.8285    731 % 0.678157 1.000  1
   3   7   3   96.8282   85.9326  -85.9326    0.0000   10.8956    0.1188    0.9755   11.1688    732 % 0.695932 1.000  1
   5   7   3   63.5807   70.6936   70.6936    0.0000   -7.1129    0.1746    0.6593  -10.7880    734 % 0.749985 1.000  1
   6   7   3   49.2230   37.7545  -37.7545    0.0000   11.4685    0.2631    0.5581   20.5482    735 % 0.784990 1.000  1
   7   7   3   37.7823    4.4636   -4.4636    0.0000   33.3187    0.2845    0.4730   70.4451    736 % 0.824446 1.000  1
   9   7   3   31.3050   29.2599  -29.2599    0.0000    2.0451    0.4520    0.5498    3.7195    738 % 0.914343 1.000  1
  10   7   3   26.9870   20.4036  -20.4036    0.0000    6.5834    0.4558    0.5297   12.4290    739 % 0.963760 1.000  1
   1   8   3   46.6444   43.1281  -43.1281    0.0000    3.5163    0.1662    0.4952    7.1015    749 % 0.755851 1.000  1
   2   8   3   46.6444   30.5212   30.5212    0.0000   16.1232    0.2005    0.5077   31.7579    750 % 0.765483 1.000  1
   3   8   3   77.6531   87.1440   87.1440    0.0000   -9.4909    0.1301    0.7873  -12.0542    751 % 0.781273 1.000  1
   4   8   3   42.7586    5.9434   -5.9434    0.0000   36.8152    0.2444    0.4925   74.7512    752 % 0.802858 1.000  1
   5   8   3   37.4166   29.4824  -29.4824    0.0000    7.9341    0.3114    0.4868   16.2996    753 % 0.829786 1.000  1
   6   8   3   34.0382   22.9360  -22.9360    0.0000   11.1022    0.3085    0.4594   24.1684    754 % 0.861555 1.000  1
   7   8   3   42.9244   46.6602  -46.6602    0.0000   -3.7358    0.3040    0.5260   -7.1023    755 % 0.897651 1.000  1
   8   8   3   33.9853   17.2967   17.2967    0.0000   16.6886    0.4428    0.5582   29.8962    756 % 0.937576 1.000  1
   9   8   3   35.1184   42.1085   42.1085    0.0000   -6.9901    0.2947    0.4585  -15.2468    757 % 0.980862 1.000  1
   1   9   3   24.2074    4.8794   -4.8794    0.0000   19.3280    0.6382    0.6826   28.3153    765 % 0.845095 1.000  1
   2   9   3   41.4005   63.4558  -63.4558    0.0000  -22.0554    0.2899    0.5054  -43.6407    766 % 0.853721 1.000  1
   3   9   3   30.2771   13.9913   13.9913    0.0000   16.2858    0.4062    0.5067   32.1432    767 % 0.867908 1.000  1
   4   9   3   32.3265   35.2499   35.2499    0.0000   -2.9235    0.2738    0.4236   -6.9012    768 % 0.887388 1.000  1
   5   9   3   17.6068    8.6395   -8.6395    0.0000    8.9673    0.5793    0.6055   14.8101    769 % 0.911822 1.000  1
   6   9   3   19.6214   23.5310   23.5310    0.0000   -3.9096    0.6422    0.6715   -5.8225    770 % 0.940825 1.000  1
   7   9   3   19.8746   10.7321  -10.7321    0.0000    9.1425    0.5635    0.5976   15.2999    771 % 0.973989 1.000  1
   1  10   3   22.8910   27.7569   27.7569    0.0000   -4.8659    0.5701    0.6143   -7.9206    779 % 0.934810 1.000  1
   2  10   3   26.3951    9.9480   -9.9480    0.0000   16.4471    0.5152    0.5789   28.4099    780 % 0.942616 1.000  1
   3  10   3   32.2227   53.1089  -53.1089    0.0000  -20.8863    0.3383    0.4672  -44.7071    781 % 0.955483 1.000  1
   4  10   3   12.1655    5.7997   -5.7997    0.0000    6.3658    1.4426    1.4477    4.3972    782 % 0.973212 1.000  1
Refinement program                                                                                                 page=  12
structure :                                                                                                11:42:40 06-09-24 

   5  10   3   14.0000   17.1269   17.1269    0.0000   -3.1269    0.8821    0.8932   -3.5008    783 % 0.995542 1.000  1
   2   0   4  118.2370   47.4292   47.4292    0.0000   70.8078    0.1615    1.1934   59.3351    832 % 0.265098 1.000  1
   3   0   4  296.3050  162.9180 -162.9180    0.0000  133.3870    0.0607    2.9637   45.0072    833 % 0.307735 1.000  1
   4   0   4  188.3350   88.0120   88.0120    0.0000  100.3230    0.1365    1.8883   53.1291    834 % 0.359018 1.000  1
   5   0   4  408.8090  323.3930 -323.3930    0.0000   85.4160    0.0166    4.0881   20.8937    835 % 0.415760 1.000  1
   6   0   4  137.1400    8.5193   -8.5193    0.0000  128.6210    0.1196    1.3766   93.4334    836 % 0.476013 1.000  1
   7   0   4  185.6250  234.1360  234.1360    0.0000  -48.5108    0.0609    1.8572  -26.1197    837 % 0.538600 1.000  1
   8   0   4   64.1093   25.4551   25.4551    0.0000   38.6542    0.3291    0.7206   53.6386    838 % 0.602795 1.000  1
   9   0   4   54.1756    5.4613   -5.4613    0.0000   48.7143    0.3544    0.6474   75.2483    839 % 0.668133 1.000  1
  10   0   4   53.0094   18.7951  -18.7951    0.0000   34.2143    0.3226    0.6205   55.1370    840 % 0.734311 1.000  1
  11   0   4   48.5798   56.7758  -56.7758    0.0000   -8.1960    0.5640    0.7444  -11.0103    841 % 0.801119 1.000  1
  12   0   4   20.6155    2.6513   -2.6513    0.0000   17.9643    1.1860    1.2038   14.9232    842 % 0.868413 1.000  1
  13   0   4   24.2899   16.6909   16.6909    0.0000    7.5990    1.8712    1.8868    4.0273    843 % 0.936088 1.000  1
   0   1   4  429.0050  406.2030 -406.2030    0.0000   22.8020    0.0376    4.2902    5.3149    847 % 0.243192 1.000  1
   1   1   4  166.6130   80.7868   80.7868    0.0000   85.8266    0.0894    1.6685   51.4384    848 % 0.253036 1.000  1
   2   1   4  145.2310   18.2164  -18.2164    0.0000  127.0140    0.1126    1.4567   87.1954    849 % 0.280502 1.000  1
   3   1   4   77.7496   96.0369   96.0369    0.0000  -18.2874    0.1402    0.7900  -23.1475    850 % 0.321100 1.000  1
   4   1   4  265.7320  284.5690  284.5690    0.0000  -18.8369    0.0546    2.6579   -7.0872    851 % 0.370538 1.000  1
   5   1   4   87.6738   25.8108   25.8108    0.0000   61.8630    0.0952    0.8819   70.1477    852 % 0.425748 1.000  1
   7   1   4   77.0902   33.3498  -33.3498    0.0000   43.7404    0.0966    0.7769   56.2986    854 % 0.546347 1.000  1
   8   1   4   67.3372   45.4820  -45.4820    0.0000   21.8552    0.1834    0.6979   31.3155    855 % 0.609726 1.000  1
   9   1   4   52.4881   20.6098  -20.6098    0.0000   31.8783    0.1772    0.5540   57.5441    856 % 0.674394 1.000  1
  10   1   4  101.8820  108.8330  108.8330    0.0000   -6.9511    0.1227    1.0262   -6.7737    857 % 0.740012 1.000  1
  11   1   4   42.7200   15.6091   15.6091    0.0000   27.1110    0.3862    0.5759   47.0746    858 % 0.806348 1.000  1
  12   1   4   43.7035   59.1678  -59.1678    0.0000  -15.4642    0.3581    0.5650  -27.3700    859 % 0.873239 1.000  1
  13   1   4   30.0000    1.5729    1.5729    0.0000   28.4271    0.4683    0.5562   51.1114    860 % 0.940566 1.000  1
   0   2   4  208.9500  102.6690  102.6690    0.0000  106.2810    0.0761    2.0909   50.8306    865 % 0.290440 1.000  1
   2   2   4  194.1350   75.6700   75.6700    0.0000  118.4650    0.0677    1.9425   60.9848    867 % 0.322327 1.000  1
   3   2   4  122.0250   25.3358   25.3358    0.0000   96.6888    0.0488    1.2212   79.1740    868 % 0.358216 1.000  1
   4   2   4  101.1010   77.6017  -77.6017    0.0000   23.4993    0.0915    1.0151   23.1488    869 % 0.403127 1.000  1
   6   2   4   73.0582   42.3310  -42.3310    0.0000   30.7272    0.1417    0.7442   41.2894    871 % 0.510104 1.000  1
   7   2   4  120.6990  109.5420 -109.5420    0.0000   11.1573    0.0932    1.2106    9.2164    872 % 0.568954 1.000  1
   8   2   4   68.6571   26.3768   26.3768    0.0000   42.2803    0.1114    0.6956   60.7865    873 % 0.630063 1.000  1
   9   2   4   55.6417   63.3528  -63.3528    0.0000   -7.7111    0.2255    0.6004  -12.8434    874 % 0.692835 1.000  1
  10   2   4   44.1780    7.1308   -7.1308    0.0000   37.0473    0.2286    0.4974   74.4773    875 % 0.756856 1.000  1
  11   2   4   70.7934   75.5050   75.5050    0.0000   -4.7116    0.2147    0.7398   -6.3690    876 % 0.821833 1.000  1
  12   2   4   25.8457    4.7516    4.7516    0.0000   21.0941    0.5455    0.6037   34.9429    877 % 0.887558 1.000  1
  13   2   4   27.4390    8.2589   -8.2589    0.0000   19.1801    0.2460    0.3685   52.0466    878 % 0.953875 1.000  1
   0   3   4  354.8520  343.0080  343.0080    0.0000   11.8442    0.0950    3.5498    3.3366    884 % 0.355497 1.000  1
   1   3   4   77.4138   14.2446  -14.2446    0.0000   63.1692    0.1331    0.7855   80.4203    885 % 0.362302 1.000  1
   2   3   4  114.1050   45.0625  -45.0625    0.0000   69.0428    0.0692    1.1432   60.3969    886 % 0.381991 1.000  1
   3   3   4   85.4751   75.7578  -75.7578    0.0000    9.7174    0.1515    0.8681   11.1942    887 % 0.412723 1.000  1
   4   3   4  185.1110  207.7420 -207.7420    0.0000  -22.6313    0.0562    1.8520  -12.2202    888 % 0.452254 1.000  1
   5   3   4   85.8004   26.5488  -26.5488    0.0000   59.2515    0.1538    0.8717   67.9734    889 % 0.498494 1.000  1
   7   3   4   53.2916   39.6794   39.6794    0.0000   13.6122    0.2843    0.6040   22.5368    891 % 0.604757 1.000  1
   8   3   4   52.1948   15.9357   15.9357    0.0000   36.2591    0.2510    0.5792   62.6067    892 % 0.662572 1.000  1
   9   3   4   41.7983    7.4145    7.4145    0.0000   34.3838    0.2787    0.5024   68.4406    893 % 0.722525 1.000  1
  10   3   4   75.2164   84.7756  -84.7756    0.0000   -9.5592    0.1961    0.7773  -12.2979    894 % 0.784125 1.000  1
  11   3   4   37.2827   10.7264  -10.7264    0.0000   26.5563    0.3648    0.5216   50.9134    895 % 0.847014 1.000  1
  12   3   4   45.2990   51.8415   51.8415    0.0000   -6.5425    0.2815    0.5333  -12.2676    896 % 0.910923 1.000  1
  13   3   4   15.9687    0.2022   -0.2022    0.0000   15.7666    0.9988    1.0115   15.5871    897 % 0.975654 1.000  1
   0   4   4  161.2860  149.6480 -149.6480    0.0000   11.6385    0.1128    1.6168    7.1984    903 % 0.430359 1.000  1
Refinement program                                                                                                 page=  13
structure :                                                                                                11:42:40 06-09-24 

   1   4   4  309.9880  332.4470  332.4470    0.0000  -22.4595    0.0111    3.0999   -7.2452    904 % 0.435998 1.000  1
   2   4   4   73.4166   21.1119   21.1119    0.0000   52.3047    0.1852    0.7572   69.0787    905 % 0.452491 1.000  1
   3   4   4  104.0190   67.5527  -67.5527    0.0000   36.4666    0.1014    1.0451   34.8921    906 % 0.478719 1.000  1
   4   4   4  105.3960   46.1964   46.1964    0.0000   59.1995    0.1063    1.0593   55.8853    907 % 0.513191 1.000  1
   5   4   4  174.0000  197.0030 -197.0030    0.0000  -23.0034    0.0733    1.7415  -13.2087    908 % 0.554372 1.000  1
   6   4   4   84.6877    6.9667   -6.9667    0.0000   77.7209    0.1204    0.8554   90.8593    909 % 0.600883 1.000  1
   7   4   4  126.9370  152.9420  152.9420    0.0000  -26.0052    0.0914    1.2727  -20.4339    910 % 0.651584 1.000  1
   8   4   4   43.2435   14.0909   14.0909    0.0000   29.1526    0.2220    0.4861   59.9737    911 % 0.705573 1.000  1
   9   4   4   42.8789    1.1450    1.1450    0.0000   41.7339    0.2274    0.4853   85.9873    912 % 0.762151 1.000  1
  10   4   4   36.9594   11.4746  -11.4746    0.0000   25.4849    0.3125    0.4840   52.6543    913 % 0.820782 1.000  1
  11   4   4   54.9545   47.3432  -47.3432    0.0000    7.6113    0.2175    0.5910   12.8786    914 % 0.881058 1.000  1
  12   4   4   19.2873    2.0791   -2.0791    0.0000   17.2082    0.5833    0.6143   28.0106    915 % 0.942663 1.000  1
   1   5   4   72.1665   41.2324   41.2324    0.0000   30.9341    0.1157    0.7309   42.3244    923 % 0.515494 1.000  1
   2   5   4   80.8499   15.8642  -15.8642    0.0000   64.9857    0.1725    0.8267   78.6081    924 % 0.529517 1.000  1
   3   5   4   73.0069   24.6933   24.6933    0.0000   48.3135    0.2014    0.7573   63.7949    925 % 0.552098 1.000  1
   4   5   4  123.1500  135.1120  135.1120    0.0000  -11.9613    0.0970    1.2353   -9.6828    926 % 0.582242 1.000  1
   5   5   4   58.8464    7.1861    7.1861    0.0000   51.6603    0.2065    0.6236   82.8375    927 % 0.618844 1.000  1
   6   5   4   85.1029   63.7335  -63.7335    0.0000   21.3694    0.1639    0.8667   24.6568    928 % 0.660833 1.000  1
   7   5   4   45.6946    8.4564   -8.4564    0.0000   37.2382    0.3031    0.5483   67.9117    929 % 0.707250 1.000  1
   8   5   4   51.0039   42.7505  -42.7505    0.0000    8.2534    0.1618    0.5351   15.4248    930 % 0.757280 1.000  1
   9   5   4   30.6920   18.1281  -18.1281    0.0000   12.5640    0.5083    0.5938   21.1602    931 % 0.810255 1.000  1
  10   5   4   68.9413   83.9517   83.9517    0.0000  -15.0104    0.1269    0.7010  -21.4129    932 % 0.865635 1.000  1
  11   5   4   23.1948   13.1139   13.1139    0.0000   10.0809    0.6424    0.6830   14.7603    933 % 0.922986 1.000  1
  12   5   4   37.2559   43.7303  -43.7303    0.0000   -6.4745    0.2161    0.4307  -15.0330    934 % 0.981964 1.000  1
   0   6   4   59.6238   32.5597   32.5597    0.0000   27.0641    0.3044    0.6695   40.4274    941 % 0.594389 1.000  1
   2   6   4   46.0435   15.2081   15.2081    0.0000   30.8354    0.2715    0.5345   57.6889    943 % 0.610604 1.000  1
   3   6   4   66.4267    4.3456    4.3456    0.0000   62.0811    0.1423    0.6793   91.3859    944 % 0.630286 1.000  1
   4   6   4   50.6211   26.9618  -26.9618    0.0000   23.6594    0.2301    0.5561   42.5474    945 % 0.656852 1.000  1
   6   6   4   41.7481   10.3787  -10.3787    0.0000   31.3693    0.2240    0.4738   66.2135    947 % 0.727426 1.000  1
   7   6   4   56.4580   66.7596  -66.7596    0.0000  -10.3017    0.2577    0.6206  -16.5991    948 % 0.769838 1.000  1
   8   6   4   29.1548   10.2647   10.2647    0.0000   18.8901    0.4888    0.5691   33.1918    949 % 0.816041 1.000  1
   9   6   4   34.2053   30.3024  -30.3024    0.0000    3.9029    0.3844    0.5146    7.5845    950 % 0.865426 1.000  1
  10   6   4   38.0789    3.1647   -3.1647    0.0000   34.9142    0.2337    0.4468   78.1433    951 % 0.917482 1.000  1
  11   6   4   32.1450   47.0318   47.0318    0.0000  -14.8868    0.5195    0.6109  -24.3675    952 % 0.971778 1.000  1
   0   7   4  103.7950  130.3770  130.3770    0.0000  -26.5827    0.1156    1.0444  -25.4535    959 % 0.680115 1.000  1
   1   7   4   42.8952    9.2846    9.2846    0.0000   33.6106    0.2902    0.5179   64.8955    960 % 0.683697 1.000  1
   2   7   4   49.6659   35.1336  -35.1336    0.0000   14.5322    0.1852    0.5301   27.4153    961 % 0.694331 1.000  1
   3   7   4   32.7719   21.4563  -21.4563    0.0000   11.3157    0.5126    0.6084   18.5980    962 % 0.711701 1.000  1
   4   7   4   57.4456   81.2683  -81.2683    0.0000  -23.8227    0.2132    0.6128  -38.8778    963 % 0.735331 1.000  1
   5   7   4   65.6506   11.8953  -11.8953    0.0000   53.7553    0.1630    0.6764   79.4685    964 % 0.764640 1.000  1
   6   7   4   54.7458   71.2819   71.2819    0.0000  -16.5361    0.1945    0.5810  -28.4618    965 % 0.799004 1.000  1
   7   7   4   26.1954   20.5348   20.5348    0.0000    5.6607    0.4237    0.4982   11.3629    966 % 0.837800 1.000  1
   8   7   4   31.8779    0.7635    0.7635    0.0000   31.1144    0.3608    0.4814   64.6310    967 % 0.880443 1.000  1
   9   7   4   23.5223    0.8378   -0.8378    0.0000   22.6845    0.5123    0.5637   40.2420    968 % 0.926402 1.000  1
  10   7   4   40.8803   45.5385  -45.5385    0.0000   -4.6582    0.2691    0.4894   -9.5179    969 % 0.975208 1.000  1
   0   8   4   43.4741   32.3626  -32.3626    0.0000   11.1115    0.3025    0.5296   20.9803    977 % 0.767218 1.000  1
   1   8   4   68.6608  103.9550  103.9550    0.0000  -35.2942    0.2148    0.7194  -49.0586    978 % 0.770395 1.000  1
   2   8   4   34.2053    5.0831    5.0831    0.0000   29.1221    0.2660    0.4333   67.2049    979 % 0.779848 1.000  1
   3   8   4   34.3511   10.8480  -10.8480    0.0000   23.5031    0.4207    0.5431   43.2763    980 % 0.795353 1.000  1
   4   8   4   27.3861   13.8867   13.8867    0.0000   13.4995    0.7193    0.7697   17.5384    981 % 0.816565 1.000  1
   5   8   4   60.8958   78.4859  -78.4859    0.0000  -17.5901    0.1749    0.6336  -27.7633    982 % 0.843055 1.000  1
   6   8   4   21.9841    3.5493   -3.5493    0.0000   18.4348    0.5709    0.6117   30.1353    983 % 0.874342 1.000  1
Refinement program                                                                                                 page=  14
structure :                                                                                                11:42:40 06-09-24 

   7   8   4   39.8033   60.8813   60.8813    0.0000  -21.0780    0.2713    0.4817  -43.7560    984 % 0.909932 1.000  1
   8   8   4   21.0784    2.4546    2.4546    0.0000   18.6238    0.4270    0.4762   39.1115    985 % 0.949340 1.000  1
   9   8   4   24.8998    6.7326    6.7326    0.0000   18.1672    0.6225    0.6704   27.0971    986 % 0.992113 1.000  1
   1   9   4   30.7295   11.8759   11.8759    0.0000   18.8536    0.3384    0.4571   41.2432    991 % 0.858128 1.000  1
   2   9   4   26.0384    3.5138   -3.5138    0.0000   22.5246    0.3860    0.4656   48.3790    992 % 0.866624 1.000  1
   3   9   4   26.1859    2.3019    2.3019    0.0000   23.8839    0.4411    0.5130   46.5618    993 % 0.880603 1.000  1
   4   9   4   34.7376   50.5547   50.5547    0.0000  -15.8171    0.3714    0.5085  -31.1052    994 % 0.899808 1.000  1
   5   9   4   26.5292    1.5086    1.5086    0.0000   25.0207    0.3977    0.4780   52.3398    995 % 0.923914 1.000  1
   7   9   4   21.4872    0.2812   -0.2812    0.0000   21.2060    0.4235    0.4749   44.6537    997 % 0.985318 1.000  1
   0  10   4   22.2868   11.5752   11.5752    0.0000   10.7115    0.7875    0.8184   13.0885   1006 % 0.944025 1.000  1
   1  10   4   38.9358   54.2150  -54.2150    0.0000  -15.2792    0.2145    0.4445  -34.3729   1007 % 0.946609 1.000  1
   2  10   4   15.7480    0.1219   -0.1219    0.0000   15.6261    0.8763    0.8903   17.5507   1008 % 0.954318 1.000  1
   3  10   4   16.6823    1.0223    1.0223    0.0000   15.6601    0.7253    0.7443   21.0413   1009 % 0.967030 1.000  1
   4  10   4   20.5743    7.5176   -7.5176    0.0000   13.0567    0.7242    0.7529   17.3427   1010 % 0.984550 1.000  1
   1   0   5  273.1300  237.5250  237.5250    0.0000   35.6049    0.0355    2.7315   13.0348   1054 % 0.290108 1.000  1
   2   0   5  180.4300  211.8680  211.8680    0.0000  -31.4381    0.0668    1.8055  -17.4121   1055 % 0.314351 1.000  1
   3   0   5  249.9300  261.6300 -261.6300    0.0000  -11.7002    0.0858    2.5008   -4.6786   1056 % 0.351056 1.000  1
   4   0   5  101.6370   33.5502  -33.5502    0.0000   68.0864    0.2091    1.0376   65.6161   1057 % 0.396779 1.000  1
   5   0   5   55.4977   40.5612  -40.5612    0.0000   14.9366    0.3514    0.6569   22.7395   1058 % 0.448772 1.000  1
   6   0   5   82.0061   45.2461  -45.2461    0.0000   36.7600    0.0555    0.8219   44.7236   1059 % 0.505103 1.000  1
   7   0   5  140.3090  131.3820  131.3820    0.0000    8.9277    0.1044    1.4070    6.3453   1060 % 0.564474 1.000  1
   8   0   5   73.0582   64.1454   64.1454    0.0000    8.9128    0.2375    0.7682   11.6020   1061 % 0.626020 1.000  1
   9   0   5   63.6789   58.4340  -58.4340    0.0000    5.2448    0.4633    0.7875    6.6603   1062 % 0.689161 1.000  1
  10   0   5   45.1298   27.6453  -27.6453    0.0000   17.4846    0.3933    0.5986   29.2074   1063 % 0.753494 1.000  1
  11   0   5   25.1992   18.0177  -18.0177    0.0000    7.1815    0.7540    0.7950    9.0335   1064 % 0.818738 1.000  1
  13   0   5   39.7907   46.3481   46.3481    0.0000   -6.5574    0.4310    0.5866  -11.1787   1066 % 0.951210 1.000  1
   2   1   5  299.9290  195.4630  195.4630    0.0000  104.4660    0.0513    2.9997   34.8250   1072 % 0.327447 1.000  1
   4   1   5  192.6660  161.4090 -161.4090    0.0000   31.2564    0.0581    1.9275   16.2158   1074 % 0.407232 1.000  1
   5   1   5  141.2210  115.1070 -115.1070    0.0000   26.1137    0.1101    1.4165   18.4354   1075 % 0.458040 1.000  1
   6   1   5  120.8030   45.3547  -45.3547    0.0000   75.4480    0.1188    1.2139   62.1558   1076 % 0.513355 1.000  1
   7   1   5   72.1976   56.3408  -56.3408    0.0000   15.8568    0.2673    0.7699   20.5966   1077 % 0.571870 1.000  1
   8   1   5  103.6340  136.7370  136.7370    0.0000  -33.1033    0.0825    1.0396  -31.8417   1078 % 0.632698 1.000  1
   9   1   5   53.5257   46.3447   46.3447    0.0000    7.1810    0.2644    0.5970   12.0288   1079 % 0.695231 1.000  1
  10   1   5   46.7974   41.2002  -41.2002    0.0000    5.5972    0.3259    0.5703    9.8153   1080 % 0.759050 1.000  1
  11   1   5   30.4959    4.6146   -4.6146    0.0000   25.8813    0.3017    0.4290   60.3344   1081 % 0.823855 1.000  1
  12   1   5   34.9285   48.9675  -48.9675    0.0000  -14.0390    0.1961    0.4006  -35.0471   1082 % 0.889430 1.000  1
  13   1   5   36.1663   11.0636  -11.0636    0.0000   25.1027    0.3042    0.4726   53.1213   1083 % 0.955617 1.000  1
   2   2   5   98.0668   74.1532  -74.1532    0.0000   23.9136    0.1203    0.9880   24.2035   1091 % 0.363916 1.000  1
   3   2   5  370.9450  414.1790  414.1790    0.0000  -43.2338    0.0376    3.7096  -11.6545   1092 % 0.396054 1.000  1
   4   2   5  131.5480   77.5068  -77.5068    0.0000   54.0417    0.0886    1.3185   40.9884   1093 % 0.437095 1.000  1
   5   2   5  127.2320  107.6260 -107.6260    0.0000   19.6064    0.0605    1.2738   15.3926   1094 % 0.484783 1.000  1
   6   2   5   87.6470   97.2617   97.2617    0.0000   -9.6147    0.1478    0.8888  -10.8171   1095 % 0.537351 1.000  1
   7   2   5  112.3450   75.2579  -75.2579    0.0000   37.0871    0.1135    1.1292   32.8446   1096 % 0.593505 1.000  1
   8   2   5   70.5386   63.7861  -63.7861    0.0000    6.7525    0.1219    0.7158    9.4329   1097 % 0.652319 1.000  1
  10   2   5   42.8952    5.2842    5.2842    0.0000   37.6110    0.2972    0.5219   72.0696   1099 % 0.775481 1.000  1
  11   2   5   36.5377   19.6370  -19.6370    0.0000   16.9006    0.3134    0.4814   35.1104   1100 % 0.839017 1.000  1
  12   2   5   35.6973   44.0848   44.0848    0.0000   -8.3875    0.3404    0.4932  -17.0052   1101 % 0.903493 1.000  1
  13   2   5   30.9031   18.2225  -18.2225    0.0000   12.6805    0.6569    0.7260   17.4674   1102 % 0.968720 1.000  1
   1   3   5  119.9580   75.1193   75.1193    0.0000   44.8391    0.0742    1.2019   37.3076   1108 % 0.399753 1.000  1
   2   3   5  202.6390  106.6950 -106.6950    0.0000   95.9436    0.0743    2.0278   47.3153   1109 % 0.417680 1.000  1
   3   3   5  283.6550  203.2260 -203.2260    0.0000   80.4285    0.0626    2.8372   28.3475   1110 % 0.445960 1.000  1
   4   3   5  143.3680   83.4333   83.4333    0.0000   59.9344    0.0952    1.4368   41.7128   1111 % 0.482777 1.000  1
Refinement program                                                                                                 page=  15
structure :                                                                                                11:42:40 06-09-24 

   5   3   5   92.1412  107.4680  107.4680    0.0000  -15.3270    0.1264    0.9300  -16.4798   1112 % 0.526343 1.000  1
   6   3   5   83.8850   60.8977   60.8977    0.0000   22.9874    0.1001    0.8448   27.2102   1113 % 0.575125 1.000  1
   7   3   5   45.6344   39.3311   39.3311    0.0000    6.3033    0.2400    0.5156   12.2255   1114 % 0.627910 1.000  1
   8   3   5  106.8880  118.5070 -118.5070    0.0000  -11.6195    0.0449    1.0698  -10.8611   1115 % 0.683770 1.000  1
   9   3   5   63.2060   43.7076  -43.7076    0.0000   19.4984    0.1139    0.6422   30.3598   1116 % 0.742013 1.000  1
  10   3   5   35.8232   27.6103   27.6103    0.0000    8.2129    0.6030    0.7014   11.7101   1117 % 0.802118 1.000  1
  11   3   5   31.3736   10.0979   10.0979    0.0000   21.2756    0.3395    0.4622   46.0277   1118 % 0.863697 1.000  1
  12   3   5   49.2230   52.3459   52.3459    0.0000   -3.1230    0.1128    0.5050   -6.1844   1119 % 0.926456 1.000  1
  13   3   5   18.1659    6.1894    6.1894    0.0000   11.9765    1.2551    1.2682    9.4439   1120 % 0.990172 1.000  1
   1   4   5  147.1110  125.8790  125.8790    0.0000   21.2325    0.0856    1.4736   14.4085   1127 % 0.467583 1.000  1
   2   4   5  134.8220  108.1720  108.1720    0.0000   26.6505    0.0727    1.3502   19.7385   1128 % 0.482999 1.000  1
   3   4   5  192.7430  160.0750 -160.0750    0.0000   32.6681    0.0968    1.9299   16.9277   1129 % 0.507653 1.000  1
   4   4   5   92.6930   24.6449  -24.6449    0.0000   68.0481    0.1554    0.9399   72.4025   1130 % 0.540282 1.000  1
   5   4   5   55.9464   13.7162  -13.7162    0.0000   42.2302    0.2672    0.6200   68.1126   1131 % 0.579541 1.000  1
   6   4   5   61.4817   34.8450  -34.8450    0.0000   26.6367    0.1822    0.6412   41.5396   1132 % 0.624180 1.000  1
   7   4   5   87.5214   90.8427   90.8427    0.0000   -3.3212    0.1474    0.8875   -3.7421   1133 % 0.673128 1.000  1
   8   4   5   45.6070   49.9850   49.9850    0.0000   -4.3779    0.3223    0.5585   -7.8391   1134 % 0.725516 1.000  1
   9   4   5   58.1498   47.9338  -47.9338    0.0000   10.2160    0.1376    0.5976   17.0965   1135 % 0.780650 1.000  1
  10   4   5   45.4423   18.9913  -18.9913    0.0000   26.4510    0.2300    0.5093   51.9364   1136 % 0.837988 1.000  1
  11   4   5   19.9173   11.6287  -11.6287    0.0000    8.2886    0.8134    0.8374    9.8981   1137 % 0.897108 1.000  1
  12   4   5   38.8033   21.7082  -21.7082    0.0000   17.0951    0.2822    0.4798   35.6302   1138 % 0.957681 1.000  1
   2   5   5  121.2850  117.1480  117.1480    0.0000    4.1365    0.0709    1.2149    3.4047   1145 % 0.555813 1.000  1
   3   5   5  132.1740   96.4843   96.4843    0.0000   35.6899    0.1237    1.3275   26.8847   1146 % 0.577366 1.000  1
   4   5   5  106.7150  110.3690 -110.3690    0.0000   -3.6542    0.1335    1.0755   -3.3978   1147 % 0.606255 1.000  1
   5   5   5   71.9840   43.2840  -43.2840    0.0000   28.7000    0.1757    0.7410   38.7324   1148 % 0.641489 1.000  1
   6   5   5   80.0750   15.8392  -15.8392    0.0000   64.2358    0.1367    0.8123   79.0748   1149 % 0.682085 1.000  1
   7   5   5   68.8353   36.8351  -36.8351    0.0000   32.0003    0.1903    0.7142   44.8072   1150 % 0.727146 1.000  1
   8   5   5   99.2220   87.6677   87.6677    0.0000   11.5542    0.1149    0.9989   11.5676   1151 % 0.775895 1.000  1
   9   5   5   42.0238   30.0870   30.0870    0.0000   11.9368    0.3034    0.5183   23.0299   1152 % 0.827680 1.000  1
  10   5   5   36.9743   34.0098  -34.0098    0.0000    2.9645    0.2150    0.4277    6.9309   1153 % 0.881966 1.000  1
  11   5   5   21.2132    0.2605    0.2605    0.0000   20.9528    0.6293    0.6641   31.5498   1154 % 0.938320 1.000  1
  12   5   5   22.5832   29.1347  -29.1347    0.0000   -6.5515    0.5756    0.6184  -10.5950   1155 % 0.996390 1.000  1
   2   6   5   58.7154   34.9815  -34.9815    0.0000   23.7339    0.1959    0.6190   38.3449   1163 % 0.633543 1.000  1
   3   6   5  125.3160  159.6380  159.6380    0.0000  -34.3219    0.1209    1.2590  -27.2618   1164 % 0.652534 1.000  1
   4   6   5   47.4342   14.0293  -14.0293    0.0000   33.4049    0.3110    0.5672   58.8963   1165 % 0.678229 1.000  1
   5   6   5   51.0715   42.1989  -42.1989    0.0000    8.8726    0.2340    0.5618   15.7942   1166 % 0.709899 1.000  1
   7   6   5   54.2402   47.2658  -47.2658    0.0000    6.9744    0.2037    0.5794   12.0373   1168 % 0.788157 1.000  1
   9   6   5   40.2989   45.6554   45.6554    0.0000   -5.3565    0.2407    0.4694  -11.4113   1170 % 0.881761 1.000  1
  10   6   5   30.8221    4.4739    4.4739    0.0000   26.3482    0.4818    0.5720   46.0671   1171 % 0.932906 1.000  1
  11   6   5   28.1069    8.3349   -8.3349    0.0000   19.7720    0.9446    0.9855   20.0622   1172 % 0.986353 1.000  1
   1   7   5   61.9516   37.8637   37.8637    0.0000   24.0879    0.2292    0.6606   36.4659   1178 % 0.704259 1.000  1
   2   7   5   69.6297   41.1786  -41.1786    0.0000   28.4511    0.1609    0.7146   39.8120   1179 % 0.714587 1.000  1
   4   7   5   40.4562   27.5916   27.5916    0.0000   12.8645    0.1743    0.4405   29.2046   1181 % 0.754488 1.000  1
   6   7   5   44.8553   38.2090   38.2090    0.0000    6.6463    0.2530    0.5150   12.9053   1183 % 0.816668 1.000  1
   7   7   5   42.6615   15.9331   15.9331    0.0000   26.7283    0.3692    0.5642   47.3756   1184 % 0.854663 1.000  1
   8   7   5   49.0408   63.4187  -63.4187    0.0000  -14.3779    0.1346    0.5085  -28.2729   1185 % 0.896504 1.000  1
   9   7   5   30.6594   26.1039  -26.1039    0.0000    4.5555    0.3963    0.5010    9.0920   1186 % 0.941680 1.000  1
  10   7   5   19.8997   12.3597   12.3597    0.0000    7.5400    0.7890    0.8137    9.2668   1187 % 0.989733 1.000  1
   1   8   5   40.8252   49.6864   49.6864    0.0000   -8.8611    0.3980    0.5702  -15.5410   1194 % 0.788700 1.000  1
   2   8   5   39.6447   32.0126   32.0126    0.0000    7.6321    0.3393    0.5218   14.6266   1195 % 0.797936 1.000  1
   3   8   5   66.2442   73.9937  -73.9937    0.0000   -7.7494    0.1155    0.6724  -11.5245   1196 % 0.813096 1.000  1
   4   8   5   22.0227    9.7174   -9.7174    0.0000   12.3053    0.8446    0.8728   14.0983   1197 % 0.833858 1.000  1
Refinement program                                                                                                 page=  16
structure :                                                                                                11:42:40 06-09-24 

   6   8   5   33.5410   20.1716  -20.1716    0.0000   13.3694    0.5560    0.6494   20.5884   1199 % 0.890513 1.000  1
   7   8   5   29.0396   40.0024   40.0024    0.0000  -10.9627    0.3564    0.4597  -23.8457   1200 % 0.925481 1.000  1
   8   8   5   28.8964   27.0473   27.0473    0.0000    1.8491    0.3149    0.4274    4.3263   1201 % 0.964255 1.000  1
   1   9   5   22.0613   16.8986  -16.8986    0.0000    5.1627    0.4850    0.5328    9.6892   1210 % 0.874599 1.000  1
   2   9   5   42.0951   51.0616   51.0616    0.0000   -8.9664    0.4110    0.5883  -15.2412   1211 % 0.882937 1.000  1
   3   9   5   32.0671   34.7898   34.7898    0.0000   -2.7227    0.3929    0.5072   -5.3684   1212 % 0.896661 1.000  1
   4   9   5   34.4964   47.8883  -47.8883    0.0000  -13.3919    0.3276    0.4757  -28.1513   1213 % 0.915530 1.000  1
   5   9   5   18.4391   12.9909  -12.9909    0.0000    5.4481    1.0603    1.0762    5.0626   1214 % 0.939232 1.000  1
   6   9   5   19.9374    6.5547   -6.5547    0.0000   13.3827    0.5292    0.5655   23.6665   1215 % 0.967414 1.000  1
   1  10   5   26.9815   32.7338  -32.7338    0.0000   -5.7523    0.3410    0.4348  -13.2293   1223 % 0.961566 1.000  1
   2  10   5   28.0000   15.1123  -15.1123    0.0000   12.8877    0.4786    0.5545   23.2435   1224 % 0.969156 1.000  1
   3  10   5   25.4303   52.6480   52.6480    0.0000  -27.2177    0.4463    0.5137  -52.9854   1225 % 0.981675 1.000  1
   4  10   5   16.2788    2.6990    2.6990    0.0000   13.5799    0.8385    0.8542   15.8983   1226 % 0.998939 1.000  1
   1   0   6  119.7500   81.8321  -81.8321    0.0000   37.9176    0.1653    1.2089   31.3665   1273 % 0.345029 1.000  1
   2   0   6  118.3640   88.6152   88.6152    0.0000   29.7487    0.3954    1.2479   23.8384   1274 % 0.365649 1.000  1
   3   0   6   82.5833   54.4529  -54.4529    0.0000   28.1304    0.3487    0.8964   31.3799   1275 % 0.397647 1.000  1
   4   0   6  147.7670  126.6740 -126.6740    0.0000   21.0925    0.1130    1.4820   14.2326   1276 % 0.438539 1.000  1
   6   0   6  110.5670   55.3431   55.3431    0.0000   55.2236    0.1786    1.1200   49.3067   1277 % 0.538527 1.000  1
   7   0   6   51.8652   41.4771  -41.4771    0.0000   10.3881    0.6960    0.8680   11.9675   1278 % 0.594569 1.000  1
   8   0   6   77.5242   52.7454   52.7454    0.0000   24.7788    0.3135    0.8362   29.6321   1279 % 0.653287 1.000  1
   9   0   6   64.7688   49.6095  -49.6095    0.0000   15.1593    0.1860    0.6739   22.4955   1280 % 0.714020 1.000  1
  10   0   6   65.4981  112.5330 -112.5330    0.0000  -47.0348    0.2015    0.6853  -68.6355   1281 % 0.776296 1.000  1
  11   0   6   44.1588   60.4770   60.4770    0.0000  -16.3182    0.4031    0.5979  -27.2926   1282 % 0.839771 1.000  1
  12   0   6   28.3725   49.8185   49.8185    0.0000  -21.4460    0.9640    1.0048  -21.3425   1283 % 0.904192 1.000  1
  13   0   6   20.0000    7.6509   -7.6509    0.0000   12.3491    0.9600    0.9806   12.5932   1284 % 0.969372 1.000  1
   0   1   6  417.4330  297.3030  297.3030    0.0000  120.1300    0.0428    4.1745   28.7768   1288 % 0.350092 1.000  1
   1   1   6  305.4510  342.3010  342.3010    0.0000  -36.8506    0.0524    3.0549  -12.0626   1289 % 0.357000 1.000  1
   2   1   6  178.5590  132.9150 -132.9150    0.0000   45.6438    0.1011    1.7884   25.5215   1290 % 0.376966 1.000  1
   3   1   6   71.4374    4.9946   -4.9946    0.0000   66.4428    0.2324    0.7512   88.4469   1291 % 0.408078 1.000  1
   4   1   6  146.8950  111.2130 -111.2130    0.0000   35.6812    0.0824    1.4713   24.2523   1292 % 0.448018 1.000  1
   5   1   6  255.1030  200.1770 -200.1770    0.0000   54.9257    0.0674    2.5519   21.5233   1293 % 0.494655 1.000  1
   6   1   6  159.4050  117.7250  117.7250    0.0000   41.6805    0.1822    1.6044   25.9783   1294 % 0.546274 1.000  1
   7   1   6  112.2640   90.6806   90.6806    0.0000   21.5838    0.2107    1.1422   18.8961   1295 % 0.601596 1.000  1
   8   1   6   72.0187   14.5457  -14.5457    0.0000   57.4731    0.1798    0.7423   77.4261   1296 % 0.659688 1.000  1
   9   1   6   42.8952   18.3361   18.3361    0.0000   24.5591    0.2156    0.4801   51.1536   1297 % 0.719881 1.000  1
  10   1   6   60.6960   27.5080  -27.5080    0.0000   33.1879    0.2710    0.6647   49.9276   1298 % 0.781690 1.000  1
  11   1   6   41.6653   34.8611  -34.8611    0.0000    6.8042    0.2916    0.5086   13.3793   1299 % 0.844760 1.000  1
  12   1   6   25.9808   20.6730   20.6730    0.0000    5.3077    0.8853    0.9226    5.7530   1300 % 0.908828 1.000  1
  13   1   6   20.9762   12.9492   12.9492    0.0000    8.0269    0.6913    0.7224   11.1117   1301 % 0.973698 1.000  1
   0   2   6  262.0970  276.7690 -276.7690    0.0000  -14.6717    0.0742    2.6220   -5.5956   1307 % 0.384419 1.000  1
   1   2   6  166.0660   78.9065   78.9065    0.0000   87.1598    0.0783    1.6625   52.4267   1308 % 0.390721 1.000  1
   2   2   6  123.5920   99.6639   99.6639    0.0000   23.9282    0.1849    1.2497   19.1476   1309 % 0.409044 1.000  1
   3   2   6   60.8441   43.0867   43.0867    0.0000   17.7573    0.1759    0.6333   28.0374   1310 % 0.437882 1.000  1
   4   2   6   65.3200  104.5960  104.5960    0.0000  -39.2763    0.2327    0.6934  -56.6422   1311 % 0.475325 1.000  1
   5   2   6  132.1360   90.4504  -90.4504    0.0000   41.6859    0.1109    1.3260   31.4372   1312 % 0.519516 1.000  1
   6   2   6  156.7000  137.9630 -137.9630    0.0000   18.7371    0.1241    1.5719   11.9199   1313 % 0.568884 1.000  1
   7   2   6   37.7624   41.1197   41.1197    0.0000   -3.3573    0.4263    0.5695   -5.8947   1314 % 0.622198 1.000  1
   8   2   6   50.0999   36.6768   36.6768    0.0000   13.4231    0.2265    0.5498   24.4128   1315 % 0.678529 1.000  1
   9   2   6   53.3854   44.4385   44.4385    0.0000    8.9468    0.3109    0.6178   14.4816   1316 % 0.737186 1.000  1
  10   2   6   59.4559   61.8372   61.8372    0.0000   -2.3813    0.2742    0.6547   -3.6371   1317 % 0.797655 1.000  1
  11   2   6   47.2440   56.2437  -56.2437    0.0000   -8.9997    0.2424    0.5310  -16.9493   1318 % 0.859554 1.000  1
  12   2   6   26.8328   42.7940  -42.7940    0.0000  -15.9612    0.5683    0.6285  -25.3960   1319 % 0.922595 1.000  1
Refinement program                                                                                                 page=  17
structure :                                                                                                11:42:40 06-09-24 

  13   2   6   19.9173    7.5438    7.5438    0.0000   12.3736    0.4544    0.4961   24.9409   1320 % 0.986560 1.000  1
   0   3   6  267.9180  213.7440 -213.7440    0.0000   54.1735    0.0614    2.6799   20.2149   1327 % 0.435661 1.000  1
   1   3   6  232.9590  194.9480 -194.9480    0.0000   38.0111    0.0719    2.3307   16.3088   1328 % 0.441231 1.000  1
   2   3   6  126.6330   95.2489   95.2489    0.0000   31.3845    0.0971    1.2701   24.7111   1329 % 0.457536 1.000  1
   3   3   6   85.0441   20.6811  -20.6811    0.0000   64.3630    0.1676    0.8668   74.2543   1330 % 0.483490 1.000  1
   4   3   6  105.4510   88.3287   88.3287    0.0000   17.1227    0.1157    1.0608   16.1407   1331 % 0.517645 1.000  1
   5   3   6  163.0460  148.2810  148.2810    0.0000   14.7646    0.0868    1.6328    9.0427   1332 % 0.558497 1.000  1
   6   3   6  108.7520   96.6623  -96.6623    0.0000   12.0901    0.1287    1.0951   11.0400   1333 % 0.604691 1.000  1
   7   3   6   75.5976   53.6677  -53.6677    0.0000   21.9299    0.2103    0.7847   27.9473   1334 % 0.655098 1.000  1
   8   3   6   49.6488   12.4450   12.4450    0.0000   37.2037    0.1924    0.5324   69.8732   1335 % 0.708819 1.000  1
   9   3   6   43.1045   32.6141  -32.6141    0.0000   10.4904    0.3584    0.5606   18.7128   1336 % 0.765157 1.000  1
  10   3   6   50.3488   25.1020   25.1020    0.0000   25.2468    0.2860    0.5791   43.6004   1337 % 0.823575 1.000  1
  12   3   6   36.5034   18.8882  -18.8882    0.0000   17.6152    0.4849    0.6069   29.0235   1339 % 0.945095 1.000  1
   0   4   6   25.9808   30.4475   30.4475    0.0000   -4.4668    0.5158    0.5775   -7.7346   1345 % 0.498630 1.000  1
   1   4   6   67.4166   52.6510  -52.6510    0.0000   14.7656    0.1127    0.6835   21.6021   1346 % 0.503504 1.000  1
   3   4   6   67.0321   30.2060  -30.2060    0.0000   36.8261    0.2021    0.7001   52.5984   1347 % 0.540920 1.000  1
   4   4   6   71.8679   81.8254  -81.8254    0.0000   -9.9574    0.3131    0.7839  -12.7022   1348 % 0.571653 1.000  1
   5   4   6  142.6010   69.4017   69.4017    0.0000   73.1992    0.1434    1.4332   51.0739   1349 % 0.608893 1.000  1
   6   4   6   60.8276   50.1748   50.1748    0.0000   10.6528    0.1899    0.6372   16.7176   1350 % 0.651523 1.000  1
   7   4   6   52.2905   30.6776  -30.6776    0.0000   21.6129    0.2295    0.5710   37.8478   1351 % 0.698559 1.000  1
   8   4   6   43.0813   34.0648   34.0648    0.0000    9.0165    0.2727    0.5099   17.6832   1352 % 0.749170 1.000  1
   9   4   6   43.7801   38.5390  -38.5390    0.0000    5.2412    0.3506    0.5609    9.3443   1353 % 0.802680 1.000  1
  10   4   6   57.6194   84.5997  -84.5997    0.0000  -26.9803    0.3671    0.6832  -39.4922   1354 % 0.858549 1.000  1
  11   4   6   44.2719   47.8035   47.8035    0.0000   -3.5316    0.1344    0.4627   -7.6331   1355 % 0.916344 1.000  1
  12   4   6   25.8844   39.6596   39.6596    0.0000  -13.7753    0.5447    0.6031  -22.8407   1356 % 0.975723 1.000  1
   0   5   6  175.3280  138.7370  138.7370    0.0000   36.5913    0.1386    1.7588   20.8053   1363 % 0.569448 1.000  1
   1   5   6  202.6180  189.4940  189.4940    0.0000   13.1238    0.0671    2.0273    6.4735   1364 % 0.573721 1.000  1
   2   5   6   76.4663   61.6323  -61.6323    0.0000   14.8340    0.1334    0.7762   19.1108   1365 % 0.586354 1.000  1
   3   5   6   49.6488    7.6893   -7.6893    0.0000   41.9594    0.3505    0.6077   69.0440   1366 % 0.606823 1.000  1
   4   5   6   64.1093   61.1875  -61.1875    0.0000    2.9218    0.1864    0.6676    4.3763   1367 % 0.634372 1.000  1
   5   5   6  103.2840  120.4350 -120.4350    0.0000  -17.1516    0.1491    1.0435  -16.4359   1368 % 0.668124 1.000  1
   6   5   6   61.5362   71.2089   71.2089    0.0000   -9.6727    0.1755    0.6399  -15.1159   1369 % 0.707193 1.000  1
   7   5   6   66.3325   73.4738   73.4738    0.0000   -7.1413    0.1817    0.6878  -10.3836   1370 % 0.750749 1.000  1
   8   5   6   35.0428   11.2107  -11.2107    0.0000   23.8321    0.4552    0.5744   41.4884   1371 % 0.798057 1.000  1
   9   5   6   25.8844    0.5209    0.5209    0.0000   25.3634    0.2666    0.3716   68.2612   1372 % 0.848490 1.000  1
  10   5   6   33.7639   20.0485  -20.0485    0.0000   13.7153    0.2399    0.4142   33.1137   1373 % 0.901524 1.000  1
  11   5   6   33.0757   22.7650  -22.7650    0.0000   10.3107    0.3945    0.5148   20.0266   1374 % 0.956727 1.000  1
   0   6   6   72.7324   98.8541  -98.8541    0.0000  -26.1217    0.2667    0.7747  -33.7189   1382 % 0.645539 1.000  1
   1   6   6   46.4758   37.7695   37.7695    0.0000    8.7063    0.8660    0.9829    8.8581   1383 % 0.649311 1.000  1
   2   6   6   88.2327   36.7558   36.7558    0.0000   51.4769    0.1830    0.9011   57.1259   1384 % 0.660500 1.000  1
   3   6   6   39.0832   17.8200   17.8200    0.0000   21.2632    0.4836    0.6218   34.1977   1385 % 0.678737 1.000  1
   5   6   6   52.8204   50.2048  -50.2048    0.0000    2.6156    0.5528    0.7646    3.4209   1387 % 0.734057 1.000  1
   6   6   6   64.1093   70.6840  -70.6840    0.0000   -6.5747    0.2433    0.6857   -9.5881   1388 % 0.769787 1.000  1
   7   6   6   51.1468   23.3022   23.3022    0.0000   27.8447    0.2737    0.5801   47.9993   1389 % 0.809983 1.000  1
   8   6   6   36.6879   10.6560   10.6560    0.0000   26.0319    0.1867    0.4117   63.2369   1390 % 0.854017 1.000  1
  10   6   6   46.6905   44.0082   44.0082    0.0000    2.6823    0.3052    0.5578    4.8087   1392 % 0.951418 1.000  1
   1   7   6   52.9150   66.1127  -66.1127    0.0000  -13.1977    0.4621    0.7025  -18.7868   1400 % 0.728604 1.000  1
   2   7   6   48.1321   36.6529   36.6529    0.0000   11.4792    0.3335    0.5855   19.6043   1401 % 0.738592 1.000  1
   3   7   6   39.4335   17.9418  -17.9418    0.0000   21.4917    0.4958    0.6335   33.9267   1402 % 0.754945 1.000  1
   5   7   6   53.8210   64.6777   64.6777    0.0000  -10.8567    0.1812    0.5679  -19.1179   1404 % 0.805045 1.000  1
   6   7   6   57.7495   47.4838  -47.4838    0.0000   10.2656    0.2519    0.6301   16.2930   1405 % 0.837753 1.000  1
   7   7   6   24.3577   21.6510  -21.6510    0.0000    2.7067    0.5542    0.6054    4.4709   1406 % 0.874832 1.000  1
Refinement program                                                                                                 page=  18
structure :                                                                                                11:42:40 06-09-24 

   8   7   6   37.8589    7.6489    7.6489    0.0000   30.2100    0.4358    0.5773   52.3297   1407 % 0.915752 1.000  1
   9   7   6   20.3298   23.8495  -23.8495    0.0000   -3.5198    0.4821    0.5232   -6.7278   1408 % 0.960022 1.000  1
   0   8   6   42.3084   29.5102   29.5102    0.0000   12.7982    0.2435    0.4881   26.2190   1415 % 0.807493 1.000  1
   1   8   6   35.9444   23.6661  -23.6661    0.0000   12.2783    0.3352    0.4915   24.9806   1416 % 0.810512 1.000  1
   2   8   6   27.8693    2.4420   -2.4420    0.0000   25.4274    0.3642    0.4586   55.4460   1417 % 0.819503 1.000  1
   3   8   6   20.6398   11.2798  -11.2798    0.0000    9.3600    0.6056    0.6398   14.6288   1418 % 0.834271 1.000  1
   4   8   6   30.8496   36.0796  -36.0796    0.0000   -5.2300    0.2690    0.4093  -12.7767   1419 % 0.854518 1.000  1
   5   8   6   41.0573   33.7676   33.7676    0.0000    7.2896    0.2423    0.4768   15.2899   1420 % 0.879866 1.000  1
   6   8   6   26.7208   33.3842   33.3842    0.0000   -6.6634    0.5445    0.6065  -10.9857   1421 % 0.909888 1.000  1
   7   8   6   17.7764   15.1601  -15.1601    0.0000    2.6163    0.6919    0.7144    3.6622   1422 % 0.944139 1.000  1
   8   8   6   16.0000   10.8267   10.8267    0.0000    5.1733    0.8719    0.8864    5.8360   1423 % 0.982176 1.000  1
   0   9   6   34.9643   53.3234   53.3234    0.0000  -18.3591    0.5391    0.6426  -28.5712   1430 % 0.891584 1.000  1
   1   9   6   49.0744   76.2488   76.2488    0.0000  -27.1743    0.2883    0.5692  -47.7428   1431 % 0.894319 1.000  1
   3   9   6   23.1149    2.5838   -2.5838    0.0000   20.5312    0.5646    0.6101   33.6545   1433 % 0.915906 1.000  1
   5   9   6   37.5233   51.2661  -51.2661    0.0000  -13.7428    0.3624    0.5217  -26.3426   1435 % 0.957622 1.000  1
   6   9   6   16.7332   31.4239   31.4239    0.0000  -14.6907    0.7679    0.7860  -18.6916   1436 % 0.985278 1.000  1
   0  10   6   22.1359   28.5531  -28.5531    0.0000   -6.4171    1.8319    1.8452   -3.4778   1445 % 0.977039 1.000  1
   1  10   6   19.8746   15.3978   15.3978    0.0000    4.4768    0.4629    0.5038    8.8867   1446 % 0.979536 1.000  1
   2  10   6   15.2480    9.2262    9.2262    0.0000    6.0217    1.1018    1.1123    5.4138   1447 % 0.986988 1.000  1
   3  10   6   18.6199    6.8020    6.8020    0.0000   11.8179    1.2218    1.2359    9.5620   1448 % 0.999284 1.000  1
   3   0   7  168.4040   58.7945   58.7945    0.0000  109.6100    0.2087    1.6969   64.5931   1491 % 0.446483 1.000  1
   4   0   7  135.2040  183.1880  183.1880    0.0000  -47.9846    0.1875    1.3650  -35.1542   1492 % 0.483260 1.000  1
   5   0   7   63.7440    9.2522   -9.2522    0.0000   54.4918    0.2424    0.6820   79.9042   1493 % 0.526786 1.000  1
   7   0   7   39.7492   16.1894  -16.1894    0.0000   23.5599    0.7032    0.8077   29.1679   1495 % 0.628281 1.000  1
   8   0   7  105.4750   92.7275  -92.7275    0.0000   12.7476    0.1588    1.0666   11.9512   1496 % 0.684111 1.000  1
   9   0   7   43.5890   32.0903   32.0903    0.0000   11.4987    0.4290    0.6116   18.8012   1497 % 0.742327 1.000  1
  10   0   7   46.3681   42.6019   42.6019    0.0000    3.7662    0.4712    0.6611    5.6969   1498 % 0.802408 1.000  1
  11   0   7   22.9129    3.6206   -3.6206    0.0000   19.2922    0.6568    0.6957   27.7326   1499 % 0.863967 1.000  1
  13   0   7   24.1868   13.4455  -13.4455    0.0000   10.7413    0.2873    0.3756   28.5985   1500 % 0.990407 1.000  1
   1   1   7  132.9290   75.5078   75.5078    0.0000   57.4207    0.1828    1.3418   42.7939   1503 % 0.410699 1.000  1
   2   1   7  155.5470   85.5719  -85.5719    0.0000   69.9755    0.0456    1.5561   44.9673   1504 % 0.428168 1.000  1
   3   1   7  201.3700  180.8510 -180.8510    0.0000   20.5196    0.0703    2.0149   10.1838   1505 % 0.455798 1.000  1
   4   1   7  101.2230  109.1380  109.1380    0.0000   -7.9156    0.1324    1.0208   -7.7540   1506 % 0.491879 1.000  1
   6   1   7   42.8567   12.5079  -12.5079    0.0000   30.3489    0.3418    0.5482   55.3611   1508 % 0.582786 1.000  1
   7   1   7  151.9370  115.4730  115.4730    0.0000   36.4645    0.1537    1.5271   23.8779   1509 % 0.634934 1.000  1
   8   1   7   47.4342   19.9369  -19.9369    0.0000   27.4973    0.5292    0.7106   38.6938   1510 % 0.690227 1.000  1
   9   1   7   74.2967   92.0617  -92.0617    0.0000  -17.7650    0.0956    0.7491  -23.7155   1511 % 0.747966 1.000  1
  10   1   7   39.7907    9.5651    9.5651    0.0000   30.2256    0.4247    0.5820   51.9344   1512 % 0.807628 1.000  1
  11   1   7   28.8097   16.1745  -16.1745    0.0000   12.6353    0.0677    0.2959   42.6951   1513 % 0.868817 1.000  1
  12   1   7   29.7658    5.9104   -5.9104    0.0000   23.8553    0.4720    0.5580   42.7489   1514 % 0.931232 1.000  1
  13   1   7   22.5100   52.2614   52.2614    0.0000  -29.7514    0.7996    0.8307  -35.8139   1515 % 0.994641 1.000  1
   1   2   7   89.7034   12.8206  -12.8206    0.0000   76.8828    0.2174    0.9230   83.2968   1522 % 0.440326 1.000  1
   2   2   7  196.5450  247.1570  247.1570    0.0000  -50.6118    0.2521    1.9816  -25.5415   1523 % 0.456663 1.000  1
   4   2   7   71.3092   91.2051  -91.2051    0.0000  -19.8959    0.2861    0.7683  -25.8948   1524 % 0.516874 1.000  1
   5   2   7   98.2446  102.5080 -102.5080    0.0000   -4.2631    0.1659    0.9964   -4.2787   1525 % 0.557782 1.000  1
   7   2   7   99.8163   52.6090   52.6090    0.0000   47.2074    0.1833    1.0149   46.5161   1527 % 0.654488 1.000  1
   8   2   7   97.1427   89.8171   89.8171    0.0000    7.3256    0.2527    1.0038    7.2981   1528 % 0.708256 1.000  1
   9   2   7   38.0355   13.0001  -13.0001    0.0000   25.0354    0.5916    0.7033   35.5980   1529 % 0.764635 1.000  1
  10   2   7   35.9166   24.7257  -24.7257    0.0000   11.1909    0.3633    0.5109   21.9043   1530 % 0.823090 1.000  1
  12   2   7   28.1780   33.5411  -33.5411    0.0000   -5.3631    0.3300    0.4340  -12.3582   1532 % 0.944672 1.000  1
   1   3   7  120.9960   71.3020  -71.3020    0.0000   49.6938    0.1975    1.2260   40.5341   1539 % 0.485705 1.000  1
   3   3   7  184.2100  164.5010  164.5010    0.0000   19.7089    0.0760    1.8437   10.6900   1540 % 0.524392 1.000  1
Refinement program                                                                                                 page=  19
structure :                                                                                                11:42:40 06-09-24 

   4   3   7  123.2680  118.1200 -118.1200    0.0000    5.1479    0.2470    1.2572    4.0948   1541 % 0.556040 1.000  1
   5   3   7   56.0955   62.6644  -62.6644    0.0000   -6.5689    0.3859    0.6809   -9.6474   1542 % 0.594259 1.000  1
   6   3   7   61.4654   28.9053   28.9053    0.0000   32.5602    0.2082    0.6490   50.1718   1543 % 0.637868 1.000  1
   7   3   7   87.3499   93.9059  -93.9059    0.0000   -6.5560    0.1918    0.8943   -7.3309   1544 % 0.685841 1.000  1
   8   3   7   45.3872   15.6057   15.6057    0.0000   29.7815    0.2291    0.5084   58.5750   1545 % 0.737325 1.000  1
   9   3   7   54.0676   82.9797   82.9797    0.0000  -28.9122    0.3773    0.6593  -43.8522   1546 % 0.791637 1.000  1
  10   3   7   38.1222   16.4298  -16.4298    0.0000   21.6924    0.3672    0.5293   40.9805   1547 % 0.848233 1.000  1
  11   3   7   30.1330    9.8147    9.8147    0.0000   20.3183    0.3833    0.4876   41.6731   1548 % 0.906686 1.000  1
  12   3   7   26.6458   12.9199   12.9199    0.0000   13.7259    0.1314    0.2971   46.2034   1549 % 0.966658 1.000  1
   1   4   7   36.2864   33.1865  -33.1865    0.0000    3.0999    0.3720    0.5197    5.9648   1555 % 0.542900 1.000  1
   3   4   7   84.5281   31.2818   31.2818    0.0000   53.2463    0.1810    0.8644   61.5960   1557 % 0.577770 1.000  1
   4   4   7  139.6960  120.8520  120.8520    0.0000   18.8444    0.0351    1.3974   13.4853   1558 % 0.606640 1.000  1
   5   4   7   31.5706    1.2825   -1.2825    0.0000   30.2880    0.7491    0.8129   37.2582   1559 % 0.641852 1.000  1
   6   4   7   46.0435   32.6617   32.6617    0.0000   13.3817    0.4496    0.6435   20.7946   1560 % 0.682427 1.000  1
   7   4   7   52.8204   16.9255  -16.9255    0.0000   35.8949    0.2953    0.6052   59.3142   1561 % 0.727467 1.000  1
   8   4   7   90.8433   72.9514  -72.9514    0.0000   17.8919    0.1514    0.9210   19.4275   1562 % 0.776196 1.000  1
   9   4   7   48.3735   23.1304   23.1304    0.0000   25.2432    0.2863    0.5621   44.9073   1563 % 0.827962 1.000  1
  11   4   7   22.0000    0.1158   -0.1158    0.0000   21.8842    0.7364    0.7685   28.4756   1565 % 0.938568 1.000  1
  12   4   7   23.1301   16.7390   16.7390    0.0000    6.3911    1.0852    1.1095    5.7601   1566 % 0.996624 1.000  1
   2   5   7   71.3092   31.2797  -31.2797    0.0000   40.0295    0.3660    0.8015   49.9408   1571 % 0.620512 1.000  1
   3   5   7   86.7468   93.9567  -93.9567    0.0000   -7.2099    0.2415    0.9005   -8.0070   1572 % 0.639890 1.000  1
   4   5   7   77.6692   36.3487   36.3487    0.0000   41.3205    0.2260    0.8089   51.0828   1573 % 0.666072 1.000  1
   5   5   7   58.5021   23.7642   23.7642    0.0000   34.7380    0.1872    0.6142   56.5549   1574 % 0.698294 1.000  1
   6   5   7   37.1039    3.7916    3.7916    0.0000   33.3123    0.5795    0.6881   48.4144   1575 % 0.735763 1.000  1
   7   5   7   63.4035   78.2080   78.2080    0.0000  -14.8046    0.2106    0.6681  -22.1598   1576 % 0.777720 1.000  1
   8   5   7   40.6817   13.6040  -13.6040    0.0000   27.0777    0.1880    0.4482   60.4176   1577 % 0.823480 1.000  1
   9   5   7   35.2846   61.8563  -61.8563    0.0000  -26.5718    0.3528    0.4990  -53.2501   1578 % 0.872445 1.000  1
  10   5   7   28.2843    2.6341    2.6341    0.0000   25.6502    0.7725    0.8227   31.1794   1579 % 0.924105 1.000  1
   1   6   7   35.8818    3.0592   -3.0592    0.0000   32.8226    0.3999    0.5373   61.0882   1586 % 0.680316 1.000  1
   2   6   7   90.4041  117.7390  117.7390    0.0000  -27.3349    0.1493    0.9163  -29.8321   1587 % 0.691002 1.000  1
   3   6   7   74.8465   27.1483   27.1483    0.0000   47.6982    0.1817    0.7702   61.9292   1588 % 0.708454 1.000  1
   4   6   7   70.6682   58.5613  -58.5613    0.0000   12.1069    0.1811    0.7295   16.5956   1589 % 0.732189 1.000  1
   5   6   7   36.4006   39.6164  -39.6164    0.0000   -3.2159    0.3489    0.5042   -6.3780   1590 % 0.761619 1.000  1
   6   6   7   23.3452   38.4983  -38.4983    0.0000  -15.1531    0.7903    0.8241  -18.3881   1591 % 0.796113 1.000  1
   7   6   7   33.8378   29.0414   29.0414    0.0000    4.7965    0.2896    0.4454   10.7690   1592 % 0.835044 1.000  1
   8   6   7   50.4480   57.0654   57.0654    0.0000   -6.6174    0.3895    0.6374  -10.3827   1593 % 0.877820 1.000  1
   9   6   7   22.8035    9.4884   -9.4884    0.0000   13.3151    1.3090    1.3287   10.0210   1594 % 0.923910 1.000  1
  10   6   7   21.0547   17.9316  -17.9316    0.0000    3.1231    1.0045    1.0264    3.0429   1595 % 0.972841 1.000  1
   1   7   7   44.2154   40.0844  -40.0844    0.0000    4.1310    0.5383    0.6966    5.9303   1602 % 0.756365 1.000  1
   3   7   7   58.2237   83.4172   83.4172    0.0000  -25.1935    0.1709    0.6068  -41.5188   1604 % 0.781771 1.000  1
   4   7   7   55.9169   59.7928  -59.7928    0.0000   -3.8759    0.3228    0.6457   -6.0030   1605 % 0.803342 1.000  1
   5   7   7   42.6028   31.5212  -31.5212    0.0000   11.0817    0.2394    0.4887   22.6760   1606 % 0.830254 1.000  1
   6   7   7   29.5516   20.5285   20.5285    0.0000    9.0231    0.4991    0.5800   15.5558   1607 % 0.862006 1.000  1
   7   7   7   43.1856   48.5193  -48.5193    0.0000   -5.3337    0.2628    0.5055  -10.5504   1608 % 0.898084 1.000  1
   8   7   7   37.8946    7.5918    7.5918    0.0000   30.3027    0.3655    0.5265   57.5573   1609 % 0.937991 1.000  1
   9   7   7   37.2290   48.0168   48.0168    0.0000  -10.7878    0.3089    0.4838  -22.3000   1610 % 0.981258 1.000  1
   1   8   7   30.6594    6.6201   -6.6201    0.0000   24.0393    0.5740    0.6508   36.9384   1617 % 0.835556 1.000  1
   2   8   7   59.1329   82.3053  -82.3053    0.0000  -23.1724    0.3382    0.6812  -34.0159   1618 % 0.844280 1.000  1
   3   8   7   21.8335    5.3710    5.3710    0.0000   16.4624    0.5153    0.5596   29.4175   1619 % 0.858622 1.000  1
   4   8   7   25.8844   51.5683   51.5683    0.0000  -25.6840    0.3226    0.4136  -62.0988   1620 % 0.878309 1.000  1
   5   8   7   15.0333    5.8018    5.8018    0.0000    9.2314    0.9945    1.0058    9.1786   1621 % 0.902989 1.000  1
   6   8   7   32.6604   18.0654   18.0654    0.0000   14.5950    0.3445    0.4747   30.7471   1622 % 0.932266 1.000  1
Refinement program                                                                                                 page=  20
structure :                                                                                                11:42:40 06-09-24 

   7   8   7   28.3196   13.3308  -13.3308    0.0000   14.9888    0.5102    0.5836   25.6848   1623 % 0.965724 1.000  1
   1   9   7   13.0384   20.9559   20.9559    0.0000   -7.9175    1.1274    1.1350   -6.9760   1631 % 0.917077 1.000  1
   2   9   7   21.1542   11.9686  -11.9686    0.0000    9.1856    0.8934    0.9181   10.0046   1632 % 0.925032 1.000  1
   3   9   7   23.8747   39.9673  -39.9673    0.0000  -16.0926    0.3644    0.4356  -36.9395   1633 % 0.938141 1.000  1
   3   0   8  105.3090   89.8606   89.8606    0.0000   15.4485    0.3898    1.1229   13.7575   1684 % 0.496904 1.000  1
   4   0   8   79.8123  103.0020  103.0020    0.0000  -23.1896    0.1779    0.8177  -28.3591   1685 % 0.530195 1.000  1
   5   0   8   62.0484   52.8527   52.8527    0.0000    9.1957    0.3876    0.7316   12.5693   1686 % 0.570149 1.000  1
   6   0   8  157.5120  179.7670 -179.7670    0.0000  -22.2547    0.1082    1.5788  -14.0957   1687 % 0.615469 1.000  1
   8   0   8  138.6720   58.0697   58.0697    0.0000   80.6025    0.2062    1.4020   57.4921   1688 % 0.718036 1.000  1
   9   0   8   46.3681   14.1740   14.1740    0.0000   32.1940    0.4152    0.6224   51.7275   1689 % 0.773703 1.000  1
  10   0   8   48.3218   39.3160   39.3160    0.0000    9.0059    0.2214    0.5315   16.9431   1690 % 0.831520 1.000  1
  11   0   8   31.4643    6.2881    6.2881    0.0000   25.1761    0.9392    0.9905   25.4185   1691 % 0.891070 1.000  1
  12   0   8   31.3847   33.5104  -33.5104    0.0000   -2.1257    0.5831    0.6622   -3.2101   1692 % 0.952027 1.000  1
   2   1   8   47.6445   25.5360   25.5360    0.0000   22.1085    0.5929    0.7606   29.0658   1698 % 0.480515 1.000  1
   3   1   8   51.5752   82.0577  -82.0577    0.0000  -30.4825    0.8463    0.9911  -30.7561   1699 % 0.505290 1.000  1
   4   1   8   83.7556   62.9329  -62.9329    0.0000   20.8227    0.2107    0.8637   24.1099   1700 % 0.538063 1.000  1
   5   1   8  147.2920  140.4470  140.4470    0.0000    6.8457    0.0784    1.4750    4.6411   1701 % 0.577472 1.000  1
   7   1   8  113.9740   31.7760  -31.7760    0.0000   82.1976    0.1220    1.1462   71.7105   1703 % 0.671348 1.000  1
   8   1   8   32.4037   13.2650   13.2650    0.0000   19.1387    0.6712    0.7453   25.6778   1704 % 0.723864 1.000  1
  10   1   8   19.7484    8.8772   -8.8772    0.0000   10.8712    0.7849    0.8093   13.4322   1705 % 0.836559 1.000  1
  11   1   8   49.9670   72.5077   72.5077    0.0000  -22.5408    0.2422    0.5553  -40.5951   1706 % 0.895773 1.000  1
  12   1   8   22.9129    8.2456    8.2456    0.0000   14.6673    1.2918    1.3120   11.1793   1707 % 0.956430 1.000  1
   0   2   8  226.1860  213.7530  213.7530    0.0000   12.4326    0.1859    2.2695    5.4781   1713 % 0.486384 1.000  1
   1   2   8   89.6103   62.3281  -62.3281    0.0000   27.2822    0.2689    0.9356   29.1604   1714 % 0.491380 1.000  1
   4   2   8   79.5613   96.8454  -96.8454    0.0000  -17.2841    0.2401    0.8310  -20.7980   1716 % 0.561004 1.000  1
   5   2   8   84.6168   14.7605  -14.7605    0.0000   69.8563    0.1720    0.8635   80.9026   1717 % 0.598906 1.000  1
   6   2   8  121.0890  130.3660  130.3660    0.0000   -9.2769    0.0785    1.2134   -7.6452   1718 % 0.642199 1.000  1
   7   2   8   20.2485    6.3653    6.3653    0.0000   13.8832    2.0199    2.0300    6.8389   1719 % 0.689871 1.000  1
   8   2   8   54.6809   17.1702  -17.1702    0.0000   37.5106    0.4965    0.7386   50.7862   1720 % 0.741076 1.000  1
   9   2   8   28.8097   32.4319   32.4319    0.0000   -3.6221    0.4426    0.5281   -6.8592   1721 % 0.795131 1.000  1
  10   2   8   53.4790   56.5907  -56.5907    0.0000   -3.1117    0.2122    0.5754   -5.4082   1722 % 0.851495 1.000  1
  12   2   8   32.1325   33.8692   33.8692    0.0000   -1.7367    0.3532    0.4775   -3.6369   1724 % 0.969522 1.000  1
   0   3   8   87.4643  107.9060 -107.9060    0.0000  -20.4418    0.4276    0.9736  -20.9967   1729 % 0.527818 1.000  1
   2   3   8   53.1347    5.9702    5.9702    0.0000   47.1646    0.2098    0.5713   82.5590   1731 % 0.546013 1.000  1
   3   3   8   54.0139   57.5089   57.5089    0.0000   -3.4950    0.1685    0.5658   -6.1771   1732 % 0.567938 1.000  1
   4   3   8   43.9886   48.7491   48.7491    0.0000   -4.7605    0.5467    0.7017   -6.7840   1733 % 0.597283 1.000  1
   5   3   8  100.1000  124.2770 -124.2770    0.0000  -24.1771    0.4900    1.1145  -21.6932   1734 % 0.633017 1.000  1
   6   3   8   77.6743    7.2197   -7.2197    0.0000   70.4546    0.2858    0.8277   85.1254   1735 % 0.674123 1.000  1
   7   3   8   55.4076   38.3569   38.3569    0.0000   17.0507    0.2121    0.5933   28.7400   1736 % 0.719683 1.000  1
   8   3   8   36.1939    3.0773    3.0773    0.0000   33.1166    0.2873    0.4621   71.6606   1737 % 0.768905 1.000  1
   9   3   8   47.0106   54.2326   54.2326    0.0000   -7.2219    0.4616    0.6588  -10.9615   1738 % 0.821131 1.000  1
  10   3   8   28.2259    0.4776    0.4776    0.0000   27.7482    0.6767    0.7332   37.8458   1739 % 0.875823 1.000  1
  11   3   8   42.9337   62.7012  -62.7012    0.0000  -19.7675    0.2539    0.4988  -39.6314   1740 % 0.932548 1.000  1
  12   3   8   15.8114    6.5453   -6.5453    0.0000    9.2661    1.3756    1.3846    6.6920   1741 % 0.990957 1.000  1
   0   4   8  165.3780  220.0580 -220.0580    0.0000  -54.6801    0.0641    1.6550  -33.0388   1745 % 0.580881 1.000  1
   1   4   8  134.3130   47.2145  -47.2145    0.0000   87.0986    0.1638    1.3531   64.3705   1746 % 0.585070 1.000  1
   2   4   8  110.0000  114.7620  114.7620    0.0000   -4.7623    0.1686    1.1129   -4.2793   1747 % 0.597463 1.000  1
   3   4   8   75.6307   49.3165   49.3165    0.0000   26.3142    0.2043    0.7834   33.5893   1748 % 0.617564 1.000  1
   4   4   8   82.2800   74.3752   74.3752    0.0000    7.9048    0.1884    0.8441    9.3648   1749 % 0.644654 1.000  1
   5   4   8   63.4295   33.9136   33.9136    0.0000   29.5159    0.2404    0.6783   43.5125   1750 % 0.677895 1.000  1
   6   4   8   84.1427  129.2490 -129.2490    0.0000  -45.1059    0.1438    0.8536  -52.8403   1751 % 0.716431 1.000  1
   7   4   8   57.2713   49.5672  -49.5672    0.0000    7.7041    0.2575    0.6280   12.2684   1752 % 0.759457 1.000  1
Refinement program                                                                                                 page=  21
structure :                                                                                                11:42:40 06-09-24 

   8   4   8   44.6844   41.1905   41.1905    0.0000    3.4940    0.2406    0.5075    6.8848   1753 % 0.806255 1.000  1
   9   4   8   34.5326    8.3644    8.3644    0.0000   26.1682    0.3808    0.5141   50.9049   1754 % 0.856205 1.000  1
  10   4   8   46.2817   33.2348   33.2348    0.0000   13.0470    0.3738    0.5949   21.9308   1755 % 0.908789 1.000  1
  11   4   8   30.2771    6.2853    6.2853    0.0000   23.9918    0.4773    0.5652   42.4486   1756 % 0.963575 1.000  1
   0   5   8   18.7083   23.4845   23.4845    0.0000   -4.7762    1.2454    1.2594   -3.7924   1763 % 0.642700 1.000  1
   1   5   8  142.0560   58.7861  -58.7861    0.0000   83.2702    0.0465    1.4213   58.5864   1764 % 0.646489 1.000  1
   2   5   8   41.9524   24.0232   24.0232    0.0000   17.9291    0.3421    0.5413   33.1226   1765 % 0.657725 1.000  1
   3   5   8   95.7601   50.0997  -50.0997    0.0000   45.6604    0.0898    0.9618   47.4738   1766 % 0.676037 1.000  1
   4   5   8   44.2719   34.1036  -34.1036    0.0000   10.1683    0.3625    0.5722   17.7700   1767 % 0.700870 1.000  1
   5   5   8   75.4818   86.4234   86.4234    0.0000  -10.9416    0.2305    0.7892  -13.8636   1768 % 0.731561 1.000  1
   6   5   8   54.4059   11.0625  -11.0625    0.0000   43.3434    0.2527    0.5999   72.2518   1769 % 0.767407 1.000  1
   7   5   8   36.1939   16.4402  -16.4402    0.0000   19.7537    0.4075    0.5450   36.2421   1770 % 0.807722 1.000  1
   8   5   8   46.7440   19.1182   19.1182    0.0000   27.6258    0.2203    0.5168   53.4584   1771 % 0.851872 1.000  1
   9   5   8   43.1277   54.2638  -54.2638    0.0000  -11.1360    0.4498    0.6232  -17.8699   1772 % 0.899293 1.000  1
  10   5   8   19.4936   12.8791  -12.8791    0.0000    6.6145    0.6233    0.6531   10.1286   1773 % 0.949493 1.000  1
   0   6   8  132.9100  116.2190  116.2190    0.0000   16.6903    0.1211    1.3346   12.5058   1779 % 0.710994 1.000  1
   1   6   8   28.2259   12.7575  -12.7575    0.0000   15.4684    0.5863    0.6507   23.7703   1780 % 0.714420 1.000  1
   3   6   8   27.1109   10.1278  -10.1278    0.0000   16.9830    0.6990    0.7497   22.6526   1782 % 0.741265 1.000  1
   4   6   8   52.2494   54.5381  -54.5381    0.0000   -2.2887    0.1732    0.5505   -4.1578   1783 % 0.763982 1.000  1
   5   6   8   55.4076   10.3565  -10.3565    0.0000   45.0511    0.1805    0.5827   77.3105   1784 % 0.792231 1.000  1
   6   6   8   56.5685   79.0689   79.0689    0.0000  -22.5003    0.2316    0.6113  -36.8103   1785 % 0.825447 1.000  1
   7   6   8   27.5681    8.0093    8.0093    0.0000   19.5588    0.6275    0.6854   28.5355   1786 % 0.863055 1.000  1
   8   6   8   25.2982   14.0199  -14.0199    0.0000   11.2783    0.7471    0.7888   14.2988   1787 % 0.904508 1.000  1
   9   6   8   22.5832   14.2910   14.2910    0.0000    8.2922    1.8288    1.8427    4.5001   1788 % 0.949303 1.000  1
  10   6   8   25.3969   35.2831  -35.2831    0.0000   -9.8863    0.9607    0.9937   -9.9485   1789 % 0.996989 1.000  1
   0   7   8   52.9150   50.0288  -50.0288    0.0000    2.8863    0.4299    0.6818    4.2333   1793 % 0.784073 1.000  1
   1   7   8   54.7540   62.3236   62.3236    0.0000   -7.5696    0.1744    0.5746  -13.1726   1794 % 0.787181 1.000  1
   2   7   8   30.8626   12.8517   12.8517    0.0000   18.0109    0.4050    0.5092   35.3704   1795 % 0.796435 1.000  1
   3   7   8   37.1483   23.3587   23.3587    0.0000   13.7897    0.4051    0.5497   25.0874   1796 % 0.811623 1.000  1
   4   7   8   47.4342   19.7375   19.7375    0.0000   27.6967    0.2519    0.5371   51.5678   1797 % 0.832422 1.000  1
   5   7   8   57.4456   66.7598  -66.7598    0.0000   -9.3141    0.2289    0.6184  -15.0620   1798 % 0.858422 1.000  1
   6   7   8   29.2763   12.2698  -12.2698    0.0000   17.0065    0.3433    0.4512   37.6945   1799 % 0.889169 1.000  1
   8   7   8   22.9499    6.9941    6.9941    0.0000   15.9559    0.6972    0.7340   21.7391   1801 % 0.963013 1.000  1
   0   8   8   78.3582   90.0777  -90.0777    0.0000  -11.7196    0.3063    0.8413  -13.9301   1808 % 0.860719 1.000  1
   1   8   8   32.9135   14.4469  -14.4469    0.0000   18.4666    0.3570    0.4856   38.0310   1809 % 0.863552 1.000  1
   2   8   8   31.9374   44.9311   44.9311    0.0000  -12.9937    1.3871    1.4234   -9.1288   1810 % 0.871995 1.000  1
   4   8   8   34.1321   36.6025   36.6025    0.0000   -2.4704    0.4234    0.5438   -4.5428   1812 % 0.904982 1.000  1
   5   8   8   22.6385   12.5783   12.5783    0.0000   10.0601    0.5654    0.6090   16.5178   1813 % 0.928954 1.000  1
   6   8   8   41.9524   60.5096  -60.5096    0.0000  -18.5572    1.1549    1.2287  -15.1029   1814 % 0.957438 1.000  1
   7   8   8   25.7546   17.3786  -17.3786    0.0000    8.3760    0.6853    0.7321   11.4409   1815 % 0.990045 1.000  1
   1   9   8   22.2868   24.0611  -24.0611    0.0000   -1.7744    0.4016    0.4593   -3.8633   1824 % 0.942654 1.000  1
   2   9   8   19.0604   10.0039   10.0039    0.0000    9.0566    0.9312    0.9506    9.5276   1825 % 0.950395 1.000  1
   4   9   8   19.6214   12.4970  -12.4970    0.0000    7.1244    0.6294    0.6593   10.8062   1827 % 0.980749 1.000  1
   4   0   9   67.5278   75.8650  -75.8650    0.0000   -8.3372    0.1207    0.6860  -12.1538   1872 % 0.578806 1.000  1
   5   0   9   40.3733   25.1129   25.1129    0.0000   15.2603    0.1152    0.4198   36.3480   1873 % 0.615613 1.000  1
   6   0   9   40.2492   44.7108  -44.7108    0.0000   -4.4616    0.3888    0.5596   -7.9724   1874 % 0.657808 1.000  1
   9   0   9   10.7238   28.7853   28.7853    0.0000  -18.0614    2.2007    2.2033   -8.1974   1876*% 0.807790 1.000  1
  10   0   9   30.1662   15.8828  -15.8828    0.0000   14.2834    0.8337    0.8866   16.1101   1877 % 0.863328 1.000  1
  12   0   9   50.3984   37.6220  -37.6220    0.0000   12.7764    0.4722    0.6907   18.4989   1878 % 0.979931 1.000  1
   4   1   9   84.8528  100.0030  100.0030    0.0000  -15.1503    0.0642    0.8510  -17.8039   1882 % 0.586021 1.000  1
   5   1   9   51.7204   10.4494   10.4494    0.0000   41.2710    0.5278    0.7390   55.8475   1883 % 0.622401 1.000  1
   6   1   9   42.0714   16.4662  -16.4662    0.0000   25.6051    0.1200    0.4375   58.5257   1884 % 0.664165 1.000  1
Refinement program                                                                                                 page=  22
structure :                                                                                                11:42:40 06-09-24 

   7   1   9   70.6399   74.2819  -74.2819    0.0000   -3.6420    0.1975    0.7335   -4.9654   1885 % 0.710364 1.000  1
   8   1   9   59.7219   50.0394  -50.0394    0.0000    9.6824    0.1951    0.6283   15.4113   1886 % 0.760190 1.000  1
   9   1   9   46.5833   51.3845   51.3845    0.0000   -4.8013    0.5882    0.7503   -6.3990   1887 % 0.812976 1.000  1
  11   1   9   25.4303    7.5575    7.5575    0.0000   17.8728    0.7275    0.7706   23.1920   1888 % 0.925375 1.000  1
  12   1   9   30.0000   11.9529   11.9529    0.0000   18.0471    0.3383    0.4522   39.9112   1889 % 0.984209 1.000  1
   1   2   9   51.0392   42.9402   42.9402    0.0000    8.0990    0.4457    0.6776   11.9519   1893 % 0.543473 1.000  1
   3   2   9   74.3303   60.4131  -60.4131    0.0000   13.9172    0.2879    0.7971   17.4596   1894 % 0.578309 1.000  1
   5   2   9   67.6757   27.1231  -27.1231    0.0000   40.5526    0.2726    0.7296   55.5816   1895 % 0.642337 1.000  1
   6   2   9   47.8017   21.6646  -21.6646    0.0000   26.1371    0.5031    0.6940   37.6617   1896 % 0.682883 1.000  1
   7   2   9   73.4847   68.6414   68.6414    0.0000    4.8433    0.3341    0.8072    5.9999   1897 % 0.727895 1.000  1
  10   2   9   35.2136   41.8598   41.8598    0.0000   -6.6461    0.6674    0.7546   -8.8079   1898 % 0.882583 1.000  1
  11   2   9   20.3715   13.4658  -13.4658    0.0000    6.9057    0.7216    0.7498    9.2101   1899 % 0.938900 1.000  1
  12   2   9   23.0217    7.2786    7.2786    0.0000   15.7431    0.6059    0.6482   24.2871   1900 % 0.996936 1.000  1
   1   3   9   84.2021   75.7168   75.7168    0.0000    8.4854    0.2245    0.8714    9.7373   1905 % 0.580849 1.000  1
   2   3   9   80.6536   94.7156   94.7156    0.0000  -14.0620    0.1810    0.8266  -17.0119   1906 % 0.593329 1.000  1
   3   3   9  105.1670   79.7497  -79.7497    0.0000   25.4168    0.1312    1.0598   23.9822   1907 % 0.613566 1.000  1
   4   3   9   71.8798   86.1922  -86.1922    0.0000  -14.3125    0.2817    0.7720  -18.5387   1908 % 0.640825 1.000  1
   5   3   9   35.2846   30.1134  -30.1134    0.0000    5.1712    0.5569    0.6593    7.8438   1909 % 0.674254 1.000  1
   6   3   9   39.7077   13.8913   13.8913    0.0000   25.8164    0.0768    0.4044   63.8328   1910 % 0.712988 1.000  1
   7   3   9   55.7674   73.6843   73.6843    0.0000  -17.9169    0.4770    0.7338  -24.4156   1911 % 0.756210 1.000  1
   8   3   9   95.5510   44.3164   44.3164    0.0000   51.2346    0.2318    0.9832   52.1086   1912 % 0.803196 1.000  1
   9   3   9   47.6445   42.1077  -42.1077    0.0000    5.5368    0.2025    0.5177   10.6949   1913 % 0.853326 1.000  1
  11   3   9   31.1448   14.8962  -14.8962    0.0000   16.2486    0.8123    0.8700   18.6767   1915 % 0.961018 1.000  1
   1   4   9   43.5890   36.0375  -36.0375    0.0000    7.5515    0.1285    0.4544   16.6175   1923 % 0.629457 1.000  1
   2   4   9   95.8645   64.3272   64.3272    0.0000   31.5373    0.2853    1.0002   31.5310   1924 % 0.640992 1.000  1
   3   4   9   68.0808   51.1428   51.1428    0.0000   16.9381    0.3158    0.7505   22.5694   1925 % 0.659768 1.000  1
   4   4   9   48.9898   61.6997  -61.6997    0.0000  -12.7099    0.4460    0.6625  -19.1844   1926 % 0.685192 1.000  1
   5   4   9   49.5984   18.1550   18.1550    0.0000   31.4434    0.1905    0.5313   59.1797   1927 % 0.716554 1.000  1
   7   4   9   50.2991   54.4924  -54.4924    0.0000   -4.1933    0.3300    0.6016   -6.9703   1929 % 0.794156 1.000  1
   8   4   9   58.9067   65.4340   65.4340    0.0000   -6.5273    0.3005    0.6613   -9.8707   1930 % 0.839020 1.000  1
   9   4   9   28.5780   23.7330   23.7330    0.0000    4.8450    0.5704    0.6380    7.5945   1931 % 0.887128 1.000  1
  10   4   9   22.5832   15.1628  -15.1628    0.0000    7.4204    0.4716    0.5229   14.1915   1932 % 0.937980 1.000  1
  11   4   9   23.7697   10.3075   10.3075    0.0000   13.4622    0.7699    0.8057   16.7078   1933 % 0.991154 1.000  1
   1   5   9   72.1803   69.6432  -69.6432    0.0000    2.5372    0.3817    0.8165    3.1074   1938 % 0.686918 1.000  1
   3   5   9  104.1470   97.3468   97.3468    0.0000    6.8007    0.2160    1.0636    6.3938   1940 % 0.714797 1.000  1
   4   5   9   54.1600   63.3671   63.3671    0.0000   -9.2071    0.1449    0.5607  -16.4220   1941 % 0.738328 1.000  1
   5   5   9   35.7771   11.7353  -11.7353    0.0000   24.0418    0.0811    0.3668   65.5378   1942 % 0.767522 1.000  1
   6   5   9   34.0221    8.2423   -8.2423    0.0000   25.7798    0.4894    0.5960   43.2525   1943 % 0.801762 1.000  1
   7   5   9   39.2747   46.6761  -46.6761    0.0000   -7.4014    0.3437    0.5219  -14.1810   1944 % 0.840431 1.000  1
   9   5   9   38.2975   40.1204   40.1204    0.0000   -1.8229    0.2807    0.4748   -3.8390   1946 % 0.928782 1.000  1
   1   6   9   45.0555   25.2244   25.2244    0.0000   19.8311    0.2686    0.5245   37.8079   1954 % 0.751203 1.000  1
   2   6   9  103.7300   83.5252  -83.5252    0.0000   20.2053    0.3085    1.0822   18.6705   1955 % 0.760894 1.000  1
   4   6   9   57.3585   87.4562   87.4562    0.0000  -30.0976    0.2092    0.6105  -49.2961   1956 % 0.798484 1.000  1
   5   6   9   35.6020   14.3661  -14.3661    0.0000   21.2359    0.4677    0.5878   36.1300   1957 % 0.825554 1.000  1
   6   6   9   23.3987    4.7509   -4.7509    0.0000   18.6478    0.5855    0.6305   29.5750   1958 % 0.857480 1.000  1
   8   6   9   43.9693   47.0548  -47.0548    0.0000   -3.0855    0.2365    0.4993   -6.1799   1959 % 0.933833 1.000  1
   1   7   9   43.7801   30.2394   30.2394    0.0000   13.5407    0.3038    0.5329   25.4106   1966 % 0.820709 1.000  1
   2   7   9   52.0336   46.8531   46.8531    0.0000    5.1806    0.2450    0.5751    9.0074   1967 % 0.829589 1.000  1
   3   7   9   55.2567   33.1705  -33.1705    0.0000   22.0861    0.2796    0.6193   35.6642   1968 % 0.844181 1.000  1
   4   7   9   32.0422   45.9069  -45.9069    0.0000  -13.8648    0.3417    0.4685  -29.5965   1969 % 0.864196 1.000  1
   6   7   9   28.1069    5.7019    5.7019    0.0000   22.4051    0.3789    0.4718   47.4909   1971 % 0.918983 1.000  1
   7   7   9   33.7639   45.6709   45.6709    0.0000  -11.9070    0.4324    0.5486  -21.7036   1972 % 0.952907 1.000  1
Refinement program                                                                                                 page=  23
structure :                                                                                                11:42:40 06-09-24 

   8   7   9   33.4664   26.1326   26.1326    0.0000    7.3338    1.1937    1.2398    5.9155   1973 % 0.990607 1.000  1
   1   8   9   21.2908   17.5698  -17.5698    0.0000    3.7211    0.7069    0.7382    5.0404   1980 % 0.894220 1.000  1
   2   8   9   27.9285   41.1946   41.1946    0.0000  -13.2661    0.4297    0.5125  -25.8871   1981 % 0.902377 1.000  1
   3   8   9   38.7724   23.9142   23.9142    0.0000   14.8582    0.4397    0.5863   25.3438   1982 % 0.915810 1.000  1
   6   8   9   24.8334   10.1931  -10.1931    0.0000   14.6404    0.7852    0.8236   17.7768   1985 % 0.985189 1.000  1
   1   9   9   22.9674   29.6434  -29.6434    0.0000   -6.6761    0.4702    0.5233  -12.7570   1992 % 0.970828 1.000  1
   3   9   9   34.2783   46.9840   46.9840    0.0000  -12.7057    0.8037    0.8738  -14.5414   1994 % 0.990749 1.000  1
   2   0  10   82.5833   36.9450  -36.9450    0.0000   45.6383    0.1483    0.8390   54.3929   2030 % 0.580216 1.000  1
   3   0  10   91.4330   58.0759   58.0759    0.0000   33.3571    0.3626    0.9836   33.9137   2031 % 0.600894 1.000  1
   4   0  10   80.6226   66.8102  -66.8102    0.0000   13.8124    0.2146    0.8343   16.5558   2032 % 0.628703 1.000  1
   6   0  10   45.8258   55.8911   55.8911    0.0000  -10.0653    0.8380    0.9551  -10.5388   2033 % 0.702113 1.000  1
   7   0  10   33.9117    2.7842    2.7842    0.0000   31.1274    0.7136    0.7901   39.3970   2034 % 0.745965 1.000  1
   8   0  10   24.4949    8.9643    8.9643    0.0000   15.5306    0.0408    0.2483   62.5409   2035 % 0.793559 1.000  1
   9   0  10   52.7257   70.1587   70.1587    0.0000  -17.4330    0.4429    0.6886  -25.3179   2036 % 0.844261 1.000  1
  10   0  10   61.8061   25.7154  -25.7154    0.0000   36.0908    0.1796    0.6436   56.0742   2037 % 0.897545 1.000  1
  11   0  10   85.3815   60.8531  -60.8531    0.0000   24.5284    0.0931    0.8589   28.5587   2038 % 0.952977 1.000  1
   1   1  10   92.6823   83.2848   83.2848    0.0000    9.3974    0.4726    1.0404    9.0329   2041 % 0.574805 1.000  1
   3   1  10   49.5984    3.6310   -3.6310    0.0000   45.9674    0.2087    0.5381   85.4263   2042 % 0.607847 1.000  1
   5   1  10   49.7996   53.1333  -53.1333    0.0000   -3.3337    0.5623    0.7511   -4.4385   2043 % 0.669055 1.000  1
   6   1  10  118.5610  101.9610 -101.9610    0.0000   16.6002    0.1687    1.1975   13.8618   2044 % 0.708073 1.000  1
   7   1  10   67.2555   51.5259   51.5259    0.0000   15.7296    0.2282    0.7102   22.1473   2045 % 0.751577 1.000  1
   8   1  10   46.4403   27.3299   27.3299    0.0000   19.1103    0.4070    0.6175   30.9482   2046 % 0.798836 1.000  1
   9   1  10   32.5069    6.5062    6.5062    0.0000   26.0007    0.4061    0.5202   49.9864   2047 % 0.849223 1.000  1
  10   1  10   34.0588   31.7801   31.7801    0.0000    2.2787    0.4859    0.5934    3.8401   2048 % 0.902214 1.000  1
   0   2  10   91.4877   37.0734  -37.0734    0.0000   54.4143    0.3071    0.9651   56.3844   2056 % 0.592224 1.000  1
   1   2  10  119.2480  115.0780 -115.0780    0.0000    4.1699    0.0864    1.1956    3.4877   2057 % 0.596334 1.000  1
   3   2  10  116.6620   15.5669  -15.5669    0.0000  101.0950    0.3382    1.2146   83.2304   2058 % 0.628245 1.000  1
   4   2  10   76.5506   63.2399   63.2399    0.0000   13.3107    0.3070    0.8248   16.1387   2059 % 0.654893 1.000  1
   5   2  10   94.6705  101.8600  101.8600    0.0000   -7.1896    0.1215    0.9545   -7.5326   2060 % 0.687639 1.000  1
   6   2  10   48.9387   29.8619  -29.8619    0.0000   19.0768    0.4904    0.6928   27.5350   2061 % 0.725658 1.000  1
   7   2  10   40.1871   52.8976  -52.8976    0.0000  -12.7105    0.5860    0.7106  -17.8878   2062 % 0.768168 1.000  1
   8   2  10   34.8568   32.2226  -32.2226    0.0000    2.6342    0.4762    0.5902    4.4635   2063 % 0.814465 1.000  1
   9   2  10   68.9928   27.9925  -27.9925    0.0000   41.0003    0.1174    0.6998   58.5848   2064 % 0.863941 1.000  1
  10   2  10   28.8097   37.6751   37.6751    0.0000   -8.8654    0.7845    0.8357  -10.6085   2065 % 0.916081 1.000  1
  11   2  10   40.9878   44.4691   44.4691    0.0000   -3.4813    0.8002    0.8991   -3.8719   2066 % 0.970455 1.000  1
   0   3  10  101.9150  135.1190  135.1190    0.0000  -33.2038    0.2154    1.0417  -31.8759   2072 % 0.626699 1.000  1
   1   3  10   74.1620   81.9146  -81.9146    0.0000   -7.7526    0.6135    0.9625   -8.0547   2073 % 0.630584 1.000  1
   2   3  10   82.5833   54.4673  -54.4673    0.0000   28.1160    0.0006    0.8258   34.0456   2074 % 0.642098 1.000  1
   4   3  10   45.6070   64.6151  -64.6151    0.0000  -19.0081    0.1513    0.4805  -39.5583   2075 % 0.686227 1.000  1
   5   3  10   67.5833   50.3145   50.3145    0.0000   17.2688    0.2427    0.7181   24.0487   2076 % 0.717545 1.000  1
   6   3  10   70.9225   78.3715   78.3715    0.0000   -7.4490    0.2587    0.7549   -9.8670   2077 % 0.754057 1.000  1
   7   3  10   73.8918   51.5117  -51.5117    0.0000   22.3802    0.0535    0.7408   30.2088   2078 % 0.795050 1.000  1
   8   3  10   39.2428   11.8905  -11.8905    0.0000   27.3523    0.7173    0.8177   33.4521   2079 % 0.839866 1.000  1
   9   3  10   18.1659    1.2568   -1.2568    0.0000   16.9091    1.7450    1.7545    9.6378   2080 % 0.887928 1.000  1
  10   3  10   37.6165   35.4466  -35.4466    0.0000    2.1699    0.5662    0.6798    3.1919   2081 % 0.938736 1.000  1
   2   4  10   43.7607   23.0366  -23.0366    0.0000   20.7242    0.2262    0.4926   42.0688   2087 % 0.686383 1.000  1
   3   4  10   45.9347   39.6269   39.6269    0.0000    6.3078    0.3559    0.5811   10.8547   2088 % 0.703950 1.000  1
   4   4  10   54.8935   49.4042  -49.4042    0.0000    5.4893    0.2833    0.6177    8.8864   2089 % 0.727831 1.000  1
   5   4  10   71.3674   64.7823  -64.7823    0.0000    6.5850    0.2599    0.7595    8.6698   2090 % 0.757431 1.000  1
   6   4  10   43.2435   40.5648   40.5648    0.0000    2.6787    0.3527    0.5580    4.8005   2091 % 0.792107 1.000  1
   7   4  10   29.1548    6.7537    6.7537    0.0000   22.4010    0.7735    0.8266   27.1008   2092 % 0.831225 1.000  1
   8   4  10   27.9285    7.6965    7.6965    0.0000   20.2320    0.4404    0.5215   38.7959   2093 % 0.874189 1.000  1
Refinement program                                                                                                 page=  24
structure :                                                                                                11:42:40 06-09-24 

   9   4  10   28.0179   52.9405   52.9405    0.0000  -24.9226    0.6157    0.6764  -36.8442   2094 % 0.920460 1.000  1
  10   4  10   35.8232   22.1517  -22.1517    0.0000   13.6715    0.4494    0.5747   23.7876   2095 % 0.969566 1.000  1
   0   5  10   92.8978  135.1940 -135.1940    0.0000  -42.2964    0.3019    0.9768  -43.3003   2100 % 0.726101 1.000  1
   1   5  10   79.3095   44.1478   44.1478    0.0000   35.1617    0.1463    0.8065   43.5995   2101 % 0.729457 1.000  1
   3   5  10   78.5016    0.0876   -0.0876    0.0000   78.4140    0.0955    0.7908   99.1568   2103 % 0.755768 1.000  1
   4   5  10   56.0803   48.3492   48.3492    0.0000    7.7311    0.2184    0.6018   12.8457   2104 % 0.778061 1.000  1
   5   5  10   48.5283   35.6111  -35.6111    0.0000   12.9172    0.5316    0.7198   17.9450   2105 % 0.805817 1.000  1
   6   5  10   58.3378   77.4730  -77.4730    0.0000  -19.1352    0.2357    0.6292  -30.4124   2106 % 0.838495 1.000  1
   7   5  10   47.5742   30.6486   30.6486    0.0000   16.9255    0.4624    0.6635   25.5110   2107 % 0.875543 1.000  1
   8   5  10   30.4959   27.3815   27.3815    0.0000    3.1144    0.5083    0.5927    5.2543   2108 % 0.916431 1.000  1
   9   5  10   34.9285    9.2464    9.2464    0.0000   25.6821    0.5898    0.6854   37.4677   2109 % 0.960670 1.000  1
   0   6  10   40.1248   28.8260  -28.8260    0.0000   11.2988    0.1371    0.4240   26.6472   2114 % 0.787192 1.000  1
   1   6  10   61.4817   56.6835  -56.6835    0.0000    4.7982    0.4026    0.7349    6.5293   2115 % 0.790289 1.000  1
   2   6  10   24.5967    1.4451    1.4451    0.0000   23.1517    1.2359    1.2602   18.3718   2116 % 0.799507 1.000  1
   3   6  10   24.8998   13.3747  -13.3747    0.0000   11.5251    0.1627    0.2974   38.7509   2117 % 0.814638 1.000  1
   4   6  10   39.1791   36.3819   36.3819    0.0000    2.7971    0.6891    0.7927    3.5285   2118 % 0.835361 1.000  1
   5   6  10   42.3674   58.9883   58.9883    0.0000  -16.6208    0.3104    0.5252  -31.6466   2119 % 0.861273 1.000  1
   6   6  10   24.8998   20.3298  -20.3298    0.0000    4.5700    0.9598    0.9916    4.6087   2120 % 0.891921 1.000  1
   7   6  10   17.3205   28.2623  -28.2623    0.0000  -10.9418    1.5358    1.5455   -7.0798   2121 % 0.926836 1.000  1
   2   7  10   41.0488   22.9092  -22.9092    0.0000   18.1395    0.1121    0.4255   42.6301   2126 % 0.865141 1.000  1
   4   7  10   30.8221   35.3443  -35.3443    0.0000   -4.5223    0.8841    0.9363   -4.8300   2127 % 0.898380 1.000  1
   5   7  10   46.3681   30.8291   30.8291    0.0000   15.5390    0.5747    0.7385   21.0421   2128 % 0.922523 1.000  1
   6   7  10   33.1662   40.9245   40.9245    0.0000   -7.7583    0.6648    0.7430  -10.4422   2129 % 0.951200 1.000  1
   7   7  10   22.2486   31.2837  -31.2837    0.0000   -9.0351    0.7663    0.7980  -11.3225   2130 % 0.984013 1.000  1
   0   8  10   15.8114   29.6977   29.6977    0.0000  -13.8863    2.5899    2.5947   -5.3517   2138 % 0.924660 1.000  1
   1   8  10   10.0000   21.3761   21.3761    0.0000  -11.3761    0.6800    0.6873  -16.5516   2139 % 0.927298 1.000  1
   2   8  10   37.1483    7.5563   -7.5563    0.0000   29.5921    0.6138    0.7174   41.2478   2140 % 0.935166 1.000  1
   3   8  10   22.1359   16.4046   16.4046    0.0000    5.7314    0.4992    0.5461   10.4957   2141 % 0.948135 1.000  1
   4   8  10   29.5804   24.2342  -24.2342    0.0000    5.3462    0.6880    0.7489    7.1392   2142 % 0.965998 1.000  1
   5   8  10   24.1868   35.8410  -35.8410    0.0000  -11.6543    0.7587    0.7963  -14.6355   2143 % 0.988491 1.000  1
   4   0  11   59.1608   13.9450   13.9450    0.0000   45.2158    0.5654    0.8183   55.2528   2189 % 0.679603 1.000  1
   5   0  11   79.4984   69.8796   69.8796    0.0000    9.6188    0.5944    0.9926    9.6906   2190 % 0.711213 1.000  1
   6   0  11   27.2029    8.0032    8.0032    0.0000   19.1997    1.6634    1.6855   11.3910   2191 % 0.748035 1.000  1
   7   0  11   54.3139   51.4634   51.4634    0.0000    2.8505    0.3793    0.6625    4.3029   2192 % 0.789340 1.000  1
   8   0  11   63.1664   22.0826  -22.0826    0.0000   41.0839    0.4805    0.7936   51.7666   2193 % 0.834463 1.000  1
   9   0  11   42.3084   68.2179  -68.2179    0.0000  -25.9095    0.0225    0.4237  -61.1536   2194 % 0.882819 1.000  1
  10   0  11   22.3607    3.3632    3.3632    0.0000   18.9975    0.4696    0.5201   36.5269   2195 % 0.933906 1.000  1
  11   0  11   11.4018    6.0629    6.0629    0.0000    5.3388    1.3463    1.3511    3.9515   2196 % 0.987299 1.000  1
   3   1  11  107.6570   50.8555  -50.8555    0.0000   56.8014    0.0033    1.0766   52.7613   2198 % 0.660357 1.000  1
   6   1  11   39.4968   48.7006  -48.7006    0.0000   -9.2037    1.2507    1.3116   -7.0171   2199 % 0.753631 1.000  1
   7   1  11   66.6333    7.8950   -7.8950    0.0000   58.7383    0.7256    0.9851   59.6239   2200 % 0.794646 1.000  1
   8   1  11   51.9134   70.0277   70.0277    0.0000  -18.1143    0.4873    0.7120  -25.4398   2201 % 0.839484 1.000  1
   9   1  11   22.4722    4.4829   -4.4829    0.0000   17.9893    0.8188    0.8491   21.1872   2202 % 0.887566 1.000  1
  11   1  11   30.1662    9.3818    9.3818    0.0000   20.7844    0.4260    0.5220   39.8191   2203 % 0.991546 1.000  1
   2   2  11   58.7367   46.0717  -46.0717    0.0000   12.6650    0.1651    0.6101   20.7574   2208 % 0.660955 1.000  1
   4   2  11   76.9415   30.6325   30.6325    0.0000   46.3090    0.4153    0.8743   52.9658   2209 % 0.703902 1.000  1
   5   2  11   48.5798    9.3673   -9.3673    0.0000   39.2125    0.2151    0.5313   73.8058   2210 % 0.734467 1.000  1
   6   2  11   61.8870   33.0519  -33.0519    0.0000   28.8351    0.2351    0.6620   43.5561   2211 % 0.770178 1.000  1
   7   2  11   54.2522   68.8144  -68.8144    0.0000  -14.5622    0.2765    0.6089  -23.9150   2212 % 0.810355 1.000  1
   8   2  11   49.5984   22.5457   22.5457    0.0000   27.0527    0.8942    1.0225   26.4567   2213 % 0.854369 1.000  1
   9   2  11   42.4264   54.5583   54.5583    0.0000  -12.1319    0.1379    0.4461  -27.1949   2214 % 0.901658 1.000  1
   1   3  11   51.4130   41.1790  -41.1790    0.0000   10.2341    0.2062    0.5539   18.4754   2219 % 0.681344 1.000  1
Refinement program                                                                                                 page=  25
structure :                                                                                                11:42:40 06-09-24 

   3   3  11   63.3246   54.2638   54.2638    0.0000    9.0607    0.4445    0.7737   11.7109   2221 % 0.709442 1.000  1
   5   3  11   41.1096   23.6024  -23.6024    0.0000   17.5072    0.4476    0.6077   28.8077   2222 % 0.762538 1.000  1
   6   3  11   26.3629   32.5689   32.5689    0.0000   -6.2060    0.3547    0.4419  -14.0435   2223 % 0.796992 1.000  1
   7   3  11   24.5967    9.7628    9.7628    0.0000   14.8339    0.1484    0.2873   51.6387   2224 % 0.835881 1.000  1
   8   3  11   65.6506   61.9585  -61.9585    0.0000    3.6921    0.6565    0.9284    3.9766   2225 % 0.878618 1.000  1
   9   3  11   16.4317    5.8219    5.8219    0.0000   10.6098    2.3400    2.3458    4.5230   2226 % 0.924667 1.000  1
  10   3  11   27.3861   21.4481   21.4481    0.0000    5.9380    0.2538    0.3734   15.9039   2227 % 0.973560 1.000  1
   1   4  11   49.8999   60.9621   60.9621    0.0000  -11.0622    0.3878    0.6320  -17.5046   2232 % 0.723229 1.000  1
   2   4  11   42.4853    9.3940    9.3940    0.0000   33.0913    0.2519    0.4939   67.0010   2233 % 0.733291 1.000  1
   3   4  11   93.2025  113.8350 -113.8350    0.0000  -20.6324    0.2065    0.9546  -21.6129   2234 % 0.749759 1.000  1
   5   4  11   58.3524   48.7794   48.7794    0.0000    9.5729    0.4293    0.7244   13.2146   2235 % 0.800184 1.000  1
   6   4  11   21.6795    8.3579    8.3579    0.0000   13.3216    0.7957    0.8247   16.1535   2236 % 0.833083 1.000  1
   7   4  11   52.7257   43.0733   43.0733    0.0000    9.6524    0.4457    0.6904   13.9809   2237 % 0.870361 1.000  1
   8   4  11   25.7876   16.9895  -16.9895    0.0000    8.7981    0.6980    0.7441   11.8235   2238 % 0.911482 1.000  1
   9   4  11   37.0810   54.1005  -54.1005    0.0000  -17.0195    0.4369    0.5730  -29.7008   2239 % 0.955950 1.000  1
   2   5  11   61.2372   72.5272   72.5272    0.0000  -11.2900    0.1698    0.6355  -17.7659   2244 % 0.783170 1.000  1
   3   5  11   15.0000   25.7343  -25.7343    0.0000  -10.7343    0.9800    0.9914  -10.8273   2245 % 0.798611 1.000  1
   4   5  11   43.7607   36.4349  -36.4349    0.0000    7.3258    0.4925    0.6588   11.1200   2246 % 0.819739 1.000  1
   5   5  11   36.1939    6.0806    6.0806    0.0000   30.1133    0.2487    0.4391   68.5754   2247 % 0.846129 1.000  1
   6   5  11   26.4575   39.8624  -39.8624    0.0000  -13.4049    0.3515    0.4400  -30.4690   2248 % 0.877307 1.000  1
   7   5  11   14.8324    2.0037   -2.0037    0.0000   12.8287    2.4575    2.4619    5.2108   2249 % 0.912781 1.000  1
   8   5  11   34.7851   51.5474   51.5474    0.0000  -16.7624    0.3464    0.4909  -34.1449   2250 % 0.952071 1.000  1
   9   5  11   14.4914    2.3380   -2.3380    0.0000   12.1534    2.1703    2.1751    5.5876   2251 % 0.994726 1.000  1
   1   6  11   37.4166   32.4151  -32.4151    0.0000    5.0015    0.2526    0.4514   11.0792   2257 % 0.831354 1.000  1
   2   6  11   32.5192   19.2503  -19.2503    0.0000   13.2690    0.4889    0.5872   22.5967   2258 % 0.840122 1.000  1
   3   6  11   52.3135   56.5698   56.5698    0.0000   -4.2563    0.3814    0.6474   -6.5747   2259 % 0.854534 1.000  1
   4   6  11   22.2486   15.3329   15.3329    0.0000    6.9157    0.8045    0.8347    8.2849   2260 % 0.874312 1.000  1
   5   6  11   32.3265   11.3757  -11.3757    0.0000   20.9508    0.3882    0.5052   41.4708   2261 % 0.899102 1.000  1
   7   6  11   25.7876   42.9592  -42.9592    0.0000  -17.1716    0.4595    0.5269  -32.5876   2263 % 0.962090 1.000  1
   8   6  11   16.8077   13.5045   13.5045    0.0000    3.3032    0.4819    0.5104    6.4720   2264 % 0.999444 1.000  1
   2   7  11   46.2601   68.8386  -68.8386    0.0000  -22.5785    0.6604    0.8063  -28.0025   2267 % 0.902808 1.000  1
   5   7  11   36.1248   18.1887  -18.1887    0.0000   17.9361    0.6948    0.7831   22.9036   2268 % 0.957936 1.000  1
   6   7  11   22.6936   14.3676   14.3676    0.0000    8.3260    0.7557    0.7891   10.5518   2269 % 0.985583 1.000  1
   1   8  11   37.4166   28.4119   28.4119    0.0000    9.0047    0.5626    0.6756   13.3275   2274 % 0.962536 1.000  1
   2   8  11   17.6068    4.7414    4.7414    0.0000   12.8654    0.3465    0.3886   33.1045   2275 % 0.970118 1.000  1
   3   8  11   48.2701   52.9462  -52.9462    0.0000   -4.6761    0.7013    0.8513   -5.4927   2276 % 0.982625 1.000  1
   4   8  11   15.4919    2.1404   -2.1404    0.0000   13.3515    1.4330    1.4414    9.2632   2277 % 0.999873 1.000  1
   2   0  12   38.8587   44.7534  -44.7534    0.0000   -5.8947    0.1583    0.4196  -14.0490   2313 % 0.690058 1.000  1
   8   0  12   35.4965   26.3364  -26.3364    0.0000    9.1601    0.2183    0.4167   21.9805   2315 % 0.877077 1.000  1
   1   1  12   46.1519    7.0142    7.0142    0.0000   39.1377    0.1224    0.4775   81.9672   2319 % 0.685514 1.000  1
   3   1  12   46.7974    2.0582    2.0582    0.0000   44.7392    0.0823    0.4752   94.1580   2320 % 0.713448 1.000  1
   4   1  12   51.0882   54.0618  -54.0618    0.0000   -2.9736    0.4571    0.6855   -4.3379   2321 % 0.737022 1.000  1
   5   1  12   47.8539   22.2624  -22.2624    0.0000   25.5915    0.6572    0.8130   31.4790   2322 % 0.766266 1.000  1
   7   1  12   28.7228    8.5298    8.5298    0.0000   20.1930    0.4909    0.5688   35.5040   2323 % 0.839284 1.000  1
   8   1  12   49.4975   10.3613   10.3613    0.0000   39.1362    0.6425    0.8110   48.2556   2324 % 0.881855 1.000  1
  10   1  12   36.7423   60.2268  -60.2268    0.0000  -23.4845    0.3116    0.4818  -48.7451   2326 % 0.976483 1.000  1
   0   2  12   56.2583    9.3611   -9.3611    0.0000   46.8972    0.5244    0.7691   60.9795   2332 % 0.700184 1.000  1
   1   2  12   96.9020  128.8370  128.8370    0.0000  -31.9349    0.3256    1.0223  -31.2396   2333 % 0.703664 1.000  1
   2   2  12   46.4220   12.8793  -12.8793    0.0000   33.5427    0.5245    0.7005   47.8869   2334 % 0.714001 1.000  1
   6   2  12   21.4476    1.8963   -1.8963    0.0000   19.5513    0.9162    0.9410   20.7782   2335 % 0.816155 1.000  1
   7   2  12   42.0714   45.4020   45.4020    0.0000   -3.3306    0.1212    0.4378   -7.6072   2336 % 0.854173 1.000  1
   8   2  12   19.3649   15.1931  -15.1931    0.0000    4.1718    1.1232    1.1397    3.6603   2337 % 0.896037 1.000  1
Refinement program                                                                                                 page=  26
structure :                                                                                                11:42:40 06-09-24 

   9   2  12   18.7083   10.4644   10.4644    0.0000    8.2439    0.7136    0.7377   11.1750   2338 % 0.941235 1.000  1
   0   3  12   58.4808   48.2235  -48.2235    0.0000   10.2573    0.6541    0.8774   11.6908   2342 % 0.729576 1.000  1
   1   3  12   46.2061   25.1152  -25.1152    0.0000   21.0908    0.1136    0.4758   44.3248   2343 % 0.732916 1.000  1
   2   3  12   32.4808   22.4433   22.4433    0.0000   10.0375    0.3525    0.4793   20.9401   2344 % 0.742846 1.000  1
   3   3  12   31.7805    4.9582    4.9582    0.0000   26.8223    1.0337    1.0814   24.8032   2345 % 0.759107 1.000  1
   4   3  12   35.4965   48.3848   48.3848    0.0000  -12.8883    0.0451    0.3578  -36.0195   2346 % 0.781304 1.000  1
   6   3  12   37.0135   63.9375  -63.9375    0.0000  -26.9240    1.2428    1.2967  -20.7629   2347 % 0.841505 1.000  1
   8   3  12   30.0000    8.5839   -8.5839    0.0000   21.4161    1.2917    1.3260   16.1504   2348 % 0.919187 1.000  1
   9   3  12   28.1957    5.4017   -5.4017    0.0000   22.7940    0.3688    0.4643   49.0961   2349 % 0.963299 1.000  1
   0   4  12   49.0918   65.1619   65.1619    0.0000  -16.0702    0.5683    0.7510  -21.3985   2354 % 0.768838 1.000  1
   1   4  12   93.7550  107.4090 -107.4090    0.0000  -13.6539    0.2629    0.9737  -14.0224   2355 % 0.772008 1.000  1
   6   4  12   32.6343   28.8288   28.8288    0.0000    3.8055    0.6083    0.6903    5.5131   2357 % 0.875764 1.000  1
   9   4  12   19.3649    7.8931   -7.8931    0.0000   11.4718    0.4415    0.4821   23.7944   2360 % 0.993366 1.000  1
   0   5  12   47.2229   38.7406   38.7406    0.0000    8.4822    0.2763    0.5471   15.5027   2363 % 0.816549 1.000  1
   1   5  12   39.6232    6.2106   -6.2106    0.0000   33.4126    0.4063    0.5675   58.8727   2364 % 0.819534 1.000  1
   2   5  12   32.4037   15.9566  -15.9566    0.0000   16.4471    0.7777    0.8425   19.5219   2365 % 0.828427 1.000  1
   3   5  12   23.7697    7.7471    7.7471    0.0000   16.0226    1.3378    1.3588   11.7918   2366 % 0.843039 1.000  1
   4   5  12   32.7414   39.5305  -39.5305    0.0000   -6.7891    0.4765    0.5781  -11.7435   2367 % 0.863080 1.000  1
   5   5  12   56.7450   11.9159  -11.9159    0.0000   44.8291    0.3551    0.6694   66.9693   2368 % 0.888184 1.000  1
   8   5  12   13.6015    7.8502    7.8502    0.0000    5.7512    0.6801    0.6935    8.2925   2370 % 0.989634 1.000  1
   0   6  12   46.0435   12.6302  -12.6302    0.0000   33.4132    1.0295    1.1277   29.6285   2374 % 0.871321 1.000  1
   1   6  12   47.3286   76.6242   76.6242    0.0000  -29.2956    0.3719    0.6019  -48.6717   2375 % 0.874120 1.000  1
   2   6  12   28.1656    1.1885   -1.1885    0.0000   26.9771    0.6071    0.6693   40.3079   2376 % 0.882462 1.000  1
   3   6  12   30.9839   11.4559   11.4559    0.0000   19.5280    0.4470    0.5439   35.9044   2377 % 0.896194 1.000  1
   4   6  12   37.2156   13.7137   13.7137    0.0000   23.5019    0.8236    0.9038   26.0045   2378 % 0.915072 1.000  1
   5   6  12   50.6952   55.8734  -55.8734    0.0000   -5.1782    0.5898    0.7777   -6.6581   2379 % 0.938786 1.000  1
   6   6  12   24.4949    6.0231   -6.0231    0.0000   18.4718    0.9594    0.9902   18.6554   2380 % 0.966981 1.000  1
   7   6  12   33.5410   31.1323   31.1323    0.0000    2.4088    0.4964    0.5991    4.0206   2381 % 0.999277 1.000  1
   0   7  12   41.4729   31.8516  -31.8516    0.0000    9.6213    1.1381    1.2113    7.9429   2384 % 0.931911 1.000  1
   2   7  12   15.4919   12.3934   12.3934    0.0000    3.0985    0.6068    0.6262    4.9479   2386 % 0.942336 1.000  1
   3   7  12   21.3307    4.1070    4.1070    0.0000   17.2237    0.5415    0.5820   29.5954   2387 % 0.955208 1.000  1
   0   8  12   22.1359   24.6978   24.6978    0.0000   -2.5619    0.2123    0.3067   -8.3522   2395 % 0.997259 1.000  1
   4   0  13   46.4758   11.6158   11.6158    0.0000   34.8600    0.9489    1.0566   32.9930   2421 % 0.783629 1.000  1
   7   0  13   30.9031   39.3625  -39.3625    0.0000   -8.4594    0.8155    0.8720   -9.7007   2423 % 0.880495 1.000  1
   9   0  13   24.2899   32.7845   32.7845    0.0000   -8.4946    1.2454    1.2688   -6.6947   2424 % 0.965185 1.000  1
   3   1  13   87.5214   83.3445  -83.3445    0.0000    4.1770    0.3496    0.9425    4.4320   2426 % 0.766998 1.000  1
   2   2  13   53.0094   36.5973   36.5973    0.0000   16.4121    0.3811    0.6528   25.1393   2432 % 0.767512 1.000  1
   3   2  13   89.0225  100.7770 -100.7770    0.0000  -11.7547    0.1252    0.8990  -13.0754   2433 % 0.783262 1.000  1
   6   2  13   29.3258   14.2349  -14.2349    0.0000   15.0909    0.5933    0.6619   22.8010   2436 % 0.863358 1.000  1
   7   2  13   33.9706   21.6119   21.6119    0.0000   12.3587    0.3959    0.5217   23.6896   2437 % 0.899382 1.000  1
   8   2  13   36.2767   42.7208   42.7208    0.0000   -6.4441    0.5403    0.6508   -9.9022   2438 % 0.939234 1.000  1
   9   2  13   33.7639   39.3009  -39.3009    0.0000   -5.5370    0.5346    0.6323   -8.7570   2439 % 0.982446 1.000  1
   1   3  13   35.1426   44.3008  -44.3008    0.0000   -9.1582    0.8053    0.8786  -10.4233   2444 % 0.785139 1.000  1
   3   3  13  105.3090   67.1863   67.1863    0.0000   38.1228    0.1182    1.0597   35.9749   2445 % 0.809643 1.000  1
   5   3  13   27.9285   13.6188  -13.6188    0.0000   14.3097    0.3366    0.4374   32.7184   2447 % 0.856550 1.000  1
   7   3  13   18.9737   24.2908  -24.2908    0.0000   -5.3172    0.9619    0.9804   -5.4235   2448 % 0.922448 1.000  1
   8   3  13   37.4166   43.1199   43.1199    0.0000   -5.7034    0.9661    1.0361   -5.5048   2449 % 0.961344 1.000  1
   2   4  13   35.9166   17.1064  -17.1064    0.0000   18.8101    0.8325    0.9067   20.7466   2454 % 0.830619 1.000  1
   4   4  13   37.6829   11.2814   11.2814    0.0000   26.4015    0.5560    0.6716   39.3097   2456 % 0.865185 1.000  1
   6   4  13   21.3307   23.7792   23.7792    0.0000   -2.4485    0.2344    0.3169   -7.7257   2457 % 0.919913 1.000  1
   7   4  13   20.2485   31.2788  -31.2788    0.0000  -11.0303    0.3926    0.4418  -24.9690   2458 % 0.953804 1.000  1
   8   4  13   27.7489   37.4795  -37.4795    0.0000   -9.7306    1.3802    1.4079   -6.9117   2459 % 0.991470 1.000  1
Refinement program                                                                                                 page=  27
structure :                                                                                                11:42:40 06-09-24 

   3   5  13   86.9483   62.0623  -62.0623    0.0000   24.8860    0.2996    0.9197   27.0602   2465 % 0.888815 1.000  1
   4   5  13   35.2136   36.4702   36.4702    0.0000   -1.2566    0.1746    0.3931   -3.1968   2466 % 0.907847 1.000  1
   5   5  13   30.2771   19.4267   19.4267    0.0000   10.8503    0.7679    0.8254   13.1449   2467 % 0.931745 1.000  1
   7   5  13   19.4936   16.8640   16.8640    0.0000    2.6296    0.2488    0.3161    8.3197   2469 % 0.992664 1.000  1
   3   6  13   51.0559   58.9769  -58.9769    0.0000   -7.9211    0.3496    0.6188  -12.8009   2477 % 0.939384 1.000  1
   4   6  13   22.9499   20.0486  -20.0486    0.0000    2.9014    0.8322    0.8633    3.3607   2478 % 0.957410 1.000  1
   1   7  13   20.2485   23.4548  -23.4548    0.0000   -3.2064    0.8914    0.9141   -3.5075   2485 % 0.976023 1.000  1
   3   7  13   40.1659   36.2913   36.2913    0.0000    3.8746    0.2564    0.4765    8.1306   2487 % 0.995841 1.000  1
   5   0  14   50.1996   31.2389  -31.2389    0.0000   18.9607    0.4612    0.6817   27.8152   2518 % 0.862355 1.000  1
   6   0  14   30.6594   35.3139  -35.3139    0.0000   -4.6545    0.9818    1.0285   -4.5255   2519 % 0.892967 1.000  1
   3   1  14   43.0116    2.7640    2.7640    0.0000   40.2477    0.4987    0.6586   61.1144   2521 % 0.820917 1.000  1
   4   1  14   44.6094   25.0238   25.0238    0.0000   19.5856    0.7678    0.8880   22.0568   2522 % 0.841486 1.000  1
   7   1  14   41.1096   47.5222  -47.5222    0.0000   -6.4126    0.6227    0.7462   -8.5939   2523 % 0.932360 1.000  1
   8   1  14   17.0294    2.6964    2.6964    0.0000   14.3330    1.7822    1.7903    8.0058   2524 % 0.970859 1.000  1
   1   2  14   42.7785    3.0640    3.0640    0.0000   39.7146    0.5166    0.6707   59.2102   2528 % 0.812429 1.000  1
   2   2  14   38.8587   22.7666  -22.7666    0.0000   16.0921    0.4259    0.5765   27.9117   2529 % 0.821398 1.000  1
   3   2  14   19.7484   17.1666  -17.1666    0.0000    2.5818    0.0608    0.2066   12.4953   2530 % 0.836133 1.000  1
   4   2  14   29.1548   51.1970  -51.1970    0.0000  -22.0422    0.8146    0.8652  -25.4759   2531 % 0.856336 1.000  1
   0   3  14   50.6952   54.6871   54.6871    0.0000   -3.9919    0.6026    0.7875   -5.0691   2537 % 0.834972 1.000  1
   1   3  14   70.9225   63.8895   63.8895    0.0000    7.0330    0.2242    0.7438    9.4553   2538 % 0.837892 1.000  1
   3   3  14   26.6458    0.5664    0.5664    0.0000   26.0794    1.5894    1.6115   16.1828   2539 % 0.860896 1.000  1
   4   3  14   50.4975   21.9525  -21.9525    0.0000   28.5450    0.8585    0.9960   28.6606   2540 % 0.880531 1.000  1
   1   4  14   34.7376   28.9157   28.9157    0.0000    5.8219    0.3138    0.4681   12.4369   2548 % 0.872293 1.000  1
   2   4  14   31.1448    3.2701    3.2701    0.0000   27.8747    1.5910    1.6212   17.1944   2549 % 0.880652 1.000  1
   3   4  14   25.0998    1.4523    1.4523    0.0000   23.6475    1.7869    1.8044   13.1054   2550 % 0.894412 1.000  1
   4   4  14   34.9285   44.0246   44.0246    0.0000   -9.0961    1.4086    1.4513   -6.2677   2551 % 0.913327 1.000  1
   0   5  14   31.4643   26.7577  -26.7577    0.0000    4.7065    1.1457    1.1882    3.9612   2557 % 0.911948 1.000  1
   1   5  14   67.2064   61.9281  -61.9281    0.0000    5.2783    0.2775    0.7271    7.2594   2558 % 0.914623 1.000  1
   2   5  14   26.0768    9.2791    9.2791    0.0000   16.7977    0.8379    0.8775   19.1416   2559 % 0.922599 1.000  1
   3   5  14   12.6491    3.7916    3.7916    0.0000    8.8575    2.2017    2.2054    4.0163   2560*% 0.935742 1.000  1
   4   5  14   29.1548   18.3012   18.3012    0.0000   10.8535    0.6568    0.7186   15.1030   2561 % 0.953837 1.000  1
   5   5  14   34.4964   46.2014   46.2014    0.0000  -11.7050    0.6160    0.7060  -16.5789   2562 % 0.976611 1.000  1
   0   6  14   35.2136   43.8055   43.8055    0.0000   -8.5919    1.0876    1.1432   -7.5155   2569 % 0.961301 1.000  1
   3   6  14   18.7083    8.9130   -8.9130    0.0000    9.7952    0.1630    0.2482   39.4731   2570 % 0.983901 1.000  1
   7   0  15   36.0555    9.6253    9.6253    0.0000   26.4302    0.0028    0.3606   73.3021   2599 % 0.976142 1.000  1
   4   1  15   26.8328   23.2350  -23.2350    0.0000    3.5979    0.0634    0.2757   13.0496   2602 % 0.894461 1.000  1
   2   2  15   56.3471   45.1799  -45.1799    0.0000   11.1673    0.2724    0.6259   17.8428   2606 % 0.875590 1.000  1
   3   2  15   46.4758   10.7782  -10.7782    0.0000   35.6976    0.4400    0.6400   55.7767   2607 % 0.889427 1.000  1
   4   3  15   23.4521   21.3815   21.3815    0.0000    2.0705    0.4626    0.5187    3.9918   2614 % 0.931288 1.000  1
   5   3  15   29.6648   15.7452   15.7452    0.0000   13.9196    0.3287    0.4427   31.4391   2615 % 0.954599 1.000  1
   1   4  15   16.4317    2.1369    2.1369    0.0000   14.2948    1.5945    1.6029    8.9179   2620 % 0.923502 1.000  1
   2   5  15   29.1548    4.8108    4.8108    0.0000   24.3440    0.2487    0.3832   63.5290   2626 % 0.971160 1.000  1
   5   2  16   26.8328   14.3654   14.3654    0.0000   12.4674    1.5373    1.5605    7.9892   2664 % 0.983637 1.000  1
   1   3  16   23.0217   30.3489  -30.3489    0.0000   -7.3272    0.6081    0.6502  -11.2684   2670 % 0.944632 1.000  1
   1   4  16   20.4939   32.7833   32.7833    0.0000  -12.2894    1.2418    1.2586   -9.7641   2674 % 0.975275 1.000  1
   2   4  16   30.6594   25.5435  -25.5435    0.0000    5.1159    1.4237    1.4563    3.5129   2675 % 0.982759 1.000  1
   3   4  16   23.0217    0.4702   -0.4702    0.0000   22.5516    0.7428    0.7776   29.0002   2676 % 0.995108 1.000  1
   1   3  17   28.2843   11.0021  -11.0021    0.0000   17.2821    0.4490    0.5307   32.5665   2717 % 0.998487 1.000  1


Refinement program                                                                                                 page=  28
structure :                                                                                                11:42:40 06-09-24 


***********************************************************
* Fo/Fc list of worst fitted reflections after last cycle *
***********************************************************

   h   k   l     Fo        Fc        A         B        Fo-Fc    sig(Fo) sqr(1/w)  sqr(wdFq)   nref    SinThL   ext  sc
   0   1   2  244.9180  895.0660  895.0660    0.0000 -650.1480    0.0921    2.4509 -265.2670    373 % 0.145220 1.000  1             
   0   2   0  426.8430  969.8550 -969.8550    0.0000 -543.0120    0.0144    4.2685 -127.2150     18 % 0.183352 1.000  1             
   0   4   0  310.0400  683.9370  683.9370    0.0000 -373.8970    0.0052    3.1004 -120.5960     37 % 0.366703 1.000  1             
   0   8   0   76.0920  167.7520  167.7520    0.0000  -91.6604    0.3121    0.8224 -111.4480     72 % 0.733407 1.000  1             
   3   5  10   78.5016    0.0876   -0.0876    0.0000   78.4140    0.0955    0.7908   99.1568   2103 % 0.755768 1.000  1             
   3   1   0  209.8570   10.2630   10.2630    0.0000  199.5940    0.0684    2.0997   95.0591     10 % 0.228839 1.000  1             
   1   4   1   74.1364    2.2339    2.2339    0.0000   71.9025    0.1531    0.7570   94.9827    188 % 0.377528 1.000  1             
   3   1  12   46.7974    2.0582    2.0582    0.0000   44.7392    0.0823    0.4752   94.1580   2320 % 0.713448 1.000  1             
   7   3   3   94.4685    5.6922   -5.6922    0.0000   88.7763    0.0820    0.9482   93.6222    662 % 0.586117 1.000  1             
   6   0   4  137.1400    8.5193   -8.5193    0.0000  128.6210    0.1196    1.3766   93.4334    836 % 0.476013 1.000  1             

Statistics as a function of sin(th)/lambda and structure factors
sin(th)/lambda
                  limits       0.481515  0.612309  0.706285  0.780501  0.842272  0.898490  0.953390  0.999874
                  number +          120       132       122       117       118       108        98       110
                         -           49        37        46        52        51        61        70        59
                  together          169       169       168       169       169       169       168       169
                  av. wdFq    2430.7878 1581.3571 1455.9271 1349.2441  983.4752  897.0416  541.7670  464.3027
                  numerator +    7257.9    4298.5    3281.4    2364.0    2046.4    1758.6    1248.7    1183.0
                            -   -4808.8    -598.9    -597.9    -666.7    -500.5    -659.1    -588.9    -545.7
                  together      12066.8    4897.4    3879.2    3030.6    2546.9    2417.7    1837.6    1728.7
                  denominator   34183.9   17820.9   12514.8    9860.4    7569.1    6348.7    5166.5    4337.1
                  R factor        35.30     27.48     31.00     30.74     33.65     38.08     35.57     39.86
struct. factors
                  limits           24.4      31.8      39.2      48.5      61.5      84.7     131.8     458.2      unobs
                  number +          126       130       104       115       104       117       114       115         5
                         -           43        39        65        53        65        52        54        54         9
                  together          169       169       169       168       169       169       168       169        14
                  av. wdFq     300.2481  831.0169  942.8689 1293.6224 1289.5721 1788.6530 1478.5651 1783.9390    7.6076
                  numerator +    1312.6    1939.0    1662.4    2162.7    2241.6    3466.8    4263.2    6390.0      21.8
                            -    -338.2    -338.7    -551.9    -518.7    -707.1    -721.3    -862.5   -4928.2    -132.7
                  together       1650.8    2277.6    2214.3    2681.4    2948.7    4188.1    5125.7   11318.3     154.4
                  denominator    3353.1    4743.0    5999.7    7373.2    9185.4   12228.8   17703.1   37215.0     104.7
                  R factor        49.23     48.02     36.91     36.37     32.10     34.25     28.95     30.41    147.47

                                 final check                    sin(th)/lambda     structure factors
                                               number +               925                   925
                                                      -               425                   425
                                               together              1350                  1350
                                               numerator +        23438.3               23438.3
                                                         -        -8966.6               -8966.6
                                               together           32404.9               32404.9
                                               denominator        97801.2               97801.2
                                               R-factor             33.13                 33.13


Refinement program                                                                                                 page=  29
structure :                                                                                                11:42:40 06-09-24 


Last screen information window:

--------------------------------------------------------------------------
|R factors : [1364=1350+14/17],    Damping factor:   1.0000              |
|GOF(obs)= 35.07    GOF(all)= 34.89                                      |
|R(obs)=  33.13    wR(obs)=  43.61    R(all)=   33.26    wR(all)=  43.61 |
|Last wR(all): 43.77 43.61 43.61 43.61                                   |
|Maximum change/s.u. :   -0.0088 for x[O3]                               |
--------------------------------------------------------------------------

**********************************
* R-factors for individual zones *
**********************************

                  Robs  wRobs   Rall  wRall  nobs  nall

**********************
* R-factors overview *
**********************

Cycle   Robs  wRobs   Rall  wRall  nobs  nall   np nall/np nskip nover  damp  gofobs gofall av ch/su       max ch/su            
   0   33.15  43.77  33.26  43.77  1350  1364   17   80.24     0     0 1.0000  35.19  35.01   0.7106    -2.7065 Uiso[Ba1]       
   1   33.15  43.61  33.27  43.61  1350  1364   17   80.24     0     0 1.0000  35.07  34.89   0.1138     0.3491 Uiso[O1]        
   2   33.13  43.61  33.25  43.61  1350  1364   17   80.24     0     0 1.0000  35.07  34.89   0.0199    -0.0549 Uiso[O1]        
   3   33.13  43.61  33.26  43.61  1350  1364   17   80.24     0     0 1.0000  35.07  34.89   0.0034    -0.0088 x[O3]           
   4   33.13  43.61  33.26  43.61  1350  1364   17   80.24                                                                      


Refinement program                                                                                                 page=  30
structure :                                                                                                11:42:40 06-09-24 


********************
* Changes overview *
********************


            scale1    scale2    scale3    scale4    scale5    scale6
   0        24.72250* 0.000000  0.000000  0.000000  0.000000  0.000000  -2.04
   1        23.33969* 0.000000  0.000000  0.000000  0.000000  0.000000   0.34
   2        23.56075* 0.000000  0.000000  0.000000  0.000000  0.000000  -0.05
   3        23.52799* 0.000000  0.000000  0.000000  0.000000  0.000000   0.01
   4        23.53273  0.000000  0.000000  0.000000  0.000000  0.000000
  su         0.65286  0.000000  0.000000  0.000000  0.000000  0.000000
================================================================================================================================
           TOverall   sclam/2   sc3lam
   0        0.000000  0.000000  0.000000   0.00
   1        0.000000  0.000000  0.000000   0.00
   2        0.000000  0.000000  0.000000   0.00
   3        0.000000  0.000000  0.000000   0.00
   4        0.000000  0.000000  0.000000
  su        0.000000  0.000000  0.000000
================================================================================================================================
Ba1           occ        x         y         z       Uiso
   0        0.500000  0.657322  0.250000  0.316181  0.009158* -2.71
   1        0.500000  0.657311  0.250000  0.316181  0.007395*  0.33
   2        0.500000  0.657324  0.250000  0.316183  0.007606* -0.05
   3        0.500000  0.657323  0.250000  0.316183  0.007573*  0.01
   4        0.500000  0.657323  0.250000  0.316183  0.007578
  su        0.000000  0.000324  0.000000  0.000320  0.000641
================================================================================================================================
S1            occ        x         y         z       Uiso
   0        0.500000  0.193648  0.250000  0.434321  0.011797* -1.79
   1        0.500000  0.193109  0.250000  0.434251  0.009591*  0.22
   2        0.500000  0.193073  0.250000  0.434307  0.009854* -0.03
   3        0.500000  0.193087  0.250000  0.434298  0.009817*  0.00
   4        0.500000  0.193085  0.250000  0.434299  0.009822
  su        0.000000  0.001133  0.000000  0.001014  0.001180
================================================================================================================================
O1            occ        x         y         z       Uiso
   0        1.000000  0.811308  0.521961  0.082548  0.011870* -2.09
   1        1.000000  0.810868  0.522263  0.082503  0.008794*  0.35
   2        1.000000  0.810968  0.522339  0.082525  0.009269* -0.05
   3        1.000000  0.810951  0.522318  0.082517  0.009193*  0.01
   4        1.000000  0.810955  0.522322  0.082519  0.009205
  su        0.000000  0.001313  0.001730  0.001164  0.001373
================================================================================================================================


Refinement program                                                                                                 page=  31
structure :                                                                                                11:42:40 06-09-24 

O2            occ        x         y         z       Uiso
   0        0.500000  0.390727  0.250000  0.099768  0.016134* -1.15
   1        0.500000  0.390530  0.250000  0.100096  0.013392*  0.21
   2        0.500000  0.390593  0.250000  0.100066  0.013862* -0.03
   3        0.500000  0.390586  0.250000  0.100065  0.013786*  0.01
   4        0.500000  0.390586  0.250000  0.100066  0.013798
  su        0.000000  0.002279  0.000000  0.002034  0.002257
================================================================================================================================
O3            occ        x         y         z       Uiso
   0        0.500000  0.078774  0.250000  0.345877  0.032756* -0.59
   1        0.500000  0.079794* 0.250000  0.346493  0.029989  -0.07
   2        0.500000  0.079525  0.250000  0.346660  0.029746* -0.03
   3        0.500000  0.079626* 0.250000  0.346649  0.029632  -0.01
   4        0.500000  0.079592  0.250000  0.346661  0.029625
  su        0.000000  0.003912  0.000000  0.003429  0.004382
================================================================================================================================

There were no correlations larger than  0.900 in the last refinement cycle


Refinement program                                                                                                 page=  32
structure :                                                                                                11:42:40 06-09-24 


Program started at 11:42:40 ended   at 11:42:41 cpu time :      1.02
