# Supplementary material for: On the use of beam precession for serial electron crystallography
Source: J Appl Crystallogr. 2025 Jul 25;58(Pt 4):1249–60. doi: 10.1107/S1600576725005606 (PMC12321033; doi:10.1107/S1600576725005606)
Supplement: Supplementary file 2 [file j-58-01249-sup2.zip › F200_PED_PETS2_kinRef.ref]

Refinement program                                                                                                 page=   1
structure :                                                                                                12:13:15 05-09-24 

The following lines were read as a control data : 
=>cycles 100 fsquare 0<=                                                             

******************
* Run parameters *
******************

Structure refinement in 100 cycles will be performed
The refinement will stop if max(change/s.u.)<0.05
The damping factor will be reduced by the factor 2 if wR(all) is larger by more than 10% from the previous value
In the case that in 3 consecutive cycles refinement converge, the damping factor will change back
Atoms reaching Uiso>0.2 will be disabled from the refinement
Refinement based on F
Weight 1/sig(Fo)**2 coefficient of unstability : 0.01
Reflections with I<3sig(I) will be classified as unobserved - flag *
Reflections with |Fo-Fc|>3 will be flagged by %
Only not-matching reflections flagged by % will be printed
Print of reflections after last cycle of refinement
Correlations larger than 0.9 will be printed

Extinction correction:
----------------------
will not be applied

Automatic procedure for setting of refinement keys will be applied
Automatic procedure for setting of restrictions on atoms/molecules at special positions will applied

*************
* Radiation *
*************

Radiation type: Electrons
Wavelength:   0.02517

******************
* Structure data *
******************

Cell parameters       :     7.1540    5.4540    8.8790    90.000    90.000    90.000    Volume :      346.4
Reciprocal parameters :   0.139782  0.183352  0.112625    90.000    90.000    90.000    Volume :   0.002887

Centrosymmetric space group: Pcmn  Number : 62

List of centring vectors:

  0.000000  0.000000  0.000000

Symmetry operators:

     x      y      z
    -x+1/2 -y+1/2  z+1/2
    -x      y+1/2 -z
Refinement program                                                                                                 page=   2
structure :                                                                                                12:13:15 05-09-24 

     x+1/2 -y     -z+1/2
    -x     -y     -z
     x+1/2  y+1/2 -z+1/2
     x     -y+1/2  z
    -x+1/2  y      z+1/2

Standard space group symbol : Pnma  Number : 62

Transformation matrix to the standard setting : (0,0,1 | 0,1,0 | -1,0,0)


                           Source and type of used form-factors

Ba                                Atomic scattering amplitudes for electrons  - in steps as in IT, vol.C
                 18.2670  18.1570  17.8280  17.3090  16.6360  15.8540  15.0080  14.1380
                 13.2780  12.4510  11.6750  10.9580  10.3020   9.7070   9.1680   8.6820
                  8.2410   7.8400   7.4740   7.1390   6.8290   6.2750   5.7910   5.5700
                  5.3610   4.9750   4.6280   4.3130   4.0280   3.8950   3.7690   3.5330
                  3.3180   3.1230   2.9440   2.8610   2.7810   2.6310   2.4940   2.1970
                  1.9510   1.7450   1.5700   1.2880   1.0730   0.9040   0.7720   0.6660
                  0.5800   0.5110   0.4560   0.4110   0.3670   0.3370   0.3040   0.2770
                  0.0000   0.0000   0.0000   0.0000   0.0000   0.0000

S                                 Atomic scattering amplitudes for electrons  - in steps as in IT, vol.C
                  5.1610   5.1520   5.1240   5.0790   5.0160   4.9380   4.8450   4.7400
                  4.6230   4.4960   4.3620   4.2220   4.0780   3.9310   3.7830   3.6350
                  3.4870   3.3420   3.2000   3.0610   2.9270   2.6710   2.4360   2.3260
                  2.2210   2.0260   1.8510   1.6940   1.5540   1.4900   1.4290   1.3180
                  1.2180   1.1300   1.0510   1.0140   0.9800   0.9170   0.8600   0.7410
                  0.6480   0.5730   0.5130   0.4190   0.3500   0.2980   0.2550   0.2210
                  0.1930   0.1690   0.1500   0.1330   0.1190   0.1070   0.0960   0.0870
                  0.0000   0.0000   0.0000   0.0000   0.0000   0.0000

O                                 Atomic scattering amplitudes for electrons  - in steps as in IT, vol.C
                  1.9830   1.9820   1.9760   1.9660   1.9530   1.9370   1.9170   1.8930
                  1.8670   1.8390   1.8080   1.7740   1.7390   1.7020   1.6640   1.6250
                  1.5850   1.5450   1.5040   1.4630   1.4220   1.3410   1.2610   1.2220
                  1.1840   1.1100   1.0400   0.9740   0.9110   0.8810   0.8530   0.7980
                  0.7470   0.7000   0.6560   0.6350   0.6150   0.5770   0.5420   0.4660
                  0.4030   0.3500   0.3070   0.2410   0.1930   0.1590   0.1330   0.1130
                  0.0970   0.0850   0.0740   0.0660   0.0590   0.0530   0.0480   0.0440
                  0.0000   0.0000   0.0000   0.0000   0.0000   0.0000


F(000)  for neutrons  :      124.516
F(000)  for electrons :      125.440


Equations induced by symmetry :

y[Ba1]=0.25
y[S1]=0.25
Refinement program                                                                                                 page=   3
structure :                                                                                                12:13:15 05-09-24 

y[O2]=0.25
y[O3]=0.25

**************************************
* User defined constrains/restraints *
**************************************

None

******************************
* User defined keep commands *
******************************

None


Refinement program                                                                                                 page=   4
structure :                                                                                                12:13:15 05-09-24 


*******************************
* Fo/Fc list after last cycle *
*******************************

   h   k   l     Fo        Fc        A         B        Fo-Fc    sig(Fo) sqr(1/w)  sqr(wdFq)   nref    SinThL   ext  sc
  10   0   0   34.2987   14.0779  -14.0779    0.0000   20.2208    1.6969    1.7122   11.8096      2 % 0.698910 1.000  1
  14   0   0   15.3199    1.2746    1.2746    0.0000   14.0453    1.0901    1.0937   12.8418      4 % 0.978473 1.000  1
   3   1   0   44.4365    8.6543    8.6543    0.0000   35.7821    1.8307    1.8499   19.3423      5 % 0.228839 1.000  1
   7   1   0   46.7750   30.9985   30.9985    0.0000   15.7765    1.9669    2.0014    7.8828      6 % 0.497752 1.000  1
   9   1   0   42.7423   50.6516   50.6516    0.0000   -7.9093    1.5921    1.6633   -4.7551      7 % 0.635664 1.000  1
  11   1   0   37.8695   48.8417  -48.8417    0.0000  -10.9722    1.5025    1.5698   -6.9893      8 % 0.774247 1.000  1
  13   1   0   19.3236    6.8963    6.8963    0.0000   12.4272    0.8202    0.8297   14.9778      9 % 0.913196 1.000  1
   2   2   0   59.4231   49.2015   49.2015    0.0000   10.2215    2.9265    2.9738    3.4372     10 % 0.230558 1.000  1
   8   2   0   35.4076    2.0209   -2.0209    0.0000   33.3867    1.3881    1.4032   23.7935     12 % 0.588423 1.000  1
  14   2   0   14.8324    7.9170   -7.9170    0.0000    6.9154    0.8225    0.8295    8.3369     15 % 0.995504 1.000  1
   3   3   0   37.3149    8.4228    8.4228    0.0000   28.8920    1.6602    1.6755   17.2435     17 % 0.345837 1.000  1
   5   3   0   70.0000   90.2537   90.2537    0.0000  -20.2537    3.4529    3.5537   -5.6994     18 % 0.444701 1.000  1
   7   3   0   45.4115   39.4977  -39.4977    0.0000    5.9137    1.6681    1.7191    3.4401     19 % 0.561242 1.000  1
  11   3   0   35.2647   40.4330   40.4330    0.0000   -5.1683    1.4703    1.5206   -3.3988     21 % 0.816514 1.000  1
  13   3   0   17.4442    7.0909   -7.0909    0.0000   10.3533    0.9287    0.9359   11.0622     22 % 0.949296 1.000  1
   2   4   0   61.3066   84.1677  -84.1677    0.0000  -22.8611    2.4948    2.6119   -8.7528     23 % 0.392442 1.000  1
   6   4   0   59.2908   76.6757   76.6757    0.0000  -17.3849    2.3587    2.4643   -7.0548     25 % 0.557066 1.000  1
   8   4   0   44.5825   29.8271  -29.8271    0.0000   14.7554    1.6127    1.6512    8.9361     26 % 0.668652 1.000  1
  10   4   0   28.1087   14.8401  -14.8401    0.0000   13.2686    1.1865    1.2036   11.0239     27 % 0.789270 1.000  1
  12   4   0   21.0689   16.9454   16.9454    0.0000    4.1235    0.8757    0.8949    4.6080     28 % 0.915355 1.000  1
   1   5   0   57.4317    6.1690    6.1690    0.0000   51.2627    2.3193    2.3434   21.8753     29 % 0.463678 1.000  1
   3   5   0   37.0662   15.7504   15.7504    0.0000   21.3158    1.5202    1.5406   13.8358     30 % 0.504058 1.000  1
   7   5   0   31.6354   10.6423   10.6423    0.0000   20.9931    1.2850    1.3008   16.1390     32 % 0.670421 1.000  1
   9   5   0   33.7668   41.6281   41.6281    0.0000   -7.8613    1.3238    1.3806   -5.6943     33 % 0.778316 1.000  1
  11   5   0   28.6531   40.0766  -40.0766    0.0000  -11.4235    1.1081    1.1672   -9.7874     34 % 0.895079 1.000  1
   0   6   0   46.1476   90.5327  -90.5327    0.0000  -44.3851    2.2699    2.4020  -18.4781     35 % 0.550056 1.000  1
   2   6   0   39.1995   24.2570   24.2570    0.0000   14.9425    1.4235    1.4549   10.2704     36 % 0.567539 1.000  1
   8   6   0   25.9942    4.4135    4.4135    0.0000   21.5807    1.0906    1.1015   19.5922     39 % 0.784337 1.000  1
   3   7   0   25.8534    0.9839   -0.9839    0.0000   24.8695    1.1004    1.1105   22.3941     42 % 0.675117 1.000  1
   5   7   0   38.7298   43.3807   43.3807    0.0000   -4.6509    1.4111    1.4719   -3.1597     43 % 0.730711 1.000  1
   9   7   0   21.2321   16.9070  -16.9070    0.0000    4.3251    0.8949    0.9137    4.7335     45 % 0.898601 1.000  1
   0   8   0   32.9803   66.8482   66.8482    0.0000  -33.8679    1.6661    1.7636  -19.2041     46 % 0.733408 1.000  1
   6   8   0   28.3619   36.8743   36.8743    0.0000   -8.5124    1.0824    1.1354   -7.4973     49 % 0.844830 1.000  1
   8   8   0   18.3766   10.7876  -10.7876    0.0000    7.5890    0.9441    0.9542    7.9536     50 % 0.922231 1.000  1
   1   9   0   22.1133    7.3469    7.3469    0.0000   14.7664    0.9723    0.9824   15.0303     51 % 0.828039 1.000  1
   3   9   0   19.1964   11.6175   11.6175    0.0000    7.5788    0.9090    0.9207    8.2320     52 % 0.851308 1.000  1
   5   9   0   21.0737   24.7412  -24.7412    0.0000   -3.6675    0.9585    0.9871   -3.7153     53 % 0.896037 1.000  1
   7   9   0   17.4098    4.1001    4.1001    0.0000   13.3096    0.8817    0.8880   14.9878     54 % 0.959227 1.000  1
   0  10   0   24.8334   39.8536  -39.8536    0.0000  -15.0201    1.3752    1.4204  -10.5746     55 % 0.916760 1.000  1
   1   0   1   31.8669   17.3609   17.3609    0.0000   14.5061    2.4241    2.4352    5.9567     58 % 0.089754 1.000  1
   2   0   1   86.4818  235.2110 -235.2110    0.0000 -148.7290    6.1984    6.5083  -22.8522     59 % 0.150699 1.000  1
   7   0   1   34.5774   27.9200   27.9200    0.0000    6.6575    1.3853    1.4181    4.6948     64 % 0.492467 1.000  1
   8   0   1   73.6268   60.2921  -60.2921    0.0000   13.3347    3.9788    4.0317    3.3075     65 % 0.561956 1.000  1
  11   0   1   13.4573    1.6722   -1.6722    0.0000   11.7851    1.0143    1.0174   11.5838     68 % 0.770860 1.000  1
  13   0   1   17.6295   12.8772   12.8772    0.0000    4.7523    1.0097    1.0202    4.6581     70 % 0.910326 1.000  1
  14   0   1   15.5949   22.7535  -22.7535    0.0000   -7.1587    0.9394    0.9618   -7.4428     71 % 0.980093 1.000  1
Refinement program                                                                                                 page=   5
structure :                                                                                                12:13:15 05-09-24 

   1   1   1   64.0312  126.6430  126.6430    0.0000  -62.6115    4.4728    4.6056  -13.5945     72 % 0.128298 1.000  1
   2   1   1   77.1732  202.6390  202.6390    0.0000 -125.4660    4.4024    4.7241  -26.5584     73 % 0.176393 1.000  1
   3   1   1  116.7610  166.3690 -166.3690    0.0000  -49.6078    6.1771    6.3606   -7.7993     74 % 0.235666 1.000  1
   5   1   1   25.8747    9.2980    9.2980    0.0000   16.5767    1.0841    1.0969   15.1117     76 % 0.365642 1.000  1
   6   1   1   20.1941    2.4527   -2.4527    0.0000   17.7414    0.9013    0.9090   19.5177     77 % 0.432928 1.000  1
   8   1   1   27.6007   17.0214   17.0214    0.0000   10.5793    0.9094    0.9337   11.3310     79 % 0.569385 1.000  1
  10   1   1   19.4910   11.6435  -11.6435    0.0000    7.8476    0.7003    0.7156   10.9657     81 % 0.707142 1.000  1
  11   1   1   16.5590    8.0642   -8.0642    0.0000    8.4948    0.9602    0.9672    8.7829     82 % 0.776292 1.000  1
  12   1   1   11.5369    1.0347   -1.0347    0.0000   10.5022    0.6544    0.6579   15.9642     83 % 0.845564 1.000  1
  14   1   1    9.3059    4.1139    4.1139    0.0000    5.1921    0.7307    0.7335    7.0789     85 % 0.984371 1.000  1
   4   2   1   81.9353  115.5540 -115.5540    0.0000  -33.6190    4.4035    4.5282   -7.4244     88 % 0.339035 1.000  1
   5   2   1   50.7839   40.1992   40.1992    0.0000   10.5847    1.7653    1.8194    5.8178     89 % 0.398632 1.000  1
   6   2   1   41.7852    6.7713    6.7713    0.0000   35.0138    1.3318    1.3546   25.8478     90 % 0.461129 1.000  1
   8   2   1   59.3009   52.5789   52.5789    0.0000    6.7220    1.9106    1.9879    3.3814     92 % 0.591111 1.000  1
   9   2   1   22.8451   15.8283   15.8283    0.0000    7.0169    0.8229    0.8434    8.3198     93 % 0.657612 1.000  1
  12   2   1   19.2224   13.5868  -13.5868    0.0000    5.6356    0.8037    0.8189    6.8817     96 % 0.860344 1.000  1
  13   2   1   21.9499   26.0712  -26.0712    0.0000   -4.1212    0.7472    0.7872   -5.2356     97 % 0.928607 1.000  1
   5   3   1   25.1038    3.5630    3.5630    0.0000   21.5408    1.0735    1.0837   19.8775    102 % 0.448252 1.000  1
   6   3   1   31.5911   10.8104  -10.8104    0.0000   20.7807    1.0826    1.1014   18.8678    103 % 0.504641 1.000  1
   8   3   1   24.8495   13.8085  -13.8085    0.0000   11.0411    0.8189    0.8390   13.1596    105 % 0.625648 1.000  1
  10   3   1   19.1990   14.6224   14.6224    0.0000    4.5766    0.7657    0.7828    5.8464    107 % 0.753184 1.000  1
  11   3   1   15.1559   10.1656   10.1656    0.0000    4.9903    0.8380    0.8466    5.8945    108 % 0.818453 1.000  1
  12   3   1   13.0767    3.7621   -3.7621    0.0000    9.3146    0.7265    0.7310   12.7416    109 % 0.884429 1.000  1
  13   3   1   23.3002   27.2954  -27.2954    0.0000   -3.9952    0.7682    0.8111   -4.9254    110 % 0.950965 1.000  1
   1   4   1   22.6385    2.7839    2.7839    0.0000   19.8546    0.8835    0.8934   22.2247    111 % 0.377528 1.000  1
   3   4   1   37.6098   31.3052  -31.3052    0.0000    6.3047    1.0635    1.1152    5.6535    113 % 0.426152 1.000  1
   4   4   1   54.7138   45.9437   45.9437    0.0000    8.7701    2.0379    2.0961    4.1841    114 % 0.464541 1.000  1
   5   4   1   20.7413   16.6072   16.6072    0.0000    4.1341    0.9643    0.9811    4.2138    115 % 0.509668 1.000  1
   6   4   1   23.1214   15.3308   15.3308    0.0000    7.7906    0.9753    0.9923    7.8510    116 % 0.559905 1.000  1
   7   4   1   26.0423   21.6206   21.6206    0.0000    4.4217    1.2845    1.3052    3.3877    117 % 0.614000 1.000  1
  10   4   1   20.9666   16.8656   16.8656    0.0000    4.1010    0.8514    0.8709    4.7091    120 % 0.791276 1.000  1
  11   4   1   11.4499    3.0980   -3.0980    0.0000    8.3519    0.9520    0.9546    8.7491    121 % 0.853638 1.000  1
   4   5   1   25.3476   17.4094  -17.4094    0.0000    7.9382    0.9389    0.9609    8.2616    127 % 0.539851 1.000  1
   5   5   1   23.2207   11.9167   11.9167    0.0000   11.3040    0.9388    0.9533   11.8575    128 % 0.579139 1.000  1
   6   5   1   15.6716    9.1093   -9.1093    0.0000    6.5624    0.7849    0.7935    8.2697    129 % 0.623806 1.000  1
   8   5   1   18.5849   14.0927   14.0927    0.0000    4.4922    0.7802    0.7959    5.6442    131 % 0.725195 1.000  1
  10   5   1   10.5262    5.8936   -5.8936    0.0000    4.6325    0.9595    0.9626    4.8123    133 % 0.837710 1.000  1
  11   5   1   12.5459    4.0843   -4.0843    0.0000    8.4616    0.7453    0.7495   11.2895    134 % 0.896849 1.000  1
  12   5   1    8.0312    4.5921   -4.5921    0.0000    3.4391    0.9339    0.9358    3.6752    135 % 0.957438 1.000  1
   1   6   1   20.4059    5.7726    5.7726    0.0000   14.6333    0.8159    0.8258   17.7212    136 % 0.557331 1.000  1
   3   6   1   18.6467    4.4218   -4.4218    0.0000   14.2249    0.9573    0.9640   14.7564    138 % 0.591350 1.000  1
   5   6   1   18.5580   12.7349   12.7349    0.0000    5.8231    0.7759    0.7902    7.3694    140 % 0.654103 1.000  1
   6   6   1   19.2146    3.3368   -3.3368    0.0000   15.8778    0.8665    0.8740   18.1662    141 % 0.693962 1.000  1
   9   6   1   13.7659   10.9874   10.9874    0.0000    2.7785    0.7991    0.8080    3.4386    144 % 0.837494 1.000  1
   5   7   1   17.0206    3.3928    3.3928    0.0000   13.6278    0.8431    0.8493   16.0467    151 % 0.732878 1.000  1
   6   7   1   20.4010    8.8449   -8.8449    0.0000   11.5561    0.9240    0.9342   12.3694    152 % 0.768662 1.000  1
   7   7   1   28.1975   33.7514  -33.7514    0.0000   -5.5538    0.9540    1.0062   -5.5194    153 % 0.808915 1.000  1
   8   7   1   15.0599    9.0729   -9.0729    0.0000    5.9870    0.8533    0.8609    6.9546    154 % 0.853003 1.000  1
   9   7   1   16.9882   20.4578   20.4578    0.0000   -3.4696    0.8241    0.8466   -4.0985    155 % 0.900364 1.000  1
   1   8   1   13.3004    3.1679    3.1679    0.0000   10.1325    0.8571    0.8609   11.7691    157 % 0.738880 1.000  1
   3   8   1   13.0614    8.1837   -8.1837    0.0000    4.8777    0.7350    0.7419    6.5749    159 % 0.764867 1.000  1
   4   8   1   23.4307   26.7615   26.7615    0.0000   -3.3308    0.8237    0.8629   -3.8601    160 % 0.786902 1.000  1
Refinement program                                                                                                 page=   6
structure :                                                                                                12:13:15 05-09-24 

   5   8   1    9.1269    0.7573   -0.7573    0.0000    8.3696    0.9751    0.9766    8.5703    161 % 0.814357 1.000  1
   6   8   1   14.1457    7.3071    7.3071    0.0000    6.8386    0.8483    0.8543    8.0047    162 % 0.846705 1.000  1
   8   8   1   20.8303   25.7961  -25.7961    0.0000   -4.9659    0.8521    0.8860   -5.6050    164 % 0.923949 1.000  1
   1   9   1   14.6185   18.0926   18.0926    0.0000   -3.4741    0.6875    0.7082   -4.9054    166 % 0.829951 1.000  1
   3   9   1   24.6089   31.8332  -31.8332    0.0000   -7.2243    0.8208    0.8727   -8.2785    168 % 0.853169 1.000  1
   5   9   1   11.8152    6.4045    6.4045    0.0000    5.4107    0.7321    0.7371    7.3402    170 % 0.897805 1.000  1
   6   9   1    9.1488    4.6413   -4.6413    0.0000    4.5075    0.9837    0.9859    4.5720    171 % 0.927246 1.000  1
   7   9   1   16.2142   20.1274   20.1274    0.0000   -3.9132    0.7617    0.7848   -4.9862    172 % 0.960878 1.000  1
   1  10   1    7.5895    2.4307   -2.4307    0.0000    5.1587    1.0211    1.0223    5.0463    174 % 0.921143 1.000  1
   2  10   1   18.7110   25.4029   25.4029    0.0000   -6.6919    0.7268    0.7635   -8.7643    175 % 0.929063 1.000  1
   3  10   1    8.2098    4.2077    4.2077    0.0000    4.0020    0.9440    0.9458    4.2313    176 % 0.942116 1.000  1
   4  10   1   14.1103   20.0081  -20.0081    0.0000   -5.8978    0.7193    0.7421   -7.9471    177 % 0.960091 1.000  1
   5  10   1    6.8191    2.8367    2.8367    0.0000    3.9824    1.0779    1.0788    3.6914    178 % 0.982720 1.000  1
   1   0   2   46.1031   31.4679  -31.4679    0.0000   14.6353    2.4706    2.4981    5.8586    179 % 0.132549 1.000  1
   2   0   2   53.9092   36.2540  -36.2540    0.0000   17.6552    3.7980    3.8223    4.6191    180 % 0.179509 1.000  1
   3   0   2   71.0021   81.2290  -81.2290    0.0000  -10.2269    2.9555    3.0567   -3.3458    181 % 0.238007 1.000  1
   6   0   2   47.0988   29.4995  -29.4995    0.0000   17.5993    2.0096    2.0422    8.6180    184 % 0.434206 1.000  1
   7   0   2   37.6391   16.6934   16.6934    0.0000   20.9457    1.8558    1.8734   11.1804    185 % 0.502033 1.000  1
   8   0   2   27.2397   18.8191  -18.8191    0.0000    8.4206    1.5033    1.5193    5.5423    186 % 0.570358 1.000  1
   9   0   2   39.3001   52.7454  -52.7454    0.0000  -13.4453    3.1539    3.1913   -4.2131    187 % 0.639022 1.000  1
  13   0   2   13.1415    4.8453   -4.8453    0.0000    8.2962    1.4039    1.4066    5.8983    191 % 0.915536 1.000  1
   1   1   2   72.1249  227.0060 -227.0060    0.0000 -154.8810    5.1792    5.5166  -28.0754    193 % 0.161163 1.000  1
   2   1   2   78.7102  106.5340 -106.5340    0.0000  -27.8237    4.6449    4.7474   -5.8608    194 % 0.201564 1.000  1
   3   1   2   35.5063    9.5107    9.5107    0.0000   25.9957    1.9616    1.9738   13.1702    195 % 0.255052 1.000  1
   8   1   2   40.0013   30.5053  -30.5053    0.0000    9.4960    1.5725    1.6087    5.9028    200 % 0.577679 1.000  1
   9   1   2   19.7914    7.7488   -7.7488    0.0000   12.0426    1.0939    1.1017   10.9312    201 % 0.645564 1.000  1
  11   1   2   22.9303   17.9906   17.9906    0.0000    4.9397    0.9616    0.9817    5.0316    203 % 0.782396 1.000  1
  13   1   2   11.6447    5.5066   -5.5066    0.0000    6.1381    0.9575    0.9609    6.3878    205 % 0.920115 1.000  1
  14   1   2   12.2597    4.9351    4.9351    0.0000    7.3246    1.0563    1.0594    6.9136    206 % 0.989191 1.000  1
   0   2   2   79.4821  124.4550  124.4550    0.0000  -44.9727    3.9613    4.1152  -10.9285    207 % 0.215180 1.000  1
   1   2   2   68.5347  139.3910  139.3910    0.0000  -70.8565    3.1736    3.3946  -20.8731    208 % 0.226246 1.000  1
   2   2   2   70.2211   27.0078  -27.0078    0.0000   43.2132    2.4046    2.4484   17.6493    209 % 0.256596 1.000  1
   3   2   2   35.1283   16.6185   16.6185    0.0000   18.5099    1.2469    1.2705   14.5688    210 % 0.300441 1.000  1
   4   2   2   77.9756   52.6216  -52.6216    0.0000   25.3540    2.7739    2.8429    8.9184    211 % 0.352786 1.000  1
   6   2   2   40.7971   48.6272   48.6272    0.0000   -7.8301    2.2624    2.3090   -3.3911    213 % 0.471331 1.000  1
   7   2   2   30.8950   27.0170   27.0170    0.0000    3.8780    1.1296    1.1647    3.3296    214 % 0.534467 1.000  1
   8   2   2   18.1989    4.3274   -4.3274    0.0000   13.8715    1.0330    1.0390   13.3513    215 % 0.599104 1.000  1
  10   2   2   36.7328   29.4592  -29.4592    0.0000    7.2736    1.1407    1.1849    6.1386    217 % 0.731284 1.000  1
  13   2   2   13.4648    6.6554    6.6554    0.0000    6.8094    1.2217    1.2254    5.5570    220 % 0.933715 1.000  1
   0   3   2   89.0831  123.9340 -123.9340    0.0000  -34.8510    6.1656    6.2692   -5.5591    221 % 0.297195 1.000  1
   1   3   2   81.2188  104.1540  104.1540    0.0000  -22.9352    3.3613    3.4988   -6.5552    222 % 0.305302 1.000  1
   3   3   2   21.2861    2.8624    2.8624    0.0000   18.4237    2.0060    2.0099    9.1665    224 % 0.363713 1.000  1
   7   3   2   32.6879   28.3430   28.3430    0.0000    4.3449    1.2589    1.2938    3.3582    228 % 0.572431 1.000  1
   8   3   2   25.0978   14.1653   14.1653    0.0000   10.9325    0.9284    0.9467   11.5480    229 % 0.633205 1.000  1
   9   3   2   19.5295   11.7893   11.7893    0.0000    7.7402    0.9780    0.9892    7.8249    230 % 0.695693 1.000  1
  13   3   2   12.3085    4.7242    4.7242    0.0000    7.5844    0.9221    0.9257    8.1935    234 % 0.955953 1.000  1
   0   4   2   45.6508   28.7278  -28.7278    0.0000   16.9230    2.0788    2.1086    8.0259    235 % 0.383609 1.000  1
   1   4   2   36.8565   15.6641  -15.6641    0.0000   21.1924    1.2020    1.2273   17.2670    236 % 0.389924 1.000  1
   2   4   2   32.7307    8.7222   -8.7222    0.0000   24.0085    1.5673    1.5803   15.1924    237 % 0.408283 1.000  1
   3   4   2   41.7828   36.5534  -36.5534    0.0000    5.2294    1.1895    1.2499    4.1840    238 % 0.437171 1.000  1
   4   4   2   29.7590   38.3174   38.3174    0.0000   -8.5584    1.0283    1.0884   -7.8629    239 % 0.474671 1.000  1
   6   4   2   39.6447   24.1427  -24.1427    0.0000   15.5020    1.3470    1.3804   11.2299    241 % 0.568337 1.000  1
Refinement program                                                                                                 page=   7
structure :                                                                                                12:13:15 05-09-24 

   7   4   2   27.4645    5.1238    5.1238    0.0000   22.3407    1.0486    1.0614   21.0489    242 % 0.621698 1.000  1
   8   4   2   21.1447   12.5331  -12.5331    0.0000    8.6117    0.8678    0.8823    9.7602    243 % 0.678071 1.000  1
   9   4   2   30.8837   37.5051  -37.5051    0.0000   -6.6214    1.0022    1.0630   -6.2293    244 % 0.736764 1.000  1
  13   4   2   11.4193    4.2798   -4.2798    0.0000    7.1395    0.9195    0.9225    7.7391    248 % 0.986245 1.000  1
   0   5   2   89.1712  101.3450  101.3450    0.0000  -12.1733    3.7686    3.8926   -3.1273    249 % 0.472013 1.000  1
   3   5   2   22.4811    4.1759    4.1759    0.0000   18.3052    0.9297    0.9393   19.4881    252 % 0.516487 1.000  1
   4   5   2   30.7181   24.7248  -24.7248    0.0000    5.9933    1.7026    1.7237    3.4771    253 % 0.548591 1.000  1
   8   5   2   31.2218   24.4603  -24.4603    0.0000    6.7615    1.0377    1.0720    6.3071    257 % 0.731724 1.000  1
   9   5   2   16.5318    2.1940   -2.1940    0.0000   14.3378    0.9194    0.9246   15.5077    258 % 0.786423 1.000  1
  10   5   2   17.7285   13.1253  -13.1253    0.0000    4.6032    1.0209    1.0317    4.4619    259 % 0.843369 1.000  1
  11   5   2   17.3810   13.2010   13.2010    0.0000    4.1800    0.8256    0.8386    4.9843    260 % 0.902137 1.000  1
   2   6   2   20.3470    9.9221   -9.9221    0.0000   10.4249    1.1525    1.1613    8.9769    264 % 0.578606 1.000  1
   3   6   2   23.0282   10.6852   10.6852    0.0000   12.3430    1.6957    1.7032    7.2470    265 % 0.599340 1.000  1
   4   6   2   35.1753   24.7826  -24.7826    0.0000   10.3927    1.1585    1.1934    8.7083    266 % 0.627218 1.000  1
   7   6   2   18.2784   13.1480   13.1480    0.0000    5.1304    1.4744    1.4821    3.4616    269 % 0.744714 1.000  1
   8   6   2   13.4833    1.2868    1.2868    0.0000   12.1966    0.9271    0.9304   13.1090    270 % 0.792382 1.000  1
   2   7   2   15.9875   11.5142   11.5142    0.0000    4.4733    0.9320    0.9412    4.7526    276 % 0.666366 1.000  1
   3   7   2   16.1400    4.4830    4.4830    0.0000   11.6571    0.9015    0.9070   12.8519    277 % 0.684446 1.000  1
   7   7   2   17.3551   14.6030   14.6030    0.0000    2.7521    0.8096    0.8244    3.3383    281 % 0.814774 1.000  1
   8   7   2   14.2092    2.6028    2.6028    0.0000   11.6064    0.8762    0.8803   13.1848    282 % 0.858562 1.000  1
  10   7   2   15.4078   19.1332   19.1332    0.0000   -3.7254    0.8827    0.9008   -4.1357    284 % 0.955499 1.000  1
   0   8   2   23.1409   17.4043  -17.4043    0.0000    5.7366    1.2532    1.2683    4.5231    285 % 0.742005 1.000  1
   1   8   2   18.2236   15.6737  -15.6737    0.0000    2.5499    0.7710    0.7886    3.2335    286 % 0.745289 1.000  1
   2   8   2   14.2162    2.5718    2.5718    0.0000   11.6444    0.9848    0.9884   11.7807    287 % 0.755057 1.000  1
   3   8   2   15.1987   11.6739  -11.6739    0.0000    3.5247    0.9310    0.9400    3.7498    288 % 0.771060 1.000  1
   6   8   2   18.4662   15.8019  -15.8019    0.0000    2.6642    0.8421    0.8586    3.1032    291 % 0.852304 1.000  1
   7   8   2   10.2078    4.1674   -4.1674    0.0000    6.0404    0.9551    0.9576    6.3081    292 % 0.888777 1.000  1
   8   8   2    8.9107    5.0444   -5.0444    0.0000    3.8663    1.1952    1.1970    3.2299    293 % 0.929083 1.000  1
   9   8   2   13.7986   17.4938  -17.4938    0.0000   -3.6953    0.9276    0.9419   -3.9230    294 % 0.972747 1.000  1
   0   9   2   34.7692   41.0956   41.0956    0.0000   -6.3263    1.4452    1.4972   -4.2254    295 % 0.832735 1.000  1
   1   9   2   26.0787   30.7440  -30.7440    0.0000   -4.6653    0.9433    0.9877   -4.7235    296 % 0.835663 1.000  1
   3   9   2   13.6711    1.0201    1.0201    0.0000   12.6510    0.8083    0.8122   15.5770    298 % 0.858726 1.000  1
   4   9   2   17.3147   13.2628  -13.2628    0.0000    4.0519    0.8374    0.8503    4.7653    299 % 0.878410 1.000  1
   6   9   2   23.0348   27.2609   27.2609    0.0000   -4.2261    0.9399    0.9750   -4.3345    301 % 0.932362 1.000  1
   2  10   2   10.5546    3.0789   -3.0789    0.0000    7.4757    0.9048    0.9072    8.2403    305 % 0.934169 1.000  1
   5  10   2   13.0882   17.6376  -17.6376    0.0000   -4.5494    0.9436    0.9575   -4.7513    308 % 0.987548 1.000  1
   3   0   3  101.1530  177.9410  177.9410    0.0000  -76.7878    6.9736    7.1472  -10.7437    311 % 0.269263 1.000  1
   5   0   3   34.5485   50.5125  -50.5125    0.0000  -15.9640    2.0580    2.1084   -7.5718    313 % 0.388148 1.000  1
   6   0   3   26.5028   16.7302  -16.7302    0.0000    9.7726    1.4357    1.4503    6.7385    314 % 0.452096 1.000  1
   8   0   3   25.3101   14.8088   14.8088    0.0000   10.5013    2.8546    2.8609    3.6706    316 % 0.584092 1.000  1
  11   0   3   14.4049    2.7819    2.7819    0.0000   11.6230    1.6869    1.6891    6.8810    319 % 0.787143 1.000  1
  12   0   3   16.6283    3.6426   -3.6426    0.0000   12.9857    2.3484    2.3506    5.5245    320 % 0.855537 1.000  1
  14   0   3   13.3192    6.7329    6.7329    0.0000    6.5862    1.6743    1.6769    3.9275    322 % 0.992950 1.000  1
   1   1   3   39.5361   31.0541  -31.0541    0.0000    8.4820    1.8768    1.9075    4.4466    323 % 0.204522 1.000  1
   2   1   3   83.0241  183.9040 -183.9040    0.0000 -100.8800    4.6113    4.8733  -20.7007    324 % 0.237662 1.000  1
   3   1   3   86.1870   73.9205   73.9205    0.0000   12.2665    3.6757    3.7580    3.2641    325 % 0.284442 1.000  1
   5   1   3   59.5063   51.3040  -51.3040    0.0000    8.2023    1.9342    2.0087    4.0834    327 % 0.398827 1.000  1
   7   1   3   29.1084    5.5978   -5.5978    0.0000   23.5106    1.6524    1.6616   14.1494    329 % 0.525640 1.000  1
   9   1   3   28.4781   20.6205   20.6205    0.0000    7.8575    1.2852    1.3066    6.0139    331 % 0.657730 1.000  1
  11   1   3   14.9131    4.5458   -4.5458    0.0000   10.3673    1.5255    1.5284    6.7832    333 % 0.792464 1.000  1
  13   1   3   13.1034    3.6742   -3.6742    0.0000    9.4293    1.5530    1.5552    6.0632    335 % 0.928691 1.000  1
  14   1   3   18.5257   24.0868  -24.0868    0.0000   -5.5612    1.1687    1.1899   -4.6737    336 % 0.997173 1.000  1
Refinement program                                                                                                 page=   8
structure :                                                                                                12:13:15 05-09-24 

   2   2   3   25.7138    9.3711    9.3711    0.0000   16.3427    2.1117    2.1183    7.7150    337 % 0.285827 1.000  1
   3   2   3   88.8741  143.6380 -143.6380    0.0000  -54.7637    7.4274    7.5369   -7.2661    338 % 0.325761 1.000  1
   6   2   3   58.0310   64.7166   64.7166    0.0000   -6.6856    1.8025    1.9080   -3.5040    341 % 0.487861 1.000  1
   8   2   3   32.8816   20.3356  -20.3356    0.0000   12.5460    1.2697    1.2945    9.6917    343 % 0.612194 1.000  1
  10   2   3   18.2729   10.5735  -10.5735    0.0000    7.6994    1.1520    1.1600    6.6373    345 % 0.742046 1.000  1
  11   2   3   16.1895    2.5862   -2.5862    0.0000   13.6033    1.2230    1.2268   11.0888    346 % 0.808215 1.000  1
   1   3   3   40.5278   30.3463   30.3463    0.0000   10.1815    2.0184    2.0469    4.9740    349 % 0.330250 1.000  1
   2   3   3   82.4718  119.3260  119.3260    0.0000  -36.8545    3.0519    3.2389  -11.3788    350 % 0.351737 1.000  1
   5   3   3   66.1634   57.9747   57.9747    0.0000    8.1888    2.2822    2.3619    3.4670    353 % 0.475709 1.000  1
   7   3   3   28.5114    1.9854   -1.9854    0.0000   26.5260    2.2096    2.2158   11.9712    355 % 0.586117 1.000  1
   9   3   3   24.9640   19.9886  -19.9886    0.0000    4.9754    1.2838    1.3022    3.8208    357 % 0.706997 1.000  1
  11   3   3   15.7417    9.6053    9.6053    0.0000    6.1364    1.0895    1.0961    5.5986    359 % 0.833807 1.000  1
  13   3   3   14.1457    1.2134   -1.2134    0.0000   12.9323    1.1700    1.1729   11.0263    361 % 0.964211 1.000  1
   2   4   3   51.2416   44.5514   44.5514    0.0000    6.6901    1.8413    1.9000    3.5211    363 % 0.427259 1.000  1
   4   4   3   23.2207   15.4068  -15.4068    0.0000    7.8139    1.4104    1.4223    5.4938    365 % 0.491088 1.000  1
   6   4   3   22.9739   13.9387  -13.9387    0.0000    9.0352    0.8945    0.9114    9.9135    367 % 0.582119 1.000  1
  10   4   3   11.8279    3.1244   -3.1244    0.0000    8.7036    1.2978    1.2998    6.6960    371 % 0.807147 1.000  1
  11   4   3   12.3653    2.2926    2.2926    0.0000   10.0727    1.1929    1.1951    8.4281    372 % 0.868370 1.000  1
  12   4   3   12.4660    5.2677   -5.2677    0.0000    7.1983    1.0669    1.0702    6.7261    373 % 0.930814 1.000  1
  13   4   3   16.7123   20.2706  -20.2706    0.0000   -3.5584    0.9364    0.9558   -3.7228    374 % 0.994250 1.000  1
   1   5   3   17.9666    4.6620   -4.6620    0.0000   13.3046    1.3803    1.3848    9.6079    375 % 0.493494 1.000  1
   3   5   3   29.7019   17.1422   17.1422    0.0000   12.5596    1.4545    1.4712    8.5370    377 % 0.531615 1.000  1
   4   5   3   34.5644   30.3731   30.3731    0.0000    4.1913    1.1066    1.1515    3.6398    378 % 0.562857 1.000  1
   5   5   3   22.5233   12.2693  -12.2693    0.0000   10.2540    3.3099    3.3140    3.0942    379 % 0.600642 1.000  1
   6   5   3   25.8050   21.9307   21.9307    0.0000    3.8743    1.2362    1.2579    3.0799    380 % 0.643819 1.000  1
   7   5   3   18.8892    9.1932   -9.1932    0.0000    9.6960    0.8603    0.8704   11.1396    381 % 0.691379 1.000  1
   9   5   3   16.6463   12.3676   12.3676    0.0000    4.2787    0.9071    0.9178    4.6621    383 % 0.796440 1.000  1
  10   5   3   16.2173   12.6128   12.6128    0.0000    3.6044    0.8941    0.9049    3.9834    384 % 0.852717 1.000  1
  11   5   3    9.6437    0.4358    0.4358    0.0000    9.2079    1.0733    1.0747    8.5679    385 % 0.910882 1.000  1
  12   5   3   15.9499   18.9545   18.9545    0.0000   -3.0046    0.8151    0.8347   -3.5996    386 % 0.970595 1.000  1
   2   6   3   20.6495    3.6294   -3.6294    0.0000   17.0201    1.5618    1.5666   10.8643    388 % 0.592149 1.000  1
   3   6   3   52.2638   59.3906  -59.3906    0.0000   -7.1269    1.5651    1.6661   -4.2776    389 % 0.612425 1.000  1
   4   6   3   26.1744   16.6615  -16.6615    0.0000    9.5129    1.0678    1.0870    8.7513    390 % 0.639732 1.000  1
   5   6   3   25.7119   18.6548   18.6548    0.0000    7.0570    1.1162    1.1363    6.2105    391 % 0.673216 1.000  1
   7   6   3   25.3732   31.4762   31.4762    0.0000   -6.1030    1.4188    1.4493   -4.2109    393 % 0.755284 1.000  1
   8   6   3   17.5328   12.9338  -12.9338    0.0000    4.5990    0.9069    0.9186    5.0066    394 % 0.802325 1.000  1
   9   6   3   22.7442   27.2227  -27.2227    0.0000   -4.4784    0.9717    1.0054   -4.4545    395 % 0.852506 1.000  1
  10   6   3   11.1176    4.1059   -4.1059    0.0000    7.0117    1.3627    1.3646    5.1381    396 % 0.905304 1.000  1
  11   6   3   15.5113    1.8375   -1.8375    0.0000   13.6738    1.3474    1.3505   10.1253    397 % 0.960289 1.000  1
   1   7   3   22.5255   15.4996   15.4996    0.0000    7.0260    1.0144    1.0305    6.8180    398 % 0.667266 1.000  1
   2   7   3   37.8431   43.5373   43.5373    0.0000   -5.6942    1.4388    1.4981   -3.8009    399 % 0.678158 1.000  1
   7   7   3   15.4305    2.0584   -2.0584    0.0000   13.3721    0.9105    0.9150   14.6137    404 % 0.824447 1.000  1
   8   7   3   25.4264   30.4561   30.4561    0.0000   -5.0297    0.9518    0.9946   -5.0570    405 % 0.867746 1.000  1
   9   7   3   17.0763   12.1442  -12.1442    0.0000    4.9321    0.9604    0.9705    5.0819    406 % 0.914344 1.000  1
  10   7   3   13.9714    9.7292   -9.7292    0.0000    4.2422    0.9806    0.9871    4.2977    407 % 0.963760 1.000  1
   2   8   3   20.4206    9.8974    9.8974    0.0000   10.5232    1.2536    1.2618    8.3401    409 % 0.765484 1.000  1
   4   8   3   16.7601    0.7072   -0.7072    0.0000   16.0529    1.0322    1.0368   15.4837    411 % 0.802859 1.000  1
   5   8   3   16.1152   11.9559  -11.9559    0.0000    4.1593    0.9866    0.9958    4.1768    412 % 0.829786 1.000  1
   6   8   3   14.6287   10.3608  -10.3608    0.0000    4.2679    0.9399    0.9475    4.5044    413 % 0.861556 1.000  1
   8   8   3   16.8938    8.9091    8.9091    0.0000    7.9847    0.9205    0.9285    8.5999    415 % 0.937577 1.000  1
   1   9   3   12.7122    3.4916   -3.4916    0.0000    9.2206    0.9440    0.9473    9.7340    417 % 0.845096 1.000  1
   2   9   3   22.8845   28.3611  -28.3611    0.0000   -5.4766    1.0881    1.1203   -4.8887    418 % 0.853723 1.000  1
Refinement program                                                                                                 page=   9
structure :                                                                                                12:13:15 05-09-24 

   3   9   3   14.6322    7.6812    7.6812    0.0000    6.9510    1.4044    1.4084    4.9355    419 % 0.867909 1.000  1
   5   9   3    9.9900    2.9811   -2.9811    0.0000    7.0088    1.0360    1.0379    6.7527    421 % 0.911823 1.000  1
   7   9   3   12.5778    5.9593   -5.9593    0.0000    6.6185    1.0455    1.0491    6.3084    423 % 0.973990 1.000  1
   2  10   3   10.9772    4.4256   -4.4256    0.0000    6.5517    1.0203    1.0229    6.4050    425 % 0.942617 1.000  1
   3  10   3   20.0798   27.2358  -27.2358    0.0000   -7.1560    0.9910    1.0223   -7.0000    426 % 0.955485 1.000  1
   4  10   3    8.9889    1.3035   -1.3035    0.0000    7.6853    1.2905    1.2916    5.9504    427 % 0.973213 1.000  1
   2   0   4   39.7064   22.7871   22.7871    0.0000   16.9193    2.4455    2.4632    6.8688    429 % 0.265097 1.000  1
   3   0   4   73.4125   61.2899  -61.2899    0.0000   12.1226    3.6104    3.6695    3.3036    430 % 0.307734 1.000  1
   6   0   4   32.3079   10.3437  -10.3437    0.0000   21.9642    5.1288    5.1329    4.2791    433 % 0.476013 1.000  1
   7   0   4   69.9350   85.8940   85.8940    0.0000  -15.9591    3.1029    3.2067   -4.9768    434 % 0.538600 1.000  1
   8   0   4   23.4307   10.1794   10.1794    0.0000   13.2514    1.7584    1.7655    7.5056    435 % 0.602795 1.000  1
   9   0   4   27.1183    2.0820   -2.0820    0.0000   25.0363    1.7737    1.7807   14.0599    436 % 0.668133 1.000  1
  10   0   4   17.7229    4.3373   -4.3373    0.0000   13.3855    2.3219    2.3244    5.7587    437 % 0.734311 1.000  1
  12   0   4   12.1655    0.6487   -0.6487    0.0000   11.5168    1.8865    1.8878    6.1007    439 % 0.868413 1.000  1
  13   0   4   14.1386    8.4249    8.4249    0.0000    5.7137    1.5772    1.5809    3.6143    440 % 0.936087 1.000  1
   0   1   4  106.9860  149.9480 -149.9480    0.0000  -42.9627    5.8597    6.0180   -7.1390    441 % 0.243191 1.000  1
   1   1   4   32.9515   19.1765   19.1765    0.0000   13.7750    2.9574    2.9676    4.6418    442 % 0.253035 1.000  1
   2   1   4   37.1147   11.9638  -11.9638    0.0000   25.1509    1.6503    1.6670   15.0875    443 % 0.280501 1.000  1
   4   1   4   65.7663  101.5450  101.5450    0.0000  -35.7791    3.9321    4.0365   -8.8640    445 % 0.370537 1.000  1
   5   1   4   22.1495    9.3490    9.3490    0.0000   12.8005    1.6547    1.6614    7.7049    446 % 0.425747 1.000  1
   7   1   4   20.4646    8.2799   -8.2799    0.0000   12.1847    1.4611    1.4674    8.3037    448 % 0.546347 1.000  1
   8   1   4   24.8817   18.0857  -18.0857    0.0000    6.7961    1.2539    1.2707    5.3481    449 % 0.609726 1.000  1
   9   1   4   22.2126    6.0626   -6.0626    0.0000   16.1500    1.2403    1.2479   12.9419    450 % 0.674393 1.000  1
  11   1   4   17.6267    6.1723    6.1723    0.0000   11.4544    1.1148    1.1206   10.2220    452 % 0.806348 1.000  1
  13   1   4   12.6135    0.5491   -0.5491    0.0000   12.0644    1.1694    1.1717   10.2969    454 % 0.940566 1.000  1
   0   2   4   75.3041   26.1635   26.1635    0.0000   49.1405    5.3596    5.3815    9.1315    455 % 0.290440 1.000  1
   2   2   4   58.8744   23.5004   23.5004    0.0000   35.3740    2.7185    2.7464   12.8802    457 % 0.322327 1.000  1
   3   2   4   34.0661    9.7220    9.7220    0.0000   24.3441    2.8826    2.8904    8.4223    458 % 0.358215 1.000  1
   4   2   4   37.0392   24.2181  -24.2181    0.0000   12.8211    1.6051    1.6313    7.8596    459 % 0.403127 1.000  1
   6   2   4   27.3825    8.6163   -8.6163    0.0000   18.7662    1.3841    1.3949   13.4537    461 % 0.510104 1.000  1
   8   2   4   21.5012   10.0554   10.0554    0.0000   11.4457    3.0045    3.0082    3.8049    463 % 0.630063 1.000  1
  10   2   4   21.0737    6.9045   -6.9045    0.0000   14.1692    1.3216    1.3283   10.6669    465 % 0.756855 1.000  1
  12   2   4   12.0499    2.6384    2.6384    0.0000    9.4115    1.6556    1.6572    5.6791    467 % 0.887558 1.000  1
  13   2   4   13.2665    6.1815   -6.1815    0.0000    7.0850    1.2701    1.2734    5.5637    468 % 0.953875 1.000  1
   1   3   4   22.2980    3.4297    3.4297    0.0000   18.8682    1.3364    1.3429   14.0501    469 % 0.362302 1.000  1
   2   3   4   29.3547   15.3949  -15.3949    0.0000   13.9598    3.7933    3.7991    3.6745    470 % 0.381991 1.000  1
   5   3   4   24.1557   10.1421  -10.1421    0.0000   14.0137    1.2854    1.2956   10.8163    473 % 0.498494 1.000  1
   7   3   4   21.7025   12.3811   12.3811    0.0000    9.3214    1.2372    1.2476    7.4714    475 % 0.604757 1.000  1
   8   3   4   24.5662    6.0359    6.0359    0.0000   18.5303    1.3820    1.3901   13.3301    476 % 0.662572 1.000  1
   9   3   4   19.8570    0.7046    0.7046    0.0000   19.1524    1.0122    1.0187   18.8003    477 % 0.722525 1.000  1
  11   3   4   14.1032    3.7652   -3.7652    0.0000   10.3380    1.2834    1.2863    8.0367    479 % 0.847014 1.000  1
  13   3   4   10.1440    0.8388    0.8388    0.0000    9.3052    2.2082    2.2090    4.2124    481*% 0.975654 1.000  1
   1   4   4  106.2990  121.3910  121.3910    0.0000  -15.0915    4.3815    4.5339   -3.3286    483 % 0.435998 1.000  1
   2   4   4   27.7435   10.3472   10.3472    0.0000   17.3963    1.4093    1.4209   12.2429    484 % 0.452491 1.000  1
   3   4   4   38.3288   24.5576  -24.5576    0.0000   13.7712    1.3749    1.4070    9.7876    485 % 0.478719 1.000  1
   4   4   4   30.2093   13.5581   13.5581    0.0000   16.6512    1.9613    1.9722    8.4431    486 % 0.513191 1.000  1
   5   4   4   66.6648   77.9516  -77.9516    0.0000  -11.2867    3.6009    3.6769   -3.0697    487 % 0.554372 1.000  1
   6   4   4   28.1194    7.0705   -7.0705    0.0000   21.0488    1.2998    1.3112   16.0533    488 % 0.600883 1.000  1
   7   4   4   49.7896   58.5767   58.5767    0.0000   -8.7872    2.7606    2.8165   -3.1199    489 % 0.651584 1.000  1
   8   4   4   17.2887    5.8446    5.8446    0.0000   11.4441    1.9030    1.9062    6.0037    490 % 0.705573 1.000  1
   9   4   4   18.0028    1.2524    1.2524    0.0000   16.7504    1.2581    1.2625   13.2680    491 % 0.762151 1.000  1
  10   4   4   17.6210    2.0617   -2.0617    0.0000   15.5593    1.7451    1.7481    8.9006    492 % 0.820783 1.000  1
Refinement program                                                                                                 page=  10
structure :                                                                                                12:13:15 05-09-24 

  12   4   4   10.4355    0.8467   -0.8467    0.0000    9.5888    1.8303    1.8313    5.2361    494*% 0.942663 1.000  1
   1   5   4   27.0019   12.2026   12.2026    0.0000   14.7992    1.2888    1.3020   11.3664    496 % 0.515494 1.000  1
   2   5   4   32.8694    7.9087   -7.9087    0.0000   24.9608    1.2854    1.3009   19.1869    497 % 0.529517 1.000  1
   3   5   4   16.2942    3.7098    3.7098    0.0000   12.5844    1.1906    1.1947   10.5335    498 % 0.552098 1.000  1
   5   5   4   17.3407    3.3575    3.3575    0.0000   13.9833    1.6262    1.6295    8.5811    500 % 0.618844 1.000  1
   7   5   4   16.7302    0.5988   -0.5988    0.0000   16.1314    1.4614    1.4646   11.0140    502 % 0.707250 1.000  1
   8   5   4   22.5389   18.7586  -18.7586    0.0000    3.7803    0.9428    0.9640    3.9214    503 % 0.757280 1.000  1
   9   5   4   15.3036    7.0868   -7.0868    0.0000    8.2168    1.2546    1.2590    6.5262    504 % 0.810256 1.000  1
  10   5   4   33.8954   41.3462   41.3462    0.0000   -7.4507    1.3070    1.3640   -5.4625    505 % 0.865635 1.000  1
  11   5   4   13.5904    5.8530    5.8530    0.0000    7.7375    1.3833    1.3864    5.5811    506 % 0.922986 1.000  1
  12   5   4   16.9470   21.7957  -21.7957    0.0000   -4.8487    1.0887    1.1075   -4.3782    507 % 0.981964 1.000  1
   0   6   4   24.3926    9.8344    9.8344    0.0000   14.5582    1.5394    1.5479    9.4051    508 % 0.594390 1.000  1
   2   6   4   19.0945    3.7959    3.7959    0.0000   15.2986    1.0291    1.0354   14.7749    510 % 0.610605 1.000  1
   3   6   4   19.8192    0.9389    0.9389    0.0000   18.8803    1.1933    1.1988   15.7495    511 % 0.630287 1.000  1
   4   6   4   16.9027    8.7011   -8.7011    0.0000    8.2016    1.2631    1.2689    6.4637    512 % 0.656852 1.000  1
   6   6   4   18.6869    0.4310   -0.4310    0.0000   18.2559    1.0462    1.0517   17.3578    514 % 0.727427 1.000  1
   8   6   4   12.9112    3.4031    3.4031    0.0000    9.5082    1.0262    1.0293    9.2374    516 % 0.816041 1.000  1
  10   6   4   12.7711    3.5400   -3.5400    0.0000    9.2311    1.0453    1.0483    8.8055    518 % 0.917482 1.000  1
  11   6   4   16.3003   23.2304   23.2304    0.0000   -6.9301    0.9846    1.0072   -6.8809    519 % 0.971778 1.000  1
   0   7   4   47.3117   53.5177   53.5177    0.0000   -6.2060    1.8494    1.9199   -3.2325    520 % 0.680116 1.000  1
   1   7   4   17.7341    7.1980    7.1980    0.0000   10.5362    0.9530    0.9602   10.9723    521 % 0.683697 1.000  1
   2   7   4   18.8282   14.9385  -14.9385    0.0000    3.8897    0.9427    0.9568    4.0654    522 % 0.694332 1.000  1
   3   7   4   13.5868    6.0542   -6.0542    0.0000    7.5326    1.2586    1.2620    5.9688    523 % 0.711702 1.000  1
   4   7   4   26.3135   33.1171  -33.1171    0.0000   -6.8036    1.0698    1.1138   -6.1082    524 % 0.735332 1.000  1
   5   7   4   15.4887    5.5337   -5.5337    0.0000    9.9550    0.9426    0.9479   10.5018    525 % 0.764641 1.000  1
   6   7   4   27.7561   31.8551   31.8551    0.0000   -4.0991    1.0286    1.0730   -3.8201    526 % 0.799005 1.000  1
   7   7   4   12.6649    7.4823    7.4823    0.0000    5.1826    0.9988    1.0034    5.1653    527 % 0.837801 1.000  1
   8   7   4   13.7077    0.6302    0.6302    0.0000   13.0775    0.9265    0.9299   14.0637    528 % 0.880444 1.000  1
   9   7   4   10.3247    1.2974   -1.2974    0.0000    9.0273    0.9685    0.9704    9.3023    529 % 0.926403 1.000  1
  10   7   4   20.9952   24.2785  -24.2785    0.0000   -3.2832    1.0455    1.0710   -3.0656    530 % 0.975209 1.000  1
   0   8   4   16.6403   10.6032  -10.6032    0.0000    6.0371    1.4333    1.4391    4.1951    531 % 0.767219 1.000  1
   1   8   4   35.2307   44.6824   44.6824    0.0000   -9.4517    1.2574    1.3250   -7.1334    532 % 0.770396 1.000  1
   2   8   4   13.4759    2.5230    2.5230    0.0000   10.9529    1.3097    1.3122    8.3469    533 % 0.779848 1.000  1
   3   8   4   16.6553    2.7183   -2.7183    0.0000   13.9370    0.9907    0.9956   13.9990    534 % 0.795354 1.000  1
   4   8   4   12.7201    4.5903    4.5903    0.0000    8.1298    1.4072    1.4096    5.7673    535 % 0.816566 1.000  1
   5   8   4   30.1032   36.3952  -36.3952    0.0000   -6.2920    1.2739    1.3196   -4.7680    536 % 0.843056 1.000  1
   6   8   4   11.7644    3.1700   -3.1700    0.0000    8.5944    1.1475    1.1498    7.4745    537 % 0.874343 1.000  1
   7   8   4   19.4268   26.9685   26.9685    0.0000   -7.5417    0.9240    0.9565   -7.8851    538 % 0.909933 1.000  1
   8   8   4   12.0333    1.1119    1.1119    0.0000   10.9214    1.1094    1.1116    9.8247    539 % 0.949341 1.000  1
   9   8   4   11.8364    4.5453    4.5453    0.0000    7.2911    1.0434    1.0463    6.9685    540 % 0.992113 1.000  1
   1   9   4   12.4940    3.5811    3.5811    0.0000    8.9129    1.1205    1.1232    7.9350    542 % 0.858129 1.000  1
   2   9   4   14.5017    1.2936   -1.2936    0.0000   13.2081    1.3929    1.3955    9.4648    543 % 0.866626 1.000  1
   3   9   4   12.4056    1.0552   -1.0552    0.0000   11.3505    1.1406    1.1429    9.9314    544 % 0.880604 1.000  1
   4   9   4   18.7110   23.5127   23.5127    0.0000   -4.8018    0.9861    1.0104   -4.7525    545 % 0.899809 1.000  1
   5   9   4   12.6925    1.4668    1.4668    0.0000   11.2258    1.1660    1.1684    9.6078    546 % 0.923915 1.000  1
   7   9   4   12.9190    0.9017    0.9017    0.0000   12.0173    1.0721    1.0747   11.1822    548 % 0.985319 1.000  1
   0  10   4   13.1339    4.9535    4.9535    0.0000    8.1804    2.4631    2.4646    3.3192    549*% 0.944027 1.000  1
   1  10   4   20.3961   28.9797  -28.9797    0.0000   -8.5836    1.4782    1.5017   -5.7161    550 % 0.946610 1.000  1
   2  10   4   10.1980    1.1571   -1.1571    0.0000    9.0409    1.1473    1.1488    7.8697    551 % 0.954319 1.000  1
   3  10   4   10.9636    0.0805   -0.0805    0.0000   10.8830    1.1538    1.1556    9.4180    552 % 0.967031 1.000  1
   4  10   4   10.8444    2.7450   -2.7450    0.0000    8.0993    1.1619    1.1638    6.9594    553 % 0.984552 1.000  1
   3   0   5  138.3430   96.0513  -96.0513    0.0000   42.2921    9.2596    9.3270    4.5344    556 % 0.351056 1.000  1
Refinement program                                                                                                 page=  11
structure :                                                                                                12:13:15 05-09-24 

   4   0   5   29.4381   12.7611  -12.7611    0.0000   16.6769    2.1995    2.2085    7.5511    557 % 0.396779 1.000  1
   5   0   5   23.3773   10.9949  -10.9949    0.0000   12.3824    2.5153    2.5205    4.9127    558 % 0.448772 1.000  1
  10   0   5   16.3095    8.9678   -8.9678    0.0000    7.3417    1.7996    1.8035    4.0708    563 % 0.753493 1.000  1
  11   0   5   16.3829    8.8007   -8.8007    0.0000    7.5822    1.4436    1.4485    5.2347    564 % 0.818738 1.000  1
   3   1   5   76.4657   92.1038   92.1038    0.0000  -15.6381    3.4277    3.5369   -4.4215    568 % 0.362829 1.000  1
   6   1   5   25.4028   16.7292  -16.7292    0.0000    8.6736    1.2794    1.2950    6.6978    571 % 0.513354 1.000  1
   7   1   5   29.1119   22.5153  -22.5153    0.0000    6.5965    1.7450    1.7627    3.7423    572 % 0.571869 1.000  1
   9   1   5   24.9359   20.4623   20.4623    0.0000    4.4736    1.1189    1.1404    3.9228    574 % 0.695231 1.000  1
  10   1   5   21.8792   16.8927  -16.8927    0.0000    4.9865    1.3620    1.3748    3.6271    575 % 0.759050 1.000  1
  11   1   5   13.7768    3.4630   -3.4630    0.0000   10.3138    1.7638    1.7659    5.8407    576 % 0.823855 1.000  1
  13   1   5   14.7682    6.5326   -6.5326    0.0000    8.2356    1.5439    1.5471    5.3232    578 % 0.955617 1.000  1
   1   2   5   77.8685   93.4750  -93.4750    0.0000  -15.6065    2.9216    3.0529   -5.1120    579 % 0.343191 1.000  1
   3   2   5  122.3270  151.3080  151.3080    0.0000  -28.9818    6.5554    6.7081   -4.3204    581 % 0.396053 1.000  1
   4   2   5   46.4080   25.9170  -25.9170    0.0000   20.4909    2.0622    2.0902    9.8033    582 % 0.437094 1.000  1
   7   2   5   45.6990   32.8912  -32.8912    0.0000   12.8079    1.8994    1.9363    6.6145    585 % 0.593505 1.000  1
  10   2   5   15.1129    1.2864    1.2864    0.0000   13.8265    1.6608    1.6632    8.3134    588 % 0.775481 1.000  1
  11   2   5   16.5590    6.3715   -6.3715    0.0000   10.1875    1.1263    1.1315    9.0033    589 % 0.839017 1.000  1
  13   2   5   16.2265   10.9684  -10.9684    0.0000    5.2581    1.2788    1.2853    4.0909    591 % 0.968720 1.000  1
   1   3   5   36.1068   30.1575   30.1575    0.0000    5.9492    1.8085    1.8371    3.2384    592 % 0.399753 1.000  1
   2   3   5   55.6147   45.0934  -45.0934    0.0000   10.5213    2.8041    2.8463    3.6964    593 % 0.417680 1.000  1
   5   3   5   51.7793   39.8176   39.8176    0.0000   11.9617    2.6091    2.6463    4.5202    596 % 0.526343 1.000  1
   9   3   5   25.6066   19.5510  -19.5510    0.0000    6.0556    1.2594    1.2781    4.7380    600 % 0.742012 1.000  1
  10   3   5   17.2308   11.4277   11.4277    0.0000    5.8031    1.5524    1.5584    3.7237    601 % 0.802117 1.000  1
  11   3   5   17.6890    5.6941    5.6941    0.0000   11.9949    1.3907    1.3952    8.5972    602 % 0.863697 1.000  1
  13   3   5   14.4672    4.0581    4.0581    0.0000   10.4091    1.6589    1.6614    6.2654    604 % 0.990172 1.000  1
   3   4   5   70.4535   62.2775  -62.2775    0.0000    8.1760    2.5478    2.6297    3.1091    607 % 0.507653 1.000  1
   4   4   5   22.4410    9.4647   -9.4647    0.0000   12.9763    2.1389    2.1443    6.0517    608 % 0.540282 1.000  1
   5   4   5   19.5397    1.2978   -1.2978    0.0000   18.2419    1.2539    1.2590   14.4896    609 % 0.579541 1.000  1
  10   4   5   15.3525    6.3458   -6.3458    0.0000    9.0067    1.4493    1.4529    6.1991    614 % 0.837988 1.000  1
  11   4   5   12.6056    5.8474   -5.8474    0.0000    6.7582    1.8563    1.8584    3.6366    615 % 0.897108 1.000  1
   1   5   5   24.5825   15.7089  -15.7089    0.0000    8.8736    2.5241    2.5314    3.5054    617 % 0.542471 1.000  1
   5   5   5   25.8205   16.1910  -16.1910    0.0000    9.6296    1.3381    1.3528    7.1181    621 % 0.641489 1.000  1
   6   5   5   24.2837    6.8443   -6.8443    0.0000   17.4394    3.6444    3.6475    4.7812    622 % 0.682085 1.000  1
   7   5   5   20.9141   16.3154  -16.3154    0.0000    4.5987    1.4536    1.4646    3.1398    623 % 0.727147 1.000  1
  10   5   5   19.7434   14.5988  -14.5988    0.0000    5.1446    1.2764    1.2870    3.9974    626 % 0.881966 1.000  1
  11   5   5   10.5925    0.8632   -0.8632    0.0000    9.7292    1.8032    1.8042    5.3925    627*% 0.938320 1.000  1
   1   6   5   29.5127   36.3947  -36.3947    0.0000   -6.8820    1.8653    1.8965   -3.6288    629 % 0.621871 1.000  1
   2   6   5   27.6930   14.9991  -14.9991    0.0000   12.6938    1.9572    1.9675    6.4517    630 % 0.633544 1.000  1
   3   6   5   45.7340   62.7293   62.7293    0.0000  -16.9953    2.0718    2.1504   -7.9033    631 % 0.652535 1.000  1
   4   6   5   18.2373    3.6219   -3.6219    0.0000   14.6154    1.4202    1.4244   10.2609    632 % 0.678229 1.000  1
   5   6   5   22.4967   18.7712  -18.7712    0.0000    3.7255    1.1313    1.1490    3.2424    633 % 0.709900 1.000  1
  10   6   5   11.6533    1.6845    1.6845    0.0000    9.9689    2.6559    2.6568    3.7522    638*% 0.932906 1.000  1
  11   6   5   10.9087    2.2246   -2.2246    0.0000    8.6841    1.3888    1.3903    6.2460    639 % 0.986354 1.000  1
   4   7   5   16.1771    9.6018    9.6018    0.0000    6.5754    1.1374    1.1439    5.7481    643 % 0.754489 1.000  1
   7   7   5   16.1276    7.5352    7.5352    0.0000    8.5924    1.2246    1.2297    6.9875    646 % 0.854664 1.000  1
   8   7   5   23.3645   28.8932  -28.8932    0.0000   -5.5287    1.2412    1.2706   -4.3513    647 % 0.896505 1.000  1
  10   7   5   10.3102    5.6827    5.6827    0.0000    4.6274    1.2172    1.2196    3.7943    649 % 0.989733 1.000  1
   4   8   5   12.6965    3.9852   -3.9852    0.0000    8.7112    1.6973    1.6992    5.1266    653 % 0.833859 1.000  1
   5   8   5   13.2136    6.1762    6.1762    0.0000    7.0374    1.8693    1.8715    3.7603    654 % 0.859816 1.000  1
   2   9   5   21.7002   25.8772   25.8772    0.0000   -4.1770    0.9816    1.0118   -4.1282    659 % 0.882938 1.000  1
   4   9   5   17.4040   21.6960  -21.6960    0.0000   -4.2920    1.1549    1.1727   -3.6599    661 % 0.915531 1.000  1
   6   9   5   11.9038    4.5424   -4.5424    0.0000    7.3614    1.2517    1.2541    5.8697    663 % 0.967415 1.000  1
Refinement program                                                                                                 page=  12
structure :                                                                                                12:13:15 05-09-24 

   3  10   5   16.6553   25.0273   25.0273    0.0000   -8.3720    1.1978    1.2189   -6.8684    667 % 0.981677 1.000  1
   4  10   5    8.9163    2.4299    2.4299    0.0000    6.4864    1.2449    1.2461    5.2052    668 % 0.998940 1.000  1
   3   0   6   32.9029   14.6195  -14.6195    0.0000   18.2834    2.3965    2.4069    7.5961    671 % 0.397646 1.000  1
   5   0   6   56.5562   39.0151   39.0151    0.0000   17.5411    4.6025    4.6251    3.7926    673 % 0.486085 1.000  1
   9   0   6   29.9249   22.1001  -22.1001    0.0000    7.8249    2.3743    2.3874    3.2776    677 % 0.714020 1.000  1
  10   0   6   42.1533   49.5510  -49.5510    0.0000   -7.3977    2.2762    2.3247   -3.1823    678 % 0.776295 1.000  1
  13   0   6   11.6276    3.5289   -3.5289    0.0000    8.0987    1.6341    1.6357    4.9513    681 % 0.969372 1.000  1
   1   1   6   98.3407  125.9060  125.9060    0.0000  -27.5657    4.0141    4.1824   -6.5909    683 % 0.357000 1.000  1
   3   1   6   24.7083    2.5157   -2.5157    0.0000   22.1926    1.5804    1.5870   13.9840    685 % 0.408077 1.000  1
   6   1   6   50.6774   43.3500   43.3500    0.0000    7.3274    2.0394    2.0904    3.5052    688 % 0.546274 1.000  1
   8   1   6   22.4433    8.5217   -8.5217    0.0000   13.9216    1.3612    1.3691   10.1682    690 % 0.659688 1.000  1
   9   1   6   19.0709    8.7032    8.7032    0.0000   10.3677    1.2637    1.2705    8.1605    691 % 0.719881 1.000  1
  10   1   6   22.0862   13.0968  -13.0968    0.0000    8.9894    1.8586    1.8661    4.8173    692 % 0.781690 1.000  1
  12   1   6   17.5528   10.6229   10.6229    0.0000    6.9299    1.4613    1.4674    4.7226    694 % 0.908828 1.000  1
  13   1   6   11.7771    6.1957    6.1957    0.0000    5.5814    1.6048    1.6070    3.4731    695 % 0.973697 1.000  1
   0   2   6   79.7302  103.8950 -103.8950    0.0000  -24.1648    5.0019    5.0941   -4.7436    696 % 0.384418 1.000  1
   1   2   6   41.1922   23.6794   23.6794    0.0000   17.5128    3.3768    3.3907    5.1649    697 % 0.390720 1.000  1
   2   2   6   40.9219   34.5688   34.5688    0.0000    6.3530    2.0063    2.0398    3.1146    698 % 0.409043 1.000  1
   3   2   6   22.2104   12.7007   12.7007    0.0000    9.5097    1.5263    1.5352    6.1944    699 % 0.437882 1.000  1
   4   2   6   26.8403   37.5954   37.5954    0.0000  -10.7552    2.1498    2.1771   -4.9402    700 % 0.475325 1.000  1
   5   2   6   53.3582   35.8593  -35.8593    0.0000   17.4989    2.4186    2.4556    7.1261    701 % 0.519515 1.000  1
   8   2   6   21.2344   13.4558   13.4558    0.0000    7.7786    2.2628    2.2688    3.4285    704 % 0.678529 1.000  1
   9   2   6   24.7528   20.7459   20.7459    0.0000    4.0069    1.3069    1.3256    3.0227    705 % 0.737185 1.000  1
  13   2   6   10.6818    3.4276    3.4276    0.0000    7.2541    1.8209    1.8221    3.9811    709*% 0.986560 1.000  1
   3   3   6   27.2837    8.4223   -8.4223    0.0000   18.8614    2.2504    2.2570    8.3569    713 % 0.483490 1.000  1
   8   3   6   23.4286    7.6211    7.6211    0.0000   15.8075    1.4064    1.4143   11.1772    718 % 0.708819 1.000  1
  10   3   6   22.1269   12.1626   12.1626    0.0000    9.9643    1.3626    1.3722    7.2617    720 % 0.823574 1.000  1
   3   4   6   18.9816    9.8821   -9.8821    0.0000    9.0995    2.1468    2.1511    4.2301    726 % 0.540920 1.000  1
   7   4   6   19.6825   10.6163  -10.6163    0.0000    9.0662    1.1863    1.1949    7.5873    730 % 0.698558 1.000  1
   8   4   6   19.7079   14.2803   14.2803    0.0000    5.4276    1.5400    1.5486    3.5049    731 % 0.749170 1.000  1
  10   4   6   30.0033   38.6694  -38.6694    0.0000   -8.6661    2.1348    2.1649   -4.0029    733 % 0.858549 1.000  1
  12   4   6   14.1315   19.5616   19.5616    0.0000   -5.4301    1.5780    1.5882   -3.4190    735 % 0.975723 1.000  1
   2   5   6   32.2459   22.7141  -22.7141    0.0000    9.5319    1.7366    1.7564    5.4269    738 % 0.586354 1.000  1
   3   5   6   20.8279    4.3044   -4.3044    0.0000   16.5235    1.5484    1.5535   10.6365    739 % 0.606823 1.000  1
   7   5   6   27.1367   32.7698   32.7698    0.0000   -5.6331    1.6435    1.6725   -3.3680    743 % 0.750749 1.000  1
   8   5   6   16.9115    6.4376   -6.4376    0.0000   10.4739    1.3216    1.3262    7.8976    744 % 0.798057 1.000  1
   9   5   6   11.6619    0.7564    0.7564    0.0000   10.9055    1.6035    1.6049    6.7950    745 % 0.848491 1.000  1
  11   5   6   15.8051   12.8033  -12.8033    0.0000    3.0017    0.9048    0.9154    3.2793    747 % 0.956727 1.000  1
   1   6   6   34.4078   14.2882   14.2882    0.0000   20.1197    1.9981    2.0113   10.0032    749 % 0.649312 1.000  1
   3   6   6   17.8662    7.3787    7.3787    0.0000   10.4875    1.4944    1.4992    6.9953    751 % 0.678737 1.000  1
   7   6   6   18.1052    8.1290    8.1290    0.0000    9.9762    1.7150    1.7194    5.8020    755 % 0.809984 1.000  1
   8   6   6   14.8762    2.3399    2.3399    0.0000   12.5363    1.7746    1.7768    7.0554    756 % 0.854017 1.000  1
   2   7   6   22.6075   15.4296   15.4296    0.0000    7.1779    1.6632    1.6730    4.2904    761 % 0.738592 1.000  1
   3   7   6   18.1025    7.6286   -7.6286    0.0000   10.4739    1.7539    1.7581    5.9574    762 % 0.754945 1.000  1
   8   7   6   13.2590    5.0231    5.0231    0.0000    8.2358    1.6668    1.6691    4.9344    767 % 0.915753 1.000  1
   2   8   6   12.4700    2.3551   -2.3551    0.0000   10.1149    2.0369    2.0383    4.9625    771 % 0.819503 1.000  1
   3   8   6   12.7828    5.5611   -5.5611    0.0000    7.2217    1.3769    1.3796    5.2347    772 % 0.834272 1.000  1
   1   9   6   24.5988   35.7236   35.7236    0.0000  -11.1248    1.2785    1.3190   -8.4340    779 % 0.894320 1.000  1
   3   9   6   10.7331    1.7973   -1.7973    0.0000    8.9359    1.3929    1.3943    6.4087    781 % 0.915907 1.000  1
   5   9   6   20.4622   25.6917  -25.6917    0.0000   -5.2295    1.3415    1.3629   -3.8370    783 % 0.957623 1.000  1
   3   0   7   62.4075   16.4621   16.4621    0.0000   45.9454    4.9089    4.9239    9.3311    789 % 0.446482 1.000  1
   5   0   7   23.8956    7.1651   -7.1651    0.0000   16.7305    2.5737    2.5781    6.4896    790 % 0.526785 1.000  1
Refinement program                                                                                                 page=  13
structure :                                                                                                12:13:15 05-09-24 

   7   0   7   26.0557    6.2232   -6.2232    0.0000   19.8325    2.6712    2.6759    7.4115    792 % 0.628281 1.000  1
   9   0   7   17.0617   10.8666   10.8666    0.0000    6.1950    1.7642    1.7692    3.5017    794 % 0.742326 1.000  1
  11   0   7   13.6198    0.7435    0.7435    0.0000   12.8763    3.2232    3.2242    3.9936    796*% 0.863967 1.000  1
   2   1   7   69.0094   37.2171  -37.2171    0.0000   31.7923    4.5356    4.5632    6.9671    800 % 0.428167 1.000  1
   6   1   7   25.2171    3.4796   -3.4796    0.0000   21.7375    2.8790    2.8828    7.5403    804 % 0.582786 1.000  1
   8   1   7   18.9499    6.5024   -6.5024    0.0000   12.4475    2.3747    2.3778    5.2349    806 % 0.690226 1.000  1
  10   1   7   17.8494    5.5895    5.5895    0.0000   12.2598    1.3586    1.3633    8.9930    808 % 0.807628 1.000  1
  11   1   7   16.5952    7.4338   -7.4338    0.0000    9.1614    1.6029    1.6069    5.7013    809 % 0.868817 1.000  1
  12   1   7   13.6821    3.1937   -3.1937    0.0000   10.4884    2.0830    2.0847    5.0312    810 % 0.931231 1.000  1
  13   1   7   20.6373   26.4470   26.4470    0.0000   -5.8096    1.4076    1.4291   -4.0653    811 % 0.994641 1.000  1
   1   2   7   27.8352   11.4756  -11.4756    0.0000   16.3596    2.9657    2.9715    5.5055    812 % 0.440325 1.000  1
   2   2   7   66.5214   93.8825   93.8825    0.0000  -27.3611    5.7651    5.8285   -4.6944    813 % 0.456663 1.000  1
   3   2   7   63.6922   36.1938   36.1938    0.0000   27.4984    4.7777    4.8009    5.7278    814 % 0.482664 1.000  1
   4   2   7   45.4698   34.2488  -34.2488    0.0000   11.2210    2.6974    2.7245    4.1185    815 % 0.516873 1.000  1
   7   2   7   36.9175   22.0044   22.0044    0.0000   14.9130    3.1259    3.1383    4.7519    818 % 0.654488 1.000  1
   9   2   7   17.7398    5.1679   -5.1679    0.0000   12.5719    2.6579    2.6602    4.7260    820 % 0.764635 1.000  1
  10   2   7   20.9762   12.6930  -12.6930    0.0000    8.2832    1.8330    1.8399    4.5019    821 % 0.823090 1.000  1
   2   3   7   63.6828   40.8459   40.8459    0.0000   22.8369    5.7347    5.7561    3.9674    824 % 0.500563 1.000  1
   6   3   7   20.2386   11.6060   11.6060    0.0000    8.6326    1.5120    1.5194    5.6815    828 % 0.637868 1.000  1
   8   3   7   21.9727    4.7331    4.7331    0.0000   17.2396    1.7454    1.7504    9.8491    830 % 0.737325 1.000  1
   9   3   7   26.5424   33.5566   33.5566    0.0000   -7.0142    1.2923    1.3299   -5.2744    831 % 0.791637 1.000  1
  10   3   7   18.8971    8.4002   -8.4002    0.0000   10.4969    1.7833    1.7880    5.8708    832 % 0.848233 1.000  1
  11   3   7   14.2092    4.6113    4.6113    0.0000    9.5979    1.3442    1.3472    7.1241    833 % 0.906685 1.000  1
  12   3   7   12.0996    6.7007    6.7007    0.0000    5.3989    1.5992    1.6017    3.3708    834 % 0.966658 1.000  1
   2   4   7   71.4892   83.6196  -83.6196    0.0000  -12.1305    3.4173    3.5092   -3.4568    836 % 0.556233 1.000  1
   3   4   7   39.3599    8.1896    8.1896    0.0000   31.1703    2.1786    2.1915   14.2236    837 % 0.577770 1.000  1
   5   4   7   16.4530    1.3396   -1.3396    0.0000   15.1134    1.8234    1.8259    8.2773    839 % 0.641852 1.000  1
   6   4   7   17.8410   11.1339   11.1339    0.0000    6.7071    2.1888    2.1931    3.0583    840 % 0.682427 1.000  1
   7   4   7   18.8414    7.1815   -7.1815    0.0000   11.6600    1.3454    1.3511    8.6300    841 % 0.727467 1.000  1
  11   4   7   10.4690    1.9950    1.9950    0.0000    8.4740    1.6000    1.6012    5.2923    845 % 0.938568 1.000  1
   2   5   7   26.3211   14.0157  -14.0157    0.0000   12.3054    2.0839    2.0925    5.8806    848 % 0.620512 1.000  1
   5   5   7   15.3818    6.3074    6.3074    0.0000    9.0744    2.7923    2.7941    3.2476    851*% 0.698294 1.000  1
   6   5   7   15.1327    2.3534    2.3534    0.0000   12.7794    1.7280    1.7304    7.3854    852 % 0.735763 1.000  1
   8   5   7   16.5288    5.7431   -5.7431    0.0000   10.7857    2.0963    2.0990    5.1384    854 % 0.823480 1.000  1
   9   5   7   17.6097   26.7352  -26.7352    0.0000   -9.1255    1.7320    1.7487   -5.2186    855 % 0.872445 1.000  1
  10   5   7   14.2056    2.4997    2.4997    0.0000   11.7059    1.8901    1.8920    6.1871    856 % 0.924105 1.000  1
   1   6   7   15.7829    2.8718   -2.8718    0.0000   12.9112    1.5745    1.5773    8.1856    858 % 0.680316 1.000  1
   3   6   7   25.0978   11.0719   11.0719    0.0000   14.0259    1.4543    1.4643    9.5786    860 % 0.708455 1.000  1
   7   6   7   19.0788   12.7226   12.7226    0.0000    6.3562    1.3523    1.3607    4.6711    864 % 0.835044 1.000  1
   9   6   7   11.6233    3.8991   -3.8991    0.0000    7.7242    2.1853    2.1865    3.5326    866*% 0.923910 1.000  1
   6   7   7   14.3805    9.7924    9.7924    0.0000    4.5881    1.4429    1.4475    3.1696    873 % 0.862006 1.000  1
   7   7   7   18.8255   23.6982  -23.6982    0.0000   -4.8727    1.4528    1.4697   -3.3155    874 % 0.898085 1.000  1
   8   7   7   14.3701    2.8645    2.8645    0.0000   11.5056    1.3500    1.3528    8.5052    875 % 0.937991 1.000  1
   1   8   7   13.2439    1.2525   -1.2525    0.0000   11.9914    2.5370    2.5382    4.7244    877*% 0.835557 1.000  1
   2   8   7   26.9611   36.2362  -36.2362    0.0000   -9.2751    1.4651    1.5027   -6.1721    878 % 0.844281 1.000  1
   3   8   7   13.9714    0.1824    0.1824    0.0000   13.7890    1.8645    1.8663    7.3885    879 % 0.858623 1.000  1
   4   8   7   19.3468   24.5542   24.5542    0.0000   -5.2073    1.4033    1.4220   -3.6620    880 % 0.878309 1.000  1
   5   8   7   11.9917    3.9440    3.9440    0.0000    8.0476    1.6136    1.6154    4.9817    881 % 0.902989 1.000  1
   7   8   7   15.4790    6.8524   -6.8524    0.0000    8.6266    1.6700    1.6733    5.1554    883 % 0.965724 1.000  1
   2   9   7   12.8763    6.1141   -6.1141    0.0000    6.7622    1.7086    1.7109    3.9524    885 % 0.925033 1.000  1
   3   9   7   14.4534   20.6507  -20.6507    0.0000   -6.1973    1.4460    1.4582   -4.2499    886 % 0.938142 1.000  1
   5   9   7    9.8438    1.5171    1.5171    0.0000    8.3267    1.4984    1.4995    5.5529    888 % 0.978911 1.000  1
Refinement program                                                                                                 page=  14
structure :                                                                                                12:13:15 05-09-24 

   4   0   8   31.0580   44.0185   44.0185    0.0000  -12.9605    2.3714    2.4051   -5.3887    890 % 0.530195 1.000  1
   5   0   8   43.7504   21.3633   21.3633    0.0000   22.3871    3.2662    3.2806    6.8240    891 % 0.570148 1.000  1
   8   0   8   36.2450   23.9538   23.9538    0.0000   12.2912    3.2611    3.2737    3.7545    894 % 0.718035 1.000  1
   9   0   8   18.2483    6.8993    6.8993    0.0000   11.3490    1.6632    1.6675    6.8062    895 % 0.773702 1.000  1
  10   0   8   23.7023   17.9310   17.9310    0.0000    5.7713    1.7741    1.7854    3.2326    896 % 0.831520 1.000  1
  11   0   8   15.6908    2.3564    2.3564    0.0000   13.3343    1.7176    1.7201    7.7522    897 % 0.891069 1.000  1
   2   1   8   25.7876    7.1508    7.1508    0.0000   18.6368    2.8153    2.8198    6.6091    899 % 0.480514 1.000  1
   4   1   8   28.1709   21.7765  -21.7765    0.0000    6.3944    1.7625    1.7789    3.5947    901 % 0.538062 1.000  1
   6   1   8   21.5012    1.2084    1.2084    0.0000   20.2928    2.3301    2.3334    8.6965    903 % 0.622259 1.000  1
   8   1   8   13.2552    4.5934    4.5934    0.0000    8.6618    2.4368    2.4383    3.5524    905*% 0.723864 1.000  1
  11   1   8   26.6402   34.4236   34.4236    0.0000   -7.7835    1.4546    1.4894   -5.2258    908 % 0.895773 1.000  1
  12   1   8   12.5539    4.2433    4.2433    0.0000    8.3106    2.2065    2.2080    3.7639    909*% 0.956430 1.000  1
   2   2   8   26.5066   34.0189  -34.0189    0.0000   -7.5123    2.4296    2.4502   -3.0660    912 % 0.506070 1.000  1
   3   2   8   17.8718    4.3308   -4.3308    0.0000   13.5410    3.5923    3.5939    3.7678    913*% 0.529652 1.000  1
   4   2   8   35.6076   42.5147  -42.5147    0.0000   -6.9071    2.0094    2.0495   -3.3702    914 % 0.561003 1.000  1
   5   2   8   24.7669    8.3903   -8.3903    0.0000   16.3766    2.0834    2.0895    7.8378    915 % 0.598905 1.000  1
   7   2   8   15.3297    0.3044    0.3044    0.0000   15.0253    3.5030    3.5041    4.2879    917*% 0.689870 1.000  1
   8   2   8   24.0062    8.4891   -8.4891    0.0000   15.5172    1.9557    1.9619    7.9094    918 % 0.741075 1.000  1
   1   3   8   49.8809   41.8112   41.8112    0.0000    8.0697    2.2854    2.3287    3.4653    924 % 0.532424 1.000  1
   2   3   8   22.9434    5.7519    5.7519    0.0000   17.1915    2.5410    2.5449    6.7552    925 % 0.546013 1.000  1
   6   3   8   16.8464    7.8042   -7.8042    0.0000    9.0422    2.9146    2.9169    3.0999    929*% 0.674123 1.000  1
   7   3   8   22.4031   16.7143   16.7143    0.0000    5.6889    1.6114    1.6223    3.5066    930 % 0.719683 1.000  1
   8   3   8   12.3369    2.8227    2.8227    0.0000    9.5142    2.1926    2.1939    4.3367    931*% 0.768905 1.000  1
  10   3   8   14.5430    2.7663    2.7663    0.0000   11.7768    1.8841    1.8861    6.2441    933 % 0.875823 1.000  1
  11   3   8   22.6583   30.4860  -30.4860    0.0000   -7.8277    1.8558    1.8770   -4.1703    934 % 0.932548 1.000  1
   0   4   8   64.1576   91.7660  -91.7660    0.0000  -27.6083    4.6830    4.7570   -5.8037    936 % 0.580880 1.000  1
   1   4   8   42.8346   20.8834  -20.8834    0.0000   21.9512    3.5357    3.5484    6.1862    937 % 0.585070 1.000  1
   5   4   8   24.9359   14.5671   14.5671    0.0000   10.3688    1.6041    1.6149    6.4205    941 % 0.677894 1.000  1
   6   4   8   38.4513   51.6532  -51.6532    0.0000  -13.2019    2.0168    2.0724   -6.3704    942 % 0.716431 1.000  1
   8   4   8   24.6028   17.4388   17.4388    0.0000    7.1640    1.5974    1.6100    4.4497    944 % 0.806254 1.000  1
   9   4   8   16.1493    3.7551    3.7551    0.0000   12.3942    1.5945    1.5975    7.7584    945 % 0.856205 1.000  1
  11   4   8   10.6724    2.8245    2.8245    0.0000    7.8479    2.1036    2.1046    3.7290    947*% 0.963575 1.000  1
   4   5   8   20.4988   12.7736  -12.7736    0.0000    7.7252    1.7489    1.7560    4.3994    952 % 0.700870 1.000  1
   6   5   8   11.7516    1.1550   -1.1550    0.0000   10.5966    3.2506    3.2513    3.2592    954*% 0.767407 1.000  1
   7   5   8   16.4985    7.9166   -7.9166    0.0000    8.5819    1.8638    1.8674    4.5957    955 % 0.807722 1.000  1
   8   5   8   19.7712    7.9979    7.9979    0.0000   11.7733    1.6362    1.6415    7.1723    956 % 0.851872 1.000  1
   9   5   8   19.9173   27.1622  -27.1622    0.0000   -7.2449    1.3707    1.3932   -5.2000    957 % 0.899292 1.000  1
   1   6   8   13.9212    1.5327   -1.5327    0.0000   12.3885    1.9682    1.9699    6.2889    960 % 0.714420 1.000  1
   3   6   8   16.4773    1.3867   -1.3867    0.0000   15.0905    1.8268    1.8293    8.2495    962 % 0.741265 1.000  1
   5   6   8   20.0699    6.4322   -6.4322    0.0000   13.6377    2.1874    2.1911    6.2243    964 % 0.792231 1.000  1
   7   6   8   12.0416    2.8251    2.8251    0.0000    9.2165    1.6526    1.6542    5.5715    966 % 0.863055 1.000  1
   8   6   8   14.6935    7.3299   -7.3299    0.0000    7.3636    1.7320    1.7352    4.2438    967 % 0.904508 1.000  1
   9   6   8   11.5152    6.0846    6.0846    0.0000    5.4306    1.5110    1.5133    3.5885    968 % 0.949303 1.000  1
   2   7   8   14.1492    7.4505    7.4505    0.0000    6.6988    1.7528    1.7557    3.8154    972 % 0.796435 1.000  1
   3   7   8   14.0499    8.5478    8.5478    0.0000    5.5021    1.4128    1.4169    3.8833    973 % 0.811624 1.000  1
   5   7   8   25.5734   30.7987  -30.7987    0.0000   -5.2252    1.2161    1.2506   -4.1783    975 % 0.858422 1.000  1
   6   7   8   14.4361    8.1993   -8.1993    0.0000    6.2367    1.3716    1.3757    4.5334    976 % 0.889169 1.000  1
   8   7   8   11.6533    4.3491    4.3491    0.0000    7.3042    1.5918    1.5936    4.5834    978 % 0.963013 1.000  1
   1   8   8   20.0998    7.3199   -7.3199    0.0000   12.7798    1.6965    1.7016    7.5107    980 % 0.863552 1.000  1
   3   8   8   11.9206    2.8392    2.8392    0.0000    9.0814    2.1098    2.1110    4.3018    982*% 0.885889 1.000  1
   5   8   8   14.7817    6.6122    6.6122    0.0000    8.1695    2.0803    2.0827    3.9225    984 % 0.928954 1.000  1
   6   8   8   20.4670   29.1624  -29.1624    0.0000   -8.6953    1.3412    1.3673   -6.3596    985 % 0.957438 1.000  1
Refinement program                                                                                                 page=  15
structure :                                                                                                12:13:15 05-09-24 

   0   9   8   15.6461    0.2061    0.2061    0.0000   15.4400    2.6684    2.6699    5.7829    987*% 0.940060 1.000  1
   2   9   8   10.8995    3.8801    3.8801    0.0000    7.0194    2.1698    2.1710    3.2333    989*% 0.950396 1.000  1
   5   0   9   22.0045    8.5271    8.5271    0.0000   13.4775    3.6606    3.6635    3.6789    994 % 0.615612 1.000  1
  10   0   9   17.4241    9.0353   -9.0353    0.0000    8.3889    2.1321    2.1357    3.9278    999 % 0.863327 1.000  1
   3   1   9   77.5667   50.1960   50.1960    0.0000   27.3708    5.4160    5.4499    5.0223   1003 % 0.556081 1.000  1
   5   1   9   19.7358    0.2388    0.2388    0.0000   19.4970    4.2334    4.2350    4.6038   1005*% 0.622400 1.000  1
   6   1   9   19.8343    5.2098   -5.2098    0.0000   14.6245    1.8881    1.8921    7.7293   1006 % 0.664164 1.000  1
  11   1   9   15.8461    5.3405    5.3405    0.0000   10.5057    2.5369    2.5389    4.1378   1011 % 0.925374 1.000  1
   4   2   9   42.7668   65.4389   65.4389    0.0000  -22.6721    2.8761    2.9357   -7.7230   1016 % 0.607151 1.000  1
   5   2   9   23.5032    8.1753   -8.1753    0.0000   15.3279    4.6738    4.6763    3.2778   1017*% 0.642336 1.000  1
   6   2   9   21.3963    8.1164   -8.1164    0.0000   13.2799    2.0424    2.0472    6.4868   1018 % 0.682882 1.000  1
  12   2   9   13.3116    4.2856    4.2856    0.0000    9.0260    1.5851    1.5873    5.6863   1024 % 0.996936 1.000  1
   4   3   9   41.2771   33.9671  -33.9671    0.0000    7.3100    2.2967    2.3256    3.1433   1028 % 0.640824 1.000  1
   5   3   9   18.6842   10.0574  -10.0574    0.0000    8.6268    2.8661    2.8693    3.0066   1029 % 0.674254 1.000  1
   6   3   9   16.4712    4.0000    4.0000    0.0000   12.4712    2.0278    2.0303    6.1426   1030 % 0.712987 1.000  1
   3   4   9   28.1087   20.9171   20.9171    0.0000    7.1916    2.0705    2.0839    3.4511   1038 % 0.659768 1.000  1
   5   4   9   18.5688    6.3328    6.3328    0.0000   12.2360    1.6829    1.6871    7.2525   1040 % 0.716554 1.000  1
  11   4   9   11.7856    6.7208    6.7208    0.0000    5.0648    1.5824    1.5849    3.1957   1046 % 0.991153 1.000  1
   5   5   9   19.1755    7.7762   -7.7762    0.0000   11.3993    2.3441    2.3476    4.8557   1051 % 0.767522 1.000  1
   6   5   9   14.6219    2.2322   -2.2322    0.0000   12.3897    2.2329    2.2346    5.5444   1052 % 0.801762 1.000  1
   4   6   9   23.9437   34.7697   34.7697    0.0000  -10.8260    1.4096    1.4445   -7.4947   1060 % 0.798484 1.000  1
   5   6   9   13.8384    4.7769   -4.7769    0.0000    9.0614    1.9583    1.9603    4.6224   1061 % 0.825554 1.000  1
   6   6   9   12.0333    0.4545   -0.4545    0.0000   11.5788    1.8158    1.8171    6.3720   1062 % 0.857480 1.000  1
   1   7   9   17.0939   11.7846   11.7846    0.0000    5.3093    1.7287    1.7342    3.0615   1066 % 0.820709 1.000  1
   3   7   9   20.9284   14.8687  -14.8687    0.0000    6.0597    1.9160    1.9237    3.1500   1068 % 0.844181 1.000  1
   6   7   9   11.9248    1.0754    1.0754    0.0000   10.8494    1.5766    1.5781    6.8751   1071 % 0.918983 1.000  1
   7   7   9   18.5230   23.4143   23.4143    0.0000   -4.8914    1.3848    1.4020   -3.4889   1072 % 0.952907 1.000  1
   5   8   9   11.2250    3.2845    3.2845    0.0000    7.9405    1.8397    1.8410    4.3132   1078 % 0.957531 1.000  1
   6   8   9   10.0896    5.1376   -5.1376    0.0000    4.9520    1.6304    1.6320    3.0344   1079 % 0.985189 1.000  1
   2   0  10   31.2442   12.9059  -12.9059    0.0000   18.3383    3.8807    3.8863    4.7187   1083 % 0.580215 1.000  1
   4   0  10   35.7659   24.9648  -24.9648    0.0000   10.8011    2.9735    2.9876    3.6153   1085 % 0.628702 1.000  1
   5   0  10   26.3989   38.2721  -38.2721    0.0000  -11.8733    3.0096    3.0296   -3.9191   1086 % 0.662743 1.000  1
   6   0  10   38.8433   20.9661   20.9661    0.0000   17.8772    3.8630    3.8732    4.6156   1087 % 0.702112 1.000  1
   7   0  10   14.0641    1.3911    1.3911    0.0000   12.6731    2.7481    2.7493    4.6095   1088*% 0.745964 1.000  1
   8   0  10   16.6793    3.0049    3.0049    0.0000   13.6745    3.6752    3.6765    3.7194   1089*% 0.793558 1.000  1
  11   0  10   16.9470   29.9193  -29.9193    0.0000  -12.9724    2.8973    2.9092   -4.4591   1092*% 0.952977 1.000  1
   3   1  10   20.3912    2.2778   -2.2778    0.0000   18.1134    2.5207    2.5235    7.1779   1095 % 0.607846 1.000  1
   7   1  10   26.9537   20.5750   20.5750    0.0000    6.3787    1.8606    1.8746    3.4026   1099 % 0.751576 1.000  1
   9   1  10   12.7984    3.1259    3.1259    0.0000    9.6726    2.9222    2.9233    3.3088   1101*% 0.849223 1.000  1
   0   2  10   33.4769   12.8037  -12.8037    0.0000   20.6732    3.8848    3.8910    5.3131   1104 % 0.592223 1.000  1
   3   2  10   47.8769    4.9769   -4.9769    0.0000   42.9001    5.5904    5.5974    7.6644   1106 % 0.628244 1.000  1
   5   2  10   30.9903   44.3714   44.3714    0.0000  -13.3811    2.4911    2.5237   -5.3023   1108 % 0.687638 1.000  1
   6   2  10   24.5010   10.9088  -10.9088    0.0000   13.5923    2.4305    2.4363    5.5792   1109 % 0.725657 1.000  1
   0   3  10   40.5043   56.4939   56.4939    0.0000  -15.9896    2.9824    3.0269   -5.2825   1115 % 0.626698 1.000  1
   3   3  10   21.4173    4.1268    4.1268    0.0000   17.2904    3.9828    3.9848    4.3391   1118*% 0.660843 1.000  1
   5   3  10   28.6671   21.8270   21.8270    0.0000    6.8401    2.1349    2.1487    3.1834   1120 % 0.717544 1.000  1
   8   3  10   14.2162    6.1711   -6.1711    0.0000    8.0451    1.8641    1.8666    4.3101   1123 % 0.839866 1.000  1
   9   3  10   14.4049    0.2871   -0.2871    0.0000   14.1177    2.4714    2.4728    5.7092   1124*% 0.887927 1.000  1
   1   4  10   22.3964   12.4082   12.4082    0.0000    9.9882    1.8039    1.8113    5.5143   1128 % 0.675623 1.000  1
   4   4  10   26.5141   19.0091  -19.0091    0.0000    7.5051    1.7726    1.7860    4.2022   1131 % 0.727831 1.000  1
   8   4  10   11.6876    3.0450    3.0450    0.0000    8.6426    1.8781    1.8794    4.5985   1135 % 0.874188 1.000  1
   0   5  10   45.1065   59.3242  -59.3242    0.0000  -14.2176    3.7988    3.8384   -3.7041   1138 % 0.726101 1.000  1
Refinement program                                                                                                 page=  16
structure :                                                                                                12:13:15 05-09-24 

   1   5  10   35.4203   18.2280   18.2280    0.0000   17.1923    2.7569    2.7685    6.2100   1139 % 0.729457 1.000  1
   3   5  10   16.6733    0.5905    0.5905    0.0000   16.0828    2.6869    2.6887    5.9817   1141 % 0.755768 1.000  1
   5   5  10   24.7164   16.3697  -16.3697    0.0000    8.3467    1.9400    1.9498    4.2807   1143 % 0.805817 1.000  1
   6   5  10   27.6315   35.7196  -35.7196    0.0000   -8.0881    2.0900    2.1163   -3.8219   1144 % 0.838494 1.000  1
   2   6  10   15.3003    0.1065    0.1065    0.0000   15.1939    2.7712    2.7726    5.4800   1150*% 0.799506 1.000  1
   5   6  10   22.1540   28.1092   28.1092    0.0000   -5.9552    1.7672    1.7866   -3.3333   1153 % 0.861272 1.000  1
   3   7  10   13.8456    2.5381    2.5381    0.0000   11.3075    2.9432    2.9443    3.8404   1160*% 0.879143 1.000  1
   2   8  10   13.2552    2.8214   -2.8214    0.0000   10.4337    2.2897    2.2911    4.5541   1167*% 0.935166 1.000  1
   0   9  10   22.9521   32.7550  -32.7550    0.0000   -9.8029    2.2438    2.2636   -4.3307   1171 % 0.998936 1.000  1
   4   0  11   27.9142    1.4909    1.4909    0.0000   26.4232    2.9000    2.9045    9.0975   1173 % 0.679602 1.000  1
   2   1  11   73.2960   52.0768   52.0768    0.0000   21.2192    5.7002    5.7317    3.7021   1182 % 0.641597 1.000  1
   3   1  11   29.0603   17.5524  -17.5524    0.0000   11.5079    2.1025    2.1141    5.4434   1183 % 0.660356 1.000  1
   4   1  11   65.7974   26.0888  -26.0888    0.0000   39.7087    5.8080    5.8243    6.8178   1184 % 0.685758 1.000  1
   5   1  11   24.2240    9.3762    9.3762    0.0000   14.8477    2.9950    2.9992    4.9506   1185 % 0.717096 1.000  1
   7   1  11   14.5430    3.6511   -3.6511    0.0000   10.8919    3.1149    3.1162    3.4953   1187*% 0.794645 1.000  1
   8   1  11   26.0672   33.0299   33.0299    0.0000   -6.9627    1.9392    1.9637   -3.5458   1188 % 0.839483 1.000  1
   2   2  11   33.0333   16.3317  -16.3317    0.0000   16.7016    3.2497    3.2581    5.1262   1193 % 0.660954 1.000  1
   4   2  11   25.3259   14.7196   14.7196    0.0000   10.6063    2.6317    2.6385    4.0198   1195 % 0.703901 1.000  1
   5   2  11   18.0610    4.8200   -4.8200    0.0000   13.2410    2.7186    2.7208    4.8665   1196 % 0.734465 1.000  1
   8   2  11   15.5306    6.9628    6.9628    0.0000    8.5679    2.5080    2.5102    3.4132   1199 % 0.854368 1.000  1
   1   3  11   25.1237   13.5184  -13.5184    0.0000   11.6053    2.5155    2.5222    4.6013   1202 % 0.681343 1.000  1
   2   3  11   33.6749   51.5000  -51.5000    0.0000  -17.8251    2.9993    3.0348   -5.8735   1203 % 0.692013 1.000  1
   5   3  11   21.5778   12.7011  -12.7011    0.0000    8.8767    2.6207    2.6258    3.3806   1206 % 0.762537 1.000  1
   7   3  11   13.1985    4.7790    4.7790    0.0000    8.4195    2.7352    2.7365    3.0767   1208*% 0.835880 1.000  1
   9   3  11   13.1149    3.8120    3.8120    0.0000    9.3029    2.1693    2.1708    4.2854   1210 % 0.924666 1.000  1
   2   4  11   16.6163    3.6663    3.6663    0.0000   12.9500    2.1665    2.1689    5.9708   1213 % 0.733290 1.000  1
   4   4  11   21.8884    1.0596   -1.0596    0.0000   20.8287    2.8897    2.8924    7.2011   1215 % 0.772224 1.000  1
   6   4  11   11.9080    5.3910    5.3910    0.0000    6.5169    1.9819    1.9835    3.2855   1217 % 0.833082 1.000  1
   9   4  11   18.0499   25.1867  -25.1867    0.0000   -7.1367    2.0499    2.0628   -3.4597   1220 % 0.955949 1.000  1
   3   5  11   16.1090    9.4476   -9.4476    0.0000    6.6614    2.1727    2.1761    3.0612   1223 % 0.798610 1.000  1
   5   5  11   13.5388    4.7629    4.7629    0.0000    8.7760    2.8732    2.8745    3.0530   1225*% 0.846129 1.000  1
   7   5  11   13.5204    1.1261   -1.1261    0.0000   12.3942    3.0214    3.0224    4.1008   1227*% 0.912780 1.000  1
   2   6  11   15.4499    7.2562   -7.2562    0.0000    8.1937    2.2201    2.2227    3.6864   1231 % 0.840121 1.000  1
   5   6  11   17.2772    5.9066   -5.9066    0.0000   11.3705    1.8493    1.8526    6.1377   1234 % 0.899101 1.000  1
   1   7  11   14.7411    7.4752   -7.4752    0.0000    7.2659    1.9266    1.9294    3.7658   1238 % 0.894655 1.000  1
   2   7  11   25.7410   32.6788  -32.6788    0.0000   -6.9377    2.1794    2.2007   -3.1525   1239 % 0.902808 1.000  1
   1   1  12   19.4036    4.3330    4.3330    0.0000   15.0706    4.7517    4.7531    3.1707   1255*% 0.685513 1.000  1
   3   1  12   21.6356    0.0103    0.0103    0.0000   21.6253    3.1638    3.1662    6.8300   1256 % 0.713446 1.000  1
   5   1  12   31.7317   12.0312  -12.0312    0.0000   19.7005    4.4057    4.4106    4.4666   1257 % 0.766265 1.000  1
   7   1  12   15.0200    4.4837    4.4837    0.0000   10.5363    2.2304    2.2323    4.7198   1259 % 0.839283 1.000  1
   8   1  12   16.6463    6.1120    6.1120    0.0000   10.5343    3.0217    3.0236    3.4840   1260*% 0.881854 1.000  1
   0   2  12   22.9630    7.6118   -7.6118    0.0000   15.3512    3.6363    3.6392    4.2182   1263 % 0.700183 1.000  1
   1   2  12   37.2089   51.6815   51.6815    0.0000  -14.4726    2.6660    2.7078   -5.3449   1264 % 0.703663 1.000  1
   2   2  12   21.3963    5.4509   -5.4509    0.0000   15.9454    2.3322    2.3359    6.8263   1265 % 0.713999 1.000  1
   6   2  12   12.7554    2.9813   -2.9813    0.0000    9.7741    2.7949    2.7960    3.4958   1269*% 0.816154 1.000  1
   1   3  12   22.1630   12.7459  -12.7459    0.0000    9.4172    2.8809    2.8856    3.2634   1275 % 0.732914 1.000  1
   1   4  12   37.1739   43.9681  -43.9681    0.0000   -6.7942    2.0713    2.1132   -3.2152   1285 % 0.772007 1.000  1
   1   5  12   16.5288    1.5220   -1.5220    0.0000   15.0068    2.6892    2.6910    5.5767   1295 % 0.819533 1.000  1
   2   5  12   15.5242    5.8699   -5.8699    0.0000    9.6543    2.1322    2.1346    4.5228   1296 % 0.828426 1.000  1
   7   5  12   12.5340    0.2805   -0.2805    0.0000   12.2535    2.4773    2.4783    4.9443   1301*% 0.951894 1.000  1
   0   6  12   25.6105    8.4266   -8.4266    0.0000   17.1840    3.6001    3.6038    4.7683   1303 % 0.871321 1.000  1
   1   6  12   24.4888   34.4998   34.4998    0.0000  -10.0110    2.3746    2.3954   -4.1793   1304 % 0.874119 1.000  1
Refinement program                                                                                                 page=  17
structure :                                                                                                12:13:15 05-09-24 

   2   6  12   13.2136    0.3504    0.3504    0.0000   12.8632    2.2250    2.2263    5.7779   1305*% 0.882462 1.000  1
   3   6  12   12.2474    2.7428    2.7428    0.0000    9.5046    2.1841    2.1854    4.3492   1306*% 0.896193 1.000  1
   3   7  12   12.8647    2.0314    2.0314    0.0000   10.8333    2.6001    2.6013    4.1646   1314*% 0.955207 1.000  1
   1   8  12   17.7454   26.2341  -26.2341    0.0000   -8.4887    2.3105    2.3226   -3.6548   1318 % 0.999705 1.000  1
   2   0  13   38.8033   12.2744  -12.2744    0.0000   26.5290    3.9662    3.9737    6.6761   1319 % 0.745288 1.000  1
   4   0  13   22.6914    2.7594    2.7594    0.0000   19.9320    5.0482    5.0499    3.9470   1320*% 0.783627 1.000  1
   1   3  13   25.0360   17.5671  -17.5671    0.0000    7.4689    2.4625    2.4709    3.0228   1343 % 0.785137 1.000  1
   2   4  13   44.0976   11.5248  -11.5248    0.0000   32.5728    4.4685    4.4767    7.2760   1352 % 0.830618 1.000  1
   4   4  13   18.5903    3.9642    3.9642    0.0000   14.6261    3.2355    3.2375    4.5177   1354*% 0.865184 1.000  1
   2   5  13   29.1548   21.7696  -21.7696    0.0000    7.3851    1.6430    1.6611    4.4460   1360 % 0.874967 1.000  1
   3   0  14   29.2968    0.3837    0.3837    0.0000   28.9131    3.8537    3.8574    7.4955   1374 % 0.815781 1.000  1
   5   0  14   25.6515   12.4527  -12.4527    0.0000   13.1988    3.5222    3.5268    3.7424   1376 % 0.862354 1.000  1
   2   1  14   22.1743    9.3769    9.3769    0.0000   12.7974    4.1399    4.1426    3.0892   1380*% 0.805903 1.000  1
   3   1  14   12.6570    0.5365    0.5365    0.0000   12.1205    3.1484    3.1493    3.8486   1381*% 0.820916 1.000  1
   1   2  14   17.8466    2.6881    2.6881    0.0000   15.1584    3.3704    3.3720    4.4953   1388*% 0.812427 1.000  1
   7   2  14   14.5808    1.4116    1.4116    0.0000   13.1692    3.9984    3.9993    3.2929   1394*% 0.945783 1.000  1
   2   5  14   12.9306    4.2013    4.2013    0.0000    8.7293    2.8460    2.8472    3.0660   1414*% 0.922598 1.000  1
   3   5  14   15.7987    0.8155    0.8155    0.0000   14.9833    3.2914    3.2927    4.5505   1415*% 0.935741 1.000  1
   4   5  14   20.1817    8.3237    8.3237    0.0000   11.8580    2.9705    2.9736    3.9878   1416 % 0.953836 1.000  1
   3   6  14   12.3045    4.6826   -4.6826    0.0000    7.6219    2.2309    2.2324    3.4143   1421*% 0.983900 1.000  1


Refinement program                                                                                                 page=  18
structure :                                                                                                12:13:15 05-09-24 


***********************************************************
* Fo/Fc list of worst fitted reflections after last cycle *
***********************************************************

   h   k   l     Fo        Fc        A         B        Fo-Fc    sig(Fo) sqr(1/w)  sqr(wdFq)   nref    SinThL   ext  sc
   1   1   2   72.1249  227.0060 -227.0060    0.0000 -154.8810    5.1792    5.5166  -28.0754    193 % 0.161163 1.000  1             
   2   1   1   77.1732  202.6390  202.6390    0.0000 -125.4660    4.4024    4.7241  -26.5584     73 % 0.176393 1.000  1             
   6   2   1   41.7852    6.7713    6.7713    0.0000   35.0138    1.3318    1.3546   25.8478     90 % 0.461129 1.000  1             
   8   2   0   35.4076    2.0209   -2.0209    0.0000   33.3867    1.3881    1.4032   23.7935     12 % 0.588423 1.000  1             
   2   0   1   86.4818  235.2110 -235.2110    0.0000 -148.7290    6.1984    6.5083  -22.8522     59 % 0.150699 1.000  1             
   3   7   0   25.8534    0.9839   -0.9839    0.0000   24.8695    1.1004    1.1105   22.3941     42 % 0.675117 1.000  1             
   1   4   1   22.6385    2.7839    2.7839    0.0000   19.8546    0.8835    0.8934   22.2247    111 % 0.377528 1.000  1             
   1   5   0   57.4317    6.1690    6.1690    0.0000   51.2627    2.3193    2.3434   21.8753     29 % 0.463678 1.000  1             
   7   4   2   27.4645    5.1238    5.1238    0.0000   22.3407    1.0486    1.0614   21.0489    242 % 0.621698 1.000  1             
   1   2   2   68.5347  139.3910  139.3910    0.0000  -70.8565    3.1736    3.3946  -20.8731    208 % 0.226246 1.000  1             

Statistics as a function of sin(th)/lambda and structure factors
sin(th)/lambda
                  limits       0.471672  0.592775  0.682655  0.754272  0.818596  0.876822  0.934600  0.999706
                  number +           88       112       115       109       102       103        86        79
                         -           61        38        34        40        47        47        63        70
                  together          149       150       149       149       149       150       149       149
                  av. wdFq      76.7150   47.0776   42.0976   33.1352   30.5544   27.7284   22.5573   22.0700
                  numerator +    1250.1    1191.8    1114.6     875.5     735.1     770.3     504.4     471.9
                            -   -1526.0    -285.6    -161.7    -213.0    -173.7    -177.3    -231.5    -244.5
                  together       2776.1    1477.4    1276.4    1088.5     908.7     947.5     735.9     716.4
                  denominator    8551.1    6151.7    4679.8    4049.5    3443.7    2969.5    2583.4    2212.7
                  R factor        32.46     24.02     27.27     26.88     26.39     31.91     28.48     32.38
struct. factors
                  limits           14.1      17.0      19.9      23.0      27.2      35.1      48.5     138.4      unobs
                  number +          129       106       111       101        87        94        96        70       213
                         -           20        44        38        48        62        56        53        79        64
                  together          149       150       149       149       149       150       149       149       277
                  av. wdFq      36.9346   36.3817   39.7565   34.6576   35.9463   36.6175   39.7065   41.9472    4.8336
                  numerator +     895.2     883.9     821.6     809.0     789.6     907.4     987.8     819.0    1407.5
                            -     -35.1    -121.5    -136.9    -162.9    -282.0    -291.6    -315.8   -1667.6    -249.6
                  together        930.3    1005.4     958.5     971.9    1071.6    1199.0    1303.6    2486.6    1657.1
                  denominator    1784.6    2346.3    2752.3    3194.7    3717.6    4577.9    6054.3   10213.8    3823.0
                  R factor        52.13     42.85     34.83     30.42     28.83     26.19     21.53     24.35     43.35

                                 final check                    sin(th)/lambda     structure factors
                                               number +               794                   794
                                                      -               400                   400
                                               together              1194                  1194
                                               numerator +         6913.6                6913.6
                                                         -        -3013.3               -3013.3
                                               together            9926.9                9926.9
                                               denominator        34641.4               34641.4
                                               R-factor             28.66                 28.66


Refinement program                                                                                                 page=  19
structure :                                                                                                12:13:15 05-09-24 


Last screen information window:

--------------------------------------------------------------------------
|R factors : [1471=1194+277/17],    Damping factor:   1.0000             |
|GOF(obs)=  6.19    GOF(all)=  5.65                                      |
|R(obs)=  28.66    wR(obs)=  36.22    R(all)=   30.12    wR(all)=  36.50 |
|Last wR(all): 36.50                                                     |
|Maximum change/s.u. :   -0.0015 for Uiso[O3]                            |
--------------------------------------------------------------------------

**********************************
* R-factors for individual zones *
**********************************

                  Robs  wRobs   Rall  wRall  nobs  nall

**********************
* R-factors overview *
**********************

Cycle   Robs  wRobs   Rall  wRall  nobs  nall   np nall/np nskip nover  damp  gofobs gofall av ch/su       max ch/su            
   0   28.66  36.22  30.12  36.50  1194  1471   17   86.53     0     0 1.0000   6.19   5.65   0.0004    -0.0015 Uiso[O3]        
   1   28.66  36.22  30.12  36.50  1194  1471   17   86.53                                                                      


Refinement program                                                                                                 page=  20
structure :                                                                                                12:13:15 05-09-24 


********************
* Changes overview *
********************


            scale1    scale2    scale3    scale4    scale5    scale6
   0        8.106771* 0.000000  0.000000  0.000000  0.000000  0.000000   0.00
   1        8.106790  0.000000  0.000000  0.000000  0.000000  0.000000
  su        0.177096  0.000000  0.000000  0.000000  0.000000  0.000000
================================================================================================================================
           TOverall   sclam/2   sc3lam
   0        0.000000  0.000000  0.000000   0.00
   1        0.000000  0.000000  0.000000
  su        0.000000  0.000000  0.000000
================================================================================================================================
Ba1           occ        x         y         z       Uiso
   0        0.500000  0.656987  0.250000  0.316744  0.002316*  0.00
   1        0.500000  0.656987  0.250000  0.316744  0.002317
  su        0.000000  0.000245  0.000000  0.000346  0.000505
================================================================================================================================
S1            occ        x         y         z       Uiso
   0        0.500000  0.191833  0.250000  0.434954* 0.004445  -0.00
   1        0.500000  0.191833  0.250000  0.434954  0.004445
  su        0.000000  0.000837  0.000000  0.001121  0.000957
================================================================================================================================
O1            occ        x         y         z       Uiso
   0        1.000000  0.809517  0.525293  0.083169  0.005433*  0.00
   1        1.000000  0.809517  0.525293  0.083169  0.005433
  su        0.000000  0.001060  0.001342  0.001370  0.001193
================================================================================================================================
O2            occ        x         y         z       Uiso
   0        0.500000  0.387323* 0.250000  0.096666  0.019171  -0.00
   1        0.500000  0.387322  0.250000  0.096667  0.019171
  su        0.000000  0.002523  0.000000  0.002990  0.002845
================================================================================================================================
O3            occ        x         y         z       Uiso
   0        0.500000  0.070912  0.250000  0.333713  0.030259* -0.00
   1        0.500000  0.070911  0.250000  0.333715  0.030252
  su        0.000000  0.003424  0.000000  0.003674  0.004444
================================================================================================================================

There were no correlations larger than  0.900 in the last refinement cycle


Refinement program                                                                                                 page=  21
structure :                                                                                                12:13:15 05-09-24 


Program started at 12:13:15 ended   at 12:13:15 cpu time :      0.45
