# Supplementary material for: On the use of beam precession for serial electron crystallography
Source: J Appl Crystallogr. 2025 Jul 25;58(Pt 4):1249–60. doi: 10.1107/S1600576725005606 (PMC12321033; doi:10.1107/S1600576725005606)
Supplement: Supplementary file 2 [file j-58-01249-sup2.zip › Tensor_dynRef.cif]

#=======================================================================
data_global
#=======================================================================

_audit_creation_method                   'Jana2020 1.3.57'


# 1. PROCESSING SUMMARY (IUCr Office Use Only)

_journal_date_recd_electronic            ?
_journal_date_to_coeditor                ?
_journal_date_from_coeditor              ?
_journal_date_accepted                   ?
_journal_date_printers_first             ?
_journal_date_printers_final             ?
_journal_date_proofs_out                 ?
_journal_date_proofs_in                  ?
_journal_coeditor_name                   ?
_journal_coeditor_code                   ?
_journal_coeditor_notes
; ?
;
_journal_techeditor_code                 ?
_journal_paper_category                  ?
_journal_techeditor_notes
; ?
;
_journal_coden_ASTM                      ?
_journal_name_full                       'Acta Crystallographica Section C'
_journal_year                            ?
_journal_volume                          ?
_journal_issue                           ?
_journal_page_first                      ?
_journal_page_last                       ?
_journal_suppl_publ_number               ?
_journal_suppl_publ_pages                ?

#=======================================================================

# 2. SUBMISSION DETAILS

_publ_contact_author_name                ?
_publ_contact_author_address
; ?
;
_publ_contact_author_email               ?
_publ_contact_author_fax                 ?
_publ_contact_author_phone               ?

_publ_requested_journal                  'Acta Crystallographica Section C'
_publ_requested_category                 ?

_publ_contact_letter
; ?
;

#=======================================================================

# 3. TITLE AND AUTHOR LIST

_publ_section_title
; ?
;
_publ_section_title_footnote
; ?
;
loop_
 _publ_author_name
 _publ_author_footnote
 _publ_author_address
; ?      # name
;
; ?      # footnote
;
; ?      # address
;

#=======================================================================

# 4. TEXT

_publ_section_synopsis
; ?
;
_publ_section_abstract
; ?
;
_publ_section_comment
; ?
;
_publ_section_introduction
; ?
;
_publ_section_experimental
; ?
;
_publ_section_exptl_prep
; ?
;
_publ_section_exptl_refinement
; ?
;
_publ_section_exptl_solution
; ?
;
_publ_section_discussion
; ?
;
_publ_section_acknowledgements
; ?
;
_publ_section_references
;
;
_publ_section_figure_captions
; ?
;
_publ_section_table_legends
; ?
;

#=======================================================================
data_I
#=======================================================================

# 5. CHEMICAL DATA

_chemical_name_systematic
; ?
;
_chemical_name_common                    ?
_chemical_formula_moiety                 ?
_chemical_formula_structural             ?
_chemical_formula_analytical             ?
_chemical_formula_iupac                  ?
_chemical_formula_sum                    'Ba4 O16 S4'
_chemical_formula_weight                 933.6
_chemical_melting_point                  ?
_chemical_compound_source                ?
_chemical_absolute_configuration         .

#=======================================================================

# 6. CRYSTAL DATA

_symmetry_cell_setting                   orthorhombic
_symmetry_space_group_name_H-M           'P c m n'
_symmetry_space_group_name_Hall          '-P -2xac;-2yb;-2zabc'
_symmetry_Int_Tables_number              62

loop_
 _space_group_symop_id
 _space_group_symop_operation_xyz
 1   x,y,z
 2   -x+1/2,-y+1/2,z+1/2
 3   -x,y+1/2,-z
 4   x+1/2,-y,-z+1/2
 5   -x,-y,-z
 6   x+1/2,y+1/2,-z+1/2
 7   x,-y+1/2,z
 8   -x+1/2,y,z+1/2

_cell_length_a                           7.1540(7)
_cell_length_b                           5.4540(5)
_cell_length_c                           8.8790(18)
_cell_angle_alpha                        90
_cell_angle_beta                         90
_cell_angle_gamma                        90
_cell_volume                             346.44(8)

loop_
 _twin_individual_id
 _twin_individual_mass_fraction_refined
 _twin_individual_twin_matrix_11
 _twin_individual_twin_matrix_12
 _twin_individual_twin_matrix_13
 _twin_individual_twin_matrix_21
 _twin_individual_twin_matrix_22
 _twin_individual_twin_matrix_23
 _twin_individual_twin_matrix_31
 _twin_individual_twin_matrix_32
 _twin_individual_twin_matrix_33
 ? ? ? ? ? ? ? ? ? ? ?

_cell_formula_units_Z                    1

_cell_measurement_reflns_used         2341
_cell_measurement_theta_min          0.151
_cell_measurement_theta_max          1.770
_cell_measurement_temperature            ?
_cell_special_details
; ?
;

_exptl_crystal_density_diffrn            4.4748
_exptl_crystal_density_meas              ?
_exptl_crystal_density_method            ?
_exptl_crystal_F_000                     125.44

_exptl_absorpt_coefficient_mu            0
_exptl_crystal_description               ?
_exptl_crystal_size_max                  ?
_exptl_crystal_size_mid                  ?
_exptl_crystal_size_min                  ?
_exptl_crystal_size_rad                  ?
_exptl_crystal_colour                    ?
_exptl_absorpt_correction_type           ?
_exptl_absorpt_process_details           ?
_exptl_absorpt_correction_T_min          ?
_exptl_absorpt_correction_T_max          ?
loop_
 _exptl_crystal_face_index_h
 _exptl_crystal_face_index_k
 _exptl_crystal_face_index_l
 _exptl_crystal_face_perp_dist
 ? ? ? ?

#=======================================================================

# 7. EXPERIMENTAL DATA

_exptl_special_details                   ?

_diffrn_ambient_temperature              293
_diffrn_source                           ?
_diffrn_source_power                     ?
_diffrn_source_voltage                   ?
_diffrn_source_current                   ?
_diffrn_radiation_type                   electron
_diffrn_radiation_source                 ?
_diffrn_radiation_wavelength             0.037
_diffrn_radiation_monochromator          ?
_diffrn_measurement_details              ?
_diffrn_radiation_monochromator          ?
_diffrn_measurement_device_type          ?
_diffrn_detector                         ?
_diffrn_detector_area_resol_mean         ?
_diffrn_measurement_method               ?
_diffrn_measurement_specimen_support     ?

_diffrn_reflns_number                    114763
_diffrn_reflns_theta_min                 0.19
_diffrn_reflns_theta_max                 2.09
_diffrn_reflns_theta_full                2.09
_diffrn_measured_fraction_theta_max      0.99
_diffrn_measured_fraction_theta_full     0.99
_diffrn_reflns_av_R_equivalents          ?
_diffrn_reflns_av_unetI/netI             0.1905
_diffrn_reflns_limit_h_min               -14
_diffrn_reflns_limit_h_max               14
_diffrn_reflns_limit_k_min               -10
_diffrn_reflns_limit_k_max               10
_diffrn_reflns_limit_l_min               -17
_diffrn_reflns_limit_l_max               17
_diffrn_reflns_reduction_process
;
data collection geometry: precession
dstarmax:  2.000
RC width:  0.00110
mosaicity:  0.050
tilt axis position:    0.000
reflection size:    5.000
Virtual frame settings: number of merged frames:  1
                        step between frames:      1
                        intensity integration: only on the actual frame
;

_diffrn_standards_number                 ?
_diffrn_standards_interval_count         ?
_diffrn_standards_interval_time          ?
_diffrn_standards_decay_%                ?
loop_
_diffrn_standard_refln_index_h
_diffrn_standard_refln_index_k
_diffrn_standard_refln_index_l
  ? ? ?

_diffrn_radiation_probe                  electron

#=======================================================================

# 8. REFINEMENT DATA

_refine_special_details
; ?
;

_reflns_number_total                     53534
_reflns_number_gt                        16602
_reflns_threshold_expression             'I>3\s(I)'

_refine_ls_structure_factor_coef         F
_refine_ls_R_factor_gt                   0.1107
_refine_ls_wR_factor_gt                  0.1170
_refine_ls_R_factor_all                  0.2071
_refine_ls_wR_factor_ref                 0.1281
_refine_ls_goodness_of_fit_ref           1.5646
_refine_ls_goodness_of_fit_gt            2.5204
_refine_ls_restrained_S_gt               ?
_refine_ls_restrained_S_all              ?
_refine_ls_number_reflns                 53534
_refine_ls_number_parameters             517
_refine_ls_number_restraints             0
_refine_ls_number_constraints            0
_refine_ls_weighting_scheme              sigma
_refine_ls_weighting_details             'calc w=1/[\s^2^(Fo)+(0.01P)^2^+0.0000P] where P=Fo'
_refine_ls_hydrogen_treatment            ?
_refine_ls_shift/su_max                  0.0374
_refine_ls_shift/su_mean                 0.0007
_refine_diff_density_max                 3.65
_refine_diff_density_min                 -5.32
_refine_ls_extinction_method             'none'
_refine_ls_extinction_coef               ?
_refine_ls_extinction_expression         ?
_refine_ls_abs_structure_details         ?
_refine_ls_abs_structure_Flack           ?
_refine_ls_abs_structure_Rogers          ?

loop_
 _atom_type_symbol
 _atom_type_scat_source
 Ba  International_Tables_Vol_C
 O   International_Tables_Vol_C
 S   International_Tables_Vol_C

_computing_data_collection               ?
_computing_cell_refinement               ?
_computing_data_reduction                ?
_computing_structure_solution            ?
_computing_structure_refinement          ?
_computing_molecular_graphics            ?
_computing_publication_material          ?

loop_
 _restr_distance_atom_site_label_1
 _restr_distance_site_symmetry_1
 _restr_distance_atom_site_label_2
 _restr_distance_site_symmetry_2
 _restr_distance_target
 _restr_distance_target_weight_param
 ? ? ? ? ? ?

loop_
 _restr_angle_atom_site_label_1
 _restr_angle_site_symmetry_1
 _restr_angle_atom_site_label_2
 _restr_angle_site_symmetry_2
 _restr_angle_atom_site_label_3
 _restr_angle_site_symmetry_3
 _restr_angle_target
 _restr_angle_target_weight_param
 ? ? ? ? ? ? ? ?

loop_
 _restr_torsion_atom_site_label_1
 _restr_torsion_site_symmetry_1
 _restr_torsion_atom_site_label_2
 _restr_torsion_site_symmetry_2
 _restr_torsion_atom_site_label_3
 _restr_torsion_site_symmetry_3
 _restr_torsion_atom_site_label_4
 _restr_torsion_site_symmetry_4
 _restr_torsion_angle_target
 _restr_torsion_weight_param
 ? ? ? ? ? ? ? ? ? ?

loop_
 _restr_equal_distance_atom_site_label_1
 _restr_equal_distance_site_symmetry_1
 _restr_equal_distance_atom_site_label_2
 _restr_equal_distance_site_symmetry_2
 _restr_equal_distance_class_class_id
 _restr_equal_distance_class_target_weight_param
 ? ? ? ? ? ?

loop_
 _restr_equal_angle_atom_site_label_1
 _restr_equal_angle_site_symmetry_1
 _restr_equal_angle_atom_site_label_2
 _restr_equal_angle_site_symmetry_2
 _restr_equal_angle_atom_site_label_3
 _restr_equal_angle_site_symmetry_3
 _restr_equal_angle_class_class_id
 _restr_equal_angle_class_target_weight_param
 ? ? ? ? ? ? ? ?

loop_
 _restr_equal_torsion_atom_site_label_1
 _restr_equal_torsion_site_symmetry_1
 _restr_equal_torsion_atom_site_label_2
 _restr_equal_torsion_site_symmetry_2
 _restr_equal_torsion_atom_site_label_3
 _restr_equal_torsion_site_symmetry_3
 _restr_equal_torsion_atom_site_label_4
 _restr_equal_torsion_site_symmetry_4
 _restr_equal_torsion_class_class_id
 _restr_equal_torsion_class_target_weight_param
 ? ? ? ? ? ? ? ? ? ?


#=======================================================================

# 9. ATOMIC COORDINATES AND DISPLACEMENT PARAMETERS

loop_
 _atom_site_label
 _atom_site_type_symbol
 _atom_site_fract_x
 _atom_site_fract_y
 _atom_site_fract_z
 _atom_site_adp_type
 _atom_site_U_iso_or_equiv
 _atom_site_site_symmetry_multiplicity
 _atom_site_occupancy
 _atom_site_calc_flag
 _atom_site_refinement_flags
 _atom_site_disorder_assembly
 _atom_site_disorder_group
  Ba1 Ba 0.34106(4) 0.25 0.68491(8) Uani 0.01154(12) 4 1 d . . .
  S1 S 0.69173(10) 0.25 1.06413(19) Uani 0.0050(3) 4 1 d . . .
  O1 O 0.18987(13) 0.53434(17) 0.9216(3) Uani 0.0117(5) 8 1 d . . .
  O2 O 0.6114(2) 0.25 0.9127(4) Uani 0.0243(9) 4 1 d . . .
  O3 O 0.55082(18) 0.25 1.1838(4) Uani 0.0185(7) 4 1 d . . .

loop_
 _atom_site_aniso_label
 _atom_site_aniso_type_symbol
 _atom_site_aniso_U_11
 _atom_site_aniso_U_22
 _atom_site_aniso_U_33
 _atom_site_aniso_U_12
 _atom_site_aniso_U_13
 _atom_site_aniso_U_23
 Ba1 Ba 0.00689(10) 0.00886(11) 0.0189(3) 0 -0.0007(2) 0
 S1 S 0.0010(3) 0.0016(3) 0.0126(9) 0 -0.0011(4) 0
 O1 O 0.0042(3) 0.0078(4) 0.0230(13) -0.0004(3) -0.0012(6) -0.0007(7)
 O2 O 0.0347(10) 0.0137(7) 0.024(2) 0 -0.0120(14) 0
 O3 O 0.0031(5) 0.0175(7) 0.035(2) 0 0.0069(10) 0

loop_
 _jana_atom_site_ADP_C_label
 _jana_atom_site_ADP_C_type_symbol
 _jana_atom_site_ADP_C_111
 _jana_atom_site_ADP_C_112
 _jana_atom_site_ADP_C_113
 _jana_atom_site_ADP_C_122
 _jana_atom_site_ADP_C_123
 _jana_atom_site_ADP_C_133
 _jana_atom_site_ADP_C_222
 _jana_atom_site_ADP_C_223
 _jana_atom_site_ADP_C_233
 _jana_atom_site_ADP_C_333
 ? ? ? ? ? ? ? ? ? ? ? ?

loop_
 _jana_atom_site_ADP_D_label
 _jana_atom_site_ADP_D_type_symbol
 _jana_atom_site_ADP_D_1111
 _jana_atom_site_ADP_D_1112
 _jana_atom_site_ADP_D_1113
 _jana_atom_site_ADP_D_1122
 _jana_atom_site_ADP_D_1123
 _jana_atom_site_ADP_D_1133
 _jana_atom_site_ADP_D_1222
 _jana_atom_site_ADP_D_1223
 _jana_atom_site_ADP_D_1233
 _jana_atom_site_ADP_D_1333
 _jana_atom_site_ADP_D_2222
 _jana_atom_site_ADP_D_2223
 _jana_atom_site_ADP_D_2233
 _jana_atom_site_ADP_D_2333
 _jana_atom_site_ADP_D_3333
 ? ? ? ? ? ? ? ? ? ? ? ? ? ? ? ? ?

loop_
 _jana_atom_site_ADP_E_label
 _jana_atom_site_ADP_E_type_symbol
 _jana_atom_site_ADP_E_11111
 _jana_atom_site_ADP_E_11112
 _jana_atom_site_ADP_E_11113
 _jana_atom_site_ADP_E_11122
 _jana_atom_site_ADP_E_11123
 _jana_atom_site_ADP_E_11133
 _jana_atom_site_ADP_E_11222
 _jana_atom_site_ADP_E_11223
 _jana_atom_site_ADP_E_11233
 _jana_atom_site_ADP_E_11333
 _jana_atom_site_ADP_E_12222
 _jana_atom_site_ADP_E_12223
 _jana_atom_site_ADP_E_12233
 _jana_atom_site_ADP_E_12333
 _jana_atom_site_ADP_E_13333
 _jana_atom_site_ADP_E_22222
 _jana_atom_site_ADP_E_22223
 _jana_atom_site_ADP_E_22233
 _jana_atom_site_ADP_E_22333
 _jana_atom_site_ADP_E_23333
 _jana_atom_site_ADP_E_33333
 ? ? ? ? ? ? ? ? ? ? ? ? ? ? ? ? ? ? ? ? ? ? ?

loop_
 _jana_atom_site_ADP_F_label
 _jana_atom_site_ADP_F_type_symbol
 _jana_atom_site_ADP_F_111111
 _jana_atom_site_ADP_F_111112
 _jana_atom_site_ADP_F_111113
 _jana_atom_site_ADP_F_111122
 _jana_atom_site_ADP_F_111123
 _jana_atom_site_ADP_F_111133
 _jana_atom_site_ADP_F_111222
 _jana_atom_site_ADP_F_111223
 _jana_atom_site_ADP_F_111233
 _jana_atom_site_ADP_F_111333
 _jana_atom_site_ADP_F_112222
 _jana_atom_site_ADP_F_112223
 _jana_atom_site_ADP_F_112233
 _jana_atom_site_ADP_F_112333
 _jana_atom_site_ADP_F_113333
 _jana_atom_site_ADP_F_122222
 _jana_atom_site_ADP_F_122223
 _jana_atom_site_ADP_F_122233
 _jana_atom_site_ADP_F_122333
 _jana_atom_site_ADP_F_123333
 _jana_atom_site_ADP_F_133333
 _jana_atom_site_ADP_F_222222
 _jana_atom_site_ADP_F_222223
 _jana_atom_site_ADP_F_222233
 _jana_atom_site_ADP_F_222333
 _jana_atom_site_ADP_F_223333
 _jana_atom_site_ADP_F_233333
 _jana_atom_site_ADP_F_333333
 ? ? ? ? ? ? ? ? ? ? ? ? ? ? ? ? ? ? ? ? ? ? ? ? ? ? ? ? ? ?


#=======================================================================

# 10. MOLECULAR GEOMETRY


loop_
 _geom_bond_atom_site_label_1
 _geom_bond_atom_site_label_2
 _geom_bond_site_symmetry_1
 _geom_bond_site_symmetry_2
 _geom_bond_distance
 _geom_bond_publ_flag
 ? ? ? ? ? ?

loop_
 _geom_angle_atom_site_label_1
 _geom_angle_atom_site_label_2
 _geom_angle_atom_site_label_3
 _geom_angle_site_symmetry_1
 _geom_angle_site_symmetry_2
 _geom_angle_site_symmetry_3
 _geom_angle
 _geom_angle_publ_flag
 ? ? ? ? ? ? ? ?

loop_
 _geom_torsion_atom_site_label_1
 _geom_torsion_atom_site_label_2
 _geom_torsion_atom_site_label_3
 _geom_torsion_atom_site_label_4
 _geom_torsion_site_symmetry_1
 _geom_torsion_site_symmetry_2
 _geom_torsion_site_symmetry_3
 _geom_torsion_site_symmetry_4
 _geom_torsion
 _geom_torsion_publ_flag
 ? ? ? ? ? ? ? ? ? ?

loop_
 _geom_hbond_atom_site_label_D
 _geom_hbond_atom_site_label_H
 _geom_hbond_atom_site_label_A
 _geom_hbond_site_symmetry_D
 _geom_hbond_site_symmetry_H
 _geom_hbond_site_symmetry_A
 _geom_hbond_distance_DH
 _geom_hbond_distance_HA
 _geom_hbond_distance_DA
 _geom_hbond_angle_DHA
 _geom_hbond_publ_flag
 ? ? ? ? ? ? ? ? ? ? ?


#=======================================================================

# 11. STRUCTURE-FACTOR LIST

loop_
 _reflns_scale_group_code
 _reflns_scale_meas_intensity
    1   464.006
    2   500.628
    3   432.501
    4   529.031
    5   503.070
    6   501.648
    7   551.424
    8   474.762
    9   536.805
   10   485.424
   11   467.545
   12   548.295
   13   432.980
   14   483.524
   15   580.877
   16   659.086
   17   500.032
   18   468.963
   19   443.042
   20   590.912
   21   460.112
   22   472.760
   23   520.114
   24   548.252
   25   462.122
   26   532.129
   27   526.888
   28   454.666
   29   472.770
   30   453.540
   31   455.423
   32   463.394
   33   466.173
   34   470.216
   35   545.749
   36   464.787
   37   447.019
   38   441.673
   39   468.784
   40   453.518
   41   495.676
   42   483.061
   44   550.164
   46   482.303
   47   516.763
   48   476.917
   49   451.827
   50   461.685
   51   476.010
   52   484.799
   53   443.208
   54   471.176
   55   418.902
   56   495.549
   57   463.167
   58   535.731
   59   511.707
   60   528.625
   61   473.553
   62   444.141
   63   456.981
   64   451.646
   65   465.075
   66   505.783
   67   458.354
   68   468.791
   69   521.092
   70   509.999
   71   475.729
   72   518.900
   73   474.333
   74   467.952
   75   470.413
   76   484.728
   77   460.331
   78   449.160
   79   502.214
   80   485.466
   81   454.323
   82   479.667
   83   492.591
   84   453.168
   85   473.339
   86   458.115
   87   461.846
   88   495.483
   89   494.248
   90   540.875
   91   502.095
   92   431.267
   93   440.787
   94   472.820
   95   466.224
   96   464.170
   97   483.243
   98   427.725
   99   478.460
  100   736.158
  101   450.833
  102   461.422
  103   428.017
  104   477.288
  106   442.334
  107   405.040
  108   443.607
  109   473.156
  110   475.888
  111   534.934
  112   439.006
  113   474.180
  114   557.263
  115   549.424
  116   453.461
  117   473.832
  118   472.266
  119   476.683
  120   453.777
  121   503.838
  122   447.386
  123   449.504
  124   474.816
  125   462.622
  126   503.371
  127   453.013
  128   459.358
  129   451.534
  130   446.537
  131   481.280
  132   480.005
  133   477.270
  134   465.966
  135   522.283
  136   457.263
  137   525.087
  138   563.356
  139   418.385
  140   457.260
  141   413.953
  142   455.081
  143   519.454
  144   460.315
  145   427.139
  146   478.085
  147   480.941
  148   471.890
  149   496.599
  150   447.685
  151   508.077
  152   458.439
  153   479.006
  154   477.029
  155   456.626
  157   431.188
  158   443.674
  159   453.697
  160   596.781
  161   508.415
  162   480.445
  163   620.391
  164   450.805
  165   471.434
  166   591.870
  167   480.555
  168   613.697
  169   449.675
  170   480.070
  171   498.796
  172   509.538
  173   434.740
  174   484.649
  175   482.376
  176   437.128
  179   474.327
  180   540.415
  181   475.431
  182   469.483
  183   474.403
  184   569.294
  185   405.682
  186   453.662
  187   477.032
  188   464.301
  189   480.393
  190   489.238
  191   448.290
  192   440.323
  193   480.629
  194   427.374
  195   483.049
  196   495.194
  197   471.288
  198   435.027
  199   463.938
  200   554.505
  201   472.278
  202   479.069
  203   462.553
  204   473.614
  205   456.491
  206   454.269
  207   465.697
  208   456.565
  209   418.133
  210   460.418
  211   476.400
  212   430.816
  213   470.353
  214   424.298
  215   534.851
  216   469.603
  217   441.421
  218   462.198
  219   497.414
  220   450.609
  221   441.017
  222   431.729
  223   470.734
  224   478.691
  225   519.189
  226   488.282
  227   402.861
  228   442.055
  229   459.411
  230   483.779
  231   450.716
  232   428.481
  233   465.723
  235   507.378
  236   557.706
  237   571.463
  238   584.945
  239   460.272
  240   473.413
  241   466.363
  242   468.262
  243   433.259
  244   448.295
  245   583.315
  246   457.312
  247   490.342
  248   464.888
  249   707.363
  250   483.074
  251   458.211
  252   449.145
  253   465.075
  254   578.321
  255   468.302
  256   483.954
  257   500.902
  258   561.466
  259   486.930
  260   462.793
  261   468.516
  262   445.267
  263   427.030
  264   481.704
  265   524.096
  266   480.881
  267   466.086
  268   468.944
  269   475.719
  270   492.487
  271   433.956
  272   447.691
  273   458.563
  274   452.483
  275   459.695
  276   468.081
  277   490.326
  278   451.096
  279   471.479
  280   545.588
  281   440.242
  282   455.741
  283   527.033
  284   469.087
  285   462.681
  286   575.438
  287   462.954
  288   437.519
  289   491.088
  290   433.271
  291   438.066
  292   421.010
  293   449.242
  295   455.019
  296   681.692
  297   446.134
  298   555.762
  299   528.900
  300   490.379
  301   447.378
  302   467.776
  303   441.085
  304   449.049
  305   535.922
  306   517.891
  307   476.779
  308   418.439
  309   460.133
  310   453.152
  311   604.433
  312   462.821
  313   472.848
  314   475.713
  315   556.449
  316   460.075
  317   424.821
  318   638.148
  319   502.353
  320   499.803
  321   470.826
  322   520.704
  323   461.740
  324   515.140
  325   505.888
  326   446.137
  327   456.046
  328   482.783
  329   514.378
  330   440.261
  331   439.490
  332   477.704
  333   485.347
  334   469.197
  335   476.512
  336   565.268
  337   434.068
  338   443.579
  339   468.780
  340   483.732
  341   573.214
  342   525.729
  343   417.531
  344   500.111
  345   456.292
  346   536.687
  347   570.953
  348   446.142
  349   495.041
  350   504.882
  351   441.930
  352   445.534
  353   559.184
  354   501.457
  355   455.348
  356   488.624
  357   510.111
  358   471.473
  359   505.224
  360   521.891
  361   560.403
  362   484.958
  363   445.322
  364   616.385
  365   473.456
  366   592.579
  367   593.998
  368   448.691
  369   496.281
  370   463.273
  371   485.767
  372   503.320
  373   469.467
  374   557.914
  375   471.949
  376   485.589
  377   446.386
  378   609.624
  379   587.153
  380   427.361
  381   433.112
  382   480.673
  383   514.557
  384   472.966
  385   453.938
  386   465.216
  387   585.600
  388   468.647
  389   455.157
  390   467.497
  391   640.768
  392   457.299
  393   527.011
  394   434.903
  395   467.392
  396   454.092
  397   482.918
  398   495.502
  399   441.793
  400   462.021
  401   618.932
  402   587.091
  403   456.851
  404   516.346
  405   474.039
  406   451.580
  407   465.945
  408   464.455
  409   521.007
  410   441.265
  411   462.614
  412   427.397
  413   473.164
  414   490.651
  415   479.596
  416   470.656
  417   437.575
  418   470.520
  419   440.079
  421   510.218
  422   455.149
  423   519.844
  424   508.661
  425   491.896
  426   461.647
  427   676.422
  428   440.835
  429   461.354
  430   628.330
  431   612.332
  432   448.250
  433   475.869
  434   492.548
  435   516.531
  436   439.129
  437   495.821
  438   466.860
  440   476.457
  441   461.719
  442   635.413
  443   519.140
  444   573.643
  445   488.465
  447   443.925
  448   465.343
  449   423.895
  450   478.436
  451   496.174
  453   417.353
  454   585.943
  455   439.469
  456   466.823
  457   451.004
  458   504.062
  459   480.383
  460   458.898
  461   457.714
  462   554.216
  463   541.584
  464   463.722
  465   461.905
  466   425.051
  467   466.282
  468   439.083
  469   441.636
  470   465.084
  471   426.101
  472   429.880
  473   421.854
  474   489.187
  475   459.121
  476   465.748
  477   506.551
  478   421.334
  479   464.730
  480   425.780
  481   459.556
  482   436.054
  483   447.991
  484   437.911
  485   395.557
  486   420.130
  487   455.447
  488   441.345
  489   458.989
  490   516.047
  491   474.130
  492   558.505
  493   484.879
  494   589.284
  495   502.601
loop_
 _refln_index_h
 _refln_index_k
 _refln_index_l
 _refln_intensity_calc
 _refln_intensity_meas
 _refln_intensity_sigma
 _refln_scale_group_code
 _refln_observed_status
  -9   7   0    59.25     6.10    40.90      1 <
  -8   8   0    73.65    78.50    39.10      1 <
  -7  -9   0    23.39    73.90    39.10      1 <
  -7   7   0   100.26   100.50    44.80      1 <
  -7   9   0    70.02    30.00    39.30      1 <
  -6   6   0   571.49   337.00    59.00      1 o
  -6   8   0   270.36   174.30    46.20      1 o
  -5  -9   0   268.53   209.30    44.70      1 o
  -5   7   0   434.68   422.50    57.60      1 o
  -4 -10   0    44.85     4.90    37.30      1 <
  -4  -8   0   183.28   211.40    50.70      1 o
  -4   6   0   491.87   356.60    59.90      1 o
  -3  -9   0    48.76    71.00    43.00      1 <
  -3  -7   0   198.60   216.60    53.80      1 o
  -3   5   0   328.51   284.60    63.10      1 o
  -2  -8   0   190.45   254.00    52.70      1 o
  -2  -6   0  1227.60   971.30    76.70      1 o
  -2   4   0  2104.60  2066.80   101.80      1 o
  -1  -7   0   265.49   356.30    61.10      1 o
  -1  -5   0  1012.70  1666.20    96.90      1 o
  -1   3   0  2578.50  3074.60   122.60      1 o
   0  -6   0   457.74   819.40    82.20      1 o
   0  -4   0  6625.70  6892.10   170.20      1 o
   0  -2   0 23670.00 23973.10   290.30      1 o
   1  10   1     3.37    16.30    38.30      1 <
   2  10   1    70.33    34.30    38.50      1 <
   3   9   1   137.18    53.50    41.70      1 <
   3  10   1     7.36    17.20    36.50      1 <
   4   8   1   126.29   125.30    46.50      1 <
   4   9   1    66.52    -3.00    38.80      1 <
   4  10   1    99.63    28.80    38.00      1 <
   5 -10   1    28.41     6.90    33.40      1 <
   5   7   1    46.48    81.50    45.20      1 <
   5   8   1    40.39    56.60    39.50      1 <
   5   9   1    34.36    20.40    38.00      1 <
   6  -9   1    20.86    37.60    35.10      1 <
   6  -8   1    23.54    27.40    40.20      1 <
   6   6   1    32.28    44.80    45.00      1 <
   6   7   1    33.80    25.00    44.30      1 <
   6   8   1    40.31    68.90    40.80      1 <
   7  -9   1    60.22    33.30    37.00      1 <
   7  -8   1    58.53    38.20    36.80      1 <
   7  -7   1   153.32   162.10    45.70      1 o
   7  -6   1   175.99   141.10    45.30      1 o
   7   4   1   187.29   113.10    49.70      1 <
   7   5   1   580.72   298.50    53.10      1 o
   7   6   1   178.98   102.90    45.70      1 <
   8  -8   1   123.31    65.90    38.70      1 <
   8  -7   1    28.19    20.80    37.80      1 <
   8  -6   1   236.88   156.30    47.30      1 o
   8  -5   1    30.73    31.50    45.50      1 <
   8  -4   1   652.49   449.70    60.30      1 o
   8  -3   1    94.66   142.40    48.40      1 <
   8  -2   1  1034.90  1013.40    73.10      1 o
   8  -1   1    77.26   136.10    51.00      1 <
   8   0   1  1985.40  1613.30    85.90      1 o
   8   1   1   180.69   112.10    53.30      1 <
   8   2   1   855.23   833.30    73.70      1 o
   8   3   1    37.48    99.20    49.30      1 <
   8   4   1   496.44   618.00    63.30      1 o
   8   5   1    42.81    48.50    44.00      1 <
   9  -6   1    27.58    32.20    40.00      1 <
   9  -5   1   241.07   108.50    44.50      1 <
   9  -4   1    38.53    51.40    42.60      1 <
   9  -3   1   183.76   130.10    47.60      1 <
   9  -2   1    33.21    17.60    44.00      1 <
   9  -1   1   219.35   181.40    52.10      1 o
   9   0   1    94.38    56.50    49.40      1 <
   9   1   1   395.06   197.70    52.90      1 o
   9   2   1    44.44    91.20    46.10      1 <
  14   0   2    25.83     6.60    34.50      1 <
 -14   0   2    23.58     7.60    25.40      2 <
 -13   2   2    21.60    -4.90    26.30      2 <
 -13   3   2    66.46    27.30    26.90      2 <
 -12   5   2    11.94    32.80    27.10      2 <
 -11   6   2   126.44    89.60    30.90      2 <
  -9  -8   1     6.52    10.00    26.50      2 <
  -9  -7   1    42.94    59.50    28.90      2 <
  -9  -6   1    44.03   -34.80    29.50      2 <
  -9  -5   1   109.07    71.00    33.10      2 <
  -9  -4   1    42.47    17.20    32.90      2 <
  -9  -3   1   117.44   147.00    37.50      2 o
  -9  -2   1    77.17    52.20    34.90      2 <
  -9  -1   1   495.94   346.60    45.10      2 o
  -9   0   1   182.64    52.00    36.50      2 <
  -9   1   1   238.83   219.00    41.30      2 o
  -8  -8   1    87.21    43.50    30.00      2 <
  -8  -7   1    12.26    17.90    30.20      2 <
  -8  -6   1   315.67   369.20    44.80      2 o
  -8  -5   1    87.61    69.60    33.90      2 <
  -8  -4   1  1193.50   985.00    59.80      2 o
  -8  -1   1   106.03   308.80    45.70      2 o
  -8   0   1  1341.10  1278.20    66.60      2 o
  -8   1   1    55.96   145.90    40.50      2 o
  -8   2   1   812.06   720.70    56.30      2 o
  -8   3   1    76.46    93.70    37.00      2 <
  -7  -9   1    64.93    23.30    28.60      2 <
  -7  -8   1    45.82    38.60    30.40      2 <
  -7   3   1  1061.30  1011.40    61.30      2 o
  -7   4   1   117.70   163.60    39.40      2 o
  -7   5   1   416.45   268.50    43.20      2 o
  -6   4   1   141.15   114.50    39.50      2 <
  -6   5   1    69.27    13.50    35.10      2 <
  -6   6   1   102.13   291.60    41.20      2 o
  -5   6   1    45.33    70.20    35.50      2 <
  -5   7   1    57.08    32.20    31.80      2 <
  -4   7   1   488.48   434.50    45.10      2 o
  -4   8   1   195.10   117.10    34.00      2 o
  -3   8   1    34.10    48.60    32.20      2 <
  -3   9   1   150.70   145.10    34.50      2 o
  -2   9   1    55.79    32.90    30.10      2 <
  -2  10   1    66.47    77.70    28.80      2 <
  -1  -7   0   428.51   439.00    50.10      2 o
  -1  -5   0  1398.90  1709.80    80.30      2 o
  -1  -3   0  3364.90  3032.00   106.00      2 o
  -1   9   1    14.16    45.00    30.40      2 <
  -1  10   1     1.88    17.20    26.20      2 <
   0  -8   0   527.72   415.00    50.20      2 o
   0  -6   0   482.09   898.10    68.20      2 o
   0  -4   0  8333.60  7143.40   147.90      2 o
   1  -9   0    61.38    82.20    35.10      2 <
   1  -7   0   265.76   296.50    48.30      2 o
   1  10   1     8.54     2.00    27.40      2 <
   2 -10   0    52.91    13.30    30.20      2 <
   2  -8   0   289.49   324.30    45.30      2 o
   2   4   0  2891.20  3801.70   106.00      2 o
   3  -9   0    48.21     4.60    30.50      2 <
   3   5   0   369.53   795.90    58.70      2 o
   4 -10   0    57.95     3.20    29.70      2 <
   4   4   0  1949.50  1755.10    78.10      2 o
   4   6   0   591.96   659.20    54.80      2 o
   5   5   0   886.91  1014.00    65.00      2 o
   6   6   0   404.49   382.00    45.80      2 o
   7   7   0   157.56   225.20    37.60      2 o
   8   6   0   260.84   359.90    42.10      2 o
   8   8   0    59.42    76.60    30.80      2 <
   9   7   0    26.71    33.20    29.20      2 <
  10   6   0    54.95    98.60    31.70      2 o
 -12   2   1    28.01    33.50    17.00      3 <
 -12   3   1    29.86    24.70    15.70      3 <
 -12   4   1    16.51    23.80    16.70      3 <
 -12   5   1    15.31     4.80    14.80      3 <
 -11   0   1    10.15    16.90    17.20      3 <
 -11   1   1    35.43    54.00    19.10      3 <
 -11   2   1    65.80    44.10    17.90      3 <
 -11   3   1    26.10    20.40    16.40      3 <
 -11   4   1    28.54    28.50    16.80      3 <
 -11   5   1    20.45    12.10    15.70      3 <
 -11   6   1    22.75    -3.80    14.60      3 <
 -10  -1   1    19.51    43.30    19.10      3 <
 -10   0   1    59.37    90.20    21.30      3 o
 -10   1   1    18.25    26.50    19.10      3 <
 -10   2   1   158.40   188.50    23.50      3 o
  -9  -3   1   110.32   146.40    23.20      3 o
  -9  -2   1    47.31    50.70    20.90      3 <
  -9  -1   1   128.26   195.70    24.50      3 o
  -8  -4   1   504.87   520.70    32.60      3 o
  -8  -3   1    31.25    51.90    22.30      3 <
  -8  -2   1  1105.40  1191.00    44.20      3 o
  -7  -5   1   386.89   289.20    27.30      3 o
  -7  -4   1   163.50   112.50    23.30      3 o
  -7  -3   1   951.00  1199.20    44.70      3 o
  -6  -5   1    33.43    33.60    20.50      3 <
  -6  -4   1    85.03   230.40    27.10      3 o
  -5  -6   1    23.43    40.80    20.00      3 <
  -5  -5   1    99.03    97.20    23.60      3 o
  -4  -7   1   387.06   335.60    28.60      3 o
  -4  -6   1   357.26   452.40    31.50      3 o
  -4   6   0   539.01   435.60    31.80      3 o
  -4   8   0   191.21   139.60    21.20      3 o
  -4  10   0    44.90    48.80    16.40      3 <
  -3  -7   1   232.59   193.20    25.90      3 o
  -3   3   0   209.40   340.10    35.10      3 o
  -3   5   0   166.25   276.10    30.80      3 o
  -3   7   0   147.29   167.60    24.60      3 o
  -3   9   0    30.81    49.30    18.80      3 <
  -2  -8   1   142.15   182.50    24.10      3 o
  -2  -7   1   424.15   376.00    30.30      3 o
  -2   2   0   756.90  1669.30    58.90      3 o
  -2   4   0  1828.30  2025.80    57.70      3 o
  -2   6   0  1005.80   955.20    42.00      3 o
  -2   8   0   233.39   497.40    31.50      3 o
  -2  10   0    10.42    31.20    16.50      3 <
  -1  -8   1    33.99    51.30    20.10      3 <
  -1   1   0  9415.30  7977.20   112.40      3 o
  -1   9   0   110.37   119.60    21.70      3 o
   0  10   0   219.66    81.30    19.10      3 o
   1  -9   1    41.87    33.80    18.90      3 <
   1  -8   1    27.41    34.70    20.00      3 <
   1  -1   0 10127.00  9454.50   120.80      3 o
   2 -10   1    61.63    44.70    17.70      3 <
   2  -9   1    85.90    56.80    19.30      3 <
   3 -10   1    10.38    17.80    15.60      3 <
   3  -9   1   206.99    81.70    19.80      3 o
   4 -10   1    36.49    22.30    15.90      3 <
   4  -9   1    35.11     6.30    16.60      3 <
   4  -2   0  3050.40  3404.50    72.60      3 o
   5 -10   1     6.54    -6.30    14.50      3 <
   5  -9   1    27.87    13.70    16.70      3 <
   5  -3   0  2500.70  2379.70    61.80      3 o
   6  -9   1    24.51    18.60    16.30      3 <
   6  -4   0  1295.90  1279.90    47.20      3 o
   7  -3   0   878.09   603.40    36.50      3 o
   8  -4   0   381.80   439.50    32.50      3 o
   9  -3   0   727.17   715.00    36.70      3 o
  10  -4   0   148.10   121.70    23.00      3 o
  11  -5   0   386.79   183.90    22.50      3 o
  11  -3   0   359.54   455.10    30.60      3 o
  12  -4   0    34.08    50.10    18.60      3 <
  12  -2   0    81.28    49.40    21.10      3 <
  13  -3   0    37.87    54.40    19.30      3 <
 -14   1   1    20.93    29.00    45.30      4 <
 -13  -1   1    81.04    75.60    48.00      4 <
 -13   0   1    58.67    52.10    45.90      4 <
 -13   1   1   180.40   127.00    51.30      4 <
 -13   2   1   117.41    73.30    53.20      4 <
 -13   3   1    62.95    27.30    48.00      4 <
 -13   4   1    31.00    59.00    44.20      4 <
 -12  -3   1    30.25    44.20    47.70      4 <
 -12  -2   1    34.37    47.40    51.00      4 <
 -12  -1   1     6.71     7.20    48.00      4 <
 -12   0   1   121.57    39.70    57.10      4 <
 -12   1   1    13.98    39.00    48.00      4 <
 -12   2   1    22.88    37.70    52.60      4 <
 -12   3   1    11.64   -11.40    46.60      4 <
 -12   4   1    23.15    46.90    47.10      4 <
 -12   5   1    18.68     8.60    45.20      4 <
 -11  -4   1    10.87    17.70    48.60      4 <
 -11  -3   1    12.26    36.60    51.40      4 <
 -11  -2   1    76.41   139.00    54.90      4 <
 -11  -1   1    29.16    62.50    53.10      4 <
 -11   0   1    33.18   -24.60    50.10      4 <
 -10  -5   1    10.43    27.40    51.90      4 <
 -10  -4   1    78.14    54.90    54.00      4 <
 -10  -3   1    67.44    76.40    54.90      4 <
  -9  -6   1    20.18    21.80    53.70      4 <
  -9  -5   1   150.10   111.60    59.50      4 <
  -9  -4   1    43.37   131.40    58.90      4 <
  -8  -7   1    16.79    35.30    48.20      4 <
  -8  -6   1   154.38   208.40    64.40      4 o
  -8  -5   1    41.30    33.30    62.70      4 <
  -7  -8   1    22.68    65.70    51.10      4 <
  -7  -7   1   160.44   242.20    61.20      4 o
  -7  -6   1   136.33   110.80    60.80      4 <
  -6  -8   1    27.69    43.00    48.10      4 <
  -6  -7   1   106.57   119.00    59.70      4 <
  -5  -9   1    31.64    10.10    46.60      4 <
  -5  -8   1     8.30    19.50    52.70      4 <
  -5  -7   1    32.77    90.70    59.40      4 <
  -4  -9   1    15.17   -18.70    48.30      4 <
  -4  -8   1   149.02   130.10    60.60      4 <
  -3 -10   1     8.10     0.40    43.20      4 <
  -3  -9   1   131.37   150.90    59.20      4 <
  -3  -8   1    50.79    38.20    55.40      4 <
  -3   5   0   467.58   604.20   101.00      4 o
  -3   7   0   322.32   266.40    73.70      4 o
  -2 -10   1    48.69    80.90    50.00      4 <
  -2  -9   1    43.43    16.80    50.00      4 <
  -2   2   0  1489.30  2157.70   181.60      4 o
  -2   4   0  1544.10  1205.80   134.00      4 o
  -2   6   0   670.92   720.30   101.10      4 o
  -2   8   0    98.26   134.50    64.40      4 <
  -1 -10   1     4.98   -36.30    44.80      4 <
  -1  -9   1    64.11   120.80    56.80      4 <
  -1   1   0  7833.70  7418.40   298.50      4 o
  -1   3   0  2551.20  2528.00   178.90      4 o
  -1   5   0  1473.20  2215.90   146.90      4 o
  -1   7   0   184.81   318.00    80.90      4 o
  -1   9   0    41.49    77.50    58.60      4 <
   0   6   0   510.20   723.70   103.10      4 o
   0   8   0   490.31   438.30    81.90      4 o
   0  10   0   198.89   227.40    66.90      4 o
   1 -10   1    12.44    52.30    45.70      4 <
   1  -1   0  7995.00  7993.30   297.80      4 o
   1   7   0   190.94   331.60    80.80      4 o
   1   9   0    50.63    75.60    58.80      4 <
   2 -10   1    47.01    36.90    52.00      4 <
   2  -2   0  2128.50  2288.30   177.30      4 o
   2   8   0   105.86   117.40    69.10      4 <
   2  10   0   119.57     2.20    52.50      4 <
   3 -10   1    25.49   -31.80    45.60      4 <
   3   7   0   206.85   185.60    74.30      4 <
   3   9   0    85.32   -10.20    55.40      4 <
   4 -10   1    57.29    20.80    46.00      4 <
   4  -2   0  2672.80  2554.60   160.50      4 o
   4   8   0   202.62   289.90    70.90      4 o
   4  10   0    53.16    93.40    48.60      4 <
   5 -10   1    12.92   -24.50    46.30      4 <
   5  -3   0  3029.30  2328.60   155.90      4 o
   5   9   0    36.74    62.00    54.10      4 <
   6  -2   0  1097.60  1104.40   123.70      4 o
   6   8   0   136.04   199.70    64.20      4 o
   7  -3   0  1215.20   807.70    99.20      4 o
   7  -1   0   540.19   790.70   107.60      4 o
   7   7   0   101.72    71.50    62.20      4 <
   7   9   0    26.29    -0.60    50.10      4 <
   8  -2   0   622.03   562.10    91.00      4 o
   8   8   0   142.13   172.20    56.80      4 o
   9  -3   0   203.07   284.90    78.60      4 o
   9  -1   0   423.12   309.10    80.60      4 o
   9   7   0   106.50    83.10    54.60      4 <
  10  -2   0   230.51   165.20    70.50      4 <
  10   0   0   122.20   153.50    72.80      4 <
  10   6   0    65.12    71.60    58.50      4 <
  11  -3   0   248.92   124.70    63.20      4 <
  11  -1   0   260.20   266.20    66.30      4 o
  11   1   0   277.52    31.90    65.80      4 <
  11   3   0    88.84   123.40    61.00      4 <
  11   5   0   195.15   129.00    57.20      4 <
  12  -2   0    99.86    87.00    59.90      4 <
  12   0   0    41.38    19.60    55.20      4 <
  12   2   0   134.12   105.10    58.50      4 <
  12   4   0    39.18    61.30    53.20      4 <
  13  -1   0    48.20    23.40    50.40      4 <
  13   1   0    37.55   100.50    54.40      4 <
  13   3   0    47.67    68.60    51.50      4 <
  14   0   0    27.89    78.30    48.60      4 <
 -11  -5   1    24.45    21.20    29.10      5 <
 -11  -4   1    36.61     2.60    30.80      5 <
 -11  -3   1    25.58     1.50    30.80      5 <
 -11  -2   1    49.95    25.40    30.80      5 <
 -11  -1   1    20.22    31.20    32.00      5 <
 -11   0   1    45.91    29.50    31.10      5 <
 -11   1   1    29.72    28.40    31.50      5 <
 -11   2   1    80.49    43.70    31.80      5 <
 -10  -7   1    29.40    16.50    30.10      5 <
 -10  -6   1    41.00    29.00    31.00      5 <
 -10  -5   1    39.04    34.70    32.40      5 <
 -10  -4   1   134.44    89.10    35.50      5 <
 -10  -3   1    80.95    60.00    33.20      5 <
 -10  -2   1   131.02   133.60    37.10      5 o
 -10  -1   1    44.60    57.50    34.60      5 <
 -10   0   1   242.40   155.40    40.30      5 o
 -10   1   1   113.25    43.20    34.10      5 <
 -10   2   1   248.45   150.80    37.50      5 o
 -10   3   1    56.27    28.80    32.30      5 <
 -10   4   1    79.83    56.30    34.20      5 <
  -9  -8   1     9.79    18.20    28.40      5 <
  -9  -7   1    29.00    -4.80    31.90      5 <
  -9  -6   1    10.78    12.60    30.90      5 <
  -9  -5   1    75.61    82.40    37.20      5 <
  -9   2   1    44.67    23.10    35.50      5 <
  -9   3   1   231.93   133.90    39.70      5 o
  -9   4   1    22.27    34.80    34.20      5 <
  -9   5   1   103.08   154.20    36.20      5 o
  -9   6   1    37.72    41.70    30.40      5 <
  -8  -8   1    62.88     5.00    31.80      5 <
  -8  -7   1    23.31    64.40    32.40      5 <
  -8   4   1   776.40   571.10    53.30      5 o
  -8   5   1    48.08    40.70    35.10      5 <
  -8   6   1   265.35   154.70    37.90      5 o
  -8   7   1    31.31     2.70    30.40      5 <
  -7  -9   1    80.34     7.30    32.10      5 <
  -7   6   1   114.57    86.40    34.60      5 <
  -7   7   1   189.81   116.40    36.60      5 o
  -7   8   1    70.96    30.40    29.00      5 <
  -6   7   1   105.13    46.00    32.70      5 <
  -6   8   1    25.72    53.00    31.30      5 <
  -6   9   1    20.75    10.90    28.30      5 <
  -5   8   1    56.99    19.20    31.00      5 <
  -5   9   1    24.29    17.10    29.20      5 <
  -5  10   1     7.01     2.80    26.90      5 <
  -4   9   1    28.51    19.30    30.20      5 <
  -4  10   1    43.24    21.10    28.50      5 <
  -3  10   1    17.31     8.10    27.20      5 <
  -2  10   1    43.54    68.80    30.90      5 <
   0  -6   0   559.39   683.50    65.70      5 o
   0  -4   0  7723.10  7684.70   158.10      5 o
   0  -2   0 22638.00 27039.10   281.60      5 o
   1  -7   0   240.13   298.30    49.30      5 o
   1  -5   0  1466.10  1770.60    88.40      5 o
   1   3   0  2616.90  2809.90   106.80      5 o
   2  -8   0    73.72   131.50    41.60      5 o
   2  -6   0   656.90   777.20    64.50      5 o
   2   4   0  2418.90  2009.30    89.20      5 o
   3  -9   0    64.16    -8.00    36.20      5 <
   3  -7   0   192.70   302.10    49.50      5 o
   3   3   0   520.21   586.80    64.50      5 o
   3   5   0   447.22   742.40    63.50      5 o
   4 -10   0    72.27    34.10    32.90      5 <
   4  -8   0   328.39   173.90    41.90      5 o
   4  -6   0   625.45   459.00    54.80      5 o
   4   4   0  1446.00  1172.60    73.30      5 o
   4   6   0  1213.80   800.00    61.80      5 o
   5  -9   0   153.62    37.50    35.50      5 <
   5  -7   0   301.48   352.40    50.50      5 o
   5   5   0   871.37   749.60    61.80      5 o
   6  -8   0   209.51    97.20    38.20      5 <
   6   4   0  1056.90  1010.70    68.40      5 o
   6   6   0   487.80   448.50    51.60      5 o
   7  -9   0    64.36     4.00    34.20      5 <
   7  -7   0   210.36   208.10    42.70      5 o
   7   5   0   103.29   140.30    44.60      5 o
   7   7   0   225.87   172.10    39.70      5 o
   8  -8   0    76.99    79.10    34.20      5 <
   8   6   0   311.94   220.10    43.00      5 o
   9  -7   0   103.71    85.40    36.60      5 <
   9   5   0   483.91   220.10    43.80      5 o
   9   7   0    70.89   141.50    35.50      5 o
  10   4   0   232.67   134.60    41.60      5 o
  10   6   0    75.62   117.90    35.00      5 o
  11   5   0   339.41    97.00    36.60      5 <
  12   4   0    47.76    38.80    33.60      5 <
  13   3   0    48.74    90.40    34.70      5 <
 -14  -1   1     8.41   -13.50    39.10      6 <
 -14   0   1    28.49    11.80    45.00      6 <
 -14   1   1     5.67    20.30    40.70      6 <
 -13  -3   1   115.45   119.80    49.20      6 <
 -13  -2   1   119.83   126.20    51.20      6 <
 -13  -1   1   106.24    74.80    50.20      6 <
 -13   0   1    25.07    29.90    49.30      6 <
 -12  -3   1    15.43    26.50    47.50      6 <
 -12  -2   1    20.78   112.80    52.10      6 <
 -12  -1   1    58.36     5.90    50.20      6 <
 -11  -4   1     9.98    32.80    45.20      6 <
 -11  -3   1    23.11    21.40    52.20      6 <
 -11  -2   1   103.29    28.00    51.70      6 <
 -10  -5   1    60.64    46.60    49.20      6 <
 -10  -4   1   106.49   110.00    56.60      6 <
 -10  -3   1    90.15    67.40    56.70      6 <
  -9  -5   1   127.84    67.10    55.70      6 <
  -9  -4   1    77.52   114.10    56.10      6 <
  -8  -6   1   160.29   187.60    59.10      6 o
  -8  -5   1    30.77    69.10    55.60      6 <
  -8   6   0   257.12   194.60    62.40      6 o
  -8   8   0    78.15    94.10    52.00      6 <
  -7  -6   1   136.26    54.00    58.70      6 <
  -7  -5   1   366.82   307.30    79.90      6 o
  -7   5   0   157.88    85.70    64.80      6 <
  -7   7   0   169.70    90.10    54.70      6 <
  -7   9   0    29.70   -10.70    46.10      6 <
  -6  -7   1    99.96    51.80    53.80      6 <
  -6  -6   1    80.32    49.00    58.90      6 <
  -6   4   0   712.51   806.00   103.70      6 o
  -6   6   0   495.19   372.50    82.50      6 o
  -6   8   0   170.69   146.40    59.80      6 <
  -5  -7   1    68.28    81.70    58.10      6 <
  -5  -6   1    83.01    64.80    61.10      6 <
  -5   3   0  2392.40  2045.10   158.20      6 o
  -5   5   0   845.53   819.50   105.20      6 o
  -5   7   0   311.25   149.50    67.20      6 <
  -5   9   0    84.90    32.70    50.20      6 <
  -4  -8   1   220.71   146.00    61.20      6 <
  -4  -7   1   313.75   208.40    70.90      6 <
  -4   2   0  2789.70  2871.90   181.80      6 o
  -4   4   0  1577.50  1548.60   143.60      6 o
  -4   6   0   694.29   634.90    96.50      6 o
  -4   8   0   132.98   193.30    66.60      6 <
  -4  10   0    33.59     0.00    45.40      6 <
  -3  -8   1    13.29    42.40    51.50      6 <
  -3  -7   1   263.55   230.40    73.70      6 o
  -3   1   0  2461.90  1654.10   183.80      6 o
  -3   9   0    35.72   145.10    61.80      6 <
  -2  -8   1   263.35   147.60    61.20      6 <
  -2  -7   1   519.18   523.00    86.30      6 o
  -2  10   0    86.92    24.40    44.90      6 <
  -1  -8   1    11.83    46.70    49.10      6 <
   1  -9   1   107.09    95.60    51.90      6 <
   1  -8   1    14.68    36.30    55.20      6 <
   2  -9   1    81.45    27.90    52.10      6 <
   2  -8   1   267.16   169.80    65.40      6 <
   3  -9   1   128.52   111.30    51.70      6 <
   3  -8   1    13.87    -8.70    48.70      6 <
   3  -1   0  1557.90  2287.30   195.90      6 o
   4  -9   1    28.88     1.20    43.70      6 <
   4  -8   1   135.55   114.80    62.20      6 <
   4   0   0 11879.00 13655.70   349.10      6 o
   5  -9   1    40.22   -12.60    43.80      6 <
   5  -8   1     9.52   -19.40    49.50      6 <
   5  -1   0  3479.70  2958.00   185.70      6 o
   6  -9   1    28.35    12.00    41.20      6 <
   6  -8   1    60.98   139.00    51.90      6 <
   6   0   0  3191.60  3588.00   201.20      6 o
   7  -9   1    39.83    11.20    43.00      6 <
   7  -8   1    16.50     7.00    43.60      6 <
   7  -1   0  2100.60  1883.60   145.90      6 o
   7   1   0  1394.40  1252.60   129.60      6 o
   8  -8   1    99.88    48.20    51.80      6 <
   8   0   0   868.43  1060.10   115.00      6 o
   9  -8   1     6.80   -19.50    41.80      6 <
   9  -7   1    41.10    56.00    47.90      6 <
   9  -1   0   427.71   456.80    86.10      6 o
   9   1   0   452.11   348.80    82.00      6 o
  10  -7   1    22.30    15.50    43.90      6 <
  10   0   0   133.75   157.60    69.60      6 <
  10   2   0   385.78   265.70    74.40      6 o
  11   1   0   237.93   304.00    71.70      6 o
  11   3   0   361.37   226.20    68.60      6 o
  11   5   0   301.14   225.40    61.10      6 o
  12   0   0   262.78   243.70    66.00      6 o
  12   2   0    30.62    71.30    55.30      6 <
  12   4   0   265.99   170.10    55.60      6 o
  13   1   0    55.66    -0.10    48.20      6 <
  13   3   0    21.59    12.70    47.70      6 <
 -13   0  -6    23.22    54.40    52.70      7 <
 -13   1  -5    57.86    49.30    51.50      7 <
 -11  -3  -8   155.46    67.00    57.80      7 <
 -11  -2  -7    78.39    68.50    53.30      7 <
 -11  -1  -6   114.03    60.80    61.70      7 <
 -11   0  -5   100.12   106.60    57.60      7 <
 -11   1  -4    86.41   110.20    64.10      7 <
 -11   2  -3   109.97     9.90    58.30      7 <
 -11   3  -2   127.69    35.20    62.40      7 <
 -11   4  -1   180.94    83.50    58.30      7 <
 -10   6   2   141.49    92.40    56.50      7 <
 -10   7   3    15.12    53.00    50.60      7 <
  -9  -5  -9    28.28   -14.20    50.10      7 <
  -9  -4  -8   171.70    62.30    56.50      7 <
  -9  -3  -7   380.40   112.80    62.40      7 <
  -9   2  -2   417.84   146.60    73.10      7 <
  -9   3  -1   286.79   134.20    68.70      7 <
  -9   5   1   375.21   277.80    69.70      7 o
  -8   7   4    42.61    10.20    61.30      7 <
  -8   8   5    21.26    37.10    52.50      7 <
  -7  -7 -10    60.41    36.00    50.30      7 <
  -7  -6  -9    47.87    30.50    55.30      7 <
  -7  -5  -8    70.21    13.90    58.40      7 <
  -7   4   1   379.71   169.90    76.20      7 <
  -7   5   2   501.36   380.40    83.50      7 o
  -7   6   3   377.51   168.60    70.70      7 <
  -6  -2  -5   530.11   427.20    88.60      7 o
  -6  -1  -4  1714.30  1263.60   123.30      7 o
  -6   8   6    44.58     6.40    55.00      7 <
  -5  -7  -9    18.60    61.70    57.00      7 <
  -5   5   3   267.99   199.90    79.20      7 <
  -5   6   4   560.10   515.50    87.70      7 o
  -4  -5  -7   120.28   114.40    71.90      7 <
  -4  -4  -6   285.42   247.70    83.20      7 <
  -4  -3  -5   474.25   564.70   104.40      7 o
  -4  -2  -4  1006.30   773.00   123.90      7 o
  -4  -1  -3  2733.20  2831.30   171.60      7 o
  -4   0  -2  2549.30  2114.90   162.20      7 o
  -4   8   7    54.99    13.40    57.30      7 <
  -4   9   8    95.93    54.20    54.70      7 <
  -3  -8  -9    35.94    19.90    53.90      7 <
  -3   5   4   109.90   182.20    84.40      7 <
  -3   6   5   660.66   697.00    95.80      7 o
  -2  -6  -7   709.99   460.30    87.50      7 o
  -2  -5  -6   264.51   330.20    83.90      7 o
  -2  -4  -5   348.19   577.00   101.90      7 o
  -2  -3  -4   510.42   894.60   122.40      7 o
  -2  -2  -3  1306.20  1077.30   144.30      7 o
  -2  -1  -2  8097.80  5946.30   248.10      7 o
  -2   0  -1  9485.30 14751.70   358.00      7 o
  -2   8   8    17.41   -15.10    56.00      7 <
  -2   9   9    20.42   -11.00    54.70      7 <
  -1  -9  -9    45.61    31.50    47.30      7 <
  -1  -8  -8    81.77    40.20    54.20      7 <
  -1   5   5   706.44   335.50    90.80      7 o
  -1   6   6    89.01   171.60    73.10      7 <
   0  -6  -6   286.36   295.30    79.40      7 o
   0  -4  -4   641.70  1101.90   129.70      7 o
   0  -2  -2  7636.30  6001.00   244.10      7 o
   1  -9  -8    22.11    14.20    52.70      7 <
   1  -8  -7    91.44    59.50    57.80      7 <
   1   5   6  1454.40  1283.20   119.90      7 o
   1   6   7   172.86   180.60    72.00      7 <
   2  -6  -5   102.31   176.60    72.30      7 <
   2  -5  -4   498.85   591.60    97.60      7 o
   2  -4  -3  2104.40  1595.30   143.00      7 o
   2  -3  -2  1510.20   733.60   125.80      7 o
   2  -2  -1  6813.70  7800.00   267.90      7 o
   2   0   1  9197.60 16601.90   375.20      7 o
   2   7   9   192.37    62.20    60.20      7 <
   2   8  10    18.75    -7.90    49.30      7 <
   3  -9  -7    59.82    41.70    54.30      7 <
   3  -8  -6   222.68   166.90    60.60      7 <
   3   4   6   357.42   296.20    81.90      7 o
   3   5   7   622.97   379.30    85.80      7 o
   4  -5  -3   353.95   349.90    86.60      7 o
   4  -4  -2   346.75   545.30   104.10      7 o
   4  -3  -1  1696.80  1931.10   152.90      7 o
   4  -2   0  4631.70  3371.40   184.90      7 o
   4  -1   1  5404.50  4840.20   209.70      7 o
   4   7  10    38.82   144.60    60.00      7 <
   5  -9  -6    82.23    41.80    52.90      7 <
   5  -8  -5   119.72    97.20    56.30      7 <
   5   3   6  1041.60   824.90   103.40      7 o
   5   4   7   136.67    94.40    69.50      7 <
   5   5   8   412.35   361.60    76.70      7 o
   6   6  10    36.76     2.90    56.00      7 <
   6   7  11    64.23    36.00    50.00      7 <
   7  -8  -4    59.19   112.50    54.80      7 <
   7  -7  -3   103.95    96.60    60.80      7 <
   7   1   5   268.54   238.90    79.30      7 o
   7   2   6   124.19    76.10    70.50      7 <
   7   3   7   176.83   256.40    73.80      7 o
   7   4   8   355.90    72.10    64.90      7 <
   8   4   9   206.45   317.40    71.90      7 o
   8   5  10    66.32    78.10    55.00      7 <
   9  -8  -3   203.56    79.00    54.10      7 <
   9  -7  -2   152.08    64.70    54.30      7 <
   9  -6  -1   137.58    66.80    58.70      7 <
   9  -5   0   482.26   301.20    74.20      7 o
   9  -4   1   196.57   111.90    65.80      7 <
   9  -3   2   356.86   150.90    68.90      7 <
   9  -2   3   246.08   215.20    75.10      7 <
   9  -1   4   169.24    97.20    68.60      7 <
   9   0   5   153.51   131.40    68.70      7 <
   9   1   6   231.51   122.20    65.90      7 <
   9   2   7   129.73    83.80    58.70      7 <
  10   3   9    16.99    34.20    54.20      7 <
  10   4  10   114.17   115.10    55.00      7 <
  11  -5   1   438.79   113.00    55.30      7 <
  11  -4   2   239.28   119.60    62.20      7 <
  11  -3   3   114.66    93.20    60.10      7 <
  11  -2   4   325.62   159.00    62.90      7 <
  11  -1   5   529.70   128.20    63.90      7 <
  11   0   6   199.01   123.00    61.00      7 <
  12   0   7    99.10    94.50    56.60      7 <
  12   1   8    58.80    53.40    52.00      7 <
 -14   0  -2    16.03    12.00    28.20      8 <
 -13   0  -2    43.94    18.70    30.20      8 <
 -13   3  -1   142.02   117.90    34.80      8 o
 -12  -4  -3    18.31    29.20    30.30      8 <
 -12  -1  -2    96.13    98.50    35.00      8 <
 -12   2  -1    29.41    38.40    33.20      8 <
 -12   3  -1   120.98    84.30    34.40      8 <
 -11  -5  -3    47.95    24.00    31.60      8 <
 -11  -4  -3    43.76    59.00    33.20      8 <
 -11  -1  -2    62.03    77.30    37.30      8 <
 -11   2  -1    71.08    50.40    36.30      8 <
 -11   5   0   165.08   102.30    36.90      8 <
 -10  -5  -3    43.02    52.90    34.10      8 <
 -10  -1  -2    48.78   167.40    41.10      8 o
 -10   2  -1   218.87   256.80    43.80      8 o
 -10   7   1    71.85    15.00    31.70      8 <
  -9  -6  -3   145.23   105.40    36.30      8 <
  -9  -5  -3    81.71   114.90    38.70      8 <
  -9  -2  -2   129.18   150.90    41.30      8 o
  -9   7   1    48.62    23.20    32.50      8 <
  -8  -6  -3    66.24    85.40    36.20      8 <
  -8  -2  -2    75.10    69.00    41.30      8 <
  -8   1  -1   130.02   142.00    47.10      8 o
  -8   4   0   410.84   449.40    53.40      8 o
  -8   7   1    49.46    56.80    33.70      8 <
  -7  -7  -3   127.90    91.80    36.70      8 <
  -7  -3  -2   144.73   229.10    48.50      8 o
  -7   6   1   161.66   170.40    42.90      8 o
  -7   9   2    22.61    14.10    30.80      8 <
  -6  -8  -3    28.76    28.70    33.80      8 <
  -6  -7  -3    75.33    16.90    35.20      8 <
  -6  -3  -2  1147.90  1182.10    73.20      8 o
  -6   0  -1   377.86   507.40    61.90      8 o
  -6   6   1   159.64   141.80    42.10      8 o
  -6   8   2    87.76    64.80    36.50      8 <
  -5  -8  -3    43.14    60.30    33.60      8 <
  -5  -4  -2   510.86   591.70    58.50      8 o
  -5   8   2    84.45    89.10    37.00      8 <
  -4  -9  -3    23.13    36.80    32.40      8 <
  -4  -1  -1  1338.30  1576.60    86.60      8 o
  -4   2   0  4436.50  5319.50   134.50      8 o
  -4   5   1    40.76   100.90    45.50      8 <
  -4  10   3    19.93    20.00    32.50      8 <
  -3 -10  -3    60.68    56.80    32.00      8 <
  -3  -9  -3    32.92    35.00    32.80      8 <
  -3  -5  -2   261.51   336.40    53.40      8 o
  -3   7   2   224.86   123.00    42.80      8 <
  -3  10   3    83.09    54.80    35.50      8 <
  -2 -10  -3    43.33    25.40    31.40      8 <
  -2  -6  -2    26.41    30.50    40.60      8 <
  -2  -2  -1 10768.00 10575.50   183.30      8 o
  -2   4   1  1986.00  1992.00    92.10      8 o
  -2   7   2    52.10    88.40    40.90      8 <
  -2   9   3   158.45   100.00    38.00      8 <
  -1  -7  -2   255.28   211.30    44.00      8 o
  -1   6   2   178.34   294.80    51.90      8 o
  -1   9   3    19.18    43.80    35.00      8 <
   0  -8  -2   234.71   157.90    41.20      8 o
   0  -7  -2   272.64   326.60    47.30      8 o
   0   6   2   361.48   346.60    53.60      8 o
   1  -9  -2   112.59   121.50    37.40      8 o
   1  -8  -2    43.69    29.80    37.30      8 <
   1  -4  -1   368.71   349.30    58.10      8 o
   1   5   2  1913.00  1318.20    78.70      8 o
   1   8   3    43.31    61.50    38.50      8 <
   1  10   4    68.15    52.20    34.20      8 <
   2 -10  -2    41.43    37.60    32.70      8 <
   2  -9  -2    91.13    44.20    33.70      8 <
   2  -5  -1   552.47   636.60    60.80      8 o
   2   7   3   400.94   292.50    52.00      8 o
   2  10   4    15.07    25.80    32.00      8 <
   3 -10  -2    14.52    27.10    28.70      8 <
   3  -6  -1    72.72    83.80    42.90      8 <
   3   4   2   473.54   410.60    58.20      8 o
   3   7   3   596.21   330.10    51.20      8 o
   3   9   4    11.49    17.00    33.00      8 <
   4  -7  -1   352.64   234.10    45.10      8 o
   4   6   3   524.62   606.30    59.80      8 o
   4   9   4   195.74   132.50    39.50      8 o
   5  -8  -1    55.67    73.40    34.70      8 <
   5  -7  -1    34.11    38.00    35.90      8 <
   5   0   1   534.37   756.80    68.00      8 o
   5   3   2  2240.10  1753.80    85.70      8 o
   5   8   4   305.39   144.90    41.70      8 o
   6  -9  -1    15.97    21.50    30.70      8 <
   6  -8  -1    20.32    25.10    30.80      8 <
   6  -1   1    79.51    85.50    51.30      8 <
   6   2   2   351.77   586.70    62.90      8 o
   6   5   3    49.06    61.70    42.70      8 <
   7  -9  -1    54.04    46.10    30.60      8 <
   7  -5   0    76.40   110.60    41.00      8 <
   7  -2   1   433.63   493.60    58.50      8 o
   7   4   3   387.25   501.50    57.00      8 o
   7   7   4    44.31    40.30    37.50      8 <
   8  -6   0    68.87    68.40    35.20      8 <
   8   1   2   486.54   453.00    54.60      8 o
   8   4   3   143.11   154.80    44.20      8 o
   8   6   4    20.29    29.30    37.70      8 <
   9  -7   0    48.64    66.20    32.00      8 <
   9  -3   1   121.93   116.20    41.70      8 <
   9   0   2   273.80   386.10    52.00      8 o
   9   3   3   116.21   227.00    48.30      8 o
   9   6   4    98.28   117.80    38.00      8 o
  10  -5   1    24.09    14.60    33.20      8 <
  10  -4   1   135.46   124.60    38.00      8 o
  10  -1   2    48.27    90.70    40.50      8 <
  10   2   3   143.05    99.20    40.50      8 <
  10   5   4   425.85   202.70    43.90      8 o
  11  -6   1    17.78   -10.90    29.00      8 <
  11  -5   1    44.78    25.70    33.90      8 <
  11  -2   2    62.50    51.70    37.00      8 <
  11   1   3    34.66    48.10    36.10      8 <
  11   4   4    19.64    29.00    35.70      8 <
  12  -3   2    15.80    -4.90    32.10      8 <
  12   1   3    53.81    83.90    35.80      8 <
  12   3   4    53.74    -9.00    36.00      8 <
  12   4   4    71.28    34.60    33.30      8 <
  13  -3   2    15.33    17.50    30.60      8 <
  13   0   3    36.87    42.80    34.40      8 <
  13   3   4    15.86    12.30    30.50      8 <
 -12  -4   6    34.63    -0.10   114.80      9 <
 -12   3   7   137.67   105.60   116.70      9 <
 -11   0   6   196.79   119.60   133.00      9 <
 -11   1   6   137.32   292.90   131.20      9 <
 -11   2   6   132.37   -45.60   124.60      9 <
 -10  -6   5    18.12    84.10   113.90      9 <
 -10  -5   5    28.75   -54.30   118.30      9 <
 -10  -4   5    10.88    14.40   122.20      9 <
 -10  -3   5    66.09   158.20   129.80      9 <
 -10  -2   5    79.11   259.90   134.60      9 <
 -10   4   6   285.75   127.90   136.60      9 <
 -10   5   6    26.12    61.40   123.00      9 <
 -10   6   6   118.56    82.40   120.10      9 <
  -9   1   5   561.73   168.20   140.30      9 <
  -9   2   5   223.79   282.00   136.80      9 <
  -9   3   5   201.18   393.90   140.50      9 <
  -8  -5   4   182.55    71.60   134.20      9 <
  -8  -4   4   123.03   158.50   144.70      9 <
  -8  -3   4   138.70   246.50   144.40      9 <
  -8  -2   4   378.68   464.50   155.60      9 <
  -8  -1   4    81.09   152.40   141.60      9 <
  -8   5   5   336.80   289.40   144.90      9 <
  -8   6   5   168.75    45.30   124.40      9 <
  -8   7   5    50.62    84.80   120.50      9 <
  -7   3   4   290.06   428.90   152.40      9 <
  -7   4   4   522.80   829.90   162.90      9 o
  -7   8   5    27.28    48.40   119.20      9 <
  -6  -2   3  2141.20  2079.50   211.40      9 o
  -6  -1   3   476.89   601.00   175.70      9 o
  -6   0   3   190.75   161.10   160.00      9 <
  -6   6   4    94.13   325.60   144.20      9 <
  -6   7   4   120.06   236.30   135.30      9 <
  -5  -9   2    91.61    93.40   122.30      9 <
  -5  -8   2   193.02    99.10   130.00      9 <
  -5   3   3  1758.10  1769.30   208.40      9 o
  -5   4   3   764.07   643.00   167.60      9 o
  -5   9   4    28.23   -96.20   117.70      9 <
  -4  -1   2  1946.50  1904.90   229.50      9 o
  -4   0   2  1242.20  2465.70   242.90      9 o
  -4   7   3   161.42   224.90   135.80      9 <
  -3 -10   1    65.97    35.10   117.90      9 <
  -3  -9   1    86.14   -20.30   122.90      9 <
  -3  -8   1   126.12   256.00   129.60      9 <
  -3  -7   1   245.63   338.40   140.70      9 <
  -3   4   2   600.99   828.90   183.00      9 o
  -3   9   3    62.89   -46.60   119.10      9 <
  -3  10   3    90.63    -5.10   116.30      9 <
  -2   0   1 15683.00 14520.90   441.00      9 o
  -2   7   2    60.04   199.10   136.30      9 <
  -1  -9   0   121.58    78.20   124.20      9 <
  -1  -7   0   193.24   213.70   143.90      9 <
  -1   4   1   248.33   789.80   183.00      9 o
  -1   9   2   201.03    69.20   128.30      9 <
  -1  10   2    40.77    32.20   123.10      9 <
   1 -10  -1    37.95   126.90   119.10      9 <
   1  -9  -1    41.69    51.10   123.60      9 <
   1  -8  -1    66.79   122.40   130.10      9 <
   1  -7  -1   254.88   118.20   135.60      9 <
   1   9   1    54.44   118.60   124.80      9 <
   1  10   1    32.12   -42.70   118.70      9 <
   3 -10  -2    38.30   133.70   116.20      9 <
   3  -9  -2    58.78   136.60   121.30      9 <
   3   4  -1   998.75  1353.80   202.70      9 o
   3   9   0    45.57   123.50   122.30      9 <
   4  -2  -2  3136.40  2902.50   244.10      9 o
   4  -1  -2  1741.80  1994.10   232.90      9 o
   4   6  -1   492.58   633.70   163.00      9 o
   4   7  -1   386.71   502.60   150.30      9 o
   5   3  -2  2251.80  1645.00   212.10      9 o
   5   9  -1    20.27    29.60   118.20      9 <
   6  -9  -3    18.28    -0.60   114.10      9 <
   6  -5  -3   253.85   373.00   146.30      9 <
   6  -4  -3   786.46   878.00   177.20      9 o
   6  -3  -3   412.29   487.90   165.40      9 <
   6  -2  -3  1490.70  1093.50   186.90      9 o
   6   6  -2   295.79   336.00   146.10      9 <
   7   2  -3   511.43   476.20   171.50      9 <
   7   3  -3  1016.20   850.90   174.30      9 o
   7   8  -2     9.92    85.60   124.90      9 <
   7   9  -2   115.34    73.50   118.30      9 <
   8  -8  -4    35.76    87.10   112.80      9 <
   8  -7  -4   140.67   205.90   121.80      9 <
   8  -6  -4   142.89   166.60   122.60      9 <
   8  -5  -4   152.38   221.80   128.50      9 <
   8  -4  -4    51.95    94.80   128.90      9 <
   8  -3  -4   131.33   199.20   143.10      9 <
   8   5  -3   468.35   377.90   148.10      9 <
   8   6  -3   129.32   113.10   122.30      9 <
   9   0  -4   215.03   523.10   148.60      9 o
   9   1  -4   394.64   363.00   147.50      9 <
   9   2  -4   371.14   329.70   146.80      9 <
   9   7  -3    47.59    92.10   119.80      9 <
   9   8  -3    62.60    52.80   118.20      9 <
  10  -6  -5    38.49    31.00   115.20      9 <
  10  -5  -5   226.45   250.40   127.50      9 <
  10   4  -4    86.90   106.60   130.20      9 <
  10   5  -4   191.07    98.70   133.30      9 <
  11  -3  -5   100.03    38.50   122.80      9 <
  11  -2  -5   140.62   288.00   130.20      9 <
  11  -1  -5    36.07    94.40   126.60      9 <
  11   0  -5    65.48   120.90   127.00      9 <
  11   6  -4    52.16    22.90   119.50      9 <
  12   2  -5    80.42   222.20   129.00      9 <
  12   3  -5   263.22   233.20   123.40      9 <
  12   4  -5    61.20    17.40   123.30      9 <
 -13   0   4    24.27    51.70    90.90     10 <
 -13   1   4    10.95   114.10    89.60     10 <
 -12  -2   4    26.08   134.90    96.00     10 <
 -12  -1   4   172.83   107.60    98.80     10 <
 -12   4   3    59.82    71.90    89.40     10 <
 -12   5   3    38.84    88.10    86.10     10 <
 -11  -4   4    39.84    21.20    95.80     10 <
 -11  -3   4    32.19    87.80    94.00     10 <
 -11   2   3    47.30    -2.50    90.90     10 <
 -11   3   3    83.28   174.90    92.30     10 <
 -10  -6   4    32.23   -13.00    92.60     10 <
 -10  -5   4   245.50    90.20   101.60     10 <
 -10   0   3    71.25   193.40   109.90     10 <
  -9  -7   4    39.74    76.30    87.40     10 <
  -9  -2   3   127.89   407.60   116.70     10 o
  -9   4   2   416.41    68.30   100.40     10 <
  -9   5   2    24.79    96.50    94.30     10 <
  -9   6   2    52.28    11.80    89.90     10 <
  -9   7   2   100.68   -20.60    84.40     10 <
  -8  -8   4    24.44     4.30    89.70     10 <
  -8  -4   3   185.64   414.60   117.20     10 o
  -8   2   2   105.33   157.50   105.30     10 <
  -8   3   2    95.32   286.00   108.20     10 <
  -7  -9   4    23.94    35.40    86.60     10 <
  -7  -5   3    52.37    23.60   107.70     10 <
  -7   0   2   782.23   878.00   146.10     10 o
  -7   8   1    82.94    51.30    86.60     10 <
  -7   9   1    73.51    40.90    86.00     10 <
  -6  -7   3    28.51    59.20   100.70     10 <
  -6  -2   2   797.81  1606.90   161.50     10 o
  -6   5   1   105.32    91.10   101.00     10 <
  -6   6   1    46.40   100.80    98.00     10 <
  -6   7   1   153.69    22.70    96.10     10 <
  -6   8   1    20.96    28.00    88.40     10 <
  -5  -8   3    34.32   -76.80    94.20     10 <
  -5  -3   2  4028.20  3173.20   198.40     10 o
  -5   3   1    76.10   239.40   121.60     10 <
  -4  -9   3    51.88   -12.00    94.50     10 <
  -4  -5   2   214.46   307.00   117.30     10 <
  -4   1   1  1707.40  2447.20   190.00     10 o
  -4  10   0    64.72    44.70    82.20     10 <
  -3 -10   3   126.61    85.90    92.40     10 <
  -3  -6   2    76.73   154.00   110.40     10 <
  -3  -1   1  9221.30  7896.40   279.50     10 o
  -3   7   0   421.31   486.60   113.20     10 o
  -3   9   0    29.80    72.20    92.50     10 <
  -2  -8   2    48.92   176.70   101.30     10 <
  -2  -7   2   237.93    86.30   101.50     10 <
  -2  -3   1  5132.30  4833.70   236.00     10 o
  -2   4   0  2110.50  1396.90   161.20     10 o
  -1  -9   2   291.29   141.10    98.90     10 <
  -1  -8   2   190.05   185.30    98.80     10 <
  -1  -4   1   165.41   304.40   127.80     10 <
   0 -10   2    78.45    26.40    90.50     10 <
   0  -9   2   132.29   218.00   103.50     10 <
   1 -10   2    31.12    63.60    89.60     10 <
   1  -7   1    40.35   143.30   104.30     10 <
   1   6  -1   108.53   102.00   112.80     10 <
   1   7  -1   113.23   131.00   104.50     10 <
   1   8  -1    16.95   171.10    96.90     10 <
   2  -8   1   414.28   321.30   108.20     10 <
   2   4  -1  2930.60  1854.60   172.10     10 o
   3  -9   1   115.45   225.80    96.60     10 <
   3   2  -1  2480.20  3205.40   206.30     10 o
   4 -10   1    42.65   -33.40    85.80     10 <
   4  -9   1    42.47     7.60    89.80     10 <
   4  -6   0   292.72   533.30   122.30     10 o
   4   0  -1  2377.20  3393.30   205.70     10 o
   4   8  -2   388.30   161.60   100.90     10 <
   4   9  -2    37.32   135.90    93.10     10 <
   4  10  -2     8.33    66.70    87.70     10 <
   5 -10   1     6.21   -19.60    82.80     10 <
   5  -7   0   513.52   488.90   108.80     10 o
   5   6  -2   627.86   682.40   128.50     10 o
   5   7  -2   109.91   267.00   109.20     10 <
   5   8  -2   123.50    89.00    99.40     10 <
   5   9  -2    48.11   151.30    95.50     10 <
   6  -8   0   354.82   213.60    97.20     10 <
   6  -3  -1   389.06   671.00   129.30     10 o
   6   4  -2   540.81   645.70   127.00     10 o
   6   5  -2   752.35  1186.80   143.40     10 o
   7  -9   0    86.12    71.90    86.80     10 <
   7  -4  -1   196.82   251.30   110.30     10 <
   7   2  -2   137.81   417.30   119.00     10 o
   7   3  -2   297.95   539.60   125.80     10 o
   8  -5  -1    82.20    75.90   100.40     10 <
   8   0  -2    68.22   277.30   110.60     10 <
   8   1  -2   629.67   751.80   126.70     10 o
   9  -6  -1    24.99    87.40    91.40     10 <
   9  -1  -2    48.74   102.00   104.20     10 <
   9   0  -2   412.87   545.80   122.80     10 o
   9   7  -3    24.79    81.50    93.00     10 <
   9   8  -3    69.66    94.20    88.40     10 <
  10  -7  -1    60.02    65.20    89.90     10 <
  10  -2  -2   150.45   262.00   105.60     10 <
  10  -1  -2   234.50   434.60   108.70     10 o
  10   5  -3    67.53   118.30    94.10     10 <
  10   6  -3    11.74    41.70    91.60     10 <
  10   7  -3    19.94    -9.00    88.50     10 <
  11  -3  -2    48.10   128.70    95.90     10 <
  11   3  -3    93.78    82.70    96.40     10 <
  11   4  -3    76.66   106.10    93.80     10 <
  11   5  -3    15.44    87.20    89.30     10 <
  11   6  -3   142.38   132.90    86.70     10 <
  12  -4  -2    42.86    99.40    88.50     10 <
  12  -3  -2    67.05    55.90    88.60     10 <
  12   2  -3   109.80   123.90    90.30     10 <
  12   3  -3   202.98   176.10    90.50     10 <
  13   0  -3    32.40   173.40    90.50     10 <
  13   1  -3    23.44    14.40    89.40     10 <
  13   2  -3    93.84   130.50    90.80     10 <
 -14   1   1    70.03    89.50    66.30     11 <
 -13  -3   2    12.24    37.20    66.70     11 <
 -13   1   1   196.98   182.10    75.00     11 <
 -12  -3   2    22.73    34.40    68.70     11 <
 -12   0   1    51.07    97.60    76.60     11 <
 -12   4   0    34.00    79.50    67.70     11 <
 -11  -6   3    36.06     9.20    67.70     11 <
 -11  -3   2   114.31   127.00    73.60     11 <
 -11   0   1    16.42    90.20    72.60     11 <
 -11   3   0    91.31   291.70    79.30     11 o
 -10  -7   3    49.65   103.70    70.60     11 <
 -10  -4   2   444.27   420.40    88.80     11 o
 -10  -1   1    88.19   115.70    81.90     11 <
 -10   7  -1    73.47    55.20    64.30     11 <
  -9  -7   3    24.10    39.30    72.10     11 <
  -9  -4   2   150.75   127.00    84.60     11 <
  -9  -1   1   688.24   783.60   102.40     11 o
  -9   3   0   117.31   235.10    82.70     11 <
  -9   7  -1    56.85    96.80    69.70     11 <
  -8  -7   3   179.52    67.40    76.40     11 <
  -8  -1   1   381.94   601.60   102.60     11 o
  -8   2   0    76.69    99.00    83.20     11 <
  -8   6  -1   130.15   171.20    76.00     11 <
  -8   7  -1    21.17   -18.30    67.00     11 <
  -7  -5   2   566.10   380.80    93.10     11 o
  -7   6  -1    66.63   160.90    78.90     11 <
  -6  -8   3    84.04    82.70    73.40     11 <
  -6  -5   2   980.39   791.80   110.00     11 o
  -6  -2   1   441.06   487.40   108.80     11 o
  -6   6  -1    44.31   128.80    76.70     11 <
  -5  -8   3    91.30    98.20    77.00     11 <
  -5  -5   2   842.44   860.60   110.90     11 o
  -5  -2   1  1190.00  1300.50   130.20     11 o
  -5   1   0  3829.40  4225.00   185.90     11 o
  -5   5  -1   100.50   165.50    85.70     11 <
  -4  -8   3    35.02   122.20    77.60     11 <
  -4   5  -1    62.54   131.70    91.00     11 <
  -4   9  -2    60.16   116.40    71.30     11 <
  -4  10  -2    20.45    35.10    63.00     11 <
  -3  -8   3   277.62   294.60    84.20     11 o
  -3  -6   2    31.10    91.30    84.20     11 <
  -3   9  -2     7.89    59.30    67.10     11 <
  -3  10  -2     4.69    55.10    62.60     11 <
  -2  -6   2   112.60    95.40    88.90     11 <
  -2  -3   1  5300.40  3960.70   187.50     11 o
  -2   4  -1  2243.00  2489.50   154.90     11 o
  -2   9  -2   129.47   100.40    73.70     11 <
  -2  10  -2    28.83    29.90    64.20     11 <
  -1  -9   3    11.10     8.60    72.40     11 <
  -1  -6   2   286.66   554.90   101.60     11 o
  -1  -3   1  1272.60  1572.50   144.10     11 o
  -1   4  -1    62.26    78.40   105.90     11 <
  -1   8  -2   162.46   166.60    77.30     11 <
  -1   9  -2   138.39    99.10    72.90     11 <
   0  -6   2   265.70   423.90    96.70     11 o
   0   8  -2    38.08    74.20    75.40     11 <
   0   9  -2   296.39   265.30    78.90     11 o
   1  -9   3    20.99    -0.80    70.80     11 <
   1   8  -2    64.88   189.90    76.10     11 <
   1   9  -2   182.88   287.50    76.60     11 o
   2  -9   3    26.83    51.60    71.30     11 <
   2   8  -2    34.72    62.50    72.10     11 <
   3  -9   3    55.97    46.80    73.50     11 <
   3   8  -2    48.80     8.30    70.90     11 <
   4  -9   3    21.28    40.90    70.60     11 <
   4   3  -1  1884.90  2200.60   154.90     11 o
   4   7  -2   117.53   173.90    80.10     11 <
   4   8  -2    59.01   115.00    72.40     11 <
   5  -9   3    19.72   -38.60    67.70     11 <
   5  -7   2   168.75   187.60    78.60     11 <
   5  -4   1   104.94    72.60    87.50     11 <
   5   3  -1   369.36   521.90   104.60     11 o
   5   7  -2   602.85   434.60    91.10     11 o
   5   8  -2    97.62   193.70    74.10     11 <
   6  -9   3    60.82    -6.90    68.40     11 <
   6  -7   2   255.00   231.60    78.20     11 <
   6  -4   1    94.24   221.00    86.60     11 <
   6   3  -1   407.06   470.80   101.50     11 o
   6   7  -2   210.46   157.30    77.90     11 <
   6   8  -2    58.54    99.50    68.00     11 <
   7  -9   3    10.22    40.10    64.90     11 <
   7  -7   2    84.02   105.00    72.70     11 <
   7  -4   1    88.27   133.10    81.90     11 <
   7   3  -1   565.37   873.50   110.90     11 o
   7   7  -2   123.08   204.60    74.00     11 <
   7   8  -2    13.54    93.40    64.60     11 <
   8  -7   2    39.87    -6.20    71.00     11 <
   8  -4   1   338.13   352.70    88.00     11 o
   8   3  -1   708.71   579.00    96.80     11 o
   8   7  -2    30.00    69.90    67.30     11 <
   8   8  -2    35.23    58.80    65.50     11 <
   9  -7   2    16.86    44.90    67.60     11 <
   9  -4   1    55.49    34.30    72.50     11 <
   9  -1   0  1039.00   481.60    95.50     11 o
   9   3  -1   408.46   288.20    85.90     11 o
   9   7  -2    34.99    15.30    67.10     11 <
   9   8  -2    24.76    21.90    64.60     11 <
  10  -7   2    73.52    83.20    67.90     11 <
  10  -4   1   110.27   149.60    74.80     11 <
  10   3  -1    90.06    27.00    75.80     11 <
  10   7  -2    60.69   103.50    66.90     11 <
  11  -4   1     9.30    42.30    71.70     11 <
  11  -1   0   547.48   257.40    83.10     11 o
  11   3  -1   150.62   227.20    77.10     11 <
  12  -4   1   112.35   141.70    70.50     11 <
  12   0   0   195.13   136.40    73.80     11 <
  12   3  -1    20.02    82.90    68.70     11 <
  12   4  -1    39.27     2.40    67.20     11 <
  13  -4   1    23.46   -27.00    63.50     11 <
  13  -3   1    94.52     9.90    66.00     11 <
  13   3  -1    60.56   106.00    66.70     11 <
  13   4  -1    29.77   -45.30    64.40     11 <
  14   0   0     8.65   -14.50    64.00     11 <
 -14  -1   1    44.53     3.80    48.90     12 <
 -13  -2   1   151.63    84.70    50.20     12 <
 -13   1   0    57.02   162.10    56.30     12 <
 -13   4  -1   107.90    25.40    47.70     12 <
 -12  -5   2    89.31    97.80    53.00     12 <
 -12  -2   1   127.46   139.60    60.00     12 <
 -12   4  -1    50.90    13.60    49.60     12 <
 -11  -5   2    96.11    29.40    53.40     12 <
 -11  -2   1    95.41   131.60    63.00     12 <
 -11   1   0   190.58   339.60    71.70     12 o
 -11   4  -1    38.51    22.60    52.20     12 <
 -10  -7   3   171.29    38.50    53.80     12 <
 -10  -5   2   170.73    64.90    57.10     12 <
 -10  -2   1   351.35   223.50    69.80     12 o
 -10   4  -1   114.02   117.20    57.00     12 <
 -10   7  -2    84.87   108.40    53.60     12 <
  -9  -7   3    86.05   143.80    61.40     12 <
  -9  -5   2    85.03    -3.00    58.80     12 <
  -9   4  -1    87.60    42.60    62.10     12 <
  -9   7  -2    55.01    72.40    50.00     12 <
  -9   8  -2    36.48    42.00    48.90     12 <
  -8  -5   2   193.51   191.40    71.70     12 <
  -8   7  -2    53.15    59.00    54.40     12 <
  -7  -5   2   128.54   155.60    71.10     12 <
  -7   3  -1  1008.60  1217.20   110.70     12 o
  -7   7  -2    56.28    85.10    54.80     12 <
  -6  -8   3   110.73   117.30    61.90     12 <
  -6  -5   2   552.52   545.80    90.30     12 o
  -6   0   0  2670.40  3065.70   168.10     12 o
  -6   3  -1  1186.50  1203.30   114.10     12 o
  -6   7  -2   292.75   191.80    65.30     12 <
  -5  -8   3   108.08   157.60    65.00     12 <
  -5   3  -1   787.98   544.70   108.10     12 o
  -5   7  -2   229.55   120.00    64.00     12 <
  -4 -10   4    21.62   -33.00    48.60     12 <
  -4  -8   3   208.20   203.40    66.90     12 o
  -4  -3   1  1582.40  2022.50   144.90     12 o
  -4   0   0  9581.00 10228.50   271.10     12 o
  -4   3  -1  2970.50  2181.70   147.90     12 o
  -4   7  -2   187.67   168.60    65.20     12 <
  -4  10  -3    36.59    35.90    46.40     12 <
  -3 -10   4   203.04     5.20    51.30     12 <
  -3  -8   3   534.52   342.40    72.40     12 o
  -3  -3   1  1410.60  3207.30   170.60     12 o
  -3   3  -1  2119.80  2164.90   147.20     12 o
  -3   7  -2   169.54   141.60    67.10     12 <
  -3  10  -3   112.01    66.20    48.30     12 <
  -2 -10   4    51.11     0.20    50.00     12 <
  -2  -8   3   293.93   389.40    76.10     12 o
  -2   0   0 15383.00 15463.80   346.10     12 o
  -2   3  -1  6750.60  5456.60   206.10     12 o
  -2   7  -2   166.28   118.70    67.20     12 <
  -2  10  -3    16.60    54.80    45.90     12 <
  -1 -10   4   142.27   120.90    57.70     12 <
  -1  -8   3   654.74   359.70    77.30     12 o
  -1   3  -1  1240.30  1654.50   147.10     12 o
  -1   7  -2   310.78   262.70    72.30     12 o
  -1  10  -3   121.25   118.00    51.20     12 <
   0 -10   4    72.27    74.90    54.30     12 <
   0   7  -2   392.24   444.30    83.30     12 o
   1 -10   4   101.60    -0.90    54.40     12 <
   1  -8   3   468.29   360.50    74.10     12 o
   1   3  -1  2208.30  2056.90   156.50     12 o
   1   7  -2   413.98   330.70    77.10     12 o
   2 -10   4    27.33    37.40    54.50     12 <
   2  -8   3    65.61    48.50    62.80     12 <
   2   7  -2   287.73   120.90    66.40     12 <
   3 -10   4   233.29   110.50    49.80     12 <
   3  -5   2   523.11   348.90    92.70     12 o
   3   7  -2   317.35    90.90    63.30     12 <
   4 -10   4    43.85    59.60    49.70     12 <
   4  -5   2   312.53   311.30    81.50     12 o
   4   7  -2   170.01   105.60    61.30     12 <
   5  -5   2   837.51   670.10    91.80     12 o
   5   7  -2   196.55   253.80    67.30     12 o
   6  -7   3    96.86   126.30    68.70     12 <
   6  -5   2   462.34   589.50    91.20     12 o
   6   4  -1   374.12   333.90    79.80     12 o
   6   7  -2   129.82    82.80    70.50     12 <
   6   8  -2    84.90    62.50    54.70     12 <
   7  -9   4    46.25    68.50    51.40     12 <
   7  -7   3    61.52    79.10    61.70     12 <
   7  -5   2   572.12   232.10    71.90     12 o
   7  -2   1   921.63  1027.30   103.10     12 o
   7   1   0   410.86   493.80    94.90     12 o
   7   4  -1   157.79   186.50    71.40     12 <
   7   7  -2    91.21    81.00    56.20     12 <
   7   8  -2    13.31    15.20    47.70     12 <
   8  -7   3   226.34   121.70    57.90     12 <
   8  -2   1   418.04   666.80    91.70     12 o
   8   4  -1   539.40   623.90    86.20     12 o
   8   8  -2     9.74    43.90    48.20     12 <
   9  -7   3    53.66    93.60    51.70     12 <
   9  -2   1   176.12   153.70    69.50     12 <
   9   1   0   759.13   460.50    83.20     12 o
   9   4  -1    94.92   157.90    64.10     12 <
   9   8  -2    88.73    73.60    48.70     12 <
  10  -7   3    57.41     0.10    52.20     12 <
  10  -4   2   153.12   140.80    63.00     12 <
  10   5  -1    16.28    27.10    54.50     12 <
  11  -6   3    50.03    30.30    52.60     12 <
  11  -4   2   107.33    80.00    57.50     12 <
  11  -1   1    47.81   166.80    59.10     12 <
  11   5  -1    29.43    36.00    51.70     12 <
  12  -4   2    77.10    33.80    52.30     12 <
  12  -1   1    32.80    22.00    54.10     12 <
  12   2   0    77.27     3.60    50.70     12 <
  12   5  -1    40.07    39.00    47.60     12 <
  13  -1   1    67.90    41.20    52.40     12 <
  14  -1   1    71.69    43.90    47.00     12 <
  14   0   1    78.10    58.90    48.20     12 <
 -13  -2  -1   140.70    85.60    46.20     13 <
 -12  -2  -1    35.40    20.00    47.50     13 <
 -12   2   0   114.60    99.90    51.70     13 <
 -12   5   1    26.77    33.30    42.90     13 <
 -11  -2  -1    57.60    17.00    50.60     13 <
 -11   5   1    87.85   154.10    52.50     13 <
 -11   6   1    25.70    67.00    43.80     13 <
 -10  -7  -2    46.80    21.60    44.00     13 <
 -10  -2  -1   267.83   268.80    62.30     13 o
 -10   2   0   159.88   234.30    62.80     13 o
 -10   5   1    27.03    18.30    47.60     13 <
 -10   6   1   102.87    88.00    45.90     13 <
  -9  -8  -2    32.28    25.50    42.30     13 <
  -9  -7  -2    16.72    75.30    45.10     13 <
  -9  -2  -1    46.36    59.40    59.70     13 <
  -9   5   1   155.83   238.60    57.30     13 o
  -9   8   2    45.49    22.00    43.70     13 <
  -8  -8  -2     8.77    13.00    43.10     13 <
  -8  -7  -2    19.66    11.50    44.80     13 <
  -8  -2  -1  1231.60  1024.10    94.20     13 o
  -8   2   0   125.25   187.70    65.80     13 <
  -8   5   1    95.07    76.00    53.90     13 <
  -8   8   2    14.11    10.50    42.70     13 <
  -7  -9  -2    69.22    52.60    46.10     13 <
  -7  -8  -2    12.91    58.60    44.50     13 <
  -7  -7  -2    89.06    94.40    51.10     13 <
  -7  -3  -1   991.50  1198.60    98.10     13 o
  -7   5   1   191.73   423.40    72.40     13 o
  -7   8   2    16.72     6.90    42.50     13 <
  -6  -9  -2    70.77    41.60    48.20     13 <
  -6  -8  -2    55.97    86.60    53.30     13 <
  -6  -3  -1   229.98   235.70    74.50     13 o
  -6   5   1    14.90    65.50    55.80     13 <
  -6   8   2    49.60     4.10    47.50     13 <
  -5  -9  -2    87.59   114.10    53.00     13 <
  -5  -8  -2   113.08   113.70    52.80     13 <
  -5  -3  -1    31.57   104.50    82.60     13 <
  -5   5   1    61.07   173.20    62.70     13 <
  -5   8   2   117.02   124.80    50.20     13 <
  -4 -10  -2    49.75    47.20    45.20     13 <
  -4  -9  -2     8.39    13.20    46.60     13 <
  -4  -8  -2    49.10   117.40    51.00     13 <
  -4  -3  -1  2164.70  2452.50   139.30     13 o
  -4   5   1   310.98   287.20    75.30     13 o
  -4   8   2    36.40    98.70    50.50     13 <
  -3 -10  -2    30.63    27.50    46.00     13 <
  -3  -9  -2    29.02    35.90    49.00     13 <
  -3   1   0   543.13   519.40   113.40     13 o
  -3   8   2    31.80    10.40    49.90     13 <
  -2 -10  -2    13.40    83.60    47.10     13 <
  -2  -9  -2    18.88    71.70    50.60     13 <
  -2  -4  -1  2710.50  2258.20   133.90     13 o
  -2  10   3     9.19   -19.30    41.40     13 <
  -1 -10  -2    23.45    40.60    45.10     13 <
  -1  -4  -1   191.85   240.10    86.10     13 <
  -1   4   1    90.31   272.70    84.40     13 o
  -1   7   2   199.81   212.90    67.60     13 o
  -1  10   3    36.42    25.50    42.20     13 <
   0 -10  -2    41.20    -0.30    46.20     13 <
   0   7   2   152.77   320.60    71.00     13 o
   1  -5  -1   369.47   528.30    88.30     13 o
   1   7   2   222.32   199.20    67.30     13 <
   1  10   3    17.11    19.50    41.80     13 <
   2  -6  -1   866.13  1220.70   100.70     13 o
   2   3   1  5465.50  3980.30   169.90     13 o
   2   9   3    82.25   113.30    51.90     13 <
   3  -6  -1    40.45    39.90    63.90     13 <
   3  -1   0   454.26   494.60   111.30     13 o
   3   6   2   134.76   262.20    70.80     13 o
   3   9   3   139.53   170.80    51.90     13 o
   4  -7  -1   238.14   319.60    68.90     13 o
   4   6   2   236.09   259.20    68.80     13 o
   4   9   3    47.12    20.00    47.60     13 <
   5  -8  -1    12.89    -0.40    48.10     13 <
   5  -7  -1    68.86    86.20    56.70     13 <
   5   2   1   652.11   904.00   103.40     13 o
   5   8   3    84.16    82.90    52.90     13 <
   6  -9  -1    38.26    59.30    45.30     13 <
   6  -8  -1    16.64    -0.80    46.80     13 <
   6   5   2   545.72   509.60    80.00     13 o
   6   8   3    45.08    40.70    49.90     13 <
   7  -9  -1    16.10    23.40    46.00     13 <
   7  -8  -1    45.11    84.50    48.60     13 <
   7  -3   0   207.19   327.60    70.60     13 o
   7   1   1   497.15  1194.80   103.60     13 o
   7   5   2   259.83   357.50    70.90     13 o
   7   8   3    14.27    27.90    46.40     13 <
   8  -4   0   561.59   575.40    78.60     13 o
   8   4   2    38.58    74.90    61.60     13 <
   8   7   3   123.39    77.80    53.00     13 <
   9  -5   0   258.57   130.90    57.50     13 <
   9   0   1   134.96   206.70    66.80     13 o
   9   4   2   128.57    99.20    57.70     13 <
   9   7   3    14.72    -0.20    46.30     13 <
  10  -6   0    26.93    14.20    48.50     13 <
  10  -1   1    36.52    78.20    59.70     13 <
  10   3   2   151.28    71.20    58.60     13 <
  10   6   3     9.58   -14.00    44.70     13 <
  10   7   3    37.00    88.80    48.10     13 <
  11  -2   1   134.83   136.20    56.50     13 <
  11  -1   1    84.78    39.20    53.90     13 <
  11   2   2    33.03   120.20    57.70     13 <
  11   3   2   138.34    72.00    54.00     13 <
  11   6   3     7.23    68.90    45.60     13 <
  12  -2   1    21.61    83.20    48.60     13 <
  12   2   2     9.86    30.80    50.90     13 <
  12   5   3   134.30   -47.60    48.20     13 <
  13  -3   1    57.38    13.30    46.40     13 <
  13   1   2    51.90   -15.10    46.60     13 <
  13   2   2    45.65    27.00    43.50     13 <
  14   0   2    42.82    16.80    46.40     13 <
 -14   0   1    72.31    73.80    34.20     14 <
 -13  -3  -1   149.18    60.40    33.80     14 <
 -13   0   1   161.40   138.70    36.90     14 o
 -13   3   3    82.37    63.30    32.00     14 <
 -12  -5  -2     8.06     3.00    31.30     14 <
 -12  -3  -1    21.07    15.80    32.70     14 <
 -12   0   1   120.03   -34.80    33.10     14 <
 -12   3   3    59.96    45.10    36.30     14 <
 -11  -3  -1    30.32    23.00    34.90     14 <
 -11   2   2   232.26   148.60    44.10     14 o
 -11   5   4    41.15   -12.30    30.40     14 <
 -10  -6  -3    14.20    -8.40    32.10     14 <
 -10  -3  -1   148.15   141.00    46.00     14 o
 -10   2   2   259.13   196.80    48.00     14 o
 -10   5   4   402.43   319.90    50.30     14 o
  -9  -6  -3    82.88   109.20    39.00     14 <
  -9  -1   0   547.99   467.70    61.00     14 o
  -9   2   2    33.60    56.40    43.50     14 <
  -9   5   4    13.14    16.70    37.10     14 <
  -8  -8  -4     5.90   -12.90    29.60     14 <
  -8  -6  -3    43.03    15.50    36.40     14 <
  -8  -4  -2    67.56    34.00    42.50     14 <
  -8   4   3   353.25   283.00    53.50     14 o
  -8   8   6    33.84     1.60    27.70     14 <
  -7  -6  -3   195.80   296.90    53.50     14 o
  -7  -4  -2   131.84   173.20    49.60     14 o
  -7   1   1  1441.10  1341.90    94.10     14 o
  -7   4   3   182.81   265.40    54.50     14 o
  -7   8   6    16.18    -2.20    29.60     14 <
  -6  -9  -5    24.89    56.80    30.10     14 <
  -6  -4  -2  1503.10  1677.80    98.20     14 o
  -6  -2  -1   738.34   636.20    79.10     14 o
  -6   1   1   165.26   164.20    65.30     14 <
  -6   4   3    71.52   125.70    48.20     14 <
  -6   7   5    70.47    69.20    38.50     14 <
  -6   8   6    39.18    17.60    33.00     14 <
  -5  -9  -5    18.84    -5.30    30.20     14 <
  -5  -7  -4    87.27    35.80    37.70     14 <
  -5  -2  -1  1181.00  1126.60    99.60     14 o
  -5   4   3   444.44   412.10    64.40     14 o
  -5   7   5    82.81   105.10    40.50     14 <
  -4  -9  -5    68.11    -4.40    31.00     14 <
  -4  -7  -4   535.22   379.00    53.80     14 o
  -4  -2  -1  5363.60  4688.80   159.80     14 o
  -4   7   5   293.34   345.60    51.50     14 o
  -3  -9  -5    29.96    51.70    33.20     14 <
  -3  -7  -4    18.02    17.70    40.20     14 <
  -3   7   5   248.74   253.40    51.30     14 o
  -2  -9  -5    30.86    21.70    35.20     14 <
  -2  -7  -4   154.23   118.90    43.30     14 <
  -2  -5  -3   877.34  1137.90    86.80     14 o
  -2   3   2  1378.30  1394.90   103.20     14 o
  -2   6   4    82.04   102.40    48.80     14 <
  -2   7   5   361.99   307.90    54.10     14 o
  -1  -9  -5    12.15    10.60    31.70     14 <
  -1  -7  -4    21.55    88.90    41.70     14 <
  -1  -5  -3    47.08   102.80    51.80     14 <
  -1   3   2  3775.80  3488.40   144.70     14 o
  -1   6   4   653.54   658.20    70.30     14 o
   0  -7  -4   495.00   392.80    59.00     14 o
   0   3   2  4366.10  4389.90   160.80     14 o
   0   6   4   280.33   415.60    61.60     14 o
   1  -9  -5    20.08     8.60    31.60     14 <
   1  -7  -4    61.58    90.90    44.60     14 <
   1  -5  -3   202.27   315.80    62.50     14 o
   1   6   4   532.86   481.90    64.50     14 o
   2  -5  -3  1335.70  1456.80    96.10     14 o
   2   6   4    21.96    70.60    46.30     14 <
   3  -5  -3   101.29   138.00    52.50     14 <
   3   6   4   422.10   296.50    53.20     14 o
   3   9   6    17.67    38.40    32.00     14 <
   4  -5  -3   152.42   288.60    56.60     14 o
   4   6   4    17.84    43.80    40.60     14 <
   4   9   6    29.42    22.00    29.90     14 <
   5  -5  -3    44.63    67.40    44.70     14 <
   5  -3  -2  1367.30  1542.70   103.60     14 o
   5   6   4   344.16   439.10    58.60     14 o
   5   9   6   153.78   132.00    37.60     14 o
   6  -5  -3   327.32   325.20    52.80     14 o
   6  -3  -2   494.29   671.70    74.20     14 o
   6   0   0  3316.00  4060.90   149.80     14 o
   6   6   4    35.60    41.30    37.50     14 <
   6   9   6    81.79    34.30    29.50     14 <
   7  -7  -4    65.64    64.20    39.20     14 <
   7  -5  -3    62.44    89.50    41.00     14 <
   7  -3  -2   318.79   318.50    59.60     14 o
   7   3   2   217.13   269.90    55.30     14 o
   7   6   4   134.19    95.10    42.10     14 <
   8  -7  -4    59.76    81.40    36.70     14 <
   8  -5  -3   242.95   261.30    49.40     14 o
   8  -3  -2   173.56   186.30    52.00     14 o
   8   0   0  1000.30   875.40    76.30     14 o
   8   3   2   103.25   140.70    47.20     14 <
   8   6   4    13.77    41.40    35.10     14 <
   9  -7  -4    22.61    33.70    32.20     14 <
   9  -5  -3    29.83    12.10    35.20     14 <
   9   3   2    39.38    57.70    43.30     14 <
   9   6   4   195.82   124.80    40.30     14 o
  10  -7  -4    61.21    46.10    36.00     14 <
  10  -5  -3    37.22    54.30    35.20     14 <
  10   0   0   117.85   111.20    46.40     14 <
  10   3   2   126.46    98.80    40.30     14 <
  10   6   4    17.00    20.00    30.80     14 <
  11  -5  -3    12.33    39.00    31.50     14 <
  11   3   2    20.77   -10.90    36.50     14 <
  11   6   4    16.76    10.90    28.50     14 <
  12  -5  -3   123.20    85.10    34.80     14 <
  12  -2  -1    65.85    41.50    36.20     14 <
  12   0   0    52.05    44.40    34.80     14 <
  12   3   2    11.64    28.80    30.90     14 <
  13  -2  -1    87.68    40.20    33.00     14 <
  13   3   2    10.57     5.40    27.70     14 <
  14   1   1    22.73    25.80    29.50     14 <
 -13   0   1   345.88    54.70    41.30     15 <
 -13   3   3   203.92   116.90    41.50     15 <
 -12  -5  -2    11.23    11.30    35.60     15 <
 -12  -3  -1    44.51    68.40    42.00     15 <
 -12   0   1   240.26   110.90    47.00     15 <
 -12   3   3   118.70    49.00    40.30     15 <
 -11  -5  -2    97.16     9.80    41.20     15 <
 -11  -3  -1    40.50    53.50    40.50     15 <
 -11   0   1    58.76    36.30    41.60     15 <
 -11   3   3    52.54    70.90    44.20     15 <
 -10  -3  -1   145.57    61.80    45.60     15 <
 -10   2   2   604.61   223.70    50.20     15 o
 -10   5   4   470.53   323.20    52.40     15 o
 -10   6   5    21.61    40.80    39.20     15 <
  -9  -6  -3   130.82   129.50    43.80     15 <
  -9  -1   0   834.10   708.70    68.80     15 o
  -9   2   2    66.37    97.40    48.10     15 <
  -9   5   4    91.27   113.10    45.20     15 <
  -8  -8  -4    10.88    -4.60    37.10     15 <
  -8  -6  -3    36.51    13.30    43.50     15 <
  -8   5   4   183.11   269.60    52.90     15 o
  -8   8   6    15.38    16.70    36.60     15 <
  -7  -8  -4   510.66   164.00    46.40     15 o
  -7  -6  -3   248.61   231.20    54.70     15 o
  -7  -4  -2   156.63   178.10    55.90     15 o
  -7   1   1  1485.00  2494.50   107.00     15 o
  -7   4   3   194.71   539.80    66.10     15 o
  -7   8   6    61.74    65.70    39.00     15 <
  -6  -4  -2  2069.40  1807.50    94.00     15 o
  -6   1   1   647.64   376.70    67.70     15 o
  -6   4   3   495.21   188.60    54.80     15 o
  -6   7   5   136.06    70.80    44.30     15 <
  -6   8   6    62.21    77.20    40.90     15 <
  -5  -9  -5    42.25    58.80    37.30     15 <
  -5  -2  -1  1902.80  2486.20   115.60     15 o
  -5   1   1   283.37   935.20    83.50     15 o
  -5   4   3   675.35   515.90    66.40     15 o
  -5   7   5   203.75    97.10    45.70     15 <
  -4  -9  -5    59.83    80.30    39.70     15 <
  -4  -7  -4   724.08   621.70    65.90     15 o
  -4  -2  -1  7590.20  6802.90   171.00     15 o
  -4   7   5   205.67   274.00    52.60     15 o
  -3  -9  -5    96.39    50.60    40.00     15 <
  -3  -7  -4    59.85   101.70    47.20     15 <
  -3   7   5   620.08   565.50    63.00     15 o
  -2  -9  -5    22.92    49.50    39.70     15 <
  -2  -7  -4    96.78   169.30    49.50     15 o
  -2   3   2  1206.00  1630.80   100.60     15 o
  -2   6   4   194.67   149.70    52.90     15 <
  -2   7   5   557.67   335.80    57.40     15 o
  -1  -9  -5    45.86    26.70    38.80     15 <
  -1  -7  -4    23.55    35.50    47.90     15 <
  -1  -5  -3   118.75   115.60    60.00     15 <
  -1   3   2  5803.40  5660.60   160.80     15 o
  -1   6   4   546.87   695.80    69.80     15 o
   0  -7  -4   519.14   751.00    67.90     15 o
   0   3   2  8541.30  7569.40   181.30     15 o
   0   6   4   428.46   393.20    60.20     15 o
   1  -9  -5    14.62    42.70    39.00     15 <
   1  -7  -4    75.08   150.80    49.20     15 o
   1  -5  -3   113.21   297.20    62.50     15 o
   1   6   4   798.99   613.30    65.80     15 o
   2  -5  -3   839.29  1592.20    91.10     15 o
   2   6   4    93.42   155.80    52.30     15 <
   2   9   6    60.58    30.90    37.30     15 <
   3  -5  -3   399.82   211.60    57.80     15 o
   3   6   4   218.11   207.50    55.40     15 o
   3   9   6   136.78    42.00    37.70     15 <
   4  -5  -3   501.65   358.50    61.10     15 o
   4  -3  -2   756.66   650.40    77.80     15 o
   4   6   4    36.99    79.80    51.10     15 <
   4   9   6   110.62    33.60    37.00     15 <
   5  -5  -3    75.71    90.80    50.00     15 <
   5  -3  -2  2328.70  2261.00   107.50     15 o
   5   6   4   421.67   669.60    67.10     15 o
   5   9   6    90.97    75.80    37.50     15 <
   6  -5  -3   127.84   409.90    60.30     15 o
   6  -3  -2   965.89  1011.80    81.50     15 o
   6   6   4    38.69   120.50    49.00     15 <
   6   9   6    37.36    25.70    36.30     15 <
   7  -5  -3    91.93   120.10    47.80     15 <
   7  -3  -2   224.13   405.80    62.00     15 o
   7   6   4   192.79   219.40    49.30     15 o
   8  -5  -3   229.53   289.30    51.60     15 o
   8  -3  -2   193.61   160.10    52.20     15 o
   8   0   0   980.64   927.20    76.70     15 o
   8   6   4    44.25    15.30    42.50     15 <
   9  -7  -4    28.98    37.00    39.70     15 <
   9  -5  -3    37.96    39.80    41.30     15 <
   9  -3  -2    62.44   132.80    48.50     15 <
   9   3   2    51.97   133.90    49.30     15 <
   9   6   4   138.16   156.80    43.50     15 o
  10  -7  -4   125.35   189.10    42.20     15 o
  10  -5  -3    40.05    25.10    39.30     15 <
  10  -3  -2   401.63   296.70    52.10     15 o
  10   0   0   174.67   279.70    53.00     15 o
  10   3   2   263.81   266.50    51.50     15 o
  10   6   4    28.46    63.40    38.40     15 <
  11  -5  -3     6.85    22.80    37.00     15 <
  11  -3  -2    61.02   152.80    43.60     15 o
  11   3   2    38.02    45.00    41.20     15 <
  11   6   4    24.95    67.40    38.30     15 <
  12  -5  -3   177.93    99.30    39.80     15 <
  12  -3  -2    44.29    72.60    39.00     15 <
  12   0   0   102.38    34.40    38.20     15 <
  12   3   2     8.99     5.70    35.40     15 <
  13  -2  -1   149.22   122.00    41.10     15 <
  13   3   2    17.04   -11.30    34.40     15 <
  14   0   0    69.85    -8.60    32.50     15 <
 -11   5  -7    31.43   -77.50   150.60     16 <
 -11   5  -6   261.07    60.40   136.70     16 <
 -11   5  -5    61.11    34.20   163.20     16 <
 -11   5  -4   142.88   129.90   155.30     16 <
 -11   5  -3   113.08    55.30   131.20     16 <
 -11   5  -2   153.23   -75.70   145.50     16 <
 -11   5  -1   139.20   103.30   155.10     16 <
 -11   5   0   173.62   216.20   174.50     16 <
 -11   5   1    68.19  -103.50   151.70     16 <
 -11   5   2    64.44   125.60   176.60     16 <
 -11   5   3   131.48    95.30   151.50     16 <
 -11   5   4   140.76    88.00   156.90     16 <
 -11   5   5   220.22    28.80   148.20     16 <
 -11   5   6   247.82  -131.10   156.60     16 <
 -11   5   7    63.06   -54.10   133.80     16 <
  -9   4 -10    71.78   179.60   184.70     16 <
  -9   4  -9    78.21   102.90   147.50     16 <
  -9   4  -8   298.18    31.10   166.80     16 <
  -9   4  -7   196.67    57.50   175.10     16 <
  -9   4  -6   242.63   126.90   190.50     16 <
  -9   4  -5   260.83   113.00   191.90     16 <
  -7   3 -12    91.11    41.50   167.50     16 <
  -7   3 -11   749.35   312.60   175.00     16 <
  -7   3 -10   135.76   173.10   186.50     16 <
  -7   3  -9   671.24    26.20   196.20     16 <
  -7   3  -8   571.22   364.90   213.40     16 <
  -5   2 -14  1008.90    66.30   173.80     16 <
  -5   2 -13   454.20   -46.40   164.60     16 <
  -5   2 -12  1050.20   281.60   202.00     16 <
  -5   2 -11  1686.20   182.10   196.00     16 <
  -4   2   3  2008.50  1903.40   453.20     16 o
  -4   2   4  3040.60  2389.90   497.80     16 o
  -4   2   5  2039.20  1895.80   475.30     16 o
  -4   2   6  1358.00   536.90   361.70     16 <
  -4   2   7  1403.40   955.90   327.10     16 <
  -4   2   8  1185.00  1074.40   321.40     16 o
  -4   2   9   514.33   555.50   286.20     16 <
  -4   2  10   285.45   523.50   244.70     16 <
  -3   1 -15   142.17    66.10   175.30     16 <
  -3   1 -14   445.43   164.90   200.00     16 <
  -3   1 -13   154.81   335.80   206.10     16 <
  -3   1 -12    77.30   150.40   217.10     16 <
  -2   1   1 12774.00 11377.50   892.60     16 o
  -2   1   2  6593.80  5895.30   769.90     16 o
  -2   1   3  8109.60  7652.90   785.20     16 o
  -2   1   4  1298.70   844.20   529.20     16 <
  -2   1   5  2753.00  2948.80   516.30     16 o
  -2   1   6  1620.60  1599.70   438.10     16 o
  -2   1   7  1578.80  1814.30   475.30     16 o
  -2   1   8  1011.60   962.10   349.60     16 <
  -2   1   9   628.36  1350.20   343.90     16 o
  -2   1  10   434.84   508.50   280.20     16 <
  -2   1  11  1046.50  1752.50   331.60     16 o
  -2   1  12   644.89   188.40   240.40     16 <
  -2   1  13   229.56    86.30   208.70     16 <
  -1   0 -16   213.23   178.60   177.10     16 <
  -1   0 -15    84.60    86.10   180.20     16 <
  -1   0 -14   377.86   -38.20   179.10     16 <
  -1   0 -13   180.93   382.10   209.30     16 <
   0   0   4  6452.30  7122.90   773.20     16 o
   0   0   6  1431.60  2079.90   481.70     16 o
   0   0   8  3520.10  4329.20   540.80     16 o
   0   0  10   543.34   859.70   271.20     16 o
   0   0  12   535.24   554.30   253.40     16 <
   0   0  14  1533.90   993.90   234.40     16 o
   1  -1 -16   128.38    62.20   168.10     16 <
   1  -1 -15   168.53   176.00   183.20     16 <
   1  -1 -14   232.85   285.60   208.10     16 <
   1  -1 -13   256.97    86.30   202.50     16 <
   2  -1  -1 12957.00 11840.00   927.90     16 o
   2  -1   1  8832.20 11918.50   918.90     16 o
   2  -1   2  5059.40  6492.10   788.80     16 o
   2  -1   3  6410.10  7386.00   772.40     16 o
   2  -1   4  2320.80  2369.90   564.10     16 o
   2  -1   5  3168.80  2574.10   488.10     16 o
   2  -1   6   528.79   440.20   401.50     16 <
   2  -1   7  1442.90  1559.50   459.50     16 o
   2  -1   8   457.44   210.70   337.60     16 <
   2  -1   9   515.61  1289.20   317.10     16 o
   2  -1  10  1667.90  1437.20   325.30     16 o
   2  -1  11   359.64   341.50   253.90     16 <
   2  -1  12   449.26   305.20   226.60     16 <
   2  -1  13   347.53   -57.60   199.20     16 <
   2  -1  14   194.38   183.50   198.10     16 <
   3  -2 -15   360.69    -4.50   161.70     16 <
   3  -2 -14    69.79  -111.20   170.40     16 <
   3  -2 -13   184.41   138.10   195.00     16 <
   3  -2 -12   149.86    21.70   198.60     16 <
   4  -2  -1  2922.50  4098.00   550.40     16 o
   4  -2   0  3012.40  2698.60   522.40     16 o
   4  -2   1  2972.60  2894.10   503.10     16 o
   4  -2   2  2742.60  3457.30   525.40     16 o
   4  -2   3   560.93  1415.50   457.90     16 o
   4  -2   4  2862.60  1789.40   473.30     16 o
   4  -2   5   776.24  1659.40   456.40     16 o
   4  -2   6  1065.30   803.10   385.60     16 <
   4  -2   7   232.14   423.00   314.60     16 <
   4  -2   8   610.83   758.00   289.30     16 <
   4  -2   9   628.56   668.60   288.70     16 <
   4  -2  10   723.00   629.80   276.40     16 <
   4  -2  11   510.85   338.10   236.20     16 <
   4  -2  12   898.90   582.60   242.90     16 <
   4  -2  13   239.25    74.90   177.00     16 <
   5  -3 -15   145.85    73.10   168.50     16 <
   5  -3 -14   733.40   179.10   166.30     16 <
   5  -3 -13   161.03   174.10   179.60     16 <
   5  -3 -12   146.73   232.10   184.90     16 <
   5  -3 -11   921.79   134.90   192.20     16 <
   6  -3   2   562.56  1411.80   355.40     16 o
   6  -3   3   665.31   890.10   328.80     16 <
   6  -3   4   951.28  1619.00   339.20     16 o
   6  -3   5  1326.00   708.30   301.60     16 <
   6  -3   6   839.55  1175.10   305.60     16 o
   6  -3   7   441.27   576.20   285.70     16 <
   6  -3   8   321.82   352.40   264.40     16 <
   6  -3   9   544.78   595.80   245.40     16 <
   6  -3  10   365.71   356.00   221.50     16 <
   7  -4 -13   338.84    46.20   170.60     16 <
   7  -4 -12   166.19    82.00   170.20     16 <
   7  -4 -11   406.72   179.00   170.20     16 <
   7  -4 -10   403.03   163.20   183.60     16 <
   7  -4  -9   325.52    99.10   189.50     16 <
   9  -5 -10   158.56    17.50   153.20     16 <
   9  -5  -9   312.68    14.80   147.20     16 <
   9  -5  -8   147.14   119.80   186.40     16 <
   9  -5  -7   162.52   215.90   172.70     16 <
   9  -5  -6   157.24   178.10   187.70     16 <
  11  -6  -4   325.63   119.40   150.70     16 <
  11  -6  -3    83.76   114.20   166.30     16 <
  11  -6  -2  2330.20    89.30   156.60     16 <
  11  -6  -1   157.65    79.60   151.50     16 <
 -14  -1   1   457.24    17.40    36.70     17 <
 -13  -1   0   643.34    62.10    37.70     17 <
 -12  -2  -7    48.94    65.20    39.40     17 <
 -12  -2  -6   163.50    84.90    42.40     17 <
 -12  -1  -1    86.79    91.30    47.40     17 <
 -12   0   6    23.70    57.60    41.60     17 <
 -12   0   7   114.86    43.20    38.30     17 <
 -11  -2  -7    36.61    -3.80    43.20     17 <
 -11  -1  -1   116.92    64.90    48.30     17 <
 -11   0   5    44.57    -2.80    42.70     17 <
 -11   0   6    55.16    36.50    45.00     17 <
 -10  -2  -8    86.92   134.10    49.70     17 <
 -10  -1  -2   216.78   457.90    74.30     17 o
 -10   0   5    94.34    84.60    49.40     17 <
 -10   1  12   126.80    73.90    41.90     17 <
  -9  -2  -8   138.71    59.60    51.80     17 <
  -9  -1  -2   181.43    67.60    58.00     17 <
  -9   0   4   261.99   250.40    70.40     17 o
  -9   1  12    60.86    36.80    39.00     17 <
  -9   1  13   115.29   -33.00    41.30     17 <
  -8  -2  -9   158.95   308.70    65.40     17 o
  -8  -1  -3   368.74   806.40    96.30     17 o
  -8   0   4   226.20    67.10    59.80     17 <
  -8   1  11    60.72   123.60    51.30     17 <
  -8   1  12    17.36     9.60    41.30     17 <
  -7  -2  -9   535.00   479.00    73.20     17 o
  -7   0   3  1126.50   904.00   102.10     17 o
  -7   1  10   770.07   199.10    56.50     17 o
  -7   1  11   103.20    89.00    51.10     17 <
  -6  -3 -15    82.84    82.40    40.40     17 <
  -6  -2 -10   490.88   232.20    61.10     17 o
  -6  -1  -4  1472.60   721.50   106.50     17 o
  -6   0   3   185.85    87.70    97.70     17 <
  -6   1  10   708.28   288.00    69.70     17 o
  -5  -3 -15    30.54    17.30    35.30     17 <
  -5  -2 -10   248.42   378.90    73.60     17 o
  -5   0   2  3285.90  2422.20   161.90     17 o
  -5   1   9   155.78    96.20    60.70     17 <
  -5   1  10   155.01   108.30    62.60     17 <
  -4  -3 -16    21.45    16.00    34.20     17 <
  -4  -2 -11   109.83   177.80    60.60     17 <
  -4  -1  -5  1679.60   946.60   129.20     17 o
  -4   1   9   169.24   434.40    82.60     17 o
  -3  -3 -16   166.61    11.10    36.50     17 <
  -3  -2 -11   625.85   444.30    77.10     17 o
  -3  -1  -5  2029.40  3331.60   183.40     17 o
  -3   0   1  2971.20  3523.60   227.20     17 o
  -3   1   8   112.26   129.70    78.60     17 <
  -3   2  16    17.56    17.10    35.90     17 <
  -2  -3 -16     6.91    10.40    34.90     17 <
  -2  -2 -11   118.30   475.00    77.20     17 o
  -2   1   8   131.75   166.40    82.90     17 <
  -2   2  16    50.09    74.80    45.00     17 <
  -2   2  17    46.38    98.60    43.40     17 <
  -1  -2 -12  1666.10   433.60    77.10     17 o
  -1  -1  -6  3269.90  5352.80   226.30     17 o
  -1   2  15    77.82    31.30    41.10     17 <
  -1   2  16    35.96    37.30    38.40     17 <
  -1   2  17    27.26    25.60    34.40     17 <
   0  -2 -12   106.33   159.40    65.20     17 <
   0  -1  -6  5744.70  7218.00   250.00     17 o
   0   2  16   635.73    30.90    41.60     17 <
   1  -2 -12   476.50   341.70    72.30     17 o
   1   1   7   477.20   414.20   110.00     17 o
   1   2  15   313.00    47.00    43.60     17 <
   1   2  16    19.02   -14.10    37.20     17 <
   2  -2 -12    41.08    72.00    57.30     17 <
   2  -1  -7  1121.50  1814.20   153.00     17 o
   2   2  14    51.57    11.10    48.30     17 <
   2   2  15    57.70   139.70    52.30     17 <
   3  -2 -13   890.14   462.80    74.20     17 o
   3  -1  -7  2250.30  1639.40   140.70     17 o
   3   0  -1  2191.50  3183.60   218.20     17 o
   3   1   6    95.59   100.80   100.50     17 <
   3   2  14   230.69    36.60    47.10     17 <
   3   2  15    14.01   -28.20    39.20     17 <
   4  -2 -13   155.56    36.30    45.40     17 <
   4  -1  -7  1339.40   453.90    95.40     17 o
   4   0  -1  1544.40  3241.10   191.30     17 o
   4   1   6   460.28   608.50   119.00     17 o
   4   2  14    82.12    76.40    46.40     17 <
   5  -2 -13    54.47    35.40    44.90     17 <
   5   2  13   131.50    79.80    45.70     17 <
   5   2  14     7.97   -16.60    46.50     17 <
   6  -2 -13    19.98     6.50    44.10     17 <
   6  -1  -8   148.61   149.80    62.40     17 <
   6   1   5   117.32   159.50    77.90     17 <
   6   2  13    12.49    19.90    45.10     17 <
   6   2  14   210.93     5.20    39.70     17 <
   7  -2 -13    31.46    35.50    41.70     17 <
   7  -1  -8   111.41    29.80    57.00     17 <
   7   0  -2   486.54   838.60   106.10     17 o
   7   1   5   482.07   231.00    70.40     17 o
   7   2  13    24.94   -16.60    43.40     17 <
   7   2  14    40.81     2.40    33.20     17 <
   8  -2 -14    72.67     6.60    32.90     17 <
   8  -2 -13    89.61    75.00    40.70     17 <
   8  -1  -8   108.88   -21.50    47.90     17 <
   8   0  -2    83.56   210.80    70.00     17 o
   8   1   5   422.55   602.40    84.60     17 o
   8   2  12    69.07    33.40    41.90     17 <
   8   2  13     9.53    20.90    40.50     17 <
   8   2  14    26.45    10.00    36.00     17 <
   9  -2 -13    26.63    37.80    37.80     17 <
   9  -1  -8   413.33   242.50    62.10     17 o
   9   0  -2   140.18   506.60    79.00     17 o
   9   1   5    92.45   226.10    63.60     17 o
   9   2  12     9.16    16.50    35.10     17 <
   9   2  13    47.02    -0.10    39.00     17 <
  10  -1  -8    34.29    41.20    45.20     17 <
  10   0  -2   526.72   400.70    76.30     17 o
  10   1   5   114.71   104.80    55.10     17 <
  11  -1  -8    72.57   109.80    51.40     17 <
  11   0  -2   400.19   206.60    60.50     17 o
  11   1   4    70.25    45.30    46.00     17 <
  11   1   5    65.42    54.50    46.90     17 <
  12  -1  -8    77.95    15.10    36.30     17 <
  12   0  -2    85.85   108.50    51.40     17 <
  12   1   4   168.22    79.10    46.90     17 <
  12   1   5   267.79   139.70    48.20     17 <
  13   0  -2   368.58    93.60    43.20     17 <
  13   1   4    53.14    36.80    39.80     17 <
  13   1   5   171.99    19.10    39.40     17 <
  14   0  -2   314.12   177.00    51.20     17 o
 -13   3   0    47.46     8.40    29.80     18 <
 -12   2   0    28.53    65.60    33.20     18 <
 -12   4   0   120.02    49.00    31.80     18 <
 -11   1   0   242.69   257.30    42.90     18 o
 -11   3   0   164.98   176.10    40.30     18 o
 -11   5   0   161.97   129.00    35.90     18 o
 -10  -7   1    26.83    38.60    27.30     18 <
 -10   0   0   520.53   439.60    50.70     18 o
 -10   2   0   164.63   286.70    45.70     18 o
 -10   4   0   241.85   257.50    42.80     18 o
 -10   6   0    63.97    77.40    32.50     18 <
  -9  -8   1    48.22    61.60    29.00     18 <
  -9  -7   1    75.63    67.20    31.10     18 <
  -9   1   0   179.73   301.90    51.00     18 o
  -9   3   0   350.24   364.60    51.20     18 o
  -9   5   0   331.40   298.00    46.30     18 o
  -9   7   0   124.91   114.20    33.40     18 o
  -8  -8   1    76.64   118.90    33.70     18 o
  -8   0   0   802.92   922.40    69.90     18 o
  -8   2   0   534.86   687.20    62.10     18 o
  -8   4   0   339.55   400.10    54.00     18 o
  -8   8   0    81.64    86.90    33.50     18 <
  -7  -9   1    37.17    60.60    28.60     18 <
  -7  -8   1    86.06    74.10    33.00     18 <
  -7   1   0   847.83  1047.10    74.70     18 o
  -7   9   0    54.01    57.20    32.10     18 <
  -6  -9   1     8.62     0.10    27.50     18 <
  -6  -8   1    70.45    62.20    31.80     18 <
  -6   0   0  2596.30  3845.00   123.90     18 o
  -5  -9   1    28.17    56.30    28.10     18 <
  -5  -8   1    33.05    42.90    31.30     18 <
  -5  -1   0  2808.30  3371.80   117.70     18 o
  -4  -9   1    10.47     1.20    28.40     18 <
  -4  -8   1   173.15   134.60    36.20     18 o
  -4   0   0  9674.40 10655.80   191.30     18 o
  -4  10   0    36.11   -21.70    30.50     18 <
  -3  -9   1   107.53   129.70    35.60     18 o
  -3  -8   1    99.98    85.20    36.00     18 <
  -2  -9   1    50.66    27.30    30.20     18 <
  -2  -8   1   155.78   229.60    40.70     18 o
  -2   0   0 25060.00 16925.70   238.00     18 o
  -2  10   0    69.92    73.70    30.60     18 <
  -1  -9   1    79.42    55.00    33.20     18 <
  -1  -8   1    33.48    37.20    33.40     18 <
   0  10   0   248.86    60.90    33.50     18 <
   1  -9   1    96.16    96.70    34.10     18 <
   1  -8   1    12.09    27.00    32.10     18 <
   1   9   0   115.34    61.60    37.80     18 <
   2  -9   1    43.23    19.70    29.70     18 <
   2  -8   1   242.05   244.90    41.40     18 o
   2   8   0    55.43   111.70    38.00     18 <
   2  10   0    26.48    23.00    31.00     18 <
   3  -9   1   110.92   107.80    33.20     18 o
   3  -8   1    10.44   -13.10    30.80     18 <
   3   1   0  1605.20  1874.60   102.60     18 o
   3   7   0   128.85   151.80    43.40     18 o
   3   9   0    59.17    44.00    33.50     18 <
   4  -8   1   158.65   127.30    35.30     18 o
   4  -7   1   297.19   339.50    45.50     18 o
   4   2   0  2003.70  3260.10   114.60     18 o
   4   4   0  1201.70  1325.10    80.50     18 o
   4   6   0   589.43   568.10    58.00     18 o
   4   8   0   232.77   163.50    41.50     18 o
   4  10   0    13.48    42.20    28.70     18 <
   5  -8   1    22.98    24.70    29.20     18 <
   5  -7   1    95.24    66.70    33.80     18 <
   5   3   0  2574.00  2716.60   103.90     18 o
   5   5   0   568.00   926.40    67.40     18 o
   5   7   0   334.45   247.50    45.30     18 o
   5   9   0    75.24    55.60    33.80     18 <
   6  -8   1    14.56    22.80    29.40     18 <
   6  -7   1    80.79    62.50    33.00     18 <
   6   4   0   828.38  1115.60    72.00     18 o
   6   6   0   462.53   561.20    55.20     18 o
   6   8   0   150.61    87.00    37.70     18 <
   7  -7   1   295.32   174.10    38.80     18 o
   7  -6   1   118.20   105.20    37.00     18 <
   7   5   0    93.29   173.40    43.50     18 o
   7   7   0    97.96   211.50    41.60     18 o
   7   9   0   139.12   117.40    35.60     18 o
   8  -7   1    14.06    22.50    29.00     18 <
   8  -6   1   124.15   154.40    37.70     18 o
   8   6   0   434.66   276.10    42.80     18 o
   8   8   0   203.48   147.30    35.60     18 o
   9  -6   1    31.59    20.30    28.90     18 <
   9  -5   1   125.37   128.30    36.30     18 o
  10  -6   1    73.40    40.40    28.20     18 <
  10  -5   1    53.88    31.50    28.50     18 <
  10  -4   1   103.72   112.40    35.50     18 o
  11  -5   1    18.51     6.80    27.90     18 <
  11  -4   1    14.05    -3.30    27.90     18 <
  11  -3   1    40.48    24.20    29.60     18 <
  12  -5   1    13.93     1.10    23.90     18 <
  12  -4   1    52.67    61.10    30.80     18 <
  12  -3   1    26.41     8.50    28.20     18 <
  12  -2   1    32.55    30.70    32.00     18 <
  13  -4   1    23.29    36.30    26.60     18 <
  13  -3   1   104.15    90.00    30.70     18 <
  13  -2   1   131.30    93.00    31.30     18 <
  13  -1   1    54.92    57.60    30.10     18 <
  14  -1   1    14.68    28.00    26.80     18 <
  14   0   1    13.25    10.10    26.80     18 <
  14   1   1     4.58    -9.90    25.60     18 <
 -14   0  -1    27.34    10.00    71.60     19 <
 -13  -3   4    51.13    14.80    71.90     19 <
 -13  -2   2    29.17    31.50    76.60     19 <
 -13   0  -1    61.44   162.20    76.40     19 <
 -13   2  -4    59.67   -74.00    74.30     19 <
 -12  -3   4    59.14    83.70    78.00     19 <
 -12  -2   2   240.07   208.20    82.90     19 <
 -12   0  -1    68.95   -13.60    77.70     19 <
 -12   2  -4    37.58   -25.50    75.30     19 <
 -11  -3   4    13.78     1.00    78.60     19 <
 -11   0  -1    62.95    68.00    78.90     19 <
 -11   2  -4   162.36    91.90    80.30     19 <
 -11   4  -7    11.93     6.00    75.50     19 <
 -10  -3   4   145.84   106.80    86.40     19 <
 -10   0  -1   134.12    82.50    85.90     19 <
 -10   2  -4    42.77   106.50    86.70     19 <
 -10   4  -7    74.77    52.60    75.30     19 <
  -9  -6   9    19.63   -26.00    68.30     19 <
  -9  -3   4    40.74    29.80    85.90     19 <
  -9   0  -1    68.01   196.40    98.30     19 <
  -9   2  -4    38.38   168.80    86.50     19 <
  -9   4  -7    38.63    53.70    81.80     19 <
  -8  -4   6    48.67    66.50    85.00     19 <
  -8  -3   4    54.44    18.80    87.70     19 <
  -8   2  -4    81.85    57.60    91.10     19 <
  -8   4  -7   298.46   424.50    99.20     19 o
  -8   6 -10     3.94   -11.10    73.20     19 <
  -7  -4   6    76.44    76.30    86.60     19 <
  -7   2  -4   557.17   560.20   110.50     19 o
  -7   4  -7    35.40   -34.40    85.30     19 <
  -7   6 -10    12.60    84.70    77.60     19 <
  -6  -4   6    40.18   217.50    94.90     19 <
  -6  -1   1   337.78   209.00   119.30     19 <
  -6   4  -7    49.33    47.50    85.10     19 <
  -6   7 -11     6.03    46.50    73.60     19 <
  -5  -5   8   199.91   160.90    88.80     19 <
  -5  -4   6   367.22   284.70   100.10     19 <
  -5  -1   1   129.61   241.40   118.40     19 <
  -5   7 -11    11.54     8.90    75.70     19 <
  -4  -5   8    15.54    63.70    85.10     19 <
  -4   1  -2  1486.90  1042.90   150.80     19 o
  -4   5  -8   114.65   125.40    88.60     19 <
  -4   7 -11    48.64    26.40    73.20     19 <
  -3  -6  10   126.92    53.40    82.10     19 <
  -3  -5   8    80.56   161.40    86.40     19 <
  -3   1  -2  1149.70   809.90   152.90     19 o
  -3   3  -5  2174.50  2389.70   177.00     19 o
  -3   5  -8    16.34    69.90    85.40     19 <
  -3   7 -11    43.51    40.90    73.60     19 <
  -2  -7  12    64.07    42.00    72.80     19 <
  -2  -6  10    14.40   -41.50    75.70     19 <
  -2  -5   8   190.45   196.60    90.00     19 <
  -2  -2   3   793.95   988.10   155.50     19 o
  -2   3  -5   658.98   635.40   129.80     19 o
  -2   5  -8    81.15   113.30    91.10     19 <
  -2   7 -11   176.93    84.90    77.80     19 <
  -1  -7  12    14.88    -7.60    72.90     19 <
  -1  -6  10    54.66   102.20    80.00     19 <
   0  -7  12    48.35   113.20    73.40     19 <
   1  -7  12    11.92    74.50    68.80     19 <
   1  -4   7   152.40   372.00   104.30     19 o
   1   2  -3  2311.30  2466.00   191.40     19 o
   1   4  -6    81.77   151.70   100.10     19 <
   1   6  -9    25.18    38.60    81.60     19 <
   2  -4   7   907.79  1063.90   130.10     19 o
   2   4  -6    71.57    30.10    95.80     19 <
   2   6  -9   212.65   189.30    84.80     19 <
   3  -5   9   330.49   396.40   100.90     19 o
   3   7 -10     6.65   -26.50    74.40     19 <
   4  -6  11   141.75   217.20    76.60     19 <
   4  -5   9    37.02    55.90    80.30     19 <
   4  -2   4   364.44   399.50   120.00     19 o
   4   1  -1  2350.40  2728.60   187.40     19 o
   4   3  -4  1584.80  1211.10   145.80     19 o
   4   5  -7    24.90    89.50    87.40     19 <
   4   7 -10    15.47    29.20    75.50     19 <
   5  -6  11    11.72     6.10    66.60     19 <
   5  -2   4  1658.90  1752.70   155.20     19 o
   5   3  -4   223.59   246.10   103.30     19 <
   5   5  -7    45.52    39.70    85.50     19 <
   5   7 -10    38.00   134.20    78.80     19 <
   6  -3   6   524.60   473.60   104.10     19 o
   6   0   1   606.69   290.20   118.80     19 <
   6   6  -8    86.65    35.50    81.40     19 <
   7  -4   8    40.13    13.80    77.10     19 <
   7  -1   3   408.55   387.20   106.30     19 o
   7   2  -2   429.45   458.50   110.00     19 o
   7   4  -5   160.60   122.90    88.90     19 <
   7   6  -8     7.67   -62.80    73.20     19 <
   8  -5  10    22.63   -38.30    70.00     19 <
   8  -4   8   195.99    93.00    82.70     19 <
   8  -1   3  1329.20   813.80   116.70     19 o
   8   4  -5    65.15   135.90    85.10     19 <
   9  -5  10    43.16    20.30    66.60     19 <
   9  -2   5   104.77    82.70    85.60     19 <
   9   1   0   383.82   446.60   102.70     19 o
   9   3  -3    87.37   142.20    85.20     19 <
   9   5  -6   120.26    -9.40    77.70     19 <
  10  -3   7    88.61   -27.00    74.40     19 <
  10  -2   5    38.32   -19.60    76.70     19 <
  10   0   2   498.23   539.30   105.90     19 o
  10   3  -3    66.96   111.80    80.60     19 <
  10   5  -6    34.60     9.70    74.70     19 <
  11  -3   7    12.48     3.70    72.10     19 <
  11  -1   4    65.56    58.50    75.70     19 <
  11   0   2   318.55   215.50    86.40     19 <
  11   2  -1    72.84   117.00    79.70     19 <
  11   4  -4    42.92    72.80    75.60     19 <
  12  -1   4   104.82   -33.40    74.80     19 <
  12   1   1    70.72    84.10    80.00     19 <
  12   2  -1    30.18    59.70    77.20     19 <
  12   4  -4    40.27    71.10    72.80     19 <
  13   1   1    56.75    70.90    76.00     19 <
  13   3  -2    36.58    49.50    70.60     19 <
 -14  -1   1    34.11   136.30   359.70     20 <
 -14   0   0   122.07   149.00   372.10     20 <
 -14   1  -1   158.10   284.90   358.50     20 <
 -13  -3   3    89.44   696.00   383.50     20 <
 -13  -2   2    95.28   370.50   366.80     20 <
 -13  -1   1   216.91   291.10   376.30     20 <
 -13   1  -1   178.55   566.40   381.20     20 <
 -13   2  -2    38.96   134.80   361.80     20 <
 -13   3  -3   115.08    29.10   340.70     20 <
 -12  -4   4    26.68   -31.20   366.40     20 <
 -12  -3   3   111.84    97.00   386.10     20 <
 -12  -2   2    91.01   161.20   392.50     20 <
 -12  -1   1   128.43   274.90   395.10     20 <
 -12   0   0   212.90   307.00   388.20     20 <
 -12   1  -1   185.78   519.30   378.70     20 <
 -12   2  -2    57.56   172.80   377.30     20 <
 -12   3  -3   295.45   374.30   373.80     20 <
 -11  -5   5    68.62   -56.60   365.60     20 <
 -11  -4   4    88.78  -136.00   379.60     20 <
 -11  -3   3   106.36   211.00   393.50     20 <
 -11  -2   2   215.73   477.90   408.80     20 <
 -11  -1   1   240.78   538.80   424.10     20 <
 -11   1  -1    70.08   166.00   393.60     20 <
 -11   2  -2   117.37   349.80   392.20     20 <
 -11   3  -3   100.07   330.30   379.10     20 <
 -10  -6   6   138.32    72.00   373.60     20 <
 -10  -5   5    39.41  -115.10   374.00     20 <
 -10  -4   4    68.93   540.80   395.00     20 <
 -10   0   0  1860.80   738.30   455.60     20 <
 -10   1  -1    43.71    46.40   411.00     20 <
 -10   2  -2   601.82   747.80   433.50     20 <
 -10   3  -3   225.56   245.20   382.00     20 <
  -9  -7   7    19.73   -27.40   345.90     20 <
  -9  -6   6    92.01   -95.30   369.10     20 <
  -9  -5   5   158.05   -50.60   390.50     20 <
  -9   1  -1   560.90  1488.20   467.80     20 o
  -9   2  -2   416.60   744.50   429.90     20 <
  -9   3  -3   129.44   350.50   404.00     20 <
  -8  -7   7    55.71    32.50   367.60     20 <
  -8  -6   6    55.74   -67.40   386.00     20 <
  -8   1  -1   334.41   635.80   465.30     20 <
  -8   2  -2   606.84  1126.70   471.60     20 <
  -8   3  -3   312.86   818.70   422.40     20 <
  -7  -7   7    42.24   148.60   388.00     20 <
  -7  -6   6   188.84   119.10   396.10     20 <
  -7   1  -1  4602.50  4144.60   573.90     20 o
  -7   2  -2   393.48   772.60   464.30     20 <
  -7   3  -3   230.44   873.80   453.50     20 <
  -6  -8   8    52.75   286.10   368.00     20 <
  -6  -7   7    52.13    77.60   397.00     20 <
  -6  -6   6   262.90   343.50   411.20     20 <
  -6   2  -2  1359.30  2358.30   529.30     20 o
  -6   3  -3   318.71  1194.80   478.40     20 <
  -5  -8   8    53.53   122.20   360.70     20 <
  -5  -7   7    65.15   141.90   375.10     20 <
  -5  -6   6   480.04   739.90   417.30     20 <
  -5   2  -2  1000.60  1934.00   545.50     20 o
  -5   3  -3  1366.20  2114.20   526.90     20 o
  -4  -8   8   107.87   284.90   377.30     20 <
  -4  -7   7   137.28  -235.70   377.10     20 <
  -4  -6   6   211.31   178.50   419.50     20 <
  -4   2  -2  3568.60  3097.40   604.70     20 o
  -4   3  -3  2281.40  1574.50   530.10     20 <
  -4   9  -8    70.93   138.40   328.80     20 <
  -3  -8   8    61.53    42.20   357.80     20 <
  -3  -7   7   170.81   415.00   413.50     20 <
  -3  -6   6    83.83   -28.90   400.20     20 <
  -3   2  -2  1795.10  2422.90   600.20     20 o
  -3   8  -7    74.41   224.90   341.40     20 <
  -3   9  -8    73.12     0.30   327.30     20 <
  -2  -9   9    37.92    38.60   350.50     20 <
  -2  -8   8   169.81   -21.70   373.30     20 <
  -2  -7   7   179.81   578.70   390.80     20 <
  -2  -6   6   129.52   575.20   425.60     20 <
  -2  -5   5   584.33  1211.80   467.10     20 <
  -2   1  -1 10638.00  9489.30   793.80     20 o
  -2   2  -2  3501.30  3664.90   649.90     20 o
  -2   8  -7   141.62   326.40   364.10     20 <
  -2   9  -8    72.94    22.60   326.60     20 <
  -1  -8   8    38.52   -78.10   374.00     20 <
  -1  -7   7   860.81   828.50   415.60     20 <
  -1  -6   6   183.97   484.90   423.40     20 <
  -1  -5   5   254.24   549.90   456.10     20 <
  -1   1  -1 10730.00  7925.40   779.10     20 o
  -1   8  -7    35.85    87.10   356.30     20 <
  -1   9  -8    39.08   248.40   331.20     20 <
   0  -8   8   647.30   777.20   398.60     20 <
   0  -6   6  1060.90  1058.70   454.70     20 <
   0  -4   4  1289.90  1751.00   520.40     20 o
   0   9  -8   126.35    86.00   327.60     20 <
   1  -7   7   753.56  1023.40   416.00     20 <
   1  -6   6   128.62   436.60   418.90     20 <
   1  -5   5   497.04   836.90   463.90     20 <
   1  -4   4  2939.60  3185.40   571.30     20 o
   1  -3   3  1047.90  1535.80   551.60     20 <
   1  -2   2  6864.60  7050.10   708.80     20 o
   1  -1   1 10788.00  9066.60   791.40     20 o
   1   8  -7    60.17   -15.60   343.40     20 <
   1   9  -8    26.92  -142.60   329.10     20 <
   2  -6   6   167.26   459.90   423.10     20 <
   2  -5   5  2041.10  1405.90   497.00     20 <
   2  -4   4   513.96  1317.20   498.80     20 <
   2  -3   3  3451.40  3791.70   608.80     20 o
   2  -2   2  4224.50  5385.00   665.20     20 o
   2   7  -6   167.14   465.60   360.70     20 <
   2   8  -7   159.07   236.00   344.80     20 <
   3   7  -6    93.43   155.30   346.80     20 <
   3   8  -7    24.52    89.80   340.00     20 <
   4   6  -5   114.18   547.00   373.70     20 <
   4   7  -6    55.54    96.90   348.30     20 <
   4   8  -7    90.80    75.40   331.20     20 <
   5   6  -5   300.48   431.40   362.00     20 <
   5   7  -6   197.61    83.20   337.00     20 <
   6   5  -4   297.73   460.90   376.60     20 <
   6   6  -5   105.38   121.40   359.00     20 <
   6   7  -6   130.44    28.20   341.90     20 <
   7   4  -3   563.77  1002.30   398.90     20 <
   7   5  -4    57.54   -39.10   370.70     20 <
   7   6  -5   222.97   134.80   351.00     20 <
   8   3  -2   166.85   563.50   388.80     20 <
   8   4  -3    70.19    94.70   356.10     20 <
   8   5  -4    40.08    50.10   358.40     20 <
   9  -6   7    65.68    24.90   344.20     20 <
   9   2  -1   297.56   399.80   372.80     20 <
   9   3  -2   147.27   426.50   361.80     20 <
   9   4  -3   315.92   226.50   368.10     20 <
  10  -6   7    22.63   -28.50   340.50     20 <
  10  -5   6    27.27   -45.20   348.30     20 <
  10  -4   5    31.30   338.60   353.30     20 <
  10  -3   4   583.94   670.80   375.50     20 <
  10  -2   3    95.02   233.00   359.70     20 <
  10  -1   2   526.43   745.00   368.80     20 <
  10   0   1   513.96   413.40   380.90     20 <
  10   2  -1   157.76   435.50   358.20     20 <
  10   3  -2   550.62   104.60   363.80     20 <
  11  -5   6    14.97    -6.60   330.50     20 <
  11  -4   5   166.30   -48.60   347.60     20 <
  11  -3   4    44.24    76.60   341.30     20 <
  11  -2   3    40.67   275.00   343.20     20 <
  11  -1   2   253.37   219.80   356.00     20 <
  11   0   1    80.18   373.20   349.80     20 <
  11   1   0   415.87   386.10   361.90     20 <
  11   2  -1    83.98   262.00   357.40     20 <
  12  -4   5    51.10   255.60   327.40     20 <
  12  -3   4    35.93   206.20   341.90     20 <
  12  -2   3   110.38    34.80   337.20     20 <
  12  -1   2    70.38   445.40   340.10     20 <
  12   0   1   168.70    76.10   336.90     20 <
 -13  -1   3    26.82    49.60    64.80     21 <
 -13   0   2    20.58    11.30    59.60     21 <
 -13   3   0    30.62    44.80    63.50     21 <
 -12  -4   5    26.84    45.90    63.70     21 <
 -12   0   2   103.88   168.50    71.10     21 <
 -11  -3   4    72.07    80.90    69.60     21 <
 -11   1   1   104.60    65.60    70.50     21 <
 -11   4  -1    36.18    28.80    65.50     21 <
 -10  -6   6    48.81    11.60    63.40     21 <
 -10  -2   3    49.37    85.20    70.80     21 <
 -10   1   1    48.45    -2.70    74.10     21 <
 -10   5  -2    81.31   116.70    69.80     21 <
 -10   7  -3    16.24    29.80    63.40     21 <
  -9  -6   6   248.43   243.10    74.90     21 o
  -9  -5   5    70.70    48.40    70.70     21 <
  -9  -1   2   344.04   359.60    85.40     21 o
  -9   5  -2    49.97    79.00    69.30     21 <
  -8  -5   5   176.07   143.90    78.30     21 <
  -8  -1   2   322.54   481.60    94.20     21 o
  -8   3  -1   519.96   580.20    94.80     21 o
  -8   8  -4    13.44    85.50    62.00     21 <
  -7  -4   4   262.44   497.00    93.80     21 o
  -7   0   1  2324.30  1510.90   125.80     21 o
  -7   3  -1   525.26   599.90    97.00     21 o
  -7   6  -3   114.09   201.10    73.40     21 <
  -6  -8   7    30.02    86.80    65.30     21 <
  -6  -3   3   101.82   122.50    87.80     21 <
  -6   4  -2   691.18   572.40    94.10     21 o
  -6   9  -5    18.59    87.30    57.80     21 <
  -5  -8   7    77.68    66.40    66.90     21 <
  -5  -7   6    80.93   129.40    72.80     21 <
  -5  -3   3  1822.90  2244.50   143.90     21 o
  -5   1   0  3081.30  3254.10   168.90     21 o
  -5   4  -2   995.48   858.90   108.40     21 o
  -5   7  -4    75.72    32.50    71.10     21 <
  -5   9  -5    33.37    38.60    62.90     21 <
  -4  -7   6    68.46   127.80    71.00     21 <
  -4  -6   5    73.11   148.30    73.80     21 <
  -4  -2   2  2007.30  2715.60   162.70     21 o
  -4   7  -4   212.96   227.40    77.70     21 <
  -3  -6   5   542.61   781.60   102.10     21 o
  -3   2  -1  2827.10  3144.00   171.10     21 o
  -3   5  -3   403.82   468.60    97.80     21 o
  -3   8  -5   622.70   371.80    79.70     21 o
  -2  -5   4    84.33   201.90    87.00     21 <
  -2  -1   1 13396.00 11677.90   288.10     21 o
  -2   8  -5    50.87    72.90    68.70     21 <
  -1  -9   7    23.32     5.60    61.80     21 <
  -1   3  -2  4370.50  4372.80   189.20     21 o
  -1   6  -4  1047.80   943.90   109.10     21 o
  -1   8  -5   104.85    21.00    70.80     21 <
   0  -8   6    65.63   192.60    70.50     21 <
   0   6  -4   221.03   453.40    91.90     21 o
   0   9  -6   172.06   174.40    69.30     21 <
   1  -9   7    14.16     6.30    64.60     21 <
   1  -8   6    85.45   146.30    72.40     21 <
   1   6  -4   753.58  1072.00   108.80     21 o
   1   9  -6   236.42   122.20    68.80     21 <
   2  -8   6    30.60    39.20    66.50     21 <
   2  -7   5    68.34    82.80    70.40     21 <
   2  -3   2   769.71   921.50   121.90     21 o
   2   4  -3  1187.90   991.40   120.00     21 o
   2   7  -5   477.89   353.10    82.60     21 o
   2   9  -6    37.97    -7.10    62.30     21 <
   3  -8   6    34.33    74.10    64.60     21 <
   3  -7   5   284.49   320.20    79.00     21 o
   3   1  -1 10425.00 11370.70   279.90     21 o
   3   4  -3  3684.50  3046.90   160.10     21 o
   3   7  -5   240.80   206.90    77.40     21 <
   3   9  -6     6.49    -7.00    61.50     21 <
   4  -7   5    86.91    42.00    71.00     21 <
   4  -6   4    47.87    24.00    72.00     21 <
   4  -2   1  3125.30  2769.90   160.50     21 o
   4   7  -5    81.82    99.10    75.40     21 <
   5  -6   4   625.64   537.50    89.90     21 o
   5  -2   1   743.75  1106.20   119.90     21 o
   5   5  -4   235.46   348.30    86.90     21 o
   5   7  -5   349.36   126.90    73.90     21 <
   6  -6   4   121.76   152.70    73.20     21 <
   6  -5   3    95.97   107.70    74.60     21 <
   6   2  -2   111.06   321.90    98.40     21 o
   6   5  -4   101.03   165.70    77.20     21 <
   6   8  -6    67.88    37.60    63.10     21 <
   7  -6   4   301.77   223.80    75.80     21 <
   7  -5   3   186.44   242.80    77.30     21 o
   7  -1   0   849.71  1071.10   115.60     21 o
   7   2  -2   548.42   756.80   103.70     21 o
   7   5  -4   139.90   272.70    79.10     21 o
   7   8  -6    20.75    -1.00    59.80     21 <
   8  -5   3   278.25   292.50    78.90     21 o
   8   5  -4    82.69   139.90    69.90     21 <
   8   8  -6    27.72    -2.40    57.00     21 <
   9  -5   3    45.32    54.10    68.50     21 <
   9  -4   2   200.32   204.10    73.70     21 <
   9  -1   0   295.57   425.90    87.70     21 o
   9   3  -3   314.13   326.00    82.70     21 o
   9   5  -4   104.73    74.10    69.60     21 <
  10  -5   3   149.02    65.80    66.60     21 <
  10  -4   2   299.02   243.20    75.00     21 o
  10   0  -1   176.11   159.70    72.40     21 <
  10   3  -3    41.04    76.50    70.80     21 <
  10   6  -5    18.68    38.30    59.60     21 <
  11  -5   3    14.78    -9.50    61.30     21 <
  11  -4   2   132.45   187.60    71.10     21 <
  11   0  -1    24.41    29.60    68.10     21 <
  11   3  -3    95.88   120.60    65.00     21 <
  12  -4   2   114.86   178.60    67.60     21 <
  12   0  -1   145.93   137.80    67.00     21 <
  12   3  -3    88.02    77.00    62.30     21 <
  13   0  -1   166.19    83.20    63.30     21 <
  13   3  -3    58.40    50.60    62.40     21 <
  14   0  -1   197.39   204.60    66.20     21 o
 -14   1   1     4.57    -5.60    43.60     22 <
 -13  -3   4    23.90   -31.70    45.70     22 <
 -13  -2   3   104.29   100.70    48.70     22 <
 -12  -2   3   415.04   276.40    57.10     22 o
 -12  -1   2    39.49    75.10    50.80     22 <
 -12   2   0   103.00   106.50    54.00     22 <
 -12   3  -1    45.23    81.60    49.30     22 <
 -11  -5   5    10.97     2.90    46.40     22 <
 -11  -1   2   158.39   129.90    58.10     22 <
 -11   0   1   154.40   172.60    57.00     22 o
 -11   3  -1    22.20    28.10    49.00     22 <
 -11   6  -3    11.41     7.90    43.80     22 <
 -10  -6   6   382.28   255.80    55.60     22 o
 -10  -5   5    89.81    50.10    51.50     22 <
 -10  -4   4    18.41    84.80    52.00     22 <
 -10   0   1   103.08   234.30    58.20     22 o
 -10   4  -2   399.80   240.90    56.50     22 o
 -10   7  -4    86.41    83.10    44.20     22 <
  -9  -5   5   100.85   140.80    54.20     22 <
  -9  -4   4    36.51    74.50    55.90     22 <
  -9   0   1   280.94   488.30    70.60     22 o
  -9   1   0   782.03   973.50    80.80     22 o
  -9   4  -2   197.10   115.30    53.60     22 <
  -9   7  -4    53.91    12.50    43.70     22 <
  -8  -4   4   173.10   289.10    62.70     22 o
  -8  -3   3   543.58   614.40    74.00     22 o
  -8   7  -4    15.11    17.20    45.90     22 <
  -8   8  -5    26.50    52.20    45.40     22 <
  -7  -8   7    10.90     3.40    44.50     22 <
  -7  -3   3   773.56   800.10    81.50     22 o
  -7   5  -3   109.23    84.70    55.30     22 <
  -7   8  -5    46.69    32.30    48.10     22 <
  -6  -8   7    26.59    73.90    47.10     22 <
  -6  -2   2   443.03   801.80    88.50     22 o
  -6   2  -1   217.53   415.40    73.50     22 o
  -6   5  -3    82.52   122.50    57.80     22 <
  -6   8  -5    26.25    23.80    46.30     22 <
  -5  -8   7    15.23    23.20    47.50     22 <
  -5  -7   6    49.35   125.30    54.70     22 <
  -5  -2   2  4805.10  2756.80   126.00     22 o
  -5   2  -1   697.11   894.40    86.10     22 o
  -5   8  -5    54.71    37.90    46.50     22 <
  -4  -8   7    12.56    31.90    50.00     22 <
  -4  -7   6    67.45   139.80    57.00     22 <
  -4  -6   5   162.44   151.30    58.00     22 <
  -4   6  -4   320.46   119.80    56.30     22 <
  -4   9  -6    52.62    11.30    45.50     22 <
  -3  -7   6    37.19    53.30    54.10     22 <
  -3  -6   5   367.33   575.50    72.90     22 o
  -3  -1   1  9005.00  8755.50   201.50     22 o
  -3   3  -2   166.40   336.80    76.00     22 o
  -3   6  -4    64.58   147.20    56.90     22 <
  -3   9  -6    87.07    37.10    45.00     22 <
  -2  -6   5    49.24    85.50    58.80     22 <
  -2  -5   4   307.64   358.50    68.90     22 o
  -2   3  -2   785.11   887.10    88.80     22 o
  -2   6  -4   147.80   277.70    64.40     22 o
  -2   9  -6    63.53    22.30    44.80     22 <
  -1  -6   5   278.44   503.50    72.00     22 o
  -1  -5   4   391.68   403.80    70.30     22 o
  -1   9  -6   166.90   178.60    51.30     22 o
   0  -5   4   971.93  1026.00    87.50     22 o
   1  -5   4   263.09   313.50    69.40     22 o
   1  -4   3   400.08   686.70    84.60     22 o
   1   4  -3   494.37   771.70    86.10     22 o
   1   7  -5    96.27   134.00    55.40     22 <
   2  -4   3  1207.10  1255.40    96.60     22 o
   2   4  -3   681.22   862.70    88.40     22 o
   2   7  -5   223.46   427.80    66.20     22 o
   3  -4   3  2503.60  2595.20   119.40     22 o
   3   4  -3  2321.10  2558.30   119.40     22 o
   3   7  -5   194.51   335.50    62.70     22 o
   4  -9   7     7.72    -8.90    44.10     22 <
   4  -4   3    96.16    90.00    69.90     22 <
   4   1  -1  3685.00  2760.40   127.70     22 o
   4   4  -3   128.99   271.00    68.80     22 o
   4   7  -5   522.23   504.70    66.30     22 o
   5  -9   7     8.55    40.00    41.20     22 <
   5  -4   3   520.07   759.00    78.80     22 o
   5  -3   2  1915.40  2011.70   107.60     22 o
   5   1  -1   409.21   255.40    76.70     22 o
   5   7  -5   107.07   182.20    55.50     22 o
   6  -3   2   528.19  1295.50    94.40     22 o
   6   1  -1   143.44   235.20    69.50     22 o
   6   8  -6   149.19    64.20    46.90     22 <
   7  -3   2   432.25   496.00    72.60     22 o
   7   1  -1   636.65  1098.30    87.10     22 o
   7   5  -4    40.38    60.70    52.00     22 <
   7   8  -6    30.36    71.10    44.20     22 <
   8  -8   6    17.71    48.60    42.30     22 <
   8  -3   2   281.26   302.10    64.90     22 o
   8   1  -1   141.92   215.70    63.00     22 o
   8   5  -4    94.87   103.40    52.00     22 <
   8   8  -6    16.71     3.80    43.80     22 <
   9  -3   2   154.70   162.80    55.80     22 <
   9   1  -1   476.29   557.60    72.60     22 o
   9   5  -4    96.54    74.60    51.40     22 <
  10  -4   3    39.39    45.70    50.20     22 <
  10  -3   2   460.72   389.60    61.90     22 o
  10   1  -1   105.08   120.30    54.00     22 <
  10   5  -4   332.78   132.30    51.80     22 <
  11  -4   3    67.23    68.40    48.70     22 <
  11  -3   2   108.54    77.40    51.70     22 <
  11   1  -1   214.02   260.10    57.20     22 o
  11   4  -3    24.23    96.90    47.50     22 <
  11   5  -4    14.99    11.70    44.50     22 <
  12  -4   3    15.05    -5.80    41.90     22 <
  12  -3   2    64.83   152.60    49.30     22 o
  12   1  -1    37.06    72.50    48.40     22 <
  12   4  -3    21.51    42.70    45.50     22 <
  12   5  -4   115.22    89.10    45.30     22 <
  13  -3   2    49.39    29.00    43.10     22 <
  13   1  -1    88.34   106.50    47.20     22 <
  14   1  -1     2.93     1.00    42.20     22 <
 -13  -1   4    10.11    40.40    36.70     23 <
 -13   2   5    20.72    38.80    37.30     23 <
 -12  -4   3    24.52     7.70    36.80     23 <
 -12  -3   3   264.49    69.20    40.50     23 <
 -12   0   4    16.48    22.80    36.80     23 <
 -12   3   5   121.19    71.90    42.10     23 <
 -12   4   5    32.74    -2.80    33.70     23 <
 -11  -6   2    74.89    51.50    34.60     23 <
 -11  -2   3    75.45    28.20    41.00     23 <
 -11   2   4   188.38   222.90    50.40     23 o
 -11   5   5    30.08    91.20    33.80     23 <
 -10  -5   2    51.35    -2.20    38.40     23 <
 -10  -4   2   247.47   220.70    48.40     23 o
 -10  -1   3    79.68    97.80    45.90     23 <
 -10   3   4   354.91   213.40    51.70     23 o
 -10   6   5    41.57    23.00    36.00     23 <
  -9  -8   1    21.47    25.00    34.20     23 <
  -9  -7   1    32.56    20.70    38.70     23 <
  -9  -3   2    40.83    46.60    43.60     23 <
  -9   1   3   185.55   219.00    55.90     23 o
  -9   4   4   157.87    67.00    44.30     23 <
  -9   7   5    23.88    49.80    36.60     23 <
  -8  -6   1   345.69   177.30    50.40     23 o
  -8  -2   2   185.71    87.30    52.20     23 <
  -8   2   3   270.43   211.10    55.80     23 o
  -8   5   4   129.35    98.10    43.90     23 <
  -8   8   5    79.42    97.70    38.00     23 <
  -7  -9   0    22.05    27.90    35.20     23 <
  -7  -5   1   253.29   345.80    58.40     23 o
  -7  -4   1   248.96   164.70    53.80     23 o
  -7   3   3   151.45   151.80    53.80     23 <
  -7   6   4   263.77   161.30    47.50     23 o
  -7   8   5    44.73    72.50    38.10     23 <
  -6  -8   0    75.63    59.30    42.60     23 <
  -6  -3   1   342.33   297.90    64.60     23 o
  -6   4   3    74.95    69.30    50.10     23 <
  -6   7   4   107.18    88.90    45.80     23 <
  -6   9   5    17.61    25.10    35.30     23 <
  -5  -2   1   824.32   978.60    95.00     23 o
  -5   5   3    93.58    92.30    50.20     23 <
  -5   8   4   223.07   227.80    47.90     23 o
  -4 -10  -1    39.34    11.80    35.00     23 <
  -4  -9  -1    40.12    27.60    36.50     23 <
  -4   6   3   497.56   381.20    60.90     23 o
  -4   8   4    90.47    85.20    41.70     23 <
  -3  -8  -1    49.28    48.50    41.90     23 <
  -3   9   4     7.07   -12.80    39.80     23 <
  -2  -7  -1   681.03   762.00    75.60     23 o
  -2  -6  -1  1045.30   849.40    81.30     23 o
  -2  -2   0  1658.50  2418.50   138.40     23 o
  -2   7   3   526.54   504.70    66.60     23 o
  -2  10   4     7.54   -20.00    31.00     23 <
  -1 -10  -2    25.66    -0.20    35.50     23 <
  -1  -5  -1   561.83   430.80    75.40     23 o
  -1  -1   0  8104.30  7214.90   232.30     23 o
  -1   8   3   139.37   143.80    48.70     23 <
   0  -9  -2   236.95   270.20    53.10     23 o
   0  -8  -2   101.37   106.40    46.40     23 <
   0   6   2   604.41   371.10    63.70     23 o
   1  -7  -2   292.92   285.00    59.50     23 o
   1   1   0  8152.60  8090.80   239.40     23 o
   1   4   1   454.06   354.60    73.50     23 o
   1   7   2   236.06   241.20    56.40     23 o
   1  10   3    15.57    28.30    34.70     23 <
   2  -6  -2   145.14   114.40    53.90     23 <
   2   2   0  1202.40  2324.10   138.20     23 o
   2   5   1   576.07   754.40    80.90     23 o
   2   8   2    22.71    84.70    41.40     23 <
   2  10   3    77.92    57.20    36.40     23 <
   3 -10  -3   136.85    27.00    36.60     23 <
   3  -9  -3    23.07    28.20    40.40     23 <
   3  -5  -2   197.47   215.20    64.70     23 o
   3   6   1   302.91   361.20    62.00     23 o
   4  -9  -3    50.02    47.70    40.90     23 <
   4  -8  -3    76.17    16.10    42.40     23 <
   4   9   2    55.92    87.10    38.80     23 <
   5  -7  -3   217.58   213.20    54.20     23 o
   5   1  -1   283.41   291.00    77.40     23 o
   5   7   1    64.42    62.60    43.20     23 <
   6  -6  -3    94.58   139.80    51.60     23 <
   6   2  -1   531.96   565.50    78.00     23 o
   6   8   1    20.95    27.70    37.10     23 <
   7  -9  -4     9.75    -5.10    33.10     23 <
   7  -5  -3    21.60    55.30    46.90     23 <
   7  -1  -2   278.46   327.30    67.00     23 o
   7   3  -1  1156.00  1052.70    84.30     23 o
   7   8   1    59.95    34.00    38.20     23 <
   8  -8  -4    11.27    72.00    37.50     23 <
   8  -4  -3    26.47    37.20    50.50     23 <
   8   0  -2   285.38   304.30    60.60     23 o
   8   6   0    87.06    79.70    41.90     23 <
   9  -7  -4    26.78    10.20    35.40     23 <
   9  -3  -3    19.72    74.30    48.10     23 <
   9   1  -2   359.73   217.00    55.50     23 o
   9   4  -1    78.34   102.50    48.90     23 <
   9   7   0    17.81    -4.10    35.50     23 <
  10  -7  -4    42.76    23.30    36.90     23 <
  10  -6  -4    10.06    15.20    37.80     23 <
  10  -2  -3    71.38   108.80    49.00     23 <
  10   2  -2   169.32   201.80    50.50     23 o
  10   5  -1    12.15   -42.50    36.40     23 <
  11  -6  -4    13.18    16.40    35.30     23 <
  11  -5  -4    23.20    52.80    37.60     23 <
  11  -1  -3    57.78    82.50    41.50     23 <
  11   2  -2    79.64   126.50    44.60     23 <
  11   5  -1    30.51    73.10    36.60     23 <
  12  -5  -4    51.72    53.60    36.50     23 <
  12  -4  -4     4.97    20.00    34.10     23 <
  12  -1  -3    88.29    35.90    41.20     23 <
  12   0  -3    16.36    -9.80    36.90     23 <
  12   3  -2    34.69    69.60    37.40     23 <
  13  -3  -4     8.23    -2.40    34.10     23 <
  13   0  -3    41.55   -39.60    38.20     23 <
  13   3  -2    11.47    36.00    36.40     23 <
 -14  -1   1    18.90    19.80    51.30     24 <
 -14   0   1    48.79     9.50    54.60     24 <
 -13  -4   1    29.85    45.60    51.90     24 <
 -13  -3   1    76.64    81.10    56.80     24 <
 -13  -2   1    95.84    82.40    57.10     24 <
 -13  -1   1   116.38   154.20    59.00     24 <
 -13   0   1    44.12     5.80    54.30     24 <
 -13   1   1   146.64    79.40    56.00     24 <
 -13   2   1   177.53    99.20    59.00     24 <
 -12  -1   1     8.85   -27.10    55.00     24 <
 -12   0   1    70.07   164.10    59.60     24 <
 -12   1   1     6.68    18.50    56.40     24 <
 -12   2   1    11.07     9.40    55.20     24 <
 -12   3   1    53.60    75.80    53.10     24 <
 -12   4   1    68.01   119.70    55.30     24 <
 -11   2   1   130.78   129.70    61.60     24 <
 -11   3   1    16.27    -1.60    57.40     24 <
 -11   4   1     9.31    36.50    54.80     24 <
 -11   5   1    36.60    30.20    53.20     24 <
 -10   3   1   156.20    89.10    62.30     24 <
 -10   4   1   181.32   101.40    63.30     24 <
 -10   5   1    23.01    13.40    55.00     24 <
 -10   6   1    66.87    60.70    57.00     24 <
  -9   4   1   108.06   129.80    63.40     24 <
  -9   5   1   111.11   137.70    64.50     24 <
  -9   6   1    14.00    31.30    56.90     24 <
  -8   5   1    31.06    92.00    64.10     24 <
  -8   6   1   256.97   279.90    69.30     24 o
  -8   7   1    26.47    98.80    56.80     24 <
  -7   6   1   136.49   199.20    67.30     24 <
  -7   7   1   184.19    94.80    63.80     24 <
  -7   8   1    33.98    61.20    54.30     24 <
  -6   7   1   164.57   116.40    62.40     24 <
  -6   8   1    31.70    41.30    57.70     24 <
  -5   7   1    71.12   153.10    66.30     24 <
  -5   8   1    16.15     3.70    57.90     24 <
  -5   9   1    19.36    -4.30    55.50     24 <
  -4  -6   0   741.90   537.90    92.70     24 o
  -4   8   1   182.67   138.50    64.40     24 <
  -4   9   1    18.16    72.60    54.90     24 <
  -3  -7   0   319.38   390.00    85.40     24 o
  -3  -5   0   525.25   806.90   103.40     24 o
  -3  -3   0   563.08   901.20   117.50     24 o
  -3   8   1    37.54     2.10    62.10     24 <
  -3   9   1    93.33    78.30    62.20     24 <
  -3  10   1    11.08    12.10    51.70     24 <
  -2 -10   0    91.60    21.30    62.40     24 <
  -2  -8   0   117.88   202.80    73.60     24 <
  -2  -6   0   728.58   902.20   104.50     24 o
  -2  -4   0  1753.00  1588.00   131.60     24 o
  -2  -2   0  1930.00  2161.00   152.80     24 o
  -2   9   1    57.36    53.40    60.30     24 <
  -2  10   1    50.99    37.90    56.90     24 <
  -1  -9   0    63.52    49.80    66.60     24 <
  -1  -7   0   160.52   353.00    90.50     24 o
  -1  -5   0  1680.00  2233.40   140.70     24 o
  -1  -3   0  3078.70  2817.40   160.30     24 o
  -1  -1   0  8287.90  6807.80   236.00     24 o
  -1   9   1    44.91    55.70    59.80     24 <
  -1  10   1    10.59    94.90    55.10     24 <
   0 -10   0   218.59   143.00    66.70     24 <
   0  -8   0   407.00   434.70    89.00     24 o
   0  -6   0   497.78  1026.80   114.20     24 o
   1  -9   0   150.14   198.40    69.70     24 <
   1  -7   0   294.89   564.60    94.40     24 o
   1   1   0  9630.70  8690.00   248.30     24 o
   1   9   1    83.97    95.30    62.70     24 <
   1  10   1    28.53    76.20    57.00     24 <
   2 -10   0    49.29    -8.00    63.80     24 <
   2  -8   0   131.79   235.00    79.30     24 <
   2  10   1    65.67    45.30    57.20     24 <
   3  -9   0    76.31   163.00    69.30     24 <
   3  -7   0   148.22   363.60    84.10     24 o
   3   1   0  1908.10  1965.20   148.30     24 o
   3  10   1    33.53    70.00    55.50     24 <
   4 -10   0    63.08     9.30    60.10     24 <
   4  -8   0   115.59   245.70    77.30     24 o
   4   2   0  2914.50  2802.80   153.30     24 o
   4  10   1    54.39    98.00    55.90     24 <
   5  -9   0    99.42   119.30    66.70     24 <
   5   1   0  3916.30  4321.70   179.10     24 o
   5  10   1     8.59    30.60    51.00     24 <
   6  -8   0    86.67   228.50    73.60     24 o
   6   2   0  1203.70  1379.80   122.60     24 o
   7  -9   0    51.26    23.50    64.50     24 <
   7  -7   0    97.81   328.10    81.40     24 o
   7   1   0   552.16   945.60   112.50     24 o
   7   3   0  1735.10  1192.40   110.10     24 o
   8  -8   0   117.00   137.80    69.30     24 <
   8   0   0   699.73   793.80   105.00     24 o
   8   2   0   728.86   569.90    96.20     24 o
   9  -7   0    97.73   139.90    71.20     24 <
   9  -5   0   319.61   276.50    81.70     24 o
   9  -1   0   501.92   602.40    95.90     24 o
   9   1   0   424.35   782.30    98.90     24 o
   9   3   0   670.85   432.90    88.00     24 o
  10  -6   0   137.75   117.30    68.90     24 <
  10  -4   0   201.63   195.40    78.40     24 <
  10  -2   0   296.12   410.30    86.40     24 o
  10   0   0   288.89   566.90    94.30     24 o
  10   2   0   289.71   460.30    86.00     24 o
  11  -5   0   156.96   141.00    69.40     24 <
  11  -3   0    97.71   179.10    73.10     24 <
  11  -1   0   500.44   336.70    81.10     24 o
  11   1   0   348.52   462.90    85.90     24 o
  12  -4   0    37.43    55.70    67.40     24 <
  12  -2   0   114.15   118.60    69.80     24 <
  12   0   0    42.46    72.20    71.30     24 <
  12   2   0    66.10   193.10    68.20     24 <
  13  -3   0    80.79    89.00    63.10     24 <
  13  -1   0    29.36    62.60    63.30     24 <
  13   1   0    76.10    86.60    64.20     24 <
  14   0   0    59.40   103.30    60.50     24 <
 -13  -1   3    60.96     5.10    27.10     25 <
 -13   0   3    95.78    63.40    29.80     25 <
 -13   1   3    25.44    63.60    29.40     25 <
 -13   2   3    37.24    59.30    30.60     25 <
 -12   2   3   177.08    97.10    31.10     25 o
 -12   3   3   132.52   127.40    31.50     25 o
 -11  -6   2    51.78    29.90    26.40     25 <
 -11  -5   2     7.07    26.50    27.60     25 <
 -11  -4   2   148.34   124.50    32.20     25 o
 -11  -3   2    83.11    70.20    30.90     25 <
 -11   4   3    88.95    47.10    30.60     25 <
 -11   5   3    11.41   -21.70    28.60     25 <
 -10  -3   2   166.34   125.80    34.80     25 o
 -10  -2   2   250.02   251.60    39.20     25 o
 -10  -1   2   275.77   186.50    37.50     25 o
 -10   5   3    33.19    39.30    31.30     25 <
 -10   6   3    44.64    91.20    29.40     25 o
  -9   0   2   601.81   625.50    50.30     25 o
  -9   1   2    82.14   134.20    36.50     25 o
  -9   7   3    58.25    34.50    29.00     25 <
  -9   8   3    87.27    95.10    30.50     25 o
  -8  -8   1    76.12    79.20    28.80     25 <
  -8   2   2    79.85    99.50    37.00     25 <
  -8   3   2   179.39   156.50    38.00     25 o
  -8   8   3    18.25     5.60    28.20     25 <
  -7  -9   1   111.95    63.90    27.40     25 <
  -7  -8   1    99.91    64.50    27.90     25 <
  -7  -7   1   223.65   123.40    32.60     25 o
  -7  -6   1   118.51   157.10    34.80     25 o
  -7  -5   1   332.03   388.80    43.20     25 o
  -7  -4   1    97.94   145.10    37.60     25 o
  -7   4   2   257.07   397.10    45.60     25 o
  -7   5   2   273.59   235.20    40.50     25 o
  -7   9   3    15.94     3.70    26.80     25 <
  -6  -3   1   159.25   139.80    40.40     25 o
  -6  -2   1   174.69   274.70    44.10     25 o
  -6   5   2   685.87   754.60    54.20     25 o
  -6   6   2    76.33    91.10    36.50     25 <
  -5   0   1   467.41   731.30    56.90     25 o
  -5   7   2   194.61   133.60    37.50     25 o
  -4   2   1  3694.10  3594.70   100.10     25 o
  -4   8   2    23.44    43.50    30.70     25 <
  -3  -9   0    39.26    45.40    28.90     25 <
  -3  -7   0    48.06   102.20    34.70     25 <
  -3   3   1  3352.80  3379.10    97.40     25 o
  -3   9   2    13.55    14.70    28.60     25 <
  -2 -10   0    72.99    36.40    27.40     25 <
  -2  -8   0   320.12   147.70    35.20     25 o
  -2  -6   0   153.19   270.10    42.20     25 o
  -2  -4   0  2587.30  2479.20    84.90     25 o
  -2   5   1   897.86   770.80    56.90     25 o
  -2  10   2    11.84    16.60    25.90     25 <
  -1   6   1   101.67   160.00    39.20     25 o
  -1  10   2    17.96    39.40    28.10     25 <
   1   8   1    24.07    24.70    32.30     25 <
   2 -10  -1    81.65    81.50    27.40     25 <
   2  -9  -1    39.13    72.10    29.90     25 <
   2  -8  -1   292.52   375.30    42.70     25 o
   2   8   1   412.98   339.20    41.00     25 o
   2   9   1    80.82    37.30    29.60     25 <
   3 -10  -1     8.56     5.20    25.50     25 <
   3  -9  -1   207.25   115.90    32.50     25 o
   3  -8  -1    19.26    24.90    31.80     25 <
   3  -7  -1   188.23   296.40    42.00     25 o
   3  -6  -1    57.90   132.80    38.90     25 o
   3  -5  -1  1714.20  1958.00    76.80     25 o
   3   9   1   220.09   140.40    32.70     25 o
   3  10   1     6.44    -2.30    25.90     25 <
   4  -5  -1   176.93   275.00    46.20     25 o
   4  -4  -1   686.59   849.70    58.70     25 o
   4  -3  -1  2421.70  2278.40    81.30     25 o
   4  10   1    22.14    12.80    25.10     25 <
   5  -2  -1  1136.60  1096.50    63.10     25 o
   5  -1  -1   104.80   134.10    43.60     25 o
   5  10   1    26.14     4.90    25.20     25 <
   6  -1  -1   218.21   220.40    43.80     25 o
   6   0  -1   383.36   322.70    45.50     25 o
   6   6   0   366.60   427.10    42.80     25 o
   7   1  -1  1243.50  1041.30    61.00     25 o
   7   7   0    54.11    52.80    29.40     25 <
   8   2  -1   871.69   873.50    56.30     25 o
   8   8   0    34.17    37.90    26.00     25 <
   9  -8  -2    48.94    37.20    25.70     25 <
   9  -7  -2     7.79    36.40    26.00     25 <
   9   2  -1   201.51   147.30    36.00     25 o
   9   3  -1   312.14   241.70    39.20     25 o
  10  -7  -2    53.75    61.40    26.90     25 <
  10  -6  -2    98.08    79.20    29.10     25 <
  10  -5  -2     9.61    53.70    28.80     25 <
  10   3  -1    61.70    90.30    32.00     25 <
  10   4  -1    39.32    65.80    31.10     25 <
  11  -6  -2    23.28    22.50    25.90     25 <
  11  -5  -2    31.04    79.70    28.40     25 <
  11  -4  -2    44.30   109.90    31.00     25 o
  11  -3  -2   183.88   160.80    32.60     25 o
  11   4  -1     4.61    12.40    26.40     25 <
  11   5  -1    37.49    25.70    25.40     25 <
  12  -5  -2    27.01    78.00    26.60     25 <
  12  -4  -2    73.67    64.10    28.00     25 <
  12  -3  -2    37.76    46.60    29.30     25 <
  12  -2  -2    80.32    88.30    29.70     25 <
  12   4  -1    49.74    47.90    27.60     25 <
  12   5  -1     2.89     8.60    25.00     25 <
  13  -3  -2    18.85    14.90    25.90     25 <
  13  -2  -2    35.30    24.50    26.10     25 <
  13  -1  -2    23.39    44.50    26.70     25 <
  14   0  -2     5.12     6.20    24.10     25 <
 -11  -3  -9     4.72    -2.50    67.40     26 <
 -10  -6  -6   134.68    93.80    71.60     26 <
 -10  -5  -7   179.80   154.50    76.40     26 <
 -10  -3  -8   117.49    43.70    67.10     26 <
 -10   0 -10    48.55   106.90    72.60     26 <
 -10   2 -11    28.07    38.40    64.10     26 <
  -9  -6  -5    55.70   -51.50    74.20     26 <
  -9  -5  -6   111.46   119.10    81.70     26 <
  -9  -3  -7    77.00   134.80    82.40     26 <
  -9  -2  -8    45.61    81.70    78.60     26 <
  -9   0  -9   242.87    97.20    74.40     26 <
  -9   2 -10    55.19    87.90    70.40     26 <
  -8  -8  -3    47.92    55.70    65.90     26 <
  -8  -5  -5    99.40   482.40    96.00     26 o
  -8  -2  -7  1022.90   957.50   110.00     26 o
  -8   0  -8   839.32   446.30    93.10     26 o
  -8   3 -10    26.12   140.80    74.00     26 <
  -8   5 -11   138.70   160.10    72.40     26 <
  -7  -9  -1    47.34   -38.00    67.40     26 <
  -7  -8  -2    63.79   -14.90    67.60     26 <
  -7  -5  -4   124.79   217.20    85.50     26 <
  -7  -2  -6  1047.30   419.70    96.70     26 o
  -7   0  -7   248.24   296.10    91.90     26 o
  -7   3  -9   279.75   468.60    90.60     26 o
  -7   5 -10    34.23   164.70    71.80     26 <
  -6  -8  -1    42.00    44.30    72.20     26 <
  -6  -5  -3   136.84   228.10    90.20     26 <
  -6  -2  -5   676.09   509.70   105.30     26 o
  -6   3  -8   229.21   278.20    90.40     26 o
  -6   5  -9    27.34   108.90    72.70     26 <
  -6   7 -10   249.93   128.10    71.70     26 <
  -5  -9   1    11.70    25.10    70.40     26 <
  -5  -5  -2  2104.40  1236.30   124.00     26 o
  -5  -2  -4  4706.20  4251.90   192.50     26 o
  -5   3  -7   364.39   300.60    92.50     26 o
  -5   5  -8   246.05   529.20    93.80     26 o
  -5   7  -9    58.88    48.20    68.30     26 <
  -4 -10   3    47.73    21.80    66.80     26 <
  -4  -9   2    31.68    29.40    76.40     26 <
  -4  -5  -1   117.27   764.20   108.20     26 o
  -4  -2  -3  3474.40  5000.80   206.60     26 o
  -4   3  -6   484.87   893.30   116.10     26 o
  -4   5  -7    89.94   170.40    83.20     26 <
  -4   7  -8    17.91    55.30    70.70     26 <
  -3 -10   4    53.44     5.30    68.80     26 <
  -3  -9   3    45.32   101.70    74.90     26 <
  -3  -5   0   122.01    69.30    93.90     26 <
  -3   3  -5  4447.50  2603.90   161.40     26 o
  -3   5  -6    56.33    21.90    85.30     26 <
  -3   7  -7   192.16   469.30    93.90     26 o
  -3   9  -8    23.44    56.20    66.80     26 <
  -2 -10   5    21.88   118.80    68.70     26 <
  -2  -9   4    18.92    27.00    70.90     26 <
  -2  -6   2    73.40   159.10    84.70     26 <
  -2   5  -5   958.69  1649.20   129.50     26 o
  -2   7  -6    62.70   184.00    79.30     26 <
  -2   9  -7   209.84    31.90    71.10     26 <
  -1 -10   6     3.59   -28.90    68.30     26 <
  -1  -9   5    88.82   145.50    73.40     26 <
  -1  -6   3   133.74   307.80    95.20     26 o
  -1   5  -4   258.25   697.20   111.50     26 o
  -1   7  -5   109.49   288.00    86.10     26 o
  -1   9  -6   563.88   224.40    78.40     26 <
   0  -6   4   148.67   143.10    88.80     26 <
   0  -3   2  5269.90  3737.10   185.90     26 o
   0   7  -4   901.88   462.70    95.00     26 o
   1  -7   6   707.46   227.50    87.00     26 <
   1  -6   5   304.05    32.60    84.20     26 <
   1  -3   3   588.63  1148.30   129.70     26 o
   1   7  -3   100.28    -1.50    79.60     26 <
   1   9  -4    17.45    85.80    72.60     26 <
   2  -8   8    49.50    56.00    74.00     26 <
   2  -7   7   370.65    90.00    84.10     26 <
   2   2   1 10545.00 13018.80   313.40     26 o
   2   9  -3    79.23    12.90    74.50     26 <
   3  -8   9   185.35    14.30    74.80     26 <
   3  -7   8    36.02    12.60    72.20     26 <
   3  -4   6   376.27   331.80    97.90     26 o
   3  -1   4   583.72   913.50   124.90     26 o
   3   2   2   396.20   846.30   132.00     26 o
   3   4   1   559.60   359.60   107.60     26 o
   3  10  -2    33.67    11.90    65.10     26 <
   4  -8  10    28.54   -17.10    72.80     26 <
   4  -5   8    60.83   118.00    85.90     26 <
   4  -4   7   914.31   638.70   106.30     26 o
   4  -1   5   976.71  1349.20   134.10     26 o
   4   4   2    88.61   299.20   105.20     26 <
   4   6   1   773.16   708.80   107.30     26 o
   4   8   0   354.66   197.90    81.90     26 <
   4  10  -1    60.79    49.30    67.60     26 <
   5  -5   9    57.66    22.60    81.30     26 <
   5  -2   7   303.74   546.80   103.50     26 o
   5   1   5   672.97   757.30   115.40     26 o
   5   4   3   716.77   393.00    98.90     26 o
   5   6   2   379.60   444.40    96.40     26 o
   5   8   1    28.71    71.20    70.60     26 <
   6  -6  11    40.37     6.30    73.90     26 <
   6  -5  10   107.31   239.20    86.90     26 <
   6  -2   8   623.89   784.20   107.20     26 o
   6   1   6   917.25  1122.70   120.20     26 o
   6   3   5   255.23   599.80   110.50     26 o
   6   6   3   254.82   119.80    81.50     26 <
   6   8   2    12.71    34.00    71.10     26 <
   7  -3  10   215.43   260.90    84.40     26 o
   7   0   8   131.37    99.00    87.20     26 <
   7   3   6    74.24   294.90    90.60     26 o
   7   5   5    91.91    82.80    83.10     26 <
   7   7   4   116.08    24.70    72.90     26 <
   7   9   3   153.51    96.20    67.90     26 <
   8  -4  12    25.53    64.20    74.40     26 <
   8  -3  11   244.24   120.10    83.70     26 <
   8   0   9   358.08   234.70    89.00     26 <
   8   2   8   307.75   214.90    88.30     26 <
   8   5   6   174.83    31.60    77.10     26 <
   8   7   5   214.86    35.10    74.70     26 <
   9  -1  11   142.13   121.00    75.90     26 <
   9   2   9    62.64    32.90    76.70     26 <
   9   4   8    51.65    99.30    73.80     26 <
   9   7   6   106.05   -37.10    68.20     26 <
  10  -1  12   107.27   136.20    74.00     26 <
  10   1  11    80.92    87.70    72.20     26 <
  10   2  10    92.34   149.50    75.80     26 <
  10   4   9    31.79    71.00    68.50     26 <
 -11  -3  -9    17.70   119.70   108.20     27 <
 -10  -6  -6   166.52   166.20   111.40     27 <
 -10  -3  -8    13.71   148.50   114.00     27 <
 -10   0 -10   131.65   140.50   115.90     27 <
  -9  -6  -5    40.67    -0.70   120.00     27 <
  -9  -3  -7   127.26    79.40   125.30     27 <
  -9  -2  -8   161.56   135.70   131.60     27 <
  -9   0  -9    35.09   -11.90   118.20     27 <
  -9   3 -11    43.22    64.10   111.70     27 <
  -8  -6  -4     9.83    -2.70   119.40     27 <
  -8  -5  -5   777.51   626.80   143.50     27 o
  -8  -2  -7   384.20   744.40   154.00     27 o
  -8   0  -8   452.62   480.20   141.80     27 o
  -8   3 -10   174.01    82.40   116.60     27 <
  -8   5 -11    35.53    67.80   115.50     27 <
  -7  -9  -1    64.89   -40.70   111.10     27 <
  -7  -6  -3   228.18    34.60   128.50     27 <
  -7  -5  -4   263.02   242.20   135.30     27 <
  -7  -2  -6   254.30   363.20   147.80     27 <
  -7   3  -9   190.53   197.00   132.10     27 <
  -7   5 -10    66.74   130.70   120.80     27 <
  -6  -6  -2   274.87    77.10   135.70     27 <
  -6  -2  -5   510.05   741.50   168.60     27 o
  -6   3  -8    58.53   205.90   134.30     27 <
  -6   5  -9    29.30    46.60   122.30     27 <
  -6   7 -10    80.46    65.90   114.10     27 <
  -5  -6  -1   167.81    41.10   135.00     27 <
  -5  -2  -4  3364.70  2917.10   239.10     27 o
  -5   3  -7   152.70   318.70   141.20     27 <
  -5   5  -8   297.12   141.10   137.10     27 <
  -4 -10   3    11.24    77.80   112.40     27 <
  -4  -6   0   316.10   574.50   153.80     27 o
  -4   3  -6   165.81   132.10   152.40     27 <
  -4   8  -9    64.64    19.50   112.70     27 <
  -3 -10   4    54.79    11.40   109.80     27 <
  -3  -6   1   398.46   176.90   138.40     27 <
  -3   3  -5  2473.30  2373.60   225.30     27 o
  -3   8  -8    24.35     5.20   113.40     27 <
  -2  -7   3   355.19   353.10   144.00     27 <
  -2  -6   2    45.94    57.40   132.40     27 <
  -2   3  -4   402.14   461.90   164.60     27 <
  -1  -7   4    40.96   178.70   131.80     27 <
  -1  -3   1  3066.70  2418.00   231.10     27 o
  -1   3  -3   810.85  1102.50   194.90     27 o
  -1   5  -4   734.58  1545.30   187.10     27 o
   0  -8   6    95.45    91.00   125.50     27 <
   0  -3   2  4947.00  5050.70   284.50     27 o
   0   7  -4   638.05   513.20   144.10     27 o
   1  -9   8    39.25   123.70   119.20     27 <
   1  -8   7    15.17   175.40   119.30     27 <
   1  -7   6   710.20   649.80   144.20     27 o
   1   5  -2  1378.40  2141.10   212.90     27 o
   1   7  -3    64.49    57.10   129.20     27 <
   1   9  -4    28.64     3.60   118.10     27 <
   2  -9   9    40.70   115.80   113.40     27 <
   2  -8   8    34.14   100.10   121.80     27 <
   2  -4   5  1156.30  1197.00   185.50     27 o
   2   5  -1  1059.50  1119.80   174.90     27 o
   2   7  -2   118.56   183.00   127.50     27 <
   2   9  -3    88.13    19.10   120.40     27 <
   3  -5   7   257.89   405.60   145.30     27 <
   3  -4   6    82.46    31.80   141.80     27 <
   3  -1   4   491.14   764.50   172.50     27 o
   3   2   2   397.00   369.20   188.50     27 <
   3   7  -1   527.66   477.00   141.90     27 o
   3   9  -2    54.31    37.90   116.00     27 <
   4  -6   9   478.59   340.40   140.60     27 <
   4  -5   8   204.71   255.80   134.90     27 <
   4   4   2    74.59   434.50   153.00     27 <
   4   9  -1    91.31    18.20   116.10     27 <
   5  -7  11   149.45    83.80   121.70     27 <
   5  -6  10    60.02   150.90   125.20     27 <
   5  -2   7   764.57   493.00   154.00     27 o
   5   1   5   412.72   506.80   159.90     27 o
   5   4   3   277.30   480.90   151.60     27 o
   5   6   2   694.42   534.80   152.50     27 o
   5   9   0   338.14   149.20   116.60     27 <
   6  -6  11    27.40   -16.20   116.20     27 <
   6  -3   9    55.00   132.40   131.90     27 <
   6  -2   8  1287.90   604.40   153.40     27 o
   6   1   6  1116.20   684.80   157.40     27 o
   6   6   3   132.24   139.80   130.70     27 <
   6   8   2    23.52    53.10   116.80     27 <
   7  -4  11   106.30    -2.50   125.90     27 <
   7  -3  10   180.50   185.10   128.50     27 <
   7   0   8   162.28   172.90   134.60     27 <
   7   3   6   168.73    73.80   132.40     27 <
   7   6   4   192.04    98.70   128.30     27 <
   7   8   3    65.50   -93.20   113.60     27 <
   8  -4  12    43.93    56.90   117.90     27 <
   8  -1  10    98.25    86.90   127.80     27 <
   8   0   9   422.97   320.10   133.50     27 <
   8   2   8   255.50   300.10   134.00     27 <
   8   3   7   200.61   263.10   125.20     27 <
   8   5   6   122.33   -47.60   119.20     27 <
   8   7   5   199.16    68.40   117.50     27 <
   8   8   4   251.68    58.30   114.60     27 <
   9  -2  12    20.92    38.70   113.70     27 <
   9  -1  11    62.16    74.90   121.20     27 <
   9   2   9   118.66    -9.60   123.70     27 <
   9   5   7    79.25    69.10   119.70     27 <
   9   7   6    21.32    39.30   111.30     27 <
  10   1  11    16.70   -59.10   114.30     27 <
  10   4   9   146.57   -48.50   113.10     27 <
 -14   1  -1     9.31    28.90    52.50     28 <
 -13  -2   1    66.78    70.50    55.40     28 <
 -13   1  -1   236.90   224.70    62.20     28 o
 -13   2  -2    57.14    67.50    54.00     28 <
 -12  -2   1   138.90   155.50    57.70     28 <
 -12   1  -1    40.96    58.90    59.10     28 <
 -12   4  -3    27.49    53.10    54.00     28 <
 -12   5  -4   189.57   115.40    53.80     28 <
 -11  -6   4    33.55    59.80    51.20     28 <
 -11  -2   1   177.57    72.40    60.50     28 <
 -11   1  -1   511.81   500.20    77.70     28 o
 -11   4  -3    97.82    25.50    56.50     28 <
 -10  -6   4    18.44    10.30    51.50     28 <
 -10  -2   1   167.83   222.80    66.60     28 o
 -10   1  -1   168.88   247.40    68.70     28 o
 -10   4  -3    36.26    28.50    59.00     28 <
  -9  -7   5    12.89    -7.00    51.10     28 <
  -9  -6   4    64.92    29.80    54.30     28 <
  -9  -2   1   126.59    75.10    67.30     28 <
  -9   1  -1   817.72   607.60    83.80     28 o
  -9   4  -3   378.41   280.20    69.80     28 o
  -9   7  -5    94.99    41.10    58.50     28 <
  -8  -7   5    73.11    73.60    56.30     28 <
  -8  -6   4    27.16    31.70    57.10     28 <
  -8  -2   1   640.79   929.10    94.90     28 o
  -8   1  -1   114.11   147.50    73.10     28 <
  -8   4  -3    80.48    61.30    66.60     28 <
  -8   7  -5   140.55   111.20    61.40     28 <
  -7  -7   5    40.64    45.80    56.40     28 <
  -7  -6   4   218.87   190.00    64.80     28 <
  -7  -2   1   782.79   703.50    94.70     28 o
  -7   1  -1  1205.40  1165.70   102.90     28 o
  -7   4  -3   437.15   491.50    81.60     28 o
  -7   7  -5     6.41   -10.40    57.70     28 <
  -6  -8   6   125.36    31.50    53.90     28 <
  -6  -7   5     6.05    -4.80    56.70     28 <
  -6   1  -1   211.74   275.00    84.50     28 o
  -6   4  -3    76.39    77.60    72.20     28 <
  -6   7  -5    63.60    40.70    60.00     28 <
  -6   9  -6    33.51    33.40    51.90     28 <
  -5  -8   6    50.52    80.40    56.30     28 <
  -5  -7   5   142.14    85.90    62.80     28 <
  -5   1  -1   122.26   204.30    86.30     28 <
  -5   4  -3   419.10   489.20    85.70     28 o
  -5   7  -5   210.05   164.60    66.70     28 <
  -5   9  -6    64.93    72.60    59.50     28 <
  -4  -8   6    22.73    11.80    55.40     28 <
  -4  -7   5    44.71    57.70    61.00     28 <
  -4  -3   2   651.22   499.60    93.90     28 o
  -4   1  -1  2591.30  1962.80   132.10     28 o
  -4   4  -3   219.54   221.90    85.50     28 <
  -4   7  -5   152.47   235.30    71.90     28 o
  -4   9  -6    24.09    -1.60    54.30     28 <
  -3  -9   7   120.11    20.20    53.90     28 <
  -3  -8   6    30.09    46.20    56.60     28 <
  -3  -7   5   303.33   342.40    70.20     28 o
  -3  -3   2    82.99   180.30    82.30     28 <
  -3   4  -3  3490.90  3561.00   153.90     28 o
  -3   9  -6     5.83    28.80    56.20     28 <
  -2  -9   7     9.17     6.90    52.50     28 <
  -2  -8   6    42.52    76.80    57.10     28 <
  -2  -3   2   754.93   781.60   103.80     28 o
  -2   9  -6    34.19   -63.90    55.50     28 <
  -1  -9   7    28.94     3.30    53.30     28 <
  -1  -8   6    39.43   -22.40    56.90     28 <
  -1   6  -4   357.61   563.30    85.30     28 o
  -1   9  -6   233.46   136.70    61.30     28 <
   0  -8   6    79.39   139.30    62.30     28 <
   0   6  -4   430.92   590.50    86.20     28 o
   0   9  -6    94.26    68.60    59.90     28 <
   1  -9   7    18.46    19.10    57.40     28 <
   1  -4   3   563.66   659.60    93.90     28 o
   1   3  -2  3751.10  3820.20   161.80     28 o
   1   6  -4   588.25   515.30    85.70     28 o
   1   8  -5   122.25   115.20    64.30     28 <
   2  -9   7    68.11    80.30    55.30     28 <
   2  -5   4   228.66   296.10    80.10     28 o
   2   8  -5    54.96   105.40    63.10     28 <
   3  -5   4   439.65   360.60    79.90     28 o
   3  -1   1  8641.10  9429.00   232.40     28 o
   3   8  -5   600.50   329.40    70.00     28 o
   4  -6   5   109.27   210.40    67.50     28 o
   4  -5   4   634.41   539.10    86.60     28 o
   4   2  -1  3740.10  3793.90   158.30     28 o
   4   5  -3   382.38   417.00    81.30     28 o
   4   8  -5    30.13    41.90    59.80     28 <
   5  -7   6    64.36   106.00    62.00     28 <
   5  -6   5    68.99   124.60    66.10     28 <
   5  -2   2  3406.80  2748.10   142.90     28 o
   5   2  -1  1119.70  1446.20   114.60     28 o
   5   5  -3   402.29   680.80    88.70     28 o
   5   7  -4   152.79   220.10    70.60     28 o
   6  -7   6   237.88   113.60    63.40     28 <
   6  -6   5   114.02   125.80    66.00     28 <
   6  -2   2   508.39   582.30    95.20     28 o
   6   7  -4   243.26   151.60    68.40     28 <
   7  -8   7    45.35    12.00    55.30     28 <
   7  -7   6    13.30    -3.10    59.10     28 <
   7  -3   3   871.68   792.30    92.60     28 o
   7   1   0   862.23   657.00    93.30     28 o
   7   4  -2   128.61   134.40    73.20     28 <
   7   7  -4    78.12   110.70    60.00     28 <
   8  -3   3   478.96   294.80    77.60     28 o
   8   4  -2   176.65   220.20    70.80     28 o
   9  -4   4    34.23     9.20    63.60     28 <
   9   0   1   285.65   386.40    80.70     28 o
   9   3  -1   288.05   515.40    81.90     28 o
   9   6  -3   130.78    81.50    63.10     28 <
  10  -5   5    92.88   -21.50    58.10     28 <
  10  -4   4    62.68    66.00    62.10     28 <
  10  -1   2   135.60   215.30    72.80     28 <
  10   0   1   132.25   103.20    67.60     28 <
  10   3  -1    54.70    85.90    66.10     28 <
  10   6  -3    50.77    26.80    56.40     28 <
  11  -5   5    44.50    66.50    59.30     28 <
  11  -1   2   223.33   250.40    69.80     28 o
  11   5  -2   229.58    44.40    57.10     28 <
  12  -2   3    99.10   122.40    63.40     28 <
  12  -1   2    60.70   129.10    60.70     28 <
  12   2   0    79.52   163.70    62.10     28 <
  12   5  -2    11.19    -5.20    54.40     28 <
  13  -3   4    37.42    13.00    54.20     28 <
  13  -2   3    33.44    38.40    57.50     28 <
  13   1   1   163.72    47.20    60.20     28 <
  13   4  -1    23.67    74.90    56.70     28 <
  14   0   2    15.18    12.20    55.80     28 <
  14   1   1    59.11    -9.50    55.30     28 <
 -13  -1   6    33.63     2.30    32.20     29 <
 -12  -3   6    61.50    82.70    34.80     29 <
 -12   1   5    96.56   143.20    39.70     29 o
 -11  -5   6    12.07    47.70    34.40     29 <
 -11  -4   6    50.53    48.80    35.50     29 <
 -11  -1   5    59.32   139.60    41.90     29 o
 -11   3   4    60.55    79.60    38.60     29 <
 -11   4   4   385.66   216.10    45.20     29 o
 -10  -6   6    58.98    51.00    36.60     29 <
 -10  -3   5   120.37   140.50    40.90     29 o
 -10   1   4   547.99   403.50    54.20     29 o
 -10   2   4   195.61   129.60    44.30     29 <
 -10   6   3    50.53    21.70    35.20     29 <
 -10   7   3    37.47    19.50    34.50     29 <
  -9  -7   6    30.35    21.20    31.80     29 <
  -9  -4   5    70.56    80.80    38.80     29 <
  -9  -1   4   311.22   269.90    49.60     29 o
  -9   4   3   135.43   103.30    44.50     29 <
  -8  -6   5    43.42    95.50    39.30     29 <
  -8  -2   4   162.62   130.80    46.20     29 <
  -8   2   3  1305.50  1291.90    77.90     29 o
  -8   7   2    41.95    97.30    38.00     29 <
  -8   8   2     8.79    18.60    33.30     29 <
  -7  -7   5   111.18    27.90    37.00     29 <
  -7  -4   4   473.41   505.60    55.90     29 o
  -7   0   3   974.18  1185.10    78.50     29 o
  -7   4   2   233.28   282.60    52.00     29 o
  -7   5   2   212.16   263.00    51.70     29 o
  -6  -9   5    44.26    36.20    31.50     29 <
  -6  -6   4   108.65   130.20    42.50     29 o
  -6  -2   3  1032.40   775.80    68.90     29 o
  -6   2   2  1077.20  1453.10    86.10     29 o
  -6   7   1    63.76    87.10    39.60     29 <
  -6   8   1    32.37    36.80    35.70     29 <
  -6   9   1    13.12    12.00    33.20     29 <
  -5  -7   4   105.07    96.40    43.30     29 <
  -5  -4   3   201.04   295.00    54.50     29 o
  -5   0   2  1933.10  2565.30   106.60     29 o
  -5   5   1   533.26   497.10    60.00     29 o
  -4  -8   4    44.21    50.90    38.90     29 <
  -4  -5   3   278.03   340.40    53.50     29 o
  -4   3   1  1865.90  1649.30    90.50     29 o
  -4   8   0    37.80    75.00    38.40     29 <
  -4  10   0    90.71    62.60    32.80     29 <
  -3 -10   4    32.54   -22.40    31.30     29 <
  -3  -9   4    15.58    65.30    35.70     29 <
  -3  -3   2   193.60   334.40    65.00     29 o
  -3   1   1  8183.80  8668.80   174.00     29 o
  -3   7   0    52.19    33.40    41.20     29 <
  -2  -8   3   173.92   173.50    43.80     29 o
  -2   4   0  1602.20  2231.00    99.60     29 o
  -2  10  -1    80.60    60.20    35.20     29 <
  -1  -9   3    75.19    29.20    34.80     29 <
  -1  -6   2   367.23   351.10    55.60     29 o
  -1   7  -1    72.49    37.60    43.10     29 <
  -1   8  -1    20.71    16.40    38.60     29 <
   0  -7   2   440.02   402.00    53.80     29 o
   1  -8   2   184.36   162.50    44.80     29 o
   1  -5   1   723.90   851.10    72.10     29 o
   1   3  -1  2570.90  2522.90   105.50     29 o
   1   8  -2    67.23    95.50    41.10     29 <
   1   9  -2   104.44   110.40    39.30     29 <
   1  10  -2    22.77     9.00    32.00     29 <
   2 -10   2    29.13    25.10    32.60     29 <
   2   1  -1 12474.00 10457.80   192.40     29 o
   2   6  -2   226.88    89.90    44.70     29 <
   2   7  -2    45.00    24.50    42.40     29 <
   3  -8   1   180.01   152.20    42.90     29 o
   3   4  -2   730.02  1029.80    79.80     29 o
   3  10  -3    48.34    21.30    33.70     29 <
   4  -9   1   103.48    36.40    36.30     29 <
   4  -6   0   560.07   470.10    55.50     29 o
   4  -2  -1  3657.20  3955.90   124.40     29 o
   4   2  -2  3440.00  3197.40   116.30     29 o
   4   8  -3    32.86    -3.50    37.30     29 <
   4   9  -3    39.76    48.20    33.70     29 <
   5 -10   1    23.45     3.80    31.50     29 <
   5  -7   0   332.37   334.90    48.00     29 o
   5   6  -3    55.68   112.70    44.10     29 <
   6  -8   0   216.78   171.90    41.50     29 o
   6  -5  -1   113.64   139.10    45.20     29 o
   6  -1  -2  3134.70  2730.10   105.70     29 o
   6   4  -3    78.83   115.80    47.30     29 <
   6   9  -4   106.95    61.20    35.50     29 <
   7  -9   0    45.09    21.00    32.80     29 <
   7  -6  -1    90.29   156.90    43.00     29 o
   7  -2  -2   405.37   516.90    62.10     29 o
   7   2  -3  1117.80  1217.30    77.00     29 o
   7   7  -4    25.97    -0.90    36.40     29 <
   7   8  -4    74.29    46.10    36.50     29 <
   7   9  -4    13.43    -3.70    33.20     29 <
   8  -7  -1    55.64    94.30    36.50     29 <
   8  -4  -2    63.13   134.40    44.70     29 o
   8   0  -3   912.87   477.60    60.30     29 o
   8   1  -3   890.76   983.20    71.90     29 o
   8   5  -4    63.63   174.50    42.80     29 o
   8   6  -4    36.47    64.70    37.10     29 <
   9  -8  -1    83.09    41.50    32.50     29 <
   9  -5  -2    43.30    58.30    38.80     29 <
   9  -1  -3   298.21   416.20    55.80     29 o
   9   3  -4   194.75   307.60    54.90     29 o
   9   4  -4   229.53   242.60    47.60     29 o
  10  -6  -2    81.10    60.30    36.10     29 <
  10  -2  -3    40.32    88.20    41.00     29 <
  10   2  -4   252.13   128.30    46.70     29 <
  11  -4  -3    29.57    84.40    35.30     29 <
  11  -3  -3   150.79   158.20    41.40     29 o
  11   0  -4   198.13   194.20    45.20     29 o
  11   1  -4   131.13   149.90    45.20     29 o
  11   5  -5    55.01   103.20    36.30     29 <
  12  -5  -3    29.74    43.80    33.60     29 <
  12  -4  -3    22.06    24.00    33.20     29 <
  12  -1  -4   117.91   169.30    40.90     29 o
  12   0  -4    52.65   112.60    40.60     29 <
  12   4  -5    97.80   141.10    39.20     29 o
  13  -2  -4    71.64    66.40    34.10     29 <
  13   2  -5    75.15    43.80    37.70     29 <
 -13   0  -5    85.09    54.70    34.00     30 <
 -13   2  -4    37.05    13.60    31.60     30 <
 -12  -3  -6    32.80     5.10    30.90     30 <
 -12  -1  -5    65.20    72.80    35.20     30 <
 -12   1  -4   145.56    76.10    36.20     30 <
 -12   3  -3   118.54   121.50    36.80     30 o
 -12   5  -2    82.86    59.40    31.40     30 <
 -11  -4  -6    49.48    52.10    34.50     30 <
 -10  -5  -6    30.93    12.20    34.90     30 <
 -10  -2  -5    74.47    47.40    35.40     30 <
 -10   0  -4    19.13    31.10    36.50     30 <
 -10   2  -3   155.17   276.90    44.00     30 o
 -10   4  -2   236.42   288.50    43.70     30 o
 -10   6  -1    68.25    34.30    33.50     30 <
  -9  -6  -6    29.74     9.40    35.00     30 <
  -9  -3  -5    96.88   168.50    42.60     30 o
  -9  -1  -4    53.57    72.00    39.80     30 <
  -9   1  -3   295.33   298.90    48.20     30 o
  -9   3  -2    33.44    55.60    38.20     30 <
  -9   5  -1   114.02   134.70    38.90     30 o
  -9   7   0    37.89    36.70    33.00     30 <
  -8  -4  -5   211.63   322.00    48.60     30 o
  -8  -2  -4    85.49   186.30    44.70     30 o
  -8   6   0    81.41    81.10    36.30     30 <
  -8   8   1   175.80   120.40    35.80     30 o
  -7  -7  -6    37.39    28.60    34.50     30 <
  -7  -5  -5    59.23   129.20    42.90     30 o
  -7   9   2    84.51    12.40    30.60     30 <
  -6  -9  -6   104.74     2.70    30.90     30 <
  -6  -8  -6   104.98   118.50    37.40     30 o
  -6  -6  -5    59.94    77.70    38.70     30 <
  -6  -1  -3   121.02   277.00    56.30     30 o
  -6   1  -2  2186.80  2521.60    98.80     30 o
  -6   3  -1   180.36   436.80    55.60     30 o
  -5  -9  -6    84.76    76.50    34.20     30 <
  -5  -7  -5   117.83    59.70    40.80     30 <
  -5  -2  -3   226.87   507.60    62.60     30 o
  -5   0  -2  3212.60  3167.50   108.00     30 o
  -5   6   1   140.14    93.50    39.20     30 <
  -5   8   2    90.30    86.40    37.50     30 <
  -4  -8  -5    64.60    47.50    37.30     30 <
  -4  -5  -4   649.52   991.20    68.70     30 o
  -4  -3  -3  1176.40   748.30    67.40     30 o
  -4   7   2    62.55    74.10    38.30     30 <
  -4   9   3    29.79    47.70    32.20     30 <
  -3  -9  -5    84.84    39.90    36.30     30 <
  -3  -6  -4   162.76   151.60    46.50     30 o
  -3  -4  -3  2545.80  2485.90   100.70     30 o
  -3   8   3   234.08   204.00    40.70     30 o
  -3  10   4    41.81    17.70    28.60     30 <
  -2 -10  -5     3.96    21.40    30.40     30 <
  -2  -7  -4   153.83   111.50    41.80     30 <
  -2  -5  -3  1020.00  1189.50    74.90     30 o
  -2   9   4    26.98    35.80    33.30     30 <
  -1  -6  -3   313.48   360.80    54.40     30 o
  -1   8   4   209.95   186.00    41.50     30 o
  -1  10   5    34.21    10.50    30.00     30 <
   0 -10  -4     8.54    -4.20    32.40     30 <
   0   4   2   300.64   310.00    59.20     30 o
   1  -8  -3   177.23   196.50    44.20     30 o
   1  -3  -1  1049.70  1278.10    82.90     30 o
   1   3   2  4892.40  4209.50   123.00     30 o
   1   5   3    51.23   113.30    47.60     30 <
   1   7   4    77.23    79.80    39.10     30 <
   1  10   6    16.52     2.70    27.90     30 <
   2  -9  -3   277.28   210.10    44.70     30 o
   2  -4  -1  1853.30  1811.50    90.00     30 o
   2   4   3  1231.60   937.00    71.70     30 o
   2   6   4    49.14    50.60    40.10     30 <
   2   8   5   134.09   267.30    43.10     30 o
   3 -10  -3    63.28    68.30    35.20     30 <
   3  -8  -2    37.42    33.60    38.70     30 <
   3  -5  -1   789.45  1067.90    74.40     30 o
   3  -3   0   229.77   362.70    61.70     30 o
   3   5   4   366.35   444.30    54.30     30 o
   3   7   5   245.23   333.90    46.40     30 o
   4  -9  -2    40.38    46.30    35.50     30 <
   4  -4   0  1664.50  1331.70    79.70     30 o
   4   6   5   139.46   118.80    42.60     30 <
   4   8   6    27.10    39.30    32.20     30 <
   5  -5   0   762.90   891.00    65.90     30 o
   5   7   6   160.46   198.90    41.00     30 o
   5   9   7    11.06    13.80    28.60     30 <
   6  -9  -1    17.82     9.50    32.00     30 <
   6  -6   0   420.28   371.10    51.70     30 o
   6  -4   1   332.28   447.50    57.50     30 o
   6   6   6   116.66   208.60    43.40     30 o
   6   8   7     6.86    30.60    29.00     30 <
   7  -7   0    67.89    55.10    38.50     30 <
   7  -5   1   952.70   626.40    58.90     30 o
   7   7   7    59.03    23.90    32.60     30 <
   8  -6   1   333.29   312.20    48.00     30 o
   8  -4   2    68.00   109.00    42.70     30 <
   8   6   7   119.65   130.70    36.00     30 o
   9  -7   1   181.24   137.00    37.90     30 o
   9  -5   2    92.06   115.10    37.90     30 o
   9   5   7    54.34    18.70    33.10     30 <
  10  -6   2    87.58    38.30    35.00     30 <
  10  -4   3    22.24    49.40    36.30     30 <
  10   4   7    68.90    57.80    34.00     30 <
  11  -5   3    13.18    30.00    33.70     30 <
  11  -3   4    28.70    32.50    35.20     30 <
  12  -4   4     4.84     8.50    31.90     30 <
  12  -2   5    56.56    59.20    34.20     30 <
  12   2   7    24.82    38.70    32.80     30 <
  13  -1   6    15.32    13.50    31.80     30 <
 -14  -1   1    24.21    -2.20    28.30     31 <
 -13   1   2    43.68    26.90    30.90     31 <
 -13   2   3    84.18    72.90    34.00     31 <
 -12  -3  -1   147.92    98.10    36.20     31 <
 -12   1   2    26.52    27.70    34.30     31 <
 -11  -6  -3    20.08     4.90    28.20     31 <
 -11  -3  -1    63.93    26.70    34.40     31 <
 -11   0   1   165.77   102.90    37.20     31 <
 -11   1   2   216.08   184.10    42.10     31 o
 -11   4   4    46.52    68.60    34.90     31 <
 -11   5   5    14.53     7.60    28.40     31 <
 -10  -7  -4    34.54    68.80    30.10     31 <
 -10  -4  -2   230.24   243.90    42.90     31 o
 -10   0   1   286.89   118.10    41.00     31 <
 -10   4   4    14.75    37.10    34.80     31 <
 -10   5   5   139.09    88.80    35.80     31 <
  -9  -7  -4     8.52    -2.20    28.80     31 <
  -9  -4  -2    96.60   123.30    39.30     31 o
  -9  -1   0   491.99   371.50    52.70     31 o
  -9   3   3   350.22   388.00    49.40     31 o
  -9   4   4    74.77    92.30    36.70     31 <
  -8  -7  -4    46.74    82.10    34.80     31 <
  -8  -4  -2   251.20   315.70    47.40     31 o
  -8   3   3   354.55   298.50    49.70     31 o
  -7  -8  -5    75.52    96.70    32.20     31 o
  -7  -5  -3    26.33    43.30    37.60     31 <
  -7   2   2   171.64   202.30    50.10     31 o
  -7   7   6    41.30    54.20    32.10     31 <
  -7   8   7    19.18     7.90    28.40     31 <
  -6  -8  -5    34.97    29.70    30.20     31 <
  -6  -5  -3    86.43    97.60    41.80     31 <
  -6  -2  -1   326.96   464.60    60.90     31 o
  -6   2   2   375.81   498.00    62.90     31 o
  -6   7   6    48.68   101.80    35.30     31 <
  -6   8   7    34.06    36.50    31.20     31 <
  -5  -8  -5    84.01   102.90    35.20     31 <
  -5  -5  -3   521.18   338.60    50.90     31 o
  -5  -2  -1  1047.20   949.20    74.30     31 o
  -5   6   5    81.63    80.80    39.30     31 <
  -5   7   6    36.15   102.00    37.70     31 <
  -4  -8  -5    55.68    47.30    34.20     31 <
  -4  -6  -4    30.91    42.40    39.60     31 <
  -4   1   1  2554.60  2488.80   107.60     31 o
  -4   6   5    93.27   111.50    38.60     31 <
  -4   7   6   114.72   140.40    37.80     31 o
  -3  -9  -6     5.45    15.50    30.20     31 <
  -3  -6  -4    89.45    72.00    40.70     31 <
  -3  -3  -2   131.23   177.20    53.90     31 o
  -3   1   1 11755.00 10641.00   196.10     31 o
  -3   5   4   101.29    13.50    42.00     31 <
  -3   6   5   650.96   568.80    56.80     31 o
  -2  -9  -6    30.51    22.30    28.30     31 <
  -2  -6  -4    44.15    97.70    42.20     31 <
  -2  -3  -2   672.28   600.30    70.10     31 o
  -2   5   4   131.44   210.90    45.80     31 o
  -1  -9  -6    73.99    66.70    36.20     31 <
  -1  -6  -4   678.42   684.00    61.60     31 o
  -1   5   4   116.48   144.50    47.00     31 o
   0  -9  -6    39.77    62.60    32.60     31 <
   1  -9  -6   187.53    99.00    35.60     31 <
   1  -7  -5   158.19   157.60    42.60     31 o
   1   4   3   669.29   658.90    66.90     31 o
   1   9   7    12.12    -3.10    26.90     31 <
   2  -9  -6    18.60    40.50    30.70     31 <
   2  -7  -5   314.19   448.10    51.10     31 o
   2  -4  -3  1069.80  1247.00    80.80     31 o
   2   4   3  1304.60  1363.80    83.20     31 o
   2   9   7    22.90    39.00    27.20     31 <
   3  -9  -6    33.58    38.10    30.30     31 <
   3  -7  -5   243.42   307.00    45.40     31 o
   3  -4  -3  2176.00  2242.60    98.20     31 o
   3   4   3  2669.60  2839.00   108.90     31 o
   3   9   7    35.41    28.20    27.40     31 <
   4  -7  -5   467.93   533.20    52.10     31 o
   4  -4  -3   175.71   115.10    46.70     31 <
   4   9   7    15.22    30.80    25.70     31 <
   5  -7  -5   184.19    86.40    38.90     31 <
   5  -4  -3   332.77   473.20    55.20     31 o
   5  -1  -1   377.20   243.80    58.20     31 o
   5   3   2  1426.70  1746.90    89.20     31 o
   5   8   6    67.98    28.60    28.80     31 <
   5   9   7     4.57    25.10    25.10     31 <
   6  -7  -5   114.16   115.00    36.30     31 o
   6  -4  -3   103.11    90.90    41.50     31 <
   6  -1  -1   419.90   273.60    55.30     31 o
   6   3   2   511.91   638.30    62.40     31 o
   6   8   6    31.08    67.10    29.60     31 <
   7  -7  -5   133.37   100.50    33.80     31 <
   7  -4  -3   622.60   644.10    58.20     31 o
   7  -1  -1   741.25   969.40    70.00     31 o
   7   3   2   417.44   450.30    55.30     31 o
   7   8   6    22.74    41.20    24.80     31 <
   8  -7  -5   207.37   129.10    36.50     31 o
   8  -4  -3   138.47   101.80    40.80     31 <
   8  -1  -1    94.25    97.70    42.60     31 <
   8   3   2   248.77   240.90    46.40     31 o
   8   8   6    20.07    48.20    24.20     31 <
   9  -7  -5    10.45    22.00    29.40     31 <
   9  -4  -3   277.51   330.50    44.60     31 o
   9  -1  -1   577.19   580.80    55.00     31 o
   9   3   2   432.46   346.60    47.50     31 o
  10  -4  -3   210.12    40.20    33.00     31 <
  10  -1  -1    87.91    67.70    35.80     31 <
  10   3   2   258.77   129.00    38.10     31 o
  10   4   3     5.84    -3.10    30.70     31 <
  11  -4  -3   106.44    66.50    31.50     31 <
  11  -1  -1   137.82   198.30    38.00     31 o
  11   3   2    31.74    46.50    32.20     31 <
  11   4   3    14.00    42.20    30.10     31 <
  12  -4  -3    53.43    33.20    29.40     31 <
  12  -1  -1    30.36    14.90    30.10     31 <
  12   3   2    34.75    32.30    28.50     31 <
  12   4   3    16.73    18.00    27.10     31 <
  13  -1  -1    64.31    83.30    30.90     31 <
  13   3   2    28.24    25.70    27.10     31 <
  14  -1  -1    12.91   -11.10    25.20     31 <
  14   0   0    36.86    46.80    26.60     31 <
 -13  -2   2    33.17    31.00    22.60     32 <
 -13   0   3    88.29    58.60    24.60     32 <
 -13   2   4    72.27    49.40    22.70     32 <
 -12  -4   1    45.54    55.60    23.80     32 <
 -12  -2   2   153.03    66.60    25.00     32 <
 -12   1   3   133.61   180.90    28.90     32 o
 -12   3   4   239.44    95.20    25.60     32 o
 -11  -1   2    94.91   139.60    28.30     32 o
 -11   1   3    44.25    43.90    25.60     32 <
 -10  -3   1    58.90    46.40    26.90     32 <
 -10   2   3   194.79   252.30    32.00     32 o
 -10   4   4   139.17    86.60    26.60     32 o
 -10   6   5    27.09    48.40    23.00     32 <
  -9  -8  -1    45.87    52.80    24.50     32 <
  -9  -5   0   109.14   129.80    29.60     32 o
  -9  -2   1    66.11    97.50    29.90     32 o
  -9   0   2   365.57   295.50    36.00     32 o
  -8  -7  -1    24.64    23.40    25.10     32 <
  -8  -4   0   375.99   301.90    36.00     32 o
  -8   1   2   347.90   403.70    38.90     32 o
  -8   3   3  1552.70  1260.40    54.10     32 o
  -8   5   4    73.26    89.70    28.50     32 o
  -8   7   5    64.21    65.10    24.00     32 <
  -7  -9  -2    36.55    14.40    22.60     32 <
  -7  -6  -1   125.02   139.00    28.90     32 o
  -7  -1   1   897.64  1133.70    54.40     32 o
  -6  -9  -2    62.72    32.70    26.40     32 <
  -6  -6  -1   277.18   236.00    33.60     32 o
  -6   2   2   547.86   698.90    48.50     32 o
  -6   4   3    79.26    92.90    30.40     32 o
  -6   6   4   107.93    59.90    26.80     32 <
  -6   8   5    61.02    40.40    22.90     32 <
  -5  -8  -2    46.01    67.70    28.10     32 <
  -5  -5  -1   150.58   180.70    34.40     32 o
  -5   0   1   793.80   951.40    53.00     32 o
  -4 -10  -3    30.16    26.30    23.40     32 <
  -4  -7  -2   112.28   144.10    31.30     32 o
  -4  -2   0  3293.50  3296.80    82.70     32 o
  -4   5   3   231.66   233.20    35.20     32 o
  -4   7   4    90.18   124.20    27.70     32 o
  -4   9   5    16.27    35.90    21.10     32 <
  -3 -10  -3    89.42    36.60    25.20     32 <
  -3  -7  -2   365.14   290.40    35.60     32 o
  -3  -4  -1   280.15   533.40    45.00     32 o
  -3   1   1  9325.70  8198.00   126.70     32 o
  -3   7   4    67.32    53.90    26.50     32 <
  -3   9   5    43.44    38.10    23.00     32 <
  -2  -9  -3   185.55   109.20    28.40     32 o
  -2  -6  -2    50.76    74.50    31.10     32 <
  -1  -9  -3    39.96    42.10    26.50     32 <
  -1  -3  -1  1840.60  1574.30    64.60     32 o
  -1   4   2   351.74   375.70    41.00     32 o
  -1   6   3   196.01   221.80    34.70     32 o
  -1   8   4   320.16   164.00    30.50     32 o
  -1  10   5    91.65    29.50    21.20     32 <
   0  -5  -2  1379.90  2009.20    69.80     32 o
   1  -2  -1  2958.10  3011.60    83.40     32 o
   1   7   3    41.96   101.20    27.20     32 o
   1   9   4    68.32    50.20    23.60     32 <
   2 -10  -4   116.80   102.60    26.90     32 o
   2  -7  -3   601.11   432.80    40.70     32 o
   2  -4  -2   223.32   440.20    44.40     32 o
   2   3   1  4453.10  3911.60    91.30     32 o
   2   5   2   442.61   537.90    44.60     32 o
   2   7   3   131.79   211.90    32.00     32 o
   2   9   4    20.01    22.30    22.70     32 <
   3 -10  -4    15.66    23.00    23.70     32 <
   3  -9  -4    16.99    17.00    25.10     32 <
   4  -9  -4    94.93    82.60    27.00     32 o
   4  -6  -3    65.25   102.80    33.70     32 o
   4   6   2   301.28   244.10    34.60     32 o
   4   8   3   138.25   174.10    28.50     32 o
   4  10   4     4.77     3.20    19.30     32 <
   5  -9  -4     7.44     7.40    23.90     32 <
   5  -6  -3   245.00   275.10    36.10     32 o
   5  -3  -2  1226.90  1372.00    59.80     32 o
   5   4   1   279.20   418.10    41.10     32 o
   5   6   2   786.24   910.50    48.70     32 o
   5   8   3    10.04    19.40    23.40     32 <
   6  -8  -4    52.34   136.30    29.50     32 o
   6  -5  -3   180.68   159.10    32.70     32 o
   6   0  -1    83.72   129.00    37.00     32 o
   6   2   0  1773.90  1897.10    66.30     32 o
   6   8   3    89.74    84.20    25.30     32 o
   7  -8  -4    65.41    57.00    25.80     32 <
   7  -5  -3   356.74   311.90    36.10     32 o
   7  -2  -2   210.35   250.30    36.70     32 o
   7   0  -1   305.92   442.50    40.70     32 o
   8  -7  -4    73.77    60.20    25.60     32 <
   8  -2  -2    60.45    68.10    30.30     32 <
   8   5   1   418.86   422.70    36.50     32 o
   8   7   2    32.45    40.70    23.90     32 <
   9  -7  -4    14.33    35.30    23.50     32 <
   9  -4  -3   274.78   188.50    31.10     32 o
   9   1  -1   345.04   438.40    38.20     32 o
   9   3   0   100.85   121.30    29.90     32 o
   9   5   1    92.62   116.10    27.80     32 o
   9   7   2    21.95    15.80    21.60     32 <
  10  -7  -4    63.47    60.20    24.50     32 <
  10  -4  -3    31.43    46.70    24.20     32 <
  10  -1  -2   173.31   204.00    31.70     32 o
  10   1  -1    31.03    21.70    25.60     32 <
  11  -6  -4    69.54    40.00    24.10     32 <
  11  -4  -3    23.52    37.00    23.60     32 <
  11  -1  -2    58.32    92.30    28.30     32 o
  11   1  -1    32.24    64.50    24.70     32 <
  11   6   1     4.68    36.40    22.30     32 <
  12  -3  -3    68.72    51.90    23.30     32 <
  12  -1  -2    32.64    55.90    24.40     32 <
  12   4   0    50.17    60.30    23.70     32 <
  13  -3  -3    24.44    18.30    21.80     32 <
  13  -1  -2    37.88    11.20    22.80     32 <
  13   2  -1    79.56    53.80    23.70     32 <
  14   0  -2     8.26   -10.10    20.80     32 <
 -13   2  -3   141.65   -40.10    65.40     33 <
 -13   3   3    37.58   -28.00    61.80     33 <
 -13   3   4    36.83    11.80    57.00     33 <
 -12   1  -8   115.14    56.80    56.60     33 <
 -12   2  -2   410.48    40.70    68.60     33 <
 -12   3   4    45.07    98.60    60.90     33 <
 -12   3   5    63.40    68.70    66.70     33 <
 -11   1  -7   315.79    74.70    66.00     33 <
 -11   2  -1   288.62   142.20    76.60     33 <
 -11   3   5   145.56    76.50    70.40     33 <
 -11   3   6   119.30   143.80    71.00     33 <
 -10   0 -11    13.23     7.50    58.70     33 <
 -10   1  -6   266.99    70.30    72.60     33 <
 -10   2   0   344.86   395.30    92.20     33 o
 -10   3   7   166.93    94.90    71.30     33 <
  -9   0 -10   416.26    52.10    63.90     33 <
  -9   1  -5   376.17   108.50    83.90     33 <
  -9   2   1    68.46    76.20    76.80     33 <
  -9   3   8    35.22    67.50    65.70     33 <
  -8  -1 -14    14.42     0.80    54.40     33 <
  -8   0  -9   603.98   437.50    94.00     33 o
  -8   1  -4   526.31   233.00    93.20     33 <
  -8   2   2   554.05   -14.30    89.70     33 <
  -8   3   9   106.23    51.30    68.40     33 <
  -8   3  10    26.34     1.20    65.50     33 <
  -7  -1 -14   247.58    60.90    58.30     33 <
  -7  -1 -13   121.80   125.20    65.80     33 <
  -7   0  -8   651.91   234.50    95.70     33 <
  -7   1  -3   134.32   161.20   100.80     33 <
  -7   2   4   901.27   675.10   115.20     33 o
  -7   3  10   945.78   188.30    79.90     33 <
  -7   3  11    18.82    24.40    68.20     33 <
  -6  -1 -13    81.81    27.90    62.80     33 <
  -6  -1 -12   155.22   108.90    69.30     33 <
  -6   0  -7   150.00    87.40    89.70     33 <
  -6   2   5   413.67   438.60   100.40     33 o
  -6   3  12   420.79   114.90    68.30     33 <
  -6   3  13    90.06    44.60    67.20     33 <
  -5  -2 -16     8.51    14.90    56.80     33 <
  -5  -1 -11   121.52   212.60    82.70     33 <
  -5   0  -6   874.77   694.90   131.90     33 o
  -5   2   6   748.54   414.30   116.00     33 o
  -5   3  13   103.91   141.10    70.40     33 <
  -5   3  14    26.70    79.50    67.50     33 <
  -4  -2 -15    73.72    54.20    64.10     33 <
  -4  -1 -10   148.61   204.90    82.50     33 <
  -4   0  -5  1135.60   761.80   144.10     33 o
  -4   1   1  1435.40  2101.20   196.80     33 o
  -4   2   8  1028.90   465.70   109.00     33 o
  -4   3  15    40.00    51.90    60.30     33 <
  -4   3  16    12.90   -28.60    62.90     33 <
  -3  -2 -14    68.41    64.10    64.90     33 <
  -3  -1  -9   747.96   826.80   116.10     33 o
  -3   0  -4  3110.20  2158.00   188.40     33 o
  -3   2   9    95.78   191.50    91.40     33 <
  -2  -2 -13   183.77   115.60    71.20     33 <
  -2  -1  -8   124.55    67.10   108.90     33 <
  -2   2  11    86.58    35.80    76.70     33 <
  -1  -2 -12   664.74   434.20    98.10     33 o
  -1  -1  -7   400.12   942.80   153.40     33 o
  -1   1   5   734.05  1087.00   167.20     33 o
  -1   2  12   218.27   451.00    97.50     33 o
  -1   2  13   264.97    39.60    72.00     33 <
   0  -3 -16    11.45   -23.10    55.00     33 <
   0  -1  -6  4000.10  6157.00   271.20     33 o
   0   2  14    44.67    91.50    78.30     33 <
   1  -3 -15    28.58    18.50    58.30     33 <
   1  -2 -10   274.12   456.40    99.40     33 o
   1   1   8   318.68   528.90   126.20     33 o
   1   2  15    39.99    75.10    65.30     33 <
   1   2  16   212.56    28.10    63.10     33 <
   2  -3 -14    57.59   117.50    68.80     33 <
   2  -2  -9  1026.80  1112.30   129.80     33 o
   2   0   3  4465.40  6448.70   302.40     33 o
   2   1  10   717.64   294.30    92.40     33 o
   2   2  17    25.58   172.20    68.60     33 <
   3  -3 -13    49.93   167.10    75.20     33 <
   3  -1  -2  1097.60   654.80   180.90     33 o
   3   1  11    71.70   167.40    78.50     33 <
   3   1  12   398.12   163.30    84.20     33 <
   4  -3 -11   371.95   141.60    77.10     33 <
   4  -2  -6   724.53   301.00   112.40     33 <
   4   0   6   689.35   532.10   141.30     33 o
   4   1  13    91.14   100.40    68.90     33 <
   4   1  14    61.99    53.10    63.30     33 <
   5  -4 -15    21.35     7.70    53.40     33 <
   5  -3 -10   323.01   408.70    92.80     33 o
   5  -2  -5   591.13   461.50   119.80     33 o
   5  -1   1   583.59   287.50   119.70     33 <
   5   0   8   472.43   942.00   124.70     33 o
   5   1  15   265.70   -33.70    62.00     33 <
   5   1  16    36.41    50.90    63.30     33 <
   6  -4 -14    22.15    66.60    53.20     33 <
   6  -3  -9    45.34   104.50    71.80     33 <
   6   0   9    29.89    21.90    79.60     33 <
   6   0  10   525.70   388.60    97.20     33 o
   7  -4 -13    20.90    43.00    52.40     33 <
   7  -3  -8   168.53    68.10    73.90     33 <
   7  -2  -2   582.59   217.60    88.20     33 <
   7  -1   4   563.54   155.80    92.00     33 <
   7   0  11    69.23    90.90    66.70     33 <
   7   0  12    94.07   197.30    75.20     33 <
   8  -4 -11    35.24    84.40    57.60     33 <
   8  -3  -6    67.93   107.70    85.80     33 <
   8  -1   6   162.40    62.50    76.60     33 <
   8   0  13    27.67    -2.20    65.20     33 <
   8   0  14    76.74     0.80    57.30     33 <
   9  -4 -10    40.44     4.90    59.10     33 <
   9  -3  -5    81.37   121.30    77.70     33 <
   9  -2   1   196.24    87.00    83.90     33 <
   9  -1   8   173.40    97.40    72.40     33 <
  10  -4  -9    78.15    33.90    61.30     33 <
  10  -3  -3   329.47    92.50    70.70     33 <
  10  -2   3   299.02    17.40    70.60     33 <
  10  -1   9    68.01   137.10    66.80     33 <
  10  -1  10    94.47    57.00    59.80     33 <
  11  -4  -7    17.51   -39.00    55.90     33 <
  11  -3  -2   216.29   102.50    67.80     33 <
  11  -2   4   231.00   200.20    71.60     33 <
  11  -2   5   206.27    58.30    69.60     33 <
  12  -4  -6   210.42    84.80    55.20     33 <
  12  -2   6   137.32    81.40    65.90     33 <
  12  -2   7    25.39    63.50    61.20     33 <
  13  -3   1   242.40   152.70    64.80     33 <
  13  -3   2    34.49     6.30    54.80     33 <
 -13  -2   5    13.81    -5.90    68.10     34 <
 -13   1   4     4.74    20.80    70.30     34 <
 -13   2   4    83.47   113.90    74.10     34 <
 -12  -3   5   117.23    32.80    69.60     34 <
 -12   0   4     8.90    73.60    72.30     34 <
 -12   3   3   103.08   131.30    70.00     34 <
 -12   4   3     6.31     8.40    68.10     34 <
 -11  -4   5    24.61    19.40    71.20     34 <
 -11  -1   4    18.72    33.80    75.90     34 <
 -11   2   3    79.06    28.80    76.20     34 <
 -11   6   2    81.31    91.10    67.00     34 <
 -10  -5   5    46.87   -35.70    73.70     34 <
 -10  -2   4    26.39    69.40    77.80     34 <
 -10   1   3    27.87   105.70    79.00     34 <
 -10   4   2   244.28   303.20    83.40     34 o
 -10   5   2    51.01    76.10    73.20     34 <
  -9  -6   5    31.28    18.00    72.30     34 <
  -9  -3   4    84.11   211.30    85.20     34 <
  -9   0   3   311.25   321.00    92.60     34 o
  -9   3   2    69.37    83.90    79.50     34 <
  -9   7   1    49.67    39.90    69.20     34 <
  -8  -7   5   116.21   171.30    76.20     34 <
  -8  -4   4    14.65    22.40    80.30     34 <
  -8  -1   3   593.28   855.70   111.30     34 o
  -8   2   2    97.59   345.30    92.10     34 o
  -8   6   1   236.75   187.40    77.50     34 <
  -7  -8   5    39.76    53.20    69.60     34 <
  -7  -5   4    25.16    64.30    80.40     34 <
  -7  -2   3   196.53   287.00    99.70     34 <
  -7   1   2   370.22   562.70   107.40     34 o
  -7   4   1   122.12   183.20    88.90     34 <
  -7   9   0    81.55    86.80    64.60     34 <
  -6  -6   4    56.89    52.40    79.60     34 <
  -6   3   1   473.62   445.30    99.40     34 o
  -5  -9   5    19.98    18.50    72.00     34 <
  -5  -7   4   182.30   120.30    83.50     34 <
  -5  -4   3   454.88   395.60   106.40     34 o
  -5   2   1  1486.70  1118.50   125.40     34 o
  -5  10  -1    15.42    -9.10    64.20     34 <
  -4  -8   4   129.92    87.00    78.30     34 <
  -4  -5   3   167.01   305.00    95.40     34 o
  -4   4   0  1585.50  1908.20   139.20     34 o
  -4   8  -1   111.97   160.00    75.00     34 <
  -4   9  -1    64.02    71.80    67.70     34 <
  -3  -6   3   564.42   670.80   106.70     34 o
  -3   3   0   415.43   865.20   121.30     34 o
  -3   7  -1   238.39   297.90    85.10     34 o
  -2  -9   4    75.81    75.30    75.10     34 <
  -2  -7   3   427.59   338.90    94.60     34 o
  -2  -4   2   332.36   675.90   116.00     34 o
  -2   2   0   844.79  1699.30   151.60     34 o
  -2   6  -1   591.27   592.70   105.40     34 o
  -2  10  -2    84.16    87.60    66.40     34 <
  -1 -10   4   324.11   183.40    74.30     34 <
  -1  -5   2  1553.80  1476.40   131.70     34 o
  -1   1   0  9436.90  6621.40   244.60     34 o
  -1   9  -2    44.66    74.90    70.80     34 <
   0  -6   2   197.80   384.30    99.70     34 o
   0   7  -2   155.55   188.00    87.30     34 <
   0   8  -2    54.76    84.10    80.30     34 <
   1  -9   3    40.40    60.90    74.70     34 <
   1  -4   1   485.01   552.40   112.60     34 o
   1   6  -2   289.72   353.80    94.60     34 o
   2 -10   3    14.46   -53.20    69.80     34 <
   2  -7   2   104.65   141.00    89.80     34 <
   2   5  -2   611.15   713.50   109.60     34 o
   2   9  -3   105.66    75.80    69.30     34 <
   2  10  -3    16.82    63.50    65.40     34 <
   3 -10   3    37.29    38.40    71.40     34 <
   3  -8   2    46.20    59.90    76.80     34 <
   3   4  -2   556.20   765.30   113.80     34 o
   3   8  -3   204.04   188.10    82.70     34 <
   3   9  -3    41.47    93.90    70.50     34 <
   4  -9   2    42.75    91.40    72.90     34 <
   4  -6   1   362.84   473.80    94.30     34 o
   4   3  -2   191.19   416.20   107.50     34 o
   4   7  -3   181.89   130.20    82.10     34 <
   5  -9   2    66.03    67.70    74.10     34 <
   5  -7   1    36.76   172.80    84.00     34 <
   5  -1  -1   255.32   495.40   108.60     34 o
   5   2  -2  2466.00  2362.40   154.00     34 o
   5   6  -3   169.59   244.70    85.20     34 <
   6  -2  -1   187.16   317.40    99.00     34 o
   6   1  -2  1514.20  2136.30   149.50     34 o
   6   5  -3   334.11   396.50    93.30     34 o
   6   9  -4    12.81    28.50    65.80     34 <
   7  -8   1    62.86    95.70    73.10     34 <
   7  -3  -1   813.69  1348.10   120.50     34 o
   7   4  -3   433.91   491.60    98.00     34 o
   7   8  -4    44.82    90.10    69.60     34 <
   7   9  -4    11.91    87.80    65.90     34 <
   8  -6   0    64.01    27.50    74.30     34 <
   8   3  -3  1107.40   913.20   110.00     34 o
   8   7  -4    18.25    76.30    69.10     34 <
   9  -7   0    38.19    -6.80    70.40     34 <
   9  -4  -1    37.75    40.90    78.10     34 <
   9  -1  -2    41.85   110.30    80.00     34 <
   9   2  -3   245.90   377.40    91.80     34 o
   9   6  -4    47.38    42.60    70.80     34 <
  10  -5  -1    23.58    24.20    71.70     34 <
  10  -2  -2   335.86   372.70    89.70     34 o
  10   1  -3   119.86   220.60    82.80     34 <
  10   5  -4   409.02   304.20    80.80     34 o
  11  -5  -1    18.44    35.10    69.40     34 <
  11  -2  -2   439.73   351.00    84.50     34 o
  11   1  -3    38.51    35.90    74.00     34 <
  11   4  -4    49.65   150.10    71.30     34 <
  12  -3  -2   119.87   157.10    70.90     34 <
  12   0  -3    57.63    85.30    71.80     34 <
  12   3  -4    35.17    90.90    70.00     34 <
  12   4  -4     4.89   -30.30    66.60     34 <
  13  -1  -3    26.05    35.30    67.10     34 <
  13   2  -4    24.98    51.00    68.00     34 <
  13   3  -4    12.52   -32.90    63.80     34 <
  -9  -1 -13    61.52    24.50   100.80     35 <
  -9   0 -13   124.99    25.60   103.50     35 <
  -9   2 -12    27.97   122.20   101.40     35 <
  -9   3 -11    30.81   -63.90    99.80     35 <
  -9   4 -11   100.53   105.60   108.00     35 <
  -9   5 -10    50.50     6.40   102.00     35 <
  -8  -3 -13    37.24    60.50   102.10     35 <
  -8  -1 -12    31.18    38.80   101.00     35 <
  -8   1 -11   304.29   273.70   116.60     35 <
  -8   3 -10    93.11    56.30   106.00     35 <
  -8   5  -9   166.12   238.50   110.70     35 <
  -8   6  -8    24.80   -13.00    99.80     35 <
  -7  -5 -12    39.21   -59.20    97.90     35 <
  -7  -4 -12   155.71    93.20   102.90     35 <
  -7  -2 -11   276.08   358.40   117.60     35 o
  -7   0 -10   373.29    18.10   111.10     35 <
  -7   2  -9   156.45   319.00   125.00     35 <
  -7   4  -8   158.66   237.80   111.50     35 <
  -7   6  -7   166.10    58.80   106.00     35 <
  -7   7  -6    55.49   -24.10   102.70     35 <
  -6  -5 -11   212.47   256.50   112.60     35 <
  -6  -3 -10   416.86   260.80   115.90     35 <
  -6  -1  -9   198.57   312.10   123.90     35 <
  -6   3  -7   148.83    74.60   122.00     35 <
  -6   5  -6   163.86   178.80   118.00     35 <
  -6   7  -5   115.91   140.40   107.30     35 <
  -6   8  -4   103.03     3.00   104.10     35 <
  -5  -6 -10    77.90   174.60   108.30     35 <
  -5  -4  -9   533.67   408.30   126.90     35 o
  -5   6  -4   385.70   311.80   123.80     35 <
  -5   8  -3    61.29    41.20   111.00     35 <
  -5   9  -2    96.12    88.60   108.10     35 <
  -4  -8  -9   529.28   223.50   107.20     35 <
  -4  -7  -9    80.36   126.90   103.50     35 <
  -4  -5  -8   255.43   392.00   117.20     35 o
  -4  -2  -7   500.89   672.70   149.00     35 o
  -4   0  -6  2089.50  1777.30   187.20     35 o
  -4   2  -5  1851.70  2008.10   189.90     35 o
  -4   7  -2   513.86   109.10   118.50     35 <
  -4  10   0   107.91   133.10   101.90     35 <
  -3  -9  -8   107.20   106.90    93.40     35 <
  -3  -8  -8    68.20    50.00   102.10     35 <
  -3  -6  -7   986.04   895.50   141.30     35 o
  -3  -3  -6   290.89   400.40   139.90     35 <
  -3  -1  -5  4184.30  5119.70   256.30     35 o
  -3   1  -4  1637.00  1192.30   180.10     35 o
  -3   3  -3  4744.00  2899.60   216.90     35 o
  -3   6  -1   361.94   271.80   125.50     35 <
  -3   9   1   169.84   229.70   113.20     35 <
  -2  -9  -7   162.10    -8.80    97.30     35 <
  -2  -7  -6   207.34   206.20   114.20     35 <
  -2  -4  -5  1092.10  1396.80   171.10     35 o
  -2  -2  -4  1571.50  2086.10   204.80     35 o
  -2   0  -3  4488.50  4869.40   274.50     35 o
  -2   2  -2  2207.60  2800.70   226.10     35 o
  -2   7   1   162.62   402.80   127.10     35 o
  -2  10   3   100.02   132.70   101.20     35 <
  -1  -8  -5    95.11    81.20   105.00     35 <
  -1  -3  -3  1168.40   670.90   164.50     35 o
  -1  -1  -2 11052.00 13789.10   399.60     35 o
  -1   1  -1  8933.30  8928.90   344.90     35 o
  -1   6   2   369.64   265.50   129.20     35 <
  -1   8   3   332.98   385.40   115.70     35 o
  -1   9   4   173.28   186.90   111.40     35 <
   0 -10  -4    78.24    20.40    93.30     35 <
   0  -9  -4    67.80    18.40   101.70     35 <
   0  -4  -2  2029.90  1382.50   173.70     35 o
   0   7   4   697.00   572.40   130.40     35 o
   0  10   6   104.58    40.40    99.60     35 <
   1  -8  -2   537.52   418.00   115.40     35 o
   1  -3   0  3763.10  3204.40   227.50     35 o
   1  -1   1 10008.00  9581.80   361.90     35 o
   1   6   5   607.59   310.10   130.80     35 <
   1   9   7   710.65   271.80   110.80     35 <
   2 -10  -1    91.83    49.30    97.50     35 <
   2  -9  -1    85.68    92.30   100.50     35 <
   2   5   6   431.77   378.80   130.00     35 <
   2   8   8   262.45    -6.60   106.00     35 <
   2   9   9    54.00    22.20    97.50     35 <
   3  -9   1   237.48    93.50   102.30     35 <
   3  -8   1   145.10    34.10   102.60     35 <
   3  -6   2   261.70   180.90   120.70     35 <
   3   4   7   343.42   357.50   127.20     35 <
   3   7   9   165.79   180.60   106.40     35 <
   4 -10   2    81.88    44.00    97.20     35 <
   4  -7   3   206.66   274.00   111.70     35 <
   4  -5   4   796.55   828.00   138.40     35 o
   4   1   7   878.66   773.40   146.90     35 o
   4   3   8   164.17    77.40   117.90     35 <
   4   6  10   115.28    84.20   106.20     35 <
   5  -9   4    46.79    67.90    96.60     35 <
   5  -6   5   453.40    84.70   107.60     35 <
   5  -4   6   366.70   192.10   121.80     35 <
   5  -2   7   702.28   480.20   127.80     35 o
   5   0   8    97.50   107.50   118.20     35 <
   5   2   9   218.79   233.80   116.20     35 <
   5   5  11    87.37    16.00   101.30     35 <
   6  -8   6    93.93     5.90    93.10     35 <
   6  -6   7    94.13   101.70   106.60     35 <
   6  -5   7   289.92   149.20   110.50     35 <
   6  -3   8   220.89   165.50   111.30     35 <
   6  -1   9   309.85   340.80   114.50     35 <
   6   2  11    79.59    91.10   104.40     35 <
   6   4  12    41.22    56.20    97.10     35 <
   6   5  13    29.91    -3.20    96.90     35 <
   7  -7   8    59.77   -26.70    91.20     35 <
   7  -5   9   102.73    45.00   102.60     35 <
   7  -3  10    82.26   106.40   105.60     35 <
   7  -1  11    18.06    33.10   103.40     35 <
   7   1  12    30.02   -24.40    95.20     35 <
   7   3  13    14.72    57.90    93.90     35 <
   8  -6  10    38.81    32.90    93.10     35 <
   8  -4  11   226.27   110.40    97.90     35 <
   8  -2  12    53.51    69.10    95.00     35 <
   8   0  13    72.12   107.30    96.20     35 <
   8   1  14    25.37   109.60    97.10     35 <
   8   2  14    39.30    30.70    94.20     35 <
 -13  -3   2    13.99    11.50    30.20     36 <
 -13  -2   2    17.08    12.10    28.90     36 <
 -13  -1   2    34.59    15.00    32.50     36 <
 -13   0   2    37.28     7.00    31.90     36 <
 -13   1   2    56.97    13.80    30.90     36 <
 -13   2   2    31.32    -6.20    31.00     36 <
 -12  -5   2    22.79   -21.80    30.10     36 <
 -12  -4   2    74.99    43.30    34.00     36 <
 -12  -3   2    20.12    21.10    32.90     36 <
 -12  -2   2    57.81    43.20    36.40     36 <
 -12  -1   2    30.49    50.80    37.60     36 <
 -12   0   2   166.86    67.90    38.90     36 <
 -12   1   2    78.63    64.50    38.40     36 <
 -12   2   2    68.77    65.10    37.40     36 <
 -12   3   2    22.47    30.80    33.80     36 <
 -12   4   2    54.03    55.90    36.80     36 <
 -12   5   2     9.24     8.20    34.20     36 <
 -11   4   2   163.90   130.90    44.40     36 <
 -11   5   2    28.50    60.00    35.00     36 <
 -11   6   2   137.97    36.30    36.30     36 <
 -10   6   2   142.06   157.60    43.90     36 o
 -10   7   2    46.97    40.10    32.20     36 <
  -9   8   2    16.89    31.60    32.80     36 <
  -7  -8   1    27.30    31.50    35.20     36 <
  -7  -7   1   144.31    83.10    40.10     36 <
  -7  -6   1   161.12   193.00    52.20     36 o
  -7  -5   1   748.25   489.30    68.40     36 o
  -7  -4   1   296.97   201.40    56.80     36 o
  -7  -3   1   889.86   665.80    78.50     36 o
  -7  -2   1   442.17   382.20    68.50     36 o
  -7  -1   1  1174.20  1286.70   101.70     36 o
  -7   0   1   435.31   435.10    78.40     36 o
  -7   1   1  1625.40  1358.40   101.90     36 o
  -7   2   1   618.35   457.80    73.70     36 o
  -7   3   1  1023.70  1031.90    89.10     36 o
  -6  -9   1    20.36    15.90    31.10     36 <
  -6  -8   1    45.27    57.60    39.10     36 <
  -6  -7   1    45.52    80.10    40.90     36 <
  -6  -6   1    48.87    80.80    47.20     36 <
  -6   3   1   190.86   174.20    62.50     36 <
  -6   4   1    31.33    86.90    47.80     36 <
  -6   5   1    54.72    16.20    47.80     36 <
  -5 -10   1     5.32   -33.10    30.30     36 <
  -5  -9   1    35.21   -13.60    32.60     36 <
  -5  -8   1    40.25    38.50    37.60     36 <
  -5   5   1   108.21    80.70    52.40     36 <
  -5   6   1    29.68    72.10    45.10     36 <
  -5   7   1    44.75    43.70    43.30     36 <
  -4 -10   1    61.55    41.20    34.20     36 <
  -4   7   1   299.34   253.60    55.60     36 o
  -4   8   1   188.57   174.40    47.00     36 o
  -4   9   1   167.43    51.00    37.50     36 <
  -3   8   1    37.37    44.00    43.30     36 <
  -3   9   1   108.39    47.20    42.70     36 <
  -3  10   1    13.02     9.30    32.80     36 <
  -2   9   1    47.12    29.80    38.10     36 <
  -2  10   1    93.11    63.20    36.10     36 <
  -1  10   1    33.06     7.80    35.20     36 <
   0  -6   0   460.33   779.20    89.00     36 o
   0  -4   0  6217.00  6635.60   209.90     36 o
   0  -2   0 23343.00 24213.00   381.80     36 o
   1  -9   0    82.31    68.70    42.10     36 <
   1  -7   0   364.86   383.60    65.60     36 o
   1  -5   0  1255.30  1387.30   113.00     36 o
   1   3   0  3029.60  3768.90   168.20     36 o
   2 -10   0    25.95    36.30    31.70     36 <
   2  -8   0   384.68   390.50    61.70     36 o
   2   4   0  2327.60  2479.30   136.50     36 o
   2   6   0  1311.70   553.50    74.10     36 o
   3  -9   0    40.27    30.60    38.10     36 <
   3   5   0   182.71   209.20    61.70     36 o
   3   7   0    93.11    84.90    48.30     36 <
   4 -10   0   127.99     1.80    35.50     36 <
   4   6   0   401.55   546.60    71.40     36 o
   4   8   0   206.43   102.70    44.20     36 <
   5   7   0   378.81   338.00    60.80     36 o
   5   9   0   250.60    91.00    40.70     36 <
   6   8   0   149.70   165.60    46.30     36 o
   7   9   0    22.53     8.20    33.20     36 <
  10  -2  -1   203.22   153.30    49.20     36 o
  11  -5  -1    15.62    -2.70    34.00     36 <
  11  -4  -1    26.69    22.20    33.30     36 <
  11  -3  -1    40.39    -1.70    34.80     36 <
  11  -2  -1    32.38    89.60    39.40     36 <
  11  -1  -1    18.78    20.60    36.20     36 <
  11   0  -1    45.69    13.40    37.40     36 <
  11   1  -1    67.10    60.70    38.10     36 <
  12  -5  -1    42.26    11.50    32.20     36 <
  12  -4  -1    47.49    55.80    32.20     36 <
  12  -3  -1    46.48    46.00    31.80     36 <
  12  -2  -1    17.89    27.20    32.50     36 <
  12  -1  -1    12.28    -7.00    32.10     36 <
  12   0  -1    90.32    80.70    38.90     36 <
  12   1  -1    24.05    22.20    37.10     36 <
  12   2  -1    44.50    61.80    35.80     36 <
  13  -4  -1    41.26    12.40    31.20     36 <
  13  -3  -1    89.37    54.20    33.20     36 <
  13  -2  -1    49.71    59.30    34.80     36 <
  13  -1  -1    70.44    29.20    34.80     36 <
  13   0  -1    81.05    54.00    33.50     36 <
  13   1  -1   132.60    77.00    38.60     36 <
  13   2  -1   132.86    52.10    37.20     36 <
  13   3  -1    79.74    60.90    35.20     36 <
  14  -1  -1    12.57   -12.60    29.70     36 <
  14   0  -1    21.30    -1.30    31.00     36 <
  14   1  -1     7.35   -23.20    30.10     36 <
 -13  -1   0    30.95    20.90    22.30     37 <
 -13   3   1   146.94    89.50    25.90     37 o
 -12   3   1    36.95    20.90    24.50     37 <
 -11  -6  -1    31.65    13.30    21.30     37 <
 -11  -5  -1    11.59     2.20    21.70     37 <
 -11  -1   0   437.62   364.10    40.30     37 o
 -11   3   1   103.53    73.30    28.10     37 <
 -11   4   1    11.38    10.30    23.60     37 <
 -10  -6  -1    63.77    28.10    23.90     37 <
 -10  -5  -1    13.35    22.20    23.40     37 <
 -10   0   0   192.39   120.70    33.50     37 o
 -10   4   1    38.44    12.10    26.00     37 <
 -10   7   2    74.67    60.90    25.30     37 <
  -9  -6  -1    23.71     9.00    25.00     37 <
  -9  -5  -1   172.99   222.90    33.80     37 o
  -9   4   1    38.55    82.20    28.90     37 <
  -9   7   2    57.92     8.60    23.40     37 <
  -8  -6  -1   313.44   381.70    40.80     37 o
  -8  -5  -1    78.93    49.80    30.10     37 <
  -8   0   0   488.08   468.30    48.40     37 o
  -8   4   1   203.60   237.10    38.60     37 o
  -8   7   2    92.08    24.20    25.80     37 <
  -7  -5  -1   543.05   489.80    46.50     37 o
  -7   4   1   169.08   173.70    36.20     37 o
  -7   7   2    31.42    -0.90    25.80     37 <
  -6  -5  -1    49.83    37.70    31.10     37 <
  -6   0   0  2177.30  3103.20   101.90     37 o
  -6   4   1   165.85   291.90    41.80     37 o
  -6   7   2   214.09   112.80    30.40     37 o
  -5  -5  -1   385.33   348.00    43.20     37 o
  -5   4   1   192.41   167.40    38.70     37 o
  -4  -5  -1   159.51   110.10    37.30     37 <
  -4   0   0  8924.80 10223.00   171.00     37 o
  -4   4   1  1000.60   843.00    59.20     37 o
  -4  10   3    31.88    14.90    22.10     37 <
  -3  -5  -1  1706.10  1474.00    71.60     37 o
  -3   4   1   227.77   351.40    50.30     37 o
  -3  10   3    95.00     4.50    21.00     37 <
  -2  -5  -1   479.72   545.90    52.40     37 o
  -2   4   1  2762.40  2337.80    88.10     37 o
  -2  10   3    22.80     3.90    21.00     37 <
  -1  -5  -1   680.95   634.70    55.10     37 o
  -1   4   1   159.27   259.90    48.00     37 o
  -1  10   3    86.23    39.80    25.10     37 <
   0   7   2   498.02   471.30    45.40     37 o
   1  -5  -1  1365.60   893.40    62.20     37 o
   1   4   1    97.80   156.20    46.80     37 o
   1   7   2   295.21   240.00    36.80     37 o
   1  10   3    77.68    10.20    20.80     37 <
   2  -6  -1   642.71  1096.70    60.60     37 o
   2  -5  -1   438.68   481.80    51.30     37 o
   2   4   1  2516.30  3037.80    97.70     37 o
   2   7   2    36.66    38.50    29.00     37 <
   2  10   3     6.53     1.40    21.60     37 <
   3  -6  -1    17.29    45.00    33.70     37 <
   3  -5  -1  1152.80  1265.00    66.90     37 o
   3   7   2    41.69    13.40    27.40     37 <
   3  10   3    55.03    31.20    23.10     37 <
   4  -6  -1   325.67   376.90    42.20     37 o
   4   7   2    91.09    80.20    29.80     37 <
   4  10   3     1.67    -9.30    19.90     37 <
   5  -7  -1    26.05    23.80    27.10     37 <
   5  -6  -1    64.27    75.70    31.40     37 <
   5  -1   0  4373.30  3953.00   109.50     37 o
   5   3   1    90.81    66.30    42.80     37 <
   5   7   2   435.67   287.90    37.40     37 o
   6  -7  -1    86.00    81.10    28.50     37 <
   6  -6  -1    96.19   123.70    30.20     37 o
   6   3   1   365.13   226.70    41.60     37 o
   6   7   2   309.35   179.00    32.90     37 o
   7  -8  -1    29.19    14.70    23.60     37 <
   7  -7  -1   102.70    82.10    28.10     37 <
   7  -1   0   940.43   768.60    55.80     37 o
   7   3   1  1026.80   888.70    57.30     37 o
   7   6   2    31.24    47.70    28.50     37 <
   7   9   3     8.08    21.60    21.40     37 <
   8  -8  -1    63.57    64.00    23.60     37 <
   8  -7  -1    28.38    27.80    22.30     37 <
   8  -2   0   120.38    93.80    32.80     37 <
   8   6   2    49.91    43.50    26.80     37 <
   9  -8  -1    10.30    36.70    21.20     37 <
   9  -7  -1    50.32    15.50    22.10     37 <
   9   2   1    35.40    33.30    28.30     37 <
   9   6   2    76.94    44.60    25.30     37 <
  10  -2   0   206.35   141.00    31.90     37 o
  10   2   1   257.81   203.80    34.20     37 o
  10   5   2    42.25    74.70    25.50     37 <
  10   6   2   102.30    94.90    26.50     37 o
  11  -3   0   127.82   137.50    30.10     37 o
  11   1   1    18.33    20.60    24.30     37 <
  11   2   1   109.97    61.50    26.10     37 <
  11   5   2    29.47    45.50    23.00     37 <
  12  -4   0    61.52    51.40    23.90     37 <
  12   1   1     6.59    24.90    22.30     37 <
  12   5   2     9.97    17.70    20.90     37 <
  13   0   1   117.04    37.60    23.50     37 <
  13   1   1    38.17    31.10    23.20     37 <
  14   0   1    65.16    66.90    22.80     37 <
  14   1   1     3.65    16.10    19.80     37 <
 -14   0   0    32.18    15.60    35.60     38 <
 -13  -4  -1    40.73     3.20    36.20     38 <
 -13   1   0    44.48    19.50    41.90     38 <
 -13   4   1    47.41    48.50    38.20     38 <
 -12  -5  -1     2.16    -5.10    39.10     38 <
 -12  -4  -1   216.11   114.30    47.80     38 <
 -12   0   0    47.75    35.90    41.40     38 <
 -12   5   1    13.58   -17.20    38.40     38 <
 -11  -6  -1    33.65     3.90    39.70     38 <
 -11  -5  -1    45.27    88.60    42.20     38 <
 -11  -4  -1    14.21   -23.90    44.10     38 <
 -11   1   0   393.52   525.30    73.50     38 o
 -11   5   1   112.39   112.90    46.10     38 <
 -10  -5  -1    18.85    21.30    44.60     38 <
 -10  -4  -1    98.85    98.50    51.10     38 <
 -10   5   1    15.60    10.00    43.10     38 <
  -9  -5  -1    96.13   130.10    50.40     38 <
  -9  -4  -1    52.03    43.70    51.00     38 <
  -9   1   0   781.63   798.60    87.60     38 o
  -9   5   1   136.69   173.60    53.80     38 o
  -9   8   2    48.84    20.40    39.10     38 <
  -8  -5  -1    50.64    70.50    50.30     38 <
  -8  -4  -1   302.78   443.00    72.80     38 o
  -8   5   1    81.90    39.00    51.80     38 <
  -8   8   2    43.83    46.50    39.30     38 <
  -7  -5  -1   264.80   235.30    66.20     38 o
  -7  -4  -1   149.87   162.00    61.90     38 <
  -7   1   0   618.68   565.50    88.30     38 o
  -7   5   1   679.88   759.10    84.20     38 o
  -7   9   2    76.58   131.50    42.70     38 o
  -6  -5  -1    95.29     8.90    54.50     38 <
  -6  -4  -1   283.77   241.30    67.80     38 o
  -6   5   1    39.11    22.10    56.20     38 <
  -6   9   2   100.16    96.60    42.00     38 <
  -5  -5  -1   198.67   238.80    68.50     38 o
  -5   1   0  4731.60  4629.40   186.60     38 o
  -5   5   1   146.46   168.80    61.70     38 <
  -5   8   2   131.58    99.20    48.10     38 <
  -5   9   2    68.38    44.70    42.10     38 <
  -4  -5  -1    69.41    78.20    65.90     38 <
  -4   5   1    91.70    94.90    65.00     38 <
  -4   8   2    97.67    54.90    47.20     38 <
  -4   9   2    66.91    53.70    45.10     38 <
  -3  -5  -1  1293.40  1402.40   112.30     38 o
  -3   5   1  1374.90  1453.40   114.40     38 o
  -3   8   2    34.74    42.60    44.20     38 <
  -2  -6  -1  1080.70  1177.10   103.90     38 o
  -2  -5  -1   771.64   790.10    96.20     38 o
  -2   5   1   761.47   740.20    95.50     38 o
  -2   8   2    28.79    48.70    48.40     38 <
  -1  -6  -1    45.63    89.60    59.60     38 <
  -1  -5  -1   476.80   536.30    92.20     38 o
  -1   8   2    94.82    88.80    50.10     38 <
   0   8   2    23.59    16.20    46.60     38 <
   1  -7  -1   193.28   254.40    64.60     38 o
   1  -6  -1    48.42   -15.30    57.10     38 <
   1   4   1    82.83    72.50    82.80     38 <
   1   8   2    45.79   103.10    52.60     38 <
   2  -7  -1   385.06   349.20    69.60     38 o
   2  -6  -1  1366.00  1208.00   105.40     38 o
   2   4   1  2961.70  2861.70   153.20     38 o
   2   8   2    24.41    28.30    46.40     38 <
   3  -8  -1    28.71    35.50    47.20     38 <
   3  -7  -1   204.66   311.80    64.80     38 o
   3  -1   0   244.21   370.70   125.20     38 <
   3   7   2    10.91    28.90    51.50     38 <
   3  10   3    75.67    40.20    41.70     38 <
   4  -9  -1    27.35    91.60    42.50     38 <
   4  -8  -1   258.18   183.00    56.80     38 o
   4  -7  -1   358.20   231.80    61.50     38 o
   4   7   2    54.00    58.80    55.10     38 <
   4  10   3    15.87    -1.70    39.70     38 <
   5 -10  -1    12.31    -2.60    35.80     38 <
   5  -9  -1    59.55    41.10    46.30     38 <
   5  -8  -1     7.75    42.40    45.00     38 <
   5   3   1    53.51   162.50    81.70     38 <
   5   7   2   245.27   173.40    56.80     38 o
   6  -9  -1    12.35   -43.30    39.10     38 <
   6  -8  -1    14.31     1.50    43.30     38 <
   6  -2   0  1584.50  1634.30   123.90     38 o
   6   3   1   316.76   203.50    74.80     38 <
   6   7   2   118.20    25.70    49.20     38 <
   7  -9  -1    22.98    12.60    41.30     38 <
   7  -3   0   249.11   319.60    71.60     38 o
   7   2   1   822.87   842.90    96.10     38 o
   7   6   2    31.16    14.20    52.40     38 <
   7   9   3    21.08     1.10    40.80     38 <
   8  -4   0   568.16   485.00    77.80     38 o
   8   2   1   762.52   777.00    90.50     38 o
   8   6   2     4.79    32.20    46.20     38 <
   9   1   1   404.82   379.40    72.00     38 o
   9   5   2    42.97    53.40    52.50     38 <
   9   6   2   149.05    60.10    49.30     38 <
  10  -4   0    26.84    69.70    49.50     38 <
  10   1   1    21.40   -65.40    50.40     38 <
  10   5   2   109.82   159.80    55.60     38 <
  11  -5   0   278.86   197.70    51.40     38 o
  11   0   1    32.87    -8.20    48.50     38 <
  11   4   2   278.70   182.40    54.70     38 o
  11   5   2   114.57    67.80    45.80     38 <
  12  -1   1    22.12    35.30    42.90     38 <
  12   0   1   109.93    79.30    49.10     38 <
  12   4   2    31.57     1.90    41.90     38 <
  13  -2   1   179.05   -20.20    41.00     38 <
  13  -1   1    75.73     7.20    42.60     38 <
  13   3   2     9.47    -1.40    38.60     38 <
  14  -1   1    15.19    -6.80    35.40     38 <
 -10  -5   9   168.79    63.60    52.50     39 <
  -9  -8   3    48.80   -11.50    53.70     39 <
  -9  -6   6   153.79    13.80    54.60     39 <
  -9  -4   9    23.22    80.80    60.50     39 <
  -9  -2  12    11.00   -21.00    50.20     39 <
  -8  -7   3   278.16   124.80    66.40     39 <
  -8  -6   4    33.52     4.40    64.10     39 <
  -8  -5   6   201.07    85.90    70.60     39 <
  -8  -4   7   231.46   149.80    69.10     39 <
  -8  -3   9    72.69    -3.40    66.00     39 <
  -8  -2  10    41.87    29.00    61.70     39 <
  -8  -1  12    20.17    80.60    61.20     39 <
  -7  -7   1   113.95    48.80    67.60     39 <
  -7  -5   4    47.81    79.60    70.40     39 <
  -7  -3   7   108.19   134.70    77.30     39 <
  -7  -1  10   149.23    78.10    69.80     39 <
  -7   0  12    81.17    88.60    66.60     39 <
  -6  -9  -3   115.86    29.60    55.60     39 <
  -6  -8  -2    40.68    41.20    62.30     39 <
  -6  -6   1    74.04    66.70    67.90     39 <
  -6  -2   7    49.24    94.10    77.10     39 <
  -6   0  10    30.51    44.30    75.50     39 <
  -6   2  13    32.03    59.00    61.90     39 <
  -6   3  15    24.15   -45.60    51.60     39 <
  -5  -9  -5    10.09    15.70    57.50     39 <
  -5  -7  -2   374.47   107.30    78.30     39 <
  -5  -4   2   575.12   643.80   115.50     39 o
  -5  -2   5   616.30   589.80   116.00     39 o
  -5   0   8   103.08    45.70    82.50     39 <
  -5   1  10   161.95   220.60    81.80     39 <
  -5   3  13    21.63    60.40    59.30     39 <
  -5   4  15     5.22    51.10    53.60     39 <
  -4  -9  -6    31.58     5.30    58.00     39 <
  -4  -8  -5    68.11    22.90    62.90     39 <
  -4  -5  -1   324.89   185.90    90.50     39 <
  -4  -3   2   456.79   302.60   125.00     39 <
  -4  -1   5   711.49   864.00   144.50     39 o
  -4   1   8   131.14    56.90    82.20     39 <
  -4   2  10   249.07   307.50    90.60     39 o
  -4   4  13    15.28    39.70    58.90     39 <
  -3  -9  -8    39.97    39.80    55.30     39 <
  -3  -7  -5   254.14   207.10    84.00     39 <
  -3  -6  -4    92.80   102.00    79.50     39 <
  -3  -4  -1   862.95   530.40   138.30     39 o
  -3   2   8    57.88   104.40    86.00     39 <
  -3   5  13    28.72   147.60    68.80     39 <
  -2  -9  -9    80.53    23.90    56.40     39 <
  -2  -8  -8    41.46    22.10    61.50     39 <
  -2  -5  -4    68.89   141.70    92.60     39 <
  -2   3   8   136.96   145.40    87.10     39 <
  -2   6  13     9.38    48.30    55.90     39 <
  -1  -7  -8    22.98    45.00    71.10     39 <
  -1  -6  -7   148.59    99.20    77.70     39 <
  -1   4   8   204.40   254.60    87.80     39 <
  -1   5  10    65.65   166.10    74.50     39 <
  -1   7  13     5.58    21.40    56.40     39 <
   0   5   8   420.94   255.70    83.20     39 o
   0   6  10    21.91    28.90    64.40     39 <
   1  -7 -11     6.38    13.20    62.60     39 <
   1  -6 -10   230.91   156.10    75.80     39 <
   1  -3  -6  1997.70  1973.00   177.00     39 o
   1  -1  -3  2763.20  1947.60   227.40     39 o
   1   1   0 11963.00 10630.70   420.40     39 o
   1   3   3   596.87   533.50   137.10     39 o
   1   6   8    86.62    56.80    70.10     39 <
   1   7  10    52.35    34.60    61.20     39 <
   2  -5 -10   247.46   242.70    83.10     39 <
   2  -2  -6   582.96   654.50   141.10     39 o
   2   0  -3  5587.90  6553.60   303.00     39 o
   2   2   0   867.58  1142.00   205.10     39 o
   2   4   3   938.33  1115.30   152.70     39 o
   2   5   5  1001.60   894.20   120.80     39 o
   2   7   8    33.60    31.00    67.20     39 <
   2   8  10    35.82   -19.80    52.10     39 <
   3  -4 -10   142.19    95.90    73.90     39 <
   3  -1  -6   239.03   196.80   130.60     39 <
   3   1  -3  2240.30  3408.60   229.90     39 o
   3   3   0   569.15   369.50   129.00     39 <
   3   6   5   624.25   606.70   107.20     39 o
   4  -5 -13    17.75    78.10    64.10     39 <
   4  -3 -10   393.10   359.40    98.20     39 o
   4  -2  -9   458.36   822.50   117.10     39 o
   4   0  -6  1137.70   849.60   147.20     39 o
   4   2  -3  2056.10  2642.70   197.30     39 o
   4   4   0  1864.00  1497.30   160.70     39 o
   4   7   5   268.47   167.00    72.60     39 <
   4   8   7    95.21    49.60    59.30     39 <
   5  -5 -14    25.42    -3.70    59.30     39 <
   5  -4 -13   131.78    49.60    57.60     39 <
   5  -2 -10   467.83   558.40   102.90     39 o
   5  -1  -9   168.25   159.30    86.80     39 <
   5   1  -6  1579.40  2151.30   172.20     39 o
   5   3  -3  2414.10  2285.40   177.00     39 o
   5   5   0   809.10   822.60   119.90     39 o
   5   6   2   564.58   458.10   100.30     39 o
   5   8   5    33.31    63.90    58.00     39 <
   5   9   7    47.53    51.90    57.10     39 <
   6  -4 -14   101.36    33.50    66.10     39 <
   6  -3 -13    48.19    99.80    62.70     39 <
   6  -1 -10   604.88   435.10    97.20     39 o
   6   0  -9    26.01    19.00    77.30     39 <
   6   2  -6  1193.20  1248.30   136.20     39 o
   6   4  -3   504.21   198.10    94.70     39 <
   6   7   2   235.48    89.20    70.40     39 <
   7  -3 -14    63.03   -38.40    60.00     39 <
   7  -2 -13    30.52    26.00    60.80     39 <
   7   0 -10    46.73    94.90    77.90     39 <
   7   1  -9   133.03   257.60    82.10     39 o
   7   3  -6    67.42   171.40    87.80     39 <
   7   5  -3    94.55    44.50    80.70     39 <
   7   6  -1    68.75   157.80    77.90     39 <
   7   8   2    22.12    36.50    60.80     39 <
   7   9   4    20.04    -4.50    56.00     39 <
   8  -2 -14    59.07   -23.30    60.50     39 <
   8  -1 -13    30.15   140.40    66.40     39 <
   8   1 -10   159.69   103.60    70.00     39 <
   8   2  -9   118.06   225.30    78.20     39 <
   8   4  -6    40.22    44.20    76.00     39 <
   8   5  -4   702.89   337.20    83.70     39 o
   8   7  -1    66.45    50.70    63.60     39 <
   9   0 -13   111.65   116.60    63.50     39 <
   9   2 -10   123.83   176.70    67.40     39 <
   9   4  -7    92.50   189.50    77.20     39 <
   9   6  -4   349.89   189.20    71.60     39 <
   9   8  -1    35.08    76.30    56.20     39 <
  10   3 -10    21.25    47.50    63.00     39 <
  10   5  -7   238.14   115.00    64.00     39 <
  10   7  -4    42.03    38.00    57.70     39 <
 -13  -1  -5     5.70     6.70    35.20     40 <
 -12  -1  -5   110.81    94.10    41.00     40 <
 -12   0  -4     8.13    44.30    37.30     40 <
 -12   1  -3   105.07    88.50    44.10     40 <
 -12   2  -2    55.99    69.10    43.30     40 <
 -11  -4  -7     8.86    13.70    36.10     40 <
 -11   2  -2   178.75   151.40    48.80     40 o
 -11   3  -1    14.53    25.20    41.10     40 <
 -11   5   1    19.36    20.80    35.30     40 <
 -11   6   2    33.89    67.30    39.20     40 <
 -10  -4  -7   114.92    42.20    40.40     40 <
 -10  -3  -6    80.79    51.30    41.50     40 <
 -10  -2  -5    14.05     5.50    42.60     40 <
  -9  -6  -8     9.05    23.30    37.20     40 <
  -9  -1  -4    63.75   111.50    50.20     40 <
  -9   0  -3   248.76   394.50    61.20     40 o
  -8  -6  -8    26.66    65.30    38.30     40 <
  -8  -5  -7    23.50    39.00    42.20     40 <
  -8   1  -2   374.36   371.60    65.00     40 o
  -8   2  -1   548.50   675.10    75.80     40 o
  -8   4   1   535.31   450.40    67.00     40 o
  -8   5   2   186.61   245.70    54.30     40 o
  -8   6   3    49.99   122.30    45.60     40 <
  -8   7   4     9.10    28.40    37.00     40 <
  -8   8   5    31.44    53.80    39.20     40 <
  -7  -4  -6    63.63    43.20    44.90     40 <
  -7  -3  -5    75.32    44.70    49.00     40 <
  -6  -7  -8    57.58    59.50    39.80     40 <
  -6  -1  -3   473.93   491.10    77.50     40 o
  -5  -6  -7    13.31    64.20    44.80     40 <
  -5  -5  -6   285.02   203.80    58.10     40 o
  -5   3   1   137.83   252.50    74.40     40 o
  -5   4   2   977.09  1049.30    87.40     40 o
  -5   5   3   149.55   111.70    52.70     40 <
  -5   6   4   541.26   478.20    67.70     40 o
  -5   7   5   141.16    51.10    48.30     40 <
  -5   8   6    31.73    10.50    39.30     40 <
  -5   9   7     9.69    18.40    34.80     40 <
  -4  -8  -8   248.20    57.70    40.50     40 <
  -4  -4  -5    52.44    24.20    53.00     40 <
  -4  -3  -4  1097.70  1213.00    98.30     40 o
  -3  -7  -7    82.43   135.60    50.40     40 <
  -3  -1  -2   386.10   437.60    99.40     40 o
  -2  -9  -8    11.56    44.60    37.00     40 <
  -2  -5  -5   886.99   829.60    82.10     40 o
  -2   3   2   907.73   610.10    90.70     40 o
  -2   4   3   696.87   663.50    89.20     40 o
  -2   5   4   134.06   221.60    62.20     40 o
  -2   6   5   370.27   324.00    60.60     40 o
  -2   7   6    44.59   139.90    46.00     40 o
  -2   8   7   169.76   133.90    48.50     40 <
  -2   9   8    27.27     1.70    36.40     40 <
  -1  -9  -8    34.23    28.10    36.90     40 <
  -1  -8  -7    24.11    11.70    41.30     40 <
  -1  -3  -3   335.64   406.50    82.20     40 o
   0  -7  -6   456.13   296.60    59.40     40 o
   0   8   8   392.50   506.40    66.00     40 o
   1  -9  -7    12.28    54.10    40.20     40 <
   1  -5  -4   223.03   225.40    64.70     40 o
   1   6   6   399.64   347.90    62.70     40 o
   1   7   7    36.72    74.30    47.10     40 <
   1   8   8   209.06   115.10    46.10     40 <
   2  -8  -6   113.13    74.20    42.60     40 <
   2  -7  -5   202.98   119.90    51.50     40 <
   2  -2  -1  8080.70 10393.90   241.60     40 o
   3  -6  -4   105.28   177.10    52.60     40 o
   3   2   3  5736.70  5566.40   180.50     40 o
   3   3   4   375.66   429.50    83.20     40 o
   3   4   5  1829.20  1673.00   109.30     40 o
   3   5   6   100.81    79.40    55.70     40 <
   3   6   7   283.97   300.00    58.10     40 o
   3   7   8    16.17    66.90    43.80     40 <
   3   8   9     5.86    17.20    37.30     40 <
   4  -9  -6    18.52    52.60    40.00     40 <
   4  -8  -5    45.31    56.60    42.50     40 <
   4  -4  -2   514.45   317.20    75.70     40 o
   4  -3  -1  2441.90  1736.90   114.50     40 o
   5  -7  -4    44.53    69.70    44.50     40 <
   5   0   2  2038.30  1960.80   119.50     40 o
   5   1   3  1643.40  1512.10   110.50     40 o
   5   7   9    19.68    34.00    40.90     40 <
   6  -9  -5    19.02    16.30    39.60     40 <
   6  -5  -2   682.24   606.20    72.10     40 o
   6  -4  -1   431.03   343.40    64.10     40 o
   7  -8  -4    65.67    81.70    43.00     40 <
   7  -7  -3    40.33    24.30    41.80     40 <
   7  -2   1  1448.90   974.70    88.70     40 o
   7  -1   2   387.43   555.00    77.10     40 o
   8  -6  -2    32.63    27.00    44.90     40 <
   8  -5  -1    25.76   102.30    48.80     40 <
   8   3   6    92.10    82.80    50.80     40 <
   8   4   7   280.43   309.90    59.10     40 o
   8   5   8   102.61   133.70    45.90     40 <
   8   6   9    53.08    53.70    39.10     40 <
   9  -8  -3    27.43    39.50    39.30     40 <
   9  -3   1   179.00   254.30    57.20     40 o
   9  -2   2    62.52   133.40    55.50     40 <
   9  -1   3   189.84   215.50    57.40     40 o
  10  -7  -2    31.09    50.00    39.90     40 <
  10  -6  -1    92.91    45.90    41.80     40 <
  10   1   5    67.66   115.00    47.10     40 <
  10   2   6   158.74   246.90    54.60     40 o
  10   3   7    79.45    22.80    42.70     40 <
  10   4   8   131.88    46.40    41.40     40 <
  10   5   9    45.44    15.20    36.80     40 <
  11  -4   1   239.20   209.90    50.50     40 o
  11  -3   2   126.33   121.30    47.30     40 <
  11  -2   3    48.19   -13.20    42.80     40 <
  12   0   5    88.13    64.80    42.80     40 <
  12   1   6    60.82    21.40    41.50     40 <
  12   2   7   142.86    43.50    41.40     40 <
  13  -3   3    11.39    32.90    36.90     40 <
  13  -2   4    28.76    23.00    38.60     40 <
  -9  -7  -7   333.30    83.20    61.60     41 <
  -9  -6  -8    24.23    -7.80    65.10     41 <
  -9  -5  -9    81.21     2.10    67.30     41 <
  -9  -2 -13    41.10    35.30    58.30     41 <
  -8  -8  -4    47.06    60.20    60.70     41 <
  -8  -7  -5   278.68    76.20    71.70     41 <
  -8  -4  -9   242.16    41.90    71.10     41 <
  -8  -3 -10    28.77    81.80    69.50     41 <
  -8  -2 -11    46.57    73.50    66.20     41 <
  -7  -9  -1    19.59    48.10    62.30     41 <
  -7  -8  -2    49.48    71.90    68.80     41 <
  -7  -6  -5    64.54   115.90    73.50     41 <
  -7  -5  -6   338.85   166.20    82.00     41 <
  -7  -1 -11   180.25    68.50    74.50     41 <
  -7   0 -12    55.92   114.00    74.80     41 <
  -7   1 -13    30.31    46.00    63.90     41 <
  -7   2 -14     4.15    23.20    56.20     41 <
  -6  -9   1    15.50    74.80    62.00     41 <
  -6  -7  -2   742.63   578.00   101.80     41 o
  -6  -6  -3   423.92   200.10    81.30     41 <
  -6  -3  -7   176.83   238.60    89.90     41 <
  -6  -2  -8   543.92   740.30   117.80     41 o
  -6  -1  -9   318.63   137.20    90.70     41 <
  -5  -9   3    55.60     9.40    63.50     41 <
  -5  -7   0   362.49   116.70    84.00     41 <
  -5  -4  -4  1914.70  1782.00   158.40     41 o
  -5  -3  -5   612.66   750.20   125.40     41 o
  -5   1 -10   583.35   445.60   104.30     41 o
  -5   2 -11   140.29    61.70    77.30     41 <
  -5   3 -12    35.71    17.60    68.00     41 <
  -5   4 -13    26.66    -4.40    61.10     41 <
  -5   5 -14    54.71    76.90    62.60     41 <
  -4  -8   3    25.11    14.20    71.00     41 <
  -4  -7   2   107.93   142.10    85.80     41 <
  -4  -5  -1   126.21    64.30    98.00     41 <
  -4  -1  -6   973.36   842.30   146.90     41 o
  -4   0  -7  2183.90  1602.70   159.20     41 o
  -4   1  -8   134.99   249.50   101.20     41 <
  -4   2  -9   815.11   908.80   123.60     41 o
  -4   6 -13    42.90    32.40    60.20     41 <
  -3  -8   5   112.45   173.70    79.30     41 <
  -3  -6   2   270.38    68.50    93.00     41 <
  -3  -5   1  2092.00  2018.80   174.90     41 o
  -3  -2  -3  4619.00  6357.30   277.60     41 o
  -2  -9   8    15.70   -43.80    59.00     41 <
  -2  -8   7   374.02    17.00    78.80     41 <
  -2  -6   4    25.36    37.30    85.70     41 <
  -2   3  -7  1276.20   955.50   133.90     41 o
  -2   4  -8   363.66   304.80    96.90     41 o
  -2   5  -9    28.34    76.60    81.10     41 <
  -2   6 -10   144.99    99.70    72.20     41 <
  -2   7 -11    49.82    64.70    68.70     41 <
  -1  -8   9    38.41   -13.00    66.30     41 <
  -1  -6   6    84.64    73.50    85.00     41 <
  -1  -3   2  4962.60  4383.40   247.80     41 o
  -1   1  -3   782.76   781.30   209.70     41 o
  -1   2  -4  4919.50  7422.20   294.90     41 o
  -1   8 -10    25.52    42.10    60.40     41 <
   0  -6   8   595.70   418.20   104.90     41 o
   1  -7  11    21.31    73.80    59.70     41 <
   1  -6  10   178.13    81.00    79.70     41 <
   1  -4   7   691.46   300.50   110.50     41 <
   1   5  -4   422.49   261.70   101.20     41 <
   1   6  -5   307.65   251.40    95.50     41 <
   1   7  -6   169.48    61.60    79.10     41 <
   1   8  -7    54.05    64.90    61.30     41 <
   1   9  -8    20.75    48.20    58.80     41 <
   2  -7  13    26.20     9.80    59.70     41 <
   2  -6  12     7.98    60.20    69.30     41 <
   2  -4   9   787.07   493.80   108.40     41 o
   2  -1   5  4676.00  4488.60   243.30     41 o
   2   4  -1  3169.80  3211.30   212.20     41 o
   2   5  -2  1495.40   883.50   140.80     41 o
   2   6  -3   229.64    67.40    86.30     41 <
   2   7  -4   182.21   118.30    79.70     41 <
   2   8  -5    28.08   -17.70    65.30     41 <
   2   9  -6    62.57    14.70    57.70     41 <
   3  -6  14    37.73    52.60    61.10     41 <
   3  -4  11   936.93   686.80   107.00     41 o
   3  -1   7  1859.30  1495.50   171.50     41 o
   3   3   2    77.67    26.70   124.60     41 <
   3   4   1   458.26   566.50   145.60     41 o
   3  10  -5   194.76    37.40    57.70     41 <
   4  -4  13    72.89    97.70    72.00     41 <
   4  -1   9   402.55   399.80   102.70     41 o
   4   2   5  1153.20  1181.30   165.30     41 o
   4   3   4   958.63  1194.50   160.90     41 o
   5  -4  15     7.96    82.50    61.30     41 <
   5  -3  14   214.99   139.60    75.10     41 <
   5  -1  11   235.41   231.70    88.30     41 <
   5   2   7   174.35   231.50   100.40     41 <
   5   3   6  1091.70   880.80   123.80     41 o
   6  -1  13    40.39    68.90    72.00     41 <
   6   0  12   150.03   116.40    72.90     41 <
   6   2   9   164.52   111.10    84.50     41 <
   6   3   8    32.54    74.40    79.90     41 <
   6   8   2    52.68    31.10    61.30     41 <
   6   9   1    25.75    25.50    59.30     41 <
   7  -1  15    63.09   114.10    65.60     41 <
   7   0  14    23.63    45.20    61.60     41 <
   7   2  11   297.95   327.80    91.00     41 o
   7   3  10    47.97    38.70    74.80     41 <
   7   4   9   248.47   112.60    78.60     41 <
   7   7   5   155.49   156.10    68.40     41 <
   7   8   4   195.19     6.30    57.70     41 <
   7   9   3    27.15   -17.40    56.80     41 <
   8   2  13    73.12    57.20    66.60     41 <
   8   3  12    18.25    79.50    62.20     41 <
   8   4  11    11.70     5.80    61.20     41 <
   8   5  10    89.15    57.20    60.80     41 <
   8   7   7    15.88    65.60    57.70     41 <
   8   8   6    36.43    56.20    56.80     41 <
 -13  -1   4     7.19    15.30    27.80     42 <
 -13   1   5    56.39    22.00    28.20     42 <
 -13   2   5    46.78    58.00    30.10     42 <
 -12  -3   3   111.49   102.40    33.50     42 o
 -12   0   4     9.25    12.20    30.80     42 <
 -12   3   5   153.82   122.80    33.30     42 o
 -11  -6   2    85.43    61.70    28.80     42 <
 -11  -5   2    36.23    29.60    28.80     42 <
 -11  -2   3    24.25    17.50    33.60     42 <
 -11   1   4    22.43    17.10    32.60     42 <
 -11   4   5    19.38    65.80    30.10     42 <
 -10  -7   1    25.95    37.50    28.30     42 <
 -10  -4   2   306.63   159.90    40.00     42 o
 -10  -1   3    52.45   159.50    39.60     42 o
 -10   2   4    18.41    14.90    33.80     42 <
  -9  -6   1    50.96    48.60    30.70     42 <
  -9  -3   2    92.30   120.10    40.40     42 <
  -9   0   3   222.54   193.10    46.60     42 o
  -9   3   4    93.97    48.80    37.60     42 <
  -9   5   5   141.35   151.30    40.80     42 o
  -8  -5   1    72.53    57.90    36.90     42 <
  -8  -2   2   103.32   108.20    43.50     42 <
  -8   1   3   670.93   770.10    66.30     42 o
  -8   4   4    20.28    41.40    37.10     42 <
  -8   6   5   124.44   148.40    38.50     42 o
  -7  -7   0    70.88    52.90    32.60     42 <
  -7  -4   1   236.02   184.40    45.30     42 o
  -7  -1   2  1642.50  1511.30    83.80     42 o
  -7   2   3   427.81   592.60    63.30     42 o
  -7   5   4    48.58    66.30    39.20     42 <
  -7   7   5    33.38    65.20    34.90     42 <
  -6  -6   0   486.14   426.10    52.80     42 o
  -6  -3   1   398.16   486.90    58.50     42 o
  -6   3   3   312.31   426.00    57.00     42 o
  -6   8   5    75.38    57.00    32.70     42 <
  -5  -9  -1    21.06    29.20    28.10     42 <
  -5  -5   0   502.89   552.70    57.90     42 o
  -5   4   3   258.02   346.90    55.10     42 o
  -5   6   4  1005.10   915.40    67.70     42 o
  -5   9   5    19.92    41.50    31.10     42 <
  -4  -8  -1    99.22    66.70    35.70     42 <
  -4  -7  -1   336.66   304.40    47.70     42 o
  -4  -4   0  1993.10  1405.80    83.70     42 o
  -4   2   2  2315.80  2346.90   107.10     42 o
  -4   7   4   148.89   205.10    43.90     42 o
  -4   9   5    40.76    76.20    34.00     42 <
  -3 -10  -2    49.47     8.90    28.50     42 <
  -3  -6  -1   181.27   189.60    47.10     42 o
  -3  -3   0   367.57   420.40    65.60     42 o
  -3   3   2   651.02   563.50    71.80     42 o
  -3   8   4   158.77   139.30    38.90     42 o
  -3  10   5    51.68     7.80    29.20     42 <
  -2  -9  -2    60.24    80.50    32.80     42 <
  -2  -5  -1   516.25   660.40    65.00     42 o
  -2   4   2   808.98   837.10    76.90     42 o
  -2   6   3   651.73   941.00    73.80     42 o
  -1  -8  -2    25.24    58.30    35.40     42 <
  -1  -4  -1   410.92   562.20    67.80     42 o
  -1   2   1  3203.10  2803.30   124.40     42 o
  -1   7   3   399.51   329.50    51.30     42 o
  -1   9   4    21.02     5.00    33.00     42 <
   0  -7  -2   183.55   196.10    44.80     42 o
   0  10   4    34.09    11.60    29.90     42 <
   1 -10  -3    17.52    -6.70    28.90     42 <
   1  -9  -3    23.79    45.10    31.30     42 <
   1   6   2   753.22   766.50    66.10     42 o
   1   8   3    37.54     6.20    35.40     42 <
   2  -8  -3    22.10    12.40    34.10     42 <
   2   7   2   239.63   233.60    46.20     42 o
   2   9   3    76.06    18.60    35.70     42 <
   3  -7  -3   183.36   260.00    48.00     42 o
   3   5   1  1836.40  1582.40    85.90     42 o
   3  10   3    55.40    32.00    29.60     42 <
   4 -10  -4    16.71     0.00    28.50     42 <
   4  -6  -3   188.29   225.10    46.00     42 o
   4   8   2    66.11    58.30    37.80     42 <
   4  10   3    22.87     4.70    29.00     42 <
   5  -9  -4    41.80    57.00    29.60     42 <
   5  -5  -3    72.28    89.80    42.40     42 <
   5  -2  -2  2363.90  2945.70   113.80     42 o
   5   1  -1   178.62   303.40    58.00     42 o
   5   6   1    66.41    47.10    43.10     42 <
   6  -8  -4    68.69    64.50    33.90     42 <
   6  -4  -3   101.19   116.80    45.10     42 <
   6  -1  -2  2787.90  2881.40   110.50     42 o
   6   2  -1   689.89   555.40    64.80     42 o
   6   7   1   139.70    57.50    38.20     42 <
   6   9   2   118.20    84.70    35.10     42 <
   7  -7  -4    94.63    97.40    35.20     42 <
   7   5   0    64.28    77.20    41.40     42 <
   8  -6  -4    16.85    15.60    31.00     42 <
   8  -3  -3   845.63   918.00    68.70     42 o
   8   3  -1   296.23   473.30    55.90     42 o
   8   6   0   107.07    47.30    36.30     42 <
   8   8   1    66.08   100.10    32.20     42 o
   9  -5  -4    45.70    56.30    36.10     42 <
   9  -2  -3   291.90   371.50    50.60     42 o
   9   1  -2    80.24    56.30    39.60     42 <
   9   4  -1    84.63    39.80    38.40     42 <
  10  -5  -4   449.66   269.90    44.90     42 o
  10  -4  -4    34.43    29.60    33.00     42 <
  10  -1  -3    44.96    69.00    37.00     42 <
  10   2  -2   164.68   222.40    43.30     42 o
  10   4  -1    75.76    87.50    38.70     42 <
  11  -4  -4   152.89   169.60    39.10     42 o
  11  -1  -3    51.51     0.20    33.00     42 <
  11   2  -2   126.44   131.20    40.70     42 o
  11   5  -1    18.07     4.10    31.00     42 <
  12  -3  -4    65.63    56.60    31.90     42 <
  12   0  -3    15.34     4.30    33.80     42 <
  12   3  -2    65.23    21.10    31.20     42 <
  12   5  -1    69.86   -36.60    31.90     42 <
  13  -3  -4    44.88    16.10    26.90     42 <
  13  -2  -4    20.28    34.50    30.30     42 <
  13   1  -3    69.47    21.70    29.00     42 <
  13   3  -2    23.49     0.70    28.30     42 <
 -14  -1   1    18.89     2.00    22.50     44 <
 -14   0   1    54.40    -1.80    20.50     44 <
 -14   1   1    10.56     0.10    20.30     44 <
 -13   3   1    76.25   -24.70    27.20     44 <
 -13   4   1    28.41    -8.80    21.80     44 <
 -12   4   1    36.77   -13.60    22.30     44 <
 -12   5   1    12.13    -9.10    20.40     44 <
 -11   5   1    45.86     6.60    22.60     44 <
 -11   6   1    34.12    14.00    20.10     44 <
 -10   6   1    66.14     0.70    22.80     44 <
 -10   7   1    53.49    -1.90    19.30     44 <
  -9   7   1    91.14    10.90    22.30     44 <
  -9   8   1     9.03    -5.70    21.10     44 <
  -8   8   1    44.72     3.80    22.40     44 <
  -7   8   1    40.94    15.50    23.60     44 <
  -7   9   1    42.15    -8.10    20.10     44 <
  -6   9   1     7.22    10.90    20.90     44 <
  -5   9   1    28.47    16.90    22.80     44 <
  -5  10   1     8.15     8.90    22.60     44 <
  -4  -4   0  1264.50  1161.80    81.40     44 o
  -4  10   1    52.76    26.30    24.80     44 <
  -3  -5   0   956.54  1085.30    76.70     44 o
  -3  -3   0  1478.80   913.20    77.80     44 o
  -3  10   1     6.10    -3.10    22.20     44 <
  -2  -6   0   365.22   503.20    57.70     44 o
  -2  -4   0  3932.90  2144.00   102.80     44 o
  -2  -2   0  3993.40  4240.90   142.50     44 o
  -2  10   1    97.99     7.90    27.10     44 <
  -1  -7   0   272.58   354.60    49.30     44 o
  -1  -5   0  1972.60  1547.70    90.60     44 o
  -1  -3   0  2518.00  2521.60   117.40     44 o
  -1  -1   0  9232.90  9638.90   217.60     44 o
  -1  10   1     3.29   -23.20    23.90     44 <
   0  -8   0   202.89   287.80    46.80     44 o
   0  -6   0   409.33   681.40    67.40     44 o
   0  -4   0  3971.50  6434.30   161.50     44 o
   0  -2   0 14214.00 31178.40   337.00     44 o
   1  -7   0   235.40   234.60    44.60     44 o
   1  -5   0  1373.50  1828.80    95.00     44 o
   1  -3   0  1992.50  2612.50   116.80     44 o
   1   1   0  7035.10  9917.70   219.30     44 o
   1  10   1     4.68     2.00    21.40     44 <
   2  -8   0   158.39   130.70    36.60     44 o
   2  -6   0   217.15   311.80    53.00     44 o
   2  -4   0  1430.60  1651.50    93.40     44 o
   2   0   0 19396.00 14451.40   243.60     44 o
   3  -7   0   184.76   201.10    44.70     44 o
   3  -5   0   611.15   772.20    68.80     44 o
   3  -3   0  2871.00  1995.20    99.70     44 o
   3  -1   0  5448.00  3629.30   134.90     44 o
   3   1   0  4568.60  3180.70   129.70     44 o
   3  10   1     5.58   -19.90    22.70     44 <
   4  -8   0   115.53   195.00    39.70     44 o
   4  -6   0   561.11   527.90    56.20     44 o
   4  -4   0  2497.50  1928.90    94.10     44 o
   4  -2   0  2683.90  3540.00   125.90     44 o
   4   0   0  8731.90  9379.70   189.70     44 o
   4  10   1    58.23    -2.10    22.90     44 <
   5  -7   0   213.47   294.10    46.60     44 o
   5  -5   0   734.19  1105.20    73.70     44 o
   5  -3   0  1407.90  2053.50    98.40     44 o
   5  -1   0  3078.70  2880.50   114.70     44 o
   5   1   0  3776.40  3245.20   118.90     44 o
   5  10   1    11.25     0.00    21.30     44 <
   6  -6   0   443.69   526.00    54.70     44 o
   6  -4   0  1057.90   894.60    67.90     44 o
   6  -2   0  1877.10  1926.10   100.20     44 o
   6   0   0  2615.90  3100.20   116.80     44 o
   7  -7   0   138.02   311.70    42.40     44 o
   7  -5   0   705.06   418.90    52.90     44 o
   7  -3   0   670.84   723.50    64.60     44 o
   7  -1   0  1582.60  1085.80    76.20     44 o
   7   1   0  1627.80  1302.10    81.40     44 o
   8  -6   0   210.31   212.70    39.70     44 o
   8  -4   0   349.99   328.70    48.60     44 o
   8  -2   0   841.03  1068.30    71.50     44 o
   8   0   0  1377.90  1106.40    73.40     44 o
   9  -5   0   615.55   373.40    47.30     44 o
   9  -3   0   456.29   379.40    47.60     44 o
   9  -1   0   900.91   456.00    53.50     44 o
 -14  -1   1     9.83    54.70    38.40     46 <
 -14   0   1    60.71   147.70    41.30     46 o
 -13  -1   1   131.51   135.80    44.90     46 o
 -13   0   1    23.00    42.30    39.60     46 <
 -13   1   1    71.07   100.80    44.10     46 <
 -12   0   1   105.03    84.10    45.10     46 <
 -12   1   1    12.12     8.30    42.30     46 <
 -12   2   1    81.11   104.90    45.10     46 <
 -11   1   1   107.12   110.50    46.60     46 <
 -11   2   1    42.14    67.90    44.00     46 <
 -10  -6   0    82.01   142.90    44.10     46 o
 -10   2   1   340.58   252.60    54.10     46 o
 -10   3   1    78.25    96.70    46.80     46 <
  -9  -7   0    23.16    23.40    39.90     46 <
  -9  -5   0   362.81   305.80    55.10     46 o
  -9   3   1   290.30   316.00    56.70     46 o
  -9   4   1    92.36    98.60    48.70     46 <
  -9   8   2    33.06    58.10    41.40     46 <
  -8  -8   0   104.68    61.70    41.10     46 <
  -8  -6   0   150.65   299.30    52.60     46 o
  -8  -4   0   623.40   676.20    67.70     46 o
  -8   3   1    76.81   126.60    51.40     46 <
  -8   4   1   410.99   658.90    68.60     46 o
  -7  -5   0   141.61   221.60    55.40     46 o
  -7  -3   0   660.97   626.30    69.60     46 o
  -7   4   1   179.80   184.40    55.10     46 o
  -7   5   1   368.84   399.50    59.10     46 o
  -7   9   2    73.71    22.60    40.90     46 <
  -6  -4   0  1676.40  1788.20    95.50     46 o
  -6   5   1    15.15    59.10    50.70     46 <
  -6   9   2   132.79    58.30    42.20     46 <
  -5  -3   0  3833.60  3131.00   118.80     46 o
  -5   5   1   114.83   143.60    55.40     46 <
  -4  -2   0  3382.10  4071.60   133.40     46 o
  -4   5   1   102.77   126.20    58.10     46 <
  -4   6   1   504.07   512.10    65.40     46 o
  -4  10   2    16.71    21.80    38.80     46 <
  -3  -1   0   923.21   751.80    87.20     46 o
  -3   6   1    60.23    99.10    54.60     46 <
  -3  10   2     5.73    33.80    40.30     46 <
  -2   6   1   888.38  1137.30    80.60     46 o
  -2  10   2    31.16     8.20    40.60     46 <
  -1   6   1    42.98    64.30    54.80     46 <
   1   7   1    55.60    48.20    51.50     46 <
   2   7   1   499.17   524.20    64.80     46 o
   3   7   1   210.71   258.70    57.00     46 o
   4   7   1   283.11   175.50    54.40     46 o
   5   1   0  3482.60  3107.00   127.30     46 o
   5   7   1    46.36    47.40    48.20     46 <
   6   7   1    77.09    89.50    47.90     46 <
   7   1   0  1527.50  1397.30    90.30     46 o
   7   7   1    62.69   121.70    47.50     46 <
   8   0   0   531.32   724.00    76.50     46 o
   8   6   1   333.15   201.70    56.60     46 o
   8   7   1    21.88    57.50    46.40     46 <
   9   1   0  1273.10  1202.70    82.50     46 o
   9   6   1     8.65    16.80    44.70     46 <
   9   7   1    40.30   -12.60    43.30     46 <
  10   0   0   433.22   246.40    58.60     46 o
  10   6   1    39.62    19.20    44.20     46 <
  10   7   1    55.21    51.90    40.70     46 <
  11  -1   0   278.02   201.00    53.60     46 o
  11   6   1    47.22    35.80    41.00     46 <
  12  -2   0   157.94   153.00    48.00     46 o
  12   0   0    70.08    73.90    46.10     46 <
  13  -1   0    54.35   102.90    44.60     46 <
  14   0   0   429.26   535.10    58.50     46 o
 -14  -1   1    12.06    48.50    34.10     47 <
 -14   0   1    26.71    41.00    36.40     47 <
 -14   1   1    10.95   -11.40    36.10     47 <
 -13  -4   1    28.89   -13.50    35.90     47 <
 -13  -3   1   119.35   -29.40    36.60     47 <
 -13  -2   1   131.34   -31.90    37.10     47 <
 -13  -1   1    80.73    55.10    39.90     47 <
 -13   0   1    16.11   -19.30    38.20     47 <
 -13   1   1   120.51    98.90    40.60     47 <
 -13   2   1    78.37    70.70    39.60     47 <
 -13   3   1    88.70    77.90    39.90     47 <
 -12   0   1    96.42    -2.10    41.00     47 <
 -12   1   1     6.13    46.80    39.00     47 <
 -12   2   1    26.21    48.80    38.80     47 <
 -12   3   1   115.41    12.40    38.70     47 <
 -12   4   1    41.42    74.20    38.90     47 <
 -11   2   1    71.09    58.00    43.70     47 <
 -11   3   1    12.00     4.70    40.50     47 <
 -11   4   1    11.25    70.40    38.70     47 <
 -11   5   1    28.19    33.40    38.10     47 <
 -10   4   1   114.49    84.80    43.40     47 <
 -10   5   1    16.73    29.50    39.30     47 <
 -10   6   1    79.04    46.70    39.10     47 <
  -9   5   1    66.29    87.30    45.70     47 <
  -9   6   1    33.43    13.90    39.30     47 <
  -8   5   1   147.79    88.90    48.00     47 <
  -8   6   1   153.43   175.90    48.20     47 o
  -8   7   1    25.47    34.60    39.00     47 <
  -7   6   1   140.01   104.50    46.10     47 <
  -7   7   1    54.42    62.60    41.70     47 <
  -7   8   1    43.83    22.30    38.00     47 <
  -6   7   1    91.53   156.90    45.00     47 o
  -6   8   1    37.94    39.00    39.20     47 <
  -5  -7   0   500.84   560.70    60.90     47 o
  -5  -5   0  1716.50  1013.50    76.80     47 o
  -5   7   1    13.48    65.50    44.20     47 <
  -5   8   1    27.15    35.50    41.20     47 <
  -5   9   1    24.09    44.60    38.40     47 <
  -4  -8   0   153.20   143.00    47.40     47 o
  -4  -6   0   449.35   461.40    61.70     47 o
  -4  -4   0  1251.70  1483.30    92.40     47 o
  -4   8   1   147.80   114.30    44.80     47 <
  -4   9   1    19.92    38.80    40.20     47 <
  -3  -9   0    43.96    64.00    40.10     47 <
  -3  -7   0   237.70   270.60    54.70     47 o
  -3  -5   0   649.16   611.60    70.70     47 o
  -3  -3   0   471.21   724.20    81.20     47 o
  -3   8   1    31.31    25.60    41.50     47 <
  -3   9   1   137.67   135.80    43.10     47 o
  -2 -10   0    76.61    58.60    39.60     47 <
  -2  -8   0    58.45   133.40    48.60     47 <
  -2  -6   0   553.43   719.10    71.20     47 o
  -2  -4   0  1696.00  1466.50    93.90     47 o
  -2  -2   0  1739.30  1941.80   107.60     47 o
  -2   8   1   174.78   293.00    52.20     47 o
  -2   9   1    65.86    63.00    40.60     47 <
  -2  10   1    27.19    19.50    38.20     47 <
  -1  -9   0   107.91    78.30    46.10     47 <
  -1  -7   0   257.63   313.90    60.10     47 o
  -1  -1   0  8215.90  7735.30   181.80     47 o
  -1   9   1    64.32    52.50    40.30     47 <
  -1  10   1     4.77    45.30    36.70     47 <
   0 -10   0   170.15    66.60    42.30     47 <
   0  -8   0   251.06   206.70    53.60     47 o
   1  -9   0   153.34   157.40    48.80     47 o
   1   9   1   117.01    41.90    41.20     47 <
   1  10   1    10.33    -7.40    38.70     47 <
   2 -10   0    31.92    14.10    38.50     47 <
   2  -8   0    46.04   129.70    49.10     47 <
   2   9   1    85.93    88.10    41.20     47 <
   2  10   1    81.85    64.00    38.40     47 <
   3  -9   0    70.10    74.90    44.30     47 <
   3   1   0  1765.50  1790.10   109.40     47 o
   3   9   1   151.99   139.10    44.50     47 o
   3  10   1    19.44   -14.10    36.40     47 <
   4 -10   0    47.42   159.80    42.70     47 o
   4  -8   0   131.30   135.30    49.10     47 <
   4   2   0  3045.00  3160.00   120.50     47 o
   4   9   1    35.24    11.90    39.40     47 <
   4  10   1    47.65     1.10    35.50     47 <
   5  -9   0    48.35   107.60    45.10     47 <
   5   1   0  3455.70  3444.40   124.10     47 o
   5   9   1    57.36    50.30    38.20     47 <
   5  10   1     6.78    16.70    34.80     47 <
   6  -8   0    63.26    99.30    44.20     47 <
   6   0   0  3587.50  3436.30   122.30     47 o
   6   2   0  1566.20  1528.80    93.00     47 o
   6   9   1    21.82    29.00    37.00     47 <
   7  -9   0   142.36    61.90    42.70     47 <
   7   1   0   990.91   907.40    80.20     47 o
   7   9   1    74.76    46.80    38.80     47 <
   8  -8   0   120.48    92.70    43.30     47 <
   8   0   0   531.68   708.10    73.30     47 o
   8   2   0   743.75   877.40    74.00     47 o
   9  -7   0   113.33   115.20    45.40     47 <
   9  -5   0   471.24   350.10    54.20     47 o
   9  -3   0   517.52   646.50    66.20     47 o
   9  -1   0   357.39   456.50    64.10     47 o
   9   1   0   277.83   477.70    64.80     47 o
  10  -6   0   282.34   154.10    46.40     47 o
  10  -4   0   271.04   261.30    54.20     47 o
  10  -2   0   340.60   391.40    59.90     47 o
  10   0   0   626.83   922.80    71.70     47 o
  11  -5   0    61.98   101.40    44.10     47 <
  11  -3   0   226.26   297.80    51.50     47 o
  11  -1   0   273.48   256.80    53.50     47 o
  11   1   0   386.52   377.20    57.10     47 o
  12  -4   0    68.12    54.80    41.80     47 <
  12  -2   0    52.01    61.40    45.10     47 <
  12   0   0    97.31   119.00    45.90     47 <
  13  -3   0    37.50    79.80    41.00     47 <
  13  -1   0    60.85    90.00    40.20     47 <
 -12  -3  -7    25.34    59.50    73.80     48 <
 -12   0  -8    53.01    15.60    73.90     48 <
 -11  -1  -7    72.07   137.30    86.50     48 <
 -11   1  -8   244.72   153.60   102.20     48 <
 -10  -6  -4   216.87    94.30    80.00     48 <
 -10  -4  -5   147.20    38.50    91.10     48 <
 -10  -2  -6   156.33    93.00    94.00     48 <
 -10   0  -7   233.92   150.30   103.10     48 <
 -10   3  -8    33.08    81.70    81.80     48 <
 -10   5  -9    39.97    41.20    70.60     48 <
  -9  -7  -3    65.63    75.50    80.30     48 <
  -9  -5  -4   187.20   197.80    98.70     48 <
  -9  -3  -5   160.83   210.70    99.30     48 <
  -9   2  -7    39.97    30.40    93.80     48 <
  -9   4  -8    50.42    -7.60    83.10     48 <
  -8   1  -6    93.59   166.90   113.60     48 <
  -8   6  -8    22.02    47.20    78.30     48 <
  -7  -8  -1   122.73    50.80    86.80     48 <
  -7  -6  -2   130.61    25.50    97.30     48 <
  -7  -4  -3   667.79   530.60   136.40     48 o
  -7  -2  -4   533.84   447.80   132.20     48 o
  -7   0  -5   862.44   789.10   155.80     48 o
  -7   5  -7   153.86   132.30    96.00     48 <
  -6  -7  -1   330.84   201.30   103.00     48 <
  -6  -5  -2   590.68   318.50   127.20     48 <
  -6  -3  -3    84.34   135.70   126.10     48 <
  -6   2  -5   861.93   417.30   145.90     48 <
  -6   4  -6   219.14   212.60   113.30     48 <
  -6   7  -7    59.11    37.40    81.40     48 <
  -5  -9   1    20.80    14.60    78.30     48 <
  -5   1  -4   333.52   448.80   189.10     48 <
  -5   6  -6   136.86    50.50   101.40     48 <
  -5   9  -7    13.87    47.00    81.50     48 <
  -4 -10   2    22.62    43.00    65.40     48 <
  -4  -8   1    42.34   134.60    86.20     48 <
  -4  -6   0   583.19   359.80   125.20     48 <
  -4  -4  -1  1087.20   855.10   183.40     48 o
  -4  -2  -2  3684.20  2816.50   255.20     48 o
  -4   5  -5    88.45   194.70   114.20     48 <
  -4   8  -6    83.54    40.10    85.00     48 <
  -4   9  -6   148.78    26.50    86.20     48 <
  -3 -10   3    71.56    75.90    77.30     48 <
  -3   2  -3  5136.20  6350.50   350.10     48 o
  -3   7  -5   223.09   323.90   108.80     48 <
  -2  -9   3   104.91    76.60    85.10     48 <
  -2  -7   2   153.82   162.40   108.90     48 <
  -2  -5   1   700.54   927.10   176.80     48 o
  -2  -1  -1  8733.30 10905.50   485.20     48 o
  -2   4  -3  1116.90  1140.90   212.90     48 o
  -2   9  -5    40.83    24.50    83.30     48 <
  -2  10  -5    34.53    39.60    76.80     48 <
  -1   3  -2  3780.30  4102.00   300.30     48 o
  -1   6  -3   222.02   290.60   129.20     48 <
  -1   9  -4    65.79    83.10    80.20     48 <
   0  -8   4    33.87   -79.30    89.10     48 <
   0   5  -2  2755.70  2123.00   232.40     48 o
   1 -10   6    13.31   -22.70    79.90     48 <
   1   7  -2   189.77    54.10   105.40     48 <
   1  10  -3    15.72    83.00    74.20     48 <
   2  -9   6    29.40   -20.20    74.10     48 <
   2  -7   5    31.91    27.50    97.40     48 <
   2  -5   4   219.61   151.50   128.90     48 <
   2  -1   2  8796.70  7640.10   419.20     48 o
   2   6  -1  1013.10  1165.30   166.00     48 o
   2   9  -2    38.31    64.70    85.50     48 <
   2  10  -2   114.82   -20.20    73.30     48 <
   3  -9   7    41.33   -81.40    74.00     48 <
   3   3   1  3047.30  2412.30   250.80     48 o
   3   9  -1   104.85   171.50    88.60     48 <
   4  -8   7    27.25    -7.50    82.40     48 <
   4  -6   6    65.43    72.90    93.90     48 <
   4  -4   5   429.58   467.20   139.70     48 o
   4  -2   4   425.26   535.10   192.30     48 <
   4   0   3   611.30   590.70   197.20     48 <
   4   5   1   328.19   278.90   130.40     48 <
   4   8   0    39.27   159.70    93.30     48 <
   5  -8   8     7.04    69.00    76.80     48 <
   5   2   3   741.53   718.10   198.70     48 o
   5   7   1   229.87   220.80   106.10     48 <
   6  -7   8    22.21    49.60    79.80     48 <
   6  -5   7    13.64    51.40    92.30     48 <
   6  -3   6   477.56   686.10   140.00     48 o
   6  -1   5   198.27   202.90   134.20     48 <
   6   4   3   121.61   216.80   117.10     48 <
   6   7   2   113.21   188.80   100.80     48 <
   6   9   1    70.88    94.90    76.90     48 <
   7  -7   9    43.79    77.60    79.00     48 <
   7  -5   8    19.58   101.70    87.00     48 <
   7  -3   7   474.68   448.00   127.60     48 o
   7  -1   6   505.91   731.70   147.90     48 o
   7   1   5   223.73   291.40   126.10     48 <
   7   6   3   218.95   152.70   104.40     48 <
   7   9   2   154.49    71.20    77.20     48 <
   8   3   5   413.37   253.10   114.50     48 <
   8   6   4     5.18    38.70    85.20     48 <
   8   8   3    24.44   -35.30    74.80     48 <
   9  -4   9    22.24   -32.60    80.80     48 <
   9  -2   8    41.22     5.00    91.90     48 <
   9   0   7   133.70    77.60   103.10     48 <
   9   3   6    71.48   133.40    98.00     48 <
   9   5   5   114.85   150.80    91.50     48 <
  10  -4  10    25.99     5.70    76.10     48 <
  10  -2   9    49.13    41.10    87.00     48 <
  10   0   8   346.13    63.00    91.10     48 <
  10   2   7    27.38     8.10    88.00     48 <
  10   5   6    20.46    76.40    85.00     48 <
  11  -2  10   111.94    53.50    81.90     48 <
  11   0   9    30.86     5.70    77.50     48 <
  11   2   8    77.88   100.60    75.20     48 <
  11   4   7     6.94    88.30    73.00     48 <
 -13  -3   2    17.30     6.60    24.70     49 <
 -13  -2   2    63.35    19.50    26.80     49 <
 -12  -4   2    34.12    41.10    28.50     49 <
 -12  -3   2    10.26    17.10    25.90     49 <
 -12  -2   2    26.41    37.50    28.60     49 <
 -12  -1   2   107.50    83.20    31.30     49 <
 -12   0   2   211.69   130.40    34.30     49 o
 -11   0   2   298.45   217.70    38.90     49 o
 -11   1   2    20.01    51.20    31.80     49 <
 -11   2   2   210.35   126.80    35.90     49 o
 -10   2   2   196.50   242.70    43.30     49 o
 -10   3   2   114.46   187.90    38.90     49 o
  -9  -8   1     9.82    15.60    24.40     49 <
  -9  -7   1   130.01   135.80    31.80     49 o
  -9  -6   1    15.68    25.70    29.20     49 <
  -9   4   2   229.75   280.00    43.40     49 o
  -9   5   2    80.00    78.20    33.90     49 <
  -8  -8   1   102.45    51.10    29.50     49 <
  -8  -7   1    34.65    29.10    29.10     49 <
  -8  -6   1   194.67   154.80    37.40     49 o
  -8  -5   1    43.28    34.30    33.30     49 <
  -8  -4   1   407.29   444.60    53.60     49 o
  -8  -3   1   142.45   153.60    42.20     49 o
  -8   5   2   311.28   224.90    42.70     49 o
  -8   6   2    38.10    32.30    32.70     49 <
  -7  -2   1   753.62   807.30    66.90     49 o
  -7  -1   1  1227.80  1097.30    74.20     49 o
  -7   6   2   170.49   303.90    45.50     49 o
  -7   7   2    63.32    59.80    33.60     49 <
  -6   0   1    93.65    82.50    50.70     49 <
  -6   1   1   249.10   249.80    54.70     49 o
  -6   7   2   176.48    94.50    38.10     49 <
  -6   8   2   138.36   135.90    35.30     49 o
  -5   2   1  1192.40   870.90    72.90     49 o
  -5   8   2    91.45    40.70    31.90     49 <
  -5   9   2   203.50   124.10    34.20     49 o
  -4   3   1  1860.00  1449.20    86.40     49 o
  -4   4   1  1060.00  1005.70    72.30     49 o
  -4   9   2    19.02    26.60    28.30     49 <
  -4  10   2    36.79    71.30    28.90     49 <
  -3  -9   0    25.59    50.40    26.50     49 <
  -3  -7   0    18.69    30.60    34.00     49 <
  -3  -5   0    88.53   104.70    43.20     49 <
  -3   4   1   665.98   763.90    70.50     49 o
  -3   5   1  1313.50  1680.20    86.10     49 o
  -3  10   2     2.71    15.50    26.20     49 <
  -2 -10   0    47.58    33.20    28.40     49 <
  -2  -8   0   310.05   179.60    39.30     49 o
  -2  -6   0   462.12   249.80    46.50     49 o
  -2  -4   0  2530.70  2508.00   104.60     49 o
  -2   5   1   691.90   576.50    62.50     49 o
  -2   6   1   705.67   761.70    64.20     49 o
  -2  10   2    12.82   -11.10    26.00     49 <
  -1   6   1   245.98   361.80    51.90     49 o
  -1   7   1   156.01    96.60    40.20     49 <
   1   8   1     9.86    18.70    32.20     49 <
   2   2   0   995.02  1709.60   102.60     49 o
   2   8   1   194.81   169.50    42.00     49 o
   2   9   1    81.43    38.20    32.30     49 <
   3   3   0   148.40   232.40    56.60     49 o
   3   9   1    97.94   109.30    33.40     49 o
   3  10   1    30.78    36.20    26.70     49 <
   4 -10  -1    72.13    35.20    26.40     49 <
   4  -9  -1   130.94    66.80    29.40     49 <
   4  -8  -1   196.34   139.70    34.40     49 o
   4  -7  -1   290.45   293.00    43.90     49 o
   4   4   0  1313.50  1353.90    81.10     49 o
   4   9   1    41.88    22.60    27.50     49 <
   4  10   1    12.25    15.70    24.60     49 <
   5 -10  -1    21.36    18.60    23.60     49 <
   5  -9  -1    24.94     1.10    25.80     49 <
   5  -8  -1    55.63    13.50    30.20     49 <
   5  -7  -1    47.62    39.30    34.80     49 <
   5  -6  -1    69.74   107.00    38.00     49 <
   5  -5  -1   168.19   226.90    42.40     49 o
   5   5   0   657.52   798.40    62.10     49 o
   5  10   1     4.00    17.60    24.60     49 <
   6  -9  -1    15.42    -3.80    25.20     49 <
   6  -8  -1    18.21    10.00    28.00     49 <
   6  -7  -1    54.53    50.30    32.90     49 <
   6  -6  -1    27.55    41.90    34.80     49 <
   6  -5  -1    50.38    71.80    36.30     49 <
   6  -4  -1   247.04   238.80    45.20     49 o
   6  -3  -1   172.88   138.90    46.40     49 <
   6   6   0   314.56   347.70    46.30     49 o
   7  -4  -1   133.31   133.50    41.90     49 o
   7  -3  -1   806.41   816.50    64.70     49 o
   7  -2  -1   707.02   641.20    61.90     49 o
   7   7   0    75.82    71.10    30.80     49 <
   8  -2  -1   825.53  1062.70    69.50     49 o
   8  -1  -1   141.69   105.20    43.60     49 <
   8   6   0    24.23    45.70    33.50     49 <
   9  -1  -1   435.32   443.10    52.90     49 o
   9   0  -1    69.08   138.90    38.90     49 o
   9   7   0    90.01    83.10    30.70     49 <
  10  -1  -1    83.04    36.90    35.30     49 <
  10   0  -1   100.72   101.30    36.40     49 <
  10   1  -1    36.96    19.30    32.20     49 <
  11   0  -1     7.77    10.10    30.80     49 <
  11   1  -1    37.85   -18.00    29.10     49 <
  11   2  -1   123.15    73.80    33.60     49 <
  12   1  -1    37.77    50.80    30.70     49 <
  12   2  -1   101.73   107.10    32.30     49 o
  12   3  -1    40.58    37.30    29.60     49 <
  13   1  -1   105.92   108.40    32.20     49 o
  13   2  -1   125.00    66.20    30.40     49 <
  13   3  -1   236.21   174.10    35.80     49 o
  14   1  -1     9.28     6.20    25.10     49 <
 -14   0   0    24.10    34.30    29.80     50 <
 -13  -2   1    89.78    42.10    30.20     50 <
 -13   2  -1   173.52    66.20    33.20     50 <
 -12  -4   2    35.91    26.20    30.20     50 <
 -12  -2   1   100.05    44.70    34.20     50 <
 -12   0   0   581.51   373.80    46.60     50 o
 -12   4  -2    18.19    29.90    29.50     50 <
 -11  -6   3    50.04    25.00    28.50     50 <
 -11  -4   2   116.11    70.80    33.30     50 <
 -11  -2   1   109.10   120.50    37.60     50 o
 -11   6  -3    16.91    25.40    26.80     50 <
 -10  -6   3    26.64    29.70    28.60     50 <
 -10  -4   2   183.53   197.40    41.70     50 o
 -10  -2   1   292.69   295.40    47.50     50 o
 -10   6  -3    51.00    14.30    29.90     50 <
  -9  -6   3    66.66    86.80    33.50     50 <
  -9  -4   2   269.01   258.30    43.40     50 o
  -9   6  -3   131.15   100.30    34.20     50 <
  -8  -6   3    49.91    14.80    31.40     50 <
  -8  -4   2   313.82   133.20    43.50     50 o
  -8   6  -3    47.70    66.40    31.60     50 <
  -8   8  -4     8.94    21.10    28.40     50 <
  -7  -4   2   456.00   608.20    57.80     50 o
  -7   6  -3   140.83   178.30    40.70     50 o
  -7   8  -4    56.86    68.70    30.90     50 <
  -6  -9   5     8.27    27.60    26.50     50 <
  -6  -4   2   938.98   896.80    67.50     50 o
  -6   6  -3    96.65   177.10    41.40     50 o
  -6   8  -4     5.05     4.70    30.30     50 <
  -5  -9   5    21.74    -0.80    27.20     50 <
  -5  -4   2  1399.40  1565.60    83.80     50 o
  -5   6  -3   246.54   171.00    42.30     50 o
  -5   8  -4   122.84   136.50    36.50     50 o
  -4  -9   5    27.43    68.30    30.10     50 <
  -4  -4   2   145.50   252.40    55.20     50 o
  -4   6  -3    39.67    79.20    38.70     50 <
  -4   8  -4     7.85    30.30    30.50     50 <
  -3  -9   5    40.81    64.70    29.00     50 <
  -3  -7   4    36.36    69.70    34.60     50 <
  -3  -4   2  1086.30  1449.40    83.40     50 o
  -3   6  -3   545.59   515.70    52.70     50 o
  -3   8  -4    85.90    90.90    34.80     50 <
  -2  -9   5    47.97    30.40    30.40     50 <
  -2  -7   4    69.00    99.30    37.20     50 <
  -2  -2   1 10689.00 11331.20   200.90     50 o
  -2   6  -3    72.56    48.00    38.10     50 <
  -2   8  -4     8.45    -1.50    31.20     50 <
  -1 -10   6    18.98     4.30    26.10     50 <
  -1  -7   4    31.71    68.90    36.50     50 <
  -1  -2   1  3007.70  3187.10   123.30     50 o
  -1   4  -2   173.23   243.80    55.80     50 o
  -1   6  -3   251.40   167.10    43.50     50 o
   0 -10   6    64.98    61.80    30.50     50 <
   0  -7   4   448.70   361.50    47.80     50 o
   0   4  -2   310.53   265.60    56.10     50 o
   1 -10   6    36.33    48.30    27.70     50 <
   1  -7   4    50.87   116.40    36.90     50 o
   1   2  -1  2970.90  3265.50   124.10     50 o
   1   4  -2   271.27   280.90    56.40     50 o
   1   9  -4    52.57    77.10    33.00     50 <
   2  -7   4   171.24   133.30    37.10     50 o
   2  -5   3  2044.70  1436.10    79.30     50 o
   2   9  -4    10.80    22.10    30.20     50 <
   3  -5   3   174.08   170.90    43.00     50 o
   3   9  -4    12.96    -2.50    28.80     50 <
   4  -8   5    31.30    52.80    30.90     50 <
   4  -5   3   404.35   351.00    51.20     50 o
   4   7  -3   219.83   201.70    41.80     50 o
   4   9  -4    62.61    49.50    32.00     50 <
   5  -8   5    18.68     3.00    27.90     50 <
   5  -3   2  1635.10  1565.60    83.70     50 o
   5   5  -2   895.90   817.20    62.70     50 o
   5   7  -3   215.67   179.90    41.30     50 o
   5   9  -4    17.53    11.20    32.40     50 <
   6  -8   5    24.71   -12.40    27.90     50 <
   6  -3   2  1043.90   749.10    65.20     50 o
   6  -1   1   155.98   218.20    52.70     50 o
   6   3  -1   279.54   335.10    51.10     50 o
   6   5  -2   308.68   473.70    53.20     50 o
   6   7  -3    36.41    73.60    36.80     50 <
   7  -8   5    12.20    13.60    27.40     50 <
   7  -6   4   117.08   162.60    36.10     50 o
   7  -1   1  1201.10  1435.00    78.90     50 o
   7   1   0   142.60   215.70    49.10     50 o
   7   3  -1   979.32   868.10    64.00     50 o
   7   5  -2   150.95   139.80    40.90     50 o
   8  -6   4    10.90    25.60    29.40     50 <
   8  -4   3   121.85    87.30    37.30     50 <
   8   8  -3    33.39     1.90    31.40     50 <
   9  -6   4    18.49    33.10    29.30     50 <
   9  -4   3   152.23   143.70    37.30     50 o
   9   6  -2    33.96   -23.10    30.10     50 <
   9   8  -3   120.82    34.30    28.90     50 <
  10  -4   3     8.65    44.20    31.80     50 <
  10  -2   2   244.04   258.60    43.00     50 o
  10   0   1    92.36   132.50    38.10     50 o
  10   2   0   336.37   236.20    42.90     50 o
  10   4  -1    85.05   101.60    33.60     50 o
  10   6  -2    77.25    35.30    31.00     50 <
  11  -5   4    32.78    16.10    28.80     50 <
  11  -2   2   213.17   124.40    35.20     50 o
  11   0   1     9.17    15.40    30.70     50 <
  11   4  -1    13.46     0.10    28.60     50 <
  11   6  -2    68.77   119.00    33.10     50 o
  12  -5   4   115.92    99.40    29.90     50 o
  12   0   1   252.64   172.20    36.50     50 o
  12   2   0   116.66   104.10    33.00     50 o
  12   4  -1    18.04    34.30    27.90     50 <
  13  -3   3    22.08    30.90    27.00     50 <
  13  -1   2    83.32     7.20    29.10     50 <
  14   1   1    32.46    22.90    27.50     50 <
 -14   0   0    34.39   134.40    37.20     51 o
 -13  -2   1    83.63     8.90    34.00     51 <
 -13   2  -1   157.98    92.30    37.30     51 <
 -12  -4   2    42.29    72.50    35.80     51 <
 -12  -2   1   114.99    83.00    40.00     51 <
 -12   0   0   180.88   138.00    47.10     51 <
 -12   2  -1    48.74    14.20    36.80     51 <
 -12   4  -2    19.20    -1.90    32.20     51 <
 -11  -4   2   145.50    82.60    41.00     51 <
 -11  -2   1    88.28   105.50    43.40     51 <
 -11   4  -2   133.09    82.30    41.80     51 <
 -11   6  -3    10.24     1.90    32.70     51 <
 -10  -7   4   242.98    99.40    38.10     51 <
 -10  -4   2   249.65   212.10    48.00     51 o
 -10  -2   1   328.39   395.90    60.00     51 o
 -10   6  -3    65.88    22.50    35.30     51 <
  -9  -4   2   294.76   240.10    51.90     51 o
  -9  -2   1   101.71   115.10    48.50     51 <
  -9   6  -3   121.40    69.40    40.30     51 <
  -8  -4   2   338.50   202.40    52.60     51 o
  -8   6  -3    76.77    41.80    38.30     51 <
  -8   8  -4    14.52    29.60    33.20     51 <
  -7  -4   2   492.65   575.50    69.10     51 o
  -7   6  -3    79.25    98.60    43.80     51 <
  -7   8  -4    68.35    41.60    34.80     51 <
  -6  -9   5    12.42    12.00    30.70     51 <
  -6  -4   2   941.29   904.20    81.40     51 o
  -6   6  -3    96.89   142.20    48.50     51 <
  -6   8  -4     4.12    37.50    35.60     51 <
  -5  -9   5    13.90    17.40    32.80     51 <
  -5  -4   2  1485.70  1655.90   102.40     51 o
  -5   6  -3   465.96   239.30    52.70     51 o
  -5   8  -4   135.39   107.60    40.80     51 <
  -4  -9   5    19.31    56.20    34.10     51 <
  -4  -4   2   178.88   277.80    70.70     51 o
  -4   6  -3    37.46    56.30    45.80     51 <
  -4   8  -4     8.80    -3.40    34.60     51 <
  -3  -9   5    59.50    49.80    35.90     51 <
  -3  -7   4    28.56    41.00    41.90     51 <
  -3  -4   2  1294.80  1626.40   109.70     51 o
  -3  -2   1  1141.00  1408.30   116.40     51 o
  -3   6  -3   600.72   606.30    68.30     51 o
  -3   8  -4   145.59   103.10    43.50     51 <
  -2  -9   5    46.56    64.70    36.70     51 <
  -2  -7   4    78.65   168.80    44.50     51 o
  -2  -2   1 11279.00 12403.80   255.60     51 o
  -2   6  -3   113.07    78.80    47.50     51 <
  -2   8  -4    11.09    12.60    36.00     51 <
  -1 -10   6    38.50    50.80    30.90     51 <
  -1  -7   4    12.10    62.00    40.20     51 <
  -1  -2   1  3174.70  3310.40   158.50     51 o
  -1   4  -2   346.04   275.00    75.00     51 o
  -1   6  -3   213.25   198.30    53.10     51 o
   0 -10   6    68.57    66.80    32.50     51 <
   0  -7   4   511.92   422.60    60.20     51 o
   0   4  -2   172.06   262.50    71.40     51 o
   1 -10   6    57.53    67.30    33.40     51 <
   1  -7   4   176.54   170.60    47.90     51 o
   1   2  -1  3130.10  3212.30   156.90     51 o
   1   4  -2   351.59   264.20    70.50     51 o
   1   9  -4    15.74     0.80    36.30     51 <
   2  -7   4   150.54   132.70    46.60     51 <
   2  -5   3  1727.20  1629.50   100.10     51 o
   2   9  -4    10.24    34.00    34.70     51 <
   3  -5   3   210.26   170.70    53.80     51 o
   3   9  -4    10.20     8.20    34.50     51 <
   4  -8   5    24.95    44.70    35.00     51 <
   4  -5   3   319.06   306.10    57.30     51 o
   4   7  -3   223.01   228.00    49.70     51 o
   4   9  -4    33.71     9.00    35.30     51 <
   5  -8   5    52.12    -5.70    33.60     51 <
   5  -3   2  2162.30  1638.30   105.10     51 o
   5   7  -3   260.42   184.80    48.40     51 o
   5   9  -4    15.52    27.00    36.50     51 <
   6  -8   5    11.26    -8.40    33.40     51 <
   6  -3   2  1306.10   955.50    82.50     51 o
   6  -1   1   179.51   167.30    67.20     51 <
   6   3  -1   338.07   259.70    63.40     51 o
   6   5  -2   393.71   570.30    66.30     51 o
   6   7  -3    47.42   102.30    42.30     51 <
   7  -8   5    27.54    43.30    33.70     51 <
   7  -6   4    94.47   169.70    42.60     51 o
   7  -1   1  1268.60  1354.40    92.90     51 o
   7   1   0   154.21   206.10    60.70     51 o
   7   3  -1  1026.00   830.50    77.30     51 o
   7   5  -2   172.20   168.40    48.50     51 o
   7   7  -3    30.90    34.60    37.40     51 <
   8  -6   4    10.35     8.60    31.50     51 <
   8  -4   3   119.49   103.90    46.50     51 <
   8   3  -1    48.89   129.60    48.30     51 <
   8   8  -3    40.84   -49.50    31.20     51 <
   9  -6   4    18.69    46.70    33.90     51 <
   9  -4   3   255.78   157.70    46.50     51 o
   9   8  -3   124.29    44.10    36.90     51 <
  10  -4   3    11.30   -24.60    34.70     51 <
  10  -2   2   240.16   255.40    51.80     51 o
  10   0   1    99.54   151.30    45.80     51 o
  10   4  -1    80.07    68.80    41.30     51 <
  10   6  -2    58.41    25.70    35.80     51 <
  11  -2   2   201.64   141.00    42.20     51 o
  11   0   1    13.65    29.80    35.00     51 <
  11   4  -1    13.81    29.40    33.50     51 <
  11   6  -2    72.36    92.60    36.80     51 <
  12  -5   4   158.50    83.00    33.40     51 <
  12   0   1   262.30   180.40    43.40     51 o
  12   2   0    94.10   108.40    39.80     51 <
  12   4  -1    12.51    27.70    32.20     51 <
  13  -3   3    28.00    26.30    30.80     51 <
  14   1   1    35.41    31.90    30.00     51 <
 -12  -3  -7    23.81   130.60   110.10     52 <
 -12  -1  -8    55.26    18.90   105.20     52 <
 -11  -4  -6   104.97    86.10   113.30     52 <
 -11  -1  -7    78.34    78.80   113.40     52 <
 -11   1  -8   263.38   313.90   118.00     52 <
 -11   3  -9    18.96    86.70   104.50     52 <
 -10  -6  -4   312.49   211.90   116.10     52 <
 -10  -4  -5   116.36   226.60   119.10     52 <
 -10  -2  -6    59.31   265.10   126.00     52 <
 -10   0  -7   228.41   424.00   129.70     52 o
 -10   3  -8    89.27   157.60   116.60     52 <
 -10   5  -9    38.95    16.70   103.70     52 <
  -9  -7  -3   106.50   110.10   107.30     52 <
  -9  -5  -4   169.39   578.40   129.20     52 o
  -9  -3  -5   234.39   333.70   130.20     52 <
  -9  -1  -6    66.30   122.90   125.20     52 <
  -9   2  -7    29.08    45.00   119.00     52 <
  -9   4  -8    37.07    77.60   111.70     52 <
  -8  -6  -3    83.15   123.20   116.70     52 <
  -8   1  -6   144.78   140.10   129.10     52 <
  -8   3  -7    56.18   133.20   126.90     52 <
  -8   6  -8    52.00   153.30   107.30     52 <
  -7  -8  -1   186.11    49.70   109.90     52 <
  -7  -6  -2    47.98   184.40   122.90     52 <
  -7  -2  -4   546.35   604.50   150.80     52 o
  -7   0  -5   913.72   979.90   158.60     52 o
  -7   5  -7   153.78   244.20   121.60     52 <
  -6  -7  -1   186.84   158.40   119.40     52 <
  -6  -5  -2   392.79   619.20   139.80     52 o
  -6  -3  -3   128.40   233.50   139.50     52 <
  -6   2  -5   873.21  1259.00   168.10     52 o
  -6   4  -6   121.28   338.10   131.50     52 <
  -6   7  -7    27.32    65.10   112.80     52 <
  -5  -9   1    19.17   -39.80   105.30     52 <
  -5   1  -4   428.51   701.60   158.10     52 o
  -5   6  -6   102.79   218.00   123.70     52 <
  -5   9  -7    13.90    84.50   102.50     52 <
  -4 -10   2   123.53   201.70   102.10     52 <
  -4  -8   1   112.09   146.60   120.20     52 <
  -4  -6   0   786.63   468.70   139.60     52 o
  -4  -4  -1  1023.40  1235.00   172.00     52 o
  -4  -2  -2  3990.10  3239.00   220.10     52 o
  -4   5  -5   126.37   135.40   130.20     52 <
  -4   8  -6   158.15   456.20   122.10     52 o
  -3 -10   3   144.91   198.60   106.80     52 <
  -3   2  -3  5595.90  5978.00   278.10     52 o
  -3   7  -5   304.69   279.70   127.60     52 <
  -2  -9   3   448.79    99.50   115.70     52 <
  -2  -7   2    45.59     9.90   118.20     52 <
  -2  -1  -1  8541.90  8189.80   315.40     52 o
  -2   9  -5   115.59   -50.70   106.10     52 <
  -2  10  -5   120.27   129.80   106.00     52 <
  -1   3  -2  4004.40  3445.20   229.50     52 o
  -1   6  -3   548.01   751.90   150.40     52 o
  -1   9  -4    66.79    75.40   107.60     52 <
   0  -8   4    95.47   191.20   115.50     52 <
   0   5  -2  2847.00  2447.20   205.90     52 o
   1 -10   6    13.83    88.10   102.20     52 <
   1   7  -2   194.26   365.80   131.20     52 <
   1  10  -3    25.42    84.70    98.80     52 <
   2  -9   6    38.05   180.10   110.10     52 <
   2  -7   5    80.31    54.90   122.40     52 <
   2  -5   4   266.21   370.60   141.40     52 <
   2  -1   2  5697.90  5786.00   275.20     52 o
   2   6  -1  2179.40  1522.30   176.30     52 o
   2   9  -2    62.42   105.60   110.20     52 <
   2  10  -2    23.79   111.80   104.30     52 <
   3  -9   7    34.20   -46.00   103.10     52 <
   3   3   1  2932.40  2330.40   205.60     52 o
   3   9  -1   220.08   232.10   111.60     52 <
   4  -8   7    39.28   137.10   108.20     52 <
   4  -6   6    43.35     7.50   119.20     52 <
   4  -4   5   460.45   692.10   152.60     52 o
   4  -2   4   413.27   755.50   160.90     52 o
   4   0   3   560.76  1255.80   178.60     52 o
   4   5   1   336.42   348.40   142.50     52 <
   4   8   0    60.20   133.30   115.50     52 <
   5  -8   8    24.54    58.50   103.90     52 <
   5  -6   7    91.41   160.10   119.40     52 <
   5   2   3   851.48   769.50   160.40     52 o
   5   7   1   202.04   248.10   120.20     52 <
   6  -7   8     7.50    11.10   102.30     52 <
   6  -5   7    15.83    16.20   112.80     52 <
   6  -3   6   525.81   810.70   148.90     52 o
   6   4   3    77.37   283.30   134.90     52 <
   6   7   2    87.62    80.20   118.50     52 <
   7  -7   9    41.99     0.80   103.30     52 <
   7  -5   8    38.67    65.00   113.50     52 <
   7  -3   7   267.83   705.70   144.60     52 o
   7  -1   6   615.96   865.00   154.60     52 o
   7   1   5   211.53   530.30   142.00     52 o
   7   6   3   187.70   152.90   120.70     52 <
   7   9   2   220.55   128.80   106.50     52 <
   8   1   6   128.50   369.50   132.10     52 <
   8   3   5   478.84   580.70   141.90     52 o
   8   6   4    10.96   107.60   110.90     52 <
   8   8   3    52.71     3.40   100.60     52 <
   9  -4   9    32.93    39.00   105.10     52 <
   9  -2   8    65.91   112.30   118.00     52 <
   9   0   7    70.25    57.00   123.70     52 <
   9   3   6    41.10   110.20   116.20     52 <
   9   5   5   114.44   141.20   117.30     52 <
  10  -4  10    30.88   102.50   104.20     52 <
  10  -2   9    29.25   138.00   110.10     52 <
  10   0   8   229.82   188.50   117.70     52 <
  10   2   7    20.92    16.40   110.10     52 <
  10   5   6    28.18   122.50   106.00     52 <
  11  -2  10    40.68   154.90   105.50     52 <
  11   0   9     9.36    76.50   105.60     52 <
  11   2   8    62.12   112.20   103.10     52 <
  11   4   7     6.40    43.20    99.60     52 <
  11   5   7    23.15    68.30   100.40     52 <
 -14  -1   1     9.44     5.10    28.20     53 <
 -13   0   1    60.55    78.60    32.10     53 <
 -13   3   2    12.10     9.00    28.50     53 <
 -12  -4   0    77.58    77.00    33.30     53 <
 -12   0   1   226.88   346.10    42.30     53 o
 -12   3   2    39.96    56.40    31.70     53 <
 -12   4   2   116.13    94.00    31.60     53 <
 -11  -3   0    75.37   131.20    38.90     53 o
 -11   1   1    51.76    10.20    32.40     53 <
 -11   4   2   242.91   170.40    38.10     53 o
 -10  -7  -1    17.60    19.90    28.80     53 <
 -10   1   1    75.88    71.80    38.70     53 <
 -10   4   2   484.16   356.90    48.30     53 o
 -10   7   3    23.17    44.70    31.50     53 <
  -9  -7  -1    30.43    43.00    30.20     53 <
  -9  -6  -1    37.90    20.60    31.60     53 <
  -9   1   1   520.76   540.20    55.40     53 o
  -9   5   2    65.27    78.40    34.40     53 <
  -9   7   3    15.93    32.40    30.70     53 <
  -8  -7  -1    20.84     6.80    31.50     53 <
  -8  -6  -1   140.77   242.20    41.10     53 o
  -8  -2   0    43.20    75.50    40.00     53 <
  -8   2   1  1282.40  1130.30    71.80     53 o
  -8   5   2   224.77   221.20    43.80     53 o
  -8   8   3    16.73    16.70    29.30     53 <
  -7  -6  -1    80.70    71.90    38.50     53 <
  -7   2   1   793.90   753.60    64.20     53 o
  -7   5   2   391.21   281.40    46.50     53 o
  -7   8   3    45.04    44.10    31.50     53 <
  -6  -6  -1    29.93    54.40    39.30     53 <
  -6  -5  -1    23.04    20.70    37.20     53 <
  -6   2   1   403.11   456.00    60.20     53 o
  -6   5   2  1545.10  1244.00    71.20     53 o
  -6   8   3    51.72    66.80    32.20     53 <
  -5  -5  -1   235.87   195.00    44.00     53 o
  -5  -1   0  4003.40  3963.40   118.50     53 o
  -5   8   3    81.06    71.70    34.60     53 <
  -4 -10  -2    23.89    47.60    31.30     53 <
  -4  -5  -1    78.71    84.90    44.70     53 <
  -4   6   2   226.15   353.80    48.10     53 o
  -3 -10  -2    13.16   -21.30    29.50     53 <
  -3  -9  -2    14.19     4.80    32.60     53 <
  -3  -5  -1  1776.50  2516.90    98.20     53 o
  -3   3   1  3502.20  3625.90   117.90     53 o
  -3   6   2    22.91    40.50    38.20     53 <
  -3   9   3    86.04    81.10    32.40     53 <
  -2 -10  -2    32.87    41.10    32.50     53 <
  -2  -9  -2    70.83    39.40    35.00     53 <
  -2  -4  -1  3129.30  3173.90   109.80     53 o
  -2   3   1  6000.80  5661.50   142.00     53 o
  -2   6   2    62.97    99.40    42.60     53 <
  -2   9   3    39.37    25.90    32.00     53 <
  -1 -10  -2    21.87    -4.60    31.30     53 <
  -1  -9  -2   127.21   100.20    38.50     53 <
  -1  -4  -1   310.95   359.00    60.90     53 o
  -1   6   2   172.97   315.20    50.10     53 o
  -1   9   3    14.45    42.30    31.20     53 <
   0  -9  -2   140.40   161.10    40.60     53 o
   1  -9  -2   143.09   133.90    39.80     53 o
   1  -8  -2   162.09   108.90    39.10     53 <
   1  -4  -1    62.17    90.10    54.80     53 <
   1   9   3    36.30    50.40    32.40     53 <
   2  -9  -2    79.12    35.10    35.20     53 <
   2  -8  -2    19.83     6.40    34.80     53 <
   2   9   3   174.11    43.20    33.00     53 <
   3  -9  -2    33.62    28.00    34.10     53 <
   3  -8  -2    46.55    57.20    35.00     53 <
   3   9   3    21.44    -7.80    30.30     53 <
   4  -9  -2    48.17   -21.00    33.00     53 <
   4  -8  -2    23.44   -23.90    34.00     53 <
   4   7   2    87.32   103.10    37.40     53 <
   4   9   3    25.48    43.50    31.10     53 <
   5  -9  -2    51.37    29.90    33.20     53 <
   5  -8  -2    43.24    88.80    36.20     53 <
   5   4   1   210.52   194.80    47.40     53 o
   5   7   2   204.50   162.20    40.20     53 o
   5   9   3    12.77    -8.20    28.30     53 <
   6  -9  -2    22.93    -0.30    28.90     53 <
   6  -8  -2    34.66    41.90    34.30     53 <
   6   4   1   150.28   162.30    43.80     53 o
   6   7   2   144.51   128.10    36.70     53 o
   6   9   3    15.94    28.30    27.20     53 <
   7  -9  -2    40.32   -31.60    29.40     53 <
   7  -8  -2    43.70    57.20    33.40     53 <
   7  -3  -1   836.25   692.70    59.70     53 o
   7   4   1   130.95   144.30    42.00     53 o
   7   7   2    32.64     8.70    31.20     53 <
   7   9   3    10.57   -26.10    27.20     53 <
   8  -8  -2    54.76    48.60    31.80     53 <
   8  -4  -1   397.72   421.20    53.00     53 o
   8  -3  -1   330.39   370.90    49.80     53 o
   8   0   0   626.45   593.20    60.00     53 o
   8   4   1   236.88   283.50    47.30     53 o
   8   7   2    57.48    63.60    30.80     53 <
   9  -8  -2    43.92    -4.40    29.50     53 <
   9  -4  -1    24.31    73.70    37.50     53 <
   9   4   1    92.35    88.20    37.20     53 <
   9   7   2    46.78    36.00    29.40     53 <
  10  -4  -1    25.58    31.10    34.40     53 <
  10   0   0   166.45   170.90    41.50     53 o
  10   4   1   175.26   118.30    37.80     53 o
  10   7   2    87.28   102.30    33.20     53 o
  11  -4  -1     6.83    19.10    31.80     53 <
  11   3   1    15.21    38.00    31.00     53 <
  11   6   2    55.00    23.30    29.20     53 <
  12  -4  -1    69.62    57.10    31.30     53 <
  12   0   0    39.24   -11.20    32.10     53 <
  12   3   1    58.33    40.60    30.80     53 <
  13  -4  -1    20.89    28.60    28.30     53 <
  13   3   1    98.88    58.80    31.40     53 <
  14   0   0    23.92    52.90    29.20     53 <
 -11  -4   2   163.11   133.70    36.00     54 o
 -11  -3   2    40.90    49.60    32.50     54 <
 -11  -2   2   161.19   157.80    37.00     54 o
 -11  -1   2    25.01     9.10    33.70     54 <
 -11   0   2   112.52   144.80    38.20     54 o
 -11   1   2    19.98    46.40    33.90     54 <
 -11   2   2    73.12    49.20    33.10     54 <
 -11   3   2    36.97    57.40    32.60     54 <
 -11   4   2   138.44    56.30    34.50     54 <
 -11   5   2    18.60    17.60    30.80     54 <
 -11   6   2   118.86    39.90    32.00     54 <
 -10  -7   2    34.72    57.20    29.70     54 <
 -10  -6   2   165.38   128.40    34.10     54 o
 -10  -5   2    35.92    90.40    34.20     54 <
 -10  -4   2   259.28   230.80    40.90     54 o
 -10  -3   2   163.77   145.60    38.80     54 o
 -10   5   2    29.36    45.10    32.40     54 <
 -10   6   2    48.40    40.90    33.00     54 <
 -10   7   2    10.04    38.10    30.00     54 <
  -9  -8   2    54.56    25.90    30.30     54 <
  -9  -7   2     5.21    16.30    30.20     54 <
  -9  -6   2    42.10    39.50    33.50     54 <
  -9   8   2    40.86    31.10    31.00     54 <
  -8  -8   2    33.63     8.40    31.40     54 <
  -6  -3   1   115.94   176.10    46.00     54 o
  -6  -2   1   171.39   370.30    51.90     54 o
  -6  -1   1   115.64    73.40    45.60     54 <
  -6   0   1   207.76   277.10    51.80     54 o
  -6   1   1    48.51    79.40    46.10     54 <
  -6   2   1   220.49   509.10    55.10     54 o
  -6   3   1   135.44   202.90    46.60     54 o
  -6   4   1   115.70   204.20    45.20     54 o
  -6   5   1    76.23    95.70    39.40     54 <
  -6   6   1    28.51    50.20    36.10     54 <
  -5  -6   1    84.57    99.60    40.60     54 <
  -5  -5   1    63.91    83.40    39.50     54 <
  -5  -4   1   159.25   201.20    46.60     54 o
  -5   5   1   108.06   169.30    44.20     54 o
  -5   6   1   122.80   137.20    41.10     54 o
  -5   7   1    17.20    42.70    35.60     54 <
  -5   8   1    43.65    32.90    32.50     54 <
  -5   9   1    16.82    35.00    31.30     54 <
  -4  -8   1   288.96   231.60    40.50     54 o
  -4  -7   1   181.81   215.70    43.20     54 o
  -4  -6   1   331.92   661.40    53.70     54 o
  -4   8   1   196.37   156.50    37.90     54 o
  -4   9   1    73.21    48.70    32.80     54 <
  -4  10   1   101.10    61.60    31.00     54 <
  -3 -10   1    12.20     7.40    30.20     54 <
  -3  -9   1   189.74    52.10    36.10     54 <
  -3  -8   1    11.60    35.50    34.70     54 <
  -3  10   1     2.85    12.70    30.40     54 <
  -2 -10   1    52.05    42.70    32.30     54 <
  -2  -9   1    54.90    95.90    34.50     54 <
  -1 -10   1    25.10    33.50    29.40     54 <
   0   2   0 22260.00 21190.40   246.80     54 o
   0   4   0  6798.20  6127.40   141.80     54 o
   1  -5   0   751.49   813.20    66.30     54 o
   1   5   0   835.12   846.30    68.60     54 o
   1   7   0   665.84   931.90    62.30     54 o
   2  -6   0   475.97   318.10    49.20     54 o
   2   8   0   219.20   156.50    39.30     54 o
   2  10   0    71.06    62.20    32.40     54 <
   3  -9   0    81.60    54.30    32.60     54 <
   3  -7   0    39.56    54.80    38.20     54 <
   3   9   0    38.02    20.20    32.80     54 <
   4 -10   0   139.84    69.40    31.10     54 <
   4  -8   0    56.55   102.20    36.80     54 <
   4  10   0    51.90    49.70    31.20     54 <
   5  -9   0    97.37    82.40    33.90     54 <
   8  -2  -1  1040.80   907.40    62.60     54 o
   8  -1  -1   205.21   169.30    44.70     54 o
   8   0  -1   960.13  1239.90    70.50     54 o
   8   1  -1    79.47   145.70    43.10     54 o
   8   2  -1   809.94   840.90    61.20     54 o
   8   3  -1    97.94    72.00    40.20     54 <
   8   4  -1   850.19   891.20    61.00     54 o
   8   5  -1    79.92    72.20    37.10     54 <
   9  -4  -1    27.16    20.60    36.60     54 <
   9  -3  -1   179.77   207.70    42.90     54 o
   9  -2  -1    71.90    75.90    38.80     54 <
   9  -1  -1   199.22   240.90    44.30     54 o
   9   0  -1    71.39   158.10    42.80     54 o
   9   1  -1   117.00   312.00    44.70     54 o
   9   2  -1    25.26    21.70    36.50     54 <
   9   3  -1   104.65   174.10    41.30     54 o
   9   4  -1    27.34    36.10    35.50     54 <
   9   5  -1   122.55   105.10    35.90     54 <
   9   6  -1    48.91     4.00    30.30     54 <
   9   7  -1   173.78    87.70    35.20     54 <
  10  -6  -1    59.64    44.20    31.10     54 <
  10  -5  -1    20.62    23.20    31.60     54 <
  10  -4  -1    66.07    98.70    35.80     54 <
  10  -3  -1    52.23    65.50    33.40     54 <
  10  -2  -1   265.61   173.30    40.30     54 o
  10  -1  -1   117.07    38.40    35.30     54 <
  10   0  -1   184.91   124.30    38.90     54 o
  10   1  -1    37.22    49.30    35.20     54 <
  10   2  -1   209.96   189.20    40.10     54 o
  10   3  -1    85.08    51.60    36.00     54 <
  10   4  -1   163.86   105.90    35.50     54 <
  10   5  -1    19.31     9.80    31.10     54 <
  10   6  -1    27.37    25.80    30.40     54 <
  10   7  -1    29.25    28.50    29.70     54 <
  11  -6  -1    13.55     8.80    28.80     54 <
  11  -5  -1    23.28    57.70    31.60     54 <
  11  -4  -1    19.21    64.20    32.00     54 <
  11  -3  -1    10.39    44.90    32.30     54 <
  11  -2  -1    52.58    98.30    34.30     54 <
  11   4  -1    16.75    21.80    31.40     54 <
  11   5  -1    14.20    12.30    30.30     54 <
  11   6  -1    16.93    28.40    28.10     54 <
  12  -5  -1    25.16     9.00    28.70     54 <
  12  -4  -1    29.60    73.40    32.70     54 <
  12   5  -1    10.43     9.70    28.70     54 <
  13  -4  -1    76.22    67.20    29.70     54 <
 -12  -5   2    16.18    -7.20    18.10     55 <
 -12   4   1    43.36    42.10    21.40     55 <
 -12   5   1     9.54     2.20    18.10     55 <
 -11  -6   2    86.15    45.10    21.00     55 <
 -11   2   1    67.03    53.80    22.30     55 <
 -11   3   1    22.58    15.10    20.30     55 <
 -11   4   1    13.26    21.50    20.40     55 <
 -11   5   1    16.02    25.90    19.70     55 <
 -11   6   1    13.60     1.20    17.70     55 <
 -10  -7   2    18.15    36.50    19.80     55 <
 -10   0   1    61.26    99.90    27.20     55 o
 -10   1   1    14.89     4.60    23.80     55 <
 -10   2   1    87.90    59.50    26.40     55 <
 -10   3   1    66.81    36.60    23.30     55 <
 -10   4   1    96.49    46.20    23.70     55 <
 -10   5   1    23.64    22.40    21.00     55 <
 -10   6   1    29.28     3.90    19.50     55 <
 -10   7   1    18.10   -19.50    18.50     55 <
  -9  -8   2    14.38    11.00    18.10     55 <
  -9  -2   1    54.59    75.40    26.80     55 <
  -9  -1   1   111.60   173.70    31.60     55 o
  -9   0   1    74.36   115.10    30.30     55 o
  -9   1   1   429.74   356.90    37.70     55 o
  -8  -3   1    51.28    62.60    29.10     55 <
  -8  -2   1   812.16   914.00    53.20     55 o
  -8  -1   1   179.86   186.50    35.30     55 o
  -7  -4   1   133.74   140.10    31.60     55 o
  -7  -3   1   725.34   801.40    50.40     55 o
  -6  -5   1    13.02     5.90    25.00     55 <
  -6  -4   1    29.49    78.40    29.20     55 <
  -5  -6   1    58.69    95.50    28.00     55 o
  -5  -5   1    84.77    55.20    28.30     55 <
  -4  -6   1   422.63   436.70    39.60     55 o
  -4   6   0   411.40   361.50    38.50     55 o
  -4   8   0   247.23   181.20    29.80     55 o
  -4  10   0    36.50    29.80    19.40     55 <
  -3  -7   1   267.96   217.80    33.20     55 o
  -3  -6   1    38.24    64.00    27.90     55 <
  -3   5   0   246.61   292.80    39.70     55 o
  -3   7   0   159.23   136.50    30.80     55 o
  -3   9   0    25.44    39.50    21.40     55 <
  -2  -8   1   301.39   263.90    32.50     55 o
  -2  -7   1   491.32   441.30    40.20     55 o
  -2   2   0   834.22  1856.20    81.80     55 o
  -2   4   0  1832.10  1935.30    75.60     55 o
  -2   6   0   861.70   642.10    47.80     55 o
  -2   8   0   132.07   153.00    29.70     55 o
  -2  10   0    26.25    28.70    20.80     55 <
  -1  -8   1    35.25    37.30    23.90     55 <
  -1   1   0  9344.10  8642.80   156.60     55 o
  -1   9   0    20.21    39.80    25.80     55 <
   0  10   0   190.11    32.00    23.40     55 <
   1  -9   1    40.68    28.70    21.80     55 <
   1  -8   1     9.99    11.60    22.50     55 <
   1  -1   0  8724.90  7531.60   149.90     55 o
   2 -10   1   172.03   149.70    25.50     55 o
   2  -9   1    50.68    41.40    22.70     55 <
   2  -2   0   730.41  1520.60    76.50     55 o
   3 -10   1    15.99    12.70    19.20     55 <
   3  -9   1   146.25   143.90    27.20     55 o
   4 -10   1    31.14    19.80    19.50     55 <
   4  -9   1    17.80    17.80    20.00     55 <
   5 -10   1     8.08     4.20    16.90     55 <
   5  -3   0  2409.00  2768.40    85.80     55 o
   6  -4   0  1267.90  1299.40    61.60     55 o
   7  -3   0   833.98   685.30    47.90     55 o
   8  -4   0   367.47   406.50    39.90     55 o
   9  -5   0   209.63   133.80    28.90     55 o
  10  -4   0    74.31    86.10    26.30     55 o
  11  -5   0   214.98   145.40    25.80     55 o
  12  -4   0    80.79    68.40    22.90     55 <
  13  -3   0    80.16   102.80    23.30     55 o
 -12  -1  -9    40.91    31.10    30.70     56 <
 -12   0  -8   108.60   117.50    35.80     56 o
 -12   4  -3    14.34    51.00    30.00     56 <
 -12   5  -2    81.98    46.00    34.10     56 <
 -11   1  -6    83.83    74.80    39.70     56 <
 -11   2  -5   170.54   107.50    38.90     56 <
 -11   5  -1    73.97    21.80    34.70     56 <
 -10  -3 -10   136.27    66.10    34.00     56 <
 -10  -2  -9   180.74    74.80    36.50     56 <
 -10  -1  -8    78.32    60.30    34.50     56 <
 -10   3  -3   146.76    60.80    41.50     56 <
 -10   4  -2   513.99   318.10    53.80     56 o
 -10   7   2    42.71    75.20    35.70     56 <
  -9   0  -6   232.16   247.80    54.20     56 o
  -9   1  -5   190.07   129.20    48.40     56 <
  -9   5   0   199.48   146.50    44.00     56 o
  -8  -5 -11    48.00    46.60    29.60     56 <
  -8  -4 -10    35.11    70.20    34.50     56 <
  -8  -3  -9    33.80    47.20    36.20     56 <
  -8   2  -3   219.73   249.30    56.60     56 o
  -8   6   2    74.63   100.60    43.80     56 <
  -7  -2  -7   251.71   159.40    50.70     56 o
  -7  -1  -6   257.69   237.60    56.00     56 o
  -7   7   4   190.04   147.30    44.40     56 o
  -6  -6 -11    20.00    -4.30    26.20     56 <
  -6   1  -3   600.27   545.80    92.20     56 o
  -6   5   2  1206.50   806.40    81.10     56 o
  -6   8   6   464.64   127.50    39.60     56 o
  -5  -7 -11    80.13    60.60    32.80     56 <
  -5  -6 -10   238.32   162.20    44.20     56 o
  -5  -5  -9   106.90    53.60    37.90     56 <
  -5  -4  -8   140.26   105.10    44.50     56 <
  -5  -3  -7   316.45   190.40    54.20     56 o
  -5   2  -1  1327.30  1462.10   122.40     56 o
  -5   6   4   517.54   648.50    73.80     56 o
  -5   8   7    51.58    46.30    34.50     56 <
  -4  -1  -4  1966.30  1751.20   127.70     56 o
  -4   7   6   224.42   260.60    51.70     56 o
  -3  -8 -11    66.09    41.80    29.70     56 <
  -3  -7 -10    11.28    22.80    30.90     56 <
  -3  -6  -9    35.78    32.70    33.70     56 <
  -3   5   4   250.57   185.80    56.40     56 o
  -3   7   7   140.34   213.50    52.60     56 o
  -3   8   8    39.50    27.90    32.50     56 <
  -2  -5  -7   274.09   124.80    50.30     56 <
  -2  -4  -6   108.21   184.20    59.50     56 o
  -2  -3  -5   997.57   847.40   105.10     56 o
  -2   2   1  8693.70 10640.40   276.50     56 o
  -2   5   5   927.79   815.90    86.70     56 o
  -2   8   9    27.41    96.40    37.70     56 <
  -1   3   3  2761.00  2041.40   133.40     56 o
  -1   6   7   337.25   386.20    64.50     56 o
   0  -7  -8    57.62    72.80    39.00     56 <
   1  -7  -7    40.85    70.40    41.40     56 <
   1  -6  -6   153.99   110.10    47.40     56 <
   1  -5  -5   118.06    97.90    56.20     56 <
   1  -4  -4  3126.90  2948.60   151.70     56 o
   1   5   7    82.27   146.00    51.40     56 <
   1   7  10   394.41   222.30    53.80     56 o
   1   8  11    34.61    60.20    32.00     56 <
   2  -3  -2   500.44   967.20   108.30     56 o
   2   2   4   994.80  1373.20   118.50     56 o
   2   5   8   698.61   503.30    72.00     56 o
   3  -9  -8   109.92    89.90    33.90     56 <
   3  -8  -7   116.71    44.00    33.00     56 <
   3  -1   1  8300.10 11987.00   288.70     56 o
   3   3   6    83.10   103.10    66.80     56 <
   3   6  10    60.99    51.60    39.40     56 <
   4  -9  -7    48.56    29.10    27.00     56 <
   4  -8  -6    11.65    24.70    33.00     56 <
   4  -7  -5   143.48    74.80    41.70     56 <
   4  -6  -4    74.67    57.80    44.10     56 <
   4   0   3  2453.90  1991.70   134.90     56 o
   4   4   8   474.70   310.50    61.50     56 o
   4   6  11    89.36   134.30    42.70     56 o
   4   7  12    56.27    63.50    35.10     56 <
   5  -5  -2   358.18   513.00    73.40     56 o
   5  -4  -1   205.63   116.00    61.50     56 <
   5   1   5   558.30   399.90    84.40     56 o
   5   4   9   190.46   200.10    52.00     56 o
   6  -3   1   253.70   258.70    66.10     56 o
   6   2   7   238.62   290.10    58.90     56 o
   6   5  11    26.99    14.50    34.20     56 <
   7  -8  -4   173.22    99.40    35.40     56 <
   7  -2   3   941.17   879.40    85.20     56 o
   7  -1   4   397.81   284.80    62.80     56 o
   7   2   8   139.66   185.80    52.50     56 o
   7   5  12    47.21    46.70    33.50     56 <
   8  -8  -3    25.60    10.50    30.50     56 <
   8  -7  -2    67.11    17.90    30.80     56 <
   8  -6  -1   257.38   184.50    48.70     56 o
   8  -1   5  1104.30   892.40    85.10     56 o
   8   3  10    25.56    46.70    36.20     56 <
   9  -8  -2    52.34   -15.30    28.50     56 <
   9  -7  -1    58.04    44.80    34.80     56 <
   9  -5   1   383.58   222.20    51.40     56 o
   9  -4   2   392.34   298.20    54.20     56 o
   9   0   7   149.79   126.00    46.30     56 <
   9   3  11     8.85   -19.00    28.60     56 <
  10  -5   2    46.41    16.50    36.00     56 <
  10  -4   3   147.56   121.00    40.50     56 <
  10  -3   4   224.98   227.30    51.40     56 o
  10   0   8   566.03   358.60    57.60     56 o
  10   1   9    86.83    63.80    34.70     56 <
  11  -4   4   132.48    66.60    38.50     56 <
  11  -3   5    26.16    30.40    33.40     56 <
  11   0   9   108.86   -23.80    31.60     56 <
  11   1  10    97.33    61.80    32.50     56 <
  12  -3   6   181.04   111.30    37.80     56 <
  12  -2   7   170.58    45.60    34.00     56 <
 -14   0   0   103.27   153.10    27.50     57 o
 -13  -3   0    55.00    54.40    25.30     57 <
 -13  -1   0    41.26    29.30    24.70     57 <
 -12  -2   0   120.97   131.60    30.40     57 o
 -12   0   0    48.16    55.40    27.00     57 <
 -11  -1   0   298.08   269.80    35.70     57 o
 -11   1   0   317.71   267.20    34.60     57 o
 -11   6   1    37.57    32.70    22.70     57 <
 -10   0   0   484.20   697.60    47.00     57 o
 -10   7   1    15.26    17.70    22.90     57 <
  -9   1   0   954.10   957.10    52.70     57 o
  -9   7   1    36.26    23.80    24.00     57 <
  -9   8   1    15.56   -22.10    21.20     57 <
  -8   0   0   629.90   626.70    49.30     57 o
  -8   7   1    25.04    62.10    24.70     57 <
  -8   8   1   202.48   109.70    25.40     57 o
  -7   1   0  1206.20  1127.30    58.30     57 o
  -7   7   1    85.07    76.40    28.10     57 <
  -7   8   1    32.22    11.50    22.50     57 <
  -6   7   1   131.45    99.70    28.20     57 o
  -6   8   1    51.03    35.60    23.10     57 <
  -5   1   0  3708.20  3314.40    90.90     57 o
  -5   7   1    46.92    45.80    27.00     57 <
  -5   8   1    31.73    24.20    24.00     57 <
  -4   7   1   202.82   173.80    33.10     57 o
  -4   8   1   181.62   161.60    29.20     57 o
  -3   1   0   947.55   705.90    60.20     57 o
  -3   7   1   185.16   217.60    33.70     57 o
  -3   8   1    24.47    19.70    24.10     57 <
  -2   7   1   521.34   421.20    40.10     57 o
  -1   7   1    52.90    77.90    29.00     57 <
   1   7   1    71.52    94.90    29.70     57 o
   2   6   1  1029.80  1098.50    55.50     57 o
   2   7   1   505.92   547.70    41.70     57 o
   3  -1   0   965.03  1039.20    63.30     57 o
   3   6   1    24.67    50.70    30.30     57 <
   4  -2   0  3155.20  3453.10    90.30     57 o
   4   6   1   376.02   454.90    40.90     57 o
   4  10   2    21.26    32.10    22.30     57 <
   5  -3   0  2996.60  2917.90    83.30     57 o
   5   5   1   105.47   123.40    31.50     57 o
   5   6   1    40.79    69.50    29.40     57 <
   6  -6   0   571.04   449.70    40.90     57 o
   6  -4   0  1356.20  1620.90    65.60     57 o
   6   5   1    48.13    71.60    28.40     57 <
   7  -9   0    26.70    28.10    24.20     57 <
   7  -7   0    87.38   118.00    28.60     57 o
   7  -5   0   112.03   163.90    33.20     57 o
   7   4   1   194.47   146.20    31.90     57 o
   7   5   1   238.93   284.90    35.70     57 o
   7   9   2    53.66    34.80    22.50     57 <
   8  -8   0   152.18    49.10    22.90     57 <
   8  -6   0   205.12   275.80    33.20     57 o
   8   4   1   505.06   562.60    42.40     57 o
   9  -7   0    13.85    35.80    22.80     57 <
   9   3   1   188.71   216.00    32.10     57 o
   9   4   1    77.71    65.00    27.60     57 <
   9   8   2    42.35    29.40    21.80     57 <
  10   2   1   317.98   254.90    33.00     57 o
  10   3   1    90.34    63.80    27.30     57 <
  11   1   1    25.14    47.30    25.00     57 <
  11   2   1    25.78    70.80    26.00     57 <
  11   3   1    19.41    16.70    23.40     57 <
  12   0   1    47.68   109.60    25.70     57 o
  12   1   1     3.84    27.90    22.30     57 <
  12   2   1    39.38    53.40    23.30     57 <
  13  -2   1   293.45   134.70    28.20     57 o
  13  -1   1    82.10    89.60    24.80     57 o
  13   0   1    33.23    50.00    22.00     57 <
  13   1   1   185.64   182.60    27.20     57 o
  14  -1   1    16.43    -2.40    19.80     57 <
  14   0   1   111.19    87.30    22.90     57 o
 -13   1  -6    54.69    45.40    61.60     58 <
 -12  -1  -8    21.11    22.60    57.30     58 <
 -12   2  -4    98.90   115.00    69.20     58 <
 -12   3  -3   117.32   144.80    67.70     58 <
 -11   0  -6   362.22   180.50    84.40     58 <
 -11   1  -5    78.30    22.10    73.10     58 <
 -11   4  -1    25.46    76.30    68.80     58 <
 -11   6   2   156.75    55.70    67.60     58 <
 -10  -2  -8   206.30   178.10    81.70     58 <
 -10  -1  -7    23.67    21.60    70.20     58 <
 -10   2  -3   302.59    98.40    84.10     58 <
 -10   5   1    67.83   129.40    74.60     58 <
 -10   7   4   120.88   106.20    67.90     58 <
  -9  -4 -10    76.04   108.10    69.20     58 <
  -9  -3  -9    81.08   160.00    72.10     58 <
  -9   0  -5   537.05   374.80   104.60     58 o
  -9   1  -4   144.98    81.40    86.80     58 <
  -9   6   3   135.30    97.30    69.80     58 <
  -8  -2  -7   367.64   359.50    97.70     58 o
  -8  -1  -6   312.46   161.90    86.10     58 <
  -8   2  -2   353.70   211.10    97.90     58 <
  -8   5   2   322.34   174.30    89.00     58 <
  -8   7   5    52.90    77.90    69.60     58 <
  -7  -5 -10    19.57    32.10    71.90     58 <
  -7  -4  -9    58.02    44.30    79.00     58 <
  -7  -3  -8   377.29   258.00    88.00     58 <
  -7   0  -4  1597.70  1774.60   165.70     58 o
  -7   3   0   450.10   516.40   112.30     58 o
  -7   6   4   222.26   286.90    83.90     58 o
  -7   8   7    28.86   -23.80    60.60     58 <
  -6  -6 -11    25.76    30.30    64.70     58 <
  -6  -2  -6   476.82   826.50   126.90     58 o
  -6   2  -1   444.68   385.90   128.50     58 o
  -6   7   6   107.70   155.10    69.70     58 <
  -5  -5  -9    70.47    84.30    74.50     58 <
  -5  -4  -8   133.25    45.20    81.30     58 <
  -5   0  -3   706.45   523.40   145.80     58 o
  -5   3   1   810.68   549.50   145.80     58 o
  -5   8   8   168.03    80.90    66.50     58 <
  -4  -7 -11    91.13    26.30    69.10     58 <
  -4  -2  -5  1052.90   899.60   158.90     58 o
  -4   4   3   389.76   403.00   122.80     58 o
  -4   6   6   193.66   133.60    87.40     58 <
  -4   8   9    50.24    19.00    63.40     58 <
  -3  -6  -9    42.44    84.40    78.70     58 <
  -3  -5  -8    46.86    32.80    81.90     58 <
  -3   5   5   940.61   704.80   121.80     58 o
  -3   7   8    63.72    -7.20    74.70     58 <
  -2  -8 -11    33.04    77.90    64.10     58 <
  -2  -3  -5   699.27   932.90   156.40     58 o
  -2   6   7   698.97   594.20   114.30     58 o
  -2   8  10   154.81    81.30    69.50     58 <
  -1  -7  -9    46.83     3.80    71.70     58 <
  -1  -6  -8    65.24    44.60    79.40     58 <
  -1  -5  -7   221.89   153.30    89.00     58 <
  -1   2   2  9707.60  9557.00   363.60     58 o
  -1   7   9    52.08    46.10    76.90     58 <
   0   3   4  3882.50  3536.70   231.20     58 o
   0   7  10   109.85   145.20    81.50     58 <
   1  -8  -9    30.62   -66.90    67.00     58 <
   1  -7  -8   180.07   178.20    83.70     58 <
   1  -6  -7    91.43   139.60    88.00     58 <
   1  -2  -2  9695.70  8357.70   347.80     58 o
   1   1   2 11177.00 14554.70   437.60     58 o
   1   4   6  1690.10  1552.80   166.30     58 o
   1   6   9   309.17   262.90    97.30     58 <
   2  -5  -5  1155.30   892.00   136.90     58 o
   2   2   4  3305.40  3525.80   234.40     58 o
   2   7  11   288.07   280.80    88.40     58 o
   3  -8  -8    40.23    89.20    69.50     58 <
   3  -3  -2  1054.60   829.50   155.80     58 o
   3   3   6   285.50   336.80   125.60     58 <
   3   5   9   400.54   491.70   110.10     58 o
   3   7  12    78.91    22.60    70.60     58 <
   4  -7  -6   101.54   134.10    83.20     58 <
   4  -6  -5   164.34   185.50    94.60     58 <
   4  -2   0  3262.30  3659.00   234.70     58 o
   4   1   4  1677.00  2304.00   197.70     58 o
   4   4   8   385.36   460.90   109.60     58 o
   4   6  11    95.75    43.60    75.40     58 <
   5  -5  -3   486.06   349.90   106.00     58 o
   5  -4  -2  1368.00   840.60   132.30     58 o
   5  -1   2  3814.70  3149.00   219.70     58 o
   5   2   6   400.63   579.50   122.40     58 o
   5   4   9   848.47   561.00   106.50     58 o
   5   6  12    37.55    90.80    72.40     58 <
   6  -8  -6    83.97    43.00    74.50     58 <
   6  -7  -5    71.85    55.20    79.80     58 <
   6   0   4   356.32   463.10   131.40     58 o
   6   3   8   276.55   246.90   100.90     58 <
   6   5  11    81.19    86.60    78.90     58 <
   7  -7  -4   175.08   131.40    81.50     58 <
   7  -6  -3   162.54   250.60    95.10     58 <
   7  -2   2   214.86   231.80   106.60     58 <
   7   1   6   244.54   364.10   107.70     58 o
   7   3   9   515.75   767.50   117.90     58 o
   7   5  12   288.93   190.50    79.00     58 <
   8  -5  -1   398.78   568.80   102.10     58 o
   8  -4   0   695.45   430.80   105.90     58 o
   8  -1   4   328.63   219.90   101.70     58 <
   8   2   8    33.62    95.90    79.80     58 <
   8   4  11    71.72    76.20    75.00     58 <
   9  -7  -3   103.84   133.40    75.60     58 <
   9  -4   1   290.89    98.00    88.20     58 <
   9  -3   2   108.26    61.10    86.90     58 <
   9   0   6   132.78    69.50    88.70     58 <
   9   2   9    57.10    53.40    80.50     58 <
  10  -7  -2   100.26    98.50    71.10     58 <
  10  -6  -1   375.11    10.60    74.80     58 <
  10  -3   3   188.59   228.60    86.70     58 <
  10  -2   4    47.21    30.80    75.90     58 <
  10   0   7   135.16   196.60    85.20     58 <
  10   1   8    79.99    27.30    72.00     58 <
  10   3  11    40.06    26.00    69.20     58 <
  11  -5   1    76.62    38.80    71.70     58 <
  11  -2   5    55.66   110.20    79.20     58 <
  11  -1   6    20.99    45.90    74.40     58 <
  11   1   9    58.17     4.90    63.30     58 <
  12  -4   3    36.00   -17.30    71.40     58 <
  12  -1   7   100.23    67.70    67.70     58 <
 -13  -3   0    66.65     3.40    38.60     59 <
 -12  -4   0    57.99    45.00    39.80     59 <
 -11  -5   0   289.31   149.20    43.80     59 o
 -10  -6   0    76.63    27.80    39.10     59 <
 -10  -4   0   202.41    89.60    47.40     59 <
  -9  -7   0    74.05   145.00    42.30     59 o
  -9  -5   0   404.20   268.20    52.00     59 o
  -9   7   0   106.95    89.20    40.60     59 <
  -8  -6   0   303.64   183.50    47.20     59 o
  -8  -4   0   458.96   374.30    58.40     59 o
  -8   8   0   129.84    59.10    40.20     59 <
  -7  -7   0   282.93   159.00    45.80     59 o
  -7  -5   0   114.63   141.60    51.50     59 <
  -7   7   0   164.89   225.10    50.30     59 o
  -7   9   0   105.59   118.10    37.80     59 o
  -6  -6   0   531.85   357.70    57.30     59 o
  -6  -4   0  1034.10   934.80    78.40     59 o
  -6   8   0   203.84   118.30    45.60     59 <
  -5  -5   0   783.19   787.20    73.20     59 o
  -5   7   0   376.04   399.00    56.50     59 o
  -5   9   0    74.16   103.70    41.50     59 <
  -4  -6   0  1229.50   797.50    72.90     59 o
  -4  -4   0  1342.70  1213.60    86.00     59 o
  -4   6   0   551.03   462.80    64.40     59 o
  -4   8   0   236.02   214.10    49.40     59 o
  -4  10   0    86.70    50.40    38.50     59 <
  -3  -5   0   462.00   596.40    69.20     59 o
  -3  -3   0   525.10   411.20    73.80     59 o
  -3   7   0   220.84   253.40    56.40     59 o
  -3   9   0    72.37    24.30    41.70     59 <
  -2  -4   0  2516.20  1895.60   101.50     59 o
  -2   6   0   710.90   789.00    74.50     59 o
  -2   8   0    81.34    96.70    46.70     59 <
  -1  -3   0  2832.80  2783.20   124.20     59 o
  -1   5   0  1377.80  1745.60   101.50     59 o
  -1   7   0   210.99   237.10    56.80     59 o
   0   2   0 22440.00 26842.50   321.80     59 o
   0   4   0  7534.30  7520.30   179.60     59 o
   0   6   0   532.42   623.20    73.70     59 o
   2 -10   1    42.07    35.80    37.50     59 <
   3 -10   1    15.10    28.80    36.00     59 <
   4 -10   1    43.37    29.90    36.10     59 <
   4  -9   1    25.97     1.40    37.60     59 <
   5 -10   1    12.00    -5.20    33.80     59 <
   5  -9   1    18.41    55.30    38.40     59 <
   5  -8   1    29.47    17.50    38.80     59 <
   6  -9   1    26.71    14.30    36.10     59 <
   6  -8   1    50.19    34.90    41.00     59 <
   6  -7   1   103.61    60.30    43.10     59 <
   7  -8   1    77.01    -3.50    36.30     59 <
   7  -7   1   166.02   122.30    44.20     59 <
   7  -6   1    87.72    56.40    44.60     59 <
   7   9   1    86.06    38.50    38.70     59 <
   8  -7   1    28.58    13.40    37.60     59 <
   8  -6   1   377.22   213.50    48.40     59 o
   8  -5   1    54.28    28.40    42.70     59 <
   8   7   1    27.35    26.30    39.10     59 <
   8   8   1    83.99    62.00    40.00     59 <
   9  -6   1    28.80    -8.10    40.00     59 <
   9  -5   1   165.89   113.40    44.20     59 <
   9  -4   1    41.64    66.20    41.00     59 <
   9  -3   1   228.06   180.30    49.80     59 o
   9  -2   1    39.20    65.10    43.90     59 <
   9   5   1    87.49   106.70    43.80     59 <
   9   6   1    15.68    52.50    38.90     59 <
   9   7   1    25.32    45.80    37.80     59 <
   9   8   1    12.91    22.90    36.00     59 <
  10  -4   1    73.38    85.40    40.50     59 <
  10  -3   1    58.88    39.70    41.60     59 <
  10  -2   1   221.18   118.10    46.90     59 <
  10  -1   1   122.23    31.30    43.80     59 <
  10   0   1   335.66   195.80    48.90     59 o
  10   1   1    63.59    17.30    41.70     59 <
  10   2   1   166.77   134.50    44.70     59 o
  10   3   1    96.15    17.70    42.40     59 <
  10   4   1   169.57    90.90    44.60     59 <
  10   5   1    42.61    23.10    38.10     59 <
  10   6   1    30.21    -3.70    38.20     59 <
  10   7   1    29.37    55.10    34.60     59 <
  11  -2   1    78.54    43.60    40.80     59 <
  11  -1   1    31.94    33.90    40.60     59 <
  11   0   1    39.52    25.50    38.70     59 <
  11   1   1    15.49    20.70    38.80     59 <
  11   2   1    44.18    19.00    39.30     59 <
  11   3   1    26.41    18.90    37.50     59 <
  11   4   1    20.99    -5.40    37.20     59 <
  11   5   1    12.09     8.70    37.60     59 <
  11   6   1    27.61    23.10    34.60     59 <
 -12   0   5    55.15    92.80    39.30     60 <
 -12   1   5    56.26    82.40    39.00     60 <
 -12   2   5    54.96    32.10    36.30     60 <
 -11  -5   5    43.43    80.00    38.50     60 <
 -11  -4   5    20.17    30.20    37.70     60 <
 -11   5   5    44.89    50.10    35.70     60 <
  -9  -7   4    19.41    17.80    37.20     60 <
  -9  -6   4    27.76    46.90    39.80     60 <
  -9  -5   4    76.99   103.80    43.60     60 <
  -9  -4   4   124.64   143.80    46.90     60 o
  -9  -3   4    81.47    62.20    43.70     60 <
  -9   4   4   200.10   200.20    45.20     60 o
  -9   5   4    80.11    74.90    41.30     60 <
  -9   6   4    70.60    95.80    40.20     60 <
  -9   7   4    11.54    -7.00    36.90     60 <
  -7  -6   3   431.92   404.40    54.70     60 o
  -7  -5   3   346.85   224.80    51.50     60 o
  -7  -4   3   158.95   255.90    54.10     60 o
  -7  -3   3   350.47   513.40    62.20     60 o
  -7  -2   3  1028.70  1018.60    76.00     60 o
  -7  -1   3   269.24   302.60    56.30     60 o
  -7   2   3   790.56   928.70    70.30     60 o
  -7   3   3   189.98   189.10    52.10     60 o
  -7   4   3   488.52   600.10    61.60     60 o
  -7   5   3   185.09   392.50    55.20     60 o
  -7   6   3   461.19   259.30    47.80     60 o
  -7   7   3   116.98   131.00    43.20     60 o
  -6  -9   3   142.93    63.90    38.60     60 <
  -6  -8   3   169.48    49.00    40.40     60 <
  -6   9   3   135.17   132.30    38.30     60 o
  -5  -2   2  2597.40  2244.90   102.50     60 o
  -5  -1   2  2661.30  2902.50   113.30     60 o
  -5   0   2  1188.00  2047.10    99.00     60 o
  -5   1   2  2048.20  3066.60   113.20     60 o
  -5   2   2  1501.40  1930.20    97.00     60 o
  -5   3   2  1510.40  1167.00    82.00     60 o
  -5   4   2  1146.50  1167.00    77.90     60 o
  -4  -9   2   202.55   137.20    42.00     60 o
  -4  -8   2   382.71   186.40    48.30     60 o
  -4  -7   2   133.35   176.00    49.30     60 o
  -4   8   2   194.86   246.00    46.20     60 o
  -4   9   2    58.24    54.20    38.00     60 <
  -4  10   2    47.91    80.20    37.20     60 <
  -3 -10   2    52.91    38.80    37.30     60 <
  -2  -7   1   513.61   423.10    58.80     60 o
  -2  -6   1  1077.60   935.90    73.20     60 o
  -2  -5   1   838.73   683.80    70.40     60 o
  -2   6   1  1226.60   871.10    69.70     60 o
  -2   7   1   413.85   278.90    54.30     60 o
  -2   8   1   293.85   452.30    56.80     60 o
  -1 -10   1    13.65    43.50    36.90     60 <
  -1  -9   1   107.06    89.20    43.20     60 <
  -1  10   1    28.04    57.20    35.70     60 <
   0   2   0 20833.00 22846.30   279.60     60 o
   0   4   0  7064.20  6656.80   160.10     60 o
   1  -9   0   295.40   287.50    51.30     60 o
   1  -7   0   272.50   327.00    55.20     60 o
   1   9   0   311.58   341.40    50.30     60 o
   2 -10   0    36.88    21.50    38.50     60 <
   3  -5  -1  1441.90  1217.70    80.90     60 o
   3  -4  -1   835.20   771.90    76.00     60 o
   3  -3  -1  4790.80  3283.50   117.60     60 o
   3   4  -1   621.70   914.00    79.60     60 o
   3   5  -1  1089.50   960.00    73.80     60 o
   3   6  -1   263.64   260.00    54.90     60 o
   3   7  -1   596.83   615.80    62.70     60 o
   4 -10  -1    61.03     6.60    36.00     60 <
   4  -9  -1    65.66    53.10    40.40     60 <
   4  -8  -1   124.29    87.70    43.30     60 <
   4   9  -1   144.62    99.90    39.80     60 <
   4  10  -1    47.25    58.00    36.00     60 <
   5 -10  -1    32.53   -38.60    34.90     60 <
   6  -7  -2   365.11   268.00    49.50     60 o
   6  -6  -2    70.06   185.30    47.90     60 o
   6  -5  -2   830.65   882.70    69.80     60 o
   6  -4  -2   576.89   469.90    60.30     60 o
   6   5  -2   419.60   529.50    59.50     60 o
   6   6  -2   340.08   297.20    50.80     60 o
   6   7  -2   237.81   116.20    43.80     60 <
   6   8  -2   134.52    69.40    38.00     60 <
   7  -9  -2    32.71    41.90    35.30     60 <
   7  -8  -2    18.85    37.10    39.90     60 <
   7   9  -2    32.27    20.80    34.60     60 <
   9  -7  -3    41.69    69.10    38.50     60 <
   9  -6  -3    67.86    86.50    42.50     60 <
   9  -5  -3    36.11    47.00    40.70     60 <
   9  -4  -3   226.60   285.30    51.30     60 o
   9  -3  -3   132.20   169.20    46.40     60 o
   9  -2  -3   238.64   347.30    56.50     60 o
   9   4  -3    59.64   159.00    45.70     60 o
   9   5  -3    21.04    40.00    39.60     60 <
   9   6  -3    38.95    81.50    39.20     60 <
   9   7  -3    39.97    74.50    36.50     60 <
   9   8  -3    49.08    48.20    34.20     60 <
  10  -7  -3    43.63    36.00    36.40     60 <
  12  -5  -4    60.79    64.40    36.30     60 <
  12  -4  -4    30.85   -11.90    34.80     60 <
  12  -3  -4    94.68    74.00    38.10     60 <
  12  -2  -4    27.11    40.80    35.60     60 <
  12  -1  -4    56.25    26.80    40.10     60 <
  12   0  -4    28.80    31.30    39.10     60 <
  12   1  -4    50.26    78.70    39.10     60 <
  12   2  -4    28.79    30.40    37.50     60 <
  12   3  -4    62.96    88.80    38.60     60 <
  12   4  -4    10.89    25.40    34.60     60 <
  12   5  -4    24.47    45.70    34.20     60 <
 -14  -1   1    11.23     4.90    21.20     61 <
 -14   0   1    11.78    21.80    22.50     61 <
 -14   1   1     6.26    14.30    22.00     61 <
 -13  -2   1   147.71    84.60    24.80     61 o
 -13  -1   1    69.26    64.70    25.90     61 <
 -13   0   1    22.92    27.60    24.60     61 <
 -13   1   1    91.43    75.40    27.10     61 <
 -12  -3   1    18.50    23.90    23.60     61 <
 -12  -2   1    23.83    33.40    24.50     61 <
 -12  -1   1    56.40    18.70    23.80     61 <
 -11  -4   1     5.74     2.40    24.00     61 <
 -11  -3   1    20.01    21.40    24.90     61 <
 -11  -2   1    56.63    93.20    29.20     61 o
 -10  -5   1     7.42     3.10    23.20     61 <
 -10  -4   1    87.70    71.80    28.40     61 <
 -10  -3   1    72.75    67.20    29.00     61 <
  -9  -5   1   192.76    92.90    29.40     61 o
  -9  -4   1    72.64    32.50    28.70     61 <
  -8  -6   1   113.26   153.50    31.10     61 o
  -8  -5   1    31.17    60.60    26.20     61 <
  -7  -6   1   132.03   131.00    30.50     61 o
  -7  -5   1   325.08   402.90    42.60     61 o
  -7   5   0   154.61   128.80    34.50     61 o
  -7   7   0   252.78    91.20    30.00     61 o
  -7   9   0    22.51    18.50    21.30     61 <
  -6  -7   1    87.87    64.30    27.30     61 <
  -6  -6   1    55.90    62.00    29.40     61 <
  -6   4   0   764.74   874.70    57.00     61 o
  -6   6   0   427.45   373.70    41.60     61 o
  -6   8   0   115.17   166.60    30.70     61 o
  -5  -7   1    59.76    41.60    31.00     61 <
  -5  -6   1    60.55    87.70    31.10     61 <
  -5   3   0  2500.10  2190.60    82.70     61 o
  -5   5   0   760.84   738.70    53.80     61 o
  -5   7   0   305.10   222.70    36.00     61 o
  -5   9   0    91.96    59.00    25.80     61 <
  -4  -8   1   204.03   140.50    31.10     61 o
  -4  -7   1   328.23   255.20    38.80     61 o
  -4   2   0  2550.90  2942.90    94.40     61 o
  -4   4   0  1173.90  1116.00    65.10     61 o
  -4   6   0   624.59   513.00    46.50     61 o
  -4   8   0   192.84   151.20    32.10     61 o
  -4  10   0    31.61    18.20    23.10     61 <
  -3  -8   1    34.07    35.60    26.20     61 <
  -3  -7   1   272.39   236.50    38.10     61 o
  -3   3   0   505.09   518.30    54.80     61 o
  -3   9   0    67.03    94.40    27.40     61 o
  -2  -8   1   100.90   171.80    33.10     61 o
  -2  -7   1   547.97   660.60    49.60     61 o
  -2  10   0    48.19    48.80    23.90     61 <
  -1  -8   1    25.39     6.30    26.50     61 <
   1  -9   1    97.81    47.60    28.10     61 <
   1  -8   1    31.42     5.00    27.80     61 <
   2  -9   1    67.75    28.40    27.10     61 <
   2  -8   1   299.31   197.30    36.30     61 o
   3  -9   1   112.59    76.70    28.70     61 <
   3  -8   1    21.13    47.00    27.60     61 <
   3  -1   0  1142.40  1464.80    84.60     61 o
   4  -9   1     8.71    17.30    23.40     61 <
   4  -8   1   118.82    91.70    30.00     61 o
   5  -9   1    25.83    40.70    25.00     61 <
   5  -8   1    13.94   -17.90    25.80     61 <
   5  -1   0  2679.90  2773.90    94.20     61 o
   6  -9   1    23.79    17.40    23.40     61 <
   6  -8   1    86.35    83.20    28.00     61 <
   6   0   0  3288.30  3592.50   104.30     61 o
   7  -9   1    40.63    39.00    25.40     61 <
   7  -8   1    21.76    16.50    24.70     61 <
   7  -1   0  1655.80  1365.90    70.40     61 o
   8  -8   1   137.76    58.60    27.10     61 <
   8   0   0   870.64   844.40    59.00     61 o
   9  -8   1    10.26     4.90    23.70     61 <
   9  -1   0   315.89   387.10    45.20     61 o
   9   1   0   398.16   363.30    47.20     61 o
  10  -7   1    29.36     0.90    23.90     61 <
  10   0   0   124.63   185.90    37.00     61 o
  10   2   0   232.35   298.50    40.80     61 o
  11  -1   0   216.76   252.70    37.20     61 o
  11   1   0   213.86   219.20    37.80     61 o
  11   3   0   188.45   194.40    35.20     61 o
  11   5   0   150.19   105.50    31.50     61 o
  12   0   0   255.96   235.70    35.50     61 o
  12   2   0    38.29    40.60    27.20     61 <
  12   4   0    95.57    20.20    26.10     61 <
  13   1   0    58.03    61.40    26.50     61 <
  13   3   0    32.68    25.40    25.00     61 <
 -13   0  -4   106.91    76.20    34.20     62 <
 -13   2  -3   162.87    89.70    36.50     62 <
 -12  -3  -5    64.24    83.80    34.40     62 <
 -12  -1  -4    77.90    91.90    37.10     62 <
 -12   4  -2    72.93    54.70    34.40     62 <
 -11  -4  -5    10.77    27.20    32.90     62 <
 -11   1  -3    80.73    38.50    37.80     62 <
 -11   3  -2   187.20   137.70    39.80     62 o
 -11   5  -1    31.92    -1.20    33.90     62 <
 -10  -5  -5    32.85    33.90    35.40     62 <
 -10  -2  -4   128.16   171.80    43.20     62 o
 -10   0  -3   180.70   162.30    44.10     62 o
 -10   5  -1    23.81    74.10    35.00     62 <
  -9  -6  -5    96.35    69.70    37.20     62 <
  -9  -3  -4    37.50    27.20    38.30     62 <
  -9   2  -2   135.51   167.60    45.60     62 o
  -9   4  -1    24.76    -1.10    37.60     62 <
  -9   8   1    12.31    22.00    31.30     62 <
  -8  -7  -5   159.88   102.50    37.50     62 <
  -8  -6  -5    38.83   110.90    38.50     62 <
  -8  -4  -4    17.62    34.40    42.30     62 <
  -8  -1  -3   342.32   430.40    55.20     62 o
  -7  -7  -5    22.93    27.20    35.50     62 <
  -7  -2  -3   425.35   660.10    62.40     62 o
  -7   3  -1   944.95   791.60    64.60     62 o
  -7   5   0    16.32    42.20    40.20     62 <
  -7   7   1   110.02   119.10    40.40     62 <
  -7   9   2    35.37    24.50    31.70     62 <
  -6  -8  -5    52.09    80.00    35.50     62 <
  -6  -5  -4    86.56   131.60    45.10     62 <
  -6   0  -2   573.17   860.80    69.70     62 o
  -6   2  -1   403.04   458.10    58.70     62 o
  -5  -9  -5    21.64    27.40    30.80     62 <
  -5  -6  -4   349.66   316.20    49.20     62 o
  -5  -1  -2  2217.90  2641.90   104.00     62 o
  -5   6   1    87.18   176.00    43.00     62 o
  -5   8   2   169.24   125.00    38.20     62 o
  -4  -7  -4   111.58   144.30    40.70     62 o
  -4  -4  -3   228.40   361.80    54.80     62 o
  -4   5   1   107.96   103.30    44.80     62 <
  -4   7   2    72.82   157.90    42.10     62 o
  -4   9   3    33.41    14.40    33.20     62 <
  -3  -8  -4    38.37    67.10    36.10     62 <
  -3  -5  -3   676.66   436.00    55.70     62 o
  -3   0  -1  5169.60  4458.10   130.10     62 o
  -3  10   4    73.56    36.20    33.40     62 <
  -2  -9  -4    68.00   131.80    36.20     62 o
  -2  -6  -3   300.22   472.00    53.30     62 o
  -2   6   2   149.29   175.20    44.60     62 o
  -2   8   3    45.91    87.60    38.40     62 <
  -2  10   4    16.97    -6.40    30.80     62 <
  -1 -10  -4   156.57   196.10    38.10     62 o
  -1  -7  -3   440.36   225.20    45.40     62 o
  -1  -4  -2   788.09   792.00    67.00     62 o
  -1   3   1   847.97  1138.60    79.60     62 o
  -1   5   2  1850.70  1701.50    86.10     62 o
  -1   7   3    38.99    65.00    39.60     62 <
  -1   9   4    43.67    26.20    33.30     62 <
   0  -5  -2  2080.40  2221.10    94.60     62 o
   1  -9  -3    41.95    57.90    34.00     62 <
   1  -6  -2   319.03   303.10    51.70     62 o
   1   8   4   278.85   352.70    50.10     62 o
   2 -10  -3    47.64    73.00    31.80     62 <
   2  -7  -2    87.14    83.60    40.40     62 <
   2   3   2   965.35   928.20    74.00     62 o
   2   5   3   808.16   934.60    69.20     62 o
   2   7   4    61.64    24.50    37.10     62 <
   2   9   5    29.01    39.70    33.50     62 <
   3  -8  -2    42.48    70.80    36.00     62 <
   3   2   2   424.96   754.40    69.60     62 o
   3   8   5   151.13    60.90    35.80     62 <
   4 -10  -2    60.51    39.50    30.30     62 <
   4  -9  -2   103.51    70.30    33.30     62 <
   4  -1   1  2717.20  2352.10   100.40     62 o
   4   9   6    42.33     3.70    28.60     62 <
   5  -8  -1    41.69    85.50    34.10     62 <
   5  -2   1   928.44   840.60    68.40     62 o
   5   5   4   109.00   154.10    42.80     62 o
   5   7   5    88.98   113.90    37.80     62 o
   5   9   6    90.84    68.00    31.00     62 <
   6  -9  -1    13.76    30.40    30.40     62 <
   6  -6   0   487.04   372.30    48.90     62 o
   6  -3   1   340.03   385.40    53.20     62 o
   6   4   4    64.23    40.20    38.50     62 <
   6   6   5    73.13    62.20    36.40     62 <
   6   8   6    29.92    45.70    32.60     62 <
   7  -7   0    56.06    71.00    34.20     62 <
   7  -4   1   264.76   189.30    44.40     62 o
   7   1   3   162.10   125.80    44.50     62 <
   7   3   4    67.40    99.10    41.00     62 <
   7   5   5    13.38    29.50    36.00     62 <
   7   7   6    15.64    20.50    31.20     62 <
   8  -8   0    31.97    31.90    30.30     62 <
   8  -5   1   266.98   163.50    40.70     62 o
   8   0   3   134.88   143.00    43.20     62 o
   8   2   4    61.33    89.90    40.10     62 <
   8   4   5   373.01   261.70    45.20     62 o
   8   6   6    81.75   141.70    37.00     62 o
   9  -6   1    21.71    94.50    33.00     62 <
   9  -1   3    58.62   101.90    38.80     62 <
   9   1   4    33.33    57.10    37.80     62 <
  10  -7   1    82.42    32.20    30.90     62 <
  10  -5   2    33.35    76.40    35.20     62 <
  10  -2   3    58.70    84.80    35.60     62 <
  10   0   4    25.82    24.70    34.40     62 <
  10   5   6    30.01    14.60    31.60     62 <
  11  -6   2   140.44    64.20    30.50     62 <
  11  -3   3    49.08    80.10    35.80     62 <
  11  -1   4    26.89    39.70    33.80     62 <
  11   4   6    36.85    42.20    32.00     62 <
  12  -4   3    24.25    49.30    31.50     62 <
  12  -2   4    22.94    43.00    31.20     62 <
  12   1   5    88.01   103.20    34.60     62 <
  12   3   6    11.94    14.90    29.50     62 <
  13  -3   4    28.62    14.20    28.80     62 <
  13   0   5    52.68    82.60    31.10     62 <
 -14  -1   1     2.66    15.10    26.60     63 <
 -14   0   1    57.75    24.20    29.70     63 <
 -13  -1   1    53.09    51.40    31.30     63 <
 -13   0   1    96.08     6.10    28.80     63 <
 -12  -5   2     8.45    -0.20    28.80     63 <
 -12  -1   1     8.34     5.50    30.10     63 <
 -12   4   0    51.90    51.10    32.30     63 <
 -11  -5   2    33.66    20.30    31.70     63 <
 -11  -2   1   121.60   102.50    36.10     63 <
 -11  -1   1    33.21    38.90    33.90     63 <
 -11   3   0    69.36   145.10    41.20     63 o
 -10  -6   2   122.70   193.60    39.20     63 o
 -10  -5   2    42.36   101.50    36.70     63 <
 -10  -2   1   279.32   164.40    43.00     63 o
 -10   2   0   208.63   185.90    43.10     63 o
  -9  -6   2    81.18   100.20    34.90     63 <
  -9  -2   1    40.75    53.30    40.30     63 <
  -9   7  -1    53.13    52.00    30.80     63 <
  -9   8  -1    11.82    11.00    28.40     63 <
  -8  -6   2    48.83    29.40    33.50     63 <
  -8  -3   1   119.64   122.80    44.80     63 <
  -8   2   0   135.44   117.10    43.90     63 <
  -8   7  -1    30.48    23.50    33.70     63 <
  -8   8  -1    76.83    26.10    31.30     63 <
  -7  -9   3     7.31     2.50    27.00     63 <
  -7  -6   2    23.12    35.90    36.30     63 <
  -7  -3   1   906.20   858.00    69.20     63 o
  -7   1   0   801.08   877.10    70.90     63 o
  -7   7  -1   162.50   134.90    37.20     63 o
  -7   8  -1    32.65    -7.40    30.40     63 <
  -6  -7   2   313.69   231.00    42.10     63 o
  -6  -3   1   354.73   253.50    54.00     63 o
  -6   6  -1    81.81   117.50    41.00     63 <
  -6   7  -1    72.05    37.10    37.10     63 <
  -5  -7   2   446.24   308.00    48.10     63 o
  -5  -3   1    87.85   109.60    56.80     63 <
  -5   1   0  4597.40  4531.00   142.20     63 o
  -5   6  -1    60.95    49.40    39.50     63 <
  -5   7  -1    66.28    19.80    36.20     63 <
  -4 -10   3     1.79    -9.80    26.20     63 <
  -4  -7   2    93.53   105.80    40.00     63 <
  -4   6  -1   390.99   362.20    53.00     63 o
  -3 -10   3    47.47    18.60    29.10     63 <
  -3  -7   2    47.01    42.50    37.20     63 <
  -3   6  -1    27.18    58.10    42.90     63 <
  -2 -10   3     5.21    17.90    26.60     63 <
  -2  -7   2    44.02    56.90    38.60     63 <
  -2  -4   1  2506.30  2819.90   114.90     63 o
  -2   5  -1   540.61   546.10    66.00     63 o
  -2   6  -1   625.22   805.60    70.00     63 o
  -1 -10   3    80.67    26.30    29.60     63 <
  -1  -7   2   342.00   262.90    47.80     63 o
  -1  -4   1   104.98   171.20    59.30     63 <
  -1   5  -1  1332.30   988.50    76.20     63 o
   0  -7   2   404.65   404.80    52.80     63 o
   1 -10   3    86.94    67.00    29.30     63 <
   1  -4   1   135.05   192.60    59.60     63 o
   1   5  -1   708.53   631.20    70.80     63 o
   2 -10   3    28.51    20.30    29.70     63 <
   2  -4   1  2960.50  2196.20   103.70     63 o
   2   5  -1   482.02   594.30    67.90     63 o
   3 -10   3    99.47    52.30    29.90     63 <
   3  -8   2   111.96    28.40    34.30     63 <
   3  -4   1   254.25   292.40    63.40     63 o
   3   5  -1  1748.30  1402.20    85.80     63 o
   4 -10   3    33.77     5.40    28.00     63 <
   4  -8   2    35.31    10.40    32.10     63 <
   4  -4   1  1022.60   887.30    75.70     63 o
   4   0   0  8899.20 10362.60   207.80     63 o
   4   5  -1   158.86   158.50    48.50     63 o
   5  -8   2   107.07    49.80    33.20     63 <
   5  -4   1   208.41   172.50    48.20     63 o
   5   5  -1   453.18   471.80    57.70     63 o
   6  -7   2   240.67    94.50    39.00     63 <
   6  -4   1   227.40   330.00    53.00     63 o
   6   0   0  2220.40  3331.70   125.30     63 o
   6   5  -1    46.67    33.70    41.80     63 <
   7  -7   2    25.48    25.00    32.60     63 <
   7  -4   1   132.11   174.00    45.00     63 o
   7   5  -1   559.78   518.20    57.30     63 o
   8  -7   2    94.93    54.60    32.90     63 <
   8  -4   1   284.83   253.10    48.40     63 o
   8   0   0   495.55   474.50    59.70     63 o
   8   5  -1    88.07    50.00    39.30     63 <
   8   6  -1   303.36   124.00    43.70     63 <
   9  -7   2    41.57    22.80    29.50     63 <
   9  -4   1    22.52    20.00    35.80     63 <
   9   5  -1   183.27   109.40    38.60     63 <
   9   6  -1    27.60     0.40    31.00     63 <
  10  -7   2    83.72    58.00    31.50     63 <
  10  -4   1    56.47    39.60    35.10     63 <
  10   0   0   215.30   158.30    44.30     63 o
  10   5  -1    13.53    28.50    31.10     63 <
  10   6  -1    48.04     3.30    30.20     63 <
  11  -4   1     4.12     0.00    29.90     63 <
  11  -3   1   153.23   119.90    37.30     63 o
  11   1   0   436.72   324.30    49.10     63 o
  11   5  -1    10.70    -4.80    28.40     63 <
  11   6  -1    33.74    30.10    29.50     63 <
  12  -3   1    29.51    13.90    32.50     63 <
  13  -3   1    91.90    57.50    31.20     63 <
  13   1   0    37.19     8.70    29.60     63 <
 -14   1   1    25.67    33.70    31.50     64 <
 -13  -2   2    27.16    16.40    33.30     64 <
 -13   1   1   217.15   333.40    50.70     64 o
 -13   3   0    72.82    25.90    32.70     64 <
 -12  -4   3    38.83    54.10    34.30     64 <
 -12  -2   2    66.73    61.10    38.50     64 <
 -12   0   1   145.19    47.80    41.40     64 <
 -12   5  -1     5.75    21.20    29.40     64 <
 -11   0   1    29.51    21.70    39.90     64 <
 -11   5  -1    11.06    17.70    31.90     64 <
 -10  -7   4    54.79    86.40    35.10     64 <
 -10  -5   3    51.34    29.60    36.20     64 <
 -10  -3   2   136.58   134.70    44.90     64 <
 -10   2   0   227.62   178.50    50.30     64 o
 -10   5  -1    25.27    -2.50    37.30     64 <
  -9  -7   4    29.78    50.70    35.30     64 <
  -9  -5   3    37.88    28.00    39.60     64 <
  -9  -3   2   383.27   354.20    58.00     64 o
  -9   7  -2    11.47   -14.20    34.00     64 <
  -8  -7   4    22.20    29.60    34.00     64 <
  -8  -5   3   700.78   626.60    66.80     64 o
  -8  -3   2    88.62   133.10    49.30     64 <
  -8  -1   1   101.49   228.10    58.70     64 o
  -8   4  -1   673.94   693.80    72.50     64 o
  -8   7  -2    17.34    12.00    35.70     64 <
  -7  -1   1  1761.50  1780.80   106.10     64 o
  -7   4  -1   179.12   560.00    70.90     64 o
  -7   7  -2    53.71    -9.00    40.00     64 <
  -6  -8   4    16.35    10.90    34.20     64 <
  -6  -6   3   177.47   175.00    49.40     64 o
  -6   9  -3    13.20    26.10    31.60     64 <
  -5  -8   4   132.15   106.20    39.70     64 <
  -5  -6   3   161.66   102.40    49.60     64 <
  -5  -4   2  1624.80  1646.00   102.70     64 o
  -5   1   0  2790.50  3821.10   151.70     64 o
  -5   6  -2   146.23   252.90    57.70     64 o
  -5   9  -3    41.71    42.20    33.00     64 <
  -4  -8   4    30.78    21.50    35.80     64 <
  -4  -6   3    35.00    87.40    48.50     64 <
  -4  -4   2   212.08   296.80    71.30     64 o
  -4   3  -1  3065.90  2603.90   131.30     64 o
  -4   6  -2   235.57   248.70    56.30     64 o
  -4   9  -3   146.20   120.30    40.50     64 <
  -3 -10   5   107.24   101.60    33.80     64 o
  -3  -8   4    38.25    25.80    38.20     64 <
  -3  -6   3   696.40   759.90    74.70     64 o
  -3  -4   2  1001.30   997.80    96.90     64 o
  -3  -2   1  2595.30  2229.00   136.50     64 o
  -3   3  -1  3503.00  3705.00   153.10     64 o
  -3   6  -2    49.15    40.20    49.10     64 <
  -3   9  -3    80.72    31.80    37.80     64 <
  -2 -10   5    21.03     8.20    31.10     64 <
  -2  -2   1 10771.00 10642.70   246.10     64 o
  -2   9  -3    64.38   159.30    45.20     64 o
  -1 -10   5    35.79    -9.40    30.40     64 <
  -1   8  -3   130.64   207.10    50.80     64 o
   0   5  -2  2744.20  3324.60   142.10     64 o
   1   5  -2  2004.60  1939.90   114.30     64 o
   1   8  -3   138.74   173.80    48.90     64 o
   2  -9   4    52.43    62.80    35.90     64 <
   2  -7   3   253.16   286.40    55.70     64 o
   2   5  -2   418.50   623.40    79.80     64 o
   2   8  -3    35.52    42.90    42.00     64 <
   3  -9   4    80.31    38.80    36.30     64 <
   3  -7   3   442.94   371.30    59.40     64 o
   3   5  -2   249.37   423.30    68.20     64 o
   3   8  -3   561.60   358.50    60.40     64 o
   4  -9   4    41.41    76.20    36.60     64 <
   4  -7   3   118.51   109.10    46.40     64 <
   4  -5   2   220.77   207.50    54.40     64 o
   4   2  -1  5241.80  4869.00   168.10     64 o
   4   5  -2   134.00   233.20    60.50     64 o
   4   8  -3    79.77   119.30    45.00     64 <
   5  -9   4    78.42     8.80    33.50     64 <
   5  -7   3   145.28   122.40    44.00     64 <
   5  -5   2   375.99   445.80    62.60     64 o
   5   2  -1   542.92   692.60    90.20     64 o
   5   5  -2   384.83   410.60    66.30     64 o
   5   8  -3   192.74   168.90    45.50     64 o
   6  -9   4    75.34    -0.40    34.50     64 <
   6  -7   3    47.74    61.30    39.80     64 <
   6  -5   2   248.58   250.30    57.00     64 o
   6   2  -1   650.07   695.90    84.30     64 o
   6   5  -2   583.52   540.20    71.60     64 o
   6   8  -3    42.35    79.10    41.30     64 <
   7  -9   4    40.03    22.70    32.30     64 <
   7  -7   3    71.06    83.20    38.70     64 <
   7  -5   2   134.12   233.30    52.00     64 o
   7  -3   1  1574.10   986.00    81.40     64 o
   7   2  -1   720.64   612.00    75.20     64 o
   7   5  -2   163.80   141.20    52.30     64 <
   7   8  -3    67.82    24.80    40.50     64 <
   8  -7   3   101.19   124.40    39.70     64 o
   8  -5   2    68.75    67.40    44.60     64 <
   8  -3   1   150.68   183.60    52.00     64 o
   8   2  -1  1056.40   833.10    79.40     64 o
   8   5  -2   236.91   178.90    51.00     64 o
   8   8  -3    30.67    56.40    39.90     64 <
   9  -7   3    78.05    18.80    33.20     64 <
   9  -5   2    51.55    87.60    38.80     64 <
   9  -3   1   601.41   366.10    57.00     64 o
   9   2  -1   110.29   126.90    51.60     64 <
   9   5  -2   126.87    40.10    41.70     64 <
   9   8  -3    25.80    24.60    33.50     64 <
  10  -7   3    65.71    23.60    31.80     64 <
  10  -5   2    21.16    40.40    36.10     64 <
  10  -3   1   145.97   151.00    47.30     64 o
  10   2  -1   328.44   487.20    62.90     64 o
  10   5  -2   338.42   147.90    47.70     64 o
  11  -5   2    75.02    12.80    33.40     64 <
  11  -3   1    70.37   118.40    45.10     64 <
  11   2  -1   144.86   157.60    46.30     64 o
  11   5  -2    38.35    12.90    37.50     64 <
  12  -5   2    53.41    58.70    29.80     64 <
  12  -3   1   103.28   100.00    40.00     64 <
  12   0   0    39.48   -20.40    36.00     64 <
  12   2  -1    49.26    41.40    39.90     64 <
  12   5  -2    75.30   107.70    37.70     64 <
  13   2  -1    72.37    55.30    34.80     64 <
  14   0   0    40.03   111.70    35.60     64 o
 -14  -1   1     3.93   -58.60    90.00     65 <
 -14   0   1    10.22   -52.50    93.10     65 <
 -14   1   1     7.81   -42.70    94.40     65 <
 -13   1   1    66.91    70.00   101.00     65 <
 -13   2   1   114.77   178.30   103.70     65 <
 -13   3   1    81.49    66.70   101.20     65 <
 -13   4   1    10.21    22.90    93.90     65 <
 -12   3   1    28.01  -108.20    98.70     65 <
 -12   4   1    69.17   141.80    98.20     65 <
 -12   5   1    15.03    48.50    98.10     65 <
 -11   4   1     7.81    93.20   102.80     65 <
 -11   5   1     7.59   113.10    95.00     65 <
 -11   6   1    24.53     4.60    93.70     65 <
 -10   4   1   187.15   236.00   104.40     65 <
 -10   5   1    50.24   -22.40    98.50     65 <
 -10   6   1    70.97    52.20    96.50     65 <
  -9   5   1   173.49   105.50   110.30     65 <
  -9   6   1    40.81    89.70   100.80     65 <
  -9   7   1    46.66   144.10    98.20     65 <
  -8  -8   0   146.90   236.20   106.90     65 <
  -8  -6   0   255.78   294.80   115.60     65 <
  -8   6   1   115.74   297.30   107.90     65 <
  -8   7   1    22.06     3.00    99.00     65 <
  -7  -9   0   103.44   201.50   107.60     65 <
  -7  -7   0   112.05   373.50   120.10     65 o
  -7  -5   0   197.81   178.90   124.70     65 <
  -7   6   1   123.99   102.90   112.30     65 <
  -7   7   1   227.77   266.90   113.60     65 <
  -6  -8   0   241.88   253.70   114.00     65 <
  -6  -6   0   356.41   469.50   133.10     65 o
  -6  -4   0   910.44  1130.40   161.40     65 o
  -6   7   1    83.39   109.90   109.20     65 <
  -6   8   1    28.81   151.10   102.20     65 <
  -5  -9   0   103.59   227.30   115.40     65 <
  -5  -7   0   359.66   331.90   127.10     65 <
  -5  -5   0   564.05  1036.10   160.60     65 o
  -5  -3   0  2298.40  2843.60   213.60     65 o
  -5   7   1    82.61   106.30   111.90     65 <
  -5   8   1    13.14   -53.60   100.90     65 <
  -4 -10   0    36.70   136.20   103.50     65 <
  -4  -8   0   113.46   251.00   121.70     65 <
  -4  -6   0   751.49   752.20   145.20     65 o
  -4  -4   0  1248.60  1799.00   190.80     65 o
  -4  -2   0  1815.40  3648.10   232.70     65 o
  -4   7   1   351.44   419.10   125.30     65 o
  -4   8   1   112.10   232.10   113.80     65 <
  -3  -9   0    54.93   143.10   112.70     65 <
  -3  -7   0   166.70   404.70   127.90     65 o
  -3  -1   0  1603.00  2189.80   220.80     65 o
  -3   8   1    21.74    27.80   105.90     65 <
  -3   9   1    68.10   188.20   107.90     65 <
  -2 -10   0    25.79    -1.00   103.90     65 <
  -2  -8   0   104.29   183.60   120.80     65 <
  -2   8   1   302.66   302.20   119.50     65 <
  -2   9   1    35.45   -23.70   104.60     65 <
  -1  -9   0   223.34   151.20   112.30     65 <
  -1   8   1    11.93   115.80   109.80     65 <
  -1   9   1    70.36   130.50   108.90     65 <
   0 -10   0   176.27   126.70   107.50     65 <
   1   8   1    55.72    51.20   110.70     65 <
   1   9   1    83.86   190.90   108.40     65 <
   2 -10   0    61.87    34.80   107.30     65 <
   2   0   0 20993.00 15184.80   410.60     65 o
   2   8   1   291.55   355.70   117.60     65 o
   2   9   1    43.74   112.40   104.20     65 <
   3   8   1    44.94   -44.30   103.90     65 <
   3   9   1    99.78    91.90   107.70     65 <
   4 -10   0    50.37    76.00   103.90     65 <
   4   0   0  9181.30  8737.20   321.80     65 o
   4   8   1   137.08   140.30   108.90     65 <
   4   9   1    24.40    85.00   101.50     65 <
   5  -9   0    26.47   111.40   109.40     65 <
   5  -1   0  3115.10  3478.80   233.60     65 o
   5   8   1    26.85   -26.90   104.20     65 <
   5   9   1    25.90   -34.80   103.40     65 <
   6  -8   0    71.92   110.40   115.90     65 <
   6   0   0  2565.40  4178.80   244.80     65 o
   6   8   1   167.46   100.60   109.10     65 <
   6   9   1     3.63    46.10    98.50     65 <
   7  -9   0    41.26    30.60   108.70     65 <
   7  -7   0   146.83    46.30   116.90     65 <
   7  -3   0   566.36   947.10   159.40     65 o
   7  -1   0   776.35  1085.20   170.80     65 o
   7   8   1    30.62   110.20   103.00     65 <
   7   9   1    69.40   193.70    99.80     65 <
   8  -8   0    50.89    89.40   111.00     65 <
   8  -6   0   157.94    96.20   123.50     65 <
   8  -4   0   264.87   267.80   137.40     65 <
   8  -2   0   509.30   651.90   152.90     65 o
   8   0   0   746.38  1021.80   164.70     65 o
   8   8   1    61.09   112.70   104.80     65 <
   9  -7   0   163.97   109.80   109.70     65 <
   9  -5   0   358.02   300.60   128.10     65 <
   9  -3   0   367.01   459.70   134.10     65 o
   9  -1   0   187.26   539.00   142.30     65 o
   9   7   1    49.09    65.40   108.20     65 <
   9   8   1    39.17    55.60    99.90     65 <
  10  -6   0    55.12    14.80   112.40     65 <
  10  -4   0   219.74   309.40   128.90     65 <
  10  -2   0   177.19   291.30   134.60     65 <
  10   7   1    32.42    15.90   101.60     65 <
  11  -5   0   209.88   171.20   114.20     65 <
  11  -3   0   178.73   225.80   121.30     65 <
  11  -1   0   343.72   407.80   127.20     65 o
  11   6   1    30.83    45.90   101.40     65 <
  12  -4   0   100.49    99.10   113.00     65 <
  12  -2   0    37.03    39.70   111.30     65 <
  13  -3   0    52.74    81.20   108.40     65 <
 -14  -1   1    14.20     2.30    39.30     66 <
 -14   0   1    79.42    93.90    45.60     66 <
 -14   1   1     8.62    48.30    40.00     66 <
 -13  -2   1    59.77    93.90    45.30     66 <
 -13  -1   1   144.86   144.90    51.00     66 <
 -13   0   1    18.09    27.20    41.50     66 <
 -13   1   1    43.65    44.60    48.10     66 <
 -13   2   1   142.45    91.20    47.50     66 <
 -13   3   1   176.12   126.00    47.60     66 <
 -13   4   1    67.59    83.00    42.10     66 <
 -12  -3   1    67.45    45.40    43.30     66 <
 -12  -2   1   150.09   136.30    49.60     66 <
 -12  -1   1    12.97    28.50    45.10     66 <
 -12   0   1    64.76   133.10    51.90     66 <
 -11  -4   1    10.82   -27.60    43.20     66 <
 -11  -3   1    18.21    43.80    46.30     66 <
 -11  -2   1    51.62    94.20    49.30     66 <
 -10  -5   1    15.54    14.40    44.80     66 <
 -10  -4   1    97.14   121.40    51.70     66 <
 -10  -3   1    79.13   100.00    52.60     66 <
  -9  -6   1    23.14    46.80    44.20     66 <
  -9  -5   1    79.68   136.40    55.60     66 <
  -9  -4   1    45.96    61.80    51.20     66 <
  -8  -6   1   172.92   197.50    57.50     66 o
  -8  -5   1   132.15   107.70    55.00     66 <
  -7  -7   1   132.81   171.80    54.90     66 o
  -7  -6   1    78.77    58.40    52.90     66 <
  -6  -7   1    95.69    83.10    52.30     66 <
  -6  -6   1    62.04    86.30    56.60     66 <
  -5  -8   1    20.82    27.00    46.00     66 <
  -5  -7   1    26.37    39.50    52.60     66 <
  -5   5   0   955.40  1096.70   100.20     66 o
  -5   7   0   356.17   279.70    65.90     66 o
  -5   9   0   114.73   135.80    53.20     66 <
  -4  -8   1   127.72   163.90    54.70     66 <
  -4  -7   1   340.71   293.70    66.00     66 o
  -4   4   0  1383.70  1580.30   117.50     66 o
  -4   6   0   486.76   389.60    74.20     66 o
  -4   8   0   220.44   161.90    60.20     66 <
  -4  10   0   110.32   109.90    48.60     66 <
  -3  -9   1   131.17   170.00    53.90     66 o
  -3  -8   1    31.34    69.70    49.20     66 <
  -3   3   0   379.90   652.20   102.40     66 o
  -3   5   0   458.98   802.50    95.00     66 o
  -3   7   0   248.79   513.50    75.20     66 o
  -3   9   0    78.60   139.40    53.50     66 <
  -2  -9   1    73.71    79.40    48.80     66 <
  -2  -8   1   374.14   279.80    62.90     66 o
  -2   2   0  1316.60  1652.30   143.30     66 o
  -2   4   0  2235.30  1372.60   120.40     66 o
  -2   6   0   658.16   979.80    95.40     66 o
  -2   8   0   100.52   191.20    62.00     66 o
  -2  10   0    40.18    80.40    46.90     66 <
  -1  -9   1    27.61    35.40    46.90     66 <
  -1  -8   1    30.56    86.90    53.10     66 <
  -1   1   0  9433.30  9134.40   262.00     66 o
  -1   7   0   294.58   374.80    73.00     66 o
  -1   9   0    48.47    83.40    53.40     66 <
   0   8   0   380.87   204.10    67.10     66 o
   0  10   0    89.09   168.70    53.10     66 o
   1 -10   1     6.23    -5.20    41.60     66 <
   1  -9   1    64.74    65.60    46.80     66 <
   1   9   0   169.26   109.50    57.50     66 <
   2 -10   1    70.93    95.90    47.30     66 <
   2  -9   1    72.71    26.50    52.30     66 <
   2  10   0    31.76    62.90    46.90     66 <
   3 -10   1    21.61    20.90    44.90     66 <
   3  -9   1   122.12   116.40    51.00     66 <
   3  -1   0  1851.00  1809.40   140.20     66 o
   4 -10   1    55.01    43.00    46.10     66 <
   4  -9   1     8.12    -8.00    46.70     66 <
   4  -2   0  2918.80  2782.60   148.10     66 o
   4  10   0   268.67    51.90    48.30     66 <
   5 -10   1    12.36   -11.70    39.90     66 <
   5  -9   1    36.71    42.50    47.30     66 <
   5  -1   0  2692.00  2372.40   142.20     66 o
   6  -9   1    21.49    43.50    45.00     66 <
   6  -2   0  2202.10  1744.30   123.20     66 o
   7  -9   1    69.10    24.60    44.80     66 <
   7  -1   0  1276.70  1166.50   106.00     66 o
   7   9   0    52.24    -4.10    47.60     66 <
   8  -2   0   609.17   675.50    87.80     66 o
   8   0   0   470.31   687.00    92.80     66 o
   9  -1   0   265.14   550.50    83.00     66 o
   9   1   0   350.47   482.20    81.90     66 o
  10  -2   0   444.87   691.60    82.80     66 o
  10   0   0   643.14   625.00    81.70     66 o
  10   2   0   314.79   391.00    73.20     66 o
  11  -1   0   239.53   276.50    67.40     66 o
  11   1   0   323.70   323.90    69.90     66 o
  11   3   0   410.54   337.60    71.90     66 o
  11   5   0    85.64   118.20    55.30     66 <
  12   0   0    94.74   173.80    59.90     66 <
  12   2   0    72.59   199.70    58.20     66 o
  12   4   0    92.54   163.50    58.40     66 <
  13  -1   0   111.40   179.80    53.50     66 o
  13   1   0    64.94   159.10    55.60     66 <
  13   3   0    65.66    60.70    50.90     66 <
  14   0   0    49.12    85.60    45.80     66 <
 -14   0  -2    44.04    26.40    40.80     67 <
 -13  -1  -5   400.70   127.40    47.20     67 <
 -13   0  -2    60.03    43.40    42.30     67 <
 -13   2   3   187.06    52.80    44.60     67 <
 -12  -2  -7   240.17    -2.30    43.40     67 <
 -12   0  -2   155.66    24.30    48.70     67 <
 -12   3   6    26.26    31.90    45.00     67 <
 -11  -2  -7   196.17   112.00    47.30     67 <
 -11   0  -2   387.94   174.00    55.70     67 o
 -11   1   1    97.31    87.60    51.90     67 <
 -11   3   6    87.84    55.70    47.40     67 <
 -10  -2  -7    48.40   114.20    51.40     67 <
 -10   0  -2   595.62   260.50    67.60     67 o
 -10   1   1   159.69   183.70    58.80     67 o
 -10   4   9   118.51    77.30    45.50     67 <
  -9  -3  -9    27.10    72.80    48.90     67 <
  -9  -2  -7    75.73   142.40    55.50     67 <
  -9   1   1   165.40   195.00    66.00     67 <
  -8  -3  -9    89.81   130.40    50.10     67 <
  -8  -1  -4   172.33   154.10    62.50     67 <
  -8   1   1   352.66   179.00    64.50     67 <
  -8   2   4   126.28    42.40    57.50     67 <
  -7  -3  -9    73.97   198.00    56.40     67 o
  -7  -1  -4   242.42   202.60    69.70     67 <
  -7   2   4   489.73   398.70    76.50     67 o
  -7   3   7   180.92   273.60    65.00     67 o
  -7   4  10    51.96    -2.30    49.10     67 <
  -6  -4 -11   267.36   233.60    53.20     67 o
  -6  -3  -9    52.80   193.60    59.60     67 o
  -6  -1  -4   682.35  1073.10   103.50     67 o
  -6   2   4   269.41   137.30    71.50     67 <
  -6   3   7   107.19   129.10    59.00     67 <
  -6   4  10    30.56    -8.40    50.80     67 <
  -6   5  13    23.22     0.60    44.20     67 <
  -5  -4 -11    42.54    82.30    52.40     67 <
  -5  -2  -6  1215.30   990.70   101.40     67 o
  -5   0  -1  1317.60   683.00    98.00     67 o
  -5   3   7   238.77   236.30    64.30     67 o
  -5   4  10    47.40   112.50    56.70     67 <
  -5   5  13    45.78    49.30    42.80     67 <
  -4  -5 -13    41.38    62.80    48.20     67 <
  -4  -4 -11    13.20   108.30    53.50     67 <
  -4  -2  -6   312.02   288.50    80.50     67 o
  -3  -5 -13    58.49    95.00    51.10     67 <
  -3   1   2   589.33   499.60   108.70     67 o
  -3   5  14    16.51   245.00    57.90     67 o
  -2  -5 -13    48.96   122.10    51.70     67 <
  -2  -3  -8   315.15   148.40    68.40     67 <
  -2  -1  -3  6313.30  8329.50   236.90     67 o
  -2   2   5   374.25   376.10    93.10     67 o
  -2   3   8    55.32   107.80    66.60     67 <
  -2   4  11    11.25     7.80    50.50     67 <
  -2   5  14    13.55    19.60    45.00     67 <
  -1  -3  -8   120.36   445.60    80.30     67 o
  -1   3   8   775.44   446.70    77.30     67 o
  -1   4  11    51.99    23.40    54.80     67 <
  -1   5  14   199.64   102.10    49.80     67 <
   0  -4 -10   169.16   321.30    70.50     67 o
   0   5  14    52.02    38.90    47.50     67 <
   1  -5 -12    91.61    60.40    47.70     67 <
   1  -4 -10   109.44   165.20    61.00     67 <
   1  -2  -5  3277.70  3084.20   156.20     67 o
   1   1   3   684.06  1086.50   136.10     67 o
   1   5  15    18.18   357.90    61.90     67 o
   2  -6 -14   115.81    49.20    41.80     67 <
   2  -5 -12   340.70   223.00    54.60     67 o
   2  -3  -7  1123.70  1262.00   105.90     67 o
   2   2   6   330.35   418.50    93.10     67 o
   2   3   9   553.01   449.50    74.00     67 o
   2   4  12    22.93    22.00    49.90     67 <
   2   5  15    12.57    43.90    44.10     67 <
   3  -6 -14    14.24   -13.40    36.00     67 <
   3  -3  -7   751.30  1004.90    99.90     67 o
   3   3   9   672.79   371.40    72.40     67 o
   3   4  12    16.34    46.40    48.70     67 <
   3   5  15    45.83    16.50    42.40     67 <
   4  -4  -9   114.94   101.90    57.00     67 <
   4  -2  -4   695.24   369.40    97.20     67 o
   4   0   1  3490.60  3221.10   161.10     67 o
   5  -5 -11    23.21    68.10    46.20     67 <
   5  -4  -9    65.58    36.10    54.00     67 <
   5   1   4   447.74   252.80    88.40     67 <
   5   2   7   443.95   401.70    72.10     67 o
   5   3  10   341.48   117.80    60.60     67 <
   5   4  13    18.67   -12.20    42.70     67 <
   6  -5 -11    26.27    93.40    47.80     67 <
   6  -3  -6   640.25   487.10    78.60     67 o
   6  -1  -1   515.48   251.00    86.00     67 <
   6   3  10    95.35   117.70    55.30     67 <
   6   4  13    24.19    -7.70    41.60     67 <
   7  -4  -8    23.77    26.30    48.90     67 <
   7   0   2   282.72   463.90    79.40     67 o
   8  -5 -10    63.14    54.90    46.40     67 <
   8  -4  -8   192.68   105.20    52.10     67 <
   8  -2  -3   149.82   292.70    70.90     67 o
   8   1   5   458.49   417.20    72.60     67 o
   8   2   8    56.06    52.80    52.40     67 <
   8   3  11    97.24    28.90    50.30     67 <
   9  -5 -10    21.35    37.30    44.10     67 <
   9  -3  -5    54.24   119.60    53.20     67 <
   9  -1   0   536.77   599.40    78.50     67 o
   9   3  11    13.26    26.40    42.70     67 <
  10  -4  -7    22.44    49.20    46.20     67 <
  10  -2  -2   269.62   236.20    60.70     67 o
  10   0   3    24.29   103.00    54.40     67 <
  10   1   6    53.82    84.10    53.20     67 <
  10   2   9    36.01    43.80    47.90     67 <
  11  -4  -7    17.25   -14.40    44.70     67 <
  11  -2  -2    56.99   128.30    52.20     67 <
  11  -1   1   399.64    61.10    52.70     67 <
  11   1   6    57.29    16.70    45.80     67 <
  11   2   9    16.48    -8.60    41.90     67 <
  12  -3  -4    47.72    29.80    46.00     67 <
  12  -1   1    17.56    36.60    46.00     67 <
  12   0   4    39.37    49.70    44.40     67 <
  12   1   7    17.08    35.00    42.00     67 <
  13  -2  -1   197.32    87.20    47.70     67 <
  13   0   4   133.45    40.60    42.50     67 <
  -9  -8  -3    73.13   -19.90    57.70     68 <
  -8  -8   0    84.47    31.20    60.30     68 <
  -8  -8   1    70.46    55.10    62.40     68 <
  -8  -7  -5   396.08   134.40    65.00     68 <
  -8  -7  -4    45.36   -54.40    59.60     68 <
  -8  -6  -9    45.31   197.20    67.80     68 <
  -7  -8   6    39.66    31.40    57.00     68 <
  -7  -8   7    46.58    41.00    53.50     68 <
  -7  -7   0   513.60    66.10    66.00     68 <
  -7  -7   1    95.12   130.80    72.90     68 <
  -7  -6  -5   470.81   215.70    72.40     68 <
  -7  -6  -4   178.76    43.40    68.20     68 <
  -7  -5  -9   172.15   161.60    71.30     68 <
  -7  -4 -13   661.92   171.70    68.60     68 <
  -6  -7   5    90.12   112.10    65.00     68 <
  -6  -7   6   267.08   128.90    70.30     68 <
  -6  -6   0   413.21   342.20    81.70     68 o
  -6  -5  -5   173.07   154.40    78.20     68 <
  -6  -4  -9   193.43   243.20    74.70     68 o
  -6  -3 -14    64.58    81.00    57.10     68 <
  -6  -3 -13   111.28   112.00    60.50     68 <
  -5  -7  11   509.60    28.10    57.10     68 <
  -5  -6   5   190.72    78.40    67.50     68 <
  -5  -6   6   219.43   217.50    76.40     68 <
  -5  -5   0   556.66   537.00    93.70     68 o
  -5  -4  -5    95.63   221.10    82.00     68 <
  -5  -3  -9   354.28   312.80    82.90     68 o
  -5  -2 -14   124.46   113.10    61.80     68 <
  -5  -2 -13   107.59   114.90    68.00     68 <
  -4  -6  11    55.64   118.80    58.20     68 <
  -4  -6  12    74.29    26.50    58.40     68 <
  -4  -5   5   281.51   199.30    85.60     68 <
  -4  -4   0   891.53  1231.80   124.40     68 o
  -4  -3  -5   115.97   457.30    98.20     68 o
  -4  -2  -9   926.34   958.90   104.40     68 o
  -4  -1 -13   139.48   104.80    69.60     68 <
  -3  -5  11   121.11     7.20    61.20     68 <
  -3  -5  12   146.54   -23.40    58.30     68 <
  -3  -4   5  1619.30  1240.30   118.60     68 o
  -3  -2  -5  3348.60  4234.10   189.40     68 o
  -3  -1  -9  1996.80   781.10   101.10     68 o
  -3   0 -13   287.94   272.30    77.90     68 o
  -3   1 -17    25.52   -28.30    57.10     68 <
  -2  -4  11   172.45   120.60    66.90     68 <
  -2  -4  12    18.12   -12.70    59.40     68 <
  -2  -3   5   753.15   719.70   113.40     68 o
  -2  -1  -5  2895.20  2636.60   161.60     68 o
  -2   0  -9  1203.20   636.00   102.70     68 o
  -2   1 -13   237.09   316.90    79.70     68 o
  -2   2 -17   324.29    26.20    60.30     68 <
  -2   2 -16     4.79   -50.50    58.00     68 <
  -1  -3  11    81.15   129.20    70.60     68 <
  -1  -3  12   144.39    83.80    70.00     68 <
  -1  -2   5  1758.00  2572.00   156.80     68 o
  -1   0  -5  1587.90  1518.50   144.40     68 o
  -1   1  -9   310.30   534.50    98.80     68 o
  -1   2 -13   841.21   118.40    71.70     68 <
  -1   3 -16    11.39    79.50    58.30     68 <
   0  -2  12   189.52   133.10    69.50     68 <
   0   3 -12   150.34   171.40    71.80     68 <
   0   4 -16    27.56   113.00    61.00     68 <
   1  -1  11   253.10   170.00    75.00     68 <
   1  -1  12   201.23    60.20    68.90     68 <
   1   2  -4  3183.90  4386.50   194.40     68 o
   1   3  -8   892.33   884.40   106.30     68 o
   1   4 -12   368.48   217.50    73.20     68 <
   1   5 -15    21.90    63.50    57.40     68 <
   2   0  11    85.76    87.90    69.70     68 <
   2   0  12    67.27    75.30    68.10     68 <
   2   1   6   378.73   858.20   118.00     68 o
   2   3  -4   173.47   219.10   104.00     68 <
   2   4  -8   106.70   200.20    84.90     68 <
   2   5 -12    55.79    54.40    64.40     68 <
   3   1  12    11.26    28.00    63.80     68 <
   3   1  13   166.15   211.90    72.80     68 <
   3   2   6   453.59   370.70   104.80     68 o
   3   3   1  2286.70  3865.00   185.40     68 o
   3   4  -3  3558.90  3379.30   170.70     68 o
   3   5  -8    73.24   143.10    72.70     68 <
   3   5  -7   571.92   553.50    90.60     68 o
   3   6 -11    50.13   210.00    70.60     68 <
   4   2  12    78.26    78.40    64.70     68 <
   4   2  13    75.92    34.40    63.10     68 <
   4   2  14    56.99    53.20    60.50     68 <
   4   3   7  1308.90   528.50    93.70     68 o
   4   4   2   307.30   266.90    94.20     68 <
   4   5  -3    98.80   261.80    92.60     68 <
   4   6  -7    26.39   113.10    74.10     68 <
   4   7 -11   148.93    34.60    58.10     68 <
   4   7 -10   357.01   175.70    68.10     68 <
   5   3  13    19.37    45.20    59.00     68 <
   5   3  14    64.08    92.40    59.00     68 <
   5   3  15   248.68    -8.60    55.50     68 <
   5   4   7    57.33    11.80    72.60     68 <
   5   4   8   674.78   228.90    72.60     68 o
   5   5   2   649.26   329.40    86.40     68 o
   5   5   3   205.52   120.30    73.20     68 <
   5   6  -2   582.49   526.10    92.90     68 o
   5   7  -6   141.65   105.80    68.80     68 <
   6   4  14    12.93    -8.10    53.00     68 <
   6   5   8    17.13    25.40    59.00     68 <
   6   5   9    51.91    71.70    62.50     68 <
   6   6   3   125.35   190.20    72.80     68 <
   6   6   4   268.70   144.30    67.60     68 <
   6   7  -2   435.20   423.60    81.40     68 o
   6   7  -1   656.88    47.40    67.60     68 <
   6   8  -6    14.81    13.00    58.50     68 <
   6   8  -5    76.14    34.50    60.10     68 <
   7   6   9    71.36    10.70    56.20     68 <
   7   6  10    31.17     7.20    56.00     68 <
   7   7   4    56.27    28.10    59.00     68 <
   7   7   5   193.71     3.30    59.60     68 <
   7   8  -1   109.82    54.50    59.30     68 <
   7   9  -4    76.78    74.50    55.50     68 <
   8   8   5    87.60    13.60    53.60     68 <
   8   8   6     7.17     3.90    54.10     68 <
 -13  -3  -2   310.57    40.00    76.60     69 <
 -13  -2   1   368.26   118.10    79.90     69 <
 -12  -1   4   491.81   269.40    93.10     69 <
 -12   0   7   320.90   254.90    84.40     69 o
 -11  -4  -6    99.86   143.90    74.30     69 <
 -11  -3  -3   229.62   114.60    83.80     69 <
 -11  -1   3   675.35    90.50    86.20     69 <
 -11   1  10    52.82     7.70    73.80     69 <
 -10  -4  -7   213.39    88.50    78.00     69 <
 -10  -3  -4   391.43   373.00   104.30     69 o
 -10  -2  -1   349.39   209.60    96.20     69 <
 -10   0   6   981.42   374.30   111.80     69 o
 -10   1   9   174.32    87.30    78.10     69 <
  -9  -5 -10    29.80    10.80    73.90     69 <
  -9  -1   2   652.88   361.60   105.80     69 o
  -9   0   5   407.26   592.80   123.10     69 o
  -9   2  12    26.77    21.90    69.00     69 <
  -8  -5 -11    76.31   101.90    75.40     69 <
  -8  -4  -8    31.05    38.80    85.50     69 <
  -8  -3  -5   473.34   382.10   113.20     69 o
  -8  -2  -2   756.02   394.10   116.30     69 o
  -8  -1   1   544.74   456.10   123.60     69 o
  -8   1   8   161.16   110.80    91.50     69 <
  -7  -5 -11    67.04   -13.60    74.80     69 <
  -7   0   4  1216.40  1206.70   153.60     69 o
  -7   1   7   974.35   593.20   121.40     69 o
  -7   2  11   127.26   272.70    97.00     69 <
  -6  -5 -12    25.39    -3.50    74.00     69 <
  -6  -4  -9   116.43   173.80    90.30     69 <
  -6  -3  -6   447.65   693.30   126.20     69 o
  -6  -2  -3  1311.30  1376.80   164.70     69 o
  -6   2  10    39.23    56.40    91.30     69 <
  -6   3  14    81.21    56.40    73.60     69 <
  -5  -5 -12    82.49    50.40    79.80     69 <
  -5   1   6  1326.40  1169.20   161.00     69 o
  -5   3  13    65.86    64.60    79.10     69 <
  -4  -5 -13    18.08    55.90    73.40     69 <
  -4  -4 -10    62.68   232.50    95.20     69 <
  -4  -3  -7   619.98   376.30   120.50     69 o
  -4  -1  -1  4784.10  3563.50   249.90     69 o
  -4   0   2  1437.60  1861.90   213.30     69 o
  -4   2   9   712.73   723.70   126.90     69 o
  -3  -5 -13   106.98    48.30    75.80     69 <
  -3   1   5  2663.50  3762.40   239.90     69 o
  -3   3  12    31.86    51.20    86.70     69 <
  -2  -5 -14    37.22    71.00    70.00     69 <
  -2  -4 -11    75.04   109.20    93.00     69 <
  -2  -3  -8  1069.40   530.70   132.40     69 o
  -2   0   1 13295.00 14075.40   477.50     69 o
  -2   2   8   343.46   639.00   134.70     69 o
  -2   4  15   139.77    55.50    72.30     69 <
  -1  -5 -14    49.26    79.90    78.80     69 <
  -1   2   7   520.45   548.30   154.10     69 o
  -1   3  11   208.98   155.50    99.60     69 <
   0  -4 -12   104.39   108.60    86.20     69 <
   0   3  10   381.98   405.00   120.10     69 o
   0   4  14    51.00   164.50    83.20     69 <
   1  -5 -15    17.20     4.70    72.20     69 <
   1   2   6   545.73   780.80   163.20     69 o
   1   4  13    48.02   134.90    74.50     69 <
   2  -4 -13    28.77    66.70    74.90     69 <
   2  -3 -10   182.71   235.10   105.40     69 <
   2  -2  -7  1956.30  2509.30   212.80     69 o
   2  -1  -4  2166.30  1197.00   203.60     69 o
   2   0  -1 16248.00 17781.20   507.10     69 o
   2   3   9  1204.10   709.90   130.80     69 o
   2   4  13    26.74    -6.10    75.10     69 <
   3  -4 -13    97.30   123.10    89.20     69 <
   3   2   5  4378.40  5765.60   287.60     69 o
   3   4  12   112.55    34.80    81.40     69 <
   4  -3 -11   468.59   254.50    96.80     69 <
   4  -2  -8   973.76   677.70   132.60     69 o
   4  -1  -5  1282.40   946.70   177.70     69 o
   4   3   8   104.28   171.80   107.20     69 <
   4   4  12    45.11    69.70    73.20     69 <
   5  -4 -14   159.01     2.20    73.20     69 <
   5  -3 -11   611.74   212.10    93.30     69 <
   5   1   1   290.61   315.10   147.60     69 <
   5   3   8   632.27  1344.30   148.60     69 o
   5   4  11   160.89   111.00    85.60     69 <
   6  -4 -14   256.49    22.70    73.50     69 <
   6   2   4   384.61   335.80   131.50     69 <
   6   3   7   101.51   145.50    98.60     69 <
   6   4  11    60.28    42.20    73.60     69 <
   7  -3 -12    57.51    32.30    78.90     69 <
   7  -2  -9   207.02   189.80    99.30     69 <
   7  -1  -6   473.89   296.30   109.20     69 <
   7   0  -3   637.63   788.40   146.00     69 o
   7   1   0   480.31   309.40   122.50     69 <
   7   3   7   204.96   293.30   116.00     69 <
   8  -3 -12    17.18   -36.30    76.60     69 <
   8   2   3   519.69   206.00   109.20     69 <
   8   4  10    27.23    59.20    71.40     69 <
   9  -2 -10    32.91    11.30    76.20     69 <
   9  -1  -7   315.00   185.20    98.70     69 <
   9   0  -4  1417.00   937.60   138.00     69 o
   9   3   6   101.53    91.10    87.20     69 <
   9   4  10    68.97   -68.30    67.30     69 <
  10  -2 -10    77.29   117.50    77.50     69 <
  10  -1  -7   203.64    16.40    79.20     69 <
  10   0  -4    70.24    98.70    96.00     69 <
  10   1  -1    67.96    20.60    90.30     69 <
  10   2   2   463.93   246.60   104.40     69 <
  10   3   6   144.03   150.10    88.40     69 <
  10   4   9    95.40    16.00    67.70     69 <
  11  -2 -10    96.65    23.30    68.90     69 <
  11   1  -1    98.31    -3.50    85.40     69 <
  11   2   2   304.22   107.30    93.80     69 <
  11   3   5   142.20    27.90    81.20     69 <
  12  -1  -8    62.51    24.60    69.90     69 <
  12   0  -5    62.98    36.20    73.30     69 <
  12   2   2   215.37    64.60    80.40     69 <
  12   3   5   532.76    45.00    79.00     69 <
  13   0  -5    49.52   -33.20    74.10     69 <
  13   1  -2    37.67    23.70    71.10     69 <
  13   2   1   388.04    28.90    76.20     69 <
 -13   1  -2    92.84   104.90   217.90     70 <
 -12  -2  -7   134.52    29.90   212.00     70 <
 -12  -1  -5   247.78   369.00   231.40     70 <
 -12   1  -2   101.99   450.40   231.30     70 <
 -12   2   0    96.70   201.70   229.90     70 <
 -12   3   2   212.72   223.00   239.30     70 <
 -11  -3  -8   150.51   -88.10   222.60     70 <
 -11  -1  -5   121.65   295.70   232.20     70 <
 -11   3   2   253.09   435.60   248.00     70 <
 -11   4   4   155.12   -54.90   233.00     70 <
 -10  -3  -8    81.64   195.40   229.60     70 <
 -10   0  -3   175.40   175.10   254.20     70 <
 -10   4   4   278.43    65.40   239.30     70 <
 -10   5   6    27.93  -176.40   238.60     70 <
  -9  -4  -9   355.82   194.40   230.20     70 <
  -9  -2  -6   155.07   173.80   236.50     70 <
  -9   1  -1   289.82   308.50   269.80     70 <
  -9   5   6    55.69   134.10   236.20     70 <
  -9   6   8    13.57    -7.90   225.60     70 <
  -8  -4  -9   184.30   134.40   236.30     70 <
  -8  -1  -4   237.01   293.20   275.90     70 <
  -8   2   1  1491.00   640.70   285.90     70 <
  -7  -3  -7   419.18   923.20   265.90     70 o
  -7  -1  -4   545.97   682.40   285.00     70 <
  -7   3   3   679.24   614.30   283.70     70 <
  -7   4   5   511.09   531.50   266.80     70 <
  -6  -5 -10   116.39   275.10   235.00     70 <
  -6  -3  -7   105.97   318.90   253.60     70 <
  -6   0  -2  1346.80  2056.70   352.10     70 o
  -6   4   5   661.19   706.70   271.90     70 <
  -6   5   7    59.39   -73.70   243.70     70 <
  -6   6   9    82.85   -68.20   230.80     70 <
  -6   7  11    59.06   -16.80   228.50     70 <
  -5  -4  -8   244.34   425.50   260.80     70 <
  -5  -2  -5   500.97   905.90   304.00     70 <
  -5   1   0  4942.80  4824.10   427.70     70 o
  -5   7  11    50.08     1.50   231.70     70 <
  -4  -6 -11    32.86   231.10   217.10     70 <
  -4  -4  -8   267.75   525.00   265.80     70 <
  -4  -1  -3  2753.60  1879.00   362.60     70 o
  -4   3   4  1012.70  1236.90   315.40     70 o
  -3  -7 -12    51.75   384.50   217.40     70 <
  -3  -5  -9   386.45   584.90   254.60     70 <
  -3  -3  -6   216.09   372.40   294.20     70 <
  -3   0  -1  6630.70  5428.30   457.20     70 o
  -3   4   6   213.64   467.90   282.10     70 <
  -3   5   8    63.73    47.10   254.80     70 <
  -3   6  10    54.25  -128.70   240.20     70 <
  -3   7  12    47.00    24.20   230.80     70 <
  -2  -7 -12    43.69    86.90   209.70     70 <
  -2  -5  -9   205.00   498.60   248.60     70 <
  -2  -2  -4  1786.40  2457.70   377.00     70 o
  -2   1   1 12681.00  9698.60   562.90     70 o
  -2   7  12    31.68    17.40   232.70     70 <
  -1  -6 -10    49.58   365.60   229.30     70 <
  -1  -4  -7   223.36   143.60   275.50     70 <
  -1  -1  -2  8478.50 11988.40   599.10     70 o
  -1   3   5  1471.10  1524.20   331.00     70 o
   1  -7 -11     9.69    30.10   223.00     70 <
   1  -5  -8   275.43   653.80   259.90     70 <
   1  -2  -3  3383.80  3444.30   401.70     70 o
   2  -6  -9    86.71   298.50   238.60     70 <
   2  -4  -6   547.26   740.10   291.00     70 <
   2  -1  -1 10945.00  9047.60   551.70     70 o
   2   3   6   891.57   847.60   308.30     70 <
   2   4   8   288.89   520.40   283.60     70 <
   2   5  10   242.01   297.30   263.80     70 <
   2   6  12    96.27   107.20   245.00     70 <
   3  -7 -10   162.75   324.20   231.10     70 <
   3  -5  -7   262.71   215.90   268.10     70 <
   3  -3  -4  1129.70  1518.00   331.30     70 o
   3   5  10    27.09    40.20   248.50     70 <
   3   6  12    62.18   -48.70   240.90     70 <
   4  -7 -10    43.24    64.60   225.90     70 <
   4  -2  -2  3076.70  2969.40   392.60     70 o
   4   2   5   729.97  1431.80   324.10     70 o
   4   3   7   700.37  1291.10   303.00     70 o
   5  -6  -8   101.05   286.90   237.00     70 <
   5   4   9    32.32   136.90   254.90     70 <
   5   5  11   142.10   124.20   242.50     70 <
   5   6  13    11.35   -72.70   238.70     70 <
   6  -7  -9    45.00   149.20   216.80     70 <
   6  -5  -6   360.82   469.30   265.90     70 <
   6  -2  -1   926.91  1028.90   318.70     70 o
   6   1   4  1552.20  1148.40   302.70     70 o
   6   2   6   899.75  1770.00   319.80     70 o
   7  -6  -7   109.48    43.80   232.30     70 <
   7  -4  -4   661.43  1186.70   286.00     70 o
   7  -1   1  1411.90  1455.40   317.20     70 o
   7   3   8   100.69   190.70   254.80     70 <
   7   4  10    61.94   293.20   246.50     70 <
   7   5  12    16.45   185.00   229.50     70 <
   8  -6  -7    89.62   344.90   230.60     70 <
   8  -5  -5   276.20   337.40   245.90     70 <
   8  -3  -2   548.37   345.40   259.50     70 <
   8   0   3   464.05   493.10   275.50     70 <
   8   1   5   906.08   879.60   289.10     70 o
   9  -5  -5   225.44   677.70   244.90     70 <
   9  -4  -3   315.16   251.20   244.80     70 <
   9  -1   2   381.30   660.90   278.30     70 <
   9   2   7   180.24   252.50   253.90     70 <
   9   3   9    90.08   189.80   239.00     70 <
   9   4  11   160.31   149.20   228.70     70 <
  10  -6  -6   119.73   -20.10   231.60     70 <
  10  -3  -1   216.34   366.30   245.20     70 <
  10   0   4   243.86   139.60   245.00     70 <
  10   1   6   343.61   541.10   255.80     70 <
  11  -5  -4    97.73    44.40   224.30     70 <
  11  -2   1   209.36   256.40   245.50     70 <
  11   2   8    91.92   -47.00   232.80     70 <
  12  -4  -2   229.43   203.40   224.10     70 <
  12  -1   3   266.10    73.60   232.60     70 <
  12   0   5    38.48   318.80   235.70     70 <
  12   1   7   115.24    90.90   237.90     70 <
  13  -3   0    77.35   117.40   218.60     70 <
  13  -2   2    76.01   196.60   230.60     70 <
 -13  -3  -2    11.93    91.30   137.90     71 <
 -12  -2   0    62.80   -17.60   148.10     71 <
 -12  -1   2    22.09    56.90   143.90     71 <
 -12   0   4    33.04   114.20   144.40     71 <
 -11  -5  -7    17.38    29.80   139.00     71 <
 -11  -4  -5    37.58   107.90   143.30     71 <
 -11  -3  -3   127.49  -155.90   143.30     71 <
 -11   1   6    64.80   146.40   152.50     71 <
 -11   2   8    61.11  -114.50   143.60     71 <
 -10  -5  -7    12.59    78.00   138.70     71 <
 -10  -4  -5   141.75    60.10   148.00     71 <
 -10  -3  -3   146.97    41.50   150.60     71 <
 -10  -2  -1   352.05   103.80   161.80     71 <
 -10  -1   1    94.07   171.90   152.00     71 <
 -10   2   8   114.63   -54.20   144.60     71 <
 -10   3  10    22.27     1.60   135.60     71 <
  -9   0   3   143.23    49.10   166.90     71 <
  -9   1   5    75.43   263.20   160.80     71 <
  -9   3  10    37.00   -36.70   145.30     71 <
  -8  -6 -10   133.83    13.90   137.70     71 <
  -8  -5  -8    23.69    90.40   141.90     71 <
  -8  -4  -6    37.28   199.90   147.90     71 <
  -8  -3  -4    92.24  -180.90   157.00     71 <
  -8   1   5   915.59   657.70   187.00     71 o
  -8   2   7   290.12   345.50   176.20     71 <
  -8   4  12     6.19    16.00   143.10     71 <
  -7  -6 -10    51.07    22.70   141.70     71 <
  -7  -5  -8    66.39   168.30   151.10     71 <
  -7  -3  -4   713.88   345.90   179.20     71 <
  -7  -2  -2   242.84   224.40   187.00     71 <
  -7  -1   0   397.59   428.30   188.60     71 <
  -7   3   9   289.24   282.10   168.20     71 <
  -6   1   4  1152.40   733.00   219.10     71 o
  -6   4  11   320.59    47.00   151.20     71 <
  -5  -6 -11    42.77   -51.50   141.30     71 <
  -5  -5  -9   123.30   287.60   155.80     71 <
  -5  -4  -7   229.52   315.50   166.70     71 <
  -5  -3  -5  1052.00   744.00   211.10     71 o
  -5   2   6   526.88   546.70   202.00     71 <
  -5   4  11    34.76   193.30   158.70     71 <
  -5   5  13    63.10    32.70   142.10     71 <
  -4  -6 -11    27.54    17.90   146.90     71 <
  -4  -5  -9   271.68    65.20   166.10     71 <
  -4  -4  -7   776.08   452.30   192.10     71 <
  -4  -2  -3  1858.90  2028.00   275.40     71 o
  -4  -1  -1  1987.10  1997.00   280.50     71 o
  -4   3   8   344.21   429.20   185.80     71 <
  -4   5  13    41.65   118.00   141.80     71 <
  -3   1   3  2703.80  3137.60   321.00     71 o
  -3   4  10   286.07   281.40   169.00     71 <
  -2   2   5  1442.20  1413.80   256.40     71 o
  -2   5  12    22.36    99.60   149.30     71 <
  -1  -6 -12   164.14   158.80   156.10     71 <
  -1  -5 -10   503.57   652.90   184.40     71 o
  -1  -4  -8   809.83   733.00   201.50     71 o
  -1  -3  -6  1816.90  1846.00   262.30     71 o
  -1  -2  -4  5045.60  5053.90   358.70     71 o
  -1   3   7   295.18   419.70   210.10     71 <
  -1   5  12    63.72   273.60   147.20     71 <
   0  -6 -12   186.90   172.90   162.00     71 <
   0   6  14   131.00   107.50   138.40     71 <
   1   4   9    58.59    -7.40   172.90     71 <
   1   6  14     9.52    43.80   138.70     71 <
   2   2   4  1773.60  2682.60   306.60     71 o
   2   5  11   126.44   391.30   163.80     71 <
   3  -6 -13   117.03   206.00   145.00     71 <
   3  -5 -11   143.23   269.70   163.60     71 <
   3  -4  -9   311.81   332.70   178.20     71 <
   3  -3  -7  1760.40  1462.60   236.40     71 o
   3  -2  -5  4410.90  4165.20   325.40     71 o
   3   3   6   145.06   207.20   194.40     71 <
   3   5  11    42.92    37.60   160.60     71 <
   3   6  13    71.01  -114.10   140.40     71 <
   4  -6 -13   431.41   199.00   149.40     71 <
   4  -5 -11    70.14    42.80   146.50     71 <
   4   0  -1  2839.50  2532.20   301.30     71 o
   4   4   8   326.75   429.50   172.40     71 <
   4   6  13     8.43    38.40   137.00     71 <
   5  -6 -13    27.59   109.00   137.90     71 <
   5   1   1  1159.70  1312.30   248.80     71 o
   5   4   8   115.14   270.00   166.30     71 <
   5   5  10   147.75    83.20   151.60     71 <
   5   6  13    16.85    62.20   141.50     71 <
   6   2   3   668.70   710.60   224.30     71 o
   6   5  10   153.19   281.70   158.70     71 <
   7  -5 -12    30.84    40.90   132.70     71 <
   7  -4 -10    63.77    18.80   146.50     71 <
   7  -3  -8   233.11   302.10   158.80     71 <
   7  -2  -6   465.13   469.40   172.10     71 <
   7   3   5   194.94   455.30   180.40     71 <
   7   5  10   150.77   168.80   149.70     71 <
   8  -4 -10    67.78    98.20   143.90     71 <
   8  -3  -8    82.68    24.70   148.20     71 <
   8  -2  -6    62.90    30.90   150.30     71 <
   8  -1  -4   434.81   298.50   173.80     71 <
   8   0  -2   250.79   366.80   179.50     71 <
   8   3   5   538.51   386.50   178.60     71 <
   8   4   7   378.85   361.60   167.50     71 <
   9  -4 -10   197.22    23.50   141.00     71 <
   9  -3  -8   520.28    52.80   143.00     71 <
   9  -2  -6   133.81   172.20   159.50     71 <
   9  -1  -4   183.85   173.10   167.60     71 <
   9   0  -2   270.14   362.60   174.80     71 <
   9   1   0   494.96   488.80   178.00     71 <
   9   4   7    26.84    36.50   145.80     71 <
  10   0  -2   646.78   301.30   170.60     71 <
  10   2   2   240.22   209.80   157.00     71 <
  10   4   7   119.55   213.40   142.60     71 <
  10   5   9    91.99    10.60   133.30     71 <
  11   1   0   441.58   395.60   164.80     71 <
  11   2   2   236.76    64.00   148.10     71 <
  12   2   2   230.19   210.20   149.30     71 <
  12   3   4    99.16    40.60   134.50     71 <
  13  -1  -5   394.61   136.90   131.20     71 <
  13   2   2    61.28    55.20   138.60     71 <
  13   3   4   229.79   213.20   137.80     71 <
 -13  -2   5   214.33   201.50    98.80     72 <
 -13  -1   5    29.09    36.20    95.80     72 <
 -13   0   5   212.16   129.10   110.30     72 <
 -13   1   5    16.85   100.00    96.30     72 <
 -11  -2   4   193.43   274.90   118.50     72 <
 -11  -1   4    79.15   107.10   117.60     72 <
 -11   0   4   244.36   206.10   119.70     72 <
 -11   1   4   212.98    31.00   110.10     72 <
 -11   2   4   163.00   119.70   112.20     72 <
 -11   3   4   155.65   319.10   113.70     72 <
 -11   4   4    68.86   150.40   106.70     72 <
 -11   5   4    21.92    56.00   102.80     72 <
 -11   6   4   211.55   133.10   101.40     72 <
 -10  -6   4   181.32    63.60    94.60     72 <
 -10  -5   4   580.86   547.50   122.10     72 o
 -10  -4   4   193.82   304.60   115.30     72 <
  -9  -7   4    28.27    50.30    95.50     72 <
  -9   3   3   130.99   183.70   128.00     72 <
  -9   4   3   448.99   357.50   125.20     72 <
  -9   5   3    39.81     7.80   103.00     72 <
  -9   6   3    91.45   121.30   105.20     72 <
  -9   7   3    37.46   -27.00    92.30     72 <
  -9   8   3    53.29    23.30    92.30     72 <
  -8  -4   3   303.77   170.40   126.50     72 <
  -8  -3   3   991.08   675.00   152.90     72 o
  -8  -2   3   360.91   540.30   151.40     72 o
  -8  -1   3   833.62   793.20   159.20     72 o
  -8   8   3    72.08   106.40   100.80     72 <
  -7  -7   3    65.83   170.00    98.10     72 <
  -7  -6   3   320.94   254.50   120.90     72 <
  -6  -9   3    55.54   -26.50    97.30     72 <
  -6  -8   3    21.62   -26.70    99.20     72 <
  -6   0   2  3361.80  3137.90   257.10     72 o
  -6   1   2  1237.00  1235.90   217.80     72 o
  -6   2   2   650.37  1211.30   213.70     72 o
  -6   3   2   898.49  1653.40   211.70     72 o
  -6   4   2   504.40   621.50   161.10     72 o
  -6   5   2   383.17   237.40   137.20     72 <
  -6   6   2   550.70   221.80   123.80     72 <
  -6   7   2   184.08   233.40   119.40     72 <
  -6   8   2   104.37    86.20   107.30     72 <
  -6   9   2    66.36    68.20    95.80     72 <
  -5  -5   2   836.06   913.70   168.60     72 o
  -5  -4   2   594.70   572.50   164.80     72 o
  -5  -3   2  1420.80  1035.30   211.80     72 o
  -4  -8   2    88.93   117.60   111.20     72 <
  -4  -7   2    83.07    63.10   117.60     72 <
  -3 -10   2    20.06    37.50    94.60     72 <
  -3  -9   2    34.90    30.60   102.20     72 <
  -3   0   1  4641.40  3863.90   346.90     72 o
  -3   1   1  9156.70  8435.50   406.60     72 o
  -3   5   1  1244.60  1943.20   208.80     72 o
  -3   6   1   316.22   280.00   142.40     72 <
  -3   7   1    97.18   321.10   141.30     72 <
  -3   8   1    16.42   -49.60   105.70     72 <
  -3   9   1   207.85    73.50   105.50     72 <
  -3  10   1   182.84   130.60    99.60     72 <
  -2  -5   1   676.85   717.80   174.40     72 o
  -2  -4   1  3408.60  2868.10   262.70     72 o
  -1  -8   1    46.03    -7.60   113.60     72 <
  -1  -7   1   113.41   153.60   122.80     72 <
   0   6   0   592.80   620.00   168.50     72 o
   0   8   0   172.50   191.60   124.50     72 <
   0  10   0   156.96   171.40   110.90     72 <
   1  -5   0   498.57   459.20   187.30     72 <
   2  -8   0   160.13    78.10   113.40     72 <
   3  -9   0    51.64   -70.80   100.90     72 <
   3   1  -1  8910.10  9851.80   421.40     72 o
   3   2  -1  1967.00  2122.80   263.50     72 o
   3   3  -1  3751.50  3850.80   293.00     72 o
   3   4  -1  1112.90  1192.00   215.80     72 o
   3   5  -1  1043.00   896.50   194.70     72 o
   3   6  -1   499.36   539.40   148.80     72 o
   3   7  -1   352.63   658.50   148.40     72 o
   3   8  -1    44.88    72.00   114.40     72 <
   3   9  -1    41.32    45.40   104.30     72 <
   3  10  -1    56.80    76.50    98.40     72 <
   4 -10   0    74.58    18.10    93.10     72 <
   4  -4  -1   565.90   420.40   181.60     72 <
   4  -3  -1  2891.00  2513.60   251.30     72 o
   4  10  -1    38.75    34.40    95.40     72 <
   5  -7  -1    44.21    74.20   124.00     72 <
   5  -6  -1   220.69   175.80   134.20     72 <
   6  -9  -1    12.12   -31.00    95.40     72 <
   6  -8  -1    10.58    31.40   103.20     72 <
   6   3  -2  1248.30  1447.60   217.90     72 o
   6   4  -2   968.10  1107.20   182.40     72 o
   6   5  -2   647.68   554.90   147.00     72 o
   6   6  -2   201.23   123.60   124.60     72 <
   6   7  -2   427.34   329.90   126.80     72 <
   6   8  -2    53.36    32.10   106.50     72 <
   7  -3  -2   924.66   452.30   150.90     72 <
   7  -2  -2   440.95    88.00   169.10     72 <
   7  -1  -2   556.82   938.80   181.20     72 o
   7   8  -2   208.69    20.80   108.20     72 <
   7   9  -2    42.70    61.30   100.70     72 <
   8  -6  -2    52.15   115.10   104.40     72 <
   8  -5  -2   205.23   113.60   117.80     72 <
   8  -4  -2   119.23    91.40   118.60     72 <
   9  -8  -2    14.87    59.60    96.90     72 <
   9  -7  -2     9.74   -62.80   101.30     72 <
   9  -6  -2   102.14   -12.00   103.90     72 <
  10   0  -3    38.06   125.30   113.50     72 <
  10   1  -3   103.20   156.20   118.00     72 <
  10   2  -3   296.64   182.90   125.60     72 <
  10   3  -3    53.43   116.80   115.20     72 <
  10   4  -3    45.81    64.90   110.10     72 <
  10   5  -3    92.57   126.00   113.00     72 <
  10   6  -3    29.85    14.30   100.50     72 <
  10   7  -3    70.85   188.10    95.70     72 <
  11  -4  -3    63.11    20.10    98.40     72 <
  11  -3  -3    59.12   153.40   104.50     72 <
  11  -2  -3    26.15   186.00   126.90     72 <
  11  -1  -3    80.84    42.40   107.30     72 <
  11   0  -3    43.12    29.00   112.30     72 <
  12  -5  -3    48.80    -4.00    94.60     72 <
  12  -4  -3    19.74   -38.30    91.30     72 <
 -12  -1  -8    28.80     3.60    45.70     73 <
 -12   0  -8    71.08     7.20    49.70     73 <
 -11  -2  -7    54.61    47.30    52.10     73 <
 -11   2  -8    69.20    93.20    52.10     73 <
 -11   3  -8    56.05    51.80    52.70     73 <
 -10  -4  -6   211.27   167.50    59.50     73 <
 -10  -3  -6    93.11    62.00    56.80     73 <
 -10   0  -7   262.87   274.40    67.20     73 o
 -10   1  -7    24.83    58.80    55.30     73 <
  -9  -5  -5   109.80   113.10    54.60     73 <
  -9  -1  -6    45.69   257.60    64.70     73 o
  -9   4  -7    32.33    94.90    55.00     73 <
  -9   5  -7    79.07    26.50    54.10     73 <
  -8  -6  -4    35.62    43.80    53.20     73 <
  -8  -3  -5   380.35   497.30    78.20     73 o
  -8  -2  -5   272.48   361.10    71.90     73 o
  -8   2  -6   202.35   321.00    72.60     73 o
  -8   3  -6    65.60   180.10    65.40     73 <
  -7  -7  -3    40.27   -26.00    52.00     73 <
  -7  -4  -4   855.22   673.80    83.80     73 o
  -7   0  -5  1021.60   827.00    93.40     73 o
  -7   1  -5   169.53   219.90    70.70     73 o
  -7   6  -6    18.03    67.50    57.20     73 <
  -7   7  -6    89.57    75.00    53.50     73 <
  -7   8  -6    20.76   -11.20    46.70     73 <
  -6  -8  -2    69.34    14.40    48.00     73 <
  -6  -5  -3   315.26   258.90    68.80     73 o
  -6  -1  -4   750.56   677.50    93.00     73 o
  -6   4  -5   144.08   340.30    73.20     73 o
  -6   5  -5    86.33   145.40    63.40     73 <
  -5  -9  -1    73.62    99.40    50.70     73 <
  -5  -6  -2   688.80   519.50    80.10     73 o
  -5  -2  -3   794.84   818.80   102.60     73 o
  -5   2  -4  1741.60  2190.60   131.70     73 o
  -5   8  -5    10.04    41.60    50.00     73 <
  -5   9  -5    34.12    33.80    48.00     73 <
  -4 -10   0    41.89   -15.60    43.70     73 <
  -4  -7  -1   366.58   273.60    66.80     73 o
  -4   1  -3   887.51  1540.40   123.60     73 o
  -4   6  -4    53.22    81.30    61.60     73 <
  -4   7  -4   124.32   131.00    61.40     73 <
  -4   8  -4    13.95    19.70    55.00     73 <
  -3  -5  -1  1177.10  1218.70   108.00     73 o
  -3   4  -3  1772.20  2580.80   143.40     73 o
  -3   5  -3   959.83   863.10    97.20     73 o
  -2  -9   1    44.55    90.10    51.00     73 <
  -2  -6   0   488.32   308.40    75.20     73 o
  -2  -2  -1  7191.70  8754.30   244.70     73 o
  -2   3  -2  1070.20  1106.50   111.50     73 o
  -2   9  -3    95.45    47.40    55.20     73 <
  -2  10  -3    56.73   -43.00    50.70     73 <
  -1 -10   2    12.92    29.80    42.70     73 <
  -1  -7   1   342.03   325.50    71.40     73 o
  -1  -3   0  4274.30  3298.90   162.30     73 o
  -1   7  -2   119.02    73.30    65.10     73 <
  -1   8  -2   169.90    67.70    60.00     73 <
  -1   9  -2   185.79   311.00    67.20     73 o
   0  -7   2   429.11   338.40    71.30     73 o
   1  -8   3    72.33   126.00    55.80     73 <
   1  -5   2  1634.00  1415.10   116.10     73 o
   1  10  -1    23.03    36.70    47.60     73 <
   2  -9   4    41.09    53.30    49.20     73 <
   2  -6   3   273.77   375.30    78.80     73 o
   2  -2   2  2205.10  2193.90   148.70     73 o
   2   8   0    98.74   111.70    59.70     73 <
   2  10   0    95.11    49.90    49.70     73 <
   3 -10   5    27.61    39.00    43.30     73 <
   3  -9   5    29.09    21.70    45.00     73 <
   3  -7   4    66.21    90.80    58.10     73 <
   3  -3   3  1982.30  2145.10   134.70     73 o
   3   1   2  3373.20  2219.80   150.90     73 o
   3   7   1   191.77   210.60    65.50     73 o
   3   8   1    20.81    66.90    54.60     73 <
   4  -7   5   310.15   341.40    68.80     73 o
   4  -4   4   109.53   152.30    70.80     73 <
   4   0   3  1051.10   941.50   109.20     73 o
   4   5   2   584.77   451.50    80.00     73 o
   4   6   2   192.69   336.00    74.40     73 o
   5  -8   6    85.43    21.60    50.80     73 <
   5  -5   5    50.10   106.40    65.60     73 <
   5  -1   4   804.24   730.90   102.40     73 o
   5   4   3   325.52   258.20    72.90     73 o
   6  -8   7    78.66    53.80    47.10     73 <
   6  -5   6   276.70   231.80    64.70     73 o
   6  -2   5   439.24   359.80    76.20     73 o
   6   3   4   947.54   608.20    86.30     73 o
   6   9   3    54.67    -4.20    46.60     73 <
   7  -6   7    35.67    86.10    52.50     73 <
   7  -3   6   169.58   251.60    66.30     73 o
   7  -2   6    95.93    93.50    62.40     73 <
   7   2   5   331.46   416.50    76.00     73 o
   7   7   4    46.04    43.50    49.60     73 <
   7   8   4   191.52    61.40    49.60     73 <
   7   9   4     9.24    35.30    44.30     73 <
   8  -7   8     5.95    11.80    45.30     73 <
   8  -6   8    70.99   137.60    53.50     73 <
   8  -3   7   109.26    69.80    56.80     73 <
   8   1   6   246.11   236.40    68.30     73 o
   8   6   5    71.65    11.90    48.70     73 <
[truncated: 2,391,431 more chars]
