# Supplementary material for: On the use of beam precession for serial electron crystallography
Source: J Appl Crystallogr. 2025 Jul 25;58(Pt 4):1249–60. doi: 10.1107/S1600576725005606 (PMC12321033; doi:10.1107/S1600576725005606)
Supplement: Supplementary file 2 [file j-58-01249-sup2.zip › Tensor_dynRef.ref]

Refinement program                                                                                                 page=   1
structure :                                                                                                10:07:21 02-09-24 

The following lines were read as a control data : 
=>cycles 100 fsquare 0 wilsonmod 0 uisolim 0.5<=                                     

******************
* Run parameters *
******************

Structure refinement in 100 cycles will be performed
The refinement will stop if max(change/s.u.)<0.05
The damping factor will be reduced by the factor 2 if wR(all) is larger by more than 10% from the previous value
In the case that in 3 consecutive cycles refinement converge, the damping factor will change back
Atoms reaching Uiso>0.5 will be disabled from the refinement
Refinement based on F
Weight 1/sig(Fo)**2 coefficient of unstability : 0.01
Reflections with I<3sig(I) will be classified as unobserved - flag *
Reflections with |Fo-Fc|>3 will be flagged by %
Only not-matching reflections flagged by % will be printed
Print of reflections after last cycle of refinement
Correlations larger than 0.9 will be printed

Extinction correction:
----------------------
will not be applied

Automatic procedure for setting of refinement keys will be applied
Automatic procedure for setting of restrictions on atoms/molecules at special positions will applied

*************
* Radiation *
*************

Radiation type: Electrons
Wavelength:   0.03700

******************
* Structure data *
******************

Cell parameters       :     7.1540    5.4540    8.8790    90.000    90.000    90.000    Volume :      346.4
Reciprocal parameters :   0.139782  0.183352  0.112625    90.000    90.000    90.000    Volume :   0.002887

Centrosymmetric space group: Pcmn  Number : 62

List of centring vectors:

  0.000000  0.000000  0.000000

Symmetry operators:

     x      y      z
    -x+1/2 -y+1/2  z+1/2
    -x      y+1/2 -z
Refinement program                                                                                                 page=   2
structure :                                                                                                10:07:21 02-09-24 

     x+1/2 -y     -z+1/2
    -x     -y     -z
     x+1/2  y+1/2 -z+1/2
     x     -y+1/2  z
    -x+1/2  y      z+1/2

Standard space group symbol : Pnma  Number : 62

Transformation matrix to the standard setting : (0,0,1 | 0,1,0 | -1,0,0)


                           Source and type of used form-factors

Ba                                Atomic scattering amplitudes for electrons  - in steps as in IT, vol.C
                 18.2670  18.1570  17.8280  17.3090  16.6360  15.8540  15.0080  14.1380
                 13.2780  12.4510  11.6750  10.9580  10.3020   9.7070   9.1680   8.6820
                  8.2410   7.8400   7.4740   7.1390   6.8290   6.2750   5.7910   5.5700
                  5.3610   4.9750   4.6280   4.3130   4.0280   3.8950   3.7690   3.5330
                  3.3180   3.1230   2.9440   2.8610   2.7810   2.6310   2.4940   2.1970
                  1.9510   1.7450   1.5700   1.2880   1.0730   0.9040   0.7720   0.6660
                  0.5800   0.5110   0.4560   0.4110   0.3670   0.3370   0.3040   0.2770
                  0.0000   0.0000   0.0000   0.0000   0.0000   0.0000

S                                 Atomic scattering amplitudes for electrons  - in steps as in IT, vol.C
                  5.1610   5.1520   5.1240   5.0790   5.0160   4.9380   4.8450   4.7400
                  4.6230   4.4960   4.3620   4.2220   4.0780   3.9310   3.7830   3.6350
                  3.4870   3.3420   3.2000   3.0610   2.9270   2.6710   2.4360   2.3260
                  2.2210   2.0260   1.8510   1.6940   1.5540   1.4900   1.4290   1.3180
                  1.2180   1.1300   1.0510   1.0140   0.9800   0.9170   0.8600   0.7410
                  0.6480   0.5730   0.5130   0.4190   0.3500   0.2980   0.2550   0.2210
                  0.1930   0.1690   0.1500   0.1330   0.1190   0.1070   0.0960   0.0870
                  0.0000   0.0000   0.0000   0.0000   0.0000   0.0000

O                                 Atomic scattering amplitudes for electrons  - in steps as in IT, vol.C
                  1.9830   1.9820   1.9760   1.9660   1.9530   1.9370   1.9170   1.8930
                  1.8670   1.8390   1.8080   1.7740   1.7390   1.7020   1.6640   1.6250
                  1.5850   1.5450   1.5040   1.4630   1.4220   1.3410   1.2610   1.2220
                  1.1840   1.1100   1.0400   0.9740   0.9110   0.8810   0.8530   0.7980
                  0.7470   0.7000   0.6560   0.6350   0.6150   0.5770   0.5420   0.4660
                  0.4030   0.3500   0.3070   0.2410   0.1930   0.1590   0.1330   0.1130
                  0.0970   0.0850   0.0740   0.0660   0.0590   0.0530   0.0480   0.0440
                  0.0000   0.0000   0.0000   0.0000   0.0000   0.0000


F(000)  for neutrons  :      124.516
F(000)  for electrons :      125.440


Equations induced by symmetry :

y[Ba1]=0.25
U12[Ba1]=0
Refinement program                                                                                                 page=   3
structure :                                                                                                10:07:21 02-09-24 

U23[Ba1]=0
y[S1]=0.25
U12[S1]=0
U23[S1]=0
y[O2]=0.25
U12[O2]=0
U23[O2]=0
y[O3]=0.25
U12[O3]=0
U23[O3]=0

**************************************
* User defined constrains/restraints *
**************************************

None

The following zones are supposed to have identical thickness parameters:

Zone#1    Zone#2    Zone#3    Zone#4    Zone#5    Zone#6    Zone#7    Zone#8    Zone#9    Zone#10   Zone#11   Zone#12
Zone#13   Zone#14   Zone#15   Zone#16   Zone#17   Zone#18   Zone#19   Zone#20   Zone#21   Zone#22   Zone#23   Zone#24
Zone#25   Zone#26   Zone#27   Zone#28   Zone#29   Zone#30   Zone#31   Zone#32   Zone#33   Zone#34   Zone#35   Zone#36
Zone#37   Zone#38   Zone#39   Zone#40   Zone#41   Zone#42   Zone#43   Zone#44   Zone#45   Zone#46   Zone#47   Zone#48
Zone#49   Zone#50   Zone#51   Zone#52   Zone#53   Zone#54   Zone#55   Zone#56   Zone#57   Zone#58   Zone#59   Zone#60
Zone#61   Zone#62   Zone#63   Zone#64   Zone#65   Zone#66   Zone#67   Zone#68   Zone#69   Zone#70   Zone#71   Zone#72
Zone#73   Zone#74   Zone#75   Zone#76   Zone#77   Zone#78   Zone#79   Zone#80   Zone#81   Zone#82   Zone#83   Zone#84
Zone#85   Zone#86   Zone#87   Zone#88   Zone#89   Zone#90   Zone#91   Zone#92   Zone#93   Zone#94   Zone#95   Zone#96
Zone#97   Zone#98   Zone#99   Zone#100  Zone#101  Zone#102  Zone#103  Zone#104  Zone#105  Zone#106  Zone#107  Zone#108
Zone#109  Zone#110  Zone#111  Zone#112  Zone#113  Zone#114  Zone#115  Zone#116  Zone#117  Zone#118  Zone#119  Zone#120
Zone#121  Zone#122  Zone#123  Zone#124  Zone#125  Zone#126  Zone#127  Zone#128  Zone#129  Zone#130  Zone#131  Zone#132
Zone#133  Zone#134  Zone#135  Zone#136  Zone#137  Zone#138  Zone#139  Zone#140  Zone#141  Zone#142  Zone#143  Zone#144
Zone#145  Zone#146  Zone#147  Zone#148  Zone#149  Zone#150  Zone#151  Zone#152  Zone#153  Zone#154  Zone#155  Zone#156
Zone#157  Zone#158  Zone#159  Zone#160  Zone#161  Zone#162  Zone#163  Zone#164  Zone#165  Zone#166  Zone#167  Zone#168
Zone#169  Zone#170  Zone#171  Zone#172  Zone#173  Zone#174  Zone#175  Zone#176  Zone#177  Zone#178  Zone#179  Zone#180
Zone#181  Zone#182  Zone#183  Zone#184  Zone#185  Zone#186  Zone#187  Zone#188  Zone#189  Zone#190  Zone#191  Zone#192
Zone#193  Zone#194  Zone#195  Zone#196  Zone#197  Zone#198  Zone#199  Zone#200  Zone#201  Zone#202  Zone#203  Zone#204
Zone#205  Zone#206  Zone#207  Zone#208  Zone#209  Zone#210  Zone#211  Zone#212  Zone#213  Zone#214  Zone#215  Zone#216
Zone#217  Zone#218  Zone#219  Zone#220  Zone#221  Zone#222  Zone#223  Zone#224  Zone#225  Zone#226  Zone#227  Zone#228
Zone#229  Zone#230  Zone#231  Zone#232  Zone#233  Zone#234  Zone#235  Zone#236  Zone#237  Zone#238  Zone#239  Zone#240
Zone#241  Zone#242  Zone#243  Zone#244  Zone#245  Zone#246  Zone#247  Zone#248  Zone#249  Zone#250  Zone#251  Zone#252
Zone#253  Zone#254  Zone#255  Zone#256  Zone#257  Zone#258  Zone#259  Zone#260  Zone#261  Zone#262  Zone#263  Zone#264
Zone#265  Zone#266  Zone#267  Zone#268  Zone#269  Zone#270  Zone#271  Zone#272  Zone#273  Zone#274  Zone#275  Zone#276
Zone#277  Zone#278  Zone#279  Zone#280  Zone#281  Zone#282  Zone#283  Zone#284  Zone#285  Zone#286  Zone#287  Zone#288
Zone#289  Zone#290  Zone#291  Zone#292  Zone#293  Zone#294  Zone#295  Zone#296  Zone#297  Zone#298  Zone#299  Zone#300
Zone#301  Zone#302  Zone#303  Zone#304  Zone#305  Zone#306  Zone#307  Zone#308  Zone#309  Zone#310  Zone#311  Zone#312
Zone#313  Zone#314  Zone#315  Zone#316  Zone#317  Zone#318  Zone#319  Zone#320  Zone#321  Zone#322  Zone#323  Zone#324
Zone#325  Zone#326  Zone#327  Zone#328  Zone#329  Zone#330  Zone#331  Zone#332  Zone#333  Zone#334  Zone#335  Zone#336
Zone#337  Zone#338  Zone#339  Zone#340  Zone#341  Zone#342  Zone#343  Zone#344  Zone#345  Zone#346  Zone#347  Zone#348
Zone#349  Zone#350  Zone#351  Zone#352  Zone#353  Zone#354  Zone#355  Zone#356  Zone#357  Zone#358  Zone#359  Zone#360
Zone#361  Zone#362  Zone#363  Zone#364  Zone#365  Zone#366  Zone#367  Zone#368  Zone#369  Zone#370  Zone#371  Zone#372
Zone#373  Zone#374  Zone#375  Zone#376  Zone#377  Zone#378  Zone#379  Zone#380  Zone#381  Zone#382  Zone#383  Zone#384
Zone#385  Zone#386  Zone#387  Zone#388  Zone#389  Zone#390  Zone#391  Zone#392  Zone#393  Zone#394  Zone#395  Zone#396
Refinement program                                                                                                 page=   4
structure :                                                                                                10:07:21 02-09-24 

Zone#397  Zone#398  Zone#399  Zone#400  Zone#401  Zone#402  Zone#403  Zone#404  Zone#405  Zone#406  Zone#407  Zone#408
Zone#409  Zone#410  Zone#411  Zone#412  Zone#413  Zone#414  Zone#415  Zone#416  Zone#417  Zone#418  Zone#419  Zone#420
Zone#421  Zone#422  Zone#423  Zone#424  Zone#425  Zone#426  Zone#427  Zone#428  Zone#429  Zone#430  Zone#431  Zone#432
Zone#433  Zone#434  Zone#435  Zone#436  Zone#437  Zone#438  Zone#439  Zone#440  Zone#441  Zone#442  Zone#443  Zone#444
Zone#445  Zone#446  Zone#447  Zone#448  Zone#449  Zone#450  Zone#451  Zone#452  Zone#453  Zone#454  Zone#455  Zone#456
Zone#457  Zone#458  Zone#459  Zone#460  Zone#461  Zone#462  Zone#463  Zone#464  Zone#465  Zone#466  Zone#467  Zone#468
Zone#469  Zone#470  Zone#471  Zone#472  Zone#473  Zone#474  Zone#475  Zone#476  Zone#477  Zone#478  Zone#479  Zone#480
Zone#481  Zone#482  Zone#483  Zone#484  Zone#485  Zone#486  Zone#487  Zone#488  Zone#489  Zone#490  Zone#491  Zone#492
Zone#493  Zone#494  Zone#495

******************************
* User defined keep commands *
******************************

None


Refinement program                                                                                                 page=   5
structure :                                                                                                10:07:21 02-09-24 


*******************************
* Fo/Fc list after last cycle *
*******************************

   h   k   l     Fo        Fc        A         B        Fo-Fc    sig(Fo) sqr(1/w)  sqr(wdFq)   nref    SinThL   ext  sc
  -6   6   0   18.3576   23.9059   -4.7970    0.0000   -5.5483    1.6070    1.6174   -3.4303     15 % 0.691673 1.000  1
  -2  -6   0   31.1657   35.0371    3.0836    0.0000   -3.8714    1.2305    1.2694   -3.0499     36 % 0.567538 1.000  1
  -1  -5   0   40.8191   31.8229    0.8447    0.0000    8.9962    1.1869    1.2552    7.1673     43 % 0.463677 1.000  1
  -1   3   0   55.4491   50.7789   -9.1188    0.0000    4.6701    1.1055    1.2368    3.7760     47 % 0.283769 1.000  1
   0  -6   0   28.6252   21.3949  -11.6923    0.0000    7.2303    1.4358    1.4641    4.9385     52 % 0.550055 1.000  1
   7   5   1   17.2772   24.0981   -4.1097    0.0000   -6.8210    1.5367    1.5464   -4.4109    107 % 0.672782 1.000  1
   8  -4   1   21.2061   25.5439   -5.2097    0.0000   -4.3377    1.4218    1.4375   -3.0176    115 % 0.671019 1.000  1
   8   0   1   40.1659   44.5578   -7.5362    0.0000   -4.3919    1.0693    1.1423   -3.8449    119 % 0.561956 1.000  1
   9   1   1   14.0606   19.8761    3.2788    0.0000   -5.8155    1.8812    1.8864   -3.0829    136 % 0.638154 1.000  1
  -8  -4   1   31.3847   34.5471    5.2097    0.0000   -3.1624    0.9527    1.0031   -3.1527    213 % 0.671019 1.000  2
  -8  -1   1   17.5727   10.2971   -2.2704    0.0000    7.2756    1.3003    1.3121    5.5449    216 % 0.569385 1.000  2
  -7   5   1   16.3860   20.4071   -4.1097    0.0000   -4.0211    1.3182    1.3283   -3.0272    231 % 0.672782 1.000  2
  -6   6   1   17.0763   10.1059   -0.5253    0.0000    6.9704    1.2063    1.2184    5.7210    239 % 0.693961 1.000  2
  -1  -5   0   41.3497   37.4019    0.8447    0.0000    3.9479    0.9710    1.0554    3.7408    267 % 0.463677 1.000  2
   0  -6   0   29.9683   21.9565  -11.6923    0.0000    8.0118    1.1379    1.1767    6.8088    275 % 0.550055 1.000  2
   0  -4   0   84.5186   91.2886   28.5460    0.0000   -6.7699    0.8750    1.2165   -5.5651    276 % 0.366703 1.000  2
   2   4   0   61.6579   53.7699   -8.9248    0.0000    7.8881    0.8596    1.0579    7.4567    291 % 0.392441 1.000  2
   3   5   0   28.2117   19.2232   -1.4822    0.0000    8.9885    1.0403    1.0779    8.3388    296 % 0.504058 1.000  2
  -9  -1   1   13.9893   11.3252   -3.2788    0.0000    2.6641    0.8757    0.8868    3.0043    369 % 0.638154 1.000  3
  -7  -5   1   17.0059   19.6695    4.1097    0.0000   -2.6636    0.8027    0.8205   -3.2464    381 % 0.672782 1.000  3
  -7  -3   1   34.6295   30.8383   -6.8981    0.0000    3.7912    0.6454    0.7324    5.1761    383 % 0.564060 1.000  3
  -6  -4   1   15.1789    9.2213   -0.0415    0.0000    5.9577    0.8927    0.9055    6.5794    388 % 0.559905 1.000  3
  -4  -6   1   21.2697   18.9013    4.4894    0.0000    2.3684    0.7405    0.7704    3.0741    400 % 0.619587 1.000  3
  -3   3   0   18.4418   14.4707    1.9770    0.0000    3.9711    0.9516    0.9693    4.0967    410 % 0.345836 1.000  3
  -3   5   0   16.6163   12.8938    1.4822    0.0000    3.7225    0.9268    0.9416    3.9534    411 % 0.504058 1.000  3
  -2   2   0   40.8571   27.5118    5.6789    0.0000   13.3453    0.7208    0.8285   16.1068    418 % 0.230558 1.000  3
  -2   8   0   22.3025   15.2771   -2.2153    0.0000    7.0254    0.7062    0.7406    9.4863    421 % 0.746609 1.000  3
  -1   1   0   89.3152   97.0325   10.5184    0.0000   -7.7173    0.6292    1.0925   -7.0636    427 % 0.115279 1.000  3
   0  10   0    9.0167   14.8209   -4.5697    0.0000   -5.8043    1.0591    1.0630   -5.4604    435 % 0.916758 1.000  3
   3  -9   1    9.0388   14.3871   -2.7805    0.0000   -5.3483    1.0953    1.0990   -4.8665    448 % 0.853168 1.000  3
   4  -2   0   58.3481   55.2304   11.5562    0.0000    3.1177    0.6221    0.8529    3.6552    457 % 0.334326 1.000  3
   7  -3   0   24.5642   29.6326   -3.6240    0.0000   -5.0684    0.7430    0.7825   -6.4771    471 % 0.561242 1.000  3
  11  -5   0   13.5610   19.6670   -3.9956    0.0000   -6.1060    0.8296    0.8406   -7.2639    483 % 0.895079 1.000  3
  11  -3   0   21.3331   18.9615    3.8596    0.0000    2.3715    0.7172    0.7483    3.1694    484 % 0.816514 1.000  3
  -2   2   0   46.4510   38.5914    5.6789    0.0000    7.8596    1.9547    2.0092    3.9118    589 % 0.230558 1.000  4
  -1   5   0   47.0733   38.3823   -0.8447    0.0000    8.6911    1.5603    1.6298    5.3326    600 % 0.463677 1.000  4
   5  -3   0   48.2556   55.0391   11.4410    0.0000   -6.7835    1.6154    1.6859   -4.0237    649 % 0.444701 1.000  4
   7  -3   0   28.4201   34.8597   -3.6240    0.0000   -6.4397    1.7452    1.7682   -3.6419    666 % 0.561242 1.000  4
  -8   4   1   23.8977   27.8640    5.2097    0.0000   -3.9663    1.1152    1.1405   -3.4777    776 % 0.671019 1.000  5
   0  -2   0  164.4360  150.4590  -42.1415    0.0000   13.9764    0.8563    1.8539    7.5388    827 % 0.183352 1.000  5
   1  -5   0   42.0785   38.2897   -0.8447    0.0000    3.7888    1.0504    1.1316    3.3483    831 % 0.463677 1.000  5
   2   4   0   44.8252   49.1823   -8.9248    0.0000   -4.3571    0.9950    1.0913   -3.9926    845 % 0.392441 1.000  5
   3   5   0   27.2470   21.1476   -1.4822    0.0000    6.0994    1.1653    1.1967    5.0969    854 % 0.504058 1.000  5
   4  -8   0   13.1871   18.1215   -2.4123    0.0000   -4.9344    1.5887    1.5941   -3.0954    858 % 0.784883 1.000  5
   4   4   0   34.2432   38.0263   -6.8032    0.0000   -3.7831    1.0703    1.1237   -3.3665    862 % 0.461115 1.000  5
   4   6   0   28.2843   34.8396    4.1954    0.0000   -6.5554    1.0925    1.1285   -5.8089    863 % 0.617022 1.000  5
Refinement program                                                                                                 page=   6
structure :                                                                                                10:07:21 02-09-24 

   9   5   0   14.8358   21.9980   -4.3597    0.0000   -7.1622    1.4762    1.4836   -4.8276    895 % 0.778316 1.000  5
  11   5   0    9.8489   18.4231    3.9956    0.0000   -8.5742    1.8581    1.8607   -4.6081    909*% 0.895079 1.000  5
  -3   1   0   40.6706   49.6175    0.8400    0.0000   -8.9469    2.2596    2.2959   -3.8969   1006 % 0.228839 1.000  6
   3  -1   0   47.8257   39.4702    0.8400    0.0000    8.3555    2.0481    2.1032    3.9728   1046 % 0.228839 1.000  6
   4   0   0  116.8580  108.9910  -13.3119    0.0000    7.8668    1.4937    1.8965    4.1481   1053 % 0.279564 1.000  6
  -9  -3  -7   10.6207   19.5038   -2.4348    0.0000   -8.8831    2.9376    2.9396   -3.0219   1142*% 0.791637 1.000  7
  -6  -1  -4   35.5471   41.4041    4.5622    0.0000   -5.8570    1.7343    1.7704   -3.3083   1181 % 0.484761 1.000  7
  -2  -3  -4   29.9099   22.5925    1.1828    0.0000    7.3174    2.0461    2.0679    3.5386   1225 % 0.381991 1.000  7
  -2  -1  -2   77.1123   89.9878   12.9144    0.0000  -12.8755    1.6087    1.7840   -7.2174   1227 % 0.201564 1.000  7
  -2   0  -1  121.4570   97.3925  -28.4619    0.0000   24.0641    1.4738    1.9098   12.6006   1228 % 0.150699 1.000  7
  -1   5   5   18.3167   26.5789    1.0419    0.0000   -8.2623    2.4786    2.4854   -3.3244   1238 % 0.542470 1.000  7
   0  -4  -4   33.1949   25.3318   -3.3761    0.0000    7.8631    1.9536    1.9816    3.9680   1244 % 0.430359 1.000  7
   0  -2  -2   77.4661   87.3859   15.6244    0.0000   -9.9198    1.5755    1.7557   -5.6501   1245 % 0.215180 1.000  7
   2  -4  -3   39.9412   45.8737   -5.2152    0.0000   -5.9325    1.7901    1.8341   -3.2345   1261 % 0.427259 1.000  7
   2  -3  -2   27.0851   38.8613   -3.9594    0.0000  -11.7762    2.3223    2.3381   -5.0368   1262 % 0.328426 1.000  7
   2  -2  -1   88.3176   82.5451  -24.5033    0.0000    5.7725    1.5167    1.7551    3.2890   1263 % 0.237335 1.000  7
   2   0   1  128.8480   95.9041  -28.4619    0.0000   32.9442    1.4560    1.9442   16.9446   1264 % 0.150699 1.000  7
   4  -2   0   58.0638   68.0566   11.5562    0.0000   -9.9928    1.5922    1.6948   -5.8962   1286 % 0.334326 1.000  7
  11  -5   1   10.6301   20.9473    0.3956    0.0000  -10.3172    2.6011    2.6033   -3.9632   1356*% 0.896848 1.000  7
  11  -1   5   11.3225   23.0152   -1.0086    0.0000  -11.6927    2.8218    2.8241   -4.1403   1360*% 0.823855 1.000  7
 -10  -1  -2   12.9383    6.9844    2.3166    0.0000    5.9539    1.5883    1.5936    3.7362   1402 % 0.713837 1.000  8
  -4   2   0   72.9349   66.6071   11.5562    0.0000    6.3278    0.9221    1.1756    5.3825   1461 % 0.334326 1.000  8
   1   5   2   36.3070   43.7379    9.3971    0.0000   -7.4308    1.0838    1.1430   -6.5011   1503 % 0.477159 1.000  8
   3   7   3   18.1687   24.4174    4.4602    0.0000   -6.2488    1.4090    1.4207   -4.3984   1522 % 0.695932 1.000  8
   5   0   1   27.5100   23.1164    3.9258    0.0000    4.3935    1.2359    1.2662    3.4700   1539 % 0.353963 1.000  8
   5   3   2   41.8784   47.3297    8.1130    0.0000   -5.4513    1.0232    1.1056   -4.9307   1540 % 0.458741 1.000  8
   5   8   4   12.0374   17.4754   -3.2883    0.0000   -5.4380    1.7321    1.7363   -3.1320   1543 % 0.843055 1.000  8
   6   2   2   24.2219   18.7555    5.9435    0.0000    5.4664    1.2984    1.3208    4.1386   1549 % 0.471331 1.000  8
  10   5   4   14.2373   20.6361   -4.6052    0.0000   -6.3989    1.5417    1.5483   -4.1329   1587 % 0.865635 1.000  8
  -4   0   2   49.6558   35.2449    6.5208    0.0000   14.4110    2.4458    2.4957    5.7742   1700 % 0.301397 1.000  9
  -1   4   1   28.1034   15.7585   -0.5083    0.0000   12.3449    3.2558    3.2679    3.7776   1730 % 0.377528 1.000  9
  -9  -2   3   20.1891   11.3088   -3.4751    0.0000    8.8803    2.8902    2.8972    3.0651   1901 % 0.676626 1.000 10
  -6  -2   2   40.0862   28.2455    5.9435    0.0000   11.8406    2.0144    2.0539    5.7649   1934 % 0.471331 1.000 10
  -5  -3   2   56.3312   63.4681    8.1130    0.0000   -7.1369    1.7610    1.8489   -3.8601   1946 % 0.458741 1.000 10
  -4   1   1   49.4692   41.3207   -7.9216    0.0000    8.1485    1.9204    1.9831    4.1090   1958 % 0.299552 1.000 10
  -3  -1   1   88.8617   96.0276  -21.9664    0.0000   -7.1659    1.5727    1.8064   -3.9671   1965 % 0.235666 1.000 10
  -2   4   0   37.3751   45.9402   -8.9248    0.0000   -8.5651    2.1565    2.1887   -3.9134   1974 % 0.392441 1.000 10
   2   4  -1   43.0651   54.1350   10.2569    0.0000  -11.0700    1.9981    2.0440   -5.4158   1999 % 0.396461 1.000 10
   3   2  -1   56.6163   49.8016   -5.7953    0.0000    6.8147    1.8219    1.9079    3.5719   2007 % 0.284168 1.000 10
   4   0  -1   58.2520   48.7565   -8.7529    0.0000    9.4955    1.7656    1.8592    5.1073   2014 % 0.285179 1.000 10
   6   5  -2   34.4500   27.4290    6.0687    0.0000    7.0210    2.0813    2.1096    3.3281   2035 % 0.631385 1.000 10
 -11   3   0   17.0792    9.5555    3.8596    0.0000    7.5238    2.3215    2.3278    3.2321   2125 % 0.816514 1.000 11
  -2  -3   1   62.9341   72.8038   16.6662    0.0000   -9.8698    1.4897    1.6171   -6.1032   2209 % 0.313608 1.000 11
  -1  -6   2   23.5563   16.9310   -3.3519    0.0000    6.6253    2.1565    2.1694    3.0540   2218 % 0.565800 1.000 11
   7   3  -1   29.5550   23.7775   -6.8981    0.0000    5.7775    1.8762    1.8993    3.0419   2294 % 0.564060 1.000 11
   9  -1   0   21.9454   32.2335    4.8863    0.0000  -10.2881    2.1759    2.1869   -4.7045   2314 % 0.635664 1.000 11
  -4  -3   1   44.9722   39.7794   -9.3421    0.0000    5.1928    1.6110    1.6726    3.1047   2440 % 0.396191 1.000 12
  -4   3  -1   46.7087   54.5023    9.3421    0.0000   -7.7936    1.5832    1.6507   -4.7215   2442 % 0.396191 1.000 12
  -3  -3   1   56.6330   37.5580   11.6838    0.0000   19.0751    1.5062    1.6091   11.8542   2449 % 0.350391 1.000 12
  -2   3  -1   73.8688   82.1620  -16.6662    0.0000   -8.2932    1.3950    1.5785   -5.2537   2459 % 0.313608 1.000 12
  -1  -8   3   18.9658   25.5879   -1.6402    0.0000   -6.6221    2.0379    2.0467   -3.2355   2464 % 0.755851 1.000 12
   7  -5   2   15.2348   23.9190   -3.5468    0.0000   -8.6842    2.3597    2.3646   -3.6725   2537 % 0.679815 1.000 12
Refinement program                                                                                                 page=   7
structure :                                                                                                10:07:21 02-09-24 

   9   1   0   21.4593   27.5523   -4.8863    0.0000   -6.0931    1.9386    1.9504   -3.1240   2559 % 0.635664 1.000 12
  -7   5   1   20.5767   13.8467   -4.1097    0.0000    6.7300    1.7593    1.7713    3.7996   2647 % 0.672782 1.000 13
  -2  -4  -1   47.5205   52.0625  -10.2569    0.0000   -4.5419    1.4089    1.4868   -3.0547   2694 % 0.396461 1.000 13
   2  -6  -1   34.9385   29.4301   -6.5285    0.0000    5.5084    1.4411    1.4829    3.7148   2722 % 0.570325 1.000 13
   2   3   1   63.0896   73.9290   16.6662    0.0000  -10.8394    1.3465    1.4870   -7.2896   2724 % 0.313608 1.000 13
   7   1   1   34.5659   22.2969   -7.8395    0.0000   12.2690    1.4986    1.5379    7.9776   2774 % 0.500927 1.000 13
  -4  -2  -1   68.4748   73.2366  -13.2393    0.0000   -4.7618    1.1668    1.3529   -3.5196   2915 % 0.339035 1.000 14
  -2  -5  -3   33.7328   29.6199    7.2495    0.0000    4.1129    1.2866    1.3301    3.0922   2932 % 0.508124 1.000 14
   6   0   0   63.7252   57.5847   15.1473    0.0000    6.1405    1.1754    1.3370    4.5927   3006 % 0.419346 1.000 14
 -13   0   1    7.3959   18.5978    1.3946    0.0000  -11.2019    2.7921    2.7930   -4.0106   3077*% 0.910326 1.000 15
 -10   2   2   14.9566   24.5888   -3.6003    0.0000   -9.6322    1.6782    1.6848   -5.7170   3102 % 0.731284 1.000 15
  -7  -8  -4   12.8062   22.5978    2.3538    0.0000   -9.7915    1.8116    1.8161   -5.3914   3125 % 0.909932 1.000 15
  -7   1   1   49.9450   38.5357   -7.8395    0.0000   11.4093    1.0712    1.1819    9.6534   3130 % 0.500927 1.000 15
  -7   4   3   23.2336   13.9539   -4.0621    0.0000    9.2797    1.4225    1.4414    6.4382   3132 % 0.634322 1.000 15
  -6   1   1   19.4088   25.4488    0.9672    0.0000   -6.0400    1.7441    1.7548   -3.4420   3142 % 0.432928 1.000 15
  -6   4   3   13.7332   22.2533    1.5129    0.0000   -8.5201    1.9952    1.9999   -4.2603   3143 % 0.582119 1.000 15
  -5  -2  -1   49.8618   43.6211    5.6069    0.0000    6.2407    1.1592    1.2619    4.9455   3152 % 0.398632 1.000 15
  -5   1   1   30.5810   16.8336   -1.0008    0.0000   13.7474    1.3652    1.3991    9.8262   3153 % 0.365642 1.000 15
  -4  -2  -1   82.4797   87.1218  -13.2393    0.0000   -4.6421    1.0366    1.3247   -3.5042   3161 % 0.339035 1.000 15
  -2   3   2   40.3832   34.7275   -3.9594    0.0000    5.6557    1.2456    1.3094    4.3193   3183 % 0.328426 1.000 15
  -2   7   5   18.3248   23.6150   -1.6269    0.0000   -5.2902    1.5662    1.5769   -3.3549   3185 % 0.714587 1.000 15
   0  -7  -4   27.4044   22.7846   -5.5311    0.0000    4.6197    1.2388    1.2688    3.6410   3195 % 0.680115 1.000 15
   0   3   2   87.0023   92.4192   13.3835    0.0000   -5.4169    1.0419    1.3574   -3.9906   3196 % 0.297195 1.000 15
   1  -5  -3   17.2395   10.6400   -0.2725    0.0000    6.5995    1.8127    1.8209    3.6243   3202 % 0.493494 1.000 15
   2  -5  -3   39.9024   28.9705   -7.2495    0.0000   10.9319    1.1415    1.2093    9.0401   3211 % 0.508124 1.000 15
   5   6   4   25.8766   20.5346    5.2544    0.0000    5.3420    1.2965    1.3221    4.0405   3246 % 0.689505 1.000 15
   6  -5  -3   20.2460   11.3066    1.2109    0.0000    8.9394    1.4892    1.5029    5.9481   3252 % 0.643819 1.000 15
   7  -3  -2   20.1445   14.9710    2.5976    0.0000    5.1735    1.5389    1.5520    3.3334   3264 % 0.572431 1.000 15
  -5   2 -11   13.4944   41.0634   -0.9104    0.0000  -27.5689    7.2622    7.2635   -3.7955   3394*% 0.734467 1.000 16
   2  -1   1  109.1720   93.9798   23.3376    0.0000   15.1921    4.2085    4.3478    3.4942   3468 % 0.176393 1.000 16
  11  -6  -2    9.4499   48.2721    1.8756    0.0000  -38.8223    8.2858    8.2864   -4.6851   3580*% 0.951998 1.000 16
 -14  -1   1    4.1713   21.3832    0.1574    0.0000  -17.2118    4.3991    4.3993   -3.9124   3586*% 0.984371 1.000 17
 -13  -1   0    7.8804   25.3641   -1.4486    0.0000  -17.4838    2.3920    2.3933   -7.3052   3589*% 0.913196 1.000 17
 -10  -1  -2   21.3986   14.7235    2.3166    0.0000    6.6751    1.7361    1.7492    3.8160   3612 % 0.713837 1.000 17
  -8  -1  -3   28.3972   19.2026    7.0404    0.0000    9.1946    1.6956    1.7192    5.3482   3630 % 0.591243 1.000 17
  -7   1  10   14.1103   27.7501    1.9579    0.0000  -13.6399    2.0021    2.0071   -6.7960   3644 % 0.751577 1.000 17
  -6  -2 -10   15.2381   22.1558   -1.0698    0.0000   -6.9177    2.0048    2.0106   -3.4406   3649 % 0.725658 1.000 17
  -6  -1  -4   26.8608   38.3745    4.5622    0.0000  -11.5137    1.9825    2.0006   -5.7552   3651 % 0.484761 1.000 17
  -6   1  10   16.9706   26.6135    3.7422    0.0000   -9.6430    2.0536    2.0606   -4.6798   3654 % 0.708073 1.000 17
  -5   0   2   49.2159   57.3228   -9.9687    0.0000   -8.1069    1.6448    1.7169   -4.7220   3661 % 0.367155 1.000 17
  -4  -1  -5   30.7669   40.9829    4.9406    0.0000  -10.2161    2.0997    2.1221   -4.8142   3668 % 0.407232 1.000 17
  -4   1   9   20.8423   13.0092    3.1337    0.0000    7.8330    1.9815    1.9925    3.9313   3671 % 0.586021 1.000 17
  -3  -1  -5   57.7200   45.0489   -9.8811    0.0000   12.6712    1.5887    1.6903    7.4964   3676 % 0.362829 1.000 17
  -2  -2 -11   21.7945   10.8766   -0.7164    0.0000   10.9179    1.7711    1.7844    6.1184   3682 % 0.660955 1.000 17
  -1  -2 -12   20.8231   40.8179    3.4313    0.0000  -19.9948    1.8513    1.8630  -10.7327   3692 % 0.703664 1.000 17
  -1  -1  -6   73.1628   57.1830  -14.0780    0.0000   15.9798    1.5466    1.7109    9.3401   3694 % 0.357000 1.000 17
   0  -1  -6   84.9588   75.7938  -13.9703    0.0000    9.1650    1.4713    1.6990    5.3944   3703 % 0.350092 1.000 17
   0   2  16    5.5588   25.2137   -1.7208    0.0000  -19.6549    3.7418    3.7422   -5.2522   3705*% 0.919469 1.000 17
   1   2  15    6.8556   17.6918    0.1708    0.0000  -10.8362    3.1799    3.1806   -3.4070   3711*% 0.867181 1.000 17
   2  -1  -7   42.5934   33.4888   -5.9142    0.0000    9.1046    1.7960    1.8459    4.9324   3716 % 0.428168 1.000 17
   3  -2 -13   21.5128   29.8352   -3.0495    0.0000   -8.3224    1.7246    1.7379   -4.7887   3724 % 0.783262 1.000 17
   3  -1  -7   40.4895   47.4373    7.3052    0.0000   -6.9478    1.7375    1.7840   -3.8944   3726 % 0.455798 1.000 17
Refinement program                                                                                                 page=   8
structure :                                                                                                10:07:21 02-09-24 

   3   0  -1   56.4234   46.8135   -8.6514    0.0000    9.6099    1.9336    2.0142    4.7710   3727 % 0.217103 1.000 17
   4  -1  -7   21.3049   36.5978    2.9691    0.0000  -15.2929    2.2389    2.2490   -6.7998   3733 % 0.491879 1.000 17
   4   0  -1   56.9307   39.2989   -8.7529    0.0000   17.6318    1.6801    1.7739    9.9393   3734 % 0.285179 1.000 17
   7   0  -2   28.9586   22.0577   -2.9726    0.0000    6.9009    1.8319    1.8547    3.7208   3766 % 0.502033 1.000 17
   9   0  -2   22.5078   11.8398    5.1026    0.0000   10.6680    1.7550    1.7693    6.0294   3792 % 0.639022 1.000 17
  13   0  -2    9.6747   19.1984    0.8848    0.0000   -9.5237    2.2326    2.2347   -4.2617   3829*% 0.915536 1.000 17
 -10   2   0   16.9322   12.8308    4.3525    0.0000    4.1014    1.3495    1.3601    3.0156   3856 % 0.722560 1.000 18
  -6   0   0   62.0081   50.9539   15.1473    0.0000   11.0542    0.9991    1.1759    9.4010   3888 % 0.419346 1.000 18
  -5  -1   0   58.0672   52.9934   13.9430    0.0000    5.0738    1.0135    1.1680    4.3439   3897 % 0.361280 1.000 18
  -4   0   0  103.2270   98.3585  -13.3119    0.0000    4.8684    0.9266    1.3871    3.5097   3908 % 0.279564 1.000 18
  -2   0   0  130.0990  158.3040  -29.5063    0.0000  -28.2047    0.9147    1.5904  -17.7349   3925 % 0.139782 1.000 18
   0  10   0    7.8039   15.7753   -4.5697    0.0000   -7.9714    2.1464    2.1478   -3.7115   3940*% 0.916758 1.000 18
   4   2   0   57.0973   44.7627   11.5562    0.0000   12.3346    1.0036    1.1546   10.6829   3976 % 0.334326 1.000 18
   5   5   0   30.4368   23.8328    5.8096    0.0000    6.6041    1.1072    1.1483    5.7512   3987 % 0.576394 1.000 18
   6   4   0   33.4006   28.7816    8.8312    0.0000    4.6190    1.0778    1.1284    4.0934   3995 % 0.557066 1.000 18
   7   7   0   14.5430    9.8973    1.9891    0.0000    4.6457    1.4302    1.4376    3.2315   4005 % 0.806952 1.000 18
   8   6   0   16.6163   20.8485    1.9426    0.0000   -4.2322    1.2879    1.2986   -3.2592   4013 % 0.784337 1.000 18
   8  -1   3   28.5272   36.4582   -7.0404    0.0000   -7.9310    2.0454    2.0652   -3.8403   4242 % 0.591243 1.000 19
  -1   1  -1   89.0247  103.5860   14.3263    0.0000  -14.5610    4.3758    4.4654   -3.2609   4443 % 0.128298 1.000 20
  -7   0   1   38.8703   48.2110    3.0620    0.0000   -9.3407    1.6182    1.6642   -5.6126   4634 % 0.492467 1.000 21
  -4  -2   2   52.1114   44.8029   -4.9915    0.0000    7.3085    1.5611    1.6458    4.4408   4661 % 0.352786 1.000 21
  -2  -1   1  108.0640  115.7410  -23.3376    0.0000   -7.6768    1.3330    1.7160   -4.4736   4680 % 0.176393 1.000 21
   1   6  -4   32.7414   27.4514    5.7325    0.0000    5.2900    1.6615    1.6935    3.1238   4705 % 0.598484 1.000 21
   3   4  -3   55.1987   60.7001   10.7575    0.0000   -5.5013    1.4502    1.5517   -3.5453   4724 % 0.454944 1.000 21
   5  -2   1   33.2596   27.2718    5.6069    0.0000    5.9878    1.8025    1.8329    3.2668   4742 % 0.398632 1.000 21
  -9   0   1   22.0975   16.7613   -2.2772    0.0000    5.3362    1.5975    1.6127    3.3089   4863 % 0.631534 1.000 22
  -6  -2   2   28.3161   21.0483    5.9435    0.0000    7.2678    1.5627    1.5882    4.5762   4893 % 0.471331 1.000 22
  -6   2  -1   20.3814   14.7489    2.7227    0.0000    5.6325    1.8031    1.8146    3.1040   4894 % 0.461129 1.000 22
  -5  -2   2   52.5052   69.3188   11.0440    0.0000  -16.8136    1.1999    1.3097  -12.8375   4902 % 0.410391 1.000 22
  -3  -6   5   23.9896   19.1659    6.1624    0.0000    4.8237    1.5194    1.5382    3.1359   4925 % 0.652534 1.000 22
  -1  -6   5   22.4388   16.6865   -3.0448    0.0000    5.7523    1.6044    1.6200    3.5508   4943 % 0.621871 1.000 22
   1  -4   3   26.2050   20.0020   -4.0491    0.0000    6.2030    1.6142    1.6353    3.7931   4957 % 0.409751 1.000 22
   1   4  -3   27.7795   22.2344   -4.0491    0.0000    5.5451    1.5497    1.5744    3.5220   4958 % 0.409751 1.000 22
   2   7  -5   20.6833   14.9486    1.6269    0.0000    5.7347    1.6003    1.6136    3.5539   4966 % 0.714587 1.000 22
   4   1  -1   52.5395   60.7042    7.9216    0.0000   -8.1647    1.2153    1.3240   -6.1668   4984 % 0.299552 1.000 22
   5  -4   3   27.5500   22.8050   -2.7884    0.0000    4.7449    1.4301    1.4564    3.2579   4993 % 0.533976 1.000 22
   6  -3   2   35.9931   22.9824   -5.9409    0.0000   13.0107    1.3114    1.3599    9.5676   5003 % 0.513980 1.000 22
   7   1  -1   33.1406   25.2319    7.8395    0.0000    7.9087    1.3141    1.3552    5.8356   5014 % 0.500927 1.000 22
 -12  -3   3    8.3187   16.2631    2.1946    0.0000   -7.9445    2.4343    2.4357   -3.2617   5080*% 0.898657 1.000 23
  -2  -2   0   49.1782   40.7247    5.6789    0.0000    8.4536    1.4071    1.4906    5.6713   5177 % 0.230558 1.000 23
  -1  -1   0   84.9406   90.0239  -10.5184    0.0000   -5.0833    1.3674    1.6098   -3.1578   5188 % 0.115279 1.000 23
   0   6   2   19.2640   24.5848    3.3980    0.0000   -5.3208    1.6533    1.6645   -3.1966   5198 % 0.561467 1.000 23
   2   2   0   48.2089   34.6756    5.6789    0.0000   13.5333    1.4333    1.5122    8.9491   5213 % 0.230558 1.000 23
  -3  -3   0   30.0200   23.7293   -1.9770    0.0000    6.2907    1.9570    1.9799    3.1772   5415 % 0.345836 1.000 24
  -1  -5   0   47.2589   40.9878    0.8447    0.0000    6.2711    1.4886    1.5618    4.0152   5432 % 0.463677 1.000 24
  -1  -1   0   82.5094   91.0379  -10.5184    0.0000   -8.5285    1.4301    1.6511   -5.1654   5434 % 0.115279 1.000 24
   0  -6   0   32.0437   22.3110  -11.6923    0.0000    9.7327    1.7819    1.8105    5.3756   5441 % 0.550055 1.000 24
   1  -7   0   23.7613   17.1724   -3.5846    0.0000    6.5890    1.9864    2.0006    3.2935   5446 % 0.645526 1.000 24
   1   1   0   93.2202   98.1361  -10.5184    0.0000   -4.9160    1.3318    1.6256   -3.0240   5450 % 0.115279 1.000 24
   3  -7   0   19.0683   12.1746    0.4519    0.0000    6.8937    2.2052    2.2135    3.1145   5463 % 0.675116 1.000 24
   7  -7   0   18.1135    9.8897   -1.9891    0.0000    8.2238    2.2469    2.2542    3.6482   5498 % 0.806952 1.000 24
   7   1   0   30.7506   23.4981   -1.5867    0.0000    7.2525    1.8292    1.8549    3.9099   5502 % 0.497752 1.000 24
Refinement program                                                                                                 page=   9
structure :                                                                                                10:07:21 02-09-24 

   7   3   0   34.5311   41.6545    3.6240    0.0000   -7.1234    1.5942    1.6312   -4.3670   5503 % 0.561242 1.000 24
   9   1   0   27.9696   20.5998   -4.8863    0.0000    7.3699    1.7680    1.7900    4.1173   5518 % 0.635664 1.000 24
  10   0   0   23.8097   16.9968   -1.5261    0.0000    6.8129    1.9803    1.9946    3.4158   5524 % 0.698910 1.000 24
  -7   4   2   19.9274   16.0334   -1.1353    0.0000    3.8940    1.1442    1.1614    3.3529   5607 % 0.621698 1.000 25
  -5   0   1   27.0426   21.6197    3.9258    0.0000    5.4229    1.0520    1.0862    4.9923   5626 % 0.353963 1.000 25
  -2  -8   0   12.1532   17.8919   -2.2153    0.0000   -5.7387    1.4482    1.4533   -3.9488   5648 % 0.746609 1.000 25
  -2  -6   0   16.4347   12.3770    3.0836    0.0000    4.0577    1.2839    1.2943    3.1350   5649 % 0.567538 1.000 25
  -8  -5  -5   21.9636    9.9699   -3.4410    0.0000   11.9937    2.1854    2.1964    5.4605   5812 % 0.775895 1.000 26
  -8   0  -8   21.1258   28.9710    3.6306    0.0000   -7.8452    2.2035    2.2136   -3.5441   5816 % 0.718036 1.000 26
  -7  -2  -6   20.4866   32.3620    1.1481    0.0000  -11.8754    2.3601    2.3690   -5.0129   5828 % 0.622198 1.000 26
  -5  -5  -2   35.1611   45.8737   -5.9412    0.0000  -10.7127    1.7633    1.7980   -5.9580   5850 % 0.587294 1.000 26
  -5   5  -8   23.0043   15.6860    3.2192    0.0000    7.3184    2.0387    2.0517    3.5670   5855 % 0.731561 1.000 26
  -4  -5  -1   27.6442   10.8291    1.4693    0.0000   16.8150    1.9570    1.9764    8.5077   5862 % 0.539850 1.000 26
  -4  -2  -3   70.7163   58.9440   -8.5358    0.0000   11.7723    1.4608    1.6229    7.2537   5863 % 0.374585 1.000 26
  -4   3  -6   29.8881   22.0198    2.8771    0.0000    7.8684    1.9422    1.9651    4.0040   5866 % 0.517645 1.000 26
  -3   3  -5   51.0284   66.6896   -9.1467    0.0000  -15.6612    1.5815    1.6618   -9.4244   5877 % 0.445960 1.000 26
  -3   7  -7   21.6633   13.8622    2.8988    0.0000    7.8011    2.1673    2.1781    3.5817   5879 % 0.781771 1.000 26
  -2   5  -5   40.6103   30.9627    5.3639    0.0000    9.6476    1.5944    1.6453    5.8636   5890 % 0.555813 1.000 26
  -1   5  -4   26.4045   16.0702    1.3738    0.0000   10.3344    2.1114    2.1278    4.8568   5902 % 0.515494 1.000 26
  -1   9  -6   14.9800   23.7462    3.1240    0.0000   -8.7662    2.6168    2.6211   -3.3444   5905*% 0.894319 1.000 26
   0  -3   2   61.1318   72.5941  -13.3835    0.0000  -11.4623    1.5205    1.6388   -6.9944   5909 % 0.297195 1.000 26
   0   7  -4   21.5105   30.0313    5.5311    0.0000   -8.5209    2.2082    2.2187   -3.8405   5910 % 0.680115 1.000 26
   1  -7   6   15.0831   26.5981   -2.5103    0.0000  -11.5150    2.8840    2.8880   -3.9872   5914*% 0.728604 1.000 26
   1  -3   3   33.8866   24.2617    2.9412    0.0000    9.6249    1.9137    1.9435    4.9523   5916 % 0.330250 1.000 26
   2   2   1  114.1000  102.6890   24.5033    0.0000   11.4111    1.3734    1.7855    6.3910   5931 % 0.237335 1.000 26
   3   2   2   29.0912   19.9048    2.0684    0.0000    9.1865    2.2687    2.2873    4.0163   5946 % 0.300441 1.000 26
   6   3   5   24.4908   15.9759   -1.7142    0.0000    8.5149    2.2559    2.2692    3.7524   5986 % 0.575125 1.000 26
   7   3   6   17.1727    8.6164    1.4564    0.0000    8.5563    2.6379    2.6435    3.2367   6000 % 0.655098 1.000 26
  -1   5  -4   39.3103   27.1031    1.3738    0.0000   12.2072    2.3798    2.4120    5.0609   6158 % 0.515494 1.000 27
   1   5  -2   46.2720   37.1268    9.3971    0.0000    9.1452    2.3005    2.3466    3.8972   6177 % 0.477159 1.000 27
   4   4   2   20.8447    8.6364    3.4827    0.0000   12.2082    3.6700    3.6759    3.3211   6216*% 0.474670 1.000 27
   6  -2   8   24.5845   35.8873    4.1930    0.0000  -11.3028    3.1198    3.1295   -3.6117   6239 % 0.642199 1.000 27
  -8  -2   1   30.4811   25.3138   -6.4867    0.0000    5.1673    1.5567    1.5863    3.2575   6339 % 0.591111 1.000 28
  -4   1  -1   44.3035   50.9048   -7.9216    0.0000   -6.6013    1.4908    1.5553   -4.2444   6382 % 0.299552 1.000 28
   3   8  -5   18.1494   24.5051   -3.6936    0.0000   -6.3557    1.9284    1.9370   -3.2813   6448 % 0.813096 1.000 28
   5  -2   2   52.4223   58.3678  -11.0440    0.0000   -5.9455    1.3630    1.4603   -4.0714   6463 % 0.410391 1.000 28
   5   5  -3   26.0921   20.0572   -1.5398    0.0000    6.0350    1.6997    1.7197    3.5094   6465 % 0.600641 1.000 28
   9   3  -1   22.7024   16.9720    2.6713    0.0000    5.7304    1.8038    1.8180    3.1520   6504 % 0.688822 1.000 28
 -11   4   4   14.7003   19.6382    1.4459    0.0000   -4.9379    1.5374    1.5444   -3.1973   6560 % 0.881058 1.000 29
  -6  -2   3   27.8532   32.1310   -6.6975    0.0000   -4.2778    1.2368    1.2678   -3.3741   6609 % 0.487861 1.000 29
  -6   2   2   38.1195   32.8207    5.9435    0.0000    5.2988    1.1293    1.1919    4.4455   6610 % 0.471331 1.000 29
  -5   0   2   50.6488   43.9670   -9.9687    0.0000    6.6818    1.0523    1.1679    5.7212   6620 % 0.367155 1.000 29
  -2   4   0   47.2335   40.0275   -8.9248    0.0000    7.2060    1.0543    1.1553    6.2373   6650 % 0.392441 1.000 29
   2   1  -1  102.2630  111.6870  -23.3376    0.0000   -9.4237    0.9407    1.3895   -6.7821   6678 % 0.176393 1.000 29
   3   4  -2   32.0905   27.0189    3.8036    0.0000    5.0716    1.2434    1.2841    3.9495   6689 % 0.437171 1.000 29
   6  -1  -2   52.2504   55.9884   -9.5888    0.0000   -3.7380    1.0115    1.1385   -3.2834   6718 % 0.443779 1.000 29
   8   0  -3   21.8541   30.2137   -2.0167    0.0000   -8.3597    1.3796    1.3968   -5.9848   6742 % 0.584092 1.000 29
   8   5  -4   13.2098    7.9769   -1.9827    0.0000    5.2329    1.6200    1.6254    3.2195   6745 % 0.757280 1.000 29
 -10   2  -3   16.6403   12.4567   -1.0249    0.0000    4.1836    1.3221    1.3325    3.1396   6818 % 0.742046 1.000 30
  -6  -1  -3   16.6433   11.0009   -1.9171    0.0000    5.6424    1.6914    1.6995    3.3200   6859 % 0.461298 1.000 30
  -6   1  -2   50.2155   46.7632    9.5888    0.0000    3.4523    0.9838    1.1045    3.1256   6860 % 0.443779 1.000 30
  -6   3  -1   20.8998   13.4298   -2.8478    0.0000    7.4699    1.3302    1.3465    5.5478   6861 % 0.504641 1.000 30
Refinement program                                                                                                 page=  10
structure :                                                                                                10:07:21 02-09-24 

  -5  -2  -3   22.5300   15.0622    4.6443    0.0000    7.4678    1.3893    1.4074    5.3060   6869 % 0.429274 1.000 30
  -4  -5  -4   31.4833   25.4857   -4.9012    0.0000    5.9977    1.0911    1.1356    5.2816   6878 % 0.582242 1.000 30
  -4  -3  -3   27.3551   34.2987    3.8980    0.0000   -6.9436    1.2320    1.2620   -5.5023   6879 % 0.427008 1.000 30
   1   3   2   64.8807   69.9457  -12.1894    0.0000   -5.0650    0.9479    1.1487   -4.4095   6929 % 0.305302 1.000 30
   2   4   3   30.6105   35.0942    5.2152    0.0000   -4.4837    1.1712    1.2105   -3.7040   6943 % 0.427259 1.000 30
   2   8   5   16.3493   11.5797    0.6186    0.0000    4.7696    1.3181    1.3282    3.5910   6945 % 0.797936 1.000 30
   3  -5  -1   32.6787   28.0972    8.9270    0.0000    4.5816    1.1384    1.1843    3.8685   6950 % 0.507194 1.000 30
   4  -4   0   36.4925   40.7983   -6.8032    0.0000   -4.3058    1.0920    1.1514   -3.7397   6962 % 0.461115 1.000 30
   7  -5   1   25.0280   30.8658    4.1097    0.0000   -5.8379    1.1767    1.2030   -4.8527   6987 % 0.672782 1.000 30
 -10   0   1   10.8674   16.9378   -2.3582    0.0000   -6.0704    1.8864    1.8895   -3.2127   7079*% 0.701175 1.000 31
  -5  -5  -3   18.4011   22.8294    1.5398    0.0000   -4.4283    1.3831    1.3953   -3.1738   7128 % 0.600641 1.000 31
  -3   1   1  103.1550  108.4200   21.9664    0.0000   -5.2653    0.9505    1.4027   -3.7537   7151 % 0.235666 1.000 31
   5   3   2   41.7959   37.7717    8.1130    0.0000    4.0243    1.0671    1.1460    3.5115   7218 % 0.458741 1.000 31
   7  -1  -1   31.1352   27.2259   -7.8395    0.0000    3.9093    1.1241    1.1665    3.3514   7237 % 0.500927 1.000 31
  10  -4  -3    6.3404   14.4955    0.4160    0.0000   -8.1552    2.6024    2.6032   -3.1328   7264*% 0.807147 1.000 31
 -12   3   4    9.7570   15.4738   -1.9991    0.0000   -5.7168    1.3119    1.3155   -4.3457   7313 % 0.910923 1.000 32
  -8   3   3   35.5021   39.4043    5.8800    0.0000   -3.9022    0.7619    0.8406   -4.6423   7347 % 0.645604 1.000 32
  -7  -1   1   33.6705   29.9606    7.8395    0.0000    3.7098    0.8078    0.8752    4.2389   7354 % 0.500927 1.000 32
  -6   2   2   26.4367   23.4064    5.9435    0.0000    3.0303    0.9173    0.9546    3.1744   7366 % 0.471331 1.000 32
  -3  -4  -1   23.0955   16.7377   -2.9597    0.0000    6.3578    0.9742    1.0012    6.3500   7395 % 0.426152 1.000 32
  -3   1   1   90.5428   96.5697   21.9664    0.0000   -6.0269    0.6997    1.1443   -5.2670   7396 % 0.235666 1.000 32
  -1  -3  -1   39.6774   42.9022    5.2570    0.0000   -3.2248    0.8141    0.9056   -3.5609   7414 % 0.289303 1.000 32
  -1   8   4   12.8062   17.8930   -3.8115    0.0000   -5.0868    1.1908    1.1977   -4.2471   7418 % 0.770395 1.000 32
   0  -5  -2   44.8241   37.1470  -11.8795    0.0000    7.6771    0.7786    0.8984    8.5452   7421 % 0.472013 1.000 32
   2  -7  -3   20.8038   24.5175    3.8555    0.0000   -3.7137    0.9782    1.0001   -3.7135   7435 % 0.678157 1.000 32
   2  -4  -2   20.9809   14.9439   -1.4794    0.0000    6.0370    1.0581    1.0787    5.5966   7436 % 0.408283 1.000 32
   2   3   1   62.5428   66.7316   16.6662    0.0000   -4.1888    0.7299    0.9612   -4.3578   7437 % 0.313608 1.000 32
   5   4   1   20.4475   16.7093    1.0583    0.0000    3.7382    1.0050    1.0256    3.6449   7469 % 0.509668 1.000 32
   6  -8  -4   11.6748    7.2349   -0.1269    0.0000    4.4398    1.2634    1.2688    3.4993   7473 % 0.874342 1.000 32
   7   0  -1   21.0357   17.4906    3.0620    0.0000    3.5451    0.9674    0.9900    3.5809   7489 % 0.492467 1.000 32
  -7   0  -8   15.3134   25.5325   -1.7525    0.0000  -10.2191    3.1247    3.1285   -3.2665   7608*% 0.665059 1.000 33
  -7   3  10   13.7222   30.7535   -1.8824    0.0000  -17.0313    2.9113    2.9146   -5.8435   7613*% 0.795050 1.000 33
  -6   3  12   10.7191   20.5132    1.3610    0.0000   -9.7940    3.1859    3.1877   -3.0724   7625*% 0.841505 1.000 33
  -4   1   1   45.8388   37.8867   -7.9216    0.0000    7.9522    2.1467    2.1950    3.6228   7644 % 0.299552 1.000 33
  -4   2   8   21.5801   32.0765   -3.6241    0.0000  -10.4964    2.5255    2.5347   -4.1411   7646 % 0.561004 1.000 33
  -3   0  -4   46.4543   55.7692   -8.7854    0.0000   -9.3149    2.0278    2.0803   -4.4776   7652 % 0.307735 1.000 33
  -1  -1  -7   30.7050   20.0030   -2.0289    0.0000   10.7020    2.4980    2.5168    4.2523   7668 % 0.410699 1.000 33
   0  -1  -6   78.4666   63.2463  -13.9703    0.0000   15.2202    1.7281    1.8979    8.0194   7677 % 0.350092 1.000 33
   2   0   3   80.3038   66.8236   13.4805    0.0000   13.4802    1.8829    2.0469    6.5855   7695 % 0.219269 1.000 33
   2   1  10   17.1552   26.7888   -2.7289    0.0000   -9.6336    2.6931    2.6985   -3.5700   7697 % 0.587414 1.000 33
   2   2  17   13.1225    5.0580    0.9858    0.0000    8.0645    2.6138    2.6171    3.0814   7700*% 0.984687 1.000 33
   5   0   8   30.6920   21.7355    1.1524    0.0000    8.9566    2.0315    2.0545    4.3594   7727 % 0.570149 1.000 33
   7  -2  -2   14.7513   24.1369   -2.2228    0.0000   -9.3856    2.9896    2.9932   -3.1356   7745*% 0.534467 1.000 33
   7  -1   4   12.4820   23.7390   -0.1381    0.0000  -11.2570    3.6853    3.6874   -3.0528   7746*% 0.546347 1.000 33
  -8   2   2   18.5822    9.8789   -1.3284    0.0000    8.7034    2.4782    2.4851    3.5022   7852 % 0.599104 1.000 34
  -3   3   0   29.4143   20.3821    1.9770    0.0000    9.0322    2.0619    2.0828    4.3366   7898 % 0.345836 1.000 34
  -2  -4   2   25.9981   18.2307   -1.4794    0.0000    7.7673    2.2309    2.2460    3.4583   7906 % 0.408283 1.000 34
  -2   2   0   41.2226   29.0653    5.6789    0.0000   12.1573    1.8388    1.8844    6.4514   7908 % 0.230558 1.000 34
  -1   1   0   81.3720   97.1437   10.5184    0.0000  -15.7717    1.5030    1.7091   -9.2280   7919 % 0.115279 1.000 34
   6   1  -2   46.2201   38.9127    9.5888    0.0000    7.3074    1.6173    1.6820    4.3444   7982 % 0.443779 1.000 34
   7  -3  -1   36.7165   28.5253    6.8981    0.0000    8.1912    1.6409    1.6815    4.8713   7991 % 0.564060 1.000 34
  -3  -1  -5   71.5521   64.6862   -9.8811    0.0000    6.8659    1.7910    1.9286    3.5600   8142 % 0.362829 1.000 35
Refinement program                                                                                                 page=  11
structure :                                                                                                10:07:21 02-09-24 

  -3   3  -3   53.8479   68.8767  -10.5023    0.0000  -15.0288    2.0140    2.0847   -7.2089   8144 % 0.384893 1.000 35
  -1  -1  -2  117.4270  105.1280   28.9305    0.0000   12.2985    1.7015    2.0674    5.9489   8173 % 0.161163 1.000 35
   0  -4  -2   37.1820   45.0544   -3.4709    0.0000   -7.8724    2.3358    2.3652   -3.3284   8186 % 0.383609 1.000 35
   1   9   7   16.4864   26.6580   -0.5827    0.0000  -10.1717    3.3603    3.3644   -3.0233   8205*% 0.917077 1.000 35
  -7  -5   1   22.1201   27.3542    4.1097    0.0000   -5.2340    1.5461    1.5618   -3.3512   8361 % 0.672782 1.000 36
   0  -6   0   27.9142   21.4553  -11.6923    0.0000    6.4588    1.5942    1.6184    3.9908   8425 % 0.550055 1.000 36
   1   3   0   61.3914   55.0418    9.1188    0.0000    6.3496    1.3699    1.5012    4.2297   8434 % 0.283769 1.000 36
   2   6   0   23.5266   36.2174    3.0836    0.0000  -12.6908    1.5748    1.5923   -7.9702   8441 % 0.567538 1.000 36
  -6   0   0   55.7064   46.6615   15.1473    0.0000    9.0448    0.9146    1.0709    8.4459   8573 % 0.419346 1.000 37
  -6   4   1   17.0851   12.8783   -0.0415    0.0000    4.2068    1.2233    1.2352    3.4059   8574 % 0.559905 1.000 37
  -4   0   0  101.1090   94.4712  -13.3119    0.0000    6.6377    0.8456    1.3181    5.0358   8589 % 0.279564 1.000 37
  -2   4   1   48.3508   52.5585   10.2569    0.0000   -4.2077    0.9111    1.0314   -4.0796   8607 % 0.396461 1.000 37
   1  -5  -1   29.8898   36.9540   -3.9614    0.0000   -7.0642    1.0405    1.0826   -6.5254   8624 % 0.467084 1.000 37
   2  -6  -1   33.1165   25.3517   -6.5285    0.0000    7.7647    0.9150    0.9730    7.9799   8631 % 0.570325 1.000 37
   2   4   1   55.1162   50.1627  -10.2569    0.0000    4.9535    0.8863    1.0437    4.7461   8634 % 0.396461 1.000 37
   5  -1   0   62.8729   66.1309  -13.9430    0.0000   -3.2580    0.8708    1.0741   -3.0334   8661 % 0.361280 1.000 37
   5   7   2   16.9676   20.8727    3.0793    0.0000   -3.9051    1.1021    1.1151   -3.5021   8665 % 0.739339 1.000 37
   6   7   2   13.3791   17.5883    2.4860    0.0000   -4.2093    1.2295    1.2368   -3.4034   8675 % 0.774825 1.000 37
   1  -1  -3   44.1316   52.5661    2.0255    0.0000   -8.4345    2.5764    2.6139   -3.2268   9088 % 0.204522 1.000 39
   2   0  -3   80.9543   74.7523  -13.4805    0.0000    6.2021    1.8714    2.0390    3.0417   9102 % 0.219269 1.000 39
   3   1  -3   58.3832   47.3318    9.7027    0.0000   11.0514    1.9689    2.0536    5.3814   9115 % 0.284442 1.000 39
   4  -2  -9   28.6793   21.4093   -5.4494    0.0000    7.2699    2.0415    2.0616    3.5264   9126 % 0.607152 1.000 39
   4   2  -3   51.4072   45.3442    8.5358    0.0000    6.0630    1.9190    1.9867    3.0518   9128 % 0.374585 1.000 39
   5   1  -6   46.3821   39.7417    8.4293    0.0000    6.6405    1.8563    1.9134    3.4705   9140 % 0.494655 1.000 39
   8   5  -4   18.3630   26.5121   -1.9827    0.0000   -8.1491    2.2790    2.2864   -3.5641   9182 % 0.757280 1.000 39
  -4  -8  -8    7.5960   15.7544    1.2287    0.0000   -8.1583    2.6659    2.6669   -3.0591   9283*% 0.904982 1.000 40
   2  -2  -1  101.9500   89.8927  -24.5033    0.0000   12.0578    1.1849    1.5631    7.7139   9342 % 0.237335 1.000 40
   4  -3  -1   41.6761   49.4156    9.3421    0.0000   -7.7394    1.3737    1.4355   -5.3914   9361 % 0.396191 1.000 40
   7  -2   1   31.2202   38.0644   -5.6444    0.0000   -6.8442    1.4206    1.4545   -4.7057   9391 % 0.525492 1.000 40
  -4   0  -7   40.0337   46.7322    6.2419    0.0000   -6.6985    1.9883    2.0282   -3.3026   9525 % 0.483260 1.000 41
  -3  -2  -3   79.7327   67.9632  -18.5130    0.0000   11.7694    1.7408    1.9147    6.1468   9539 % 0.325762 1.000 41
  -1   2  -4   86.1522   70.1391  -11.9466    0.0000   16.0130    1.7115    1.9161    8.3571   9568 % 0.298731 1.000 41
   2   5  -2   29.7237   38.6704   -5.6769    0.0000   -8.9467    2.3685    2.3871   -3.7480   9605 % 0.492275 1.000 41
 -10  -4   2   12.6452   17.5109    3.9825    0.0000   -4.8657    1.5816    1.5867   -3.0666   9726 % 0.797264 1.000 42
 -10  -1   3   12.6293    7.2424   -1.8505    0.0000    5.3869    1.5678    1.5729    3.4249   9728 % 0.724858 1.000 42
  -4  -4   0   37.4940   44.6441   -6.8032    0.0000   -7.1501    1.1162    1.1775   -6.0725   9783 % 0.461115 1.000 42
  -2   6   3   30.6757   25.5290    1.1027    0.0000    5.1467    1.2029    1.2414    4.1459   9808 % 0.592148 1.000 42
   5  -2  -2   54.2743   48.6200   11.0440    0.0000    5.6543    1.0484    1.1805    4.7896   9869 % 0.410391 1.000 42
   8   3  -1   21.7555   17.2113    1.6936    0.0000    4.5441    1.2847    1.3030    3.4874   9904 % 0.625648 1.000 42
  10  -5  -4   16.4286   21.2052   -4.6052    0.0000   -4.7766    1.3665    1.3764   -3.4704   9915 % 0.865635 1.000 42
  -3  -3   0   30.2192   38.4552   -1.9770    0.0000   -8.2360    1.2873    1.3223   -6.2287  10013 % 0.345836 1.000 44
  -2  -4   0   46.3033   62.7128   -8.9248    0.0000  -16.4095    1.1101    1.2028  -13.6431  10022 % 0.392441 1.000 44
  -1  -5   0   39.3408   44.4140    0.8447    0.0000   -5.0732    1.1515    1.2168   -4.1692  10029 % 0.463677 1.000 44
   0  -6   0   26.1036   20.2319  -11.6923    0.0000    5.8717    1.2910    1.3171    4.4580  10037 % 0.550055 1.000 44
   0  -4   0   80.2141   63.0198   28.5460    0.0000   17.1943    1.0067    1.2872   13.3581  10038 % 0.366703 1.000 44
   0  -2   0  176.5740  119.2220  -42.1415    0.0000   57.3516    0.9543    2.0071   28.5743  10039 % 0.183352 1.000 44
   1  -5   0   42.7645   37.0608   -0.8447    0.0000    5.7037    1.1107    1.1902    4.7922  10043 % 0.463677 1.000 44
   1  -3   0   51.1126   44.6374   -9.1188    0.0000    6.4752    1.1426    1.2517    5.1732  10044 % 0.283769 1.000 44
   1   1   0   99.5877   83.8755  -10.5184    0.0000   15.7122    1.1010    1.4846   10.5834  10046 % 0.115279 1.000 44
   2   0   0  120.2140  139.2700  -29.5063    0.0000  -19.0555    1.0132    1.5722  -12.1206  10055 % 0.139782 1.000 44
   3  -3   0   44.6677   53.5817    1.9770    0.0000   -8.9141    1.1160    1.2021   -7.4155  10062 % 0.345836 1.000 44
   3  -1   0   60.2437   73.8106    0.8400    0.0000  -13.5669    1.1196    1.2714  -10.6708  10063 % 0.228839 1.000 44
Refinement program                                                                                                 page=  12
structure :                                                                                                10:07:21 02-09-24 

   3   1   0   56.3977   67.5914   -0.8400    0.0000  -11.1937    1.1499    1.2807   -8.7401  10064 % 0.228839 1.000 44
   4  -4   0   43.9192   49.9750   -6.8032    0.0000   -6.0557    1.0713    1.1578   -5.2303  10071 % 0.461115 1.000 44
   4  -2   0   59.4979   51.8064   11.5562    0.0000    7.6915    1.0580    1.2138    6.3365  10072 % 0.334326 1.000 44
   5  -5   0   33.2445   27.0959   -5.8096    0.0000    6.1486    1.1085    1.1572    5.3132  10079 % 0.576394 1.000 44
   5  -3   0   45.3156   37.5220   11.4410    0.0000    7.7936    1.0857    1.1765    6.6244  10080 % 0.444701 1.000 44
   5   1   0   56.9667   61.4524   13.9430    0.0000   -4.4858    1.0436    1.1890   -3.7729  10082 % 0.361280 1.000 44
   6   0   0   55.6794   51.1459   15.1473    0.0000    4.5336    1.0489    1.1875    3.8178  10090 % 0.419346 1.000 44
   7  -7   0   17.6550   11.7482   -1.9891    0.0000    5.9068    1.2008    1.2137    4.8668  10094 % 0.806952 1.000 44
   7  -5   0   20.4670   26.5530   -0.3343    0.0000   -6.0859    1.2923    1.3084   -4.6513  10095 % 0.670421 1.000 44
   7  -1   0   32.9515   39.7819    1.5867    0.0000   -6.8304    1.1562    1.2023   -5.6812  10097 % 0.497752 1.000 44
   7   1   0   36.0846   40.3460   -1.5867    0.0000   -4.2614    1.1279    1.1842   -3.5985  10098 % 0.497752 1.000 44
   8  -2   0   32.6849   29.0005    1.4695    0.0000    3.6843    1.0938    1.1416    3.2274  10105 % 0.588423 1.000 44
   8   0   0   33.2626   37.1201   -7.7884    0.0000   -3.8575    1.1033    1.1524   -3.3474  10106 % 0.559128 1.000 44
   9  -5   0   19.3236   24.8103    4.3597    0.0000   -5.4867    1.2239    1.2391   -4.4282  10110 % 0.778316 1.000 44
   9  -1   0   21.3542   30.0152    4.8863    0.0000   -8.6610    1.2527    1.2708   -6.8156  10112 % 0.635664 1.000 44
  -8  -6   0   17.3003   12.2740    1.9426    0.0000    5.0263    1.5202    1.5300    3.2852  10171 % 0.784337 1.000 46
  -8   4   1   25.6690   20.2729    5.2097    0.0000    5.3962    1.3362    1.3607    3.9658  10175 % 0.671019 1.000 46
  -5  -3   0   55.9553   61.9161  -11.4410    0.0000   -5.9607    1.0616    1.2000   -4.9673  10197 % 0.444701 1.000 46
  -4  -2   0   63.8091   58.1558   11.5562    0.0000    5.6533    1.0453    1.2247    4.6161  10204 % 0.334326 1.000 46
  -2   6   1   33.7239   29.8057   -6.5285    0.0000    3.9182    1.1950    1.2417    3.1556  10218 % 0.570325 1.000 46
  -5  -5   0   31.8355   41.4307    5.8096    0.0000   -9.5951    1.2062    1.2475   -7.6915  10373 % 0.576394 1.000 47
  -3  -3   0   26.9110   21.7074   -1.9770    0.0000    5.2036    1.5087    1.5325    3.3955  10392 % 0.345836 1.000 47
   4 -10   0   12.6412    6.8866    1.3704    0.0000    5.7546    1.6889    1.6936    3.3978  10448 % 0.958437 1.000 47
   9   1   0   21.8563   16.6682   -4.8863    0.0000    5.1881    1.4824    1.4984    3.4624  10498 % 0.635664 1.000 47
  10   0   0   30.3776   25.0366   -1.5261    0.0000    5.3411    1.1802    1.2186    4.3829  10504 % 0.698910 1.000 47
  -4  -2  -2   53.0707   60.6976   -4.9915    0.0000   -7.6269    2.4043    2.4622   -3.0976  10610 % 0.352786 1.000 48
  -3   2  -3   79.6900   71.6673  -18.5130    0.0000    8.0227    2.1966    2.3367    3.4333  10623 % 0.325762 1.000 48
  -2  -1  -1  104.4290   93.4521  -23.3376    0.0000   10.9773    2.3231    2.5470    4.3098  10632 % 0.176393 1.000 48
  -7   6   2   17.4327   13.0572   -0.3849    0.0000    4.3755    1.3050    1.3166    3.3233  10841 % 0.744713 1.000 49
  -5   2   1   29.5110   34.5311    5.6069    0.0000   -5.0201    1.2351    1.2699   -3.9532  10854 % 0.398632 1.000 49
  -4   3   1   38.0684   43.1277    9.3421    0.0000   -5.0594    1.1348    1.1970   -4.2269  10862 % 0.396191 1.000 49
  -3   5   1   40.9902   36.2422    8.9270    0.0000    4.7480    1.0503    1.1274    4.2114  10872 % 0.507194 1.000 49
  -2  -6   0   15.8051   21.4970    3.0836    0.0000   -5.6919    1.4711    1.4795   -3.8472  10878 % 0.567538 1.000 49
   2   2   0   41.3473   31.5439    5.6789    0.0000    9.8034    1.2407    1.3078    7.4961  10899 % 0.230558 1.000 49
   8  -2  -1   32.5991   28.7320   -6.4867    0.0000    3.8670    1.0660    1.1147    3.4691  10962 % 0.591111 1.000 49
 -12   0   0   19.3339   24.1145    1.3803    0.0000   -4.7806    1.2051    1.2205   -3.9168  11018 % 0.838692 1.000 50
  -8  -4   2   11.5412   17.7150   -0.9514    0.0000   -6.1737    1.8845    1.8881   -3.2699  11057 % 0.678070 1.000 50
  -3  -4   2   38.0710   32.9591    3.8036    0.0000    5.1119    1.0953    1.1596    4.4083  11101 % 0.437171 1.000 50
   2  -5   3   37.8959   45.2184   -7.2495    0.0000   -7.3225    1.0463    1.1128   -6.5802  11148 % 0.508124 1.000 50
   6  -3   2   27.3697   32.3094   -5.9409    0.0000   -4.9398    1.1911    1.2221   -4.0419  11185 % 0.513980 1.000 50
   6   5  -2   21.7647   17.5693    6.0687    0.0000    4.1954    1.2222    1.2414    3.3796  11188 % 0.631385 1.000 50
 -14   0   0   11.5931    5.8645   -0.8107    0.0000    5.7286    1.6044    1.6086    3.5613  11258 % 0.978474 1.000 51
  -5   6  -3   15.4693   21.5861    2.0310    0.0000   -6.1168    1.7034    1.7104   -3.5763  11335 % 0.673216 1.000 51
  -3  -4   2   40.3287   35.9833    3.8036    0.0000    4.3453    1.3601    1.4186    3.0631  11350 % 0.437171 1.000 51
  -2  -2   1  111.3720  106.2030  -24.5033    0.0000    5.1697    1.1475    1.5991    3.2329  11360 % 0.237335 1.000 51
   5  -3   2   40.4759   46.5005   -8.1130    0.0000   -6.0246    1.2983    1.3599   -4.4301  11426 % 0.458741 1.000 51
   6  -3   2   30.9112   36.1400   -5.9409    0.0000   -5.2288    1.3345    1.3698   -3.8172  11437 % 0.513980 1.000 51
  -9  -5  -4   24.0499   13.0150    0.4954    0.0000   11.0350    2.6861    2.6968    4.0918  11539 % 0.810255 1.000 52
  -4  -2  -2   56.9122   63.1672   -4.9915    0.0000   -6.2550    1.9337    2.0157   -3.1032  11604 % 0.352786 1.000 52
  -4   8  -6   21.3588   12.5758   -1.0429    0.0000    8.7831    2.8583    2.8663    3.0643  11609 % 0.854518 1.000 52
   2   6  -1   39.0167   46.6840   -6.5285    0.0000   -7.6674    2.2593    2.2927   -3.3442  11667 % 0.570325 1.000 52
   4   0   3   35.4373   23.6804   -2.9848    0.0000   11.7569    2.5199    2.5447    4.6201  11688 % 0.326643 1.000 52
Refinement program                                                                                                 page=  13
structure :                                                                                                10:07:21 02-09-24 

   7  -3   7   26.5650   16.3655   -3.5304    0.0000   10.1995    2.7216    2.7346    3.7299  11721 % 0.685841 1.000 52
 -12   0   1   18.6038   15.0625   -2.2163    0.0000    3.5412    1.1369    1.1520    3.0740  11782 % 0.840580 1.000 53
  -6   5   2   35.2704   39.3078   -6.0687    0.0000   -4.0374    1.0093    1.0692   -3.7761  11839 % 0.631385 1.000 53
  -3  -5  -1   50.1687   42.1485    8.9270    0.0000    8.0202    0.9787    1.0998    7.2924  11865 % 0.507194 1.000 53
  -1   6   2   17.7539   13.1518   -3.3519    0.0000    4.6021    1.4110    1.4221    3.2361  11887 % 0.565800 1.000 53
  -6  -2   1   19.2432   13.0916   -2.7227    0.0000    6.1516    1.3485    1.3622    4.5160  12083 % 0.461129 1.000 54
  -6   2   1   22.5632   14.8489   -2.7227    0.0000    7.7143    1.2210    1.2417    6.2128  12087 % 0.461129 1.000 54
  -4  -6   1   25.7177   18.2187    4.4894    0.0000    7.4990    1.0440    1.0752    6.9743  12115 % 0.619587 1.000 54
   0   4   0   78.2777   82.4512   28.5460    0.0000   -4.1735    0.9057    1.1971   -3.4862  12138 % 0.366703 1.000 54
   1   7   0   30.5270   25.8039    3.5846    0.0000    4.7232    1.0204    1.0651    4.4345  12146 % 0.645526 1.000 54
   8   0  -1   35.2122   30.9860    7.5362    0.0000    4.2263    1.0011    1.0612    3.9825  12183 % 0.561956 1.000 54
   9   1  -1   17.6635   10.8167   -3.2788    0.0000    6.8469    1.2653    1.2776    5.3592  12200 % 0.638154 1.000 54
  -2   2   0   43.0836   28.8829    5.6789    0.0000   14.2008    0.9493    1.0425   13.6217  12351 % 0.230558 1.000 55
  -2   6   0   25.3397   29.3547    3.0836    0.0000   -4.0150    0.9432    0.9766   -4.1111  12353 % 0.567538 1.000 55
   0  10   0    5.6568   13.7880   -4.5697    0.0000   -8.1312    2.0683    2.0691   -3.9299  12368*% 0.916758 1.000 55
   1  -1   0   86.7848   93.4072   10.5184    0.0000   -6.6224    0.8636    1.2243   -5.4089  12372 % 0.115279 1.000 55
   2  -2   0   38.9949   27.0261    5.6789    0.0000   11.9688    0.9809    1.0556   11.3387  12377 % 0.230558 1.000 55
   5  -3   0   52.6156   49.0816   11.4410    0.0000    3.5340    0.8153    0.9704    3.6419  12391 % 0.444701 1.000 55
 -10   4  -2   17.8354   22.6713    3.9825    0.0000   -4.8360    1.5082    1.5187   -3.1842  12443 % 0.797264 1.000 56
  -6   5   2   28.3972   34.7347   -6.0687    0.0000   -6.3375    1.4280    1.4559   -4.3529  12487 % 0.631385 1.000 56
  -6   8   6   11.2916   21.5555    1.2843    0.0000  -10.2639    1.7535    1.7571   -5.8412  12490 % 0.909888 1.000 56
  -2   2   1  103.1520   93.2400  -24.5033    0.0000    9.9123    1.3403    1.6912    5.8609  12531 % 0.237335 1.000 56
  -1   3   3   45.1819   52.5452   -2.9412    0.0000   -7.3634    1.4763    1.5438   -4.7695  12540 % 0.330250 1.000 56
   2  -3  -2   31.0998   22.3705   -3.9594    0.0000    8.7293    1.7412    1.7687    4.9354  12563 % 0.328426 1.000 56
   2   2   4   37.0567   31.5404    1.7225    0.0000    5.5163    1.5989    1.6413    3.3609  12565 % 0.322327 1.000 56
   3  -1   1  109.4850   91.1049  -21.9664    0.0000   18.3803    1.3184    1.7138   10.7251  12574 % 0.235666 1.000 56
   4   0   3   44.6285   49.5369   -2.9848    0.0000   -4.9084    1.5114    1.5759   -3.1147  12588 % 0.326643 1.000 56
  10   0   8   18.9367   23.7914    1.0230    0.0000   -4.8547    1.5208    1.5326   -3.1676  12656 % 0.831520 1.000 56
 -10   0   0   26.4121   22.0045   -1.5261    0.0000    4.4076    0.8897    0.9281    4.7489  12690 % 0.698910 1.000 57
  -8   8   1   10.4738   14.2295    2.2705    0.0000   -3.7558    1.2126    1.2171   -3.0859  12703 % 0.923948 1.000 57
  -5   1   0   57.5708   60.8950  -13.9430    0.0000   -3.3242    0.7895    0.9771   -3.4021  12716 % 0.361280 1.000 57
  -3   1   0   26.5688   30.7823    0.8400    0.0000   -4.2135    1.1329    1.1636   -3.6210  12727 % 0.228839 1.000 57
   6  -4   0   40.2604   36.8266    8.8312    0.0000    3.4338    0.8147    0.9087    3.7786  12778 % 0.557066 1.000 57
   8  -8   0    7.0071   12.3361   -1.5123    0.0000   -5.3290    1.6341    1.6355   -3.2582  12793*% 0.922231 1.000 57
  13  -2   1   11.6060   17.1304   -3.1240    0.0000   -5.5244    1.2149    1.2204   -4.5266  12828 % 0.928607 1.000 57
  -6  -2  -6   28.7489   21.8362   -5.2584    0.0000    6.9127    2.2070    2.2257    3.1059  12901 % 0.568884 1.000 58
   1  -2  -2   91.4205   98.4667  -16.2771    0.0000   -7.0463    1.9022    2.1105   -3.3387  12973 % 0.226246 1.000 58
   1   1   2  120.6430  105.7210   28.9305    0.0000   14.9215    1.8136    2.1782    6.8503  12974 % 0.161163 1.000 58
   4   1   4   48.0000   40.9512  -10.0459    0.0000    7.0488    2.0594    2.1146    3.3334  13003 % 0.370538 1.000 58
   5  -4  -2   28.9931   36.9865   -6.0122    0.0000   -7.9934    2.2816    2.2999   -3.4755  13011 % 0.518917 1.000 58
  -4  -6   0   28.2400   35.0642    4.1954    0.0000   -6.8242    1.2907    1.3213   -5.1649  13145 % 0.617022 1.000 59
  -2  -4   0   43.5385   50.1617   -8.9248    0.0000   -6.6233    1.1656    1.2443   -5.3229  13162 % 0.392441 1.000 59
  -1   5   0   41.7804   37.1187   -0.8447    0.0000    4.6617    1.2147    1.2845    3.6291  13176 % 0.463677 1.000 59
   0   2   0  163.8370  149.8000  -42.1415    0.0000   14.0369    0.9821    1.9102    7.3486  13181 % 0.183352 1.000 59
  -7   5   3   19.8116   13.6048    1.1097    0.0000    6.2068    1.3931    1.4071    4.4110  13360 % 0.691378 1.000 60
  -7   6   3   16.1028   21.4753    2.6633    0.0000   -5.3725    1.4842    1.4929   -3.5987  13361 % 0.755283 1.000 60
  -5  -2   2   47.3804   50.9647   11.0440    0.0000   -3.5843    1.0817    1.1809   -3.0353  13376 % 0.410391 1.000 60
  -5   0   2   45.2449   34.4674   -9.9687    0.0000   10.7775    1.0941    1.1839    9.1033  13378 % 0.367155 1.000 60
  -5   1   2   55.3769   45.2570   11.8546    0.0000   10.1199    1.0221    1.1625    8.7055  13379 % 0.378428 1.000 60
  -5   2   2   43.9340   38.7479   11.0440    0.0000    5.1861    1.1039    1.1881    4.3649  13380 % 0.410391 1.000 60
  -5   3   2   34.1614   38.8639   -8.1130    0.0000   -4.7025    1.2002    1.2479   -3.7685  13381 % 0.458741 1.000 60
  -4  -8   2   13.6528   19.5630    1.3800    0.0000   -5.9101    1.7689    1.7741   -3.3313  13389 % 0.792922 1.000 60
Refinement program                                                                                                 page=  14
structure :                                                                                                10:07:21 02-09-24 

  -2   6   1   29.5144   35.0229   -6.5285    0.0000   -5.5085    1.1808    1.2171   -4.5258  13410 % 0.570325 1.000 60
  -2   8   1   21.2673   17.1421    3.7353    0.0000    4.1253    1.3354    1.3522    3.0508  13412 % 0.748729 1.000 60
   0   2   0  151.1500  144.3360  -42.1415    0.0000    6.8135    0.9249    1.7720    3.8450  13424 % 0.183352 1.000 60
   3  -3  -1   57.3018   69.2156  -11.6838    0.0000  -11.9138    1.0261    1.1753  -10.1368  13439 % 0.350391 1.000 60
   3   4  -1   30.2324   24.9339   -2.9597    0.0000    5.2985    1.3165    1.3507    3.9227  13446 % 0.426152 1.000 60
  -7   7   0    9.5499   15.8991   -1.9891    0.0000   -6.3492    1.5707    1.5736   -4.0348  13613 % 0.806952 1.000 61
  -5   3   0   46.8038   50.0010   11.4410    0.0000   -3.1971    0.8835    0.9998   -3.1978  13627 % 0.444701 1.000 61
  -4   2   0   54.2485   50.5064   11.5562    0.0000    3.7421    0.8701    1.0253    3.6496  13635 % 0.334326 1.000 61
   3  -1   0   38.2727   33.7994    0.8400    0.0000    4.4733    1.1052    1.1696    3.8246  13686 % 0.228839 1.000 61
   7  -1   0   36.9581   40.6915    1.5867    0.0000   -3.7334    0.9524    1.0216   -3.6544  13714 % 0.497752 1.000 61
  -7  -2  -3   25.6924   20.6240    5.2560    0.0000    5.0684    1.2144    1.2412    4.0833  13814 % 0.549100 1.000 62
  -6   0  -2   29.3394   23.9410   -3.3725    0.0000    5.3984    1.1878    1.2235    4.4122  13825 % 0.434207 1.000 62
  -5  -1  -2   51.3994   47.0946  -11.8546    0.0000    4.3048    1.0117    1.1348    3.7936  13837 % 0.378428 1.000 62
  -3  -5  -3   20.8806   26.0127   -1.9121    0.0000   -5.1321    1.3338    1.3500   -3.8015  13852 % 0.531615 1.000 62
  -3   0  -1   66.7690   71.8999   -8.6514    0.0000   -5.1309    0.9743    1.1811   -4.3442  13853 % 0.217103 1.000 62
  -2  -6  -3   21.7256   17.3269   -1.1027    0.0000    4.3987    1.2267    1.2458    3.5310  13861 % 0.592148 1.000 62
  -1  -7  -3   15.0067   20.9848   -1.4595    0.0000   -5.9781    1.5127    1.5201   -3.9327  13872 % 0.667265 1.000 62
  -1   3   1   33.7431   29.1199    5.2570    0.0000    4.6232    1.1795    1.2268    3.7685  13875 % 0.289303 1.000 62
   3   2   2   27.4663   20.6146    2.0684    0.0000    6.8518    1.2670    1.2964    5.2851  13907 % 0.300441 1.000 62
   4  -1   1   48.4985   52.1268   -7.9216    0.0000   -3.6283    1.0351    1.1431   -3.1742  13916 % 0.299552 1.000 62
  -1   5  -1   31.4404   36.5007    3.9614    0.0000   -5.0603    1.2118    1.2519   -4.0420  14116 % 0.467084 1.000 63
   2  -4   1   46.8636   54.4105  -10.2569    0.0000   -7.5468    1.1064    1.2016   -6.2809  14133 % 0.396461 1.000 63
   3   5  -1   37.4460   41.8127   -8.9270    0.0000   -4.3667    1.1457    1.2053   -3.6230  14144 % 0.507194 1.000 63
   4   0   0  101.7970   94.3356  -13.3119    0.0000    7.4613    1.0207    1.4415    5.1760  14151 % 0.279564 1.000 63
   6   0   0   57.7209   47.1211   15.1473    0.0000   10.5998    1.0854    1.2293    8.6224  14165 % 0.419346 1.000 63
   8   6  -1   11.1355   17.4172   -3.4906    0.0000   -6.2817    1.9622    1.9653   -3.1962  14184*% 0.786356 1.000 63
  -7   4  -1   23.6643   13.3836    2.4978    0.0000   10.2807    1.4980    1.5166    6.7788  14283 % 0.613999 1.000 64
  -5   1   0   61.8150   52.8252  -13.9430    0.0000    8.9899    1.2270    1.3740    6.5430  14299 % 0.361280 1.000 64
  -4   3  -1   51.0284   55.3706    9.3421    0.0000   -4.3421    1.2865    1.3840   -3.1373  14309 % 0.396191 1.000 64
   0   5  -2   57.6593   52.3851   11.8795    0.0000    5.2742    1.2322    1.3605    3.8768  14350 % 0.472013 1.000 64
   7  -3   1   31.4006   39.6749   -6.8981    0.0000   -8.2743    1.2961    1.3336   -6.2043  14407 % 0.564060 1.000 64
   9  -3   1   19.1337   24.5237    2.6713    0.0000   -5.3899    1.4895    1.5018   -3.5891  14424 % 0.688822 1.000 64
  10   5  -2   12.1614   18.3962   -0.8012    0.0000   -6.2348    1.9611    1.9649   -3.1731  14437 % 0.843369 1.000 64
  -5  -5   0   32.1885   23.7497    5.8096    0.0000    8.4388    2.4947    2.5154    3.3549  14527 % 0.576394 1.000 65
  -4  -4   0   42.4146   35.3355   -6.8032    0.0000    7.0791    2.2492    2.2889    3.0928  14538 % 0.461115 1.000 65
  -4  -2   0   60.3995   42.6075   11.5562    0.0000   17.7920    1.9263    2.0188    8.8131  14539 % 0.334326 1.000 65
   2   0   0  123.2270  144.8900  -29.5063    0.0000  -21.6630    1.6660    2.0722  -10.4539  14591 % 0.139782 1.000 65
   6   0   0   64.6436   50.6498   15.1473    0.0000   13.9939    1.8935    2.0008    6.9943  14629 % 0.419346 1.000 65
   9  -1   0   23.2164   13.6843    4.8863    0.0000    9.5321    3.0647    3.0734    3.1014  14654 % 0.635664 1.000 65
  -3   5   0   28.3284   21.4238    1.4822    0.0000    6.9046    1.6768    1.7005    4.0603  14770 % 0.504058 1.000 66
  -3   7   0   22.6605   15.7731    0.4519    0.0000    6.8875    1.6593    1.6747    4.1127  14771 % 0.675116 1.000 66
  -2   4   0   37.0486   47.2790   -8.9248    0.0000  -10.2303    1.6249    1.6666   -6.1385  14779 % 0.392441 1.000 66
  -2   6   0   31.3018   25.6546    3.0836    0.0000    5.6471    1.5239    1.5557    3.6300  14780 % 0.567538 1.000 66
   6  -2   0   41.7648   46.9265   -7.6393    0.0000   -5.1617    1.4749    1.5329   -3.3672  14837 % 0.457678 1.000 66
   9  -1   0   23.4627   16.2831    4.8863    0.0000    7.1796    1.7688    1.7843    4.0239  14862 % 0.635664 1.000 66
  10  -2   0   26.2983   21.0919    4.3525    0.0000    5.2063    1.5742    1.5961    3.2620  14869 % 0.722560 1.000 66
 -13  -1  -5   11.2872   20.0175    0.2864    0.0000   -8.7303    2.0909    2.0939   -4.1694  14890*% 0.955617 1.000 67
 -11   0  -2   13.1909   19.6962    3.9144    0.0000   -6.5053    2.1113    2.1154   -3.0752  14909 % 0.777006 1.000 67
 -10   0  -2   16.1400   24.4053    5.5388    0.0000   -8.2653    2.0942    2.1004   -3.9351  14918 % 0.707926 1.000 67
  -6  -3  -9   13.9140    7.2664   -1.1121    0.0000    6.6477    2.1417    2.1462    3.0973  14958 % 0.712988 1.000 67
  -6  -1  -4   32.7582   26.1218    4.5622    0.0000    6.6364    1.5798    1.6134    4.1134  14960 % 0.484761 1.000 67
  -5   0  -1   26.1343   36.2988    3.9258    0.0000  -10.1645    1.8749    1.8931   -5.3693  14970 % 0.353963 1.000 67
Refinement program                                                                                                 page=  15
structure :                                                                                                10:07:21 02-09-24 

  -3   5  14   15.6525    4.0630    0.1966    0.0000   11.5895    1.8496    1.8562    6.2438  14994 % 0.935742 1.000 67
  -2  -1  -3   91.2661   79.4563   19.7429    0.0000   11.8098    1.2979    1.5866    7.4434  14998 % 0.237663 1.000 67
  -1  -3  -8   21.1092   10.9709   -3.4819    0.0000   10.1384    1.9020    1.9137    5.2978  15006 % 0.532425 1.000 67
  -1   3   8   21.1353   27.8467    3.4819    0.0000   -6.7114    1.8287    1.8409   -3.6458  15009 % 0.532425 1.000 67
   1   1   3   32.9621   26.1545    2.0255    0.0000    6.8076    2.0645    2.0906    3.2562  15022 % 0.204522 1.000 67
   1   5  15   18.9182    4.2637    0.3041    0.0000   14.6546    1.6360    1.6469    8.8983  15025 % 0.963585 1.000 67
   3   3   9   19.2717   25.9382    2.9320    0.0000   -6.6665    1.8784    1.8883   -3.5305  15043 % 0.613566 1.000 67
  11  -1   1    7.8166   19.9910    0.3334    0.0000  -12.1744    3.3710    3.3719   -3.6105  15121*% 0.776292 1.000 67
  -8  -6  -9   14.0428    6.7311   -1.6873    0.0000    7.3117    2.4141    2.4181    3.0237  15152*% 0.933833 1.000 68
  -7  -7   0    8.1302   22.6627    1.9891    0.0000  -14.5326    4.0589    4.0598   -3.5797  15159*% 0.806952 1.000 68
  -7  -4 -13   13.1034   25.7278   -0.8756    0.0000  -12.6244    2.6176    2.6209   -4.8168  15168*% 0.953804 1.000 68
  -5  -7  11    5.3009   22.5743   -1.3424    0.0000  -17.2734    5.3858    5.3861   -3.2070  15187*% 0.957936 1.000 68
  -4  -3  -5   21.3846   10.7689   -1.5147    0.0000   10.6156    2.2961    2.3060    4.6035  15214 % 0.482777 1.000 68
  -3  -2  -5   65.0700   57.8671   17.2192    0.0000    7.2029    1.4554    1.5942    4.5182  15228 % 0.396054 1.000 68
  -3  -1  -9   27.9482   44.6856   -5.1719    0.0000  -16.7374    1.8087    1.8302   -9.1453  15229 % 0.556082 1.000 68
  -2   0  -9   25.2190   34.6872    3.4616    0.0000   -9.4681    2.0362    2.0517   -4.6147  15241 % 0.525737 1.000 68
  -1  -2   5   50.7149   41.9285   -8.8638    0.0000    8.7864    1.5459    1.6270    5.4005  15250 % 0.343192 1.000 68
  -1   2 -13   10.8812   29.0036    1.5801    0.0000  -18.1224    3.2947    3.2965   -5.4975  15254*% 0.757906 1.000 68
   1   2  -4   66.2307   56.4261   11.9466    0.0000    9.8046    1.4676    1.6101    6.0894  15270 % 0.298731 1.000 68
   2   1   6   29.2951   19.4610    4.7331    0.0000    9.8341    2.0140    2.0352    4.8320  15282 % 0.376966 1.000 68
   3   3   1   62.1691   47.8195  -11.6838    0.0000   14.3497    1.4911    1.6155    8.8825  15296 % 0.350391 1.000 68
   3   6 -11   14.4914    7.0805    2.1223    0.0000    7.4109    2.4359    2.4402    3.0370  15303*% 0.854534 1.000 68
   4   3   7   22.9891   36.1787    4.4785    0.0000  -13.1896    2.0379    2.0508   -6.4313  15310 % 0.556040 1.000 68
   5   4   8   15.1294   25.9765    0.6959    0.0000  -10.8471    2.3993    2.4041   -4.5120  15325 % 0.677895 1.000 68
   5   5   2   18.1494   25.4806   -5.9412    0.0000   -7.3312    2.3802    2.3872   -3.0711  15327 % 0.587294 1.000 68
   6   7  -1    6.8848   25.6297    1.7441    0.0000  -18.7449    4.9094    4.9099   -3.8178  15348*% 0.768661 1.000 68
 -11  -1   3    9.5132   25.9875   -1.0705    0.0000  -16.4743    4.5306    4.5316   -3.6355  15386*% 0.792464 1.000 69
 -10   0   6   19.3468   31.3276   -5.1359    0.0000  -11.9808    2.8894    2.8958   -4.1372  15398 % 0.776296 1.000 69
  -4  -1  -1   59.6951   69.1672    7.9216    0.0000   -9.4721    2.0931    2.1766   -4.3518  15460 % 0.299552 1.000 69
  -3   1   5   61.3384   51.6091   -9.8811    0.0000    9.7293    1.9555    2.0495    4.7472  15471 % 0.362829 1.000 69
  -2  -3  -8   23.0369   32.7017   -0.6337    0.0000   -9.6648    2.8737    2.8829   -3.3525  15478 % 0.546013 1.000 69
   2  -1  -4   34.5977   46.5435    3.0314    0.0000  -11.9458    2.9424    2.9627   -4.0321  15507 % 0.280502 1.000 69
   2   3   9   26.6439   34.7001   -3.7877    0.0000   -8.0562    2.4546    2.4690   -3.2629  15511 % 0.593329 1.000 69
   3   2   5   75.9315   66.1695   17.2192    0.0000    9.7621    1.8938    2.0404    4.7845  15518 % 0.396054 1.000 69
   5  -3 -11   14.5637   24.7334    1.9620    0.0000  -10.1697    3.2032    3.2065   -3.1716  15533*% 0.762538 1.000 69
   5   3   8   36.6647   25.1450    5.1376    0.0000   11.5197    2.0265    2.0594    5.5938  15539 % 0.633017 1.000 69
   9   0  -4   30.6203   37.6431    1.9917    0.0000   -7.0228    2.2534    2.2741   -3.0881  15571 % 0.668133 1.000 69
  -2   1   1   98.4815  112.6100   23.3376    0.0000  -14.1285    2.8579    3.0228   -4.6739  15721 % 0.176393 1.000 70
  -1  -1  -2  109.4920   92.0788   28.9305    0.0000   17.4128    2.7358    2.9468    5.9091  15729 % 0.161163 1.000 70
   2  -1  -1   95.1189  104.6180   23.3376    0.0000   -9.4995    2.9001    3.0521   -3.1125  15752 % 0.176393 1.000 70
   6   2   6   42.0714   29.9958   -5.2584    0.0000   12.0755    3.8007    3.8239    3.1579  15797 % 0.568884 1.000 70
   2   2   4   51.7938   42.1141    1.7225    0.0000    9.6797    2.9598    3.0048    3.2214  16006 % 0.322327 1.000 71
  -6   2   2   34.8037   25.5024    5.9435    0.0000    9.3014    3.0701    3.0897    3.0104  16185 % 0.471331 1.000 72
  -6   3   2   40.6620   29.9748    5.9409    0.0000   10.6872    2.6032    2.6347    4.0563  16186 % 0.513980 1.000 72
  -3   5   1   44.0817   35.2789    8.9270    0.0000    8.8028    2.3683    2.4090    3.6542  16215 % 0.507194 1.000 72
  -9  -1  -6   16.0499    6.7598    0.4852    0.0000    9.2901    2.0156    2.0220    4.5946  16379 % 0.719881 1.000 73
  -6   4  -5   18.4472   12.0033   -1.3636    0.0000    6.4439    1.9840    1.9926    3.2339  16417 % 0.624180 1.000 73
  -5   2  -4   46.8038   41.7325   10.6941    0.0000    5.0714    1.4069    1.4827    3.4203  16427 % 0.454394 1.000 73
  -4   1  -3   39.2479   29.7911    5.6489    0.0000    9.4568    1.5746    1.6228    5.8275  16438 % 0.339265 1.000 73
  -3   4  -3   50.8016   42.0975   10.7575    0.0000    8.7041    1.4114    1.5000    5.8026  16451 % 0.454944 1.000 73
  -2  -2  -1   93.5644   84.8039   24.5033    0.0000    8.7605    1.3077    1.6079    5.4484  16460 % 0.237335 1.000 73
  -1  -3   0   57.4361   65.3781    9.1188    0.0000   -7.9421    1.4129    1.5252   -5.2074  16470 % 0.283769 1.000 73
Refinement program                                                                                                 page=  16
structure :                                                                                                10:07:21 02-09-24 

   3   1   2   47.1148   58.0793   -2.1051    0.0000  -10.9645    1.6014    1.6693   -6.5684  16504 % 0.255052 1.000 73
   6   3   4   24.6617   30.7821   -5.2507    0.0000   -6.1204    1.7497    1.7670   -3.4638  16540 % 0.549753 1.000 73
   9   0   7   15.5338   22.1876    1.1359    0.0000   -6.6538    2.0310    2.0370   -3.2665  16574 % 0.742327 1.000 73
 -11  -4  -4   15.3558   21.1688   -1.4459    0.0000   -5.8131    1.5434    1.5510   -3.7479  16612 % 0.881058 1.000 74
  -9  -5  -3    9.8082   17.0026   -1.0248    0.0000   -7.1945    2.2532    2.2554   -3.1899  16634*% 0.796440 1.000 74
  -7   3  -4   18.8997   14.1400    0.8244    0.0000    4.7597    1.5635    1.5749    3.0222  16659 % 0.604757 1.000 74
  -5  -5  -1   17.9694   22.9340   -1.4015    0.0000   -4.9646    1.6083    1.6183   -3.0678  16676 % 0.579138 1.000 74
  -4   0  -2   37.1699   30.5003    6.5208    0.0000    6.6695    1.3331    1.3839    4.8193  16687 % 0.301397 1.000 74
  -2  -4   0   41.8330   46.0554   -8.9248    0.0000   -4.2224    1.1952    1.2663   -3.3344  16706 % 0.392441 1.000 74
  -2   0  -1  123.6990  108.3560  -28.4619    0.0000   15.3429    1.0364    1.6138    9.5075  16707 % 0.150699 1.000 74
  -1   2  -1   50.8439   55.2512    6.8984    0.0000   -4.4074    1.2489    1.3484   -3.2685  16717 % 0.204141 1.000 74
   1  -5   2   43.0813   47.1805   -9.3971    0.0000   -4.0992    1.1780    1.2543   -3.2681  16730 % 0.477159 1.000 74
   5   3   2   36.8700   43.8794    8.1130    0.0000   -7.0093    1.2368    1.2906   -5.4312  16772 % 0.458741 1.000 74
  -6   7 -10   11.9373   19.1747    1.4179    0.0000   -7.2374    1.8011    1.8050   -4.0096  16865 % 0.951200 1.000 75
  -3   4  -5   39.4056   45.7897   -7.8500    0.0000   -6.3842    1.6178    1.6651   -3.8341  16927 % 0.507653 1.000 75
  -3   5  -4   11.5152   21.2779    0.0333    0.0000   -9.7627    2.8354    2.8377   -3.4403  16928*% 0.552098 1.000 75
  -1  -7  -6    8.7807   17.3879    2.5103    0.0000   -8.6073    2.8586    2.8599   -3.0096  16959*% 0.728604 1.000 75
  -1   7   2   13.4462   26.5788    3.2951    0.0000  -13.1326    2.1233    2.1275   -6.1727  16968 % 0.655277 1.000 75
   0   9   6    9.1815   17.8496   -2.5554    0.0000   -8.6681    2.1946    2.1966   -3.9463  16981*% 0.891584 1.000 75
   1  -1   2  149.8920  124.2660  -28.9305    0.0000   25.6258    1.4991    2.1199   12.0882  16990 % 0.161163 1.000 75
   1   4   5   25.8399   33.2235    3.9749    0.0000   -7.3836    2.1769    2.1921   -3.3682  16993 % 0.467583 1.000 75
   4  -7   7    8.6948   16.5033   -2.7089    0.0000   -7.8085    2.5935    2.5950   -3.0091  17049*% 0.803342 1.000 75
   4   2  12   11.4717   23.3959    0.7037    0.0000  -11.9242    2.2534    2.2563   -5.2849  17062*% 0.753932 1.000 75
   5  -2  12   17.5186    9.7875   -2.8912    0.0000    7.7310    1.8751    1.8833    4.1050  17079 % 0.782545 1.000 75
  -8  -2  -1   34.2082   30.5855    6.4867    0.0000    3.6227    1.1313    1.1819    3.0652  17157 % 0.591111 1.000 76
   1  -7   0   31.2938   27.4634   -3.5846    0.0000    3.8303    1.1696    1.2107    3.1637  17219 % 0.645526 1.000 76
   5   9   2   12.3976   18.6775   -2.1839    0.0000   -6.2800    1.6777    1.6823   -3.7329  17254 % 0.903086 1.000 76
 -13   3   1    5.1769   12.0599    2.9376    0.0000   -6.8830    2.2890    2.2896   -3.0062  17339*% 0.950965 1.000 77
 -11   5   0   10.7610   15.3535   -3.9956    0.0000   -4.5925    1.3196    1.3240   -3.4687  17354 % 0.895079 1.000 77
  -8   8  -1    8.0125   13.5713   -2.2705    0.0000   -5.5588    1.6599    1.6618   -3.3450  17382*% 0.923948 1.000 77
  -4  -5   2   13.3828    9.0450   -1.7947    0.0000    4.3378    1.3712    1.3777    3.1487  17416 % 0.548591 1.000 77
  -4   5  -1   14.0926    9.2296   -1.4693    0.0000    4.8630    1.2844    1.2921    3.7637  17419 % 0.539850 1.000 77
  -3   1   0   28.5447   19.7949    0.8400    0.0000    8.7498    1.0755    1.1127    7.8632  17428 % 0.228839 1.000 77
  -3   5  -1   41.1473   49.1335   -8.9270    0.0000   -7.9862    0.8421    0.9372   -8.5209  17430 % 0.507194 1.000 77
  -2   4  -1   56.5783   52.8337  -10.2569    0.0000    3.7446    0.7936    0.9746    3.8421  17439 % 0.396461 1.000 77
  -1  -3   1   42.1818   35.3907   -5.2570    0.0000    6.7911    0.8748    0.9712    6.9926  17448 % 0.289303 1.000 77
  -1   9  -2    6.8044   13.5573   -3.1982    0.0000   -6.7529    2.1530    2.1541   -3.1349  17452*% 0.835662 1.000 77
   4  -9   3    8.3126   14.2215    1.1793    0.0000   -5.9088    1.6060    1.6081   -3.6743  17487*% 0.887388 1.000 77
   5   2  -1   33.1376   29.6039    5.6069    0.0000    3.5337    0.9491    1.0053    3.5152  17499 % 0.398632 1.000 77
   8   2  -1   32.4931   35.3568   -6.4867    0.0000   -2.8637    0.8756    0.9339   -3.0663  17529 % 0.591111 1.000 77
  10   5  -2    8.2523   13.0664   -0.8012    0.0000   -4.8141    1.5935    1.5956   -3.0170  17549*% 0.843369 1.000 77
  -5  -7  -2   23.2121   27.2422    3.0793    0.0000   -4.0302    1.2644    1.2856   -3.1350  17641 % 0.739339 1.000 78
  -4  -3  -2   39.9762   48.1155   -3.0064    0.0000   -8.1392    1.2020    1.2667   -6.4255  17658 % 0.408020 1.000 78
  -3   4  -2   23.5011   16.1558   -3.8036    0.0000    7.3453    1.4233    1.4426    5.0916  17666 % 0.437171 1.000 78
  -2  -2  -1  100.0220   93.9260   24.5033    0.0000    6.0965    1.0118    1.4227    4.2851  17676 % 0.237335 1.000 78
  -1  -5   0   23.6875   18.4141    0.8447    0.0000    5.2734    1.4438    1.4631    3.6043  17682 % 0.463677 1.000 78
   2   3   1   72.2724   80.4400   16.6662    0.0000   -8.1676    1.0488    1.2737   -6.4125  17704 % 0.313608 1.000 78
   2   5   1   30.1247   35.9986   -5.1078    0.0000   -5.8739    1.3062    1.3405   -4.3818  17706 % 0.482516 1.000 78
   2   6   1   31.9969   38.9179    6.5285    0.0000   -6.9210    1.2329    1.2738   -5.4334  17707 % 0.570325 1.000 78
   2   7   1   21.5546   27.0658    5.2720    0.0000   -5.5113    1.4150    1.4313   -3.8504  17708 % 0.659188 1.000 78
   3  -2   2   27.7507   18.2343    2.0684    0.0000    9.5164    1.4486    1.4750    6.4520  17717 % 0.300441 1.000 78
   5   0   3   24.2487   16.7317   -4.4849    0.0000    7.5170    1.4764    1.4961    5.0242  17738 % 0.388148 1.000 78
Refinement program                                                                                                 page=  17
structure :                                                                                                10:07:21 02-09-24 

   5   1   3   38.9615   33.4216    6.4171    0.0000    5.5400    1.1922    1.2543    4.4170  17739 % 0.398827 1.000 78
   8  -1   5   24.8556   15.0033    5.5820    0.0000    9.8523    1.2432    1.2678    7.7712  17774 % 0.632698 1.000 78
  -3  -2  -2   29.1462   20.0539    2.0684    0.0000    9.0923    3.0090    3.0231    3.0076  17916 % 0.300441 1.000 79
   4  -8   2   15.9468   28.3519    1.3800    0.0000  -12.4051    4.0416    4.0447   -3.0670  17976*% 0.792922 1.000 79
  -7   2  -4   22.8145   12.9062   -3.9560    0.0000    9.9083    2.7154    2.7249    3.6361  18117 % 0.568954 1.000 80
  -7   3  -4   18.5176    7.6368    0.8244    0.0000   10.8807    3.0890    3.0945    3.5161  18118*% 0.604757 1.000 80
  -5   3  -3   44.8174   33.2701    7.9350    0.0000   11.5473    1.9100    1.9618    5.8859  18138 % 0.475709 1.000 80
  -4  -3  -2   41.1303   58.7895   -3.0064    0.0000  -17.6592    2.1736    2.2122   -7.9828  18150 % 0.408020 1.000 80
  -3   4  -2   31.2218   20.8163   -3.8036    0.0000   10.4054    2.3141    2.3351    4.4562  18159 % 0.437171 1.000 80
  -2  -2  -1   94.8140  100.9210   24.5033    0.0000   -6.1067    1.6242    1.8807   -3.2470  18169 % 0.237335 1.000 80
  -1  -5   0   26.0115   17.8964    0.8447    0.0000    8.1152    2.6411    2.6539    3.0578  18175 % 0.463677 1.000 80
   2   3   1   66.6843   82.5893   16.6662    0.0000  -15.9050    1.8438    1.9606   -8.1121  18198 % 0.313608 1.000 80
   2   4   1   54.4399   47.7263  -10.2569    0.0000    6.7136    1.9269    2.0023    3.3529  18199 % 0.396461 1.000 80
   3  -3   2   30.8432   16.6595   -0.0952    0.0000   14.1836    2.4511    2.4704    5.7413  18210 % 0.363713 1.000 80
   3  -2   2   35.8622   22.9513    2.0684    0.0000   12.9110    2.3116    2.3393    5.5192  18211 % 0.300441 1.000 80
   5   0   3   32.5669   24.5394   -4.4849    0.0000    8.0275    2.4028    2.4247    3.3107  18233 % 0.388148 1.000 80
   5   1   3   49.6236   35.9667    6.4171    0.0000   13.6569    1.8650    1.9299    7.0764  18234 % 0.398827 1.000 80
   8  -1   5   29.3394   19.2289    5.5820    0.0000   10.1105    2.2973    2.3159    4.3657  18269 % 0.632698 1.000 80
   8   1   5   33.4201   26.1299   -5.5820    0.0000    7.2902    2.0661    2.0930    3.4832  18271 % 0.632698 1.000 80
  -7  -4   2   15.2086    9.7267   -1.1353    0.0000    5.4818    1.7622    1.7687    3.0993  18360 % 0.621698 1.000 81
  -6  -1   1   16.6042    9.8978   -0.9672    0.0000    6.7064    1.9995    2.0064    3.3425  18371 % 0.432928 1.000 81
  -2  -3   1   71.3092   77.1369   16.6662    0.0000   -5.8277    1.0468    1.2666   -4.6009  18410 % 0.313608 1.000 81
  -1   5  -1   22.9325   16.0087    3.9614    0.0000    6.9238    1.5938    1.6102    4.2999  18421 % 0.467084 1.000 81
   1  -4   1   15.2348    8.0261   -0.5083    0.0000    7.2087    2.1431    2.1485    3.3552  18432 % 0.377528 1.000 81
   4   3  -1   50.6350   44.7638   -9.3421    0.0000    5.8711    1.1524    1.2587    4.6644  18465 % 0.396191 1.000 81
   4   8  -2   12.9808    5.7335    1.3800    0.0000    7.2473    1.9336    1.9380    3.7396  18467 % 0.792922 1.000 81
   5   7  -2   20.5572   12.7475    3.0793    0.0000    7.8097    1.4691    1.4834    5.2648  18477 % 0.739339 1.000 81
  10   1  -1   13.6051    6.8521    1.4396    0.0000    6.7531    1.8963    1.9012    3.5520  18522 % 0.707142 1.000 81
  -9  -4  -5   15.6652    9.7668   -2.0306    0.0000    5.8984    1.3374    1.3465    4.3806  18581 % 0.780650 1.000 82
  -8  -1  -3   31.1111   26.6728    7.0404    0.0000    4.4383    1.0864    1.1301    3.9273  18594 % 0.591243 1.000 82
  -4  -3  -3   29.5042   24.2058    3.8980    0.0000    5.2984    1.2083    1.2438    4.2599  18633 % 0.427008 1.000 82
  -3   0  -1   67.8741   62.1723   -8.6514    0.0000    5.7018    0.9989    1.2077    4.7213  18644 % 0.217103 1.000 82
  -3   6   3   23.3495   19.3261   -6.5909    0.0000    4.0234    1.2270    1.2490    3.2212  18646 % 0.612424 1.000 82
   3   0   1   62.8323   72.4024   -8.6514    0.0000   -9.5700    1.0106    1.1900   -8.0419  18698 % 0.217103 1.000 82
   5  -3   0   46.6840   39.8259   11.4410    0.0000    6.8582    1.0186    1.1204    6.1210  18715 % 0.444701 1.000 82
   6  -2   1   31.5103   40.5746    2.7227    0.0000   -9.0643    1.1330    1.1760   -7.7080  18727 % 0.461129 1.000 82
 -13  -2  -3   12.1408   23.7436    1.8522    0.0000  -11.6028    2.3351    2.3382   -4.9622  18793*% 0.942168 1.000 83
  -9  -3   0   13.0461   21.8968    2.5791    0.0000   -8.8507    2.6675    2.6707   -3.3141  18827*% 0.686516 1.000 83
  -8  -2  -1   29.6176   37.3095    6.4867    0.0000   -7.6919    1.6831    1.7090   -4.5009  18839 % 0.591111 1.000 83
  -5  -6   6   24.1785   29.8928    2.2517    0.0000   -5.7143    1.7102    1.7272   -3.3084  18869 % 0.734057 1.000 83
  -2   5  -7   27.2727   34.9056   -2.1717    0.0000   -7.6329    1.7948    1.8154   -4.2044  18906 % 0.620512 1.000 83
   0  -3   4   72.4810   63.9281   16.3287    0.0000    8.5529    1.4776    1.6458    5.1968  18920 % 0.355497 1.000 83
   2  -3   5   35.6525   29.4978   -4.9298    0.0000    6.1547    1.8582    1.8921    3.2528  18936 % 0.417680 1.000 83
   2   0   1  114.6310  100.5240  -28.4619    0.0000   14.1075    1.5519    1.9294    7.3119  18937 % 0.150699 1.000 83
   8  -2   7   18.0194   11.9386    4.1392    0.0000    6.0808    1.9729    1.9811    3.0694  18999 % 0.708256 1.000 83
   8   5  -2   14.1598   21.1145   -3.6742    0.0000   -6.9546    2.2564    2.2608   -3.0761  19003 % 0.731724 1.000 83
   9   3   1   17.2105   24.1667   -2.6713    0.0000   -6.9563    2.0859    2.0930   -3.3235  19012 % 0.688822 1.000 83
  -5   6   3   19.8394   12.4399    2.0310    0.0000    7.3995    2.3690    2.3773    3.1125  19127 % 0.673216 1.000 84
  -4   0  -2   41.0926   30.5931    6.5208    0.0000   10.4994    3.1478    3.1745    3.3075  19380 % 0.301397 1.000 85
  -7   1   1   43.0720   37.5965   -7.8395    0.0000    5.4755    1.1191    1.1991    4.5664  19603 % 0.500927 1.000 86
  -2  -2   0   44.0795   29.3716    5.6789    0.0000   14.7079    1.3419    1.4124   10.4131  19643 % 0.230558 1.000 86
   1   1   0   98.2298  105.2710  -10.5184    0.0000   -7.0413    1.1539    1.5154   -4.6465  19657 % 0.115279 1.000 86
Refinement program                                                                                                 page=  18
structure :                                                                                                10:07:21 02-09-24 

   2   2   0   43.8361   32.4068    5.6789    0.0000   11.4293    1.3322    1.4025    8.1492  19666 % 0.230558 1.000 86
   6   4   0   41.6077   45.6804    8.8312    0.0000   -4.0727    1.1104    1.1858   -3.4347  19712 % 0.557066 1.000 86
   8  -4  -1   24.1164   19.1525    5.2097    0.0000    4.9638    1.2709    1.2936    3.8372  19730 % 0.671019 1.000 86
  -5   8   2   18.5661   11.4232   -2.4074    0.0000    7.1429    1.7667    1.7764    4.0210  19872 % 0.820176 1.000 87
  -4   0   1   58.9491   52.5319   -8.7529    0.0000    6.4172    1.2935    1.4215    4.5145  19884 % 0.285179 1.000 87
  -3   3   1   49.7875   57.3114  -11.6838    0.0000   -7.5239    1.3387    1.4283   -5.2678  19894 % 0.350391 1.000 87
   0 -10   0    9.6954   19.5069   -4.5697    0.0000   -9.8116    3.0014    3.0030   -3.2673  19912*% 0.916758 1.000 87
   4  -6  -1   19.8972   27.5634    4.4894    0.0000   -7.6662    1.9651    1.9751   -3.8813  19938 % 0.619587 1.000 87
   4  -5  -1   28.6845   23.3820   -1.4693    0.0000    5.3025    1.6542    1.6789    3.1583  19939 % 0.539850 1.000 87
   4  -2  -1   57.6940   63.5287   13.2393    0.0000   -5.8347    1.2705    1.3954   -4.1815  19942 % 0.339035 1.000 87
   4  -1  -1   49.4864   42.7621   -7.9216    0.0000    6.7242    1.4257    1.5091    4.4558  19943 % 0.299552 1.000 87
  -8  -2  -6   20.0749   30.1460    1.5306    0.0000  -10.0711    2.4807    2.4888   -4.0465  20322 % 0.678529 1.000 89
  -7   3  -2   25.3653   32.9636    2.5976    0.0000   -7.5983    2.2491    2.2634   -3.3570  20335 % 0.572431 1.000 89
   1  -4  -2   35.2392   28.5923    2.3088    0.0000    6.6469    2.1269    2.1559    3.0831  20414 % 0.389924 1.000 89
  -8   1  -3   47.4004   53.6470   -7.0404    0.0000   -6.2466    1.6466    1.7135   -3.6456  20580 % 0.591243 1.000 90
  -4   5   2   26.0768   19.4918    1.7947    0.0000    6.5850    2.1302    2.1461    3.0683  20626 % 0.548591 1.000 90
  -2   0  -1  137.2960  116.1250  -28.4619    0.0000   21.1715    1.3952    1.9574   10.8160  20644 % 0.150699 1.000 90
   1  -9  -6   11.9666   22.5273    3.1240    0.0000  -10.5607    3.1630    3.1652   -3.3365  20666*% 0.894319 1.000 90
   1  -2  -1   76.4362   88.2836    6.8984    0.0000  -11.8474    1.5745    1.7502   -6.7690  20670 % 0.204141 1.000 90
   6  -7  -2   15.1658   24.4540    2.4860    0.0000   -9.2883    2.6112    2.6155   -3.5512  20716*% 0.774825 1.000 90
   7   0   4   43.3959   53.4893    9.3340    0.0000  -10.0934    1.7214    1.7752   -5.6857  20733 % 0.538600 1.000 90
 -11   2  -5   22.6605   10.7559   -1.6746    0.0000   11.9046    1.8733    1.8870    6.3089  20797 % 0.839017 1.000 91
  -8  -2  -6   21.4499   30.3875    1.5306    0.0000   -8.9376    2.0653    2.0764   -4.3044  20827 % 0.678529 1.000 91
  -1  -1   0   95.7596  105.5080  -10.5184    0.0000   -9.7487    2.1940    2.3939   -4.0723  21167 % 0.115279 1.000 92
   2   2   0   42.7750   28.3364    5.6789    0.0000   14.4386    2.5506    2.5862    5.5830  21183 % 0.230558 1.000 92
  -6   5 -10   16.9115    9.9636   -2.9107    0.0000    6.9479    1.8567    1.8644    3.7266  21306 % 0.838495 1.000 93
  -5   5  -8   20.2731   30.6188    3.2192    0.0000  -10.3457    1.7634    1.7750   -5.8284  21325 % 0.731561 1.000 93
  -5   9  -6   13.2325   19.0058   -2.0414    0.0000   -5.7733    1.7910    1.7959   -3.2146  21331 % 0.957622 1.000 93
  -3   7  -3   20.4279   26.7701   -4.4602    0.0000   -6.3422    1.8210    1.8325   -3.4610  21365 % 0.695932 1.000 93
  -2   3  -3   65.1245   57.8109   12.2377    0.0000    7.3136    1.4587    1.5975    4.5781  21381 % 0.351737 1.000 93
  -2   7  -1   25.1774   31.7742   -5.2720    0.0000   -6.5968    1.6801    1.6988   -3.8831  21384 % 0.659188 1.000 93
  -1  -2  -3   54.6964   60.3225    7.6695    0.0000   -5.6260    1.7296    1.8140   -3.1015  21396 % 0.258926 1.000 93
   0   4   2   29.3036   36.7056   -3.4709    0.0000   -7.4020    1.9571    1.9789   -3.7404  21410 % 0.383609 1.000 93
   1  -7   0   17.5784   25.7099   -3.5846    0.0000   -8.1315    1.9541    1.9620   -4.1445  21418 % 0.645526 1.000 93
   1   4   4   65.3468   57.8057   12.9767    0.0000    7.5411    1.4882    1.6254    4.6396  21425 % 0.435998 1.000 93
   2   1   5   72.5817   61.1891   -9.6905    0.0000   11.3926    1.4329    1.6062    7.0929  21442 % 0.327447 1.000 93
   5   5  14    8.1792   17.6341   -1.2614    0.0000   -9.4548    2.8670    2.8682   -3.2964  21514*% 0.976611 1.000 93
 -10   5  -7    4.9295   20.7372    0.5328    0.0000  -15.8077    3.5602    3.5605   -4.4397  21539*% 0.924105 1.000 94
  -8   2  -7   26.8645   31.1808    4.1392    0.0000   -4.3163    1.2656    1.2938   -3.3361  21557 % 0.708256 1.000 94
  -7   4  -5   30.1413   36.1580    3.8781    0.0000   -6.0167    1.2143    1.2511   -4.8090  21569 % 0.673128 1.000 94
  -6   4  -4   32.5085   27.9167   -0.7610    0.0000    4.5918    1.1751    1.2192    3.7662  21582 % 0.600883 1.000 94
  -5  -1  -6   44.0170   38.2740    8.4293    0.0000    5.7430    1.1109    1.1950    4.8060  21590 % 0.494655 1.000 94
  -5   2  -4   61.0958   65.7374   10.6941    0.0000   -4.6415    1.0811    1.2418   -3.7378  21592 % 0.454394 1.000 94
  -5   5  -2   32.5238   37.0338    5.9412    0.0000   -4.5099    1.1592    1.2039   -3.7461  21594 % 0.587294 1.000 94
  -3  -7  -7   18.6842   23.8181   -2.8988    0.0000   -5.1338    1.3594    1.3722   -3.7413  21612 % 0.781771 1.000 94
   2  -2   1   98.1035   86.6141   24.5033    0.0000   11.4894    1.0397    1.4295    8.0374  21673 % 0.237335 1.000 94
   3  -4   1   17.7736   25.9650   -2.9597    0.0000   -8.1914    1.8679    1.8764   -4.3655  21684 % 0.426152 1.000 94
   4  -6   1   20.4059   26.1784   -4.4894    0.0000   -5.7725    1.3599    1.3751   -4.1978  21693 % 0.619587 1.000 94
   5  -3   4   14.2864   22.8913   -0.4530    0.0000   -8.6049    1.9669    1.9721   -4.3633  21710 % 0.498494 1.000 94
   6   0   7   19.4808   25.9613   -0.0361    0.0000   -6.4806    1.5631    1.5752   -4.1142  21726 % 0.575531 1.000 94
  -6  -3  -2   33.5902   28.6288    5.9409    0.0000    4.9613    1.4052    1.4448    3.4340  21842 % 0.513980 1.000 95
  -5  -4  -3   21.5476   15.7041   -2.7884    0.0000    5.8435    1.6823    1.6961    3.4453  21852 % 0.533976 1.000 95
Refinement program                                                                                                 page=  19
structure :                                                                                                10:07:21 02-09-24 

  -3   5   5   17.7539   11.7235   -3.6889    0.0000    6.0304    1.9038    1.9121    3.1539  21879 % 0.577366 1.000 95
  -2   3   3   53.7373   59.4861   12.2377    0.0000   -5.7488    1.2794    1.3876   -4.1428  21889 % 0.351737 1.000 95
  -1   1   1   94.9479  102.4300  -14.3263    0.0000   -7.4826    1.2186    1.5448   -4.8437  21900 % 0.128298 1.000 95
   3  -2  -2   42.7376   37.3965   -2.0684    0.0000    5.3411    1.4636    1.5247    3.5030  21933 % 0.300441 1.000 95
   6  -2  -2   35.4443   30.7779    5.9435    0.0000    4.6664    1.4163    1.4600    3.1962  21952 % 0.471331 1.000 95
  -8   3   3   26.9017   21.6118    5.8800    0.0000    5.2899    1.5519    1.5751    3.3584  22306 % 0.645604 1.000 97
  -3  -3  -1   66.9627   56.8155  -11.6838    0.0000   10.1472    1.2432    1.4121    7.1859  22357 % 0.350391 1.000 97
  -3   1   1  102.0860  108.7930   21.9664    0.0000   -6.7076    1.1676    1.5510   -4.3248  22359 % 0.235666 1.000 97
   1  -4  -2   22.4210   16.1598    2.3088    0.0000    6.2611    2.0115    2.0240    3.0935  22391 % 0.389924 1.000 97
   1   4   2   26.9555   18.2885   -2.3088    0.0000    8.6670    1.7826    1.8028    4.8074  22393 % 0.389924 1.000 97
  -5   1   0   70.4060   63.9750  -13.9430    0.0000    6.4310    1.2130    1.4025    4.5854  22587 % 0.361280 1.000 98
  -3   4   1   34.0118   38.8098   -2.9597    0.0000   -4.7980    1.5009    1.5390   -3.1176  22604 % 0.426152 1.000 98
  -2  -3  -1   73.0370   84.1855   16.6662    0.0000  -11.1485    1.2268    1.4277   -7.8086  22612 % 0.313608 1.000 98
  -1   6   2   21.3214   15.5132   -3.3519    0.0000    5.8081    1.7049    1.7181    3.3805  22624 % 0.565800 1.000 98
   4   5   2   15.5177    8.5690    1.7947    0.0000    6.9487    2.1653    2.1708    3.2010  22668 % 0.548591 1.000 98
  -7  -1  -3   25.7313   30.2410    1.0528    0.0000   -4.5097    1.3447    1.3691   -3.2940  22806 % 0.525640 1.000 99
  -6  -3  -3   19.7358   14.0808    1.7955    0.0000    5.6549    1.5125    1.5253    3.7074  22815 % 0.529180 1.000 99
  -3  -4  -2   20.4475   14.5781   -3.8036    0.0000    5.8694    1.5797    1.5928    3.6849  22844 % 0.437171 1.000 99
  -3   1  -1   90.5511   95.6227  -21.9664    0.0000   -5.0716    0.9630    1.3219   -3.8367  22846 % 0.235666 1.000 99
  -1  -3  -1   55.0409   60.0966    5.2570    0.0000   -5.0557    1.0692    1.2026   -4.2041  22864 % 0.289303 1.000 99
   2  -4   0   44.1928   39.5399   -8.9248    0.0000    4.6529    1.1042    1.1894    3.9120  22884 % 0.392441 1.000 99
   4   1   2   30.5303   25.6086    3.8372    0.0000    4.9217    1.3315    1.3660    3.6030  22903 % 0.315032 1.000 99
   5   3   3   40.1485   34.4093   -7.9350    0.0000    5.7392    1.1009    1.1718    4.8976  22915 % 0.475709 1.000 99
   7  -5   2   16.4378   24.2965   -3.5468    0.0000   -7.8587    1.5665    1.5751   -4.9893  22934 % 0.679815 1.000 99
  -1   0  -1   92.7416   84.5204    1.9967    0.0000    8.2212    2.3754    2.5500    3.2239  23106 % 0.089754 1.000100
   0  -2   0  147.0030  138.2210  -42.1415    0.0000    8.7819    1.7731    2.3032    3.8129  23116 % 0.183352 1.000100
   2   0   2   76.4441   96.1956   -5.4601    0.0000  -19.7515    2.1898    2.3194   -8.5157  23145 % 0.179509 1.000100
  -1   3   2   65.0577   58.6447   12.1894    0.0000    6.4130    1.9752    2.0796    3.0838  23367 % 0.305302 1.000101
  -4  -2  -2   58.7180   52.5833   -4.9915    0.0000    6.1347    1.2296    1.3626    4.5022  23594 % 0.352786 1.000102
  -3  -4  -2   23.6305   16.0748   -3.8036    0.0000    7.5557    1.7266    1.7427    4.3357  23604 % 0.437171 1.000102
  -5   1   0   67.9993   64.0968  -13.9430    0.0000    3.9025    0.8640    1.0995    3.5494  23824 % 0.361280 1.000103
   1  -4  -1   14.6867   22.7398   -0.5083    0.0000   -8.0531    1.7465    1.7526   -4.5948  23874 % 0.377528 1.000103
   5   5   2   23.4243   27.1120   -5.9412    0.0000   -3.6876    1.1526    1.1762   -3.1352  23917 % 0.587294 1.000103
  -5  -6  -2   27.2855   21.1109   -4.1375    0.0000    6.1746    1.3359    1.3635    4.5287  24066 % 0.661335 1.000104
  -3   1   1   97.2132  106.6400   21.9664    0.0000   -9.4264    1.0600    1.4383   -6.5538  24090 % 0.235666 1.000104
  -2   5   3   34.5282   24.6974   -7.2495    0.0000    9.8309    1.2512    1.2979    7.5743  24102 % 0.508124 1.000104
   3   1   0   20.5499   13.8105   -0.8400    0.0000    6.7394    2.1192    2.1292    3.1653  24141 % 0.228839 1.000104
  11   6   2    9.1651   19.6980   -1.8756    0.0000  -10.5328    2.4331    2.4349   -4.3259  24224*% 0.951998 1.000104
  -5  -1   0   71.0077   64.0289   13.9430    0.0000    6.9788    1.4653    1.6283    4.2859  24304 % 0.361280 1.000106
   2   0   0  129.7860  146.3010  -29.5063    0.0000  -16.5147    1.4878    1.9744   -8.3646  24365 % 0.139782 1.000106
   4   0   0   97.9485   87.2542  -13.3119    0.0000   10.6942    1.4252    1.7294    6.1839  24385 % 0.279564 1.000106
   6   0   0   57.5804   52.2762   15.1473    0.0000    5.3042    1.5379    1.6421    3.2301  24405 % 0.419346 1.000106
   1  -1   0   81.2262   90.6251   10.5184    0.0000   -9.3988    1.6368    1.8273   -5.1437  24582 % 0.115279 1.000107
   2  -2   0   41.5921   24.7849    5.6789    0.0000   16.8072    2.0028    2.0455    8.2166  24588 % 0.230558 1.000107
   2   3   1   66.0977   79.5607   16.6662    0.0000  -13.4630    1.3525    1.5054   -8.9431  24756 % 0.313608 1.000108
   4  -2   0   63.1427   56.4730   11.5562    0.0000    6.6697    1.3572    1.4969    4.4556  24775 % 0.334326 1.000108
   4   2   1   66.4545   72.8114  -13.2393    0.0000   -6.3569    1.3348    1.4910   -4.2634  24776 % 0.339035 1.000108
   5  -3   0   57.2835   52.3746   11.4410    0.0000    4.9089    1.3774    1.4917    3.2907  24786 % 0.444701 1.000108
  -7  -3  -1   24.1081   34.1218    6.8981    0.0000  -10.0138    1.7505    1.7670   -5.6672  24915 % 0.564060 1.000109
  -7  -1  -1   34.3016   27.1877   -7.8395    0.0000    7.1139    1.4547    1.4946    4.7596  24917 % 0.500927 1.000109
  -7   1  -1   31.0693   39.7341    7.8395    0.0000   -8.6648    1.5401    1.5711   -5.5150  24919 % 0.500927 1.000109
   4  -6   1   18.9816   27.8049   -4.4894    0.0000   -8.8233    1.9914    2.0004   -4.4107  24989 % 0.619587 1.000109
Refinement program                                                                                                 page=  20
structure :                                                                                                10:07:21 02-09-24 

   5  -4   1   22.7947   16.9372    1.0583    0.0000    5.8575    1.8009    1.8152    3.2269  25004 % 0.509668 1.000109
   5  -2   1   34.2505   27.6382    5.6069    0.0000    6.6123    1.4700    1.5094    4.3807  25006 % 0.398632 1.000109
   5   2   1   34.8439   28.7522    5.6069    0.0000    6.0917    1.5110    1.5507    3.9284  25010 % 0.398632 1.000109
   9  -3   2   16.3860    8.5955    0.4849    0.0000    7.7905    2.0536    2.0601    3.7816  25044 % 0.695693 1.000109
  10  -4   2   12.6768   20.8353    3.9825    0.0000   -8.1586    2.3665    2.3699   -3.4425  25059*% 0.797264 1.000109
  -5  -1  -1   23.8726   35.5528   -1.0008    0.0000  -11.6802    1.6693    1.6863   -6.9267  25157 % 0.365642 1.000110
  -4  -2   0   47.3846   42.2824   11.5562    0.0000    5.1022    1.2557    1.3421    3.8016  25167 % 0.334326 1.000110
   0   3  -2   63.1158   56.8691  -13.3835    0.0000    6.2466    1.1764    1.3350    4.6790  25203 % 0.297195 1.000110
   1  -5   4   21.8151   16.2034    1.3738    0.0000    5.6117    1.5700    1.5851    3.5403  25209 % 0.515494 1.000110
  -8   2   3   21.4476   28.0467    2.4679    0.0000   -6.5991    1.3148    1.3322   -4.9535  25619 % 0.612194 1.000112
  -6  -4   0   37.6165   42.9360    8.8312    0.0000   -5.3195    1.1285    1.1895   -4.4719  25637 % 0.557066 1.000112
  -6   1   2   49.3001   44.2007   -9.5888    0.0000    5.0994    1.1217    1.2253    4.1619  25640 % 0.443779 1.000112
  -4   0   1   49.4368   43.9488   -8.7529    0.0000    5.4880    1.1500    1.2517    4.3844  25662 % 0.285179 1.000112
  -2  -4  -1   52.4195   57.3123  -10.2569    0.0000   -4.8928    1.1026    1.2209   -4.0076  25679 % 0.396461 1.000112
   4  -3  -2   34.5861   28.6061   -3.0064    0.0000    5.9800    1.2505    1.2974    4.6090  25732 % 0.408020 1.000112
   7  -4  -3   19.2380    9.8063   -4.0621    0.0000    9.4317    1.3853    1.3986    6.7438  25765 % 0.634322 1.000112
  11   5   0   13.7259   19.8696    3.9956    0.0000   -6.1437    1.4498    1.4563   -4.2187  25809 % 0.895079 1.000112
 -11   1   2   13.6455   18.4304    1.4141    0.0000   -4.7849    1.5023    1.5085   -3.1719  25843 % 0.782396 1.000113
 -10  -1   2   12.4378    6.7383   -2.3166    0.0000    5.6995    1.6442    1.6489    3.4566  25852 % 0.713837 1.000113
 -10   0   2   25.3653   21.6049    5.5388    0.0000    3.7605    1.0645    1.0943    3.4366  25853 % 0.707926 1.000113
  -5  -1   1   18.6815    9.8913    1.0008    0.0000    8.7903    1.5122    1.5237    5.7691  25906 % 0.365642 1.000113
   2  -2   0   40.0262   33.4530    5.6789    0.0000    6.5733    1.0693    1.1418    5.7572  25954 % 0.230558 1.000113
   2   8  -1   19.6087   15.2679    3.7353    0.0000    4.3407    1.2010    1.2169    3.5670  25957 % 0.748729 1.000113
   4  -4   0   36.0749   41.6773   -6.8032    0.0000   -5.6024    0.9952    1.0585   -5.2927  25974 % 0.461115 1.000113
   5  -5   0   27.3459   31.2247   -5.8096    0.0000   -3.8787    1.0843    1.1182   -3.4687  25985 % 0.576394 1.000113
   6  -6   0   17.9304   22.4727   -4.7970    0.0000   -4.5422    1.2772    1.2897   -3.5220  25996 % 0.691673 1.000113
   7   0  -1   22.2890   17.9201    3.0620    0.0000    4.3689    1.2338    1.2538    3.4846  26006 % 0.492467 1.000113
  10  -3  -1   12.6174    6.7468    2.0541    0.0000    5.8707    1.5415    1.5467    3.7957  26026 % 0.753184 1.000113
  -5  -5   0   30.5614   26.4269    5.8096    0.0000    4.1345    1.1976    1.2360    3.3452  26109 % 0.576394 1.000114
  -5  -3   0   46.3810   42.7610  -11.4410    0.0000    3.6201    1.0705    1.1666    3.1030  26110 % 0.444701 1.000114
  -4  -2   0   61.3726   55.6920   11.5562    0.0000    5.6806    1.0281    1.1974    4.7442  26120 % 0.334326 1.000114
  -3  -7   0   17.4413   11.6112   -0.4519    0.0000    5.8301    1.5595    1.5692    3.7153  26126 % 0.675116 1.000114
  -3  -3   0   29.5686   23.6229   -1.9770    0.0000    5.9457    1.3866    1.4178    4.1936  26128 % 0.345836 1.000114
  -3  -1   0   55.0527   51.0235   -0.8400    0.0000    4.0292    1.1099    1.2389    3.2523  26129 % 0.228839 1.000114
  -2  -6   0   24.5906   18.7721    3.0836    0.0000    5.8186    1.3786    1.4003    4.1551  26135 % 0.567538 1.000114
  -1  -5   0   42.2090   47.7630    0.8447    0.0000   -5.5540    1.1502    1.2252   -4.5330  26144 % 0.463677 1.000114
   1  -7   0   19.4499   13.5399   -3.5846    0.0000    5.9100    1.4987    1.5113    3.9106  26158 % 0.645526 1.000114
   2  -6   0   27.0500   19.2813    3.0836    0.0000    7.7686    1.2810    1.3092    5.9338  26167 % 0.567538 1.000114
   2   0   0  133.1190  159.2800  -29.5063    0.0000  -26.1605    0.9544    1.6380  -15.9712  26170 % 0.139782 1.000114
   3  -7   0   18.8653   12.1799    0.4519    0.0000    6.6854    1.4975    1.5093    4.4295  26175 % 0.675116 1.000114
   4   0   0   88.4234   96.7719  -13.3119    0.0000   -8.3485    0.9715    1.3136   -6.3553  26188 % 0.279564 1.000114
   5  -7   0   19.6926   14.5234    4.4846    0.0000    5.1692    1.3888    1.4027    3.6851  26194 % 0.730710 1.000114
   5  -5   0   32.7475   27.2287   -5.8096    0.0000    5.5189    1.2016    1.2454    4.4313  26195 % 0.576394 1.000114
   5  -3   0   45.5544   40.5389   11.4410    0.0000    5.0155    1.1053    1.1955    4.1954  26196 % 0.444701 1.000114
   6   0   0   56.5562   50.5638   15.1473    0.0000    5.9924    1.0627    1.2038    4.9779  26207 % 0.419346 1.000114
   8  -2   0   38.6277   34.7174    1.4695    0.0000    3.9103    1.0964    1.1624    3.3639  26223 % 0.588423 1.000114
   8   0   0   40.7627   32.0344   -7.7884    0.0000    8.7284    1.1052    1.1780    7.4098  26224 % 0.559128 1.000114
  10  -6   0   13.2061   20.2672    1.7557    0.0000   -7.0612    1.6432    1.6485   -4.2834  26235 % 0.889402 1.000114
  11  -3   0   15.3590   10.5745    3.8596    0.0000    4.7845    1.4877    1.4956    3.1990  26242 % 0.816514 1.000114
  -3  -3  -1   56.8058   63.7918  -11.6838    0.0000   -6.9860    1.7128    1.8046   -3.8712  26344 % 0.350391 1.000115
  -2   2   4   53.1742   64.7796    1.7225    0.0000  -11.6054    1.8317    1.9073   -6.0846  26359 % 0.322327 1.000115
  -1   1   2  119.3600  107.3450  -28.9305    0.0000   12.0147    1.5114    1.9259    6.2386  26369 % 0.161163 1.000115
Refinement program                                                                                                 page=  21
structure :                                                                                                10:07:21 02-09-24 

  -1   5   7   25.7779   32.4145   -1.1545    0.0000   -6.6366    2.1472    2.1626   -3.0688  26371 % 0.608589 1.000115
   1  -1  -2  129.2850  120.8180  -28.9305    0.0000    8.4669    1.5273    2.0010    4.2314  26381 % 0.161163 1.000115
   1   4   4   52.6317   44.3914   12.9767    0.0000    8.2403    1.7556    1.8328    4.4960  26383 % 0.435998 1.000115
   4   1  -2   57.1612   51.8131   -3.8372    0.0000    5.3481    1.6690    1.7641    3.0315  26411 % 0.315032 1.000115
   4   5   3   20.1842   32.0234   -3.0266    0.0000  -11.8393    2.5936    2.6015   -4.5510  26413 % 0.562856 1.000115
   6   3  -1   26.3666   36.7967    2.8478    0.0000  -10.4301    2.3268    2.3417   -4.4541  26437 % 0.504641 1.000115
   7   2  -3   23.5775   32.5776    5.2560    0.0000   -9.0001    2.4303    2.4417   -3.6860  26446 % 0.549100 1.000115
   9   5  -1   21.7463   29.1578   -2.3956    0.0000   -7.4116    2.2280    2.2386   -3.3109  26471 % 0.780351 1.000115
  -3   4   1   26.8328   21.8270   -2.9597    0.0000    5.0058    1.6212    1.6432    3.0463  26594 % 0.426152 1.000116
  -1 -10  -4   12.5499   18.5257   -2.9092    0.0000   -5.9758    1.7132    1.7178   -3.4788  26605 % 0.946609 1.000116
   2  -4  -1   50.5935   45.3354   10.2569    0.0000    5.2581    1.2512    1.3496    3.8961  26633 % 0.396461 1.000116
   4  -6  -1   22.1721   27.0246    4.4894    0.0000   -4.8526    1.4816    1.4981   -3.2392  26651 % 0.619587 1.000116
   6   2   3   35.8720   30.5107    6.6975    0.0000    5.3613    1.2991    1.3477    3.9782  26673 % 0.487861 1.000116
  -3  -7   0   18.2401   13.2359   -0.4519    0.0000    5.0041    1.4008    1.4126    3.5425  26826 % 0.675116 1.000117
  -2  -4   0   41.0085   46.4597   -8.9248    0.0000   -5.4511    1.1729    1.2425   -4.3871  26836 % 0.392441 1.000117
  -2  -2   0   44.6329   33.0151    5.6789    0.0000   11.6178    1.2625    1.3391    8.6759  26837 % 0.230558 1.000117
  -1  -1   0   96.5210  101.3760  -10.5184    0.0000   -4.8546    1.0697    1.4408   -3.3693  26846 % 0.115279 1.000117
   0 -10   0    9.4393   16.1988   -4.5697    0.0000   -6.7595    1.9917    1.9939   -3.3901  26851*% 0.916758 1.000117
   2   2   0   40.1559   31.5672    5.6789    0.0000    8.5887    1.3062    1.3665    6.2852  26870 % 0.230558 1.000117
   4   2   0   52.4118   46.3659   11.5562    0.0000    6.0459    1.0742    1.1952    5.0584  26884 % 0.334326 1.000117
   8   4   0   23.1257   27.9179   -4.6557    0.0000   -4.7922    1.2713    1.2922   -3.7086  26911 % 0.668652 1.000117
  10   4   0   14.0677   18.9971   -1.4371    0.0000   -4.9294    1.6278    1.6339   -3.0169  26924 % 0.789269 1.000117
  -6   3  -3   15.2184    7.2903   -1.7955    0.0000    7.9281    2.5036    2.5082    3.1609  27013 % 0.529180 1.000118
  -3  -4  -2   30.3546   22.1047   -3.8036    0.0000    8.2498    1.5830    1.6118    5.1184  27050 % 0.437171 1.000118
  -3  -3  -2   24.7952   17.3586    0.0952    0.0000    7.4366    1.8834    1.8997    3.9146  27051 % 0.363713 1.000118
   2  -3   1   71.0429   85.7724  -16.6662    0.0000  -14.7294    1.2338    1.4237  -10.3460  27086 % 0.313608 1.000118
   4  -5   2   33.9647   38.7311   -1.7947    0.0000   -4.7664    1.4353    1.4750   -3.2316  27107 % 0.548591 1.000118
   5  -1   3   29.3445   24.1824   -6.4171    0.0000    5.1621    1.6357    1.6619    3.1062  27122 % 0.398827 1.000118
   7  -5   4   15.0466   22.6661    0.3324    0.0000   -7.6195    2.2929    2.2978   -3.3160  27144 % 0.707250 1.000118
  -2  -2   0   44.2369   33.7565    5.6789    0.0000   10.4804    1.7689    1.8234    5.7478  27298 % 0.230558 1.000119
   2   2   0   41.5223   31.3790    5.6789    0.0000   10.1433    1.8894    1.9344    5.2435  27329 % 0.230558 1.000119
   4   2   0   57.5778   50.3835   11.5562    0.0000    7.1942    1.3755    1.4912    4.8246  27340 % 0.334326 1.000119
  -6   4  -3   23.6601   31.3795   -1.5129    0.0000   -7.7194    1.4920    1.5106   -5.1101  27462 % 0.582119 1.000120
   2  -3   1   80.8931   87.5140  -16.6662    0.0000   -6.6209    1.1935    1.4419   -4.5919  27538 % 0.313608 1.000120
   2  -2   1  101.5560   90.2275   24.5033    0.0000   11.3289    1.2033    1.5746    7.1950  27539 % 0.237335 1.000120
   4  -5   2   32.9317   38.5487   -1.7947    0.0000   -5.6169    1.3224    1.3628   -4.1216  27558 % 0.548591 1.000120
   7  -5   4   17.5499   23.0799    0.3324    0.0000   -5.5299    1.5584    1.5683   -3.5261  27593 % 0.707250 1.000120
  -6   0   0   66.2012   57.9129   15.1473    0.0000    8.2884    2.0226    2.1282    3.8945  27716 % 0.419346 1.000121
   5  -2  -2   45.5181   61.2209   11.0440    0.0000  -15.7028    2.4067    2.4494   -6.4109  27804 % 0.410391 1.000121
   6  -3  -3   29.1410   20.4898   -1.7955    0.0000    8.6513    2.8070    2.8221    3.0655  27812 % 0.529180 1.000121
  -7  -5   1   25.6379   19.1799    4.1097    0.0000    6.4579    1.0960    1.1256    5.7372  27938 % 0.672782 1.000122
  -7  -3   1   28.9948   32.5837   -6.8981    0.0000   -3.5889    1.0950    1.1328   -3.1683  27940 % 0.564060 1.000122
  -7  -1   1   34.7146   27.3040    7.8395    0.0000    7.4105    1.0183    1.0759    6.8881  27942 % 0.500927 1.000122
  -7   0   1   17.2395   10.1902    3.0620    0.0000    7.0493    1.4821    1.4921    4.7246  27943 % 0.492467 1.000122
  -7   1   1   34.0059   27.3890   -7.8395    0.0000    6.6168    1.0336    1.0881    6.0808  27944 % 0.500927 1.000122
  -6  -4   1   18.9156   11.9160   -0.0415    0.0000    6.9997    1.3587    1.3718    5.1026  27956 % 0.559905 1.000122
  -6   4   1   17.2656   10.4547   -0.0415    0.0000    6.8109    1.4045    1.4151    4.8130  27964 % 0.559905 1.000122
   0   2   0  151.4250  157.6930  -42.1415    0.0000   -6.2678    0.8615    1.7422   -3.5977  28007 % 0.183352 1.000122
   2  -8   0   16.1586   21.2200   -2.2153    0.0000   -5.0615    1.4048    1.4141   -3.5793  28020 % 0.746609 1.000122
   2   6   0   20.2435   24.8028    3.0836    0.0000   -4.5593    1.3436    1.3588   -3.3554  28024 % 0.567538 1.000122
   2   8   0   15.0698   21.7246   -2.2153    0.0000   -6.6548    1.4134    1.4214   -4.6818  28025 % 0.746609 1.000122
  -5  -3   0   54.6754   48.2970  -11.4410    0.0000    6.3784    1.1751    1.2961    4.9213  28183 % 0.444701 1.000123
Refinement program                                                                                                 page=  22
structure :                                                                                                10:07:21 02-09-24 

   2  -3  -1   70.6682   78.3664  -16.6662    0.0000   -7.6982    1.1313    1.3339   -5.7711  28242 % 0.313608 1.000123
   4   5   1   15.9311    6.3852    1.4693    0.0000    9.5459    1.9553    1.9618    4.8659  28264 % 0.539850 1.000123
   7  -1  -1   38.5292   33.9234   -7.8395    0.0000    4.6058    1.2419    1.3003    3.5421  28289 % 0.500927 1.000123
  -5   1   0   66.2865   72.7248  -13.9430    0.0000   -6.4383    1.6617    1.7891   -3.5987  28421 % 0.361280 1.000124
  -3  -7  -1   21.8769   15.3506   -3.3793    0.0000    6.5264    1.9633    1.9754    3.3038  28685 % 0.677460 1.000125
  -3   2   1   50.5698   42.6743   -5.7953    0.0000    7.8954    1.5711    1.6505    4.7837  28687 % 0.284168 1.000125
   2  -3  -1   62.2704   68.0559  -16.6662    0.0000   -5.7855    1.4413    1.5701   -3.6849  28726 % 0.313608 1.000125
   8  -5  -2   19.4371   25.5163    3.6742    0.0000   -6.0792    1.9807    1.9903   -3.0545  28781 % 0.731724 1.000125
  -8   1   3   28.5745   37.6683   -7.0404    0.0000   -9.0938    1.7743    1.7972   -5.0601  28872 % 0.591243 1.000126
  -5  -1   2   65.3613   71.7245  -11.8546    0.0000   -6.3632    1.5024    1.6384   -3.8837  28907 % 0.378428 1.000126
  -2  -2   1   97.9153   91.8902  -24.5033    0.0000    6.0251    1.4712    1.7672    3.4094  28934 % 0.237335 1.000126
   9  -1  -3   21.2226   14.8492   -1.8833    0.0000    6.3734    2.0450    2.0560    3.0999  29041 % 0.657730 1.000126
  -7  -3  -1   32.9196   27.5416    6.8981    0.0000    5.3780    1.4217    1.4593    3.6854  29373 % 0.564060 1.000128
   5  -2   1   35.9249   29.7489    5.6069    0.0000    6.1760    1.4489    1.4927    4.1374  29475 % 0.398632 1.000128
   5   2   1   33.7950   25.4254    5.6069    0.0000    8.3696    1.4943    1.5320    5.4630  29479 % 0.398632 1.000128
  -7  -1   1   34.2067   39.2709    7.8395    0.0000   -5.0641    1.1153    1.1666   -4.3411  29613 % 0.500927 1.000129
  -6  -2   1   19.3468   13.1818   -2.7227    0.0000    6.1650    1.5248    1.5370    4.0110  29629 % 0.461129 1.000129
   1   5   0   40.6214   35.3242    0.8447    0.0000    5.2972    1.1361    1.2065    4.3904  29688 % 0.463677 1.000129
   2  -6   0   18.3112   24.8079    3.0836    0.0000   -6.4967    1.4854    1.4967   -4.3407  29692 % 0.567538 1.000129
   2   8   0   13.6967   19.0840   -2.2153    0.0000   -5.3873    1.7121    1.7176   -3.1366  29695 % 0.746609 1.000129
   5  -7   0   23.2530   18.0047    4.4846    0.0000    5.2482    1.1891    1.2116    4.3316  29708 % 0.730710 1.000129
  -9   1  -3   19.2484    8.3248    1.8833    0.0000   10.9235    2.6392    2.6462    4.1280  29818 % 0.657730 1.000130
  -7   6  -5   19.8015   12.1602   -2.1489    0.0000    7.6413    2.4039    2.4120    3.1681  29843 % 0.788157 1.000130
   2   3  -1   66.9664   72.9137   16.6662    0.0000   -5.9472    1.5261    1.6666   -3.5685  29921 % 0.313608 1.000130
  -7   5  -2   19.8595   14.1425   -3.5468    0.0000    5.7170    1.7020    1.7135    3.3365  30087 % 0.679815 1.000131
   0   5   2   50.0420   54.6699  -11.8795    0.0000   -4.6279    1.2520    1.3483   -3.4325  30156 % 0.472013 1.000131
   1   8   4   23.1474   32.1248    3.8115    0.0000   -8.9774    1.5445    1.5617   -5.7485  30166 % 0.770395 1.000131
 -11  -3   8   11.7346   18.8719    2.4289    0.0000   -7.1374    2.1688    2.1720   -3.2861  30279*% 0.932548 1.000132
  -3  -5  -1   33.5216   39.9875    8.9270    0.0000   -6.4659    1.5661    1.6016   -4.0371  30363 % 0.507194 1.000132
  -2  -1   1  122.7910  102.2740  -23.3376    0.0000   20.5167    1.3140    1.7984   11.4080  30377 % 0.176393 1.000132
   1  -7  -6   13.6565   21.1310   -2.5103    0.0000   -7.4745    2.0649    2.0695   -3.6118  30402 % 0.728604 1.000132
   1   6   4   21.7578   27.0568   -5.7325    0.0000   -5.2990    1.6960    1.7098   -3.0991  30408 % 0.598484 1.000132
   2   2   3   31.9750   24.9211   -0.2578    0.0000    7.0539    2.2080    2.2310    3.1618  30674 % 0.285827 1.000133
   4   3   6   24.4193   16.5263   -2.8771    0.0000    7.8929    2.3383    2.3510    3.3572  30702 % 0.517645 1.000133
  -2   2   0   39.4094   29.4936    5.6789    0.0000    9.9158    1.3537    1.4099    7.0328  30879 % 0.230558 1.000134
   3   5   1   42.8241   37.6988    8.9270    0.0000    5.1252    1.1069    1.1868    4.3185  30909 % 0.507194 1.000134
   7   6   2   20.7316   14.6151    0.3849    0.0000    6.1166    1.2421    1.2592    4.8573  30948 % 0.744713 1.000134
  -8   4  -1   23.5860   31.1540   -5.2097    0.0000   -7.5680    1.7532    1.7690   -4.2782  31053 % 0.671019 1.000135
   1   8  -3   11.9541   19.8960   -1.6402    0.0000   -7.9419    2.6016    2.6044   -3.0494  31136*% 0.755851 1.000135
   3   5  -2   21.9363   28.8259   -1.1667    0.0000   -6.8896    1.8508    1.8638   -3.6966  31154 % 0.516487 1.000135
   6   0   0   62.1112   55.3019   15.1473    0.0000    6.8093    1.2244    1.3729    4.9596  31182 % 0.419346 1.000135
  -8  -2   1   29.7977   23.0827   -6.4867    0.0000    6.7150    2.1361    2.1568    3.1135  31300 % 0.591111 1.000136
  -7   3  -3   32.3373   24.8612   -0.2555    0.0000    7.4761    2.0595    2.0848    3.5860  31311 % 0.586117 1.000136
  -5   2  -2   65.0561   75.5023  -11.0440    0.0000  -10.4462    1.6494    1.7730   -5.8918  31329 % 0.410391 1.000136
  -2   1  -1  108.8580  114.7340   23.3376    0.0000   -5.8763    1.4817    1.8386   -3.1960  31362 % 0.176393 1.000136
   5  -4   4   36.5992   28.6087   -8.9089    0.0000    7.9904    1.9249    1.9594    4.0780  31420 % 0.554372 1.000136
  -4   0   0  105.7150   93.2250  -13.3119    0.0000   12.4897    1.6795    1.9845    6.2935  31593 % 0.279564 1.000137
   7   1  -1   33.0515   41.7481    7.8395    0.0000   -8.6966    2.2435    2.2677   -3.8350  31693 % 0.500927 1.000137
  -3   3   0   37.8946   46.8348    1.9770    0.0000   -8.9402    2.3209    2.3516   -3.8017  31809 % 0.345836 1.000138
  -2   4   0   43.6555   65.0408   -8.9248    0.0000  -21.3853    2.1383    2.1824   -9.7988  31818 % 0.392441 1.000138
   0   2   0  142.9530  121.6550  -42.1415    0.0000   21.2975    1.5474    2.1066   10.1098  31831 % 0.183352 1.000138
   0   4   0   70.7708   60.1190   28.5460    0.0000   10.6517    1.7507    1.8884    5.6407  31832 % 0.366703 1.000138
Refinement program                                                                                                 page=  23
structure :                                                                                                10:07:21 02-09-24 

   1  -1   0   97.3863   85.5254   10.5184    0.0000   11.8609    1.8303    2.0733    5.7208  31839 % 0.115279 1.000138
   2   0   0  121.5220  139.4380  -29.5063    0.0000  -17.9161    1.6326    2.0352   -8.8029  31849 % 0.139782 1.000138
   3  -1   0   64.0172   73.6906    0.8400    0.0000   -9.6734    1.9159    2.0200   -4.7888  31858 % 0.228839 1.000138
   3   1   0   59.4088   66.9395   -0.8400    0.0000   -7.5308    1.9913    2.0780   -3.6240  31859 % 0.228839 1.000138
   5   3   0   45.1874   38.0749  -11.4410    0.0000    7.1125    2.0459    2.0952    3.3946  31879 % 0.444701 1.000138
   5   5   0   35.4457   26.8485    5.8096    0.0000    8.5973    2.2400    2.2679    3.7908  31880 % 0.576394 1.000138
   6   0   0   61.1130   53.0085   15.1473    0.0000    8.1045    1.8294    1.9288    4.2019  31886 % 0.419346 1.000138
   6   2   0   45.8792   38.8832   -7.6393    0.0000    6.9960    1.9671    2.0199    3.4635  31887 % 0.457678 1.000138
  -6  -2   0   44.3993   36.7083   -7.6393    0.0000    7.6910    1.1081    1.1938    6.4427  31981 % 0.457678 1.000139
  -5  -1   0   56.6286   49.4651   13.9430    0.0000    7.1635    1.0613    1.2029    5.9550  31986 % 0.361280 1.000139
  -2   0   0  118.6170  135.1040  -29.5063    0.0000  -16.4862    1.0479    1.5828  -10.4161  32002 % 0.139782 1.000139
  -2   7   1   20.7437   15.7194   -5.2720    0.0000    5.0243    1.2462    1.2633    3.9771  32004 % 0.659188 1.000139
   2   0   0  122.6890  133.1320  -29.5063    0.0000  -10.4421    1.0241    1.5982   -6.5338  32019 % 0.139782 1.000139
   5  -1   0   54.6278   50.3031  -13.9430    0.0000    4.3247    1.1002    1.2283    3.5208  32036 % 0.361280 1.000139
   6  -2   0   42.5018   36.8605   -7.6393    0.0000    5.6412    1.1341    1.2111    4.6579  32042 % 0.457678 1.000139
 -12   3  -2   11.9080    5.5176   -1.1946    0.0000    6.3904    1.6082    1.6126    3.9629  32112 % 0.889791 1.000140
 -10  -5  -4   19.7256   24.0981   -4.6052    0.0000   -4.3725    1.1685    1.1851   -3.6897  32123 % 0.865635 1.000140
  -7   0  -2   29.3206   24.0765    2.9726    0.0000    5.2441    1.0863    1.1251    4.6608  32157 % 0.502033 1.000140
  -6  -1  -2   43.8520   38.3836   -9.5888    0.0000    5.4684    0.9703    1.0648    5.1356  32166 % 0.443779 1.000140
  -5  -2  -2   61.2846   50.9264  -11.0440    0.0000   10.3582    0.9121    1.0989    9.4260  32174 % 0.410391 1.000140
  -4  -6  -3   17.9499   12.6610   -1.8091    0.0000    5.2890    1.3287    1.3408    3.9447  32181 % 0.639732 1.000140
  -4  -3  -2   22.5743   18.0419   -3.0064    0.0000    4.5324    1.3267    1.3458    3.3678  32182 % 0.408020 1.000140
  -3  -8  -3   16.9558   21.9089    3.8878    0.0000   -4.9531    1.2975    1.3085   -3.7852  32189 % 0.781273 1.000140
  -3  -4  -2   33.8364   28.3016   -3.8036    0.0000    5.5348    1.0477    1.1010    5.0272  32191 % 0.437171 1.000140
  -1  -6  -2   20.7942   13.6246    3.3519    0.0000    7.1696    1.2431    1.2604    5.6884  32211 % 0.565800 1.000140
   1  -1   0   89.8265  111.3600   10.5184    0.0000  -21.5333    0.9234    1.2883  -16.7149  32227 % 0.115279 1.000140
   1   2   1   72.0194   78.1428    6.8984    0.0000   -6.1234    0.9053    1.1568   -5.2932  32228 % 0.204141 1.000140
   1   7   3   20.5937   16.3083   -1.4595    0.0000    4.2854    1.2577    1.2744    3.3626  32230 % 0.667265 1.000140
   2  -2   0   40.4870   27.8194    5.6789    0.0000   12.6676    1.0942    1.1667   10.8578  32238 % 0.230558 1.000140
   3  -3   0   20.2287   13.7826    1.9770    0.0000    6.4461    1.4460    1.4600    4.4150  32248 % 0.345836 1.000140
   4  -4   0   37.4913   31.7143   -6.8032    0.0000    5.7770    1.0216    1.0882    5.3088  32258 % 0.461115 1.000140
   4   2   2   56.2654   49.2047   -4.9915    0.0000    7.0608    0.9295    1.0866    6.4983  32260 % 0.352786 1.000140
   6  -3   1   31.7805   39.9137   -2.8478    0.0000   -8.1332    1.0462    1.0934   -7.4381  32277 % 0.504641 1.000140
   6   0   2   34.9314   28.5906   -3.3725    0.0000    6.3408    1.0549    1.1113    5.7060  32278 % 0.434207 1.000140
   6   3   3   19.3132   11.1656    1.7955    0.0000    8.1476    1.3799    1.3933    5.8476  32279 % 0.529180 1.000140
   8  -6   1   11.5845   16.5879    3.4906    0.0000   -5.0035    1.6444    1.6485   -3.0351  32294 % 0.786356 1.000140
   8   1   3   29.3206   24.7512    7.0404    0.0000    4.5695    1.0419    1.0824    4.2216  32298 % 0.591243 1.000140
  -9  -1   0   40.8093   45.1309   -4.8863    0.0000   -4.3216    1.0329    1.1106   -3.8914  32377 % 0.635664 1.000141
  -7  -5   1   16.7601   21.1941    4.1097    0.0000   -4.4340    1.4290    1.4388   -3.0818  32395 % 0.672782 1.000141
   3  -4   1   22.0227   15.6093   -2.9597    0.0000    6.4134    1.5234    1.5393    4.1666  32493 % 0.426152 1.000141
   3   1   0   22.3114   16.4536   -0.8400    0.0000    5.8579    1.8152    1.8289    3.2030  32494 % 0.228839 1.000141
   8  -2   1   33.4544   28.0180    6.4867    0.0000    5.4364    1.1015    1.1512    4.7225  32538 % 0.591111 1.000141
  -1   3  -2   61.8013   67.6543   12.1894    0.0000   -5.8530    1.7718    1.8765   -3.1191  32699 % 0.305302 1.000142
   7   4   5   21.9750   30.9827    3.8781    0.0000   -9.0077    2.5074    2.5170   -3.5787  32788 % 0.673128 1.000142
  -7   0  -3   37.0931   45.2769   -6.0734    0.0000   -8.1838    1.6539    1.6950   -4.8281  32883 % 0.517583 1.000143
  -1  -5  -6   33.2686   40.3943   -8.0680    0.0000   -7.1257    1.7569    1.7881   -3.9850  32942 % 0.573721 1.000143
   1  -4  -4   60.7083   54.4839  -12.9767    0.0000    6.2244    1.4677    1.5883    3.9190  32959 % 0.435998 1.000143
   2   0   1  125.0940  110.6930  -28.4619    0.0000   14.4003    1.3690    1.8544    7.7653  32972 % 0.150699 1.000143
   5  -4  -2   33.2310   39.8033   -6.0122    0.0000   -6.5723    1.7679    1.7989   -3.6535  33006 % 0.518917 1.000143
  -2  -5   3   34.1921   42.2516    7.2495    0.0000   -8.0595    2.1365    2.1636   -3.7250  33193 % 0.508124 1.000144
 -13  -1   1    8.0125   16.8051    2.8404    0.0000   -8.7926    1.8159    1.8177   -4.8372  33343*% 0.914931 1.000145
  -9   6   3    9.8539    4.8533   -2.1406    0.0000    5.0007    1.5121    1.5153    3.3001  33377 % 0.852505 1.000145
Refinement program                                                                                                 page=  24
structure :                                                                                                10:07:21 02-09-24 

  -7   4   2   13.3492    8.2238   -1.1353    0.0000    5.1254    1.5057    1.5116    3.3907  33393 % 0.621698 1.000145
  -6   4   2   21.2250   27.5492   -2.6064    0.0000   -6.3242    1.2485    1.2664   -4.9937  33405 % 0.568337 1.000145
  -4   2   1   56.9201   53.4406   13.2393    0.0000    3.4795    0.9285    1.0891    3.1949  33424 % 0.339035 1.000145
   3   6   2   14.0996    8.4851    1.3580    0.0000    5.6145    1.4646    1.4713    3.8159  33486 % 0.599339 1.000145
   3   8   3   20.7678   15.5686    3.8878    0.0000    5.1992    1.0786    1.0984    4.7334  33487 % 0.781273 1.000145
  10  -2  -1   15.9185   19.8439    3.2063    0.0000   -3.9253    1.2941    1.3038   -3.0106  33562 % 0.724751 1.000145
   5   3   5   39.1369   46.9659   -4.8629    0.0000   -7.8290    2.5551    2.5849   -3.0287  33777 % 0.526343 1.000146
  -3  -6  -7   20.1792   10.4852    0.8443    0.0000    9.6940    2.9585    2.9654    3.2691  34160 % 0.708454 1.000148
  -2   5  -2   29.7204   38.3315   -5.6769    0.0000   -8.6111    2.6548    2.6713   -3.2235  34187 % 0.492275 1.000148
   1   6   4   27.1072   36.9662   -5.7325    0.0000   -9.8590    2.5731    2.5874   -3.8105  34227 % 0.598484 1.000148
   2  -3   3   69.0000   62.5324   12.2377    0.0000    6.4676    1.9109    2.0316    3.1835  34240 % 0.351737 1.000148
  -7   2   3   27.2782   20.2958    5.2560    0.0000    6.9824    1.8036    1.8241    3.8277  34388 % 0.549100 1.000149
  -6   1   2   41.3727   36.3387   -9.5888    0.0000    5.0340    1.5300    1.5849    3.1761  34399 % 0.443779 1.000149
  -2  -2  -1  103.6610   95.7580   24.5033    0.0000    7.9029    1.2565    1.6289    4.8517  34434 % 0.237335 1.000149
   1   3   2   60.5558   67.0313  -12.1894    0.0000   -6.4756    1.3847    1.5113   -4.2848  34460 % 0.305302 1.000149
   5   4   2   28.8894   38.1104    6.0122    0.0000   -9.2209    1.7498    1.7735   -5.1994  34497 % 0.518917 1.000149
  -3   4   2   32.7674   27.3359    3.8036    0.0000    5.4315    1.6144    1.6473    3.2971  34672 % 0.437171 1.000150
  -2  -3  -1   69.9929   83.6762   16.6662    0.0000  -13.6833    1.2687    1.4490   -9.4435  34679 % 0.313608 1.000150
  -2   2   1   90.7436   84.0155  -24.5033    0.0000    6.7281    1.2475    1.5426    4.3615  34680 % 0.237335 1.000150
   3  -2  -1   44.1362   49.5288   -5.7953    0.0000   -5.3926    1.6291    1.6878   -3.1951  34721 % 0.284168 1.000150
   4  -2  -1   69.6506   64.6266   13.2393    0.0000    5.0239    1.2972    1.4724    3.4122  34732 % 0.339035 1.000150
   4   3   1   53.4116   48.0625   -9.3421    0.0000    5.3492    1.3359    1.4387    3.7181  34733 % 0.396191 1.000150
  -7  -2  -5   22.0499   17.0311   -3.5432    0.0000    5.0188    1.0884    1.1105    4.5192  34877 % 0.593505 1.000151
  -7   6  -4   14.5842   18.7174   -3.2094    0.0000   -4.1331    1.3233    1.3314   -3.1044  34882 % 0.769838 1.000151
  -6   1  -4   33.5365   25.4812   -4.5622    0.0000    8.0554    0.9527    1.0100    7.9756  34888 % 0.484761 1.000151
  -6   2  -4   12.6214    7.3376   -0.2470    0.0000    5.2838    1.6361    1.6410    3.2199  34889 % 0.510104 1.000151
  -5   4  -3   21.4919   29.5944   -2.7884    0.0000   -8.1026    1.1632    1.1829   -6.8496  34902 % 0.533976 1.000151
  -5   5  -3   13.5757   18.8173   -1.5398    0.0000   -5.2416    1.5137    1.5198   -3.4488  34903 % 0.600641 1.000151
  -4  -2  -3   56.7776   51.4908   -8.5358    0.0000    5.2869    0.9044    1.0679    4.9509  34914 % 0.374585 1.000151
  -3   2  -2   24.5642   19.3135    2.0684    0.0000    5.2507    1.2579    1.2817    4.0967  34925 % 0.300441 1.000151
  -1  -7  -1   15.7417   22.9419    1.5733    0.0000   -7.2002    1.3118    1.3212   -5.4497  34943 % 0.647977 1.000151
   0 -10   0    9.8691   17.1114   -4.5697    0.0000   -7.2423    1.6364    1.6394   -4.4177  34952 % 0.916758 1.000151
   1   9   2   11.8110   16.5312    3.1982    0.0000   -4.7202    1.4605    1.4653   -3.2214  34958 % 0.835662 1.000151
   2   5   2   32.8192   36.9215    5.6769    0.0000   -4.1023    1.0070    1.0592   -3.8732  34967 % 0.492275 1.000151
   3  -4   2   27.2378   22.4390   -3.8036    0.0000    4.7988    1.0886    1.1221    4.2766  34977 % 0.437171 1.000151
   4   0   3   21.1613   27.5755   -2.9848    0.0000   -6.4142    1.3728    1.3890   -4.6179  34994 % 0.326643 1.000151
   4   1   3   49.8287   45.9380   -5.6489    0.0000    3.8907    0.9151    1.0420    3.7339  34995 % 0.339265 1.000151
   5   3   4   16.8879   12.4676    0.4530    0.0000    4.4203    1.4063    1.4164    3.1207  35003 % 0.498494 1.000151
   8   0   6   14.3178   18.9103    2.0620    0.0000   -4.5925    1.3619    1.3694   -3.3535  35041 % 0.653287 1.000151
  -7   4  -4   24.6292   29.4355    5.9732    0.0000   -4.8063    1.2993    1.3224   -3.6345  35134 % 0.651584 1.000152
  -6   2  -3   37.7836   30.1801    6.6975    0.0000    7.6035    1.1579    1.2180    6.2426  35142 % 0.487861 1.000152
  -2  -4   1   50.3309   46.6101   10.2569    0.0000    3.7208    1.1037    1.2130    3.0673  35177 % 0.396461 1.000152
   1   1   0   96.8117  109.5760  -10.5184    0.0000  -12.7648    1.0474    1.4263   -8.9497  35205 % 0.115279 1.000152
   2  -3   2   34.4833   39.8936    3.9594    0.0000   -5.4103    1.2528    1.2994   -4.1638  35214 % 0.328426 1.000152
   2   2   0   39.2887   25.4452    5.6789    0.0000   13.8434    1.3045    1.3623   10.1616  35215 % 0.230558 1.000152
   3  -4   3   65.5263   51.3595   10.7575    0.0000   14.1668    1.0156    1.2087   11.7211  35223 % 0.454944 1.000152
   3   6  -1   15.5563    9.4389   -0.3811    0.0000    6.1174    1.7517    1.7586    3.4786  35226 % 0.591350 1.000152
   5   0   2   51.4956   55.6633    9.9687    0.0000   -4.1676    1.0807    1.1971   -3.4815  35247 % 0.367155 1.000152
   6   1   2   46.7771   51.2260   -9.5888    0.0000   -4.4488    1.0946    1.1903   -3.7375  35258 % 0.443779 1.000152
   7  -5   5   15.8367    8.2823   -1.1540    0.0000    7.5544    1.5470    1.5551    4.8577  35264 % 0.727146 1.000152
   7   2   2   20.2213   12.7801    2.2228    0.0000    7.4412    1.5207    1.5341    4.8507  35268 % 0.534467 1.000152
   9   4   2   18.2675   12.9973   -3.3454    0.0000    5.2702    1.4780    1.4893    3.5387  35290 % 0.736763 1.000152
Refinement program                                                                                                 page=  25
structure :                                                                                                10:07:21 02-09-24 

  -8  -3  -4   16.1864   24.8121    0.4139    0.0000   -8.6257    2.3353    2.3409   -3.6848  35372 % 0.662572 1.000153
  -6  -1  -2   47.1498   54.2172   -9.5888    0.0000   -7.0674    1.5737    1.6428   -4.3020  35388 % 0.443779 1.000153
  -5   0  -1   30.7067   23.0348    3.9258    0.0000    7.6719    1.9312    1.9554    3.9234  35400 % 0.353963 1.000153
  -4  -5  -5   25.6008   18.1926    3.8778    0.0000    7.4082    1.8124    1.8304    4.0472  35412 % 0.606255 1.000153
  -4   5   4   24.5866   30.4478   -4.9012    0.0000   -5.8612    1.8282    1.8447   -3.1774  35416 % 0.582242 1.000153
   1   3   3   26.5895   19.3499   -2.9412    0.0000    7.2395    2.1136    2.1303    3.3984  35459 % 0.330250 1.000153
   5   1   2   60.5987   52.0701  -11.8546    0.0000    8.5285    1.4646    1.5850    5.3809  35498 % 0.378428 1.000153
   7  -4  -2   22.3741   16.3499   -1.1353    0.0000    6.0242    1.8749    1.8882    3.1904  35519 % 0.621698 1.000153
   9   1   3   19.2354   12.9696   -1.8833    0.0000    6.2658    1.9989    2.0082    3.1202  35541 % 0.657730 1.000153
  -5   0  -1   31.0612   21.6379    3.9258    0.0000    9.4233    2.4838    2.5031    3.7646  35652 % 0.353963 1.000154
  -4   3   2   37.6271   44.5646   -3.0064    0.0000   -6.9374    2.2617    2.2928   -3.0258  35666 % 0.408020 1.000154
 -13  -3  -3   11.6404    4.1009    0.8686    0.0000    7.5396    1.9243    1.9278    3.9109  35825 % 0.964211 1.000155
  -6   2  -3   37.2934   30.6426    6.6975    0.0000    6.6508    1.1825    1.2399    5.3639  35891 % 0.487861 1.000155
   1   1   0   96.6685  108.7980  -10.5184    0.0000  -12.1295    1.0386    1.4189   -8.5487  35953 % 0.115279 1.000155
   2  -3   2   35.0157   39.1701    3.9594    0.0000   -4.1544    1.2594    1.3072   -3.1781  35962 % 0.328426 1.000155
   2   2   0   37.1430   25.6447    5.6789    0.0000   11.4983    1.3704    1.4198    8.0984  35963 % 0.230558 1.000155
   3  -4   3   66.2352   50.5658   10.7575    0.0000   15.6694    1.0108    1.2085   12.9663  35971 % 0.454944 1.000155
   6   1   2   45.7723   52.0548   -9.5888    0.0000   -6.2825    1.1317    1.2208   -5.1464  36006 % 0.443779 1.000155
   7   2   2   21.0713   12.8736    2.2228    0.0000    8.1977    1.5163    1.5309    5.3550  36016 % 0.534467 1.000155
  -6   2   0   41.0000   37.0567   -7.6393    0.0000    3.9433    0.7915    0.8914    4.4239  36131 % 0.457678 1.000157
  -5   1   0   57.2748   50.4480  -13.9430    0.0000    6.8268    0.7674    0.9575    7.1295  36136 % 0.361280 1.000157
  -4  -6   1   23.7002   19.9447    4.4894    0.0000    3.7555    0.8502    0.8826    4.2550  36141 % 0.619587 1.000157
  -2   0   0  133.3670  150.2200  -29.5063    0.0000  -16.8530    0.7236    1.5173  -11.1072  36154 % 0.139782 1.000157
   2  -7   1   17.7623   13.4893   -5.2720    0.0000    4.2731    0.9571    0.9734    4.3897  36169 % 0.659188 1.000157
   2   0   0  124.7790  134.1600  -29.5063    0.0000   -9.3813    0.7293    1.4453   -6.4910  36171 % 0.139782 1.000157
   4   0   0   93.7193   89.3001  -13.3119    0.0000    4.4192    0.7282    1.1869    3.7234  36182 % 0.279564 1.000157
   5   1   0   56.9157   51.0470   13.9430    0.0000    5.8687    0.7783    0.9642    6.0863  36187 % 0.361280 1.000157
   6   0   0   62.3266   53.4060   15.1473    0.0000    8.9206    0.7613    0.9839    9.0666  36192 % 0.419346 1.000157
   7  -7   1   13.4722   17.2578   -3.2738    0.0000   -3.7856    1.0317    1.0405   -3.6382  36195 % 0.808914 1.000157
   9  -5   1   11.1535   15.0665   -2.3956    0.0000   -3.9130    1.1745    1.1798   -3.3167  36210 % 0.780351 1.000157
  13  -3   1    7.1554   11.9700   -2.9376    0.0000   -4.8145    1.5583    1.5599   -3.0864  36237*% 0.950965 1.000157
  -4   4   1   39.0103   24.8729   -5.2793    0.0000   14.1374    1.3317    1.3877   10.1879  36327 % 0.464541 1.000158
  -2  -6  -1   25.8921   21.0606    6.5285    0.0000    4.8315    1.3865    1.4105    3.4254  36345 % 0.570325 1.000158
   2  -6  -1   30.1944   23.2674   -6.5285    0.0000    6.9270    1.3595    1.3927    4.9740  36378 % 0.570325 1.000158
   6   4   1   25.8592   30.2440    0.0415    0.0000   -4.3848    1.4328    1.4559   -3.0117  36421 % 0.559905 1.000158
   8   4   1   24.4847   20.0430   -5.2097    0.0000    4.4417    1.4009    1.4221    3.1233  36442 % 0.671019 1.000158
  -5  -1   0   79.0753   75.6677   13.9430    0.0000    3.4076    0.7316    1.0773    3.1632  36549 % 0.361280 1.000159
  -1  -5  -1   32.9924   39.4500   -3.9614    0.0000   -6.4576    0.8851    0.9445   -6.8367  36589 % 0.467084 1.000159
   0 -10  -2   11.5715   15.8487    0.4655    0.0000   -4.2771    1.1580    1.1638   -3.6752  36595 % 0.923651 1.000159
   0   7   2   25.3614   22.3665    3.3083    0.0000    2.9949    0.8734    0.9095    3.2931  36597 % 0.651539 1.000159
   1   7   2   16.0094    8.6104   -3.2951    0.0000    7.3990    1.0712    1.0831    6.8310  36603 % 0.655277 1.000159
   2   0   0  125.6720  135.2330  -29.5063    0.0000   -9.5613    0.7221    1.4494   -6.5967  36610 % 0.139782 1.000159
   3  -4  -1   19.0631    9.6805   -2.9597    0.0000    9.3825    1.1751    1.1904    7.8817  36618 % 0.426152 1.000159
   3   4   1   18.8043   14.0225   -2.9597    0.0000    4.7818    1.1088    1.1246    4.2519  36619 % 0.426152 1.000159
   5   4   1   12.9692    8.0149    1.0583    0.0000    4.9543    1.3108    1.3172    3.7613  36635 % 0.509668 1.000159
   6  -4  -1   16.2972    8.8608   -0.0415    0.0000    7.4365    1.1382    1.1498    6.4674  36640 % 0.559905 1.000159
   6   0   0   56.7450   51.3644   15.1473    0.0000    5.3807    0.7745    0.9601    5.6040  36641 % 0.419346 1.000159
   6   7   2   12.7240   16.1960    2.4860    0.0000   -3.4720    1.1239    1.1310   -3.0697  36645 % 0.774825 1.000159
   7  -5  -1   16.5711   22.7763   -4.1097    0.0000   -6.2052    1.1315    1.1436   -5.4262  36649 % 0.672782 1.000159
   8   0   0   26.5819   22.7055   -7.7884    0.0000    3.8764    0.9179    0.9556    4.0564  36659 % 0.559128 1.000159
   9   3   1   15.0698   18.5736   -2.6713    0.0000   -3.5038    1.1513    1.1611   -3.0176  36668 % 0.688822 1.000159
  13   2   1   11.8195   16.9600   -3.1240    0.0000   -5.1405    1.1803    1.1862   -4.3337  36699 % 0.928607 1.000159
Refinement program                                                                                                 page=  26
structure :                                                                                                10:07:21 02-09-24 

  -1  -3   0   48.0999   53.1432    9.1188    0.0000   -5.0433    1.5894    1.6606   -3.0371  36776 % 0.283769 1.000160
   0  -4   0   82.2144   87.1309   28.5460    0.0000   -4.9166    1.2851    1.5255   -3.2228  36784 % 0.366703 1.000160
   0  -2   0  155.6840  140.8230  -42.1415    0.0000   14.8611    1.1931    1.9615    7.5766  36785 % 0.183352 1.000160
   0   2   0  184.1730  153.8120  -42.1415    0.0000   30.3612    1.1606    2.1769   13.9469  36786 % 0.183352 1.000160
   1  -3   0   45.5346   51.5839   -9.1188    0.0000   -6.0493    1.6021    1.6655   -3.6321  36790 % 0.283769 1.000160
   1  -1   0   84.7083   76.5356   10.5184    0.0000    8.1727    1.3960    1.6329    5.0051  36791 % 0.115279 1.000160
   1   1   0   93.8723  103.0780  -10.5184    0.0000   -9.2054    1.3875    1.6752   -5.4950  36792 % 0.115279 1.000160
   1   3   0   57.6767   51.7832    9.1188    0.0000    5.8935    1.4659    1.5753    3.7411  36793 % 0.283769 1.000160
   2  -4   0   46.9233   61.6523   -8.9248    0.0000  -14.7289    1.4534    1.5273   -9.6437  36797 % 0.392441 1.000160
   2   0   0  132.8470  162.8220  -29.5063    0.0000  -29.9747    1.2217    1.8048  -16.6081  36799 % 0.139782 1.000160
   2   2   0   84.8776   72.6677    5.6789    0.0000   12.2098    1.3048    1.5566    7.8439  36800 % 0.230558 1.000160
   3  -3   0   33.3347   26.9507    1.9770    0.0000    6.3840    1.7609    1.7922    3.5621  36806 % 0.345836 1.000160
   3   1   0   51.8604   59.3675   -0.8400    0.0000   -7.5071    1.5455    1.6302   -4.6051  36808 % 0.228839 1.000160
   3   3   0   35.6399   48.1965   -1.9770    0.0000  -12.5566    1.7368    1.7730   -7.0821  36809 % 0.345836 1.000160
   4  -4   0   35.1824   28.7910   -6.8032    0.0000    6.3914    1.6244    1.6621    3.8455  36813 % 0.461115 1.000160
   4   2   0   62.1522   57.6281   11.5562    0.0000    4.5241    1.3161    1.4555    3.1083  36816 % 0.334326 1.000160
   5  -5   0   36.8605   42.6521   -5.8096    0.0000   -5.7915    1.4501    1.4962   -3.8709  36821 % 0.576394 1.000160
   5  -3   0   45.1354   40.2343   11.4410    0.0000    4.9010    1.4600    1.5282    3.2070  36822 % 0.444701 1.000160
   5  -1   0   45.3023   39.0115  -13.9430    0.0000    6.2908    1.5054    1.5721    4.0015  36823 % 0.361280 1.000160
   6  -2   0   35.7994   30.4856   -7.6393    0.0000    5.3139    1.6201    1.6592    3.2026  36832 % 0.457678 1.000160
   6   0   0   60.7997   50.7504   15.1473    0.0000   10.0493    1.3380    1.4697    6.8378  36833 % 0.419346 1.000160
   7  -5   0   24.9499   30.7207   -0.3343    0.0000   -5.7707    1.7375    1.7553   -3.2876  36839 % 0.670421 1.000160
   7  -3   0   24.6089   33.0257   -3.6240    0.0000   -8.4168    1.8510    1.8672   -4.5076  36840 % 0.561242 1.000160
   7  -1   0   27.8298   21.2240    1.5867    0.0000    6.6058    1.7930    1.8145    3.6405  36841 % 0.497752 1.000160
   7   1   0   33.4051   26.8535   -1.5867    0.0000    6.5516    1.5926    1.6272    4.0262  36842 % 0.497752 1.000160
   8   0   0   30.9968   25.5331   -7.7884    0.0000    5.4637    1.6776    1.7060    3.2026  36849 % 0.559128 1.000160
   9  -1   0   23.0456   16.8707    4.8863    0.0000    6.1749    1.8203    1.8348    3.3654  36856 % 0.635664 1.000160
  10   0   0   33.0983   19.2055   -1.5261    0.0000   13.8929    1.4668    1.5037    9.2390  36863 % 0.698910 1.000160
  -5  -1   0   62.0605   71.2748   13.9430    0.0000   -9.2144    1.8571    1.9580   -4.7060  36955 % 0.361280 1.000161
  -4   3   1   42.2989   50.2494    9.3421    0.0000   -7.9504    2.2376    2.2773   -3.4912  36964 % 0.396191 1.000161
  -3   3   1   48.9949   58.7495  -11.6838    0.0000   -9.7546    2.1625    2.2173   -4.3993  36972 % 0.350391 1.000161
   2   4   1   66.5928   55.4923  -10.2569    0.0000   11.1005    1.7682    1.8895    5.8750  37016 % 0.396461 1.000161
   6   4   1   33.0000   18.8862    0.0415    0.0000   14.1138    2.3030    2.3266    6.0664  37053 % 0.559905 1.000161
   8   0   0   32.4977   24.5263   -7.7884    0.0000    7.9714    2.3540    2.3763    3.3545  37072 % 0.559128 1.000161
  -5   0  -4   65.5362   56.8146  -15.1086    0.0000    8.7216    1.6335    1.7600    4.9554  37185 % 0.415760 1.000162
  -2   1  -1  117.3290  101.6270   23.3376    0.0000   15.7018    1.5682    1.9586    8.0170  37214 % 0.176393 1.000162
  -1  -2  -2   94.0197  103.7210   16.2771    0.0000   -9.7011    1.6220    1.8748   -5.1745  37224 % 0.226246 1.000162
  -4  -6  -2   30.1513   37.6404   -2.1399    0.0000   -7.4891    2.4128    2.4316   -3.0799  37434 % 0.627217 1.000163
  -4   0   4   34.2535   25.5449    1.6734    0.0000    8.7086    2.7588    2.7800    3.1326  37440 % 0.359018 1.000163
  -2   0   2   61.3457   75.7232   -5.4601    0.0000  -14.3774    2.4101    2.4870   -5.7811  37472 % 0.179509 1.000163
   1  -1  -2  119.8420  111.1170  -28.9305    0.0000    8.7253    1.9267    2.2690    3.8454  37507 % 0.161163 1.000163
   2  -5  -7   30.0450   21.3745   -2.1717    0.0000    8.6705    2.3914    2.4102    3.5974  37516 % 0.620512 1.000163
   2  -1  -3  106.4340   97.8943  -19.7429    0.0000    8.5401    1.8753    2.1563    3.9605  37520 % 0.237663 1.000163
  -6   0   0   59.7796   51.2806   15.1473    0.0000    8.4990    1.0815    1.2357    6.8779  37687 % 0.419346 1.000164
  -4   0   0   99.8719   91.1005  -13.3119    0.0000    8.7714    1.0133    1.4227    6.1651  37703 % 0.279564 1.000164
  -4   4   1   26.7077   20.2744   -5.2793    0.0000    6.4333    1.2768    1.3044    4.9319  37704 % 0.464541 1.000164
  -2   0   0  129.4670  145.6370  -29.5063    0.0000  -16.1692    1.0420    1.6619   -9.7294  37720 % 0.139782 1.000164
  -2   4   1   45.3222   36.1289   10.2569    0.0000    9.1932    1.1021    1.1917    7.7147  37721 % 0.396461 1.000164
   3  -5  -1   40.1584   35.6581    8.9270    0.0000    4.5003    1.1181    1.1880    3.7882  37754 % 0.507194 1.000164
   3   4   1   15.6461    9.5734   -2.9597    0.0000    6.0727    1.9973    2.0034    3.0312  37755 % 0.426152 1.000164
   3   7   2    9.7826   18.9571   -0.1678    0.0000   -9.1744    1.8656    1.8681   -4.9111  37756*% 0.684446 1.000164
  -4   2   2   57.1996   46.5489   -4.9915    0.0000   10.6507    2.1679    2.2420    4.7505  37930 % 0.352786 1.000165
Refinement program                                                                                                 page=  27
structure :                                                                                                10:07:21 02-09-24 

   2  -2 -14   10.8995   22.6133   -0.3958    0.0000  -11.7137    3.3900    3.3918   -3.4535  37970*% 0.821398 1.000165
   4  -2   2   49.4399   41.9225   -4.9915    0.0000    7.5173    2.2269    2.2812    3.2954  37994 % 0.352786 1.000165
   6  -3   4   32.5085   42.9313    5.2507    0.0000  -10.4229    2.3056    2.3284   -4.4765  38022 % 0.549753 1.000165
   6  -3  11    8.8713   23.1039    0.7041    0.0000  -14.2326    4.4356    4.4365   -3.2080  38029*% 0.796992 1.000165
  11  -6  -2    8.6371   25.3170    1.8756    0.0000  -16.6799    3.7339    3.7349   -4.4660  38075*% 0.951998 1.000165
  -3  -1   0   68.5427   77.6550   -0.8400    0.0000   -9.1123    1.2897    1.4605   -6.2390  38132 % 0.228839 1.000166
  -2  -2   0   65.5591   59.2486    5.6789    0.0000    6.3105    1.3133    1.4679    4.2991  38139 % 0.230558 1.000166
  -2   0   0  137.9690  177.0880  -29.5063    0.0000  -39.1187    1.1155    1.7742  -22.0486  38140 % 0.139782 1.000166
  -1  -3   0   55.3652   46.5468    9.1188    0.0000    8.8184    1.3646    1.4726    5.9882  38147 % 0.283769 1.000166
  -1  -1   0   88.9303   67.0455  -10.5184    0.0000   21.8848    1.2673    1.5482   14.1358  38148 % 0.115279 1.000166
   0  -4   0   65.5698   52.2245   28.5460    0.0000   13.3453    1.2902    1.4473    9.2209  38154 % 0.366703 1.000166
   0  -2   0  147.7970  113.6930  -42.1415    0.0000   34.1046    1.1005    1.8427   18.5081  38155 % 0.183352 1.000166
   1  -3   0   57.1411   45.7581   -9.1188    0.0000   11.3830    1.3563    1.4717    7.7343  38161 % 0.283769 1.000166
   1  -1   0   81.4794   65.6818   10.5184    0.0000   15.7976    1.2703    1.5091   10.4681  38162 % 0.115279 1.000166
   1   1   0   90.7574   79.5475  -10.5184    0.0000   11.2099    1.2566    1.5501    7.2317  38163 % 0.115279 1.000166
   2  -4   0   43.6028   26.8773   -8.9248    0.0000   16.7254    1.4254    1.4906   11.2208  38168 % 0.392441 1.000166
   2   0   0  139.8960  159.7900  -29.5063    0.0000  -19.8948    1.1183    1.7910  -11.1081  38170 % 0.139782 1.000166
   3  -3   0   44.3689   52.2283    1.9770    0.0000   -7.8594    1.4222    1.4898   -5.2756  38177 % 0.345836 1.000166
   3  -1   0   52.8687   47.3593    0.8400    0.0000    5.5094    1.4035    1.4998    3.6736  38178 % 0.228839 1.000166
   3   1   0   57.2905   74.3875   -0.8400    0.0000  -17.0970    1.3563    1.4723  -11.6126  38179 % 0.228839 1.000166
   4  -4   0   48.1923   52.9651   -6.8032    0.0000   -4.7728    1.3301    1.4147   -3.3737  38185 % 0.461115 1.000166
   5  -1   0   51.7117   43.6337  -13.9430    0.0000    8.0780    1.3817    1.4753    5.4755  38195 % 0.361280 1.000166
   6  -2   0   41.1327   33.3811   -7.6393    0.0000    7.7516    1.4636    1.5203    5.0989  38202 % 0.457678 1.000166
   6   0   0   64.0250   53.2475   15.1473    0.0000   10.7775    1.2987    1.4480    7.4432  38203 % 0.419346 1.000166
 -10   4   0   12.5778   17.4886   -1.4371    0.0000   -4.9108    1.4033    1.4089   -3.4856  38262 % 0.789269 1.000167
  -6  -4   2   19.3339   13.7597   -2.6064    0.0000    5.5742    1.2155    1.2308    4.5290  38298 % 0.568337 1.000167
  -5  -4   2   25.7002   21.0606   -6.0122    0.0000    4.6396    1.0914    1.1213    4.1377  38307 % 0.518917 1.000167
  -3  -2   1   52.2197   47.7347   -5.7953    0.0000    4.4850    0.9221    1.0597    4.2325  38328 % 0.284168 1.000167
   4  -4   1   28.3584   24.5489    5.2793    0.0000    3.8095    1.0050    1.0442    3.6481  38388 % 0.464541 1.000167
   4   6  -2   16.2019   10.7373   -2.1399    0.0000    5.4645    1.3301    1.3399    4.0782  38390 % 0.627217 1.000167
   5  -1   0   61.1703   66.5447  -13.9430    0.0000   -5.3745    0.8697    1.0633   -5.0546  38398 % 0.361280 1.000167
   5   6  -2   13.7659   18.7531    4.1375    0.0000   -4.9872    1.5691    1.5751   -3.1662  38401 % 0.661335 1.000167
   6   6  -2   27.3606   23.1011    2.3382    0.0000    4.2595    1.0051    1.0417    4.0891  38409 % 0.700782 1.000167
  -1   3   0   49.6991   60.8704   -9.1188    0.0000  -11.1713    1.6761    1.7482   -6.3901  38538 % 0.283769 1.000168
   0   2   0  142.4130  132.6310  -42.1415    0.0000    9.7817    1.3103    1.9352    5.0546  38543 % 0.183352 1.000168
   1  -1   0   93.4254   87.1768   10.5184    0.0000    6.2485    1.5488    1.8088    3.4546  38550 % 0.115279 1.000168
   1   1   0   78.8359   67.4418  -10.5184    0.0000   11.3941    1.6636    1.8409    6.1893  38551 % 0.115279 1.000168
   2  -2   0   88.5613   72.3865    5.6789    0.0000   16.1748    1.4137    1.6682    9.6960  38558 % 0.230558 1.000168
   2   0   0  139.9670  160.8290  -29.5063    0.0000  -20.8620    1.3275    1.9290  -10.8147  38559 % 0.139782 1.000168
   3  -1   0   50.3627   60.1831    0.8400    0.0000   -9.8204    1.7523    1.8232   -5.3863  38567 % 0.228839 1.000168
   3   1   0   45.3045   39.0602   -0.8400    0.0000    6.2443    1.8486    1.9033    3.2808  38568 % 0.228839 1.000168
   3   5   0   30.2043   38.2753   -1.4822    0.0000   -8.0710    1.7762    1.8017   -4.4796  38570 % 0.504058 1.000168
   4   0   0  108.8230  101.5730  -13.3119    0.0000    7.2506    1.3191    1.7101    4.2400  38577 % 0.279564 1.000168
   5   1   0   55.7719   44.1214   13.9430    0.0000   11.6504    1.5026    1.6027    7.2692  38586 % 0.361280 1.000168
   6   0   0   56.4119   51.5199   15.1473    0.0000    4.8920    1.5068    1.6089    3.0405  38593 % 0.419346 1.000168
   6   4   0   31.0548   46.2212    8.8312    0.0000  -15.1664    1.7195    1.7474   -8.6796  38595 % 0.557066 1.000168
   7   1   0   29.0895   20.8670   -1.5867    0.0000    8.2226    1.8168    1.8399    4.4689  38601 % 0.497752 1.000168
  -3  -4  -1   22.1224   14.2702   -2.9597    0.0000    7.8521    2.5811    2.5906    3.0311  38724 % 0.426152 1.000169
   0   2   0  147.1800  153.3040  -42.1415    0.0000   -6.1238    0.9281    1.7400   -3.5194  38982 % 0.183352 1.000170
   0   6   0   29.5686   23.5525  -11.6923    0.0000    6.0161    1.2581    1.2924    4.6551  38984 % 0.550055 1.000170
   1  -3   0   55.8417   51.1830   -9.1188    0.0000    4.6587    1.0619    1.1998    3.8829  38988 % 0.283769 1.000170
   1   5   0   40.7284   35.7225    0.8447    0.0000    5.0058    1.1270    1.1983    4.1774  38992 % 0.463677 1.000170
Refinement program                                                                                                 page=  28
structure :                                                                                                10:07:21 02-09-24 

   2   8   0   20.9571   15.1898   -2.2153    0.0000    5.7673    1.2812    1.2982    4.4425  39000 % 0.746609 1.000170
   3   9   0   12.4940    7.2253   -0.9046    0.0000    5.2687    1.5047    1.5099    3.4894  39007 % 0.851307 1.000170
   4  -4   0   41.9643   38.3328   -6.8032    0.0000    3.6315    1.0628    1.1427    3.1781  39010 % 0.461115 1.000170
  10  -6   0   13.2703   18.3976    1.7557    0.0000   -5.1273    1.4506    1.4567   -3.5199  39040 % 0.889402 1.000170
  11  -5   0   13.5277   18.9694   -3.9956    0.0000   -5.4417    1.5487    1.5546   -3.5005  39043 % 0.895079 1.000170
  -4   3   4   47.0053   37.2022    7.2952    0.0000    9.8032    1.6796    1.7441    5.6207  39135 % 0.452254 1.000171
  -2   3   4   25.4637   17.8118    1.1828    0.0000    7.6519    2.2640    2.2783    3.3586  39153 % 0.381991 1.000171
   4   2   3   63.4713   57.3210   -8.5358    0.0000    6.1502    1.5684    1.6920    3.6349  39205 % 0.374585 1.000171
   5   0   4   84.7077   73.5928  -15.1086    0.0000   11.1149    1.9420    2.1187    5.2462  39456 % 0.415760 1.000172
  -7  -3   0   20.8303   16.2819    3.6240    0.0000    4.5484    1.3154    1.3318    3.4153  39579 % 0.561242 1.000173
  -6   2   1   26.1534   19.6359   -2.7227    0.0000    6.5175    1.2465    1.2736    5.1172  39591 % 0.461129 1.000173
  -4  -2   0   59.2950   65.1959   11.5562    0.0000   -5.9008    1.0161    1.1765   -5.0157  39608 % 0.334326 1.000173
   2  -6  -1   34.1760   28.6292   -6.5285    0.0000    5.5468    1.0929    1.1451    4.8441  39653 % 0.570325 1.000173
   3   5   1   42.7282   37.5247    8.9270    0.0000    5.2035    1.0157    1.1019    4.7222  39664 % 0.507194 1.000173
  -3   2   3   83.4092   77.6447  -18.5130    0.0000    5.7645    1.3967    1.6268    3.5434  40094 % 0.325762 1.000175
   0  -5  -6   28.1407   21.1050   -6.6345    0.0000    7.0357    1.6844    1.7077    4.1199  40120 % 0.569448 1.000175
   5   7   2   20.4670   15.3792    3.0793    0.0000    5.0878    1.3143    1.3301    3.8250  40411 % 0.739339 1.000176
  -2  -4  -3   29.7355   17.8326    5.2152    0.0000   11.9029    1.8749    1.8983    6.2703  40828 % 0.427259 1.000179
  -1   3   0   51.9432   58.3352   -9.1188    0.0000   -6.3920    1.6191    1.7004   -3.7592  40841 % 0.283769 1.000179
   0  -9  -2   16.6853   23.5688   -3.9539    0.0000   -6.8835    1.8489    1.8564   -3.7079  40847 % 0.832734 1.000179
   3   0   3  104.0070   85.7234   21.8433    0.0000   18.2838    1.3485    1.7030   10.7364  40881 % 0.269263 1.000179
   3   6   5   25.3969   33.1708    6.1624    0.0000   -7.7739    1.6911    1.7101   -4.5458  40884 % 0.652534 1.000179
   5  -4   4   43.2123   47.8529   -8.9089    0.0000   -4.6406    1.4683    1.5306   -3.0319  40905 % 0.554372 1.000179
   9  -5   8   12.6649   21.6649   -2.4747    0.0000   -9.0000    1.9740    1.9780   -4.5500  40954 % 0.899293 1.000179
  -6   4   2   16.7481   34.0294   -2.6064    0.0000  -17.2813    5.1618    5.1645   -3.3462  41036*% 0.568337 1.000180
  -5   4   3   18.9737   40.0625   -2.7884    0.0000  -21.0888    4.9753    4.9789   -4.2356  41050*% 0.533976 1.000180
  -8   2  -8   15.0366   23.4755   -1.5776    0.0000   -8.4389    2.4008    2.4055   -3.5082  41267 % 0.741076 1.000181
  -3   0  -4   49.8458   55.5338   -8.7854    0.0000   -5.6880    1.7725    1.8412   -3.0893  41334 % 0.307735 1.000181
   1  -3  -2   68.8542   59.7746   12.1894    0.0000    9.0796    1.5526    1.6984    5.3460  41379 % 0.305302 1.000181
   4  -8  -3   16.3187   23.6235   -1.0393    0.0000   -7.3048    2.0222    2.0288   -3.6006  41415 % 0.802858 1.000181
   4  -4   1   28.0998   37.0891    5.2793    0.0000   -8.9893    2.0694    2.0884   -4.3044  41418 % 0.464541 1.000181
   5  -1   6   43.6142   35.8678   -8.4293    0.0000    7.7464    1.6463    1.7030    4.5486  41432 % 0.494655 1.000181
  -3  -1  -5   65.6003   54.6416   -9.8811    0.0000   10.9587    1.8285    1.9426    5.6412  41585 % 0.362829 1.000182
   4  -4   1   29.4126   37.8827    5.2793    0.0000   -8.4701    2.4530    2.4706   -3.4284  41669 % 0.464541 1.000182
 -13   1   0   12.2107    7.3985    1.4486    0.0000    4.8121    1.3758    1.3813    3.4839  41746 % 0.913196 1.000183
 -11   3   0   15.6780   21.6779    3.8596    0.0000   -5.9999    1.2884    1.2979   -4.6226  41754 % 0.816514 1.000183
  -7   3   0   22.6914   26.9288   -3.6240    0.0000   -4.2374    1.1568    1.1789   -3.5944  41778 % 0.561242 1.000183
   2  -2   0   41.2517   29.6926    5.6789    0.0000   11.5591    1.1454    1.2174    9.4947  41822 % 0.230558 1.000183
   5  -5   0   31.6812   27.8742   -5.8096    0.0000    3.8070    1.0069    1.0556    3.6066  41846 % 0.576394 1.000183
   6  -6   0   23.9562   20.4841   -4.7970    0.0000    3.4721    1.0749    1.1013    3.1528  41853 % 0.691673 1.000183
   7   3   1   32.8953   36.7886    6.8981    0.0000   -3.8933    1.0032    1.0557   -3.6877  41864 % 0.564060 1.000183
  -8  -3   3   24.2899   37.9513   -5.8800    0.0000  -13.6614    4.1972    4.2042   -3.2494  41957*% 0.645604 1.000184
  -3  -1   3   77.9461   61.1204    9.7027    0.0000   16.8258    3.0720    3.1693    5.3089  42010 % 0.284442 1.000184
   2   1   5   76.7529   64.2246   -9.6905    0.0000   12.5283    2.9132    3.0127    4.1585  42046 % 0.327447 1.000184
   2   1   6   32.0921   49.7232    4.7332    0.0000  -17.6312    4.7582    4.7690   -3.6970  42047 % 0.376966 1.000184
   3   1  -2   29.5601   49.7514   -2.1051    0.0000  -20.1913    6.3362    6.3431   -3.1832  42064*% 0.255052 1.000184
  12   4  -1   13.0843   29.7044   -1.4930    0.0000  -16.6200    5.2582    5.2598   -3.1598  42158*% 0.917086 1.000184
  -8  -4  -1   20.6373   15.2539   -5.2097    0.0000    5.3835    1.1193    1.1382    4.7298  42212 % 0.671019 1.000185
  -8   6   0   18.3276   11.0077    1.9426    0.0000    7.3198    1.1622    1.1765    6.2215  42216 % 0.784337 1.000185
  -2   2   0   40.9549   24.8280    5.6789    0.0000   16.1268    1.0487    1.1258   14.3242  42255 % 0.230558 1.000185
  -1   1   0   88.9736  101.5280   10.5184    0.0000  -12.5547    0.9014    1.2665   -9.9126  42259 % 0.115279 1.000185
   2  -6   0   18.4228   22.5965    3.0836    0.0000   -4.1736    1.3272    1.3399   -3.1149  42276 % 0.567538 1.000185
Refinement program                                                                                                 page=  29
structure :                                                                                                10:07:21 02-09-24 

   3   6   1   14.5979    9.4487   -0.3811    0.0000    5.1493    1.4557    1.4630    3.5197  42289 % 0.591350 1.000185
   4   4   1   32.1341   24.6834    5.2793    0.0000    7.4507    1.0363    1.0850    6.8672  42295 % 0.464541 1.000185
  -7   0  -1   28.6042   35.5739    3.0620    0.0000   -6.9697    1.9525    1.9734   -3.5319  42442 % 0.492467 1.000186
  -5  -5   1   12.3774   24.1315    1.4015    0.0000  -11.7541    3.0742    3.0766   -3.8204  42714*% 0.579138 1.000187
  -5   7   4   15.6045   21.2692   -0.2593    0.0000   -5.6647    1.6534    1.6607   -3.4110  42720 % 0.764640 1.000187
  -2   1   1  123.4700  115.7630   23.3376    0.0000    7.7076    1.0294    1.6075    4.7947  42744 % 0.176393 1.000187
   1  -3  -1   50.4638   55.7674    5.2570    0.0000   -5.3035    1.1582    1.2634   -4.1978  42765 % 0.289303 1.000187
   4  -2  -2   57.5665   53.2231   -4.9915    0.0000    4.3434    1.1300    1.2682    3.4249  42794 % 0.352786 1.000187
   4   2  -1   58.6140   50.1946   13.2393    0.0000    8.4194    1.0987    1.2453    6.7610  42795 % 0.339035 1.000187
   5  -1  -2   60.7116   54.2955   11.8546    0.0000    6.4161    1.1835    1.3301    4.8238  42802 % 0.378428 1.000187
   6   1  -2   50.2673   58.7563    9.5888    0.0000   -8.4890    1.1260    1.2331   -6.8843  42814 % 0.443779 1.000187
   7  -2  -3   22.7838   29.7231    5.2560    0.0000   -6.9393    1.4616    1.4792   -4.6912  42823 % 0.549100 1.000187
   2   3  -1   69.7531   78.5462   16.6662    0.0000   -8.7930    1.4473    1.6066   -5.4732  43245 % 0.313608 1.000189
   3  -2   1   43.7459   36.4650   -5.7953    0.0000    7.2808    1.8082    1.8603    3.9137  43256 % 0.284168 1.000189
  -9  -1  -7   10.4976   23.7645    2.7006    0.0000  -13.2669    3.2769    3.2786   -4.0465  43374*% 0.747966 1.000190
  -9   1  -7   16.7780   29.2404   -2.7006    0.0000  -12.4624    2.2530    2.2592   -5.5163  43376 % 0.747966 1.000190
  -5   0  -4   64.6885   76.4506  -15.1086    0.0000  -11.7622    1.5235    1.6551   -7.1066  43418 % 0.415760 1.000190
  -5   4  -4   27.0592   42.9814   -8.9089    0.0000  -15.9222    2.0677    2.0853   -7.6354  43422 % 0.554372 1.000190
  -4  -2  -3   44.9600   52.7627   -8.5358    0.0000   -7.8027    1.6804    1.7395   -4.4856  43434 % 0.374585 1.000190
   0   2   0  194.3280  178.8440  -42.1415    0.0000   15.4843    1.3709    2.3782    6.5111  43471 % 0.183352 1.000190
   0   4   0  103.4920   88.2831   28.5460    0.0000   15.2090    1.4363    1.7703    8.5909  43472 % 0.366703 1.000190
   0   6   0   31.1994   20.6279  -11.6923    0.0000   10.5715    1.9359    1.9609    5.3911  43473 % 0.550055 1.000190
   6   0   5   10.8720   25.1297   -1.2214    0.0000  -14.2577    3.7666    3.7681   -3.7838  43536*% 0.505103 1.000190
   8   0   7   14.1774   24.1942   -4.2207    0.0000  -10.0168    2.8002    2.8038   -3.5726  43569*% 0.684111 1.000190
   1   7   1   16.0187   22.7354    1.5733    0.0000   -6.7167    1.7542    1.7615   -3.8131  43724 % 0.647977 1.000191
   5   1   1   23.2830   15.8748   -1.0008    0.0000    7.4082    1.7051    1.7209    4.3048  43753 % 0.365642 1.000191
   7   6   2   21.4709   16.8653    0.3849    0.0000    4.6056    1.4415    1.4574    3.1602  43781 % 0.744713 1.000191
   8   3   2   21.0594   14.4021   -2.0101    0.0000    6.6574    1.5338    1.5481    4.3002  43788 % 0.633205 1.000191
   2   4   0   45.6487   52.0778   -8.9248    0.0000   -6.4292    1.6715    1.7327   -3.7105  43984 % 0.392441 1.000192
  -6  -1  -4   33.8969   22.1463    4.5622    0.0000   11.7506    2.2893    2.3143    5.0775  44157 % 0.484761 1.000193
   0   2  -2   90.0094   97.1030   15.6244    0.0000   -7.0936    1.7237    1.9446   -3.6479  44219 % 0.215180 1.000193
   0   4  -4   32.2475   23.9885   -3.3761    0.0000    8.2589    2.5707    2.5909    3.1877  44220 % 0.430359 1.000193
 -13   0   2   13.6345    2.4492    0.8848    0.0000   11.1853    3.5902    3.5927    3.1133  44338*% 0.915536 1.000194
  -7   5   1   25.8263   17.2128   -4.1097    0.0000    8.6136    2.5846    2.5974    3.3162  44392 % 0.672782 1.000194
   5  -4  -4   38.8716   28.9273    8.9089    0.0000    9.9443    3.0369    3.0617    3.2480  44710 % 0.554372 1.000195
  -5  -6  -6   10.5830   28.0054   -2.2517    0.0000  -17.4224    4.8285    4.8297   -3.6074  44826*% 0.734057 1.000196
  -1   0  -2   57.6030   70.4989   -4.6620    0.0000  -12.8960    2.5059    2.5713   -5.0154  44902 % 0.132549 1.000196
  -1   4  -4   69.1260   61.1114   12.9767    0.0000    8.0146    1.8618    1.9860    4.0355  44904 % 0.435998 1.000196
   1   0   2   53.3432   61.9274   -4.6620    0.0000   -8.5842    2.5805    2.6350   -3.2577  44929 % 0.132549 1.000196
   2  -4   7   42.1960   49.1864   -7.5126    0.0000   -6.9904    2.0452    2.0883   -3.3474  44942 % 0.556233 1.000196
   2   6   1   29.8094   41.5307    6.5285    0.0000  -11.7213    2.4858    2.5036   -4.6818  44949 % 0.570325 1.000196
   3   2   5   74.3835   56.1044   17.2192    0.0000   18.2791    1.7826    1.9316    9.4631  44964 % 0.396054 1.000196
   3   4   4   50.7917   26.5100   -3.8139    0.0000   24.2817    1.9826    2.0466   11.8642  44965 % 0.478719 1.000196
   4  -1   9   19.2588   29.9980    3.1337    0.0000  -10.7392    3.1492    3.1551   -3.4038  44982 % 0.586021 1.000196
  -9   1   4   19.6825    8.8764   -0.1879    0.0000   10.8061    2.4311    2.4391    4.4304  45076 % 0.674394 1.000197
  -6   3   3   22.0431   12.7585   -1.7955    0.0000    9.2846    2.3545    2.3648    3.9262  45112 % 0.529180 1.000197
  -5   5   3   16.3860    7.4132    1.5398    0.0000    8.9727    2.7676    2.7725    3.2364  45124*% 0.600641 1.000197
  -1  -3   0   56.3462   49.0775    9.1188    0.0000    7.2688    1.6106    1.7063    4.2600  45156 % 0.283769 1.000197
   1  -8  -1   18.9552    6.9550   -0.4133    0.0000   12.0002    2.4743    2.4815    4.8359  45165 % 0.738878 1.000197
   1  -6  -1   17.6748   32.7826    0.9887    0.0000  -15.1078    2.7525    2.7582   -5.4775  45167 % 0.557330 1.000197
   2  -2  -1   85.9756   92.7340  -24.5033    0.0000   -6.7585    1.4376    1.6751   -4.0347  45176 % 0.237335 1.000197
   9   2  -3   23.1884   14.0314   -3.4751    0.0000    9.1570    2.1886    2.2009    4.1606  45250 % 0.676626 1.000197
Refinement program                                                                                                 page=  30
structure :                                                                                                10:07:21 02-09-24 

  10   6   3   12.5897    5.5506   -0.2868    0.0000    7.0391    2.2876    2.2910    3.0724  45495*% 0.905304 1.000198
  -6   3   2   40.3695   31.0624    5.9409    0.0000    9.3072    2.6666    2.6970    3.4509  45828 % 0.513980 1.000200
  -2  -6   0   25.0619   29.2816    3.0836    0.0000   -4.2196    1.3427    1.3659   -3.0894  46067 % 0.567538 1.000201
  -1   5   0   38.4721   33.4828   -0.8447    0.0000    4.9892    1.2399    1.2982    3.8433  46079 % 0.463677 1.000201
 -11   3   6   17.6522    9.4219    1.5581    0.0000    8.2303    2.2207    2.2277    3.6945  46218 % 0.883660 1.000202
  -9  -2   3   18.8786   11.0485   -3.4751    0.0000    7.8300    2.3942    2.4017    3.2602  46238 % 0.676626 1.000202
  -6  -1   2   48.9081   41.4813    9.5888    0.0000    7.4268    1.5754    1.6496    4.5022  46274 % 0.443779 1.000202
  -5   0   2   48.9622   58.6097   -9.9687    0.0000   -9.6475    1.5604    1.6354   -5.8992  46283 % 0.367155 1.000202
   0  -5  -2   51.9606   57.6108  -11.8795    0.0000   -5.6502    1.5560    1.6405   -3.4443  46331 % 0.472013 1.000202
   1   3   1   34.0969   25.2820    5.2570    0.0000    8.8149    1.9547    1.9842    4.4425  46340 % 0.289303 1.000202
   8  -3  -4   17.3321    9.5840    0.4139    0.0000    7.7481    2.5761    2.5820    3.0008  46413 % 0.662572 1.000202
   1   5   3   25.2349   16.5940   -0.2725    0.0000    8.6409    1.5732    1.5933    5.4232  46592 % 0.493494 1.000203
   4   0   1   59.6112   53.8359    8.7529    0.0000    5.7754    1.2783    1.4104    4.0947  46621 % 0.285179 1.000203
   7  -6  -1   20.1296   28.5970   -2.4679    0.0000   -8.4675    1.6046    1.6172   -5.2359  46648 % 0.738298 1.000203
   7   4   4   32.9363   37.6962    5.9732    0.0000   -4.7599    1.3678    1.4069   -3.3832  46652 % 0.651584 1.000203
  -4  -1  -1   53.4864   49.4763    7.9216    0.0000    4.0102    1.2237    1.3355    3.0029  46789 % 0.299552 1.000204
   4  -7  -2   17.0909   11.0281   -1.3844    0.0000    6.0628    1.5505    1.5599    3.8866  46862 % 0.708984 1.000204
   7   2   2   19.9625   24.9612    2.2228    0.0000   -4.9987    1.4677    1.4813   -3.3746  46896 % 0.534467 1.000204
   3   4   1   24.7083   17.3378   -2.9597    0.0000    7.3705    1.6573    1.6757    4.3986  47089 % 0.426152 1.000205
  -8   2  -1   24.5377   19.6538    6.4867    0.0000    4.8840    1.5018    1.5217    3.2096  47231 % 0.591111 1.000206
  -3   3  -1   57.6220   62.4524   11.6838    0.0000   -4.8303    1.1775    1.3109   -3.6847  47282 % 0.350391 1.000206
  -1   4  -1   16.8077    8.3132   -0.5083    0.0000    8.4945    2.2609    2.2671    3.7469  47300 % 0.377528 1.000206
   0   9  -2   19.3261   24.2000    3.9539    0.0000   -4.8738    1.5238    1.5360   -3.1730  47307 % 0.832734 1.000206
   2  -3   1   74.1289   80.8431  -16.6662    0.0000   -6.7141    1.0752    1.3059   -5.1412  47321 % 0.313608 1.000206
   3  -6   2   21.2556   14.8260    1.3580    0.0000    6.4296    1.5243    1.5391    4.1776  47328 % 0.599339 1.000206
   4  -2   1   62.5915   57.6437  -13.2393    0.0000    4.9478    1.1112    1.2753    3.8796  47341 % 0.339035 1.000206
  -3   2  -3   81.2170   75.4009  -18.5130    0.0000    5.8161    1.4363    1.6500    3.5249  47521 % 0.325762 1.000207
  -2  -4   0   48.2794   53.3189   -8.9248    0.0000   -5.0395    1.5752    1.6475   -3.0588  47531 % 0.392441 1.000207
 -10  -4  -1   12.6768   17.5713    1.9708    0.0000   -4.8945    1.3608    1.3667   -3.5814  47684 % 0.791276 1.000208
  -7   5  -1   20.5524   24.6096    4.1097    0.0000   -4.0572    1.1142    1.1330   -3.5808  47736 % 0.672782 1.000208
   0   4   0   89.0831   82.6577   28.5460    0.0000    6.4254    0.8683    1.2440    5.1651  47776 % 0.366703 1.000208
   0   6   0   27.0481   18.7649  -11.6923    0.0000    8.2832    1.1738    1.2046    6.8764  47777 % 0.550055 1.000208
   5  -2   1   31.9030   28.1192    5.6069    0.0000    3.7838    1.0501    1.0975    3.4478  47812 % 0.398632 1.000208
  10   4   2   14.3492   18.2455    3.9825    0.0000   -3.8963    1.1847    1.1934   -3.2649  47873 % 0.797264 1.000208
   6   4   0   37.3898   40.8020    8.8312    0.0000   -3.4121    0.9642    1.0341   -3.2995  48056 % 0.557066 1.000209
   3  -4   1   21.0000   14.1280   -2.9597    0.0000    6.8720    2.2119    2.2218    3.0929  48252 % 0.426152 1.000210
   6   2   0   50.5559   42.5194   -7.6393    0.0000    8.0365    1.3886    1.4777    5.4384  48285 % 0.457678 1.000210
 -10   5   4   15.2971   32.1854   -4.6052    0.0000  -16.8883    3.5726    3.5759   -4.7229  48369*% 0.865635 1.000211
  -9   3  -1   11.3622   30.4659    2.6713    0.0000  -19.1037    5.1266    5.1279   -3.7254  48378*% 0.688822 1.000211
  -5   5   9   12.2638   28.6421    0.7405    0.0000  -16.3783    4.3910    4.3927   -3.7285  48422*% 0.767522 1.000211
  -4   4   7   21.7256   35.5401   -4.0604    0.0000  -13.8146    3.0747    3.0824   -4.4818  48432 % 0.606640 1.000211
  -3   0  -3  112.2290   96.9118   21.8433    0.0000   15.3170    2.0703    2.3549    6.5042  48438 % 0.269263 1.000211
   6  -1   4   26.1840   37.7174   -4.5622    0.0000  -11.5334    3.1680    3.1788   -3.6283  48525 % 0.484761 1.000211
  10  -2   6   15.3167   29.5895    2.8058    0.0000  -14.2729    3.6757    3.6789   -3.8796  48573*% 0.797655 1.000211
  -5  -3   0   45.2294   53.3742  -11.4410    0.0000   -8.1447    1.1740    1.2581   -6.4737  48665 % 0.444701 1.000212
  -5   3  -2   48.9898   59.6507   -8.1130    0.0000  -10.6609    1.1257    1.2277   -8.6834  48667 % 0.458741 1.000212
  -3   1  -1  120.2720  103.8650  -21.9664    0.0000   16.4069    0.9765    1.5492   10.5903  48687 % 0.235666 1.000212
  -2  -9   3   13.7695    7.6223    2.3104    0.0000    6.1472    1.7974    1.8027    3.4100  48693 % 0.853721 1.000212
  -2  -4   1   48.2462   39.4626   10.2569    0.0000    8.7836    1.1369    1.2350    7.1122  48696 % 0.396461 1.000212
  -2   5  -2   24.7750   20.0577   -5.6769    0.0000    4.7173    1.4995    1.5198    3.1039  48698 % 0.492275 1.000212
   2   5  -1   23.3302   18.4404   -5.1078    0.0000    4.8898    1.5259    1.5436    3.1677  48733 % 0.482516 1.000212
   3  -1   1   88.8994   96.9196  -21.9664    0.0000   -8.0202    1.0253    1.3570   -5.9100  48742 % 0.235666 1.000212
Refinement program                                                                                                 page=  31
structure :                                                                                                10:07:21 02-09-24 

   4  -3   2   23.1625   17.2502    3.0064    0.0000    5.9123    1.5715    1.5885    3.7219  48749 % 0.408020 1.000212
  -7   2  -8   18.9789    9.8427   -0.2389    0.0000    9.1362    2.9691    2.9751    3.0708  48876 % 0.689871 1.000213
   2  -2   3   37.8550   46.2115   -0.2578    0.0000   -8.3565    2.3867    2.4166   -3.4580  48984 % 0.285827 1.000213
   4  -1   5   38.7427   47.1773   -4.9406    0.0000   -8.4346    2.2443    2.2775   -3.7035  49010 % 0.407232 1.000213
   7   0   8   24.3988   15.9374   -1.7525    0.0000    8.4614    2.5739    2.5854    3.2727  49052 % 0.665059 1.000213
 -11   5   0   12.6254   17.3098   -3.9956    0.0000   -4.6845    1.4732    1.4786   -3.1681  49112 % 0.895079 1.000214
 -10   4   0   12.2760    7.1810   -1.4371    0.0000    5.0950    1.5111    1.5161    3.3607  49119 % 0.789269 1.000214
  -8   4   0   19.6952   14.9666   -4.6557    0.0000    4.7285    1.2033    1.2194    3.8779  49137 % 0.668652 1.000214
  -6  -2  -1   28.4060   24.6045    2.7227    0.0000    3.8015    1.1371    1.1720    3.2435  49152 % 0.461129 1.000214
  -4  -3  -1   39.8208   44.5735   -9.3421    0.0000   -4.7527    0.9919    1.0689   -4.4464  49169 % 0.396191 1.000214
  -4   6   1   22.7552   18.5200    4.4894    0.0000    4.2352    1.1382    1.1607    3.6488  49171 % 0.619587 1.000214
   2   7   2   14.3318    8.5900   -1.0308    0.0000    5.7418    1.4409    1.4480    3.9654  49219 % 0.666365 1.000214
  12   1   2   12.8413    7.6417   -1.1789    0.0000    5.1996    1.4407    1.4464    3.5949  49310 % 0.851171 1.000214
 -11  -4   2   10.0995   26.6453   -2.9309    0.0000  -16.5458    5.2131    5.2141   -3.1733  49329*% 0.859192 1.000215
   0   1   4   91.1565   75.7641   18.0631    0.0000   15.3923    2.2450    2.4230    6.3525  49437 % 0.243192 1.000215
  10   1  -9   11.3666   23.8191   -0.9824    0.0000  -12.4525    4.1217    4.1233   -3.0200  49536*% 0.868182 1.000215
  -8   3   1   12.6412   24.1338   -1.6936    0.0000  -11.4926    3.5637    3.5660   -3.2228  49608*% 0.625648 1.000216
  -4  -5 -10   14.1704    5.1507   -1.0538    0.0000    9.0197    2.8792    2.8827    3.1289  49650*% 0.778061 1.000216
  -3   5   7   22.1066   15.2105    3.6188    0.0000    6.8960    2.2573    2.2680    3.0405  49666 % 0.639890 1.000216
  -1  -4  -7   26.2679   13.7808    0.2625    0.0000   12.4871    2.0082    2.0253    6.1656  49680 % 0.542900 1.000216
   4   1   4   60.2204   50.7070  -10.0459    0.0000    9.5134    1.7037    1.8070    5.2647  49729 % 0.370538 1.000216
   5  -3  -2   28.7037   40.0062   -8.1130    0.0000  -11.3026    2.4230    2.4400   -4.6322  49737 % 0.458741 1.000216
   5   0   3   45.9217   39.8045   -4.4849    0.0000    6.1171    1.6419    1.7049    3.5879  49738 % 0.388148 1.000216
   9   2   9   13.7913   23.3086   -0.7015    0.0000   -9.5173    2.9076    2.9109   -3.2695  49784*% 0.828337 1.000216
   2  -6  -1   30.8107   27.0597   -6.5285    0.0000    3.7510    1.1376    1.1786    3.1826  49938 % 0.570325 1.000217
   4   3   1   45.7296   50.0130   -9.3421    0.0000   -4.2834    1.0726    1.1660   -3.6735  49960 % 0.396191 1.000217
   8   2   1   25.0080   20.4692    6.4867    0.0000    4.5388    1.1816    1.2078    3.7579  49999 % 0.591111 1.000217
  -4  -3  -1   47.8989   56.6339   -9.3421    0.0000   -8.7351    1.6660    1.7335   -5.0390  50133 % 0.396191 1.000218
  -3   2   3   72.0062   77.6395  -18.5130    0.0000   -5.6333    1.5478    1.7071   -3.3000  50145 % 0.325762 1.000218
  -1   4   4   58.5038   66.1211  -12.9767    0.0000   -7.6173    1.5580    1.6642   -4.5770  50167 % 0.435998 1.000218
   2   2   1   93.6392   88.2094   24.5033    0.0000    5.4298    1.4198    1.7008    3.1925  50189 % 0.237335 1.000218
  -2   1  -2   75.6082   88.0045  -12.9144    0.0000  -12.3963    1.9462    2.0879   -5.9372  50405 % 0.201564 1.000219
  -2   2  -1   86.9736   78.3913   24.5033    0.0000    8.5822    1.9109    2.0995    4.0877  50406 % 0.237335 1.000219
   0   2   2   78.1447   71.5220   15.6244    0.0000    6.6227    1.9080    2.0618    3.2121  50428 % 0.215180 1.000219
   0   6   6   23.2637   14.0043   -2.4646    0.0000    9.2594    2.7167    2.7266    3.3959  50430 % 0.645539 1.000219
   2  -1   2   82.1139   90.2912  -12.9144    0.0000   -8.1772    1.9461    2.1122   -3.8714  50448 % 0.201564 1.000219
   2   4   7   46.4554   37.1779   -7.5126    0.0000    9.2774    1.9739    2.0279    4.5750  50453 % 0.556233 1.000219
   5  -6   2   28.9171   37.0945   -4.1375    0.0000   -8.1774    2.3844    2.4019   -3.4046  50491 % 0.661335 1.000219
   5  -4   4   45.8759   34.4296   -8.9089    0.0000   11.4463    2.0697    2.1199    5.3993  50493 % 0.554372 1.000219
  -8   2   1   27.7056   24.7457   -6.4867    0.0000    2.9599    0.9258    0.9664    3.0629  50599 % 0.591111 1.000220
  -7   2   1   26.4102   31.4851   -5.6444    0.0000   -5.0749    0.9580    0.9937   -5.1070  50608 % 0.525492 1.000220
  -7   3   1   30.2738   33.5529    6.8981    0.0000   -3.2792    0.9051    0.9544   -3.4360  50609 % 0.564060 1.000220
  -5  -5   0   27.8173   24.1859    5.8096    0.0000    3.6313    0.9544    0.9942    3.6527  50625 % 0.576394 1.000220
  -4   5   1   13.0154    8.3304   -1.4693    0.0000    4.6849    1.4099    1.4159    3.3089  50638 % 0.539850 1.000220
  10   2   0   18.7963   26.6959    4.3525    0.0000   -7.8996    1.0348    1.0517   -7.5112  50743 % 0.722560 1.000220
  11   3   0   19.2172   14.7245   -3.8596    0.0000    4.4927    0.9575    0.9766    4.6005  50751 % 0.816514 1.000220
  -8   0  -1   35.4076   26.6473   -7.5362    0.0000    8.7603    1.2794    1.3275    6.5992  50813 % 0.561956 1.000221
  -2  -4  -2   21.0357   14.9268   -1.4794    0.0000    6.1089    1.8825    1.8942    3.2250  50873 % 0.408283 1.000221
   2  -3  -1   75.1605   82.2612  -16.6662    0.0000   -7.1007    1.1362    1.3623   -5.2122  50905 % 0.313608 1.000221
 -11  -1  -1   17.5898    9.3102   -0.3334    0.0000    8.2796    2.2797    2.2865    3.6210  51027 % 0.776292 1.000222
  -4   2   0   44.0511   53.5593   11.5562    0.0000   -9.5082    1.6413    1.6994   -5.5952  51093 % 0.334326 1.000222
   4   6   2   17.5642    9.6056   -2.1399    0.0000    7.9586    2.5193    2.5254    3.1514  51158 % 0.627217 1.000222
Refinement program                                                                                                 page=  32
structure :                                                                                                10:07:21 02-09-24 

   8  -6   0   15.2480    5.8433    1.9426    0.0000    9.4047    2.5151    2.5197    3.7324  51191 % 0.784337 1.000222
  -4   1   1   55.8229   51.4247   -7.9216    0.0000    4.3982    1.2728    1.3898    3.1646  51330 % 0.299552 1.000223
  -2   2  -1  110.5760   99.6338   24.5033    0.0000   10.9424    1.1133    1.5691    6.9737  51598 % 0.237335 1.000224
   1   3   1   43.7196   48.5407    5.2570    0.0000   -4.8211    1.3930    1.4600   -3.3022  51618 % 0.289303 1.000224
   2  -7   1   21.4103   26.7671   -5.2720    0.0000   -5.3569    1.7001    1.7135   -3.1262  51626 % 0.659188 1.000224
   2  -6   1   32.2940   38.6148    6.5285    0.0000   -6.3208    1.4399    1.4757   -4.2833  51627 % 0.570325 1.000224
   2  -4   1   56.6789   49.1162  -10.2569    0.0000    7.5627    1.2527    1.3749    5.5005  51629 % 0.396461 1.000224
   2  -3   1   72.3187   78.8200  -16.6662    0.0000   -6.5013    1.1733    1.3783   -4.7171  51630 % 0.313608 1.000224
   5  -5   3   15.0864   22.6044   -1.5398    0.0000   -7.5180    2.1178    2.1232   -3.5409  51662 % 0.600641 1.000224
   6   1   4   23.8621   18.9188    4.5622    0.0000    4.9433    1.6281    1.6455    3.0041  51675 % 0.484761 1.000224
   7   4   5   28.0339   23.6216    3.8781    0.0000    4.4123    1.3840    1.4121    3.1246  51689 % 0.673128 1.000224
   8  -2   5   22.5300   15.6400   -2.9934    0.0000    6.8900    1.6156    1.6313    4.2237  51699 % 0.652319 1.000224
  -3   0  -3  115.3620  107.6150   21.8433    0.0000    7.7466    1.6028    1.9748    3.9227  51837 % 0.269263 1.000225
   1  -4   1   27.3825   20.8384   -0.5083    0.0000    6.5441    2.0981    2.1158    3.0929  52133 % 0.377528 1.000226
   1  -2   1   57.4247   50.3130    6.8984    0.0000    7.1117    1.5925    1.6929    4.2009  52135 % 0.204141 1.000226
   1   4   1   26.1897   17.3542   -0.5083    0.0000    8.8354    2.1478    2.1637    4.0835  52141 % 0.377528 1.000226
   2  -4   2   24.4418   16.7669   -1.4794    0.0000    7.6748    2.1623    2.1761    3.5269  52153 % 0.408283 1.000226
   3  -7   3   18.9235   26.1540   -4.4602    0.0000   -7.2304    2.1878    2.1959   -3.2927  52168 % 0.695932 1.000226
   3   6   3   21.8724   28.9484   -6.5909    0.0000   -7.0760    2.0391    2.0508   -3.4504  52177 % 0.612424 1.000226
  -8  -2   1   29.2814   25.2454   -6.4867    0.0000    4.0360    1.3029    1.3354    3.0224  52328 % 0.591111 1.000227
  -7   5   0   20.2040   15.2329   -0.3343    0.0000    4.9711    1.4725    1.4863    3.3447  52339 % 0.670421 1.000227
  -6   4   0   34.6554   39.0973    8.8312    0.0000   -4.4419    1.2062    1.2550   -3.5394  52348 % 0.557066 1.000227
  -1  -5   1   23.6178   19.0859    3.9614    0.0000    4.5319    1.4841    1.5027    3.0158  52384 % 0.467084 1.000227
  -7  -3   1   31.2762   35.2037   -6.8981    0.0000   -3.9275    1.1926    1.2329   -3.1855  52557 % 0.564060 1.000228
   5  -1   0   58.6217   53.8006  -13.9430    0.0000    4.8211    1.0773    1.2264    3.9310  52638 % 0.361280 1.000228
   7  -1   0   32.7384   38.4383    1.5867    0.0000   -5.6999    1.2432    1.2856   -4.4337  52656 % 0.497752 1.000228
   9  -1   0   28.2099   32.0967    4.8863    0.0000   -3.8868    1.2318    1.2637   -3.0757  52674 % 0.635664 1.000228
  -2   3   3   61.0049   67.2986   12.2377    0.0000   -6.2937    1.1040    1.2613   -4.9896  52808 % 0.351737 1.000229
   4   1  -2   29.9199   25.5400   -3.8373    0.0000    4.3799    1.4154    1.4467    3.0275  52869 % 0.315032 1.000229
   5   0  -3   27.2121   22.6502   -4.4849    0.0000    4.5620    1.4755    1.5003    3.0406  52881 % 0.388148 1.000229
 -13   1  -1    9.3167   18.0222    2.8404    0.0000   -8.7056    2.0233    2.0254   -4.2982  52962*% 0.914931 1.000230
  -6   2   0   38.8227   43.2447   -7.6393    0.0000   -4.4220    1.2519    1.3107   -3.3739  53028 % 0.457678 1.000230
  -3  -4  -2   22.4121   17.2881   -3.8036    0.0000    5.1239    1.6531    1.6683    3.0714  53055 % 0.437171 1.000230
  -3   1   0   22.3696   30.6338    0.8400    0.0000   -8.2642    2.1122    2.1241   -3.8908  53056 % 0.228839 1.000230
  -1   5   2   39.5361   33.8068   -9.3971    0.0000    5.7293    1.2229    1.2853    4.4577  53078 % 0.477159 1.000230
   1  -3  -1   40.5167   35.6216    5.2570    0.0000    4.8950    1.3451    1.4048    3.4845  53089 % 0.289303 1.000230
   3  -4  -1   22.6075   17.3266   -2.9597    0.0000    5.2810    1.6388    1.6544    3.1922  53107 % 0.426152 1.000230
 -10   1   2   13.8852    7.9096    2.3166    0.0000    5.9756    1.7573    1.7627    3.3900  53233 % 0.713837 1.000231
  -7   6  -1   17.9165   27.5425   -2.4679    0.0000   -9.6260    1.5461    1.5564   -6.1848  53262 % 0.738298 1.000231
  -6  -1   2   32.2118   27.4108    9.5888    0.0000    4.8010    1.3256    1.3642    3.5194  53270 % 0.443779 1.000231
  -6   1   1   18.8944   11.0327    0.9672    0.0000    7.8618    1.7836    1.7936    4.3833  53271 % 0.432928 1.000231
  -4  -4   3   23.5966   16.6709    0.4827    0.0000    6.9257    1.4790    1.4977    4.6241  53289 % 0.491088 1.000231
  -1  -5   3   28.0303   13.0158    0.2725    0.0000   15.0146    1.3771    1.4053   10.6841  53319 % 0.493494 1.000231
   7  -1  -1   36.7247   32.4191   -7.8395    0.0000    4.3055    1.2131    1.2675    3.3970  53393 % 0.500927 1.000231
   8   3  -3   25.3555   29.5650   -5.8800    0.0000   -4.2095    1.3449    1.3686   -3.0759  53404 % 0.645604 1.000231
 -11  -5   0   13.2627   19.1071    3.9956    0.0000   -5.8443    1.2026    1.2099   -4.8304  53459 % 0.895079 1.000232
  -4  -2   0   59.2579   54.5436   11.5562    0.0000    4.7144    0.9104    1.0863    4.3399  53485 % 0.334326 1.000232
  -1  -1   0   91.0934   99.4751  -10.5184    0.0000   -8.3818    0.9666    1.3282   -6.3106  53502 % 0.115279 1.000232
   0  10   0    7.4229   14.0200   -4.5697    0.0000   -6.5971    2.0208    2.0221   -3.2624  53507*% 0.916758 1.000232
   1   1   0   91.3953   96.3193  -10.5184    0.0000   -4.9240    0.9776    1.3383   -3.6793  53512 % 0.115279 1.000232
   2   2   0   43.9761   27.5967    5.6789    0.0000   16.3794    1.0835    1.1694   14.0069  53521 % 0.230558 1.000232
   2   4   0   47.4637   42.3048   -8.9248    0.0000    5.1588    0.9449    1.0574    4.8786  53522 % 0.392441 1.000232
Refinement program                                                                                                 page=  33
structure :                                                                                                10:07:21 02-09-24 

   2   8   0   19.1833   15.2345   -2.2153    0.0000    3.9488    1.1494    1.1653    3.3886  53524 % 0.746609 1.000232
   3   3   0   22.3002   14.5134   -1.9770    0.0000    7.7868    1.2892    1.3084    5.9515  53530 % 0.345836 1.000232
  -8  -4   1   28.0856   23.4531    5.2097    0.0000    4.6324    1.2586    1.2896    3.5921  53653 % 0.671019 1.000233
  -7  -5   1   18.0610   24.3557    4.1097    0.0000   -6.2947    1.6444    1.6543   -3.8050  53669 % 0.672782 1.000233
   0   4   0   74.7121   80.9741   28.5460    0.0000   -6.2620    1.0614    1.2980   -4.8243  53723 % 0.366703 1.000233
   1  -3   0   57.6533   51.1214   -9.1188    0.0000    6.5318    1.1040    1.2455    5.2444  53729 % 0.283769 1.000233
   1   5   0   44.2403   32.3094    0.8447    0.0000   11.9308    1.1551    1.2369    9.6459  53733 % 0.463677 1.000233
  -3   1   0   43.4177   47.6361    0.8400    0.0000   -4.2184    1.2748    1.3467   -3.1323  54017 % 0.228839 1.000235
  -2   6   0   23.1646   19.1099    3.0836    0.0000    4.0547    1.3253    1.3454    3.0138  54029 % 0.567538 1.000235
   0  10   0    8.8600   16.3294   -4.5697    0.0000   -7.4694    2.0259    2.0279   -3.6833  54045*% 0.916758 1.000235
   6   0   0   56.5500   50.4866   15.1473    0.0000    6.0634    1.0787    1.2179    4.9784  54096 % 0.419346 1.000235
   7   1   0   27.9195   21.4770   -1.5867    0.0000    6.4426    1.3002    1.3298    4.8447  54105 % 0.497752 1.000235
   9   7   0    9.5289   18.4046    1.2541    0.0000   -8.8757    1.9625    1.9648   -4.5174  54124*% 0.898601 1.000235
  -5   3   0   52.4004   44.9444   11.4410    0.0000    7.4560    2.3607    2.4181    3.0834  54190 % 0.444701 1.000236
  -4   0   0   98.0510  110.0770  -13.3119    0.0000  -12.0262    1.9918    2.2201   -5.4170  54198 % 0.279564 1.000236
  -4   4   0   42.1687   32.2893   -6.8032    0.0000    9.8794    2.5766    2.6108    3.7840  54200 % 0.461115 1.000236
  -4   6   0   31.5959   15.1271    4.1954    0.0000   16.4688    2.7060    2.7244    6.0448  54201 % 0.617022 1.000236
  -3   1   0   54.0833   74.7676    0.8400    0.0000  -20.6844    2.6885    2.7423   -7.5427  54208 % 0.228839 1.000236
  -3   3   0   37.4420   27.6206    1.9770    0.0000    9.8213    2.9953    3.0186    3.2536  54209 % 0.345836 1.000236
  -3   5   0   37.1214   22.1208    1.4822    0.0000   15.0006    2.7019    2.7273    5.5001  54210 % 0.504058 1.000236
  -3   7   0   23.9687   10.2762    0.4519    0.0000   13.6925    3.1541    3.1632    4.3287  54211 % 0.675116 1.000236
  -2   0   0  115.1300  132.0340  -29.5063    0.0000  -16.9037    2.1576    2.4455   -6.9121  54216 % 0.139782 1.000236
  -2   2   0   65.0323   76.5350    5.6789    0.0000  -11.5027    2.4296    2.5151   -4.5735  54217 % 0.230558 1.000236
  -2   4   0   42.1331   30.4596   -8.9248    0.0000   11.6735    2.7472    2.7794    4.2000  54218 % 0.392441 1.000236
  -2   6   0   28.2790   13.6624    3.0836    0.0000   14.6166    3.0040    3.0173    4.8443  54219 % 0.567538 1.000236
  -1   3   0   60.5508   43.3140   -9.1188    0.0000   17.2368    2.4541    2.5277    6.8191  54226 % 0.283769 1.000236
  -1   5   0   56.0491   46.6530   -0.8447    0.0000    9.3961    2.3274    2.3940    3.9249  54227 % 0.463677 1.000236
  -1   7   0   24.2714   12.6301   -3.5846    0.0000   11.6413    3.2240    3.2331    3.6007  54228 % 0.645526 1.000236
   0   2   0  149.4380  130.9580  -42.1415    0.0000   18.4799    1.8994    2.4168    7.6463  54231 % 0.183352 1.000236
   0   4   0   73.9655   66.3890   28.5460    0.0000    7.5765    2.1713    2.2938    3.3030  54232 % 0.366703 1.000236
   0   6   0   36.2271   23.6523  -11.6923    0.0000   12.5748    2.6707    2.6951    4.6658  54233 % 0.550055 1.000236
   1   3   0   55.0273   43.5833    9.1188    0.0000   11.4440    2.5914    2.6492    4.3198  54240 % 0.283769 1.000236
   1   5   0   51.5354   37.8087    0.8447    0.0000   13.7267    2.3848    2.4398    5.6261  54241 % 0.463677 1.000236
   1   7   0   23.8663   10.9700    3.5846    0.0000   12.8963    3.3436    3.3521    3.8472  54242 % 0.645526 1.000236
   2   0   0  123.0650  151.5450  -29.5063    0.0000  -28.4804    2.0640    2.4030  -11.8520  54247 % 0.139782 1.000236
   2   6   0   30.6137   18.7582    3.0836    0.0000   11.8555    2.8370    2.8534    4.1548  54250 % 0.567538 1.000236
   3   1   0   58.2220   80.0731   -0.8400    0.0000  -21.8511    2.6700    2.7327   -7.9962  54256 % 0.228839 1.000236
   3   5   0   39.7039   24.8938   -1.4822    0.0000   14.8101    2.5438    2.5746    5.7523  54258 % 0.504058 1.000236
   4   2   0   80.8363   53.8591   11.5562    0.0000   26.9772    2.0579    2.2109   12.2017  54265 % 0.334326 1.000236
   4   4   0   42.9907   30.6963   -6.8032    0.0000   12.2944    2.6727    2.7070    4.5417  54266 % 0.461115 1.000236
   4   6   0   31.2762   22.3575    4.1954    0.0000    8.9186    2.7945    2.8119    3.1717  54267 % 0.617022 1.000236
   5   3   0   53.1441   35.8162  -11.4410    0.0000   17.3279    2.3935    2.4518    7.0675  54273 % 0.444701 1.000236
   5   5   0   50.5806   40.3448    5.8096    0.0000   10.2359    2.2548    2.3108    4.4295  54274 % 0.576394 1.000236
  -2  -2   0   63.8725   54.1101    5.6789    0.0000    9.7625    2.0283    2.1265    4.5910  54383 % 0.230558 1.000237
   0  -2   0  150.3230  133.6380  -42.1415    0.0000   16.6857    1.5956    2.1921    7.6116  54399 % 0.183352 1.000237
   1  -5   0   42.9558   51.0186   -0.8447    0.0000   -8.0628    2.1592    2.2015   -3.6624  54404 % 0.463677 1.000237
   2  -2   0   83.3151   61.6255    5.6789    0.0000   21.6896    1.8064    1.9893   10.9033  54415 % 0.230558 1.000237
   2   0   0  122.6070  169.9290  -29.5063    0.0000  -47.3223    1.7430    2.1310  -22.2066  54416 % 0.139782 1.000237
   2   2   0   68.0691   60.3109    5.6789    0.0000    7.7582    1.9767    2.0906    3.7110  54417 % 0.230558 1.000237
   3  -1   0   52.0538   43.4454    0.8400    0.0000    8.6084    2.2515    2.3109    3.7251  54424 % 0.228839 1.000237
   3   1   0   55.2295   73.2639   -0.8400    0.0000  -18.0344    2.2325    2.2998   -7.8417  54425 % 0.228839 1.000237
   4  -6   0   30.3908   17.9689    4.1954    0.0000   12.4219    2.3675    2.3869    5.2042  54431 % 0.617022 1.000237
Refinement program                                                                                                 page=  34
structure :                                                                                                10:07:21 02-09-24 

   4   2   0   65.2219   52.9622   11.5562    0.0000   12.2597    1.8828    1.9926    6.1527  54435 % 0.334326 1.000237
   5  -1   0   57.5074   40.9145  -13.9430    0.0000   16.5928    1.9511    2.0340    8.1576  54443 % 0.361280 1.000237
   5   1   0   54.7120   46.5672   13.9430    0.0000    8.1448    2.0178    2.0907    3.8957  54444 % 0.361280 1.000237
   5   3   0   46.3357   38.6963  -11.4410    0.0000    7.6395    2.0977    2.1483    3.5561  54445 % 0.444701 1.000237
   6  -2   0   35.4316   24.2285   -7.6393    0.0000   11.2031    2.3821    2.4083    4.6520  54451 % 0.457678 1.000237
   6   0   0   64.1451   51.4917   15.1473    0.0000   12.6534    1.8489    1.9570    6.4656  54452 % 0.419346 1.000237
   6   2   0   50.4480   43.7196   -7.6393    0.0000    6.7284    2.0070    2.0694    3.2513  54453 % 0.457678 1.000237
   7  -5   0   21.5940   33.6838   -0.3343    0.0000  -12.0898    2.9707    2.9786   -4.0589  54458 % 0.670421 1.000237
   7  -1   0   33.9190   20.9399    1.5867    0.0000   12.9791    2.3350    2.3595    5.5008  54460 % 0.497752 1.000237
   8  -2   0   24.0187   15.5782    1.4695    0.0000    8.4405    2.8020    2.8123    3.0013  54467 % 0.588423 1.000237
   8   2   0   43.6085   24.0085    1.4695    0.0000   19.5999    1.9801    2.0276    9.6667  54469 % 0.588423 1.000237
   9  -1   0   30.6480   18.1970    4.8863    0.0000   12.4510    2.3509    2.3708    5.2519  54475 % 0.635664 1.000237
  -8  -4   0   27.3423   21.0459   -4.6557    0.0000    6.2964    1.6403    1.6630    3.7863  54521 % 0.668652 1.000238
  -8  -2   0   40.3832   24.3014    1.4695    0.0000   16.0817    1.3991    1.4562   11.0435  54522 % 0.588423 1.000238
  -7  -3   0   36.3194   28.5324    3.6240    0.0000    7.7870    1.4772    1.5212    5.1191  54529 % 0.561242 1.000238
  -6   0   0   65.7267   59.7135   15.1473    0.0000    6.0132    1.2582    1.4196    4.2360  54539 % 0.419346 1.000238
  -5  -7   0   20.4499   13.5562   -4.4846    0.0000    6.8938    1.9340    1.9448    3.5448  54543 % 0.730710 1.000238
  -5  -5   0   38.1536   21.6060    5.8096    0.0000   16.5476    1.4494    1.4988   11.0407  54544 % 0.576394 1.000238
  -5  -3   0   48.5809   40.5722  -11.4410    0.0000    8.0087    1.3750    1.4583    5.4917  54545 % 0.444701 1.000238
  -5  -1   0   54.7586   61.7560   13.9430    0.0000   -6.9974    1.3614    1.4674   -4.7685  54546 % 0.361280 1.000238
  -5   1   0   57.4143   62.4300  -13.9430    0.0000   -5.0157    1.3342    1.4525   -3.4532  54547 % 0.361280 1.000238
  -4  -6   0   30.2886   23.7476    4.1954    0.0000    6.5410    1.6095    1.6378    3.9938  54553 % 0.617022 1.000238
  -4  -4   0   40.2256   46.1411   -6.8032    0.0000   -5.9155    1.4593    1.5137   -3.9080  54554 % 0.461115 1.000238
  -3  -7   0   18.1659   11.4460   -0.4519    0.0000    6.7199    2.1524    2.1600    3.1110  54561 % 0.675116 1.000238
  -3  -3   0   41.1278   47.8424   -1.9770    0.0000   -6.7146    1.5026    1.5579   -4.3100  54563 % 0.345836 1.000238
  -3  -1   0   54.4454   72.0132   -0.8400    0.0000  -17.5678    1.4060    1.5077  -11.6518  54564 % 0.228839 1.000238
  -3   1   0   62.4948   80.1904    0.8400    0.0000  -17.6956    1.3193    1.4598  -12.1216  54565 % 0.228839 1.000238
  -2  -8   0   19.3261   12.9650   -2.2153    0.0000    6.3612    1.9067    1.9165    3.3191  54570 % 0.746609 1.000238
  -2  -6   0   26.0173   12.2687    3.0836    0.0000   13.7486    1.7527    1.7719    7.7593  54571 % 0.567538 1.000238
  -2  -4   0   42.0761   29.7773   -8.9248    0.0000   12.2988    1.4842    1.5427    7.9722  54572 % 0.392441 1.000238
  -2  -2   0   68.4872   77.5674    5.6789    0.0000   -9.0802    1.2667    1.4400   -6.3059  54573 % 0.230558 1.000238
  -2   0   0  121.0410  135.8340  -29.5063    0.0000  -14.7931    1.1438    1.6654   -8.8828  54574 % 0.139782 1.000238
  -1  -7   0   25.0779   14.0125    3.5846    0.0000   11.0654    1.7605    1.7783    6.2225  54579 % 0.645526 1.000238
  -1  -5   0   51.9336   41.9750    0.8447    0.0000    9.9586    1.3431    1.4400    6.9158  54580 % 0.463677 1.000238
  -1  -3   0   60.7371   45.5192    9.1188    0.0000   15.2179    1.3320    1.4639   10.3954  54581 % 0.283769 1.000238
   0  -6   0   34.2812   25.0386  -11.6923    0.0000    9.2426    1.5898    1.6263    5.6831  54589 % 0.550055 1.000238
   0  -4   0   68.6979   57.2128   28.5460    0.0000   11.4851    1.2773    1.4504    7.9189  54590 % 0.366703 1.000238
   0  -2   0  152.6470  138.5750  -42.1415    0.0000   14.0718    1.1045    1.8842    7.4685  54591 % 0.183352 1.000238
   1  -7   0   22.0136   13.4257   -3.5846    0.0000    8.5879    1.9056    1.9183    4.4768  54594 % 0.645526 1.000238
   1  -5   0   49.4126   38.6743   -0.8447    0.0000   10.7383    1.3438    1.4318    7.5001  54595 % 0.463677 1.000238
   1  -3   0   54.2863   47.2747   -9.1188    0.0000    7.0115    1.4129    1.5136    4.6324  54596 % 0.283769 1.000238
   2  -6   0   31.0177   20.9045    3.0836    0.0000   10.1132    1.6184    1.6479    6.1371  54604 % 0.567538 1.000238
   3  -3   0   41.7911   50.5638    1.9770    0.0000   -8.7727    1.5482    1.6036   -5.4707  54614 % 0.345836 1.000238
   3  -1   0   62.0943   78.4277    0.8400    0.0000  -16.3334    1.3359    1.4731  -11.0875  54615 % 0.228839 1.000238
   4  -2   0   75.4599   59.5139   11.5562    0.0000   15.9461    1.2172    1.4321   11.1345  54622 % 0.334326 1.000238
  -9  -2   2   17.9025    7.5882   -1.2406    0.0000   10.3143    1.6227    1.6325    6.3180  54713 % 0.664806 1.000239
  -6  -8   2   20.1668   10.7819   -1.3739    0.0000    9.3849    1.3612    1.3760    6.8204  54742 % 0.852303 1.000239
  -5   0   1   33.1572   23.9456    3.9258    0.0000    9.2116    1.3225    1.3634    6.7563  54760 % 0.353963 1.000239
  -4  -4   1   32.2692   26.9379   -5.2793    0.0000    5.3313    1.3418    1.3801    3.8630  54774 % 0.464541 1.000239
  -4  -3   1   44.3351   49.4024   -9.3421    0.0000   -5.0673    1.2496    1.3259   -3.8218  54775 % 0.396191 1.000239
  -1   3   0   56.5632   60.9245   -9.1188    0.0000   -4.3613    1.1386    1.2713   -3.4306  54797 % 0.283769 1.000239
  -1   5   0   23.7697   17.2803   -0.8447    0.0000    6.4894    1.5566    1.5746    4.1212  54798 % 0.463677 1.000239
Refinement program                                                                                                 page=  35
structure :                                                                                                10:07:21 02-09-24 

   1  -3   0   54.0897   61.5175   -9.1188    0.0000   -7.4277    1.1379    1.2599   -5.8953  54808 % 0.283769 1.000239
   2  -4   0   41.7445   48.7206   -8.9248    0.0000   -6.9762    1.2301    1.2990   -5.3704  54813 % 0.392441 1.000239
   6   8  -1   11.5802    4.5710    0.2145    0.0000    7.0092    1.9948    1.9982    3.5078  54850*% 0.846704 1.000239
   7  -1  -1   42.0856   34.7419   -7.8395    0.0000    7.3437    1.1631    1.2369    5.9372  54856 % 0.500927 1.000239
   8  -2  -1   34.0044   29.9810   -6.4867    0.0000    4.0234    1.2484    1.2939    3.1096  54871 % 0.591111 1.000239
  11  -5  -1   13.1415    7.1991   -0.3956    0.0000    5.9424    1.7426    1.7475    3.4005  54888 % 0.896848 1.000239
  -2   2   1  122.6340  106.0420  -24.5033    0.0000   16.5912    2.2090    2.5266    6.5666  55019 % 0.237335 1.000240
  -4  -4   1   27.4135   22.2131   -5.2793    0.0000    5.2004    1.6725    1.6948    3.0684  55241 % 0.464541 1.000241
  -4  -3   1   37.7319   46.8476   -9.3421    0.0000   -9.1157    1.5226    1.5686   -5.8112  55242 % 0.396191 1.000241
  -4   4   2   19.5320    9.8714    3.4827    0.0000    9.6606    2.1554    2.1643    4.4637  55245 % 0.474670 1.000241
  -2   2   1  108.2130  101.7350  -24.5033    0.0000    6.4778    1.1561    1.5835    4.0908  55260 % 0.237335 1.000241
   2  -3  -1   70.1584   78.9272  -16.6662    0.0000   -8.7688    1.2308    1.4167   -6.1896  55285 % 0.313608 1.000241
   2   4   0   49.8678   43.5236   -8.9248    0.0000    6.3443    1.3245    1.4153    4.4827  55287 % 0.392441 1.000241
   5   4  -1   21.3401   13.2476    1.0583    0.0000    8.0925    1.9260    1.9377    4.1762  55319 % 0.509668 1.000241
   6  -1  -2   45.9478   50.7622   -9.5888    0.0000   -4.8144    1.3668    1.4419   -3.3388  55324 % 0.443779 1.000241
   7   1  -2   29.8446   24.7265    4.5339    0.0000    5.1181    1.6318    1.6589    3.0853  55335 % 0.510335 1.000241
   9  -2  -3   24.6921   19.2003   -3.4751    0.0000    5.4918    1.7131    1.7308    3.1730  55355 % 0.676626 1.000241
  -6  -2  -3   32.5546   24.9112    6.6975    0.0000    7.6433    2.1272    2.1520    3.5518  55456 % 0.487861 1.000242
  -6   6   1   12.8763   18.1852   -0.5253    0.0000   -5.3088    1.6154    1.6205   -3.2761  55716 % 0.693961 1.000243
  -3  -1  -1  119.9450  109.1790   21.9664    0.0000   10.7667    0.9467    1.5280    7.0461  55744 % 0.235666 1.000243
   8   2   3   22.2553   27.4678   -2.4679    0.0000   -5.2125    1.1817    1.2025   -4.3346  55846 % 0.612194 1.000243
  -6   2   0   41.1206   37.4326   -7.6393    0.0000    3.6879    0.8998    0.9893    3.7278  55950 % 0.457678 1.000244
  -3  -6   1   11.0499    4.8592   -0.3811    0.0000    6.1907    1.6244    1.6282    3.8021  55966 % 0.591350 1.000244
   2  -6   1   26.0576   21.4243    6.5285    0.0000    4.6333    0.9537    0.9886    4.6867  55987 % 0.570325 1.000244
   2   0   0  132.0570  145.9110  -29.5063    0.0000  -13.8541    0.7962    1.5420   -8.9842  55988 % 0.139782 1.000244
   4   0   0   96.6794   89.1516  -13.3119    0.0000    7.5278    0.7939    1.2510    6.0176  56001 % 0.279564 1.000244
   6   0   0   59.5584   53.4668   15.1473    0.0000    6.0916    0.8496    1.0376    5.8711  56012 % 0.419346 1.000244
  12  -4   1    7.9938   16.8140    1.4930    0.0000   -8.8202    1.9265    1.9282   -4.5744  56049*% 0.917086 1.000244
  -1  -3   0   46.5231   57.6741    9.1188    0.0000  -11.1510    2.1538    2.2034   -5.0607  56129 % 0.283769 1.000245
  -1  -1   0   86.0471   99.7622  -10.5184    0.0000  -13.7151    1.8002    1.9953   -6.8739  56130 % 0.115279 1.000245
   0  -4   0   79.6266   87.0040   28.5460    0.0000   -7.3774    1.6320    1.8159   -4.0627  56136 % 0.366703 1.000245
   0  -2   0  148.7640  129.4100  -42.1415    0.0000   19.3534    1.4789    2.0976    9.2263  56137 % 0.183352 1.000245
   1  -5   0   41.0232   63.1839   -0.8447    0.0000  -22.1607    2.0635    2.1039  -10.5334  56141 % 0.463677 1.000245
   1  -1   0   78.1505   66.4236   10.5184    0.0000   11.7269    1.8343    1.9938    5.8816  56143 % 0.115279 1.000245
   2   2   0   78.5901   69.2662    5.6789    0.0000    9.3239    1.6834    1.8578    5.0187  56153 % 0.230558 1.000245
   3  -5   0   28.3760   36.3235    1.4822    0.0000   -7.9475    2.5180    2.5339   -3.1365  56159 % 0.504058 1.000245
   3  -1   0   45.7264   38.3419    0.8400    0.0000    7.3845    2.1662    2.2139    3.3355  56161 % 0.228839 1.000245
   3   1   0   46.2342   56.2494   -0.8400    0.0000  -10.0153    2.2029    2.2509   -4.4494  56162 % 0.228839 1.000245
   5  -1   0   56.7345   41.2892  -13.9430    0.0000   15.4452    1.8551    1.9399    7.9617  56179 % 0.361280 1.000245
   5   1   0   31.8292   44.0352   13.9430    0.0000  -12.2060    3.3350    3.3501   -3.6434  56180 % 0.361280 1.000245
   6  -4   0   28.6391   36.7818    8.8312    0.0000   -8.1426    2.4774    2.4939   -3.2651  56186 % 0.557066 1.000245
   8   0   0   44.0488   31.9218   -7.7884    0.0000   12.1271    1.9501    1.9992    6.0658  56203 % 0.559128 1.000245
  -7  -1   3   38.0250   42.2847   -1.0528    0.0000   -4.2597    1.2939    1.3486   -3.1586  56287 % 0.525640 1.000246
  -2  -6  -1   28.8097   33.3811    6.5285    0.0000   -4.5714    1.3902    1.4197   -3.2200  56339 % 0.570325 1.000246
  -1   4   2   30.7278   24.8417    2.3088    0.0000    5.8861    1.5296    1.5601    3.7729  56353 % 0.389924 1.000246
   0   5   2   41.2335   34.2140  -11.8795    0.0000    7.0195    1.3508    1.4124    4.9700  56360 % 0.472013 1.000246
   6   2  -2   31.6970   27.0919    5.9435    0.0000    4.6051    1.4749    1.5086    3.0526  56416 % 0.471331 1.000246
   7   0  -3   32.5822   26.4768   -6.0734    0.0000    6.1054    1.3842    1.4220    4.2935  56425 % 0.517583 1.000246
  -6  -1   2   49.2555   43.5626    9.5888    0.0000    5.6929    1.6120    1.6856    3.3774  56552 % 0.443779 1.000247
  -2  -6  -1   30.9871   23.7164    6.5285    0.0000    7.2706    1.6959    1.7239    4.2175  56588 % 0.570325 1.000247
   4  -2  -2   54.5133   48.7668   -4.9915    0.0000    5.7465    1.5473    1.6405    3.5028  56647 % 0.352786 1.000247
   4   4   0   40.0649   45.1841   -6.8032    0.0000   -5.1191    1.6274    1.6760   -3.0545  56649 % 0.461115 1.000247
Refinement program                                                                                                 page=  36
structure :                                                                                                10:07:21 02-09-24 

   7  -2  -3   24.8314   18.3456    5.2560    0.0000    6.4859    1.9270    1.9429    3.3382  56675 % 0.549100 1.000247
   7   1  -2   29.6749   35.9861    4.5339    0.0000   -6.3112    1.8500    1.8737   -3.3683  56676 % 0.510335 1.000247
  -5   5   2   26.5518   31.3176    5.9412    0.0000   -4.7657    1.5460    1.5687   -3.0381  56805 % 0.587294 1.000248
  -3   7   5   15.3981    9.4510    4.0432    0.0000    5.9471    1.8931    1.8993    3.1311  56828 % 0.731477 1.000248
  -1   4   3   35.3355   40.2045   -4.0491    0.0000   -4.8689    1.4688    1.5107   -3.2230  56847 % 0.409751 1.000248
   1   4   4   52.3603   56.7107   12.9767    0.0000   -4.3504    1.2920    1.3941   -3.1206  56862 % 0.435998 1.000248
   2   0   1  129.7840  115.3600  -28.4619    0.0000   14.4234    1.1797    1.7538    8.2239  56872 % 0.150699 1.000248
   4   0   2   38.3315   28.7929    6.5208    0.0000    9.5386    1.5275    1.5748    6.0569  56891 % 0.301397 1.000248
   5  -3   0   50.6300   58.7588   11.4410    0.0000   -8.1288    1.2996    1.3948   -5.8281  56899 % 0.444701 1.000248
   6   1   4   28.2347   22.2991    4.5622    0.0000    5.9356    1.5955    1.6203    3.6632  56913 % 0.484761 1.000248
   7  -3   1   23.9875   17.3367   -6.8981    0.0000    6.6508    1.6634    1.6806    3.9575  56919 % 0.564060 1.000248
   8   2   6   18.1246   12.1392    1.5306    0.0000    5.9854    1.8290    1.8380    3.2565  56933 % 0.678529 1.000248
  10  -4   2   18.0693   24.6500    3.9825    0.0000   -6.5806    1.7433    1.7526   -3.7547  56950 % 0.797264 1.000248
  -2   3  -3   53.9018   44.7359   12.2377    0.0000    9.1659    2.1335    2.2005    4.1653  57067 % 0.351737 1.000249
  -1   2  -2  104.3580  122.7150   16.2771    0.0000  -18.3576    1.8044    2.0844   -8.8070  57077 % 0.226246 1.000249
  -1   3  -3   51.5306   43.4638    2.9412    0.0000    8.0668    2.1987    2.2583    3.5721  57078 % 0.330250 1.000249
   0   2  -2   91.6471  100.6930   15.6244    0.0000   -9.0455    1.9095    2.1180   -4.2707  57086 % 0.215180 1.000249
   1   2  -2   99.2562  108.8030  -16.2771    0.0000   -9.5463    1.8331    2.0846   -4.5795  57095 % 0.226246 1.000249
   3  -2   2   69.7144   77.4984    2.0684    0.0000   -7.7840    2.0025    2.1203   -3.6711  57123 % 0.300441 1.000249
   4  -2   2   56.1382   42.4617   -4.9915    0.0000   13.6765    2.1625    2.2342    6.1214  57137 % 0.352786 1.000249
   4   0   0   90.6648   83.7526  -13.3119    0.0000    6.9122    1.8414    2.0525    3.3677  57139 % 0.279564 1.000249
   4   2  -2   46.3163   33.0757   -4.9915    0.0000   13.2406    2.2940    2.3403    5.6577  57141 % 0.352786 1.000249
   6   1  -1   54.7668   66.5026   -0.9672    0.0000  -11.7359    2.1035    2.1736   -5.3993  57169 % 0.432928 1.000249
  10   0   0   37.1362   29.9551   -1.5261    0.0000    7.1811    2.1825    2.2139    3.2437  57220 % 0.698910 1.000249
   2  -1   1  112.4660  101.3660   23.3376    0.0000   11.1003    2.1117    2.3926    4.6395  57401 % 0.176393 1.000250
  -8  -2  -1   32.3697   24.9317    6.4867    0.0000    7.4380    2.4560    2.4772    3.0025  57555 % 0.591111 1.000251
  -3  -6   5   29.9466   21.2125    6.1624    0.0000    8.7341    2.4644    2.4825    3.5183  57600 % 0.652534 1.000251
   0  -4   4   38.0644   26.2587   -3.3761    0.0000   11.8057    2.3211    2.3521    5.0193  57630 % 0.430359 1.000251
   0  -2   2   78.0487   95.6128   15.6244    0.0000  -17.5641    1.8943    2.0488   -8.5728  57631 % 0.215180 1.000251
   1   6  -5   38.0723   27.6579   -3.0448    0.0000   10.4144    2.2759    2.3076    4.5132  57637 % 0.621871 1.000251
   1   7  -6   18.0942    7.4884    2.5103    0.0000   10.6058    3.4873    3.4920    3.0372  57638*% 0.728604 1.000251
   6   4  -1   51.5374   31.2506   -0.0415    0.0000   20.2868    1.9898    2.0555    9.8696  57687 % 0.559905 1.000251
  -6   1   2   46.9351   41.3848   -9.5888    0.0000    5.5503    1.1953    1.2841    4.3222  57821 % 0.443779 1.000252
  -6   6   8   16.0468   11.5438    2.8813    0.0000    4.5030    1.4894    1.4980    3.0060  57825 % 0.825447 1.000252
  -4  -7  -7   17.0734   11.0558    2.7089    0.0000    6.0176    1.6341    1.6430    3.6625  57837 % 0.803342 1.000252
  -3  -5  -5   20.6204   11.9591   -3.6889    0.0000    8.6613    1.5470    1.5607    5.5496  57851 % 0.577366 1.000252
  -3  -4  -4   49.2666   44.0205   -3.8139    0.0000    5.2462    1.1681    1.2678    4.1381  57852 % 0.478719 1.000252
  -2   4   5   32.0406   27.7644   -3.5317    0.0000    4.2762    1.3280    1.3661    3.1302  57869 % 0.482999 1.000252
  -1  -1  -1  102.2560  109.8950  -14.3263    0.0000   -7.6394    1.1300    1.5240   -5.0127  57876 % 0.128298 1.000252
  -1   5   6   40.7787   44.7906    8.0680    0.0000   -4.0120    1.1759    1.2446   -3.2236  57878 % 0.573721 1.000252
   2   1   1  110.5810  105.2850  -23.3376    0.0000    5.2954    1.0716    1.5399    3.4389  57893 % 0.176393 1.000252
   4   2   2   56.0366   63.6341   -4.9915    0.0000   -7.5975    1.2028    1.3269   -5.7257  57914 % 0.352786 1.000252
   5   2   2   54.9300   63.0476  -11.0440    0.0000   -8.1177    1.1997    1.3195   -6.1521  57925 % 0.410391 1.000252
  -6   2   3   38.8368   33.7550   -6.6975    0.0000    5.0818    1.5797    1.6267    3.1240  58073 % 0.487861 1.000253
  -3  -5   1   35.5345   29.6133   -8.9270    0.0000    5.9212    1.6758    1.7131    3.4564  58101 % 0.507194 1.000253
  -2   1   1  117.5710  111.0050   23.3376    0.0000    6.5663    1.3328    1.7773    3.6946  58110 % 0.176393 1.000253
   4  -3  -2   44.6945   56.5367   -3.0064    0.0000  -11.8422    1.6255    1.6858   -7.0247  58162 % 0.408020 1.000253
   5   1  -2   64.5608   71.8916  -11.8546    0.0000   -7.3308    1.4188    1.5588   -4.7028  58170 % 0.378428 1.000253
   7   1  -3   28.7559   22.6658   -1.0528    0.0000    6.0900    1.8796    1.9015    3.2028  58198 % 0.525640 1.000253
 -10  -6   3   14.0357    7.0439    0.2868    0.0000    6.9917    2.2300    2.2344    3.1291  58277 % 0.905304 1.000254
  -7  -2   2   25.4421   15.7413   -2.2228    0.0000    9.7007    1.8454    1.8628    5.2076  58314 % 0.534467 1.000254
  -7   2   2   24.5662   14.6888   -2.2228    0.0000    9.8775    1.8786    1.8946    5.2135  58318 % 0.534467 1.000254
Refinement program                                                                                                 page=  37
structure :                                                                                                10:07:21 02-09-24 

  -4  -1   1   54.2881   59.8289    7.9216    0.0000   -5.5408    1.4055    1.5067   -3.6775  58343 % 0.299552 1.000254
  -4   0   1   55.3326   50.7760   -8.7529    0.0000    4.5567    1.3997    1.5051    3.0274  58344 % 0.285179 1.000254
  -4   3   1   42.1236   48.8938    9.3421    0.0000   -6.7701    1.5312    1.5881   -4.2631  58347 % 0.396191 1.000254
   5  -4  -1   25.4283   17.4551    1.0583    0.0000    7.9732    1.8247    1.8424    4.3277  58415 % 0.509668 1.000254
  -7   1  -3   25.6885   16.9044   -1.0528    0.0000    8.7841    2.0496    2.0656    4.2526  58552 % 0.525640 1.000255
  -5  -8  -1   11.7558    3.3285   -0.8552    0.0000    8.4273    2.6370    2.6396    3.1927  58574*% 0.814356 1.000255
  -4   3  -2   46.1617   57.3873    3.0064    0.0000  -11.2256    1.6854    1.7475   -6.4240  58586 % 0.408020 1.000255
  -8  -6   0   19.0053   13.1670    1.9426    0.0000    5.8383    1.5022    1.5142    3.8557  58778 % 0.784337 1.000256
  -4  -2   0   60.8769   56.7988   11.5562    0.0000    4.0782    1.1014    1.2584    3.2406  58814 % 0.334326 1.000256
   5   1   0   52.7447   58.7078   13.9430    0.0000   -5.9631    1.1612    1.2754   -4.6754  58860 % 0.361280 1.000256
  -2  -4  -9   17.8045   29.8500    2.9007    0.0000  -12.0455    3.6873    3.6916   -3.2630  58950*% 0.640992 1.000257
  -2  -1 -10   13.1833   29.8309   -2.7289    0.0000  -16.6475    4.8281    4.8299   -3.4468  58954*% 0.587414 1.000257
  -1  -2  -5   43.4028   31.4865   -8.8638    0.0000   11.9163    2.3893    2.4284    4.9071  58992 % 0.343192 1.000257
  -1   4  -5   20.8327   33.5634    3.9749    0.0000  -12.7307    3.8185    3.8242   -3.3290  58998*% 0.467583 1.000257
   1  -2   6   12.7789   34.7448    3.2407    0.0000  -21.9659    6.3934    6.3946   -3.4351  59051*% 0.390721 1.000257
   1   1   6   64.1007   51.2767  -14.0780    0.0000   12.8240    2.1443    2.2380    5.7300  59054 % 0.357000 1.000257
  -6  -2   2   28.8860   22.0876    5.9435    0.0000    6.7984    1.3900    1.4196    4.7888  59185 % 0.471331 1.000258
  -6  -1   2   39.4449   33.0711    9.5888    0.0000    6.3738    1.2765    1.3360    4.7707  59186 % 0.443779 1.000258
  -6   0   2   50.7188   56.6525   -3.3725    0.0000   -5.9336    1.1554    1.2618   -4.7025  59187 % 0.434207 1.000258
  -6   1   2   40.2368   49.4651   -9.5888    0.0000   -9.2283    1.2663    1.3286   -6.9457  59188 % 0.443779 1.000258
  -6   2   2   31.1753   22.6522    5.9435    0.0000    8.5232    1.3504    1.3859    6.1497  59189 % 0.471331 1.000258
  -6   3   2   34.5007   29.1412    5.9409    0.0000    5.3595    1.2826    1.3282    4.0353  59190 % 0.513980 1.000258
  -6   5   2   26.3818   30.9483   -6.0687    0.0000   -4.5665    1.3551    1.3805   -3.3078  59192 % 0.631385 1.000258
  -3  -5   1   35.5781   40.6042   -8.9270    0.0000   -5.0261    1.2508    1.3004   -3.8651  59213 % 0.507194 1.000258
  -2  -8   1   16.2204   22.9972    3.7353    0.0000   -6.7768    1.6861    1.6939   -4.0006  59229 % 0.748729 1.000258
  -2   6   1   35.4810   31.5328   -6.5285    0.0000    3.9481    1.2359    1.2858    3.0706  59233 % 0.570325 1.000258
   0  -4   0   80.1124   85.8545   28.5460    0.0000   -5.7421    1.1097    1.3687   -4.1954  59245 % 0.366703 1.000258
   0  -2   0  145.6960  139.7000  -42.1415    0.0000    5.9959    1.0453    1.7932    3.3438  59246 % 0.183352 1.000258
   4  -6  -1   25.7624   20.0265    4.4894    0.0000    5.7359    1.3236    1.3485    4.2536  59267 % 0.619587 1.000258
   4  -4  -1   45.4588   49.9980   -5.2793    0.0000   -4.5392    1.2286    1.3100   -3.4651  59269 % 0.464541 1.000258
   7  -1  -2   25.5323   21.1485   -4.5339    0.0000    4.3838    1.3963    1.4194    3.0884  59303 % 0.510335 1.000258
   8   2  -2   20.8830   15.1284   -1.3284    0.0000    5.7546    1.5443    1.5584    3.6927  59321 % 0.599104 1.000258
  -4  -2   0   62.9103   57.9491   11.5562    0.0000    4.9611    1.0682    1.2397    4.0020  59446 % 0.334326 1.000259
  -2   6   1   33.5961   29.1563   -6.5285    0.0000    4.4398    1.2368    1.2816    3.4644  59460 % 0.570325 1.000259
   5   1   0   52.3584   59.3843   13.9430    0.0000   -7.0260    1.1526    1.2660   -5.5498  59491 % 0.361280 1.000259
  -8   4   1   23.7150   27.9192    5.2097    0.0000   -4.2042    1.2798    1.3016   -3.2301  59588 % 0.671019 1.000260
  -4  -2  -3   44.9711   48.9888   -8.5358    0.0000   -4.0177    1.0929    1.1818   -3.3995  59627 % 0.374585 1.000260
  -3   0  -1   56.9025   52.7371   -8.6514    0.0000    4.1655    1.0536    1.1974    3.4787  59641 % 0.217103 1.000260
  -1  -2  -2   80.9722   86.4222   16.2771    0.0000   -5.4500    0.9800    1.2712   -4.2873  59655 % 0.226246 1.000260
   3  -5  -3   22.8845   30.4916   -1.9121    0.0000   -7.6072    1.4311    1.4493   -5.2489  59690 % 0.531615 1.000260
   5  -6  -3   21.3214   15.9509    2.0310    0.0000    5.3705    1.3601    1.3767    3.9009  59710 % 0.673216 1.000260
   6  -4  -1   16.3034   10.6386   -0.0415    0.0000    5.6648    1.6776    1.6855    3.3609  59722 % 0.559905 1.000260
  -6   4  -8   21.3869   12.8744   -4.4800    0.0000    8.5125    2.1883    2.1987    3.8716  59860 % 0.716431 1.000261
  -4   0  -2   48.5654   38.7892    6.5208    0.0000    9.7762    1.7440    1.8104    5.4001  59881 % 0.301397 1.000261
  -2   4  -6   23.1797   15.7467    1.2850    0.0000    7.4330    2.2908    2.3025    3.2282  59906 % 0.517852 1.000261
   1   2  -2   82.8420   93.0129  -16.2771    0.0000  -10.1709    1.5282    1.7383   -5.8510  59930 % 0.226246 1.000261
   6   1   2   43.8725   34.3671   -9.5888    0.0000    9.5054    1.7346    1.7892    5.3127  59980 % 0.443779 1.000261
   7   0   4   37.3992   43.6245    9.3340    0.0000   -6.2253    1.7835    1.8223   -3.4163  59992 % 0.538600 1.000261
  -9  -3   2   20.5110    8.6119   -0.4849    0.0000   11.8991    3.8906    3.8960    3.0542  60083*% 0.695693 1.000262
  -9   2   5   23.8432   11.9155    2.8600    0.0000   11.9277    3.3154    3.3240    3.5884  60086 % 0.713134 1.000262
  -8  -4   1   24.5459   13.1061    5.2097    0.0000   11.4398    3.5688    3.5773    3.1979  60093 % 0.671019 1.000262
  -8   1   4   31.6354   15.9675    1.2686    0.0000   15.6680    2.9476    2.9646    5.2851  60096 % 0.609726 1.000262
Refinement program                                                                                                 page=  38
structure :                                                                                                10:07:21 02-09-24 

  -4  -1   1   54.7147   42.8649    7.9216    0.0000   11.8498    2.3988    2.4604    4.8162  60136 % 0.299552 1.000262
  -3   9   7   17.6918    5.3625    1.3930    0.0000   12.3293    3.4451    3.4496    3.5741  60152*% 0.938141 1.000262
  -2  -5  -2   41.6845   30.1748    5.6769    0.0000   11.5097    2.5621    2.5958    4.4340  60156 % 0.492275 1.000262
  -1   1   1   81.0093  104.4370  -14.3263    0.0000  -23.4273    2.1430    2.2910  -10.2259  60167 % 0.128298 1.000262
   4   4   1   32.1357   21.8330    5.2793    0.0000   10.3026    2.9422    2.9597    3.4810  60215 % 0.464541 1.000262
   9   2  -2   21.0879    9.3642   -1.2406    0.0000   11.7237    3.6182    3.6243    3.2347  60263*% 0.664806 1.000262
 -10  -4   0   18.6869   13.2314   -1.4371    0.0000    5.4555    1.4154    1.4277    3.8211  60317 % 0.789269 1.000263
  -9  -3   0   28.8028   22.4272    2.5791    0.0000    6.3756    1.2047    1.2387    5.1470  60326 % 0.686516 1.000263
  -8  -2   0   26.3534   21.7607    1.4695    0.0000    4.5926    1.3072    1.3335    3.4439  60334 % 0.588423 1.000263
  -7   5   1   23.6008   16.0667   -4.1097    0.0000    7.5341    1.2500    1.2720    5.9229  60341 % 0.672782 1.000263
  -4   0   0  102.1040   94.5865  -13.3119    0.0000    7.5179    0.9309    1.3817    5.4410  60355 % 0.279564 1.000263
  -4   6   1   20.2410   15.7908    4.4894    0.0000    4.4502    1.4130    1.4274    3.1177  60356 % 0.619587 1.000263
  -2   0   0  121.5510  140.8900  -29.5063    0.0000  -19.3392    0.9194    1.5240  -12.6894  60366 % 0.139782 1.000263
  -2   6   1   34.3628   24.5811   -6.5285    0.0000    9.7817    1.1000    1.1525    8.4877  60367 % 0.570325 1.000263
  -2   7   1   19.7712   15.0027   -5.2720    0.0000    4.7685    1.3707    1.3849    3.4433  60368 % 0.659188 1.000263
  -1   6   1   12.3855    4.8614    0.9887    0.0000    7.5241    2.0104    2.0142    3.7355  60373 % 0.557330 1.000263
  -1   7   1   13.1947    6.6714    1.5733    0.0000    6.5233    1.8113    1.8161    3.5918  60374 % 0.647977 1.000263
   2   0   0  129.5530  146.8090  -29.5063    0.0000  -17.2563    0.9085    1.5823  -10.9056  60383 % 0.139782 1.000263
   4   6   1   22.9238   17.2566   -4.4894    0.0000    5.6672    1.3196    1.3394    4.2313  60396 % 0.619587 1.000263
   6  -2   0   43.7333   37.3738   -7.6393    0.0000    6.3595    1.0930    1.1772    5.4021  60405 % 0.457678 1.000263
   6   6   1   15.6844    7.0497    0.5253    0.0000    8.6347    1.5971    1.6048    5.3805  60408 % 0.693961 1.000263
   7  -1   0   45.6793   35.6665    1.5867    0.0000   10.0128    1.0453    1.1408    8.7772  60415 % 0.497752 1.000263
   8  -2   0   28.4605   23.2830    1.4695    0.0000    5.1775    1.2350    1.2674    4.0851  60424 % 0.588423 1.000263
   9  -3   0   24.0271   19.9727   -2.5791    0.0000    4.0543    1.2798    1.3022    3.1135  60431 % 0.686516 1.000263
  10  -4   0   17.2656   12.7640   -1.4371    0.0000    4.5016    1.4567    1.4669    3.0689  60438 % 0.789269 1.000263
  10  -2   0   39.2441   20.5966    4.3525    0.0000   18.6475    1.0307    1.1029   16.9076  60439 % 0.722560 1.000263
  -5   5   0   30.8626   27.0322   -5.8096    0.0000    3.8304    1.0466    1.0911    3.5105  60486 % 0.576394 1.000264
  -1  -5   0   41.7935   33.5783    0.8447    0.0000    8.2153    1.0085    1.0917    7.5252  60510 % 0.463677 1.000264
  -1   3   0   57.3969   53.0914   -9.1188    0.0000    4.3054    0.9426    1.1036    3.9014  60514 % 0.283769 1.000264
   0  -6   0   30.0683   24.4767  -11.6923    0.0000    5.5915    1.1557    1.1942    4.6823  60519 % 0.550055 1.000264
   0  -2   0  151.6880  159.3770  -42.1415    0.0000   -7.6894    0.8274    1.7278   -4.4503  60521 % 0.183352 1.000264
   7   7   1   14.2408   20.0317    3.2738    0.0000   -5.7909    1.4395    1.4466   -4.0033  60571 % 0.808914 1.000264
   8  -4   1   22.5167   26.1214   -5.2097    0.0000   -3.6048    1.1791    1.2004   -3.0029  60577 % 0.671019 1.000264
   9   3   1   16.6583   11.0417   -2.6713    0.0000    5.6166    1.3477    1.3579    4.1361  60600 % 0.688822 1.000264
 -10   0   0   30.0317   24.6589   -1.5261    0.0000    5.3728    1.1488    1.1874    4.5248  60648 % 0.698910 1.000265
  -9   5   0   17.8101   23.9337    4.3597    0.0000   -6.1235    1.4402    1.4512   -4.2197  60657 % 0.778316 1.000265
  -7   7   0   16.3310   11.3807   -1.9891    0.0000    4.9503    1.4574    1.4665    3.3756  60674 % 0.806952 1.000265
  -5  -1   0   57.1603   60.8769   13.9430    0.0000   -3.7166    1.0208    1.1700   -3.1767  60689 % 0.361280 1.000265
  -2   8   0   14.4948    6.1040   -2.2153    0.0000    8.3908    1.6040    1.6106    5.2099  60721 % 0.746609 1.000265
  -1   7   0   20.2904   13.3877   -3.5846    0.0000    6.9027    1.3750    1.3899    4.9662  60730 % 0.645526 1.000265
   1   1   0   85.2244   90.3399  -10.5184    0.0000   -5.1155    1.0379    1.3429   -3.8092  60742 % 0.115279 1.000265
   2   6   0   28.8825   23.8273    3.0836    0.0000    5.0552    1.1737    1.2087    4.1823  60753 % 0.567538 1.000265
   3   3   0   27.6984   22.8202   -1.9770    0.0000    4.8782    1.3683    1.3961    3.4943  60761 % 0.345836 1.000265
   4   4   0   40.8412   36.8850   -6.8032    0.0000    3.9562    1.0761    1.1510    3.4371  60770 % 0.461115 1.000265
  -7  -5  -7   22.3607   17.7164   -2.9990    0.0000    4.6443    1.4199    1.4374    3.2310  60902 % 0.777720 1.000266
  -6  -4  -6   24.2817   29.3024    2.0672    0.0000   -5.0207    1.4682    1.4881   -3.3738  60913 % 0.651523 1.000266
  -5   5   2   27.8801   36.9256    5.9412    0.0000   -9.0455    1.4078    1.4352   -6.3028  60926 % 0.587294 1.000266
  -5   6   3   11.5326   23.0543    2.0310    0.0000  -11.5217    2.3629    2.3657   -4.8703  60927*% 0.673216 1.000266
  -4  -4  -5   23.6622   17.3522   -0.2644    0.0000    6.3100    1.5278    1.5460    4.0816  60934 % 0.540282 1.000266
  -4   1  -1   52.1258   57.0430   -7.9216    0.0000   -4.9172    1.2604    1.3639   -3.6051  60936 % 0.299552 1.000266
   0  -5  -4   34.1423   26.9516    4.5345    0.0000    7.1907    1.3107    1.3544    5.3091  60974 % 0.510734 1.000266
   2  -9  -6   10.7285   17.7051    1.1798    0.0000   -6.9766    2.1112    2.1139   -3.3003  60988*% 0.902475 1.000266
Refinement program                                                                                                 page=  39
structure :                                                                                                10:07:21 02-09-24 

   2   0   1  138.9280  119.6580  -28.4619    0.0000   19.2705    1.0991    1.7715   10.8781  60992 % 0.150699 1.000266
   3  -3  -1   66.2465   73.2086  -11.6838    0.0000   -6.9621    1.1518    1.3287   -5.2398  60999 % 0.350391 1.000266
   4  -5  -2   25.5167   18.1375    1.7947    0.0000    7.3791    1.4735    1.4955    4.9343  61009 % 0.548591 1.000266
   4   0   2   39.4690   32.7613    6.5208    0.0000    6.7077    1.3872    1.4422    4.6510  61011 % 0.301397 1.000266
 -11  -6   3   12.3085    6.5256    0.6424    0.0000    5.7829    1.8077    1.8119    3.1917  61109 % 0.960289 1.000267
  -6   2   3   31.2154   26.2838   -6.6975    0.0000    4.9316    1.3679    1.4031    3.5148  61168 % 0.487861 1.000267
   6   6   0   18.9156   25.5531   -4.7970    0.0000   -6.6375    1.6256    1.6366   -4.0556  61285 % 0.691673 1.000267
 -10  -3   4   13.1529   19.3804   -4.2713    0.0000   -6.2275    2.0452    2.0494   -3.0387  61374 % 0.784125 1.000268
  -5  -1   2   60.9902   68.1704  -11.8546    0.0000   -7.1802    1.3428    1.4749   -4.8684  61430 % 0.378428 1.000268
  -3   4   3   48.2162   41.8712   10.7575    0.0000    6.3450    1.4300    1.5091    4.2044  61452 % 0.454944 1.000268
  -1   4   2   34.3337   27.6821    2.3088    0.0000    6.6515    1.5874    1.6241    4.0956  61474 % 0.389924 1.000268
   7   0  -3   31.3097   22.6989   -6.0734    0.0000    8.6108    1.5123    1.5444    5.5756  61546 % 0.517583 1.000268
   9   5  -2   10.2956    3.4412   -0.8827    0.0000    6.8544    2.2485    2.2509    3.0452  61572*% 0.786423 1.000268
  -6   2   3   33.9072   29.4637   -6.6975    0.0000    4.4435    1.4333    1.4729    3.0169  61676 % 0.487861 1.000269
  -5   0   2   54.8124   59.7436   -9.9687    0.0000   -4.9312    1.2579    1.3722   -3.5938  61686 % 0.367155 1.000269
  -6   2   3   34.7620   28.9310   -6.6975    0.0000    5.8311    1.8986    1.9302    3.0210  61930 % 0.487861 1.000270
   4   4   0   36.6292   44.4702   -6.8032    0.0000   -7.8410    1.8401    1.8762   -4.1793  62024 % 0.461115 1.000270
  -5  -4  -4   39.5538   32.7887   -8.9089    0.0000    6.7650    1.5169    1.5676    4.3154  62166 % 0.554372 1.000271
  -5  -1  -5   34.3438   26.3112    4.2173    0.0000    8.0326    1.7019    1.7362    4.6265  62168 % 0.458040 1.000271
  -3  -1  -3   61.2732   66.5184   -9.7027    0.0000   -5.2453    1.4174    1.5442   -3.3968  62197 % 0.284442 1.000271
  -1  -5   1   38.4226   44.9833    3.9614    0.0000   -6.5607    1.5499    1.5968   -4.1087  62220 % 0.467084 1.000271
   2  -4   4   23.6051   16.6418    0.8207    0.0000    6.9633    2.0695    2.0829    3.3431  62254 % 0.452491 1.000271
  -3  -5  -1   38.6407   43.7950    8.9270    0.0000   -5.1543    1.6006    1.6466   -3.1302  62448 % 0.507194 1.000272
 -13  -2   3   11.3842   19.0439    1.8522    0.0000   -7.6597    1.8578    1.8613   -4.1152  63116 % 0.942168 1.000275
  -9   4  -1   21.0642   15.3131   -1.5092    0.0000    5.7511    1.4290    1.4444    3.9817  63152 % 0.730279 1.000275
  -8   4  -1   25.9865   30.1412   -5.2097    0.0000   -4.1546    1.2814    1.3075   -3.1775  63164 % 0.671019 1.000275
  -7  -4   3   23.0326   18.6548   -4.0621    0.0000    4.3778    1.3611    1.3805    3.1713  63170 % 0.634322 1.000275
  -4  -1   1   54.2596   49.5762    7.9216    0.0000    4.6834    1.0911    1.2185    3.8435  63202 % 0.299552 1.000275
  -4   3  -1   50.1956   55.3570    9.3421    0.0000   -5.1614    1.1007    1.2097   -4.2665  63203 % 0.396191 1.000275
   3  -4   2   37.0230   31.0842   -3.8036    0.0000    5.9387    1.2006    1.2564    4.7268  63264 % 0.437171 1.000275
   6   3  -2   32.2351   25.0579   -5.9409    0.0000    7.1771    1.2424    1.2836    5.5915  63291 % 0.513980 1.000275
   7  -6   3   15.3721    8.8625    2.6633    0.0000    6.5096    1.7304    1.7372    3.7471  63297 % 0.755283 1.000275
   7  -1   0   15.3199    9.3422    1.5867    0.0000    5.9777    1.8930    1.8991    3.1476  63300 % 0.497752 1.000275
   7   1  -1   39.0269   34.2140    7.8395    0.0000    4.8129    1.1236    1.1894    4.0464  63301 % 0.500927 1.000275
  11  -1   0   17.4499   25.1490   -5.0296    0.0000   -7.6990    1.5330    1.5429   -4.9901  63335 % 0.774247 1.000275
  -3  -2  -3   87.6801   74.8218  -18.5130    0.0000   12.8583    2.7874    2.9221    4.4004  63446 % 0.325762 1.000276
  -2  -1   1  108.2930   95.8353  -23.3376    0.0000   12.4578    1.6806    1.9993    6.2311  63708 % 0.176393 1.000277
  -2   4   3   26.4575   35.6553   -5.2152    0.0000   -9.1978    2.8952    2.9073   -3.1637  63709 % 0.427259 1.000277
  -7   3   1   29.8747   25.1440    6.8981    0.0000    4.7308    1.2402    1.2757    3.7085  63906 % 0.564060 1.000278
  -5  -1   0   83.0434   75.6042   13.9430    0.0000    7.4391    1.0296    1.3227    5.6240  63926 % 0.361280 1.000278
  -4  -6  -1   23.3495   13.0484   -4.4894    0.0000   10.3011    1.3705    1.3902    7.4097  63934 % 0.619587 1.000278
  -3  -7  -1   20.8614   15.9844   -3.3793    0.0000    4.8771    1.3997    1.4152    3.4463  63942 % 0.677460 1.000278
  -3   4   1   22.3942   12.9054   -2.9597    0.0000    9.4888    1.6343    1.6496    5.7521  63945 % 0.426152 1.000278
  -2  -6  -1   32.7292   38.4213    6.5285    0.0000   -5.6922    1.2451    1.2874   -4.4216  63951 % 0.570325 1.000278
   2  -6  -1   32.8055   21.1400   -6.5285    0.0000   11.6655    1.2147    1.2583    9.2712  63976 % 0.570325 1.000278
   2   0   0  123.8650  142.1020  -29.5063    0.0000  -18.2372    1.0511    1.6245  -11.2260  63978 % 0.139782 1.000278
   4  -6  -1   27.2158   23.0636    4.4894    0.0000    4.1522    1.2823    1.3109    3.1674  63994 % 0.619587 1.000278
   4   4   1   36.3854   41.1376    5.2793    0.0000   -4.7521    1.2065    1.2602   -3.7710  63997 % 0.464541 1.000278
   6   0   0   57.1008   47.4953   15.1473    0.0000    9.6055    1.1094    1.2478    7.6982  64014 % 0.419346 1.000278
   6   4   1   25.0539   17.3560    0.0415    0.0000    7.6980    1.3152    1.3388    5.7498  64015 % 0.559905 1.000278
   8   4   1   23.1711   16.1589   -5.2097    0.0000    7.0122    1.2990    1.3195    5.3141  64035 % 0.671019 1.000278
  11  -1   0   26.7339   18.7091   -5.0296    0.0000    8.0248    1.2007    1.2301    6.5236  64059 % 0.774247 1.000278
Refinement program                                                                                                 page=  40
structure :                                                                                                10:07:21 02-09-24 

  13   2   1   12.3045   17.8154   -3.1240    0.0000   -5.5110    1.6376    1.6422   -3.3558  64072 % 0.928607 1.000278
  -5   3   1   15.8619    9.6455   -0.9135    0.0000    6.2164    1.9291    1.9357    3.2115  64154 % 0.448252 1.000279
  -5   8   4   16.2972   27.1858    3.2883    0.0000  -10.8886    1.5739    1.5823   -6.8815  64157 % 0.843055 1.000279
   5   4   3   16.4621   10.0698   -2.7884    0.0000    6.3923    1.7282    1.7360    3.6821  64246 % 0.533976 1.000279
   6   2   2   20.3519   15.2915    5.9435    0.0000    5.0604    1.6337    1.6464    3.0736  64256 % 0.471331 1.000279
  -7   2  -5   34.3511   23.3463   -3.5432    0.0000   11.0048    2.5254    2.5486    4.3179  64369 % 0.593505 1.000280
  -5   3  -3   32.6910   48.8979    7.9350    0.0000  -16.2069    2.7485    2.7678   -5.8554  64397 % 0.475709 1.000280
  -4   6  -1   29.9500   39.6194   -4.4894    0.0000   -9.6695    2.7479    2.7642   -3.4981  64408 % 0.619587 1.000280
   1   3   2   61.3343   72.4569  -12.1894    0.0000  -11.1226    2.0470    2.1369   -5.2050  64458 % 0.305302 1.000280
   3  -5   1   37.9776   46.8818   -8.9270    0.0000   -8.9041    2.4212    2.4508   -3.6332  64476 % 0.507194 1.000280
   3  -2   2   43.8953   28.8141    2.0684    0.0000   15.0813    2.4615    2.5004    6.0316  64477 % 0.300441 1.000280
   5  -8   2   16.2204   32.4623    2.4074    0.0000  -16.2419    4.0535    4.0568   -4.0036  64498*% 0.820176 1.000280
  -6  -7   6   10.9727    4.8682   -1.9634    0.0000    6.1045    1.5675    1.5714    3.8849  64640 % 0.837753 1.000281
  -6  -5   4   15.7702    9.7924   -1.8652    0.0000    5.9778    1.4141    1.4228    4.2014  64642 % 0.660833 1.000281
  -5   3  -3   30.5025   26.1488    7.9350    0.0000    4.3537    1.2097    1.2476    3.4896  64656 % 0.475709 1.000281
  -5   4  -4   37.0500   32.9788   -8.9089    0.0000    4.0712    1.0445    1.1083    3.6734  64657 % 0.554372 1.000281
  -4   3  -3   29.4058   25.2676   -3.8980    0.0000    4.1382    1.3059    1.3386    3.0915  64665 % 0.427008 1.000281
  -1   1  -1   94.1738   99.1796   14.3263    0.0000   -5.0059    0.9785    1.3581   -3.6860  64686 % 0.128298 1.000281
   2  -3   3   57.2495   62.7957   12.2377    0.0000   -5.5462    0.9948    1.1477   -4.8323  64711 % 0.351737 1.000281
   2   5  -4   24.5214   18.4236   -2.2468    0.0000    6.0978    1.2153    1.2398    4.9185  64715 % 0.529517 1.000281
   3  -4   4   45.5390   49.0571   -3.8139    0.0000   -3.5181    1.0189    1.1160   -3.1523  64722 % 0.478719 1.000281
   3   4  -3   49.3964   42.9639   10.7575    0.0000    6.4324    1.0102    1.1245    5.7203  64724 % 0.454944 1.000281
   7   1   0   21.4546   14.0577   -1.5867    0.0000    7.3969    1.3074    1.3249    5.5830  64759 % 0.497752 1.000281
  -7  -5   0   14.4291    7.3187    0.3343    0.0000    7.1105    2.1380    2.1429    3.3182  64877 % 0.670421 1.000282
  -7   5   6   21.8655   16.0215    3.1199    0.0000    5.8439    1.6281    1.6428    3.5574  64882 % 0.750749 1.000282
  -2  -3  -1   77.9436   86.1499   16.6662    0.0000   -8.2063    1.1149    1.3603   -6.0325  64930 % 0.313608 1.000282
   4  -3  -3   26.2240   20.6233   -3.8980    0.0000    5.6007    1.5978    1.6191    3.4591  64981 % 0.427008 1.000282
 -12   2  -5   22.3875   11.4009    2.3266    0.0000   10.9866    1.3892    1.4071    7.8080  65079 % 0.903493 1.000283
  -7   1  -3   27.2635   32.0998   -1.0528    0.0000   -4.8363    1.4140    1.4400   -3.3585  65128 % 0.525640 1.000283
  -5  -6  -4   21.9795   16.6808    5.2544    0.0000    5.2987    1.4855    1.5016    3.5286  65145 % 0.689505 1.000283
  -5  -2  -3   34.1599   38.6368    4.6443    0.0000   -4.4769    1.2720    1.3170   -3.3992  65147 % 0.429274 1.000283
  -4   0  -2   42.3249   35.5584    6.5208    0.0000    6.7665    1.2404    1.3106    5.1628  65160 % 0.301397 1.000283
  -3  -6  -3   27.8675   32.8557   -6.5909    0.0000   -4.9882    1.3492    1.3777   -3.6206  65169 % 0.612424 1.000283
  -2  -4  -2   22.8451   16.7839   -1.4794    0.0000    6.0612    1.6349    1.6508    3.6717  65182 % 0.408283 1.000283
  -2   0  -1  118.0710  111.8030  -28.4619    0.0000    6.2678    0.9842    1.5371    4.0777  65184 % 0.150699 1.000283
  -2   6   1   30.5238   25.6652   -6.5285    0.0000    4.8586    1.2515    1.2882    3.7717  65185 % 0.570325 1.000283
   2   0   1  127.6040  118.8360  -28.4619    0.0000    8.7684    0.9690    1.6023    5.4725  65223 % 0.150699 1.000283
   3  -2   1   49.9139   54.3470   -5.7953    0.0000   -4.4331    1.1420    1.2463   -3.5571  65233 % 0.284168 1.000283
   5   4   4   44.2493   55.2874   -8.9089    0.0000  -11.0381    1.1107    1.1956   -9.2319  65254 % 0.554372 1.000283
  -7   2   3   26.1840   20.5176    5.2560    0.0000    5.6664    1.7931    1.8121    3.1270  65391 % 0.549100 1.000284
  -6  -1  -2   40.1098   45.3751   -9.5888    0.0000   -5.2653    1.5981    1.6477   -3.1956  65401 % 0.443779 1.000284
  -2   4   7   40.4129   34.9871    7.5126    0.0000    5.4257    1.4958    1.5494    3.5017  65449 % 0.556233 1.000284
   3  -2  -3   77.9872   69.4694  -18.5130    0.0000    8.5177    1.3066    1.5217    5.5977  65485 % 0.325762 1.000284
   5   3   6   31.2682   36.8782   -6.0599    0.0000   -5.6100    1.6630    1.6922   -3.3153  65507 % 0.558497 1.000284
   6   3   6   19.9900   28.1153    3.8750    0.0000   -8.1253    2.0910    2.1006   -3.8681  65519 % 0.604691 1.000284
   8   0   1   36.5294   42.0833   -7.5362    0.0000   -5.5538    1.4961    1.5400   -3.6064  65540 % 0.561956 1.000284
   0  -3   4   82.0457   75.7245   16.3287    0.0000    6.3212    1.5412    1.7460    3.6204  65721 % 0.355497 1.000285
   1  -4   6   42.4394   36.2229   -1.3513    0.0000    6.2165    1.8073    1.8564    3.3486  65727 % 0.503504 1.000285
   2   5  -5   27.1643   19.0880   -5.3639    0.0000    8.0764    2.1683    2.1852    3.6959  65741 % 0.555813 1.000285
 -11   1   0   16.3218   23.8296   -5.0296    0.0000   -7.5078    2.1597    2.1659   -3.4665  65870 % 0.774247 1.000286
  -9  -1  -1   17.5556   26.5245    3.2788    0.0000   -8.9689    2.3468    2.3534   -3.8111  65892 % 0.638154 1.000286
  -9   1   0   18.8308   28.5149    4.8863    0.0000   -9.6841    2.3419    2.3495   -4.1218  65893 % 0.635664 1.000286
Refinement program                                                                                                 page=  41
structure :                                                                                                10:07:21 02-09-24 

  -7  -3  -2   13.4907   23.3756   -2.5976    0.0000   -9.8849    2.9576    2.9607   -3.3387  65909*% 0.572431 1.000286
  -6   4   2   10.3489   54.8206   -2.6064    0.0000  -44.4717    4.5271    4.5282   -9.8210  65922*% 0.568337 1.000286
  -5  -3  -2   44.1192   61.0254    8.1130    0.0000  -16.9062    1.6818    1.7387   -9.7234  65929 % 0.458741 1.000286
  -5   4   2   67.4144   44.8587   -6.0122    0.0000   22.5557    1.4455    1.5950   14.1415  65932 % 0.518917 1.000286
  -4  -5  -3   28.9948   18.3057   -3.0266    0.0000   10.6891    1.7469    1.7708    6.0364  65938 % 0.562856 1.000286
  -4   7   4   11.8912   21.2713    2.9011    0.0000   -9.3802    3.0317    3.0340   -3.0917  65943*% 0.735331 1.000286
  -2   2   1  101.9850  121.8150  -24.5033    0.0000  -19.8301    1.5081    1.8205  -10.8925  65960 % 0.237335 1.000286
   1  -4  -2   27.1864   19.5041    2.3088    0.0000    7.6823    2.1960    2.2127    3.4719  65981 % 0.389924 1.000286
   1  -2  -1   85.3592   69.2972    6.8984    0.0000   16.0621    1.5804    1.7962    8.9424  65982 % 0.204141 1.000286
   5  -1   0  102.6240   90.9764  -13.9430    0.0000   11.6477    1.3905    1.7282    6.7398  66024 % 0.361280 1.000286
   5   4   3   12.3207   24.7010   -2.7884    0.0000  -12.3803    3.5347    3.5368   -3.5004  66026*% 0.533976 1.000286
   6  -5  -2   39.2798   25.3361   -6.0687    0.0000   13.9436    1.6344    1.6810    8.2950  66033 % 0.631385 1.000286
   6  -3  -1   31.8512   23.0156   -2.8478    0.0000    8.8356    1.7833    1.8115    4.8775  66034 % 0.504641 1.000286
  11  -3   0   13.4127   22.7059    3.8596    0.0000   -9.2933    2.4119    2.4156   -3.8472  66086*% 0.816514 1.000286
  11   1   2   19.0263    7.4850   -1.4141    0.0000   11.5413    2.0235    2.0324    5.6785  66088 % 0.782396 1.000286
  -8   0  -1   35.3695   41.7923   -7.5362    0.0000   -6.4229    1.1832    1.2350   -5.2009  66312 % 0.561956 1.000288
  -4   4  -2   16.6883    9.4204    3.4827    0.0000    7.2679    1.9145    1.9218    3.7819  66352 % 0.474670 1.000288
  -4   7  -3   14.3527    7.4564   -1.6401    0.0000    6.8963    1.7000    1.7061    4.0422  66353 % 0.720079 1.000288
  -3   8  -3   14.2408   19.7124    3.8878    0.0000   -5.4717    1.7029    1.7088   -3.2020  66363 % 0.781273 1.000288
   0  -5   2   52.4338   58.2623   11.8795    0.0000   -5.8286    1.1147    1.2319   -4.7314  66387 % 0.472013 1.000288
   5  -3   2   37.5153   32.0702   -8.1130    0.0000    5.4451    1.2102    1.2670    4.2977  66435 % 0.458741 1.000288
  -4  -2   0   50.2912   62.9365   11.5562    0.0000  -12.6453    2.8753    2.9189   -4.3322  66596 % 0.334326 1.000289
   3  -2  -1   52.4824   42.3297   -5.7953    0.0000   10.1527    2.9477    2.9940    3.3910  66658 % 0.284168 1.000289
   3   4   1   34.2681   17.5343   -2.9597    0.0000   16.7338    3.4697    3.4866    4.7995  66660 % 0.426152 1.000289
  -5   4  -6   20.4963   13.0307    3.2245    0.0000    7.4656    2.0979    2.1079    3.5417  66827 % 0.608893 1.000290
  -4  -3  -4   38.3575   44.8765    7.2952    0.0000   -6.5190    1.7650    1.8062   -3.6093  66839 % 0.452254 1.000290
  -3  -2  -3   87.1596   71.0007  -18.5130    0.0000   16.1589    1.4015    1.6504    9.7910  66853 % 0.325762 1.000290
  -2  -2  -2   49.2555   55.2413   -2.7010    0.0000   -5.9858    1.7338    1.8024   -3.3210  66866 % 0.256596 1.000290
  -1  -1  -1   97.1885  103.5040  -14.3263    0.0000   -6.3151    1.4549    1.7497   -3.6094  66877 % 0.128298 1.000290
   2  -5   3   32.3821   38.1838   -7.2495    0.0000   -5.8017    1.7942    1.8232   -3.1821  66906 % 0.508124 1.000290
   3   4   3   55.6300   49.4449   10.7575    0.0000    6.1851    1.5217    1.6202    3.8176  66926 % 0.454944 1.000290
   6   1   7   21.7555   15.1152    0.7299    0.0000    6.6402    2.1213    2.1324    3.1139  66966 % 0.582786 1.000290
  -8   2   0   20.2287   12.4627    1.4695    0.0000    7.7660    2.3308    2.3396    3.3193  67053 % 0.588423 1.000291
   5  -7   0   16.7720   23.0985    4.4846    0.0000   -6.3265    1.8901    1.8975   -3.3342  67401 % 0.730710 1.000292
  -9  -1   0   25.0260   18.7763   -4.8863    0.0000    6.2497    1.9320    1.9481    3.2080  67507 % 0.635664 1.000293
  -7  -5  -1   28.8964   19.9269   -4.1097    0.0000    8.9695    1.8065    1.8294    4.9029  67525 % 0.672782 1.000293
  -4   0   0   96.0229   89.3146  -13.3119    0.0000    6.7083    1.3502    1.6568    4.0489  67555 % 0.279564 1.000293
  -2   0   0  126.4640  132.0950  -29.5063    0.0000   -5.6304    1.3071    1.8187   -3.0958  67574 % 0.139782 1.000293
   2   0   0  129.3070  138.8270  -29.5063    0.0000   -9.5198    1.2961    1.8308   -5.1997  67607 % 0.139782 1.000293
   3  -4  -1   22.3495   14.3234   -2.9597    0.0000    8.0261    2.2260    2.2372    3.5876  67617 % 0.426152 1.000293
  -9   0  -2   23.6918   41.6725   -5.1026    0.0000  -17.9808    3.0369    3.0461   -5.9028  67743 % 0.639022 1.000295
  -8   1   3   34.1248   43.4615   -7.0404    0.0000   -9.3367    2.5626    2.5853   -3.6115  67753 % 0.591243 1.000295
  -7  -1  -7   25.1535   12.3847   -4.4306    0.0000   12.7689    2.8704    2.8814    4.4315  67758 % 0.634934 1.000295
  -6   0  -2   32.9469   22.2198   -3.3725    0.0000   10.7271    3.2218    3.2386    3.3122  67769 % 0.434207 1.000295
  -4   1   4   59.5768   41.1060  -10.0459    0.0000   18.4709    2.3298    2.4047    7.6810  67789 % 0.370538 1.000295
  -1  -2 -10   23.8747   12.4956   -3.5583    0.0000   11.3791    3.0220    3.0314    3.7537  67814 % 0.596334 1.000295
   1   1   6   64.3832   53.0387  -14.0780    0.0000   11.3446    2.2545    2.3446    4.8386  67828 % 0.357000 1.000295
   2  -2  -9   34.4703   47.5416    5.9575    0.0000  -13.0713    2.5152    2.5387   -5.1488  67832 % 0.556792 1.000295
   5  -1  -3   34.4340   45.0278    6.4171    0.0000  -10.5938    3.1117    3.1307   -3.3838  67860 % 0.398827 1.000295
   5   1   8   25.4185   40.1161   -5.7680    0.0000  -14.6976    3.0450    3.0556   -4.8100  67863 % 0.577472 1.000295
  -3   1   2   67.1595   51.8691    2.1051    0.0000   15.2904    4.2034    4.2567    3.5921  68039 % 0.255052 1.000296
   0   2   4   66.1370   79.3562    1.2582    0.0000  -13.2192    4.1716    4.2237   -3.1297  68073 % 0.290440 1.000296
Refinement program                                                                                                 page=  42
structure :                                                                                                10:07:21 02-09-24 

   1   2   4   76.0966   90.5583  -11.9466    0.0000  -14.4616    3.6986    3.7761   -3.8298  68083 % 0.298731 1.000296
   3   2   4   46.4026   61.5134    2.6491    0.0000  -15.1108    4.7400    4.7627   -3.1727  68105 % 0.358216 1.000296
   5   1   2   48.5747   63.8443  -11.8546    0.0000  -15.2697    4.7113    4.7363   -3.2240  68128 % 0.378428 1.000296
   6  -1  -2   56.5279   43.9909   -9.5888    0.0000   12.5370    4.1130    4.1517    3.0197  68139 % 0.443779 1.000296
  -6   0   2   38.6717   31.2911   -3.3725    0.0000    7.3806    1.7739    1.8156    4.0652  68276 % 0.434207 1.000297
   1  -4  -1   25.8496   18.0807   -0.5083    0.0000    7.7689    2.1741    2.1894    3.5484  68327 % 0.377528 1.000297
   5  -3  -2   48.0375   56.7327   -8.1130    0.0000   -8.6952    1.5550    1.6275   -5.3425  68366 % 0.458741 1.000297
 -10  -6   0   10.6207   19.7800    1.7557    0.0000   -9.1593    2.9800    2.9819   -3.0716  68456*% 0.889402 1.000298
  -8   0   0   41.4222   31.4425   -7.7884    0.0000    9.9797    1.5789    1.6323    6.1139  68474 % 0.559128 1.000298
  -7  -7   0   15.8240    8.8122    1.9891    0.0000    7.0119    2.3224    2.3278    3.0122  68478 % 0.806952 1.000298
  -6   0   0   58.2495   50.9745   15.1473    0.0000    7.2750    1.5914    1.6947    4.2928  68490 % 0.419346 1.000298
  -5  -5   0   32.4268   26.5477    5.8096    0.0000    5.8791    1.7609    1.7905    3.2835  68496 % 0.576394 1.000298
  -5  -3   0   46.7226   40.2927  -11.4410    0.0000    6.4299    1.6737    1.7377    3.7002  68497 % 0.444701 1.000298
  -2  -8   0   16.2080    7.6450   -2.2153    0.0000    8.5630    2.3260    2.3316    3.6725  68523 % 0.746609 1.000298
  -2  -6   0   27.3386   18.9792    3.0836    0.0000    8.3594    1.9624    1.9814    4.2190  68524 % 0.567538 1.000298
  -2   0   0  139.4180  159.1950  -29.5063    0.0000  -19.7768    1.4005    1.9761  -10.0079  68527 % 0.139782 1.000298
  -1  -5   0   42.4064   48.5520    0.8447    0.0000   -6.1457    1.6943    1.7466   -3.5187  68533 % 0.463677 1.000298
   3  -3   0   31.8009   23.1834    1.9770    0.0000    8.6175    2.0330    2.0577    4.1880  68566 % 0.345836 1.000298
   4  -2   0   61.6523   55.8981   11.5562    0.0000    5.7541    1.5158    1.6363    3.5164  68575 % 0.334326 1.000298
   5  -5   0   32.3589   26.6301   -5.8096    0.0000    5.7289    1.7260    1.7560    3.2624  68582 % 0.576394 1.000298
   0  -6  -4   17.0353   26.3947    0.9644    0.0000   -9.3594    3.0995    3.1041   -3.0152  68765*% 0.594389 1.000299
   2  -1  -1   88.1255   82.9150   23.3376    0.0000    5.2105    1.4706    1.7145    3.0391  68780 % 0.176393 1.000299
   4  -5  -4   28.7819   20.9499   -4.9012    0.0000    7.8320    1.9926    2.0133    3.8902  68800 % 0.582242 1.000299
   9  -3  -3   19.0210   11.4324    2.0533    0.0000    7.5886    2.3737    2.3813    3.1868  68850 % 0.706997 1.000299
  -3   5   1   36.0028   43.6749    8.9270    0.0000   -7.6722    2.0498    2.0812   -3.6864  68984 % 0.507194 1.000300
 -11  -1  -9   14.6901    4.1562    0.0296    0.0000   10.5339    2.5936    2.5977    4.0550  69361*% 0.925375 1.000302
  -8   2  -7   17.7820    9.7693    4.1392    0.0000    8.0127    2.5784    2.5846    3.1002  69395 % 0.708256 1.000302
   2  -2   2   57.0158   63.0294   -2.7010    0.0000   -6.0136    1.6609    1.7561   -3.4244  69509 % 0.256596 1.000302
   3  -2   3   76.1052   68.1975  -18.5130    0.0000    7.9077    1.4572    1.6440    4.8101  69517 % 0.325762 1.000302
   4  -2   4   29.9048   20.1777   -1.7428    0.0000    9.7271    2.3173    2.3366    4.1630  69524 % 0.403127 1.000302
  -6   2  -1   30.0799   24.7871    2.7227    0.0000    5.2928    1.5741    1.6026    3.3026  69653 % 0.461129 1.000303
  -3   7  -1   21.1991   12.9248    3.3793    0.0000    8.2743    1.6911    1.7043    4.8548  69684 % 0.677460 1.000303
  -2  -2   0   38.9846   33.7935    5.6789    0.0000    5.1911    1.5147    1.5641    3.3190  69692 % 0.230558 1.000303
  -2   6  -1   29.5076   24.4201    6.5285    0.0000    5.0876    1.5352    1.5633    3.2544  69694 % 0.570325 1.000303
  -1  -1   0   90.0850  101.3460  -10.5184    0.0000  -11.2610    1.1939    1.4956   -7.5293  69702 % 0.115279 1.000303
   1   1   0   91.5014   99.1126  -10.5184    0.0000   -7.6112    1.1880    1.4995   -5.0758  69714 % 0.115279 1.000303
   2  -4   1   52.6393   46.8604  -10.2569    0.0000    5.7789    1.2861    1.3897    4.1585  69721 % 0.396461 1.000303
   2   2   0   42.9651   31.8465    5.6789    0.0000   11.1186    1.4454    1.5079    7.3737  69722 % 0.230558 1.000303
 -12  -2  -4   12.6333    5.9174    0.0700    0.0000    6.7159    1.7137    1.7184    3.9083  69834 % 0.887558 1.000304
  -5  -6  -6   23.1582   17.1750   -2.2517    0.0000    5.9832    1.3343    1.3543    4.4181  69904 % 0.734057 1.000304
  -5   0  -1   26.9574   21.7796    3.9258    0.0000    5.1778    1.4171    1.4425    3.5896  69907 % 0.353963 1.000304
  -3   3   2   16.9115   10.6367   -0.0952    0.0000    6.2748    1.9779    1.9852    3.1609  69924 % 0.363713 1.000304
  -2   5   4   16.4621    9.2622    2.2468    0.0000    7.1998    1.8041    1.8116    3.9742  69937 % 0.529517 1.000304
  -1   7   6   19.0657   24.7921   -2.5103    0.0000   -5.7265    1.4870    1.4991   -3.8198  69949 % 0.728604 1.000304
   1   2   2   75.7397   83.3655   16.2771    0.0000   -7.6258    1.0015    1.2556   -6.0733  69960 % 0.226246 1.000304
   2   4   4   22.6429   14.6520    0.8207    0.0000    7.9909    1.4817    1.4989    5.3312  69971 % 0.452491 1.000304
   2   8   8   17.5812    8.8491    1.4962    0.0000    8.7321    1.4561    1.4667    5.9537  69975 % 0.871995 1.000304
   3  -2  -1   40.2939   34.4209   -5.7953    0.0000    5.8730    1.1826    1.2493    4.7009  69981 % 0.284168 1.000304
   6  -3  -1   24.4315   17.2928   -2.8478    0.0000    7.1388    1.3650    1.3867    5.1479  70010 % 0.504641 1.000304
  11  -1   2   15.0864    9.6810    1.4141    0.0000    5.4054    1.6207    1.6277    3.3210  70058 % 0.782396 1.000304
 -11   2  -4   23.1344   11.4647    2.7839    0.0000   11.6697    2.8594    2.8687    4.0679  70094 % 0.821833 1.000305
  -6   5  -5   25.8147   15.8852    0.2816    0.0000    9.9295    2.6671    2.6795    3.7057  70145 % 0.682085 1.000305
Refinement program                                                                                                 page=  43
structure :                                                                                                10:07:21 02-09-24 

  -3   3  -3   61.9589   47.3413  -10.5023    0.0000   14.6175    1.8391    1.9407    7.5321  70177 % 0.384893 1.000305
  -3   6  -5   24.9419   13.9929    6.1624    0.0000   10.9491    2.9509    2.9614    3.6973  70178 % 0.652534 1.000305
  -1   1  -1   97.6550  104.1920   14.3263    0.0000   -6.5371    1.7280    1.9849   -3.2935  70196 % 0.128298 1.000305
  -1   5  -4   34.3831   20.0192    1.3738    0.0000   14.3639    2.4111    2.4355    5.8978  70198 % 0.515494 1.000305
   0  -5   4   33.8186   43.2678   -4.5345    0.0000   -9.4491    2.4469    2.4701   -3.8254  70202 % 0.510734 1.000305
   1   3  -2   59.6079   67.3810  -12.1894    0.0000   -7.7731    1.9930    2.0803   -3.7366  70210 % 0.305302 1.000305
   1   6  -4   26.7638   39.6888    5.7325    0.0000  -12.9250    2.7724    2.7853   -4.6405  70211 % 0.598484 1.000305
   3  -5   5   46.5414   33.5783    3.6889    0.0000   12.9631    2.0691    2.1208    6.1123  70226 % 0.577366 1.000305
   6   5  -2   37.0041   43.7413    6.0687    0.0000   -6.7372    2.1565    2.1880   -3.0791  70262 % 0.631385 1.000305
   4   0  -2   41.8151   34.1672    6.5208    0.0000    7.6478    1.4887    1.5463    4.9459  70486 % 0.301397 1.000306
  -6   4  -3   24.9199   33.2024   -1.5129    0.0000   -8.2825    1.4386    1.4600   -5.6728  70655 % 0.582119 1.000307
  -5  -2  -3   28.4746   32.9757    4.6443    0.0000   -4.5012    1.4610    1.4884   -3.0241  70666 % 0.429274 1.000307
  -5   7  -2   19.3907   25.5024   -3.0793    0.0000   -6.1116    1.5110    1.5234   -4.0118  70671 % 0.739339 1.000307
  -3  -4  -2   23.8914   18.5801   -3.8036    0.0000    5.3113    1.4922    1.5112    3.5147  70690 % 0.437171 1.000307
  -2   2  -1  114.3570  103.6970   24.5033    0.0000   10.6602    1.0476    1.5509    6.8737  70697 % 0.237335 1.000307
   2  -3   1   72.7867   81.0549  -16.6662    0.0000   -8.2682    1.1067    1.3246   -6.2422  70727 % 0.313608 1.000307
   2  -2   1  110.0370   99.8218   24.5033    0.0000   10.2150    1.0533    1.5232    6.7061  70728 % 0.237335 1.000307
   4  -8   2   16.4803   24.5917    1.3800    0.0000   -8.1114    1.5807    1.5892   -5.1039  70743 % 0.792922 1.000307
   4  -7   2   11.6790   19.0796    1.3844    0.0000   -7.4005    2.2176    2.2207   -3.3325  70744*% 0.708984 1.000307
   5  -1   3   33.7016   27.2248   -6.4171    0.0000    6.4768    1.3575    1.3987    4.6306  70763 % 0.398827 1.000307
   7  -5   4   14.6629   21.6714    0.3324    0.0000   -7.0085    1.8823    1.8880   -3.7121  70783 % 0.707250 1.000307
 -12   4   0   14.4395    8.5160    1.1732    0.0000    5.9235    1.1566    1.1655    5.0822  70854 % 0.915355 1.000308
 -10   2   0   19.6520   25.2173    4.3525    0.0000   -5.5653    1.1169    1.1341   -4.9072  70866 % 0.722560 1.000308
  -9   1   0   31.2394   34.6295    4.8863    0.0000   -3.3901    0.9203    0.9719   -3.4881  70873 % 0.635664 1.000308
  -4   0   0   94.1955   89.2922  -13.3119    0.0000    4.9033    0.8355    1.2591    3.8943  70910 % 0.279564 1.000308
  -2  -6   1   25.7779   19.9158   -6.5285    0.0000    5.8621    1.0222    1.0542    5.5607  70926 % 0.570325 1.000308
  -2   0   0  120.1470  125.9680  -29.5063    0.0000   -5.8217    0.8311    1.4609   -3.9850  70928 % 0.139782 1.000308
   2  -6   1   32.9257   27.1603    6.5285    0.0000    5.7654    0.9521    1.0075    5.7227  70953 % 0.570325 1.000308
   2   0   0  123.2190  133.1200  -29.5063    0.0000   -9.9009    0.8225    1.4815   -6.6831  70955 % 0.139782 1.000308
   3  -5   1   40.7505   36.0000   -8.9270    0.0000    4.7505    0.9055    0.9930    4.7840  70963 % 0.507194 1.000308
   5   1   0   64.2051   50.3557   13.9430    0.0000   13.8494    0.8808    1.0899   12.7065  70981 % 0.361280 1.000308
   7   1   0   32.6144   36.4033   -1.5867    0.0000   -3.7889    0.9796    1.0325   -3.6697  70999 % 0.497752 1.000308
   9   3   0   20.1221   13.6587    2.5791    0.0000    6.4634    1.0784    1.0970    5.8918  71015 % 0.686516 1.000308
  10   2   0   19.4345   24.3863    4.3525    0.0000   -4.9518    1.0857    1.1030   -4.4895  71021 % 0.722560 1.000308
  12   4   0   13.4685    8.8966    1.1732    0.0000    4.5718    1.1954    1.2029    3.8005  71036 % 0.915355 1.000308
  -7   7  -1   12.1532   18.1450   -3.2738    0.0000   -5.9918    1.6128    1.6173   -3.7048  71096 % 0.808914 1.000309
  -1   5   2   39.6005   35.5963   -9.3971    0.0000    4.0042    1.1641    1.2296    3.2564  71159 % 0.477159 1.000309
   4   2   4   27.6966   23.2493   -1.7428    0.0000    4.4473    1.4063    1.4333    3.1028  71208 % 0.403127 1.000309
   9  -4   5   20.3666   14.0762   -2.0306    0.0000    6.2904    1.2447    1.2612    4.9875  71266 % 0.780650 1.000309
   9   2   8   12.3976   17.6618    0.6867    0.0000   -5.2642    1.6132    1.6180   -3.2536  71272 % 0.795131 1.000309
   5  -2  -4   52.2590   43.8281  -10.6941    0.0000    8.4309    2.4800    2.5344    3.3266  71472 % 0.454394 1.000310
  -8   0   0   34.2593   43.5993   -7.7884    0.0000   -9.3400    2.2738    2.2995   -4.0618  71582 % 0.559128 1.000311
  -7   1   0   33.2114   45.0189    1.5867    0.0000  -11.8074    2.3682    2.3913   -4.9376  71591 % 0.497752 1.000311
  -7   3   0   29.0672   21.6090   -3.6240    0.0000    7.4581    2.4478    2.4650    3.0256  71592 % 0.561242 1.000311
  -6   4   0   31.5278   40.3596    8.8312    0.0000   -8.8319    2.3329    2.3541   -3.7517  71600 % 0.557066 1.000311
  -5   5   0   35.4062   45.1165   -5.8096    0.0000   -9.7103    2.1861    2.2145   -4.3848  71609 % 0.576394 1.000311
  -2  -2   0   57.7096   51.0010    5.6789    0.0000    6.7086    1.9252    2.0098    3.3380  71632 % 0.230558 1.000311
  -2   4   0   38.5565   54.9290   -8.9248    0.0000  -16.3726    2.2707    2.3032   -7.1086  71635 % 0.392441 1.000311
  -2   6   0   29.7120   19.5282    3.0836    0.0000   10.1838    2.4502    2.4681    4.1261  71636 % 0.567538 1.000311
   1   1   0   89.2575   96.4111  -10.5184    0.0000   -7.1536    1.7147    1.9331   -3.7006  71656 % 0.115279 1.000311
   1   7   0   28.4377   20.4015    3.5846    0.0000    8.0362    2.3595    2.3766    3.3813  71659 % 0.645526 1.000311
  -5   3   6   30.1629   24.4211    6.0599    0.0000    5.7418    1.6908    1.7175    3.3431  71820 % 0.558497 1.000312
Refinement program                                                                                                 page=  44
structure :                                                                                                10:07:21 02-09-24 

  -1  -8  -5   13.8528    6.5672    1.8503    0.0000    7.2856    2.2378    2.2421    3.2495  71863 % 0.788700 1.000312
   2   3   1   74.8545   80.7143   16.6662    0.0000   -5.8598    1.3079    1.5069   -3.8886  71895 % 0.313608 1.000312
   6  -3  -6   24.6130   17.4568    3.8750    0.0000    7.1562    1.7653    1.7824    4.0149  71936 % 0.604691 1.000312
   9  -2  -7   13.8130    5.8061   -0.3900    0.0000    8.0069    2.2696    2.2738    3.5214  71966 % 0.764635 1.000312
  -8  -1   5   26.6683   21.4196   -5.5820    0.0000    5.2487    1.5280    1.5511    3.3838  72040 % 0.632698 1.000313
  -5   3   6   30.4598   24.8389    6.0599    0.0000    5.6209    1.4511    1.4827    3.7910  72076 % 0.558497 1.000313
  -4  -1   2   33.3557   26.9744   -3.8373    0.0000    6.3812    1.5185    1.5547    4.1045  72085 % 0.315032 1.000313
   2  -8  -7   17.8017   11.6550    2.8202    0.0000    6.1466    1.7779    1.7868    3.4400  72146 % 0.844280 1.000313
   2   3   1   69.6333   82.3505   16.6662    0.0000  -12.7171    1.1632    1.3557   -9.3803  72151 % 0.313608 1.000313
   4  -2  -4   30.9661   24.6670   -1.7428    0.0000    6.2991    1.5468    1.5775    3.9930  72170 % 0.403127 1.000313
   5   3  -1   21.4266   13.3630    0.9135    0.0000    8.0636    1.9182    1.9301    4.1778  72183 % 0.448252 1.000313
   6  -3  -6   26.1744   19.7322    3.8750    0.0000    6.4422    1.5072    1.5298    4.2113  72191 % 0.604691 1.000313
   6   6   1   18.9605   11.6099    0.5253    0.0000    7.3506    1.7721    1.7822    4.1244  72195 % 0.693961 1.000313
  -6  -4   0   34.1848   42.6275    8.8312    0.0000   -8.4427    1.0531    1.1072   -7.6253  72316 % 0.557066 1.000314
  -1  -5   1   18.4391   13.7528    3.9614    0.0000    4.6863    1.4887    1.5001    3.1240  72362 % 0.467084 1.000314
   2   2   0   44.2029   35.9180    5.6789    0.0000    8.2850    1.0542    1.1431    7.2475  72384 % 0.230558 1.000314
   3  -2   1   44.6789   40.7357   -5.7953    0.0000    3.9431    1.0150    1.1090    3.5556  72393 % 0.284168 1.000314
   3   3   0   20.9356   15.4493   -1.9770    0.0000    5.4863    1.4067    1.4222    3.8577  72394 % 0.345836 1.000314
   4  -1   1   50.8045   45.7307   -7.9216    0.0000    5.0738    0.9605    1.0866    4.6693  72402 % 0.299552 1.000314
   4   4   0   34.5673   40.7014   -6.8032    0.0000   -6.1340    1.0704    1.1248   -5.4534  72403 % 0.461115 1.000314
   5   0   1   33.2611   27.9476    3.9258    0.0000    5.3135    1.0914    1.1409    4.6571  72410 % 0.353963 1.000314
 -10   0   0   17.9666   24.7370   -1.5261    0.0000   -6.7704    1.7004    1.7098   -3.9597  72499 % 0.698910 1.000315
  -9  -3   0   28.1336   32.1730    2.5791    0.0000   -4.0394    1.2974    1.3275   -3.0427  72504 % 0.686516 1.000315
  -8   0   0   27.8173   38.4187   -7.7884    0.0000  -10.6015    1.5350    1.5600   -6.7957  72512 % 0.559128 1.000315
  -7   1   0   28.3284   40.6473    1.5867    0.0000  -12.3188    1.4667    1.4938   -8.2465  72521 % 0.497752 1.000315
  -6   4   0   30.9031   38.4422    8.8312    0.0000   -7.5391    1.3429    1.3780   -5.4710  72530 % 0.557066 1.000315
  -5   5   0   32.1325   39.8108   -5.8096    0.0000   -7.6783    1.3444    1.3823   -5.5547  72539 % 0.576394 1.000315
  -4  -2   0   57.9534   50.4143   11.5562    0.0000    7.5392    1.2010    1.3335    5.6537  72544 % 0.334326 1.000315
  -3   5   0   30.5794   45.7482    1.4822    0.0000  -15.1688    1.4732    1.5046  -10.0815  72557 % 0.504058 1.000315
  -2   4   0   43.0476   58.3129   -8.9248    0.0000  -15.2653    1.2753    1.3460  -11.3410  72565 % 0.392441 1.000315
  -1  -1   0   71.3463   78.0333  -10.5184    0.0000   -6.6870    1.3883    1.5609   -4.2841  72571 % 0.115279 1.000315
   0   2   0  173.4310  156.6840  -42.1415    0.0000   16.7466    1.0139    2.0090    8.3359  72578 % 0.183352 1.000315
   0   4   0   84.4103   77.8826   28.5460    0.0000    6.5277    1.0840    1.3739    4.7513  72579 % 0.366703 1.000315
   0   6   0   26.0192   20.0624  -11.6923    0.0000    5.9568    1.5469    1.5687    3.7974  72580 % 0.550055 1.000315
   1   1   0   93.1595   83.5990  -10.5184    0.0000    9.5605    1.1851    1.5074    6.3424  72586 % 0.115279 1.000315
   2   4   0   41.7265   34.7045   -8.9248    0.0000    7.0220    1.2941    1.3597    5.1642  72595 % 0.392441 1.000315
  -6  -2   3   30.5647   24.8475   -6.6975    0.0000    5.7172    1.4952    1.5261    3.7462  72742 % 0.487861 1.000316
  -4  -4   5   20.0400   13.9836    0.2644    0.0000    6.0564    1.8488    1.8596    3.2568  72761 % 0.540282 1.000316
  -4  -3   4   42.8894   38.1091   -7.2952    0.0000    4.7803    1.3185    1.3865    3.4478  72762 % 0.452254 1.000316
   2  -2   2   46.4144   51.5694   -2.7010    0.0000   -5.1549    1.4532    1.5255   -3.3791  72817 % 0.256596 1.000316
   3  -3   3   43.9318   39.5171  -10.5023    0.0000    4.4147    1.3794    1.4477    3.0495  72826 % 0.384893 1.000316
   7   4  -5   22.2531   30.0531    3.8781    0.0000   -7.8000    1.6133    1.6285   -4.7896  72858 % 0.673128 1.000316
   1  -1   0   92.0054   97.6755   10.5184    0.0000   -5.6701    1.0032    1.3612   -4.1654  72979 % 0.115279 1.000317
   2  -2   0   37.9460   27.0322    5.6789    0.0000   10.9138    1.2557    1.3118    8.3196  72988 % 0.230558 1.000317
  -8  -2  -8   23.2745   10.0404   -1.5776    0.0000   13.2340    3.7616    3.7688    3.5114  73104 % 0.741076 1.000318
  -7   2  -7   34.0676   20.2406    2.9492    0.0000   13.8270    2.9412    2.9609    4.6699  73124 % 0.654488 1.000318
  -6   1  -6   38.6419   25.1875    4.9256    0.0000   13.4544    2.8324    2.8586    4.7066  73140 % 0.546274 1.000318
  -6   3  -6   35.2959   25.7566   -3.8750    0.0000    9.5393    2.9352    2.9563    3.2267  73142 % 0.604691 1.000318
  -4  -1  -4   47.9604   28.8683  -10.0459    0.0000   19.0921    2.7189    2.7609    6.9152  73175 % 0.370538 1.000318
  -3  -2  -3   67.6587   57.1603  -18.5130    0.0000   10.4984    2.3101    2.4072    4.3613  73194 % 0.325762 1.000318
  -3  -1  -3   54.5399   45.8269   -9.7027    0.0000    8.7130    2.5807    2.6377    3.3033  73195 % 0.284442 1.000318
  -3   1  -3   57.3760   48.9551    9.7027    0.0000    8.4209    2.5438    2.6077    3.2293  73197 % 0.284442 1.000318
Refinement program                                                                                                 page=  45
structure :                                                                                                10:07:21 02-09-24 

  -2  -1  -2   74.5185   96.7249   12.9144    0.0000  -22.2064    2.2666    2.3859   -9.3073  73214 % 0.201564 1.000318
  -2   2  -2   57.3184   45.9228   -2.7010    0.0000   11.3956    2.6082    2.6705    4.2673  73217 % 0.256596 1.000318
  -1  -3  -1   55.8462   43.9090    5.2570    0.0000   11.9372    2.6152    2.6742    4.4639  73229 % 0.289303 1.000318
  -1  -1  -1   89.6304  106.8970  -14.3263    0.0000  -17.2668    2.1739    2.3515   -7.3430  73231 % 0.128298 1.000318
  -1   4  -1   41.7732   31.4275   -0.5083    0.0000   10.3457    3.0809    3.1091    3.3275  73236 % 0.377528 1.000318
   0   2   0  164.3700  176.3040  -42.1415    0.0000  -11.9334    1.8361    2.4643   -4.8424  73243 % 0.183352 1.000318
  -7   6  -2   18.1025    9.8017    0.3849    0.0000    8.3008    2.2759    2.2831    3.6357  73415 % 0.744713 1.000319
  -6  -4   0   37.6470   44.3543    8.8312    0.0000   -6.7072    1.5552    1.6002   -4.1916  73419 % 0.557066 1.000319
  -4   2  -1   61.7738   72.0708  -13.2393    0.0000  -10.2970    1.3946    1.5253   -6.7508  73439 % 0.339035 1.000319
  -3  -6   1   29.4007   22.6272   -0.3811    0.0000    6.7735    1.7380    1.7627    3.8426  73448 % 0.591350 1.000319
   2   2   0   47.5815   37.9961    5.6789    0.0000    9.5855    1.5542    1.6254    5.8974  73489 % 0.230558 1.000319
   3   3   0   25.1873   16.1158   -1.9770    0.0000    9.0715    2.0487    2.0641    4.3949  73499 % 0.345836 1.000319
   4  -1   1   53.0396   47.5847   -7.9216    0.0000    5.4549    1.4414    1.5359    3.5517  73507 % 0.299552 1.000319
   5   0   1   37.4913   29.8533    3.9258    0.0000    7.6380    1.6230    1.6658    4.5852  73515 % 0.353963 1.000319
  -8  -5   5   16.3982   10.6325   -3.4410    0.0000    5.7657    1.9148    1.9219    3.0001  73634 % 0.775895 1.000320
  -7  -1   2   37.9302   30.5967    4.5339    0.0000    7.3335    1.4065    1.4568    5.0340  73650 % 0.510335 1.000320
  -4   6  -3   16.2234   29.9763   -1.8091    0.0000  -13.7529    2.2375    2.2434   -6.1304  73683 % 0.639732 1.000320
  -2  -4   3   46.1768   50.8665   -5.2152    0.0000   -4.6897    1.3643    1.4403   -3.2559  73700 % 0.427259 1.000320
  -2   2  -1   98.1489   91.2321   24.5033    0.0000    6.9167    1.1742    1.5304    4.5195  73702 % 0.237335 1.000320
   0  -3   2   70.1755   74.6586  -13.3835    0.0000   -4.4831    1.2554    1.4382   -3.1170  73718 % 0.297195 1.000320
   1  -6   4   27.4518   22.0937   -5.7325    0.0000    5.3581    1.5737    1.5974    3.3542  73724 % 0.598484 1.000320
   3  -5   3   22.4366   29.8575    1.9121    0.0000   -7.4209    1.9076    1.9207   -3.8635  73741 % 0.531615 1.000320
   4  -5   3   22.8932   16.0359    3.0266    0.0000    6.8573    1.8433    1.8575    3.6917  73750 % 0.562856 1.000320
   4   4  -3   28.8998   17.4986    0.4827    0.0000   11.4013    1.6903    1.7148    6.6486  73752 % 0.491088 1.000320
  -9  -4   2   13.1985   20.7666    3.3454    0.0000   -7.5681    1.8525    1.8572   -4.0750  74119 % 0.736763 1.000322
  -8  -4   0   18.4662   34.5601   -4.6557    0.0000  -16.0939    1.5109    1.5221  -10.5734  74130 % 0.668652 1.000322
  -8  -3   5   25.1177   21.0623    4.8977    0.0000    4.0554    1.3277    1.3513    3.0011  74132 % 0.683770 1.000322
  -7  -4  -3   18.2401   32.8877   -4.0621    0.0000  -14.6476    1.5872    1.5976   -9.1685  74141 % 0.634322 1.000322
  -7  -3   2   19.7585   29.6474   -2.5976    0.0000   -9.8889    1.4854    1.4985   -6.5991  74142 % 0.572431 1.000322
  -7  -2   8   10.2421   28.9548    0.2389    0.0000  -18.7127    2.0504    2.0529   -9.1152  74145*% 0.689871 1.000322
  -5  -1   8   34.8224   22.4927   -5.7680    0.0000   12.3297    1.2104    1.2595    9.7892  74166 % 0.577472 1.000322
  -4  -1   5   33.8910   27.2033    4.9406    0.0000    6.6877    1.3647    1.4061    4.7561  74176 % 0.407232 1.000322
  -3  -2  -3   89.8710   58.1704  -18.5130    0.0000   31.7006    1.1094    1.4277   22.2037  74183 % 0.325762 1.000322
  -2  -3 -10   12.8686    6.4908    1.4631    0.0000    6.3777    1.7018    1.7067    3.7369  74191 % 0.642098 1.000322
  -2   0   5   62.5660   54.9818   -7.5944    0.0000    7.5841    1.1780    1.3338    5.6861  74194 % 0.314351 1.000322
  -2   1  11   26.0461   20.8990    4.0129    0.0000    5.1471    1.2843    1.3104    3.9278  74195 % 0.641598 1.000322
   0  -2 -10   15.4110    9.7035   -2.2152    0.0000    5.7076    1.6157    1.6231    3.5166  74209 % 0.592224 1.000322
   0   2  12    9.6540   26.0795   -0.4350    0.0000  -16.4255    2.0769    2.0791   -7.9003  74211*% 0.700184 1.000322
   1  -2 -12   23.5266   38.4226   -3.4313    0.0000  -14.8961    1.3198    1.3406  -11.1116  74214 % 0.703664 1.000322
   2   2   6   22.8779   14.9703    3.0634    0.0000    7.9076    1.6872    1.7027    4.6443  74224 % 0.409044 1.000322
   2   3  13    5.8309   15.9261   -0.9228    0.0000  -10.0951    3.1813    3.1818   -3.1727  74227*% 0.794416 1.000322
   4   1  -4   66.2646   53.6889   10.0459    0.0000   12.5757    1.1507    1.3279    9.4707  74243 % 0.370538 1.000322
   4   2   1   71.7412   55.9232  -13.2393    0.0000   15.8180    1.1353    1.3430   11.7781  74244 % 0.339035 1.000322
   5   0 -11   15.3362   24.0657    2.3374    0.0000   -8.7295    1.5845    1.5919   -5.4837  74254 % 0.711213 1.000322
   5   1  -6   54.8170   39.3827    8.4293    0.0000   15.4342    1.1383    1.2634   12.2160  74255 % 0.494655 1.000322
   5   2  -1   37.2921   30.1899    5.6069    0.0000    7.1022    1.3408    1.3917    5.1034  74256 % 0.398632 1.000322
   5   4  10   14.2583   19.2736   -2.1544    0.0000   -5.0152    1.6306    1.6368   -3.0640  74259 % 0.757431 1.000322
   6   3   2   33.2806   38.1327    5.9409    0.0000   -4.8520    1.2470    1.2906   -3.7595  74267 % 0.513980 1.000322
   6   4   8   20.3273    9.5991   -4.4800    0.0000   10.7283    1.3750    1.3899    7.7185  74269 % 0.716431 1.000322
   7   1 -10   16.7750   11.2152   -1.9579    0.0000    5.5598    1.4784    1.4879    3.7367  74275 % 0.751577 1.000322
   7   3   0   20.0524   31.3094    3.6240    0.0000  -11.2570    1.4936    1.5070   -7.4699  74279 % 0.561242 1.000322
   7   4   5   15.5788   21.7738    3.8781    0.0000   -6.1950    1.6561    1.6634   -3.7243  74280 % 0.673128 1.000322
Refinement program                                                                                                 page=  46
structure :                                                                                                10:07:21 02-09-24 

   9   2 -10    4.1110   17.0303    0.7256    0.0000  -12.9193    3.9042    3.9044   -3.3089  74296*% 0.863941 1.000322
   9   5   6   10.7981   23.3722    1.0752    0.0000  -12.5741    1.8059    1.8091   -6.9505  74302*% 0.848490 1.000322
   9   5   7   13.7295   24.0046    1.8877    0.0000  -10.2751    1.5441    1.5502   -6.6282  74303 % 0.872445 1.000322
  10   2 -11    7.5100   14.9442   -0.2841    0.0000   -7.4342    2.3036    2.3048   -3.2255  74305*% 0.951734 1.000322
  10   4  -2   15.4984   25.7905    3.9825    0.0000  -10.2921    1.5486    1.5563   -6.6133  74308 % 0.797264 1.000322
  10   4  -1   16.7481   24.4211   -1.9708    0.0000   -7.6730    1.4031    1.4131   -5.4299  74309 % 0.791276 1.000322
  10   5   4   12.6214   41.2868   -4.6052    0.0000  -28.6654    1.7233    1.7279  -16.5899  74311 % 0.865635 1.000322
  11   4  -4    6.9282   21.1218    1.4459    0.0000  -14.1936    2.5115    2.5124   -5.6494  74316*% 0.881058 1.000322
  11   5   2    8.7521   20.7817   -0.7608    0.0000  -12.0296    1.9310    1.9329   -6.2235  74319*% 0.902137 1.000322
  -5   0  -4   68.8193   63.5508  -15.1086    0.0000    5.2686    1.2584    1.4343    3.6734  74398 % 0.415760 1.000323
  -3  -5  -4   19.8066   28.0355   -0.0333    0.0000   -8.2289    1.8378    1.8484   -4.4519  74422 % 0.552098 1.000323
  -3  -2  -3   82.6499   74.4735  -18.5130    0.0000    8.1764    1.2396    1.4898    5.4881  74423 % 0.325762 1.000323
   0  -6  -2   20.0425   13.6426    3.3980    0.0000    6.3999    1.8486    1.8594    3.4419  74451 % 0.561467 1.000323
   2   1   2   71.4647   80.0119   12.9144    0.0000   -8.5472    1.3223    1.5031   -5.6864  74472 % 0.201564 1.000323
   7   5   8   11.6103   21.4156   -0.0035    0.0000   -9.8053    2.3255    2.3284   -4.2112  74536*% 0.807722 1.000323
  -7   3  -3   29.4754   23.4357   -0.2555    0.0000    6.0398    1.8575    1.8807    3.2114  74635 % 0.586117 1.000324
  -5   2  -2   45.2703   52.8148  -11.0440    0.0000   -7.5445    1.6810    1.7409   -4.3337  74654 % 0.410391 1.000324
   0   3  -2   82.9072   72.3291  -13.3835    0.0000   10.5781    1.3889    1.6175    6.5396  74696 % 0.297195 1.000324
   2  -1   1  110.9060  119.3940   23.3376    0.0000   -8.4880    1.3669    1.7603   -4.8221  74715 % 0.176393 1.000324
   3  -2   2   28.1904   19.0110    2.0684    0.0000    9.1794    2.2738    2.2912    4.0063  74724 % 0.300441 1.000324
   5  -3   3   30.6985   39.8623    7.9350    0.0000   -9.1637    2.0131    2.0364   -4.5000  74741 % 0.475709 1.000324
   7  -1   2   26.5970   36.2808   -4.5339    0.0000   -9.6839    2.0341    2.0514   -4.7207  74763 % 0.510335 1.000324
 -11  -4  -4   17.4356   25.5106   -1.4459    0.0000   -8.0750    1.7407    1.7494   -4.6159  74833 % 0.881058 1.000325
  -7  -5  -2   13.4499   21.1386    3.5468    0.0000   -7.6887    2.4312    2.4350   -3.1576  74876*% 0.679815 1.000325
   2  -4   2   26.9666   18.7779   -1.4794    0.0000    8.1887    1.8338    1.8535    4.4181  74961 % 0.408283 1.000325
   4   0   2   37.3135   27.4348    6.5208    0.0000    9.8787    1.7969    1.8353    5.3827  74977 % 0.301397 1.000325
  -6   2   0   41.4451   35.9207   -7.6393    0.0000    5.5244    1.3391    1.4018    3.9410  75099 % 0.457678 1.000326
   1  -1   0   94.5299  107.8840   10.5184    0.0000  -13.3543    1.1726    1.5062   -8.8661  75131 % 0.115279 1.000326
   2  -2   0   45.1464   27.0104    5.6789    0.0000   18.1361    1.4209    1.4909   12.1643  75139 % 0.230558 1.000326
   3  -3   0   23.1970   13.2831    1.9770    0.0000    9.9139    1.8817    1.8960    5.2290  75146 % 0.345836 1.000326
   5  -5   0   32.1481   27.7110   -5.8096    0.0000    4.4371    1.4044    1.4408    3.0797  75164 % 0.576394 1.000326
  -7  -4  -5   22.5056   30.8542    3.8781    0.0000   -8.3486    1.6396    1.6550   -5.0446  75300 % 0.673128 1.000327
  -3   4   4   49.6921   55.0436    3.8139    0.0000   -5.3516    1.2658    1.3598   -3.9354  75336 % 0.478719 1.000327
   4   3   4   42.5053   37.6417    7.2952    0.0000    4.8636    1.3363    1.4023    3.4683  75399 % 0.452254 1.000327
   6   1   2   46.5596   41.7792   -9.5888    0.0000    4.7805    1.2983    1.3793    3.4659  75419 % 0.443779 1.000327
  -9   1   1   18.8308   12.3024    3.2788    0.0000    6.5284    2.0737    2.0823    3.1352  75528 % 0.638154 1.000328
  -5   8  -4   13.5241   22.8403   -3.2883    0.0000   -9.3163    2.6249    2.6284   -3.5444  75574*% 0.843055 1.000328
  -4   6  -3   19.4987   28.1835   -1.8091    0.0000   -8.6848    2.1335    2.1424   -4.0538  75580 % 0.639732 1.000328
  -3  -5   4   24.6171   18.4892   -0.0333    0.0000    6.1279    1.9580    1.9734    3.1052  75586 % 0.552098 1.000328
  -2   2  -1   92.0407   83.7693   24.5033    0.0000    8.2714    1.2956    1.5893    5.2045  75599 % 0.237335 1.000328
  -1   7  -4   16.6283    7.6439    0.5279    0.0000    8.9844    2.3364    2.3423    3.8357  75609 % 0.683697 1.000328
   0  -3   2   69.0123   74.5077  -13.3835    0.0000   -5.4954    1.3809    1.5438   -3.5598  75615 % 0.297195 1.000328
   1   3  -2   75.5301   69.0449  -12.1894    0.0000    6.4852    1.3544    1.5508    4.1819  75623 % 0.305302 1.000328
   3   4  -3   52.7466   61.8296   10.7575    0.0000   -9.0830    1.4210    1.5157   -5.9927  75642 % 0.454944 1.000328
   5  -1   0   61.6328   66.7817  -13.9430    0.0000   -5.1489    1.4051    1.5343   -3.3558  75661 % 0.361280 1.000328
 -11  -4  -4   16.5015   25.4598   -1.4459    0.0000   -8.9583    1.9029    1.9100   -4.6902  75758 % 0.881058 1.000329
  -2  -4   0   43.5798   52.7665   -8.9248    0.0000   -9.1867    1.4502    1.5143   -6.0667  75856 % 0.392441 1.000329
   2  -4   2   23.9332   17.2722   -1.4794    0.0000    6.6610    1.9492    1.9638    3.3919  75885 % 0.408283 1.000329
   4   0   2   37.9104   28.3711    6.5208    0.0000    9.5393    1.6763    1.7187    5.5505  75901 % 0.301397 1.000329
 -10   1   2   16.1586   11.8017    2.3166    0.0000    4.3569    1.4296    1.4387    3.0284  76020 % 0.713837 1.000330
  -7  -1   1   35.3426   39.2759    7.8395    0.0000   -3.9333    1.0695    1.1264   -3.4919  76054 % 0.500927 1.000330
  -3   3   1   60.9385   57.2066  -11.6838    0.0000    3.7318    0.9469    1.1260    3.3142  76089 % 0.350391 1.000330
Refinement program                                                                                                 page=  47
structure :                                                                                                10:07:21 02-09-24 

  -2   4   1   49.6800   53.0377   10.2569    0.0000   -3.3577    0.9702    1.0900   -3.0805  76096 % 0.396461 1.000330
   1   1   0   92.4467  100.8270  -10.5184    0.0000   -8.3798    0.9357    1.3153   -6.3708  76115 % 0.115279 1.000330
   2   2   0   39.6560   31.4341    5.6789    0.0000    8.2220    1.1121    1.1807    6.9639  76125 % 0.230558 1.000330
   3  -7  -1   19.4962   14.9439   -3.3793    0.0000    4.5523    1.2977    1.3123    3.4690  76133 % 0.677460 1.000330
   8   0  -1   27.6893   23.8057    7.5362    0.0000    3.8837    1.1304    1.1638    3.3370  76180 % 0.561956 1.000330
  11   1  -1   13.7514    9.1537    0.3334    0.0000    4.5976    1.5089    1.5152    3.0343  76204 % 0.776292 1.000330
  -8  -3  -4   15.9906   23.2575    0.4139    0.0000   -7.2668    1.6572    1.6649   -4.3647  76268 % 0.662572 1.000331
  -2   7   6   13.5093    6.7860   -1.4097    0.0000    6.7232    1.6803    1.6858    3.9883  76335 % 0.738592 1.000331
   1   2   2   76.5304   87.5591   16.2771    0.0000  -11.0287    1.0192    1.2745   -8.6531  76356 % 0.226246 1.000331
   2   8   8   17.5869    9.2324    1.4962    0.0000    8.3545    1.3618    1.3731    6.0844  76372 % 0.871995 1.000331
   3  -2  -1   37.1551   31.4798   -5.7953    0.0000    5.6753    1.2313    1.2862    4.4125  76378 % 0.284168 1.000331
   6  -3  -1   20.6712   16.2779   -2.8478    0.0000    4.3933    1.4440    1.4588    3.0117  76407 % 0.504641 1.000331
   7  -6  -3   13.6821   19.4751    2.6633    0.0000   -5.7930    1.7687    1.7740   -3.2655  76418 % 0.755283 1.000331
  -7   4  -4   21.9955   31.7679    5.9732    0.0000   -9.7725    2.2255    2.2363   -4.3699  76515 % 0.651584 1.000332
  -6   3  -4   31.2570   38.8162    5.2507    0.0000   -7.5592    1.8604    1.8865   -4.0071  76529 % 0.549753 1.000332
  -6   4  -3   21.2014   35.0457   -1.5129    0.0000  -13.8443    2.2923    2.3021   -6.0138  76530 % 0.582119 1.000332
  -4   1  -4   56.3888   48.3156   10.0459    0.0000    8.0732    1.5748    1.6727    4.8265  76556 % 0.370538 1.000332
  -2   7   7   17.0382   26.9763    2.9477    0.0000   -9.9381    2.4357    2.4417   -4.0702  76587 % 0.765991 1.000332
  -1   4   4   48.1882   37.9104  -12.9767    0.0000   10.2778    1.6892    1.7566    5.8509  76597 % 0.435998 1.000332
   0   3   4   75.3857   55.6839  -16.3287    0.0000   19.7017    1.4499    1.6342   12.0563  76604 % 0.355497 1.000332
   1   2   4   62.7176   57.2250  -11.9466    0.0000    5.4926    1.5299    1.6534    3.3219  76614 % 0.298731 1.000332
   1   4   7   28.4025   36.8103    0.2625    0.0000   -8.4079    1.9875    2.0077   -4.1878  76615 % 0.542900 1.000332
   2  -3  -1   76.9805   68.1704  -16.6662    0.0000    8.8101    1.4705    1.6598    5.3079  76624 % 0.313608 1.000332
   4  -8  -4   13.5794   26.5091    0.3462    0.0000  -12.9297    2.8462    2.8495   -4.5376  76646*% 0.816565 1.000332
   5  -4   2   35.7533   30.1911    6.0122    0.0000    5.5623    1.7565    1.7925    3.1031  76662 % 0.518917 1.000332
   6  -3   5   17.1406   25.4929    1.7142    0.0000   -8.3524    2.7245    2.7299   -3.0596  76677 % 0.575125 1.000332
   6  -2   6   35.3822   45.7078   -5.2584    0.0000  -10.3256    1.7424    1.7780   -5.8075  76678 % 0.568884 1.000332
  -6  -7  -3    9.0443   17.0388    1.0911    0.0000   -7.9944    2.1560    2.1579   -3.7047  76780*% 0.784990 1.000333
  -5  -2  -4   55.3913   51.4801   10.6941    0.0000    3.9112    1.0074    1.1496    3.4022  76796 % 0.454394 1.000333
  -3  -5  -1   38.4070   42.9511    8.9270    0.0000   -4.5441    1.0519    1.1198   -4.0579  76820 % 0.507194 1.000333
  -2   4  -3   41.9440   46.9766    5.2152    0.0000   -5.0326    1.0729    1.1519   -4.3688  76837 % 0.427259 1.000333
  -1  -8   2   10.8490   17.0079    1.6180    0.0000   -6.1590    1.8850    1.8881   -3.2620  76843*% 0.745288 1.000333
  -1  -3   0   51.4266   56.3028    9.1188    0.0000   -4.8761    1.0393    1.1596   -4.2049  76846 % 0.283769 1.000333
   2  -3   3   56.7856   52.8678   12.2377    0.0000    3.9178    0.9994    1.1494    3.4084  76875 % 0.351737 1.000333
   2   0   2   43.6600   47.5416   -5.4601    0.0000   -3.8815    1.1945    1.2717   -3.0521  76876 % 0.179509 1.000333
   3   0   3   97.6637   81.8340   21.8433    0.0000   15.8297    0.9179    1.3403   11.8105  76887 % 0.269263 1.000333
   3   7   1   16.5167   21.5868   -3.3793    0.0000   -5.0701    1.3895    1.3993   -3.6234  76891 % 0.677460 1.000333
   4   3   3   25.2389   30.8032    3.8980    0.0000   -5.5644    1.3016    1.3258   -4.1970  76901 % 0.427008 1.000333
   5   7   3   14.7919   21.8573   -3.8430    0.0000   -7.0654    1.4467    1.4543   -4.8583  76918 % 0.749985 1.000333
   6   0   6   14.1386    6.7920    2.3012    0.0000    7.3466    1.6763    1.6822    4.3672  76927 % 0.538527 1.000333
   7   0   7   15.3623   10.7583   -1.4376    0.0000    4.6040    1.5102    1.5180    3.0330  76942 % 0.628281 1.000333
   7   1   7   31.1175   35.0400   -4.4306    0.0000   -3.9225    1.0814    1.1253   -3.4858  76943 % 0.634934 1.000333
   8   4   7   17.6579   12.2862   -3.1778    0.0000    5.3717    1.2714    1.2836    4.1849  76958 % 0.776196 1.000333
  -6   2   2   22.4633   15.5210    5.9435    0.0000    6.9423    1.5203    1.5368    4.5175  77051 % 0.471331 1.000334
  -4  -3  -1   47.5111   51.7871   -9.3421    0.0000   -4.2760    1.1755    1.2679   -3.3725  77068 % 0.396191 1.000334
  -3   8   5   14.9766   20.8221   -3.6936    0.0000   -5.8455    1.5758    1.5829   -3.6929  77086 % 0.813096 1.000334
  -2   5   3   33.1255   25.8519   -7.2495    0.0000    7.2736    1.2121    1.2565    5.7888  77092 % 0.508124 1.000334
   2   4   2   22.8889   15.4687   -1.4794    0.0000    7.4202    1.5269    1.5440    4.8058  77128 % 0.408283 1.000334
   6  -3  -2   28.1851   23.7880    5.9409    0.0000    4.3971    1.3411    1.3704    3.2085  77165 % 0.513980 1.000334
   9   5   2   16.9440   21.5877   -0.8827    0.0000   -4.6437    1.4931    1.5027   -3.0902  77199 % 0.786423 1.000334
   4   0  -2   39.9475   31.9468    6.5208    0.0000    8.0006    1.6835    1.7302    4.6241  77390 % 0.301397 1.000335
   6  -2  -3   36.1649   43.7207   -6.6975    0.0000   -7.5558    1.5305    1.5726   -4.8045  77414 % 0.487861 1.000335
Refinement program                                                                                                 page=  48
structure :                                                                                                10:07:21 02-09-24 

  -9   3  -1   17.9332   27.3830    2.6713    0.0000   -9.4498    2.9721    2.9775   -3.1737  77519 % 0.688822 1.000336
  -4   2   0   66.9208   79.2035   11.5562    0.0000  -12.2827    2.1720    2.2727   -5.4044  77572 % 0.334326 1.000336
  -2   0  -1  125.8500  110.9460  -28.4619    0.0000   14.9040    2.1561    2.4965    5.9698  77595 % 0.150699 1.000336
  -2   2   1   99.2824   89.5411  -24.5033    0.0000    9.7414    2.1308    2.3507    4.1440  77596 % 0.237335 1.000336
   0   2   2   75.0640   87.3905   15.6244    0.0000  -12.3265    2.4279    2.5413   -4.8505  77615 % 0.215180 1.000336
   2   0   1  127.6980  110.5850  -28.4619    0.0000   17.1137    2.1237    2.4781    6.9059  77632 % 0.150699 1.000336
  -8   0  -1   28.8548   24.0589   -7.5362    0.0000    4.7959    1.5474    1.5741    3.0468  77787 % 0.561956 1.000337
  -3   5  -1   37.2747   32.4176   -8.9270    0.0000    4.8571    1.4152    1.4634    3.3189  77833 % 0.507194 1.000337
  -2  -2   0   40.2070   30.8365    5.6789    0.0000    9.3705    1.4861    1.5395    6.0867  77843 % 0.230558 1.000337
  -1  -1   0   89.9594   99.3821  -10.5184    0.0000   -9.4227    1.1844    1.4873   -6.3353  77853 % 0.115279 1.000337
   1   1   0   95.2533  100.4790  -10.5184    0.0000   -5.2255    1.1727    1.5108   -3.4588  77865 % 0.115279 1.000337
  10  -1   2   18.3194   11.7678   -2.3166    0.0000    6.5516    1.9269    1.9356    3.3848  77948 % 0.713837 1.000337
  -2  -3  -1   72.3257   82.3426   16.6662    0.0000  -10.0169    1.9122    2.0444   -4.8997  78076 % 0.313608 1.000338
   5   0   1   31.4547   21.0763    3.9258    0.0000   10.3784    2.8406    2.8579    3.6314  78135 % 0.353963 1.000338
   1  -1   1   82.7031   92.2426   14.3263    0.0000   -9.5395    2.5573    2.6877   -3.5493  78350 % 0.128298 1.000339
   6  -4   6   28.9551   14.8751    2.0672    0.0000   14.0800    3.5607    3.5724    3.9413  78396 % 0.651523 1.000339
 -10  -6   0   11.3358   20.8945    1.7557    0.0000   -9.5587    3.0699    3.0720   -3.1115  78698*% 0.889402 1.000341
  -7  -7   0   20.4670    8.9801    1.9891    0.0000   11.4870    2.0521    2.0623    5.5701  78719 % 0.806952 1.000341
  -7   1   0   39.4715   33.5887    1.5867    0.0000    5.8828    1.7456    1.7896    3.2872  78723 % 0.497752 1.000341
  -6   0   0   59.7453   53.5826   15.1473    0.0000    6.1626    1.5206    1.6338    3.7720  78731 % 0.419346 1.000341
  -5  -7   0   21.8358   14.9713   -4.4846    0.0000    6.8644    2.0998    2.1111    3.2516  78736 % 0.730710 1.000341
  -5  -5   0   32.8024   26.5548    5.8096    0.0000    6.2476    1.8108    1.8403    3.3949  78737 % 0.576394 1.000341
  -5  -3   0   47.4321   40.5438  -11.4410    0.0000    6.8882    1.6434    1.7105    4.0271  78738 % 0.444701 1.000341
  -4   0   0   92.1580   98.0092  -13.3119    0.0000   -5.8512    1.3748    1.6551   -3.5352  78749 % 0.279564 1.000341
  -2  -8   0   17.7144    8.0375   -2.2153    0.0000    9.6769    2.2185    2.2256    4.3480  78763 % 0.746609 1.000341
  -2  -6   0   25.7740   19.3220    3.0836    0.0000    6.4520    2.0757    2.0917    3.0846  78764 % 0.567538 1.000341
  -2   0   0  136.8000  163.7160  -29.5063    0.0000  -26.9164    1.3461    1.9192  -14.0245  78767 % 0.139782 1.000341
   1  -5   0   41.9321   51.0490   -0.8447    0.0000   -9.1169    1.7123    1.7629   -5.1716  78788 % 0.463677 1.000341
   2  -2   0   62.9166   51.2338    5.6789    0.0000   11.6828    1.6037    1.7227    6.7817  78798 % 0.230558 1.000341
   3  -1   0   58.9924   52.1066    0.8400    0.0000    6.8857    1.6095    1.7142    4.0168  78806 % 0.228839 1.000341
   4  -2   0   61.7600   55.9920   11.5562    0.0000    5.7681    1.4783    1.6021    3.6003  78815 % 0.334326 1.000341
   5  -5   0   33.1678   27.8735   -5.8096    0.0000    5.2943    1.7291    1.7606    3.0071  78822 % 0.576394 1.000341
   7   7   1   22.7046   10.1366    3.2738    0.0000   12.5681    1.7133    1.7283    7.2720  78838 % 0.808914 1.000341
  -6   0   2   43.3267   37.5127   -3.3725    0.0000    5.8140    1.3548    1.4224    4.0874  78940 % 0.434207 1.000342
  -5  -4   1   22.7156   13.4034    1.0583    0.0000    9.3123    1.8269    1.8410    5.0583  78949 % 0.509668 1.000342
  -5  -3   1   19.0026   12.1062    0.9135    0.0000    6.8964    2.1392    2.1476    3.2112  78950 % 0.448252 1.000342
  -2  -4   0   33.6912   41.3074   -8.9248    0.0000   -7.6161    1.5405    1.5769   -4.8299  78974 % 0.392441 1.000342
   4   1  -1   56.3418   50.8232    7.9216    0.0000    5.5186    1.2460    1.3674    4.0357  79026 % 0.299552 1.000342
   7   0  -2   34.5760   28.8628   -2.9726    0.0000    5.7132    1.4519    1.4925    3.8280  79055 % 0.502033 1.000342
   8   1  -2   29.1153   22.8134   -4.4506    0.0000    6.3019    1.4734    1.5019    4.1958  79066 % 0.577679 1.000342
  -5   4  -6   21.0000   13.6719    3.2245    0.0000    7.3281    2.1000    2.1105    3.4723  79184 % 0.608893 1.000343
  -4  -3  -4   35.8148   42.4735    7.2952    0.0000   -6.6587    1.7674    1.8033   -3.6924  79197 % 0.452254 1.000343
   2   4   2   22.9238   11.5685   -1.4794    0.0000   11.3553    2.3077    2.3190    4.8966  79270 % 0.408283 1.000343
   2   5   2   26.8942   20.5290    5.6769    0.0000    6.3652    1.9763    1.9945    3.1914  79271 % 0.492275 1.000343
   6   0   7   19.8645   12.7836   -0.0361    0.0000    7.0810    2.2225    2.2314    3.1733  79326 % 0.575531 1.000343
  -7   5  -1   26.3572   33.7787    4.1097    0.0000   -7.4215    2.2783    2.2935   -3.2359  79429 % 0.672782 1.000344
  -5   1  -2   53.6442   60.2959   11.8546    0.0000   -6.6517    1.7709    1.8504   -3.5948  79448 % 0.378428 1.000344
  -3   1  -1   93.3059  101.3760  -21.9664    0.0000   -8.0696    1.5626    1.8200   -4.4339  79471 % 0.235666 1.000344
  -2   0  -1  131.2030  116.4950  -28.4619    0.0000   14.7083    1.4939    1.9882    7.3977  79482 % 0.150699 1.000344
  -6  -2   2   30.3299   17.8530    5.9435    0.0000   12.4768    1.7573    1.7833    6.9964  79691 % 0.471331 1.000345
  -3   5   2   17.3925    8.6051    1.1667    0.0000    8.7874    2.2711    2.2777    3.8579  79725 % 0.516487 1.000345
  -3  -1  -1  119.3210  104.1010   21.9664    0.0000   15.2205    2.5586    2.8232    5.3913  79966 % 0.235666 1.000346
Refinement program                                                                                                 page=  49
structure :                                                                                                10:07:21 02-09-24 

   3   3   5   45.0189   60.8400    9.1467    0.0000  -15.8211    3.5707    3.5990   -4.3960  80020 % 0.445960 1.000346
  -3   1  -1   87.4528   73.1512  -21.9664    0.0000   14.3016    4.4967    4.5810    3.1220  80227 % 0.235666 1.000347
  -5  -3  -2   46.1454   36.9107    8.1130    0.0000    9.2347    1.6383    1.7020    5.4257  80467 % 0.458741 1.000348
  -4  -1  -1   56.5279   50.4401    7.9216    0.0000    6.0878    1.5736    1.6720    3.6410  80478 % 0.299552 1.000348
   1   4   2   30.6121   18.9963   -2.3088    0.0000   11.6158    2.1037    2.1259    5.4639  80523 % 0.389924 1.000348
   2  -3  -1   66.5304   81.8523  -16.6662    0.0000  -15.3219    1.5038    1.6444   -9.3175  80531 % 0.313608 1.000348
   3   1   1  110.2530  101.6270   21.9664    0.0000    8.6261    1.3188    1.7189    5.0183  80541 % 0.235666 1.000348
   4  -4  -1   32.3775   42.3899   -5.2793    0.0000  -10.0124    2.0477    2.0732   -4.8295  80550 % 0.464541 1.000348
  -4  -4  -1   42.3698   54.9773    5.2793    0.0000  -12.6075    2.6528    2.6865   -4.6930  80710 % 0.464541 1.000349
  -3  -5   2   21.7601   41.5800   -1.1667    0.0000  -19.8200    3.8948    3.9008   -5.0810  80724*% 0.516487 1.000349
   0   3  -4   78.7832   70.4606   16.3287    0.0000    8.3226    2.0880    2.2317    3.7293  80765 % 0.355497 1.000349
   2   5  -3   40.4772   51.5112    7.2495    0.0000  -11.0340    2.6558    2.6865   -4.1072  80789 % 0.508124 1.000349
   4   0   7   35.4133   24.3922    6.2419    0.0000   11.0211    2.8902    2.9118    3.7850  80812 % 0.483260 1.000349
  -6   0   0   62.9285   54.3480   15.1473    0.0000    8.5806    1.6845    1.7982    4.7719  80950 % 0.419346 1.000350
   0   5  -2   46.4478   40.1335   11.8795    0.0000    6.3143    1.7988    1.8578    3.3988  81005 % 0.472013 1.000350
   1   5  -2   39.3218   32.6864    9.3971    0.0000    6.6354    1.8959    1.9362    3.4269  81012 % 0.477159 1.000350
   2  -2   1   94.1520  101.1480   24.5033    0.0000   -6.9964    1.6027    1.8588   -3.7639  81020 % 0.237335 1.000350
   7   3  -1   29.1136   37.3149   -6.8981    0.0000   -8.2013    2.0506    2.0712   -3.9598  81074 % 0.564060 1.000350
  -8  -1   2   22.1766   18.0898   -4.4506    0.0000    4.0868    1.2062    1.2264    3.3322  81181 % 0.577679 1.000351
  -7   3   2   20.7726   13.6638    2.5976    0.0000    7.1088    1.3214    1.3377    5.3142  81192 % 0.572431 1.000351
  -6   5   2   29.1925   34.9971   -6.0687    0.0000   -5.8047    1.1304    1.1675   -4.9718  81200 % 0.631385 1.000351
  -4   0   1   53.7141   49.7544   -8.7529    0.0000    3.9597    1.0258    1.1579    3.4196  81226 % 0.285179 1.000351
  -4   1   1   48.7196   43.9227   -7.9216    0.0000    4.7969    1.0519    1.1593    4.1379  81227 % 0.299552 1.000351
  -3   3   1   53.1977   59.8364  -11.6838    0.0000   -6.6387    1.0057    1.1377   -5.8351  81235 % 0.350391 1.000351
  -3   4   1   22.7816   17.1668   -2.9597    0.0000    5.6147    1.4463    1.4642    3.8347  81236 % 0.426152 1.000351
   1   3   0   57.0719   60.9213    9.1188    0.0000   -3.8494    1.0171    1.1663   -3.3005  81258 % 0.283769 1.000351
   3   7   0   11.6748    6.4056   -0.4519    0.0000    5.2691    1.7345    1.7384    3.0310  81272 % 0.675116 1.000351
   4  -6  -1   30.7961   26.7133    4.4894    0.0000    4.0828    1.0667    1.1103    3.6774  81277 % 0.619587 1.000351
   9  -3  -2   12.0291    6.5158    0.4849    0.0000    5.5133    1.5920    1.5965    3.4534  81325 % 0.695693 1.000351
  11   0  -2   15.2414   19.7944   -3.9144    0.0000   -4.5531    1.4073    1.4156   -3.2164  81351 % 0.777006 1.000351
  -8   0  -1   37.9697   43.4373   -7.5362    0.0000   -5.4676    0.9192    0.9945   -5.4979  81410 % 0.561956 1.000352
  -7  -1  -1   34.2009   37.6138   -7.8395    0.0000   -3.4130    0.9707    1.0292   -3.3161  81424 % 0.500927 1.000352
  -7   0  -1   18.4201   23.8713    3.0620    0.0000   -5.4512    1.3708    1.3831   -3.9413  81425 % 0.492467 1.000352
  -7   5  -1   20.3519   24.7502    4.1097    0.0000   -4.3983    1.1645    1.1822   -3.7205  81430 % 0.672782 1.000352
  -2   8   0   13.9248   18.5874   -2.2153    0.0000   -4.6626    1.3501    1.3573   -3.4353  81460 % 0.746609 1.000352
  -1   7   0   24.0312   19.1175   -3.5846    0.0000    4.9137    1.0549    1.0819    4.5417  81466 % 0.645526 1.000352
   0   4   0   87.1367   78.1697   28.5460    0.0000    8.9670    0.8280    1.2020    7.4599  81470 % 0.366703 1.000352
   0   6   0   28.5832   21.3197  -11.6923    0.0000    7.2635    1.0828    1.1199    6.4859  81471 % 0.550055 1.000352
   5  -2   1   27.5735   20.7225    5.6069    0.0000    6.8511    1.1569    1.1893    5.7606  81508 % 0.398632 1.000352
   9  -3   2   11.7644    6.8021    0.4849    0.0000    4.9623    1.5726    1.5769    3.1468  81549 % 0.695693 1.000352
 -10   0   0   31.4690   23.6673   -1.5261    0.0000    7.8018    1.4665    1.4999    5.2015  81613 % 0.698910 1.000353
  -9   3   0   24.9920   30.8491   -2.5791    0.0000   -5.8572    1.6665    1.6852   -3.4757  81622 % 0.686516 1.000353
  -5  -7   0   18.7403   24.9534   -4.4846    0.0000   -6.2130    1.8863    1.8956   -3.2776  81654 % 0.730710 1.000353
  -2   4   0   38.3171   45.5971   -8.9248    0.0000   -7.2800    1.7212    1.7633   -4.1287  81687 % 0.392441 1.000353
  -1  -5   0   47.2292   41.3534    0.8447    0.0000    5.8759    1.5054    1.5778    3.7242  81690 % 0.463677 1.000353
  -1  -3   0   51.3371   43.7824    9.1188    0.0000    7.5547    1.6489    1.7270    4.3745  81691 % 0.283769 1.000353
   0  -4   0   90.2724   82.9801   28.5460    0.0000    7.2923    1.3221    1.6009    4.5551  81698 % 0.366703 1.000353
  -2  -2   1  110.9120   99.3524  -24.5033    0.0000   11.5593    2.1368    2.4075    4.8013  82160 % 0.237335 1.000355
   7  -4   1   28.5079   13.7920    2.4978    0.0000   14.7159    2.7992    2.8137    5.2301  82243 % 0.613999 1.000355
  -4  -3  -3   20.7461   31.1923    3.8980    0.0000  -10.4462    2.7547    2.7625   -3.7814  82392 % 0.427008 1.000356
   1  -4   2   24.7305   32.4238   -2.3088    0.0000   -7.6932    2.3614    2.3744   -3.2401  82444 % 0.389924 1.000356
   3  -7   5   14.7037   23.3360   -4.0432    0.0000   -8.6323    2.7578    2.7617   -3.1257  82461*% 0.731477 1.000356
Refinement program                                                                                                 page=  50
structure :                                                                                                10:07:21 02-09-24 

   3   0   3  102.2940   86.7923   21.8433    0.0000   15.5014    1.4351    1.7623    8.7959  82465 % 0.269263 1.000356
  -1   8   4   18.8653   11.9737   -3.8115    0.0000    6.8916    1.6803    1.6909    4.0757  82938 % 0.770395 1.000358
   0   4   2   36.2340   43.8178   -3.4709    0.0000   -7.5838    1.4682    1.5123   -5.0148  82944 % 0.383609 1.000358
   1  -5  -2   41.1947   35.6735   -9.3971    0.0000    5.5211    1.3885    1.4483    3.8120  82950 % 0.477159 1.000358
   2  -8  -3   19.5090   13.0736   -0.5322    0.0000    6.4353    1.7710    1.7817    3.6119  82956 % 0.765483 1.000358
  -7  -3   3   41.1983   48.8620   -0.2555    0.0000   -7.6638    1.6226    1.6741   -4.5778  83127 % 0.586117 1.000359
   3  -5   3   36.4019   24.2287    1.9121    0.0000   12.1732    1.7101    1.7484    6.9625  83221 % 0.531615 1.000359
   3  -2   1   54.5921   60.2611   -5.7953    0.0000   -5.6690    1.7869    1.8684   -3.0341  83222 % 0.284168 1.000359
   7   2  -2   27.7038   36.3854   -2.2228    0.0000   -8.6817    1.9420    1.9616   -4.4257  83267 % 0.534467 1.000359
  -4  -6  -1   22.7222   33.4485   -4.4894    0.0000  -10.7262    2.2731    2.2844   -4.6954  83403 % 0.619587 1.000360
  -4  -1  -3   41.9225   48.2286   -5.6489    0.0000   -6.3061    1.7389    1.7887   -3.5254  83406 % 0.339265 1.000360
  -2  -2  -1  115.2620   97.8259   24.5033    0.0000   17.4364    1.3526    1.7771    9.8119  83429 % 0.237335 1.000360
   1  -3   2   59.0559   66.9268   12.1894    0.0000   -7.8709    1.5375    1.6470   -4.7788  83457 % 0.305302 1.000360
   4  -4   5   25.7488   18.2102   -0.2644    0.0000    7.5386    2.1088    2.1245    3.5484  83487 % 0.540282 1.000360
   5   8   2   17.1348   27.2505    2.4074    0.0000  -10.1157    2.5504    2.5561   -3.9575  83507 % 0.820176 1.000360
   6   1   5   18.3112   27.0109    0.2826    0.0000   -8.6997    2.7797    2.7857   -3.1229  83516 % 0.513355 1.000360
 -11  -3   0   15.3134   29.4425   -3.8596    0.0000  -14.1291    3.6537    3.6569   -3.8637  83592*% 0.816514 1.000361
  -4  -4  -7   29.3581   17.9438    4.0604    0.0000   11.4143    2.5512    2.5681    4.4447  83660 % 0.606640 1.000361
  -4   1   5   33.3587   46.0087   -4.9406    0.0000  -12.6500    2.7654    2.7855   -4.5415  83662 % 0.407232 1.000361
  -3  -2  -3   86.7560   74.2092  -18.5130    0.0000   12.5468    1.9232    2.1098    5.9468  83669 % 0.325762 1.000361
  10   1  -3   11.6533   28.2392   -1.8505    0.0000  -16.5858    5.1101    5.1115   -3.2448  83791*% 0.724858 1.000361
  -5   3  -5   31.0564   43.1671    4.8629    0.0000  -12.1107    2.6436    2.6618   -4.5499  83902 % 0.526343 1.000362
  -2   1  -2   75.6155   85.7298  -12.9144    0.0000  -10.1143    2.0803    2.2134   -4.5695  83937 % 0.201564 1.000362
   2   2   1  100.9320   91.4347   24.5033    0.0000    9.4970    1.8884    2.1412    4.4353  83974 % 0.237335 1.000362
 -10   0   0   25.4637   19.4630   -1.5261    0.0000    6.0007    1.2979    1.3227    4.5368  84096 % 0.698910 1.000363
  -5  -1   0   50.6537   58.2812   13.9430    0.0000   -7.6275    1.1618    1.2674   -6.0181  84124 % 0.361280 1.000363
   2  -6   1   35.4528   29.4773    6.5285    0.0000    5.9755    1.1804    1.2325    4.8481  84152 % 0.570325 1.000363
   5   5   0   32.7826   24.2879    5.8096    0.0000    8.4948    1.2247    1.2679    6.7001  84177 % 0.576394 1.000363
   7   9   0   11.1310    5.4774    0.3010    0.0000    5.6536    1.8507    1.8540    3.0494  84196 % 0.959226 1.000363
   8   6   0   19.0893   13.9950    1.9426    0.0000    5.0943    1.4589    1.4714    3.4623  84202 % 0.784337 1.000363
  13   2   1    7.9183   16.5430   -3.1240    0.0000   -8.6246    2.8541    2.8552   -3.0206  84235*% 0.928607 1.000363
  -1   4  -4   66.3687   58.8158   12.9767    0.0000    7.5528    1.9354    2.0460    3.6915  84354 % 0.435998 1.000364
   1  -1   1  100.2740  108.6970   14.3263    0.0000   -8.4227    2.0394    2.2726   -3.7062  84370 % 0.128298 1.000364
   2   5  -5   47.5384   40.0824   -5.3639    0.0000    7.4560    2.0173    2.0726    3.5975  84390 % 0.555813 1.000364
   4  -4   4   32.4022   23.5457    0.9516    0.0000    8.8565    2.5477    2.5682    3.4485  84411 % 0.513191 1.000364
   6  -3   3   30.2952   21.6375   -1.7955    0.0000    8.6578    2.6522    2.6695    3.2432  84440 % 0.529180 1.000364
 -11   3   0   17.5414   22.6572    3.8596    0.0000   -5.1158    1.2200    1.2325   -4.1507  84555 % 0.816514 1.000365
  -7  -4  -2   14.9599    9.8490    1.1353    0.0000    5.1110    1.4973    1.5048    3.3965  84590 % 0.621698 1.000365
  -3  -2  -1   47.9489   43.1845   -5.7953    0.0000    4.7645    0.9990    1.1081    4.2997  84632 % 0.284168 1.000365
   1   5   2   44.1497   48.5088    9.3971    0.0000   -4.3590    0.9490    1.0467   -4.1645  84665 % 0.477159 1.000365
   2   2   1  103.3070   97.9929   24.5033    0.0000    5.3140    0.8586    1.3433    3.9559  84673 % 0.237335 1.000365
   2   7   3   20.1321   14.3314   -3.8555    0.0000    5.8006    1.1772    1.1943    4.8569  84675 % 0.678157 1.000365
   4   4   2   17.5014   10.3735    3.4827    0.0000    7.1279    1.5227    1.5328    4.6504  84694 % 0.474670 1.000365
   6   3   2   22.1337   17.5923    5.9409    0.0000    4.5414    1.2199    1.2398    3.6630  84713 % 0.513980 1.000365
   6   8   4    9.9448    4.7830   -0.1269    0.0000    5.1619    1.5586    1.5618    3.3051  84716 % 0.874342 1.000365
  -2   5  -5   43.2400   51.5655    5.3639    0.0000   -8.3255    2.0953    2.1394   -3.8914  84882 % 0.555813 1.000366
   1  -1   1   98.7335  106.2870   14.3263    0.0000   -7.5539    2.0024    2.2325   -3.3835  84909 % 0.128298 1.000366
   2  -2   2   54.8334   62.1369   -2.7010    0.0000   -7.3036    2.3562    2.4192   -3.0190  84921 % 0.256596 1.000366
   2  -1   1  116.3690  108.4670   23.3376    0.0000    7.9022    1.7995    2.1429    3.6876  84922 % 0.176393 1.000366
   4  -2   2   62.5492   69.7460   -4.9915    0.0000   -7.1968    2.0040    2.0994   -3.4281  84947 % 0.352786 1.000366
 -10  -5  -4   17.8718   29.2048   -4.6052    0.0000  -11.3330    3.2258    3.2307   -3.5079  85073*% 0.865635 1.000367
  -4   1  -3   29.7775   41.5572    5.6489    0.0000  -11.7797    3.7276    3.7395   -3.1500  85141 % 0.339265 1.000367
Refinement program                                                                                                 page=  51
structure :                                                                                                10:07:21 02-09-24 

  -4   3  -4   54.5078   66.7271   -7.2952    0.0000  -12.2193    2.4593    2.5190   -4.8509  85142 % 0.452254 1.000367
  -1   3  -2   94.1207   81.0913   12.1894    0.0000   13.0294    2.0931    2.2949    5.6774  85173 % 0.305302 1.000367
   3  -6   5   23.9979   37.4580    6.1624    0.0000  -13.4601    3.0815    3.0909   -4.3548  85207 % 0.652534 1.000367
   3  -2   3  102.3550   88.5658  -18.5130    0.0000   13.7890    2.0463    2.2880    6.0266  85209 % 0.325762 1.000367
  -4  -6   2   18.7457   11.3525   -2.1399    0.0000    7.3931    2.0671    2.0756    3.5619  85385 % 0.627217 1.000368
  -6   0 -10   32.5576   22.6391    1.3980    0.0000    9.9185    2.7566    2.7758    3.5732  85574 % 0.702113 1.000369
   0  -8   0   25.8708   40.4562    6.7375    0.0000  -14.5853    3.1058    3.1166   -4.6799  85666 % 0.733407 1.000369
   2   2   4   51.3605   42.3981    1.7225    0.0000    8.9624    2.6470    2.6963    3.3239  85697 % 0.322327 1.000369
   6  -3   5   27.8388   20.1770    1.7142    0.0000    7.6618    1.9739    1.9934    3.8436  85972 % 0.575125 1.000370
   7  -6   7   13.7186    5.1710    1.4534    0.0000    8.5476    2.8173    2.8207    3.0303  85980*% 0.835044 1.000370
  -5  -6  -2   15.6013   24.2237   -4.1375    0.0000   -8.6225    2.4293    2.4343   -3.5421  86110 % 0.661335 1.000371
   3   0  -1   52.1747   62.5580   -8.6514    0.0000  -10.3833    1.9214    1.9910   -5.2151  86190 % 0.217103 1.000371
  -3  -4  -3   53.7383   45.7581   10.7575    0.0000    7.9802    1.7120    1.7944    4.4474  86637 % 0.454944 1.000373
   2   0   0  137.4240  150.9770  -29.5063    0.0000  -13.5530    1.4968    2.0320   -6.6698  86678 % 0.139782 1.000373
   3  -4  -3   47.2916   39.2989   10.7575    0.0000    7.9928    1.7529    1.8156    4.4022  86687 % 0.454944 1.000373
   4   0   0  102.4640   93.6429  -13.3119    0.0000    8.8212    1.5059    1.8214    4.8430  86698 % 0.279564 1.000373
   6  -4  -3   17.1435    8.2058    1.5129    0.0000    8.9377    2.9486    2.9536    3.0260  86718*% 0.582119 1.000373
   6   0   0   56.4323   50.7474   15.1473    0.0000    5.6849    1.7065    1.7974    3.1629  86719 % 0.419346 1.000373
 -10   1   2   18.9103   10.8798    2.3166    0.0000    8.0305    2.5621    2.5691    3.1258  86812 % 0.713837 1.000374
  -9  -3   1    9.6229   26.9720    2.6713    0.0000  -17.3491    4.9829    4.9838   -3.4811  86819*% 0.688822 1.000374
  -7  -1   1   37.0257   43.7767    7.8395    0.0000   -6.7510    2.0769    2.1097   -3.2000  86836 % 0.500927 1.000374
  -6  -4   0   45.3001   51.4490    8.8312    0.0000   -6.1489    1.9084    1.9614   -3.1349  86846 % 0.557066 1.000374
  -6   4   2   20.9595   12.7094   -2.6064    0.0000    8.2500    2.6289    2.6372    3.1283  86849 % 0.568337 1.000374
  -5   5   2   26.4329   42.3781    5.9412    0.0000  -15.9451    2.3210    2.3360   -6.8259  86859 % 0.587294 1.000374
  -4   5   2   22.5920   12.3223    1.7947    0.0000   10.2697    2.5474    2.5574    4.0157  86869 % 0.548591 1.000374
  -3  -7  -1   20.6930   31.9421   -3.3793    0.0000  -11.2491    2.5951    2.6033   -4.3211  86876 % 0.677460 1.000374
  -2  -7  -1   16.9086   29.6248    5.2720    0.0000  -12.7162    3.3001    3.3044   -3.8482  86884*% 0.659188 1.000374
  -2   3   1   70.7043   96.7641  -16.6662    0.0000  -26.0598    1.7785    1.9139  -13.6159  86886 % 0.313608 1.000374
   3  -3  -1   65.4225   71.4808  -11.6838    0.0000   -6.0583    1.8327    1.9460   -3.1132  86928 % 0.350391 1.000374
   3   5   1   54.6004   44.5253    8.9270    0.0000   10.0751    1.7811    1.8629    5.4082  86930 % 0.507194 1.000374
   4  -2  -1  113.2960   78.8790   13.2393    0.0000   34.4166    1.5676    1.9341   17.7943  86939 % 0.339035 1.000374
   4   2   0   83.6887   77.6106   11.5562    0.0000    6.0781    1.6723    1.8700    3.2504  86940 % 0.334326 1.000374
   4   6   1   15.3655   32.0219   -4.4894    0.0000  -16.6563    3.4037    3.4072   -4.8886  86942*% 0.619587 1.000374
   6  -6  -2   20.8351   12.0150    2.3382    0.0000    8.8201    2.6542    2.6623    3.3129  86957 % 0.700782 1.000374
   7   3   0   29.6479   20.4235    3.6240    0.0000    9.2244    2.1941    2.2140    4.1664  86970 % 0.561242 1.000374
   8  -5  -2   23.0695   32.5377    3.6742    0.0000   -9.4682    2.4990    2.5096   -3.7728  86977 % 0.731724 1.000374
   8   0  -1   54.7092   39.3319    7.5362    0.0000   15.3773    1.7584    1.8415    8.3503  86979 % 0.561956 1.000374
   9  -5  -2   16.1524    6.4194    0.8827    0.0000    9.7330    2.9562    2.9606    3.2875  86985*% 0.786423 1.000374
   6   1   2   46.9020   52.1958   -9.5888    0.0000   -5.2938    1.3347    1.4147   -3.7420  87194 % 0.443779 1.000375
   6   2   2   22.7552   14.9305    5.9435    0.0000    7.8247    1.9204    1.9339    4.0461  87195 % 0.471331 1.000375
   7  -3   2   17.1026   23.4312    2.5976    0.0000   -6.3285    1.9617    1.9691   -3.2139  87206 % 0.572431 1.000375
   3  -3   1   54.1996   59.4012   11.6838    0.0000   -5.2016    1.3884    1.4904   -3.4900  87656 % 0.350391 1.000377
   4   2   3   47.6036   39.9487   -8.5358    0.0000    7.6549    1.4915    1.5656    4.8894  87668 % 0.374585 1.000377
  -7  -2   4   31.1625   20.1132    3.9560    0.0000   11.0493    3.6566    3.6699    3.0108  87805 % 0.568954 1.000378
  -4   3   2   62.4620   76.7685   -3.0064    0.0000  -14.3065    2.8505    2.9182   -4.9026  87842 % 0.408020 1.000378
  -2   1   1  102.9750  111.3010   23.3376    0.0000   -8.3261    2.4535    2.6608   -3.1291  87862 % 0.176393 1.000378
  -2   4   1   53.0566   64.1319   10.2569    0.0000  -11.0753    3.0986    3.1437   -3.5231  87865 % 0.396461 1.000378
   4   0  -2   55.4734   43.2342    6.5208    0.0000   12.2392    3.1700    3.2182    3.8032  87913 % 0.301397 1.000378
   8   3  -4   26.5631   12.8269   -0.4139    0.0000   13.7362    3.8719    3.8810    3.5393  87959 % 0.662572 1.000378
  -5   5   0   29.2472   24.0678   -5.8096    0.0000    5.1794    1.1146    1.1524    4.4946  88542 % 0.576394 1.000381
  -4   4   0   36.2008   31.5311   -6.8032    0.0000    4.6697    1.1339    1.1903    3.9230  88551 % 0.461115 1.000381
  -2   2   0   39.8033   31.9124    5.6789    0.0000    7.8909    1.3115    1.3705    5.7576  88567 % 0.230558 1.000381
Refinement program                                                                                                 page=  52
structure :                                                                                                10:07:21 02-09-24 

  -1   1   0   89.7184   96.5671   10.5184    0.0000   -6.8486    1.0800    1.4041   -4.8777  88576 % 0.115279 1.000381
   9  -3   0   20.2608   26.9002   -2.5791    0.0000   -6.6394    1.3203    1.3357   -4.9706  88620 % 0.686516 1.000381
  -1   4  -1   28.7733   19.7896   -0.5083    0.0000    8.9836    2.7665    2.7814    3.2299  88762 % 0.377528 1.000382
   1  -6   2   27.7218   18.7374    3.3519    0.0000    8.9844    2.5287    2.5438    3.5318  88772 % 0.565800 1.000382
   3   0  -1   66.4282   75.5784   -8.6514    0.0000   -9.1503    1.8923    2.0055   -4.5626  88795 % 0.217103 1.000382
   5   1  -2   51.1664   41.8987  -11.8546    0.0000    9.2677    2.0414    2.1045    4.4037  88813 % 0.378428 1.000382
 -10   0   0   24.0250   17.6085   -1.5261    0.0000    6.4165    1.1030    1.1289    5.6839  88904 % 0.698910 1.000383
  -7   3   0   29.2899   36.4033   -3.6240    0.0000   -7.1134    1.0823    1.1212   -6.3443  88929 % 0.561242 1.000383
  -3   1   0   41.5572   46.9766    0.8400    0.0000   -5.4194    1.2320    1.3002   -4.1680  88963 % 0.228839 1.000383
   0  -6   0   31.9828   20.1107  -11.6923    0.0000   11.8721    1.1037    1.1491   10.3315  88986 % 0.550055 1.000383
   1  -7   0   17.7398   13.5081   -3.5846    0.0000    4.2316    1.3388    1.3505    3.1334  88991 % 0.645526 1.000383
   1  -5   0   45.0489   39.0692   -0.8447    0.0000    5.9797    1.0322    1.1262    5.3095  88992 % 0.463677 1.000383
   1  -1   0   83.6714   88.0454   10.5184    0.0000   -4.3741    1.0900    1.3741   -3.1832  88994 % 0.115279 1.000383
   2  -2   0   42.7329   35.4048    5.6789    0.0000    7.3281    1.2040    1.2776    5.7359  89003 % 0.230558 1.000383
  -6  -1  -9   24.1599   12.7020    1.0662    0.0000   11.4579    2.5269    2.5384    4.5138  89404 % 0.664165 1.000385
  -4   3  -3   41.6089   48.4262   -3.8980    0.0000   -6.8173    2.0140    2.0565   -3.3150  89430 % 0.427008 1.000385
  -3  -1  -5   52.0692   45.5598   -9.8811    0.0000    6.5093    1.9090    1.9787    3.2896  89444 % 0.362829 1.000385
   5  -4   4   38.6988   45.4555   -8.9089    0.0000   -6.7566    2.0182    2.0549   -3.2880  89547 % 0.554372 1.000385
   4  -1   2   38.3027   26.9284   -3.8372    0.0000   11.3743    2.3823    2.4129    4.7139  89784 % 0.315032 1.000386
   9  -3   4   19.8671    9.7990   -0.3892    0.0000   10.0680    3.0201    3.0266    3.3265  89845 % 0.722525 1.000386
  -2   6   0   28.9275   19.0785    3.0836    0.0000    9.8490    2.1969    2.2158    4.4448  89963 % 0.567538 1.000387
   6   4   0   30.3414   38.6264    8.8312    0.0000   -8.2850    2.2510    2.2714   -3.6475  90031 % 0.557066 1.000387
   7   1   0   34.3744   41.0621   -1.5867    0.0000   -6.6877    2.1906    2.2174   -3.0160  90037 % 0.497752 1.000387
   9   5   0   14.9566   25.5998   -4.3597    0.0000  -10.6432    3.2360    3.2395   -3.2855  90055*% 0.778316 1.000387
  -2  -1   1  113.0550   97.0484  -23.3376    0.0000   16.0069    1.8809    2.1946    7.2939  90176 % 0.176393 1.000388
   6  -3 -10   21.3776   30.0566   -2.7002    0.0000   -8.6791    2.6102    2.6189   -3.3139  90261 % 0.754057 1.000388
  -2   2  -3   41.9857   51.5277   -0.2578    0.0000   -9.5420    2.9379    2.9678   -3.2152  90423 % 0.285827 1.000389
  -4   6   6   24.8636    9.8792    1.4745    0.0000   14.9844    4.4020    4.4090    3.3986  90931*% 0.703475 1.000391
  -2   0   0  124.3110  145.7770  -29.5063    0.0000  -21.4663    2.3240    2.6356   -8.1448  90952 % 0.139782 1.000391
  -2   6   6   27.0130   13.4885    0.4584    0.0000   13.5244    4.3590    4.3674    3.0967  90958 % 0.660500 1.000391
   2   3   3   52.9594   42.3639  -12.2377    0.0000   10.5955    3.1439    3.1882    3.3233  91003 % 0.351737 1.000391
   2   4   4   37.1941   24.8950    0.8207    0.0000   12.2991    3.8218    3.8399    3.2030  91004 % 0.452491 1.000391
   2   5   5   34.6468   22.3562   -5.3639    0.0000   12.2906    3.6583    3.6747    3.3446  91005 % 0.555813 1.000391
  -5   5   0   36.6879   30.6948   -5.8096    0.0000    5.9931    1.8916    1.9269    3.1102  91138 % 0.576394 1.000392
  -2   2   0   44.9311   31.5305    5.6789    0.0000   13.4006    2.1878    2.2335    5.9999  91153 % 0.230558 1.000392
  -1   1   0   93.4329  108.4300   10.5184    0.0000  -14.9968    1.7242    1.9611   -7.6471  91160 % 0.115279 1.000392
   1  -5   0   39.9187   33.6274   -0.8447    0.0000    6.2913    2.0341    2.0729    3.0350  91172 % 0.463677 1.000392
  -6  -6  -4   22.0363   11.4774    0.1814    0.0000   10.5590    3.2106    3.2182    3.2811  91351 % 0.727426 1.000393
   5   1  -1   31.6196   36.7505    1.0008    0.0000   -5.1309    1.6667    1.6964   -3.0245  91921 % 0.365642 1.000395
  -7   1   0   26.9481   18.9032    1.5867    0.0000    8.0449    2.1152    2.1323    3.7729  92063 % 0.497752 1.000396
  -4  -1  -2   27.8137   17.5710    3.8373    0.0000   10.2427    2.4520    2.4678    4.1506  92092 % 0.315032 1.000396
  -3  -2  -3   83.3073   74.5554  -18.5130    0.0000    8.7519    1.4939    1.7105    5.1167  92101 % 0.325762 1.000396
   1  -1  -1  110.8610  116.9440  -14.3263    0.0000   -6.0837    1.6376    1.9776   -3.0763  92136 % 0.128298 1.000396
  -1   1   0   87.0666  100.5530   10.5184    0.0000  -13.4868    4.2887    4.3762   -3.0819  92375 % 0.115279 1.000397
   4  -3   1   42.8707   29.1235    9.3421    0.0000   13.7472    4.4366    4.4573    3.0842  92424 % 0.396191 1.000397
  -7  -1   1   34.9128   28.0077    7.8395    0.0000    6.9051    1.3706    1.4143    4.8822  92997 % 0.500927 1.000400
  -7   1   1   34.2739   26.9305   -7.8395    0.0000    7.3434    1.4209    1.4617    5.0240  92999 % 0.500927 1.000400
  -7   2   1   25.0340   20.1313   -5.6444    0.0000    4.9027    1.6078    1.6272    3.0130  93000 % 0.525492 1.000400
  -6  -4   1   21.3026   13.4848   -0.0415    0.0000    7.8178    1.7040    1.7173    4.5524  93011 % 0.559905 1.000400
   2   6   0   21.1116   26.9141    3.0836    0.0000   -5.8025    1.8307    1.8429   -3.1486  93079 % 0.567538 1.000400
 -10   0   0   32.3713   42.0143   -1.5261    0.0000   -9.6430    2.7246    2.7438   -3.5145  93196 % 0.698910 1.000401
  -7   1  -1   49.2676   60.6251    7.8395    0.0000  -11.3574    2.5778    2.6244   -4.3276  93236 % 0.500927 1.000401
Refinement program                                                                                                 page=  53
structure :                                                                                                10:07:21 02-09-24 

  -6   3  -3   31.3847   21.8966   -1.7955    0.0000    9.4881    3.1337    3.1494    3.0127  93254 % 0.529180 1.000401
  -2   2   1  107.7800   89.5304  -24.5033    0.0000   18.2499    4.5607    4.6863    3.8943  93562 % 0.237335 1.000402
  -6  -7  -4   20.9332   30.6189   -2.6800    0.0000   -9.6857    3.0597    3.0669   -3.1582  93981 % 0.799004 1.000404
  -3   0   4   45.9347   56.6189    8.7854    0.0000  -10.6842    2.8421    2.8790   -3.7111  94017 % 0.307735 1.000404
  -1   2   5   49.3842   39.0832   -8.8638    0.0000   10.3010    2.6132    2.6594    3.8734  94040 % 0.343192 1.000404
   2   2   1  107.1480   94.9758   24.5033    0.0000   12.1718    2.1834    2.4322    5.0045  94065 % 0.237335 1.000404
  -2   2  -1  117.6880  108.3610   24.5033    0.0000    9.3276    1.8910    2.2273    4.1878  94276 % 0.237335 1.000405
   7   1   1   34.5398   42.4688   -7.8395    0.0000   -7.9290    2.5565    2.5797   -3.0736  94355 % 0.500927 1.000405
   8   2   1   25.1734   34.9971    6.4867    0.0000   -9.8237    2.8264    2.8376   -3.4620  94365 % 0.591111 1.000405
   9   3   1   25.1655   34.5123   -2.6713    0.0000   -9.3469    2.5829    2.5951   -3.6017  94375 % 0.688822 1.000405
  -2   4  -1   52.9301   37.5886  -10.2569    0.0000   15.3416    2.8075    2.8569    5.3699  94514 % 0.396461 1.000406
   2   0   0  129.1820  139.4310  -29.5063    0.0000  -10.2486    2.2859    2.6257   -3.9032  94541 % 0.139782 1.000406
   2   4  -1   64.0851   42.4782   10.2569    0.0000   21.6069    2.5279    2.6079    8.2853  94542 % 0.396461 1.000406
   3  -4  -3   56.1142   46.8305   10.7575    0.0000    9.2836    1.6342    1.7278    5.3730  95050 % 0.454944 1.000408
  -5   3  -2   36.9486   44.2199   -8.1130    0.0000   -7.2713    2.1516    2.1831   -3.3307  95223 % 0.458741 1.000409
  -4  -1   1   60.8375   71.9298    7.9216    0.0000  -11.0923    1.9297    2.0234   -5.4821  95233 % 0.299552 1.000409
   5  -4   3   27.8083   20.0589   -2.7884    0.0000    7.7494    2.3392    2.3557    3.2896  95305 % 0.533976 1.000409
   6   0   0   66.7450   58.2211   15.1473    0.0000    8.5239    1.7852    1.9058    4.4725  95314 % 0.419346 1.000409
  -2   3   1   74.1856   81.8975  -16.6662    0.0000   -7.7119    1.9471    2.0837   -3.7011  95483 % 0.313608 1.000410
   2   6   1   35.7239   24.5839    6.5285    0.0000   11.1400    2.2380    2.2663    4.9154  95511 % 0.570325 1.000410
  -7   2  -1   30.0150   38.7840   -5.6444    0.0000   -8.7690    1.8241    1.8486   -4.7435  95671 % 0.525492 1.000411
  -1   6   5   22.3405   15.7150   -3.0448    0.0000    6.6256    2.0904    2.1023    3.1516  95738 % 0.621871 1.000411
   1  -3  -2   71.8805   65.0454   12.1894    0.0000    6.8351    1.5463    1.7052    4.0083  95749 % 0.305302 1.000411
  -8  -3   2   14.5637    8.8501    2.0101    0.0000    5.7135    1.7956    1.8015    3.1716  95917 % 0.633205 1.000412
  -4  -2   1   62.2214   66.3536   13.2393    0.0000   -4.1322    1.0631    1.2318   -3.3545  95962 % 0.339035 1.000412
  -2  -6   1   34.7966   39.8861   -6.5285    0.0000   -5.0895    1.1754    1.2258   -4.1519  95973 % 0.570325 1.000412
   5   4  -1   14.7411    6.7015    1.0583    0.0000    8.0396    1.7672    1.7733    4.5337  96022 % 0.509668 1.000412
   7  -1  -1   37.4192   33.4544   -7.8395    0.0000    3.9648    1.1358    1.1958    3.3155  96045 % 0.500927 1.000412
  -3  -1  -3   64.6699   59.4037   -9.7027    0.0000    5.2662    1.5494    1.6790    3.1366  96189 % 0.284442 1.000413
   3   2   3   83.2112   73.7001  -18.5130    0.0000    9.5111    1.4349    1.6587    5.7340  96250 % 0.325762 1.000413
   4   3   4   41.8163   48.1342    7.2952    0.0000   -6.3179    1.7326    1.7823   -3.5448  96268 % 0.452254 1.000413
  -2  -3   7   19.7712   41.6605   -6.1927    0.0000  -21.8893    5.5358    5.5394   -3.9516  96444*% 0.500563 1.000414
  -9   2   3   17.9081   13.4711   -3.4751    0.0000    4.4370    1.4547    1.4656    3.0274  96613 % 0.676626 1.000415
  -6  -5  -2   22.3897   26.7722   -6.0687    0.0000   -4.3825    1.2885    1.3078   -3.3509  96644 % 0.631385 1.000415
  -2   7   5   15.5467   20.5546   -1.6269    0.0000   -5.0079    1.6306    1.6380   -3.0574  96690 % 0.714587 1.000415
   0  -7  -4   20.8231   25.2008   -5.5311    0.0000   -4.3777    1.3615    1.3773   -3.1785  96701 % 0.680115 1.000415
   1  -3  -2   65.7031   59.6649   12.1894    0.0000    6.0382    1.0662    1.2524    4.8215  96710 % 0.305302 1.000415
   2   2   1   91.4199   74.5681   24.5033    0.0000   16.8518    1.0392    1.3841   12.1757  96721 % 0.237335 1.000415
   4   4   2   32.3806   38.4955    3.4827    0.0000   -6.1149    1.2585    1.2995   -4.7057  96740 % 0.474670 1.000415
   5   1   0   62.6634   69.6333   13.9430    0.0000   -6.9699    1.0636    1.2345   -5.6460  96751 % 0.361280 1.000415
   9   0  -1   13.0958   19.9902   -2.2772    0.0000   -6.8945    1.9357    1.9402   -3.5536  96790 % 0.631534 1.000415
  -3   9  -1   11.0363   27.9943   -2.7805    0.0000  -16.9580    4.5305    4.5318   -3.7420  96915*% 0.853168 1.000416
  -2  -1  -5   60.2055   52.8753   -9.6905    0.0000    7.3302    2.1036    2.1881    3.3500  96924 % 0.327447 1.000416
   4   5  13   24.2899   11.1122   -1.0153    0.0000   13.1778    2.5710    2.5825    5.1028  97043 % 0.907847 1.000416
  -7  -3  -1   33.7090   38.5058    6.8981    0.0000   -4.7968    1.2326    1.2779   -3.7538  97126 % 0.564060 1.000417
   5  -3   0   56.3604   49.4267   11.4410    0.0000    6.9337    1.1684    1.2972    5.3451  97228 % 0.444701 1.000417
   8   5   2   17.9221   23.0614    3.6742    0.0000   -5.1394    1.6014    1.6114   -3.1894  97255 % 0.731724 1.000417
 -12  -4   0   12.9538   17.1942    1.1732    0.0000   -4.2404    1.0383    1.0464   -4.0526  97303 % 0.915355 1.000418
 -11  -3   0   14.3003   19.6611   -3.8596    0.0000   -5.3608    1.1363    1.1453   -4.6807  97309 % 0.816514 1.000418
  -8  -4   0   21.0452   24.3384   -4.6557    0.0000   -3.2933    1.0002    1.0221   -3.2220  97328 % 0.668652 1.000418
  -6  -4   0   31.1753   26.7565    8.8312    0.0000    4.4188    0.9190    0.9704    4.5534  97339 % 0.557066 1.000418
  -2  -2   0   37.2210   31.1447    5.6789    0.0000    6.0763    1.0411    1.1056    5.4959  97366 % 0.230558 1.000418
Refinement program                                                                                                 page=  54
structure :                                                                                                10:07:21 02-09-24 

   0   6   0   23.7676   16.6190  -11.6923    0.0000    7.1487    1.0876    1.1133    6.4213  97384 % 0.550055 1.000418
   0  10   0    9.6695   17.3922   -4.5697    0.0000   -7.7227    1.3237    1.3273   -5.8185  97386 % 0.916758 1.000418
   2   4   0   42.9581   47.7211   -8.9248    0.0000   -4.7629    0.8974    0.9949   -4.7873  97400 % 0.392441 1.000418
   8  -4   1   24.1847   19.9158   -5.2097    0.0000    4.2689    0.9076    0.9393    4.5449  97439 % 0.671019 1.000418
  -7  -3  -9   18.8680   10.5873   -3.0072    0.0000    8.2807    1.8577    1.8672    4.4348  97525 % 0.756210 1.000419
  -3   3  -7   32.8085   25.6704    6.4355    0.0000    7.1381    1.5956    1.6290    4.3819  97587 % 0.524392 1.000419
  -2  -3  -1   74.5493   60.1930   16.6662    0.0000   14.3563    1.3152    1.5118    9.4960  97598 % 0.313608 1.000419
   0  -7   6   17.9944   25.0699   -3.5976    0.0000   -7.0755    2.0284    2.0364   -3.4745  97620 % 0.725244 1.000419
   2   2   2   58.1145   67.4589   -2.7010    0.0000   -9.3443    1.4652    1.5763   -5.9282  97652 % 0.256596 1.000419
   5  -4  12   14.1315   22.4029    2.5510    0.0000   -8.2714    2.2503    2.2547   -3.6685  97690 % 0.844530 1.000419
  -3  -1  -1   99.3962   93.1681   21.9664    0.0000    6.2280    1.4940    1.7945    3.4707  97834 % 0.235666 1.000421
   4   3   3   33.8364   23.9021    3.8980    0.0000    9.9343    1.9698    1.9986    4.9706  97894 % 0.427008 1.000421
  -7   1   6   19.2691   27.8415    3.2560    0.0000   -8.5724    2.3846    2.3924   -3.5831  98036 % 0.601596 1.000422
  -2  -1   1  108.1910   97.8703  -23.3376    0.0000   10.3212    1.7830    2.0855    4.9489  98093 % 0.176393 1.000422
   5  -5  -6   25.6359   34.2812   -5.0635    0.0000   -8.6453    2.0226    2.0387   -4.2405  98159 % 0.668124 1.000422
   5   1  -3   40.8191   33.9514   -6.4171    0.0000    6.8677    2.0958    2.1352    3.2164  98162 % 0.398827 1.000422
 -12   4  -2   10.3247   23.6385   -1.5680    0.0000  -13.3138    3.5933    3.5948   -3.7036  98236*% 0.922258 1.000423
 -12   5   3    6.5574   28.9337    1.6472    0.0000  -22.3763    4.7885    4.7889   -4.6725  98238*% 0.970595 1.000423
 -11   2 -10    6.0166   29.4048    1.3947    0.0000  -23.3881    5.9668    5.9671   -3.9195  98240*% 0.970455 1.000423
 -10   2  -9    5.4037   29.3879    1.9666    0.0000  -23.9842    6.7269    6.7271   -3.5653  98248*% 0.882583 1.000423
  -9   2  -7   15.3558   24.6481   -0.3900    0.0000   -9.2923    2.9924    2.9963   -3.1013  98262*% 0.764635 1.000423
  -7   1  -8   14.0464   35.8316   -0.7491    0.0000  -21.7852    3.4422    3.4450   -6.3236  98286*% 0.671348 1.000423
  -6   3   4   21.7187   36.2905   -5.2507    0.0000  -14.5718    3.0412    3.0489   -4.7794  98301 % 0.549753 1.000423
  -4   3   8   26.3742   42.7270   -1.0320    0.0000  -16.3528    2.5821    2.5955   -6.3004  98323 % 0.597283 1.000423
  -3   1  -1   88.9118   79.4305  -21.9664    0.0000    9.4813    2.1966    2.3697    4.0011  98330 % 0.235666 1.000423
  -3   2   5   78.6861   66.6273   17.2192    0.0000   12.0588    2.0467    2.1928    5.4993  98331 % 0.396054 1.000423
  -2  -1  -9   29.6698   18.5227    4.2012    0.0000   11.1472    2.4891    2.5067    4.4470  98337 % 0.533670 1.000423
  -2   2   7   51.7349   40.9829   -9.5560    0.0000   10.7520    2.2944    2.3520    4.5714  98340 % 0.456663 1.000423
  -1   0  -2   84.0339   75.2409   -4.6620    0.0000    8.7930    2.7400    2.8659    3.0681  98349 % 0.132549 1.000423
   0  -3 -14   13.7113   26.2168   -1.9690    0.0000  -12.5055    3.3257    3.3285   -3.7570  98354*% 0.834972 1.000423
   0  -2 -10   14.6151   28.3388   -2.2152    0.0000  -13.7238    3.5375    3.5405   -3.8763  98355*% 0.592224 1.000423
   2  -3 -11   19.7661   32.1201   -3.8252    0.0000  -12.3540    2.7497    2.7567   -4.4813  98369 % 0.692014 1.000423
   3  -2  -4   27.2855   40.5056   -2.6491    0.0000  -13.2200    3.3406    3.3517   -3.9443  98383 % 0.358216 1.000423
   5   0  12   17.9917    9.1904    3.3566    0.0000    8.8012    2.7985    2.8043    3.1385  98407 % 0.760762 1.000423
   8  -5  -8    9.2412   27.8647   -0.9048    0.0000  -18.6235    4.0417    4.0427   -4.6066  98436*% 0.851872 1.000423
 -11   0   2    8.7636   20.6536   -3.9144    0.0000  -11.8900    3.3263    3.3274   -3.5733  98493*% 0.777006 1.000424
  -9  -1   2   21.1116   13.2582   -0.4201    0.0000    7.8534    1.8426    1.8546    4.2345  98512 % 0.645564 1.000424
  -7  -3   3   31.3512   37.5380   -0.2555    0.0000   -6.1867    1.6156    1.6457   -3.7593  98529 % 0.586117 1.000424
  -5  -2   2   50.5628   45.1420   11.0440    0.0000    5.4208    1.5159    1.5980    3.3922  98549 % 0.410391 1.000424
  -2  -7   5   16.7153   25.0038    1.6269    0.0000   -8.2885    2.0939    2.1006   -3.9459  98575 % 0.714587 1.000424
   0   7  -4   25.1038   32.8405    5.5311    0.0000   -7.7367    1.6751    1.6938   -4.5678  98597 % 0.680115 1.000424
   3   1  -1   97.3935   89.8482  -21.9664    0.0000    7.5453    1.3830    1.6916    4.4606  98622 % 0.235666 1.000424
   5  -1   0   71.3435   77.2036  -13.9430    0.0000   -5.8601    1.3799    1.5535   -3.7723  98638 % 0.361280 1.000424
  -2  -2  -2   71.7008   46.6701   -2.7010    0.0000   25.0306    1.6646    1.8124   13.8107  98827 % 0.256596 1.000425
  -1  -1  -1   89.4852  100.8220  -14.3263    0.0000  -11.3364    1.7634    1.9775   -5.7328  98838 % 0.128298 1.000425
   1   6   5   20.3715   12.4852   -3.0448    0.0000    7.8864    2.2016    2.2110    3.5669  98856 % 0.621871 1.000425
  -2   0   0  119.3360  142.3830  -29.5063    0.0000  -23.0472    6.2471    6.3600   -3.6238  99346 % 0.139782 1.000427
  -9  -3   0   16.0779   24.8809    2.5791    0.0000   -8.8030    2.3448    2.3503   -3.7454  99540 % 0.686516 1.000428
  -6   1   4   31.9687   24.3031    4.5622    0.0000    7.6656    1.8221    1.8499    4.1438  99574 % 0.484761 1.000428
   2  -4  -6   23.3195   15.9471    1.2850    0.0000    7.3724    2.1055    2.1184    3.4802  99648 % 0.517852 1.000428
  -7   2  -3   29.2780   20.9623    5.2560    0.0000    8.3156    1.6446    1.6704    4.9781  99825 % 0.549100 1.000429
  -4  -2  -2   51.5432   58.2495   -4.9915    0.0000   -6.7063    1.5793    1.6612   -4.0369  99858 % 0.352786 1.000429
Refinement program                                                                                                 page=  55
structure :                                                                                                10:07:21 02-09-24 

   0  -8   0   23.6390   32.3466    6.7375    0.0000   -8.7076    1.7090    1.7253   -5.0470  99886 % 0.733407 1.000429
   4   0   2   43.9557   33.8881    6.5208    0.0000   10.0676    1.7131    1.7686    5.6925  99928 % 0.301397 1.000429
  -6  -6   2   16.2204   35.6272    2.3382    0.0000  -19.4069    5.9462    5.9484   -3.2625 100042*% 0.700782 1.000430
  -2  -2  -1  103.9710   85.8708   24.5033    0.0000   18.0998    3.6385    3.7842    4.7831 100129 % 0.237335 1.000430
   1   1   1   79.4594   96.1691  -14.3263    0.0000  -16.7097    5.4103    5.4683   -3.0557 100168 % 0.128298 1.000430
   3   3   3   52.5823   66.2148   10.5023    0.0000  -13.6325    4.0489    4.0829   -3.3389 100212 % 0.384893 1.000430
   3   3   7   38.6820   24.4305   -6.4355    0.0000   14.2515    3.8468    3.8661    3.6862 100216 % 0.524392 1.000430
  -4  -1  -4   52.7200   36.6087  -10.0459    0.0000   16.1113    5.2969    5.3230    3.0267 100393 % 0.370538 1.000431
  -5  -2   2   62.5724   55.2666   11.0440    0.0000    7.3057    1.4583    1.5869    4.6038 100652 % 0.410391 1.000432
   3   1  -1   98.2232  104.4560  -21.9664    0.0000   -6.2325    1.3520    1.6711   -3.7295 100725 % 0.235666 1.000432
  -5  -5  -7   18.3358    6.0126   -0.3926    0.0000   12.3232    3.4468    3.4517    3.5702 100869*% 0.698294 1.000433
  -3   2  -5   74.8592   59.1600   17.2192    0.0000   15.6992    1.9851    2.1215    7.4000 100909 % 0.396054 1.000433
  -1   5  -2   36.1801   44.8498   -9.3971    0.0000   -8.6697    2.5539    2.5794   -3.3611 100942 % 0.477159 1.000433
   1   6   1   20.2485   36.3359    0.9887    0.0000  -16.0875    3.7188    3.7243   -4.3196 100963*% 0.557330 1.000433
  -7  -6   5    8.3964   26.2738   -2.1489    0.0000  -17.8773    4.7520    4.7528   -3.7615 101103*% 0.788157 1.000434
  -7  -5  -1   17.7116   28.1558   -4.1097    0.0000  -10.4442    3.2295    3.2344   -3.2291 101106*% 0.672782 1.000434
  -5  -2  -9   16.9735   34.5384   -1.5311    0.0000  -17.5649    3.2227    3.2271   -5.4429 101135*% 0.642337 1.000434
  -4  -2  -5   15.5596   33.5321   -4.0037    0.0000  -17.9725    5.1544    5.1567   -3.4852 101147*% 0.437095 1.000434
  -3   0 -11   35.6749   24.8715   -4.7995    0.0000   10.8034    2.1780    2.2070    4.8950 101158 % 0.653963 1.000434
  -1  -3  14   12.6610   30.6150   -1.6306    0.0000  -17.9541    3.5305    3.5328   -5.0821 101175*% 0.837892 1.000434
  -1   0  -4  123.6790  102.5720   31.3207    0.0000   21.1067    1.9785    2.3333    9.0460 101178 % 0.235844 1.000434
   0  -2  12   14.2443   29.3430   -0.4350    0.0000  -15.0987    3.5628    3.5657   -4.2344 101183*% 0.700184 1.000434
   3   2   2   45.7777   34.0294    2.0684    0.0000   11.7483    2.4783    2.5202    4.6617 101215 % 0.300441 1.000434
   4   4  -4   15.9342   28.3441    0.9516    0.0000  -12.4099    3.6964    3.6999   -3.3541 101226*% 0.513191 1.000434
   7   5   4   15.8902   26.7873   -0.3324    0.0000  -10.8971    2.9515    2.9558   -3.6867 101264*% 0.707250 1.000434
  -3   0  -1   57.2660   50.4797   -8.6514    0.0000    6.7863    1.9602    2.0421    3.3232 101391 % 0.217103 1.000435
  -2  -8  -1   14.6663   30.8932   -3.7353    0.0000  -16.2269    4.0160    4.0187   -4.0379 101396*% 0.748729 1.000435
   4   5   2   31.2458   43.2412    1.7947    0.0000  -11.9954    2.2531    2.2747   -5.2735 101448 % 0.548591 1.000435
   0   7   2   18.1631   26.9082    3.3083    0.0000   -8.7450    2.1197    2.1274   -4.1106 101655 % 0.651539 1.000436
   2   3   1   87.7975   81.9073   16.6662    0.0000    5.8902    1.5541    1.7850    3.2999 101668 % 0.313608 1.000436
   3   3   1   58.3729   64.5074  -11.6838    0.0000   -6.1344    1.6737    1.7726   -3.4607 101677 % 0.350391 1.000436
  -1   5  -6   40.2306   33.0757    8.0680    0.0000    7.1549    1.9450    1.9862    3.6023 101885 % 0.573721 1.000437
  -4  -6  -7   17.2829   24.1729   -2.5426    0.0000   -6.8900    2.0801    2.0873   -3.3010 102097 % 0.732189 1.000438
   0   7   6   17.5357   25.9324    3.5976    0.0000   -8.3967    2.1385    2.1457   -3.9133 102140 % 0.725244 1.000438
  -9  -1  -1   25.5206   30.9509    3.2788    0.0000   -5.4303    1.3420    1.3661   -3.9751 102306 % 0.638154 1.000440
  -6  -2  -1   22.1020   16.7714    2.7227    0.0000    5.3306    1.6582    1.6729    3.1865 102336 % 0.461129 1.000440
  -5  -2  -1   36.6511   31.8936    5.6069    0.0000    4.7575    1.2960    1.3468    3.5324 102345 % 0.398632 1.000440
  -4  -6  -2   22.2104   15.8243   -2.1399    0.0000    6.3860    1.4835    1.5001    4.2571 102354 % 0.627217 1.000440
  -3   1   0   35.4824   28.3776    0.8400    0.0000    7.1048    1.3866    1.4313    4.9639 102366 % 0.228839 1.000440
   1  -8  -2   16.6132    9.0482    1.6180    0.0000    7.5651    1.7576    1.7655    4.2850 102392 % 0.745288 1.000440
   1   6   2   23.3816   17.0982    3.3519    0.0000    6.2834    1.4541    1.4728    4.2662 102395 % 0.565800 1.000440
   3  -1   0   31.3002   26.1218    0.8400    0.0000    5.1783    1.4984    1.5307    3.3829 102415 % 0.228839 1.000440
   4   2   1   62.9222   68.0184  -13.2393    0.0000   -5.0962    1.0815    1.2512   -4.0730 102425 % 0.339035 1.000440
  10   2   2   18.2318   28.5394   -3.6003    0.0000  -10.3076    1.6043    1.6147   -6.3837 102485 % 0.731284 1.000440
  -7   2   5   29.3428   22.2209   -3.5432    0.0000    7.1219    1.4433    1.4728    4.8356 102569 % 0.593505 1.000441
  -6  -5  -5   21.1329   29.9333   -0.2816    0.0000   -8.8004    1.7508    1.7635   -4.9902 102576 % 0.682085 1.000441
  -3   3   5   49.0245   43.9249    9.1467    0.0000    5.0995    1.3085    1.3974    3.6494 102614 % 0.445960 1.000441
   0  -3  -4   64.9854   58.7205  -16.3287    0.0000    6.2649    1.2434    1.4029    4.4655 102639 % 0.355497 1.000441
   1   3   4   20.9117   14.3454   -0.6807    0.0000    6.5663    2.0921    2.1026    3.1230 102646 % 0.362302 1.000441
   4   0  -1   52.7153   47.8079   -8.7529    0.0000    4.9073    1.3383    1.4384    3.4116 102674 % 0.285179 1.000441
   5  -2  -4   55.1915   60.1590  -10.6941    0.0000   -4.9675    1.2502    1.3666   -3.6349 102685 % 0.454394 1.000441
   5   3   3   39.1203   45.3056   -7.9350    0.0000   -6.1853    1.3765    1.4310   -4.3223 102687 % 0.475709 1.000441
Refinement program                                                                                                 page=  56
structure :                                                                                                10:07:21 02-09-24 

   6  -2  -4   16.0156   24.1837   -0.2470    0.0000   -8.1680    2.2946    2.3002   -3.5510 102694 % 0.510104 1.000441
   9   3   2   20.8662   26.3477   -0.4849    0.0000   -5.4814    1.6198    1.6332   -3.3562 102729 % 0.695693 1.000441
  -6   1  -3   37.3363   43.4511    1.9171    0.0000   -6.1148    1.6150    1.6576   -3.6889 102832 % 0.461298 1.000442
  -6   2  -3   49.0071   41.3679    6.6975    0.0000    7.6393    1.4528    1.5333    4.9823 102833 % 0.487861 1.000442
  -6   3  -3   43.2874   33.7950   -1.7955    0.0000    9.4924    1.4889    1.5505    6.1220 102834 % 0.529180 1.000442
  -5  -7  -2   14.0961   25.6618    3.0793    0.0000  -11.5657    2.5149    2.5188   -4.5917 102843*% 0.739339 1.000442
  -4   2  -2   53.9528   59.4273   -4.9915    0.0000   -5.4745    1.4856    1.5805   -3.4638 102857 % 0.352786 1.000442
  -4   5  -2   37.8523   32.4885   -1.7947    0.0000    5.3639    1.6062    1.6502    3.2504 102860 % 0.548591 1.000442
  -2   4  -1   71.8596   60.8884  -10.2569    0.0000   10.9712    1.3443    1.5243    7.1975 102881 % 0.396461 1.000442
  -2   5  -1   39.0986   33.1798    5.1078    0.0000    5.9188    1.6625    1.7078    3.4657 102882 % 0.482516 1.000442
  -2   6  -1   28.4798   22.0477    6.5285    0.0000    6.4321    1.9172    1.9382    3.3186 102883 % 0.570325 1.000442
   0   2   0  155.0040  139.9540  -42.1415    0.0000   15.0500    1.2055    1.9636    7.6645 102893 % 0.183352 1.000442
   0   4   0   83.7317   94.4532   28.5460    0.0000  -10.7215    1.2982    1.5448   -6.9404 102894 % 0.366703 1.000442
   0   8   0   34.9471   20.4419    6.7375    0.0000   14.5052    1.5581    1.5968    9.0841 102896 % 0.733407 1.000442
   2   0   1  133.1120  142.3270  -28.4619    0.0000   -9.2147    1.2467    1.8238   -5.0526 102910 % 0.150699 1.000442
   2   1   1  101.4810  107.3690  -23.3376    0.0000   -5.8880    1.3086    1.6560   -3.5556 102911 % 0.176393 1.000442
   2   2   1  100.6550   92.5127   24.5033    0.0000    8.1426    1.2737    1.6234    5.0159 102912 % 0.237335 1.000442
   2   5   1   48.1985   42.6954   -5.1078    0.0000    5.5031    1.5063    1.5815    3.4797 102915 % 0.482516 1.000442
   4   5   2   37.9500   49.0520    1.7947    0.0000  -11.1020    1.6140    1.6580   -6.6961 102938 % 0.548591 1.000442
   7  -6   4   14.3178   22.7227   -3.2094    0.0000   -8.4049    2.4515    2.4557   -3.4226 102967*% 0.769838 1.000442
   9   6   5   15.9499   23.7242    1.7271    0.0000   -7.7743    2.1630    2.1689   -3.5845 103000 % 0.881761 1.000442
  -7  -3   0   27.1330   22.2623    3.6240    0.0000    4.8707    1.4521    1.4772    3.2972 103062 % 0.561242 1.000443
  -7  -1   0   29.0637   22.3099   -1.5867    0.0000    6.7539    1.4537    1.4825    4.5558 103063 % 0.497752 1.000443
  -7   1   0   32.3249   27.1243    1.5867    0.0000    5.2006    1.4029    1.4397    3.6123 103064 % 0.497752 1.000443
  -6  -2   0   46.1747   39.9412   -7.6393    0.0000    6.2335    1.2745    1.3556    4.5984 103072 % 0.457678 1.000443
  -6   0   0   60.8515   48.4479   15.1473    0.0000   12.4035    1.1898    1.3364    9.2816 103073 % 0.419346 1.000443
  -5  -7   0   18.4445   11.8718   -4.4846    0.0000    6.5727    1.5452    1.5561    4.2237 103078 % 0.730710 1.000443
  -5  -1   0   60.1215   53.7541   13.9430    0.0000    6.3675    1.2059    1.3475    4.7256 103081 % 0.361280 1.000443
  -2   0   0  131.0870  158.2060  -29.5063    0.0000  -27.1186    1.1161    1.7216  -15.7518 103111 % 0.139782 1.000443
   2  -6   0   25.3318   19.1651    3.0836    0.0000    6.1667    1.4448    1.4669    4.2040 103141 % 0.567538 1.000443
   3  -1   0   52.5052   44.4455    0.8400    0.0000    8.0598    1.3265    1.4267    5.6494 103152 % 0.228839 1.000443
   5  -5   0   31.9155   24.9702   -5.8096    0.0000    6.9453    1.3034    1.3419    5.1756 103169 % 0.576394 1.000443
   5  -3   0   53.9750   47.9646   11.4410    0.0000    6.0104    1.2033    1.3188    4.5574 103170 % 0.444701 1.000443
   4   0   0  107.3250  101.1140  -13.3119    0.0000    6.2114    1.6212    1.9443    3.1947 103372 % 0.279564 1.000444
  -5  -2  -4   56.0071   50.6034   10.6941    0.0000    5.4038    1.6953    1.7854    3.0266 103515 % 0.454394 1.000445
  -4  -3  -4   37.7160   29.1301    7.2952    0.0000    8.5860    1.9978    2.0331    4.2231 103526 % 0.452254 1.000445
  -2  -3  -3   59.8891   70.1705  -12.2377    0.0000  -10.2814    1.6981    1.8007   -5.7098 103549 % 0.351737 1.000445
   3   2   3   76.6296   84.1166  -18.5130    0.0000   -7.4869    1.5575    1.7358   -4.3133 103597 % 0.325762 1.000445
   5   0   3   28.3796   21.1237   -4.4849    0.0000    7.2559    2.3644    2.3814    3.0470 103619 % 0.388148 1.000445
   5   3   5   28.4183   21.4651   -4.8629    0.0000    6.9532    2.1447    2.1635    3.2139 103620 % 0.526343 1.000445
  -8   4  -7   19.8645   13.3555   -3.1778    0.0000    6.5090    1.4498    1.4634    4.4480 103730 % 0.776196 1.000447
  -6   0  -5   21.5383    9.9520   -1.2214    0.0000   11.5864    1.5461    1.5610    7.4223 103755 % 0.505103 1.000447
  -6   1  -5   17.1668   11.3177   -0.2826    0.0000    5.8491    1.7650    1.7734    3.2983 103756 % 0.513355 1.000447
  -4   9  -4   11.3798   18.6054    1.8605    0.0000   -7.2256    1.8058    1.8094   -3.9933 103781 % 0.899808 1.000447
  -3  -4  -2   25.2686   17.7251   -3.8036    0.0000    7.5434    1.4128    1.4352    5.2559 103787 % 0.437171 1.000447
  -3   6  -3   28.5096   24.0079   -6.5909    0.0000    4.5017    1.2575    1.2894    3.4914 103792 % 0.612424 1.000447
  -3   7  -3   16.8731   10.9046   -4.4602    0.0000    5.9685    1.5943    1.6032    3.7229 103793 % 0.695932 1.000447
  -2   4  -2   21.9568   14.0050   -1.4794    0.0000    7.9518    1.6236    1.6384    4.8533 103803 % 0.408283 1.000447
  -2   5  -2   32.3697   27.6921   -5.6769    0.0000    4.6777    1.2203    1.2625    3.7052 103804 % 0.492275 1.000447
   1  -1   1   91.8940  100.3590   14.3263    0.0000   -8.4654    1.0115    1.3666   -6.1945 103830 % 0.128298 1.000447
   3  -3   3   59.5399   54.6269  -10.5023    0.0000    4.9130    1.0329    1.1922    4.1208 103850 % 0.384893 1.000447
   0 -10   0   11.4717   21.3677   -4.5697    0.0000   -9.8960    2.1052    2.1083   -4.6938 104065*% 0.916758 1.000448
Refinement program                                                                                                 page=  57
structure :                                                                                                10:07:21 02-09-24 

   0  -6   0   24.8536   18.0513  -11.6923    0.0000    6.8023    1.6758    1.6941    4.0152 104067 % 0.550055 1.000448
  -9   1   0   35.6357   38.8317    4.8863    0.0000   -3.1960    0.9653    1.0290   -3.1060 104182 % 0.635664 1.000449
  -5   1   0   67.9765   62.9603  -13.9430    0.0000    5.0162    0.8996    1.1275    4.4488 104222 % 0.361280 1.000449
  -4   6   1   18.4635   13.0824    4.4894    0.0000    5.3811    1.3080    1.3210    4.0736 104232 % 0.619587 1.000449
  -3  -5  -1   42.6626   46.4758    8.9270    0.0000   -3.8132    0.9622    1.0525   -3.6228 104239 % 0.507194 1.000449
  -3   1   0   22.7288   17.2375    0.8400    0.0000    5.4914    1.5135    1.5305    3.5880 104240 % 0.228839 1.000449
   2   4   1   42.5218   45.9891  -10.2569    0.0000   -3.4674    1.0089    1.0948   -3.1670 104284 % 0.396461 1.000449
   4  -2   0   60.4268   64.0375   11.5562    0.0000   -3.6107    0.9185    1.0994   -3.2842 104300 % 0.334326 1.000449
   7  -3   0   21.6217   17.2055   -3.6240    0.0000    4.4162    1.2025    1.2218    3.6146 104323 % 0.561242 1.000449
   8   2   1   27.7002   22.1939    6.4867    0.0000    5.5063    1.0848    1.1196    4.9179 104333 % 0.591111 1.000449
  -4  -6   0   18.8733   22.5920    4.1954    0.0000   -3.7188    1.2107    1.2253   -3.0349 104405 % 0.617022 1.000450
   0   6   0   29.6934   20.8983  -11.6923    0.0000    8.7951    1.1619    1.1992    7.3341 104434 % 0.550055 1.000450
   1   5   0   39.3218   35.0271    0.8447    0.0000    4.2946    1.0312    1.1037    3.8912 104442 % 0.463677 1.000450
   8   1   1   14.7445    9.7624   -2.2704    0.0000    4.9821    1.4446    1.4521    3.4309 104497 % 0.569385 1.000450
 -13  -1  -1   14.4983   20.8516   -2.8404    0.0000   -6.3533    1.5691    1.5758   -4.0317 104546 % 0.914931 1.000451
 -10   4   2   18.9947   13.1393    3.9825    0.0000    5.8555    1.4609    1.4732    3.9746 104570 % 0.797264 1.000451
  -6  -3  -2   29.9383   35.3921    5.9409    0.0000   -5.4538    1.3578    1.3904   -3.9225 104600 % 0.513980 1.000451
  -6   4   2   32.2754   25.7975   -2.6064    0.0000    6.4779    1.2967    1.3362    4.8479 104603 % 0.568337 1.000451
  -2   2   1  117.7060  106.8360  -24.5033    0.0000   10.8697    1.0926    1.6060    6.7683 104641 % 0.237335 1.000451
   2   5   3   41.1266   46.6262    7.2495    0.0000   -5.4995    1.2158    1.2834   -4.2850 104675 % 0.508124 1.000451
   7  -3  -1   27.9356   40.5598    6.8981    0.0000  -12.6242    1.3692    1.3974   -9.0339 104725 % 0.564060 1.000451
 -10  -2   0   20.7774   27.0810    4.3525    0.0000   -6.3036    1.1503    1.1689   -5.3927 104803 % 0.722560 1.000453
   2  -2   0   58.1936   51.1586    5.6789    0.0000    7.0351    1.4065    1.5221    4.6218 105089 % 0.230558 1.000454
   2   4   0   44.5444   54.2144   -8.9248    0.0000   -9.6700    1.4547    1.5214   -6.3560 105092 % 0.392441 1.000454
   3  -3   0   38.6044   33.7817    1.9770    0.0000    4.8228    1.5244    1.5726    3.0668 105098 % 0.345836 1.000454
   3  -1   0   58.1249   50.7198    0.8400    0.0000    7.4050    1.3781    1.4956    4.9511 105099 % 0.228839 1.000454
   3   5   0   34.4049   43.0174   -1.4822    0.0000   -8.6125    1.5288    1.5671   -5.4959 105102 % 0.504058 1.000454
   4  -2   0   59.1693   52.9556   11.5562    0.0000    6.2136    1.2929    1.4219    4.3700 105107 % 0.334326 1.000454
   5   5   0   34.7851   42.9977    5.8096    0.0000   -8.2126    1.4561    1.4971   -5.4858 105120 % 0.576394 1.000454
   6   4   0   29.8044   37.9065    8.8312    0.0000   -8.1021    1.5820    1.6098   -5.0329 105127 % 0.557066 1.000454
   7   1   0   33.5142   42.8451   -1.5867    0.0000   -9.3309    1.5501    1.5859   -5.8836 105134 % 0.497752 1.000454
   8   0   0   33.0696   42.0095   -7.7884    0.0000   -8.9399    1.5407    1.5758   -5.6733 105141 % 0.559128 1.000454
  10   0   0   17.2424   23.4672   -1.5261    0.0000   -6.2248    2.0386    2.0459   -3.0426 105155 % 0.698910 1.000454
  13  -1   0   15.1361    7.4722    1.4486    0.0000    7.6638    1.9226    1.9285    3.9740 105171 % 0.913196 1.000454
  -3   6   2   23.0434   15.7216   -1.3580    0.0000    7.3218    1.4538    1.4719    4.9743 105272 % 0.599339 1.000455
  -2   3   1   83.7514   89.6382  -16.6662    0.0000   -5.8867    1.0059    1.3090   -4.4973 105280 % 0.313608 1.000455
   3   5   1   44.6363   40.1186    8.9270    0.0000    4.5177    1.1101    1.1965    3.7759 105319 % 0.507194 1.000455
   8   2   0   13.9857    8.2826    1.4695    0.0000    5.7031    1.8304    1.8358    3.1066 105368 % 0.588423 1.000455
   4   2   1   64.1171   54.1073  -13.2393    0.0000   10.0098    1.8996    2.0049    4.9926 105580 % 0.339035 1.000456
   5  -1   0   60.3009   53.6507  -13.9430    0.0000    6.6502    2.0049    2.0937    3.1763 105587 % 0.361280 1.000456
   6   4   2   30.7018   37.8959   -2.6064    0.0000   -7.1941    2.1367    2.1586   -3.3327 105598 % 0.568337 1.000456
   1  -1  -1   96.5852  106.3860  -14.3263    0.0000   -9.8009    2.0697    2.2840   -4.2912 105801 % 0.128298 1.000457
  -8  -3 -11   20.7629   28.2618    2.0678    0.0000   -7.4989    2.4563    2.4651   -3.0421 105951 % 0.878618 1.000458
  -3   0  -3   90.3936   82.9343   21.8433    0.0000    7.4593    2.0499    2.2404    3.3295 106014 % 0.269263 1.000458
 -10   0   0   27.6930   35.0728   -1.5261    0.0000   -7.3798    1.9680    1.9874   -3.7133 106203 % 0.698910 1.000459
  -7   1  -1   46.0076   51.9259    7.8395    0.0000   -5.9183    1.6562    1.7190   -3.4430 106237 % 0.500927 1.000459
  -3   1  -1  113.5240   99.8759  -21.9664    0.0000   13.6485    1.3882    1.7933    7.6107 106268 % 0.235666 1.000459
   4  -3   3   33.4649   23.9696   -3.8980    0.0000    9.4953    2.0649    2.0918    4.5393 106328 % 0.427008 1.000459
 -11  -1   0   16.5952    9.5508    5.0296    0.0000    7.0444    2.1452    2.1516    3.2740 106442 % 0.774247 1.000460
  -9  -2  -1   19.3210   11.9737    1.0804    0.0000    7.3472    2.0418    2.0509    3.5824 106457 % 0.657612 1.000460
  -6   6   6   16.5741    9.0382   -2.1363    0.0000    7.5359    2.1208    2.1273    3.5426 106494 % 0.769787 1.000460
  -4   2   2   47.2853   53.5229   -4.9915    0.0000   -6.2376    1.6559    1.7221   -3.6221 106516 % 0.352786 1.000460
Refinement program                                                                                                 page=  58
structure :                                                                                                10:07:21 02-09-24 

  -3   1   1   89.5611   82.6614   21.9664    0.0000    6.8998    1.4493    1.7037    4.0499 106526 % 0.235666 1.000460
   5  -1  -1   32.7353   40.5204   -1.0008    0.0000   -7.7851    1.9612    1.9883   -3.9154 106582 % 0.365642 1.000460
 -10   3   4   14.3388   19.0150    4.2713    0.0000   -4.6762    1.3983    1.4056   -3.3268 106685 % 0.784125 1.000461
  -5  -9  -1    9.4234    4.4091   -0.4444    0.0000    5.0143    1.6077    1.6105    3.1136 106726*% 0.897803 1.000461
  -3  -3   0   21.0071   16.4839   -1.9770    0.0000    4.5232    1.3638    1.3799    3.2779 106751 % 0.345836 1.000461
  -3   6   3   30.6154   36.8972   -6.5909    0.0000   -6.2818    0.9897    1.0360   -6.0637 106753 % 0.612424 1.000461
  -1   5   2   37.4887   41.8856   -9.3971    0.0000   -4.3969    0.9470    1.0185   -4.3172 106773 % 0.477159 1.000461
   1  -6  -2   19.8267   13.5303   -3.3519    0.0000    6.2964    1.2710    1.2864    4.8947 106784 % 0.565800 1.000461
   4  -7  -3   16.4317   20.6068   -1.6401    0.0000   -4.1751    1.2932    1.3036   -3.2027 106813 % 0.720079 1.000461
   4   0  -1   59.7135   44.6497   -8.7529    0.0000   15.0637    0.8892    1.0711   14.0633 106816 % 0.285179 1.000461
   4   6   1   17.7003   22.6245   -4.4894    0.0000   -4.9243    1.2683    1.2806   -3.8452 106817 % 0.619587 1.000461
   4   8   2   16.6012    7.8215    1.3800    0.0000    8.7797    1.1806    1.1923    7.3640 106818 % 0.792922 1.000461
   9   3  -1   25.2646   32.3017    2.6713    0.0000   -7.0371    0.9955    1.0270   -6.8519 106867 % 0.688822 1.000461
  -6   0   0   62.6027   55.8050   15.1473    0.0000    6.7977    1.4536    1.5827    4.2950 106945 % 0.419346 1.000462
  -5  -1   0   64.8460   58.5440   13.9430    0.0000    6.3020    1.4357    1.5754    4.0003 106953 % 0.361280 1.000462
  -5   1   0   49.5358   57.0053  -13.9430    0.0000   -7.4694    1.6231    1.6970   -4.4016 106954 % 0.361280 1.000462
  -5   5   0   36.6156   31.1463   -5.8096    0.0000    5.4693    1.5431    1.5859    3.4487 106956 % 0.576394 1.000462
  -3  -1   0   51.9307   45.9989   -0.8400    0.0000    5.9318    1.7572    1.8323    3.2374 106972 % 0.228839 1.000462
  -3   5   0   35.8008   29.3039    1.4822    0.0000    6.4969    1.6438    1.6824    3.8618 106975 % 0.504058 1.000462
  -2   0   0  131.2230  153.8830  -29.5063    0.0000  -22.6600    1.3900    1.9116  -11.8542 106982 % 0.139782 1.000462
  -2   6   0   21.2485   10.2796    3.0836    0.0000   10.9689    2.0872    2.0980    5.2283 106985 % 0.567538 1.000462
   1   1   0  126.6160   95.8692  -10.5184    0.0000   30.7464    1.4295    1.9096   16.1007 107007 % 0.115279 1.000462
   1   5   0   42.9209   58.9449    0.8447    0.0000  -16.0240    1.6367    1.6921   -9.4700 107009 % 0.463677 1.000462
   2   4   0   43.3601   52.1412   -8.9248    0.0000   -8.7810    1.6628    1.7184   -5.1099 107017 % 0.392441 1.000462
   2   6   0   28.4412   19.7967    3.0836    0.0000    8.6445    1.8231    1.8451    4.6851 107018 % 0.567538 1.000462
   3   3   0   29.6361   21.1329   -1.9770    0.0000    8.5032    2.0549    2.0762    4.0956 107026 % 0.345836 1.000462
   3   7   0   19.4525   12.0818   -0.4519    0.0000    7.3707    2.0486    2.0578    3.5819 107028 % 0.675116 1.000462
   4   2   0   53.6656   47.1264   11.5562    0.0000    6.5392    1.5522    1.6424    3.9816 107034 % 0.334326 1.000462
   6   4   0   33.1134   38.7608    8.8312    0.0000   -5.6474    1.6262    1.6596   -3.4028 107053 % 0.557066 1.000462
   6   6   0   28.5535   34.8167   -4.7970    0.0000   -6.2632    1.6198    1.6447   -3.8080 107054 % 0.691673 1.000462
  -6   4   0   33.8083   26.8429    8.8312    0.0000    6.9654    1.5987    1.6341    4.2626 107149 % 0.557066 1.000463
  -5  -1   0   62.3474   55.4851   13.9430    0.0000    6.8623    1.4259    1.5562    4.4096 107155 % 0.361280 1.000463
  -5   5   0   36.8253   31.8167   -5.8096    0.0000    5.0086    1.5383    1.5818    3.1664 107158 % 0.576394 1.000463
  -3  -1   0   49.8959   44.5298   -0.8400    0.0000    5.3661    1.6935    1.7655    3.0394 107174 % 0.228839 1.000463
  -2   0   0  133.3480  153.1500  -29.5063    0.0000  -19.8018    1.3139    1.8720  -10.5779 107184 % 0.139782 1.000463
   1   1   0  103.1390   95.7481  -10.5184    0.0000    7.3911    1.4713    1.7968    4.1135 107209 % 0.115279 1.000463
   2   4   0   42.7516   50.1258   -8.9248    0.0000   -7.3742    1.6736    1.7274   -4.2691 107219 % 0.392441 1.000463
   5   5   0   31.0516   24.1560    5.8096    0.0000    6.8956    1.6988    1.7269    3.9930 107247 % 0.576394 1.000463
  -2   5  -2   26.0826   33.5485   -5.6769    0.0000   -7.4659    1.9515    1.9688   -3.7920 107393 % 0.492275 1.000464
  -1  -5  -1   19.7813   27.9648   -3.9614    0.0000   -8.1835    2.5630    2.5707   -3.1834 107403 % 0.467084 1.000464
   0  -4   0   82.8197   72.7283   28.5460    0.0000   10.0914    1.3662    1.5976    6.3164 107419 % 0.366703 1.000464
   5  -3   6   26.0691   33.6289    6.0599    0.0000   -7.5597    1.8374    1.8558   -4.0735 107474 % 0.558497 1.000464
 -11   3   0   18.5580   11.5672    3.8596    0.0000    6.9908    2.1608    2.1687    3.2234 107551 % 0.816514 1.000465
  -6   4   0   35.9847   29.7775    8.8312    0.0000    6.2072    1.7410    1.7778    3.4915 107570 % 0.557066 1.000465
  -2   2   0   49.6054   31.7065    5.6789    0.0000   17.8990    2.1349    2.1917    8.1666 107593 % 0.230558 1.000465
   1  -1   0   90.6460   99.6183   10.5184    0.0000   -8.9722    1.9935    2.1899   -4.0971 107612 % 0.115279 1.000465
   2  -2   0   45.0211   33.5112    5.6789    0.0000   11.5099    2.2167    2.2620    5.0884 107621 % 0.230558 1.000465
  -5  -1   0   62.4948   58.5824   13.9430    0.0000    3.9124    0.8537    1.0580    3.6980 107786 % 0.361280 1.000466
   4  -4   1   26.1801   29.5566    5.2793    0.0000   -3.3764    1.0829    1.1141   -3.0307 107868 % 0.464541 1.000466
  -7   1   0   36.4390   41.5078    1.5867    0.0000   -5.0688    1.5245    1.5674   -3.2339 107972 % 0.497752 1.000467
   2  -2   0   48.7032   32.8907    5.6789    0.0000   15.8125    1.7853    1.8505    8.5448 108023 % 0.230558 1.000467
  -5  -4   1   22.0091   15.7006    1.0583    0.0000    6.3085    2.0287    2.0406    3.0914 108177 % 0.509668 1.000468
Refinement program                                                                                                 page=  59
structure :                                                                                                10:07:21 02-09-24 

  -3  -2   1   54.1600   59.9416   -5.7953    0.0000   -5.7817    1.6100    1.6987   -3.4036 108204 % 0.284168 1.000468
  -2  -2   0   38.7273   28.5170    5.6789    0.0000   10.2102    2.1187    2.1538    4.7406 108214 % 0.230558 1.000468
  -1  -1   0   87.1682   98.7699  -10.5184    0.0000  -11.6017    1.6399    1.8572   -6.2469 108224 % 0.115279 1.000468
   1  -4  -4   68.2605   54.1008  -12.9767    0.0000   14.1597    1.4254    1.5804    8.9594 108235 % 0.435998 1.000468
   2  -7  -7   15.1261    8.1155    2.9477    0.0000    7.0106    2.1651    2.1704    3.2301 108243 % 0.765991 1.000468
   2   2   0   39.2632   27.4443    5.6789    0.0000   11.8189    2.1114    2.1476    5.5033 108247 % 0.230558 1.000468
   3  -3  -5   52.5119   42.8894    9.1467    0.0000    9.6225    1.4930    1.5827    6.0800 108259 % 0.445960 1.000468
   3   6   3   33.1270   39.2556   -6.5909    0.0000   -6.1285    1.6059    1.6397   -3.7375 108264 % 0.612424 1.000468
   3   8   5   11.6362   20.7976   -3.6936    0.0000   -9.1615    2.6985    2.7010   -3.3919 108266*% 0.813096 1.000468
   4  -2  -5   27.9374   17.9686    4.0037    0.0000    9.9689    2.0707    2.0895    4.7710 108272 % 0.437095 1.000468
   7   3  -3   20.9905   10.2338   -0.2555    0.0000   10.7567    2.0128    2.0237    5.3153 108310 % 0.586117 1.000468
 -12   2   5    9.1433   18.1439   -2.3266    0.0000   -9.0006    2.1108    2.1128   -4.2600 108369*% 0.903493 1.000469
  -9   0   3   22.5078   16.6922    3.5252    0.0000    5.8156    1.2929    1.3123    4.4315 108397 % 0.651310 1.000469
  -9   2   4   10.8904    4.7379    1.4741    0.0000    6.1524    1.9788    1.9818    3.1044 108398*% 0.692835 1.000469
  -8   1   3   29.9983   24.9367   -7.0404    0.0000    5.0616    1.1401    1.1789    4.2936 108406 % 0.591243 1.000469
  -8   5   5   20.4279   16.2985    3.4410    0.0000    4.1295    1.2507    1.2673    3.2584 108408 % 0.775895 1.000469
  -7   4   4   32.0656   37.7399   -5.9732    0.0000   -5.6743    1.0962    1.1421   -4.9682 108416 % 0.651584 1.000469
  -3  -5  -1   35.6469   32.0562    8.9270    0.0000    3.5907    1.0913    1.1480    3.1277 108451 % 0.507194 1.000469
   1   5   2   34.5717   30.9968    9.3971    0.0000    3.5749    1.1122    1.1647    3.0694 108486 % 0.477159 1.000469
   2  -1  -1  104.6350  110.7520   23.3376    0.0000   -6.1174    0.9012    1.3810   -4.4298 108494 % 0.176393 1.000469
   7   2  -1   29.4313   33.6615   -5.6444    0.0000   -4.2303    1.1416    1.1790   -3.5881 108545 % 0.525492 1.000469
  -7  -3   2   18.1328   21.6241   -2.5976    0.0000   -3.4912    1.1085    1.1232   -3.1082 108657 % 0.572431 1.000470
  -5   4  -3   20.3617   25.0090   -2.7884    0.0000   -4.6473    1.1001    1.1188   -4.1538 108679 % 0.533976 1.000470
   2  -4   3   30.6121   26.3566    5.2152    0.0000    4.2555    0.9898    1.0361    4.1074 108742 % 0.427259 1.000470
   3   8  -5   19.1337   22.9026   -3.6936    0.0000   -3.7689    1.0557    1.0729   -3.5127 108757 % 0.813096 1.000470
   9   1   0   21.7417   25.3770   -4.8863    0.0000   -3.6353    1.0119    1.0350   -3.5124 108818 % 0.635664 1.000470
  -5   2   6   25.0898   19.7997    4.7583    0.0000    5.2901    1.6780    1.6966    3.1180 108922 % 0.519516 1.000471
   4   1  -3   46.4209   52.4976   -5.6489    0.0000   -6.0767    1.4358    1.5090   -4.0271 109014 % 0.339265 1.000471
   5  -1  -5   25.1754   16.1115    4.2173    0.0000    9.0639    1.8490    1.8661    4.8572 109024 % 0.458040 1.000471
   5   7   0   16.7123   22.9233   -4.4846    0.0000   -6.2111    2.0195    2.0264   -3.0651 109029 % 0.730710 1.000471
 -10   0   1   13.6565   18.3527   -2.3582    0.0000   -4.6962    1.2741    1.2814   -3.6648 109126 % 0.701175 1.000472
  -9   1   1   20.2805   17.0537    3.2788    0.0000    3.2268    1.0552    1.0745    3.0030 109135 % 0.638154 1.000472
  -6  -4   0   33.1376   37.9473    8.8312    0.0000   -4.8097    0.8887    0.9485   -5.0710 109162 % 0.557066 1.000472
  -3   5   1   40.1398   43.1347    8.9270    0.0000   -2.9949    0.8570    0.9463   -3.1647 109185 % 0.507194 1.000472
  -2   6   1   33.3647   29.5824   -6.5285    0.0000    3.7822    0.8767    0.9380    4.0321 109191 % 0.570325 1.000472
   5   1   0   59.7921   54.2706   13.9430    0.0000    5.5215    0.8028    1.0010    5.5161 109240 % 0.361280 1.000472
   7   1   0   37.2773   40.8301   -1.5867    0.0000   -3.5528    0.8584    0.9359   -3.7962 109257 % 0.497752 1.000472
   9   1   0   34.0734   38.6562   -4.8863    0.0000   -4.5827    0.8599    0.9250   -4.9545 109276 % 0.635664 1.000472
  10   2   0   19.4936   25.2224    4.3525    0.0000   -5.7288    1.0234    1.0418   -5.4989 109285 % 0.722560 1.000472
  11   1   0   16.8582   12.9542    5.0296    0.0000    3.9041    1.1004    1.1132    3.5071 109290 % 0.774247 1.000472
   5   1   0   63.7762   55.9151   13.9430    0.0000    7.8611    1.1689    1.3316    5.9035 109439 % 0.361280 1.000473
  10   2   0   19.9374   26.4431    4.3525    0.0000   -6.5057    1.3718    1.3862   -4.6932 109484 % 0.722560 1.000473
  -5   4  -2   32.3666   37.7518    6.0122    0.0000   -5.3852    1.5479    1.5814   -3.4054 109584 % 0.518917 1.000474
  -4  -3  -1   43.0047   49.9340   -9.3421    0.0000   -6.9293    1.5487    1.6073   -4.3112 109593 % 0.396191 1.000474
  -1  -3   0   61.1335   55.8570    9.1188    0.0000    5.2765    1.4223    1.5481    3.4083 109619 % 0.283769 1.000474
   2  -2   1  108.7320  102.1130   24.5033    0.0000    6.6196    1.3083    1.7011    3.8913 109640 % 0.237335 1.000474
   3   1   1  103.5060   95.2691   21.9664    0.0000    8.2365    1.3207    1.6780    4.9086 109648 % 0.235666 1.000474
   5  -1   2   54.7065   61.1604   11.8546    0.0000   -6.4540    1.4304    1.5314   -4.2144 109670 % 0.378428 1.000474
   6   7   2   16.2665   30.4276    2.4860    0.0000  -14.1611    1.8658    1.8729   -7.5612 109683 % 0.774825 1.000474
   7  -3   3   21.1021   27.6574   -0.2555    0.0000   -6.5552    1.8458    1.8578   -3.5285 109690 % 0.586117 1.000474
   9   6   3   17.2308   22.2661   -2.1406    0.0000   -5.0353    1.6395    1.6485   -3.0544 109719 % 0.852505 1.000474
  12  -2   5   13.7040   20.7492    2.3266    0.0000   -7.0452    1.7878    1.7930   -3.9292 109743 % 0.903493 1.000474
Refinement program                                                                                                 page=  60
structure :                                                                                                10:07:21 02-09-24 

  -2  -3  -1   72.1595   77.6911   16.6662    0.0000   -5.5315    1.1398    1.3490   -4.1003 109860 % 0.313608 1.000475
   1  -2  -1   59.4475   55.1851    6.8984    0.0000    4.2623    1.2229    1.3598    3.1346 109883 % 0.204141 1.000475
   4  -1  -1   60.9885   56.3418   -7.9216    0.0000    4.6467    1.1469    1.2990    3.5771 109914 % 0.299552 1.000475
   4   3   1   49.3599   53.6610   -9.3421    0.0000   -4.3011    1.2247    1.3204   -3.2574 109915 % 0.396191 1.000475
   5  -3  -2   50.2335   45.8770   -8.1130    0.0000    4.3565    1.1984    1.2994    3.3526 109922 % 0.458741 1.000475
   6  -3  -2   32.0266   36.4911    5.9409    0.0000   -4.4645    1.3879    1.4244   -3.1344 109933 % 0.513980 1.000475
   1  -2  -1   61.9015   56.4854    6.8984    0.0000    5.4161    0.9782    1.1576    4.6789 110135 % 0.204141 1.000476
   2  -4  -2   20.1122   14.9114   -1.4794    0.0000    5.2008    1.4717    1.4854    3.5012 110143 % 0.408283 1.000476
   4  -1  -1   62.2503   57.0193   -7.9216    0.0000    5.2310    0.9470    1.1333    4.6159 110165 % 0.299552 1.000476
   4   3   1   49.3559   53.5341   -9.3421    0.0000   -4.1782    1.0171    1.1305   -3.6958 110166 % 0.396191 1.000476
   8  -5  -3   19.0631   24.5526   -4.3464    0.0000   -5.4895    1.3403    1.3538   -4.0550 110206 % 0.742479 1.000476
  -4   4   2   36.5240   29.3840    3.4827    0.0000    7.1400    2.0028    2.0358    3.5071 110349 % 0.474670 1.000477
   0  -6   0   30.3562   22.6449  -11.6923    0.0000    7.7113    2.0770    2.0991    3.6737 110382 % 0.550055 1.000477
   3   5  -1   42.1082   47.6686   -8.9270    0.0000   -5.5605    1.8025    1.8510   -3.0040 110406 % 0.507194 1.000477
   5   0  -2   47.2853   54.0204   -9.9687    0.0000   -6.7351    1.7521    1.8148   -3.7112 110424 % 0.367155 1.000477
   5   1  -2   45.4720   36.2891  -11.8546    0.0000    9.1828    1.7846    1.8416    4.9862 110425 % 0.378428 1.000477
   5   2  -2   45.0000   39.1306   11.0440    0.0000    5.8695    1.7600    1.8166    3.2310 110426 % 0.410391 1.000477
  -6  -4   2   23.2142   29.0315   -2.6064    0.0000   -5.8173    1.6283    1.6448   -3.5368 110572 % 0.568337 1.000478
   1  -3   1   38.0329   32.6803   -5.2570    0.0000    5.3526    1.4040    1.4546    3.6797 110637 % 0.289303 1.000478
   6   6  -2   17.6862   11.3539    2.3382    0.0000    6.3323    1.6680    1.6773    3.7752 110693 % 0.700782 1.000478
   8   2  -1   26.6083   20.1556   -6.4867    0.0000    6.4526    1.4394    1.4638    4.4082 110712 % 0.591111 1.000478
  11  -1   0   18.6708   24.5133   -5.0296    0.0000   -5.8424    1.5773    1.5883   -3.6783 110741 % 0.774247 1.000478
  -5   2 -11   17.3609    6.0243   -0.9104    0.0000   11.3366    2.9290    2.9341    3.8637 110823*% 0.734467 1.000479
  -3  -5   3   16.3860   36.2795    1.9121    0.0000  -19.8935    3.5518    3.5556   -5.5950 110847*% 0.531615 1.000479
  -3   4 -11   24.3084   13.5717   -3.3680    0.0000   10.7368    2.3963    2.4086    4.4577 110853 % 0.749759 1.000479
  -2  -1  -2   88.0415   81.7025   12.9144    0.0000    6.3390    1.6776    1.8946    3.3458 110864 % 0.201564 1.000479
  -8  -2  -1   28.4464   23.4843    6.4867    0.0000    4.9622    1.1548    1.1893    4.1723 111050 % 0.591111 1.000480
  -5   1   0   69.6024   64.8251  -13.9430    0.0000    4.7773    0.9561    1.1827    4.0395 111077 % 0.361280 1.000480
  -2  -3  -1   72.8793   79.3530   16.6662    0.0000   -6.4737    0.9625    1.2073   -5.3620 111101 % 0.313608 1.000480
   0   6   2   15.9028   11.1126    3.3980    0.0000    4.7902    1.5783    1.5863    3.0197 111119 % 0.561467 1.000480
   2  -4  -1   46.9691   51.3206   10.2569    0.0000   -4.3514    1.0379    1.1392   -3.8196 111134 % 0.396461 1.000480
   4   2   1   76.9799   71.6924  -13.2393    0.0000    5.2875    0.9457    1.2194    4.3361 111156 % 0.339035 1.000480
  -5  -4 -12   16.2049    9.2484    2.5510    0.0000    6.9565    2.2154    2.2213    3.1318 111256 % 0.844530 1.000481
  -4   2  -9   35.2576   40.3572    5.4494    0.0000   -5.0995    1.6351    1.6727   -3.0487 111281 % 0.607152 1.000481
  -3   1  -7   43.4016   35.9555   -7.3052    0.0000    7.4461    1.6267    1.6836    4.4228 111301 % 0.455798 1.000481
  -3   7  -5   21.9909   33.6125   -4.0432    0.0000  -11.6216    1.9235    1.9361   -6.0027 111306 % 0.731477 1.000481
  -2  -2  -5   23.0434   32.6910   -1.6260    0.0000   -9.6475    2.3977    2.4087   -4.0053 111323 % 0.363916 1.000481
  -2   3  -4   23.5032   31.3995   -1.1828    0.0000   -7.8963    2.2784    2.2905   -3.4474 111326 % 0.381991 1.000481
  -1  -6  -3   15.5306   25.9605    2.5987    0.0000  -10.4299    2.5176    2.5224   -4.1349 111340 % 0.579642 1.000481
  -1   2  -2   89.2889   72.1055   16.2771    0.0000   17.1834    1.4179    1.6756   10.2551 111345 % 0.226246 1.000481
  -1   6  -1   11.6833   24.1303    0.9887    0.0000  -12.4470    3.2739    3.2760   -3.7995 111348*% 0.557330 1.000481
   1  -5   2   42.6802   32.3187   -9.3971    0.0000   10.3615    1.5862    1.6426    6.3078 111364 % 0.477159 1.000481
   1   6   4   24.1413   32.7963   -5.7325    0.0000   -8.6551    1.9924    2.0070   -4.3124 111371 % 0.598484 1.000481
   2   6   7   20.7605   39.1344    4.5740    0.0000  -18.3738    2.1459    2.1559   -8.5225 111400 % 0.691002 1.000481
  -7  -4  -5   25.8302   19.2255    3.8781    0.0000    6.6047    1.6454    1.6655    3.9656 111514 % 0.673128 1.000482
  -4  -2  -3   43.8919   38.7544   -8.5358    0.0000    5.1376    1.4638    1.5282    3.3618 111550 % 0.374585 1.000482
  -2   3  -2   36.1109   29.5266    3.9594    0.0000    6.5843    1.6103    1.6503    3.9898 111577 % 0.328426 1.000482
  -1  -5   0   25.5225   18.9658    0.8447    0.0000    6.5568    1.8219    1.8397    3.5640 111587 % 0.463677 1.000482
   3   7   2   14.7851    5.3111   -0.1678    0.0000    9.4740    2.2895    2.2942    4.1295 111626 % 0.684446 1.000482
   8  -2   2   13.6821   18.8483   -1.3284    0.0000   -5.1662    1.6810    1.6866   -3.0631 111911 % 0.599104 1.000483
  -7  -3  -1   38.1130   33.8526    6.8981    0.0000    4.2604    1.0390    1.1067    3.8496 112020 % 0.564060 1.000484
  -4   2  -1   67.1870   72.0437  -13.2393    0.0000   -4.8567    0.9466    1.1608   -4.1839 112042 % 0.339035 1.000484
Refinement program                                                                                                 page=  61
structure :                                                                                                10:07:21 02-09-24 

  -3   7  -1   13.6345   20.0150    3.3793    0.0000   -6.3805    1.7529    1.7582   -3.6290 112058 % 0.677460 1.000484
  -3   9  -1   10.5167   16.8725   -2.7805    0.0000   -6.3558    1.9303    1.9331   -3.2878 112060*% 0.853168 1.000484
   1   3   0   60.9410   56.2352    9.1188    0.0000    4.7057    0.9788    1.1530    4.0812 112083 % 0.283769 1.000484
   2  -5   1   25.7294   30.7264    5.1078    0.0000   -4.9970    1.3098    1.3348   -3.7436 112089 % 0.482516 1.000484
   3  -3   1   51.9952   56.1017   11.6838    0.0000   -4.1065    1.0059    1.1323   -3.6267 112099 % 0.350391 1.000484
   9  -6   3    9.9247   16.8535   -2.1406    0.0000   -6.9288    2.0202    2.0226   -3.4256 112152*% 0.852505 1.000484
  -2   0   0  116.9830  124.8360  -29.5063    0.0000   -7.8526    2.2666    2.5506   -3.0786 112272 % 0.139782 1.000485
   2  -6   1   33.2971   23.5936    6.5285    0.0000    9.7035    2.1368    2.1626    4.4869 112291 % 0.570325 1.000485
   2   0   0  123.4470  136.1290  -29.5063    0.0000  -12.6819    2.2070    2.5288   -5.0150 112293 % 0.139782 1.000485
   5   1   0   59.3650   51.2903   13.9430    0.0000    8.0746    2.2067    2.2851    3.5335 112316 % 0.361280 1.000485
  -8  -2  -1   27.2690   22.3868    6.4867    0.0000    4.8822    1.3257    1.3534    3.6073 112417 % 0.591111 1.000486
  -3  -3  -1   55.3624   62.5100  -11.6838    0.0000   -7.1476    1.2102    1.3308   -5.3708 112460 % 0.350391 1.000486
  -2  -3  -1   74.6177   80.1829   16.6662    0.0000   -5.5652    1.1405    1.3629   -4.0834 112468 % 0.313608 1.000486
   4   2   1   78.8017   69.3419  -13.2393    0.0000    9.4598    1.1142    1.3647    6.9318 112522 % 0.339035 1.000486
   7   1   1   37.9776   33.4784   -7.8395    0.0000    4.4993    1.2521    1.3084    3.4388 112550 % 0.500927 1.000486
  -7  -2  -3   27.0906   35.5739    5.2560    0.0000   -8.4833    2.7685    2.7817   -3.0497 112659 % 0.549100 1.000487
  -2  -3  -2   32.6451   22.5867   -3.9594    0.0000   10.0583    2.5195    2.5406    3.9591 112710 % 0.328426 1.000487
  -2   3   1   64.4057   71.8631  -16.6662    0.0000   -7.4573    1.8088    1.9201   -3.8838 112712 % 0.313608 1.000487
   3   0   1   57.2983   66.9739   -8.6514    0.0000   -9.6755    1.9678    2.0495   -4.7209 112755 % 0.217103 1.000487
   4   7   5   27.3770   18.3682   -0.3569    0.0000    9.0088    2.3980    2.4136    3.7326 112768 % 0.754488 1.000487
  11   0   4   17.7088    7.6981   -1.6625    0.0000   10.0107    3.1566    3.1616    3.1663 112837*% 0.801119 1.000487
 -10   2  -1   18.6682   25.4153   -3.2063    0.0000   -6.7472    2.0677    2.0761   -3.2499 112885 % 0.724751 1.000488
  -7  -3   1   28.5447   34.6598   -6.8981    0.0000   -6.1151    1.8235    1.8457   -3.3132 112918 % 0.564060 1.000488
  -5   2  -1   38.0105   31.2261    5.6069    0.0000    6.7844    1.9547    1.9913    3.4070 112944 % 0.398632 1.000488
  -4   2  -1   70.5415   61.5207  -13.2393    0.0000    9.0208    1.5870    1.7367    5.1941 112954 % 0.339035 1.000488
  -2   5  -2   25.9692   32.5745   -5.6769    0.0000   -6.6053    2.1063    2.1223   -3.1123 112974 % 0.492275 1.000488
   8  -5   3   22.3830   29.1137   -4.3464    0.0000   -6.7307    1.8362    1.8498   -3.6386 113060 % 0.742479 1.000488
  -7   3   1   29.9099   37.3925    6.8981    0.0000   -7.4826    1.9408    1.9637   -3.8104 113164 % 0.564060 1.000489
   3  -2  -1   45.6782   36.3043   -5.7953    0.0000    9.3740    2.0152    2.0663    4.5366 113261 % 0.284168 1.000489
  -7   0  -3   46.8434   32.7902   -6.0734    0.0000   14.0531    1.8466    1.9051    7.3767 113420 % 0.517583 1.000490
  -6  -3  -6   29.0345   21.8673    3.8750    0.0000    7.1671    2.1974    2.2165    3.2336 113432 % 0.604691 1.000490
  -5  -5  -8   28.6094   14.0150   -3.2192    0.0000   14.5944    2.2091    2.2275    6.5519 113443 % 0.731561 1.000490
  -4  -1  -3   30.6219   43.8338   -5.6489    0.0000  -13.2119    2.5260    2.5445   -5.1924 113454 % 0.339265 1.000490
  -4   3   2   25.9788   16.1870   -3.0064    0.0000    9.7918    2.6714    2.6840    3.6482 113455 % 0.408020 1.000490
  -1   2   2   86.8792   99.3876  -16.2771    0.0000  -12.5084    1.6299    1.8469   -6.7725 113488 % 0.226246 1.000490
   1   2   3   63.6671   49.6196    7.6695    0.0000   14.0476    1.8071    1.9159    7.3320 113501 % 0.258926 1.000490
   3   2   4   29.3155   40.6153    2.6491    0.0000  -11.2997    2.5345    2.5514   -4.4289 113523 % 0.358216 1.000490
  -5  -1   0   66.0447   79.0968   13.9430    0.0000  -13.0521    1.4225    1.5684   -8.3221 113695 % 0.361280 1.000491
  -4   5  -3   25.5832   17.6389    3.0266    0.0000    7.9443    1.9544    1.9711    4.0304 113707 % 0.562856 1.000491
   2  -3   2   50.2733   40.1584    3.9594    0.0000   10.1148    1.5197    1.6007    6.3190 113758 % 0.328426 1.000491
   3  -6   4   21.6287   13.8373    1.2860    0.0000    7.7914    2.1176    2.1286    3.6604 113767 % 0.630286 1.000491
   4  -9   6   12.0665    3.1927   -0.7759    0.0000    8.8738    2.8592    2.8617    3.1009 113775*% 0.934386 1.000491
   4  -4   3   21.8403   12.9626   -0.4827    0.0000    8.8777    2.2069    2.2177    4.0031 113778 % 0.491088 1.000491
   6  -2   2   33.9720   23.0801    5.9435    0.0000   10.8920    1.7794    1.8115    6.0125 113798 % 0.471331 1.000491
   7   0   1   21.9955   12.2992    3.0620    0.0000    9.6963    2.3619    2.3721    4.0877 113811 % 0.492467 1.000491
  -7   1   0   37.4513   27.1382    1.5867    0.0000   10.3131    2.9518    2.9755    3.4660 113907 % 0.497752 1.000492
  -7   3   0   34.9128   26.0718   -3.6240    0.0000    8.8409    2.7325    2.7547    3.2094 113908 % 0.561242 1.000492
  -6   4   0   37.1968   20.5066    8.8312    0.0000   16.6902    2.7395    2.7646    6.0371 113917 % 0.557066 1.000492
  -4   4   0   33.1029   46.2753   -6.8032    0.0000  -13.1724    3.2610    3.2778   -4.0187 113935 % 0.461115 1.000492
  -4   6   0   24.7952   12.5571    4.1954    0.0000   12.2381    3.3192    3.3284    3.6768 113936 % 0.617022 1.000492
  -3   1   0   68.7750   54.8279    0.8400    0.0000   13.9471    2.5874    2.6773    5.2094 113943 % 0.228839 1.000492
  -2   0   0  121.8470  142.2040  -29.5063    0.0000  -20.3575    2.3841    2.6775   -7.6033 113952 % 0.139782 1.000492
Refinement program                                                                                                 page=  62
structure :                                                                                                10:07:21 02-09-24 

   1   5   0   44.3306   53.2795    0.8447    0.0000   -8.9489    2.7983    2.8332   -3.1586 113979 % 0.463677 1.000492
   2   4   0   43.5775   58.0147   -8.9248    0.0000  -14.4371    2.8834    2.9161   -4.9508 113987 % 0.392441 1.000492
   4   2   0   59.9308   50.1956   11.5562    0.0000    9.7352    2.4537    2.5258    3.8543 114005 % 0.334326 1.000492
  -4   2  -1   56.4996   66.1445  -13.2393    0.0000   -9.6450    1.6115    1.7077   -5.6480 114162 % 0.339035 1.000493
  -1   4   2   39.4994   45.3233    2.3088    0.0000   -5.8239    1.8203    1.8626   -3.1267 114193 % 0.389924 1.000493
   5   0   3   27.2433   19.2808   -4.4849    0.0000    7.9625    2.2593    2.2756    3.4990 114254 % 0.388148 1.000493
   5   3   5   26.4500   19.7982   -4.8629    0.0000    6.6517    2.1607    2.1768    3.0557 114255 % 0.526343 1.000493
  -1   1   0  100.3980   92.7319   10.5184    0.0000    7.6658    1.3790    1.7058    4.4941 114418 % 0.115279 1.000494
   0   4   0   82.6033   77.8922   28.5460    0.0000    4.7110    1.2463    1.4952    3.1508 114425 % 0.366703 1.000494
   2   4   0   44.1611   50.1388   -8.9248    0.0000   -5.9777    1.4707    1.5356   -3.8927 114442 % 0.392441 1.000494
   3  -3   0   37.8074   47.9009    1.9770    0.0000  -10.0935    1.5830    1.6275   -6.2017 114448 % 0.345836 1.000494
   4  -2   0   59.5718   52.7883   11.5562    0.0000    6.7835    1.3471    1.4730    4.6054 114458 % 0.334326 1.000494
   4   4   0   35.0029   43.3070   -6.8032    0.0000   -8.3042    1.5984    1.6363   -5.0749 114461 % 0.461115 1.000494
   4   6   0   28.9655   35.3963    4.1954    0.0000   -6.4308    1.5311    1.5583   -4.1269 114462 % 0.617022 1.000494
   5  -3   0   49.7293   42.8556   11.4410    0.0000    6.8737    1.3905    1.4768    4.6545 114467 % 0.444701 1.000494
   5  -1   0   54.8872   60.9975  -13.9430    0.0000   -6.1104    1.3792    1.4844   -4.1164 114468 % 0.361280 1.000494
   7   5   0   21.2438   15.3167    0.3343    0.0000    5.9272    1.7746    1.7873    3.3163 114487 % 0.670421 1.000494
   9  -1   0   20.8327   29.8072    4.8863    0.0000   -8.9746    1.9273    1.9385   -4.6297 114500 % 0.635664 1.000494
  11   3   0   16.9735   10.5456   -3.8596    0.0000    6.4279    1.8499    1.8577    3.4601 114516 % 0.816514 1.000494
  14   0   0   11.3270   18.1563   -0.8107    0.0000   -6.8293    2.2689    2.2717   -3.0062 114527*% 0.978474 1.000494
  -6  -4  -4   23.4862   14.7309   -0.7610    0.0000    8.7552    2.7250    2.7351    3.2011 114570 % 0.600883 1.000495
  -6  -2  -6   41.0561   30.0834   -5.2584    0.0000   10.9727    2.2530    2.2901    4.7913 114572 % 0.568884 1.000495
  -3   1  -5   82.7085   69.4687    9.8811    0.0000   13.2398    2.0028    2.1669    6.1101 114615 % 0.362829 1.000495
   1   6  -4   31.5816   39.3929    5.7325    0.0000   -7.8113    2.4603    2.4805   -3.1491 114661 % 0.598484 1.000495
   2  -2   5   34.4572   44.3892   -1.6260    0.0000   -9.9320    2.8340    2.8548   -3.4790 114670 % 0.363916 1.000495
   2  -1   4   36.9527   49.2382   -3.0314    0.0000  -12.2855    3.0904    3.1125   -3.9472 114671 % 0.280502 1.000495


Refinement program                                                                                                 page=  63
structure :                                                                                                10:07:21 02-09-24 


***********************************************************
* Fo/Fc list of worst fitted reflections after last cycle *
***********************************************************

   h   k   l     Fo        Fc        A         B        Fo-Fc    sig(Fo) sqr(1/w)  sqr(wdFq)   nref    SinThL   ext  sc
   0  -2   0  176.5740  119.2220  -42.1415    0.0000   57.3516    0.9543    2.0071   28.5743  10039 % 0.183352 1.000 44             
   2   0   0  122.6070  169.9290  -29.5063    0.0000  -47.3223    1.7430    2.1310  -22.2066  54416 % 0.139782 1.000237             
  -3  -2  -3   89.8710   58.1704  -18.5130    0.0000   31.7006    1.1094    1.4277   22.2037  74183 % 0.325762 1.000322             
  -2   0   0  137.9690  177.0880  -29.5063    0.0000  -39.1187    1.1155    1.7742  -22.0486  38140 % 0.139782 1.000166             
   0  -2   0  147.7970  113.6930  -42.1415    0.0000   34.1046    1.1005    1.8427   18.5081  38155 % 0.183352 1.000166             
   4  -2  -1  113.2960   78.8790   13.2393    0.0000   34.4166    1.5676    1.9341   17.7943  86939 % 0.339035 1.000374             
  -2   0   0  130.0990  158.3040  -29.5063    0.0000  -28.2047    0.9147    1.5904  -17.7349   3925 % 0.139782 1.000 18             
   2   0   1  128.8480   95.9041  -28.4619    0.0000   32.9442    1.4560    1.9442   16.9446   1264 % 0.150699 1.000  7             
  10  -2   0   39.2441   20.5966    4.3525    0.0000   18.6475    1.0307    1.1029   16.9076  60439 % 0.722560 1.000263             
   1  -1   0   89.8265  111.3600   10.5184    0.0000  -21.5333    0.9234    1.2883  -16.7149  32227 % 0.115279 1.000140             

Statistics as a function of sin(th)/lambda and structure factors
sin(th)/lambda
                  limits       0.350391  0.444701  0.508124  0.570325  0.635664  0.691525  0.774825  0.985279
                  number +         1180      1226      1220      1289      1257      1211      1142      1059
                         -          959       811       869       800       831       799       958       991
                  together         2139      2037      2089      2089      2088      2010      2100      2050
                  av. wdFq      16.2104    8.0058    6.1202    5.5877    4.0822    3.4725    3.5255    3.3656
                  numerator +    6403.9    5185.6    4309.3    4580.1    3722.3    3432.8    3077.4    2597.2
                            -   -4936.0   -2821.0   -2704.4   -2486.3   -2333.8   -2127.1   -2377.2   -2402.3
                  together      11339.9    8006.6    7013.8    7066.5    6056.1    5559.9    5454.6    4999.5
                  denominator  142342.8   84374.1   67320.3   54565.2   47477.1   39726.5   36224.7   29212.2
                  R factor         7.97      9.49     10.42     12.95     12.76     14.00     15.06     17.11
struct. factors
                  limits           14.1      16.8      19.7      23.1      28.0      35.5      51.5     194.4      unobs
                  number +         1123      1228      1233      1263      1257      1222      1115      1143     16878
                         -          954       847       841       813       818       853       960       932     20054
                  together         2077      2075      2074      2076      2075      2075      2075      2075     36932
                  av. wdFq       2.6426    2.8071    3.3128    4.3423    4.6756    6.3008    9.2019   17.4348    0.6963
                  numerator +    2363.8    2958.9    3456.5    4159.6    4288.8    4650.5    4905.4    6525.2   40831.3
                            -   -2011.7   -2015.3   -2138.5   -2470.6   -2455.6   -2846.6   -3518.5   -4731.3  -68824.7
                  together       4375.5    4974.1    5595.0    6630.2    6744.4    7497.1    8424.0   11256.5  109656.0
                  denominator   25665.2   32130.0   37764.2   44323.7   52719.2   65134.5   88291.6  155214.5  296178.4
                  R factor        17.05     15.48     14.82     14.96     12.79     11.51      9.54      7.25     37.02

                                 final check                    sin(th)/lambda     structure factors
                                               number +              9584                  9584
                                                      -              7018                  7018
                                               together             16602                 16602
                                               numerator +        33308.7               33308.7
                                                         -       -22188.2              -22188.2
                                               together           55496.9               55496.9
                                               denominator       501242.8              501242.8
                                               R-factor             11.07                 11.07


Refinement program                                                                                                 page=  64
structure :                                                                                                10:07:21 02-09-24 


Last screen information window:

--------------------------------------------------------------------------
|R factors : [53534=16602+36932/517],    Damping factor:   1.0000        |
|GOF(obs)=  2.52    GOF(all)=  1.56                                      |
|R(obs)=  11.07    wR(obs)=  11.70    R(all)=   20.71    wR(all)=  12.81 |
|Last wR(all): 12.81 12.81 12.81 12.81 12.81 12.81 12.81 12.81           |
|Maximum change/s.u. :    0.0374 for EDThick[Zone#1]                     |
--------------------------------------------------------------------------

**********************************
* R-factors for individual zones *
**********************************

                  Robs  wRobs   Rall  wRall  nobs  nall
Zone#1            9.62   9.41  15.74  10.12    28    71
Zone#2           11.79  12.32  17.34  12.63    33    67
Zone#3           11.39  12.60  13.48  12.71    39    73
Zone#4            9.26  10.04  18.47  11.23    29   106
Zone#5           12.10  10.47  19.34  11.39    36    87
Zone#6            8.62   8.60  18.54  10.31    28    90
Zone#7           14.88  17.28  22.51  18.43    40   117
Zone#8           11.03  10.81  14.44  11.26    45   120
Zone#9           11.46  11.49  22.82  13.38    20   105
Zone#10          16.16  15.11  27.75  17.04    24   111
Zone#11          13.19  13.14  22.46  14.64    28   113
Zone#12          11.06  12.34  18.41  13.19    36   111
Zone#13          13.87  16.23  23.44  17.61    29   111
Zone#14           8.03   8.05  15.11   8.97    44   113
Zone#15          15.83  15.59  20.36  16.22    50   109
Zone#16          11.57  12.73  26.85  17.24    36   131
Zone#17          26.58  25.56  36.40  27.49    40   124
Zone#18          12.15  14.87  15.69  15.13    46   103
Zone#19           9.30  10.59  25.95  13.99    21   114
Zone#20          11.25  11.44  30.67  17.64    16   148
Zone#21          10.33   9.71  15.82  10.48    41   112
Zone#22          14.43  15.96  18.26  16.46    50   114
Zone#23          10.27  12.12  19.11  13.50    37   114
Zone#24          13.54  12.16  18.46  13.01    37   113
Zone#25          10.64   8.87  14.51   9.69    50   107
Zone#26          22.07  20.65  31.12  21.77    41   123
Zone#27          13.78  14.61  27.81  16.90    24   104
Zone#28           9.74   9.14  17.83  10.17    43   127
Zone#29           9.74   9.58  14.99  10.29    53   117
Zone#30          12.13  12.12  15.99  12.46    47   106
Zone#31           8.25   7.80  14.35   9.40    47   117
Zone#32          10.96  10.37  12.99  10.75    63   114
Zone#33          19.96  19.97  39.16  25.26    27   125
Zone#34          15.13  17.33  20.07  17.99    38   114
Zone#35          10.57  10.62  22.27  11.91    27   117
Zone#36           8.19   9.31  18.84  10.71    27   106
Refinement program                                                                                                 page=  65
structure :                                                                                                10:07:21 02-09-24 

Zone#37          11.12  11.28  16.52  11.84    42    99
Zone#38           6.60   6.16  19.03   8.28    33   107
Zone#39          10.78  11.53  22.78  14.21    31   128
Zone#40          10.08  10.74  17.07  12.18    43   113
Zone#41          10.25  12.65  24.24  14.90    28   112
Zone#42           9.57  10.20  15.88  10.80    49   116
Zone#44          14.32  17.52  18.94  17.56    53    80
Zone#46          10.27   9.95  13.89  10.46    31    67
Zone#47           8.21   9.00  16.93   9.99    40   112
Zone#48           9.34  10.09  22.70  12.73    19   110
Zone#49          10.23  11.71  14.87  12.38    48   108
Zone#50          10.00   9.60  16.72  10.41    52   111
Zone#51          10.04   9.30  16.72  10.56    42   109
Zone#52          14.21  12.12  23.06  14.04    28   112
Zone#53           7.66   8.21  16.51   8.96    36   111
Zone#54          11.56  10.98  16.72  12.08    40   116
Zone#55          10.06  12.63  14.13  13.05    34    72
Zone#56          13.87  14.51  18.90  15.44    48   110
Zone#57           8.46   8.05  11.84   8.75    39    72
Zone#58          10.60  10.37  17.91  11.44    37   120
Zone#59          10.39   9.69  18.73  10.41    31    88
Zone#60          10.95  12.06  14.01  12.35    54   106
Zone#61           9.50   8.45  13.35   9.03    41    86
Zone#62          11.90  11.28  17.10  12.36    43   116
Zone#63           9.67  10.62  17.02  11.56    38   102
Zone#64          10.10  10.73  15.41  11.16    54   120
Zone#65          15.76  16.76  23.25  17.42    23   108
Zone#66          12.14  12.13  16.30  12.98    37    99
Zone#67          18.79  18.87  28.60  20.95    38   118
Zone#68          16.35  18.67  31.56  21.69    30   116
Zone#69          14.63  13.49  27.54  15.82    34   116
Zone#70          12.87  13.95  24.95  16.35    22   116
Zone#71           7.05   8.06  25.86  13.37    17   116
Zone#72           8.81   9.73  20.13  11.89    30   117
Zone#73          12.31  13.58  19.72  14.23    46   117
Zone#74           9.37  10.77  15.07  11.72    47   115
Zone#75          15.97  16.45  32.65  19.73    34   123
Zone#76           9.52   8.61  15.11   9.68    44   108
Zone#77          10.99  10.22  16.55  11.36    54   112
Zone#78          15.37  14.85  20.10  15.46    47   125
Zone#79          11.48  10.31  23.87  13.03    24   114
Zone#80          20.98  21.71  27.55  23.05    34   121
Zone#81          13.29  11.10  20.52  12.20    41   114
Zone#82          10.42  11.28  14.66  11.80    50   112
Zone#83          13.39  13.25  19.29  15.13    38   117
Zone#84           9.62   9.02  20.33  11.85    19   110
Zone#85          10.52  10.88  20.92  13.85    23   114
Zone#86           8.71  11.39  15.81  12.24    42   115
Zone#87          11.95  11.53  18.98  12.86    37   107
Zone#88           6.79   5.89  25.04  10.54    19   114
Zone#89           9.32   9.06  20.05  10.86    24   112
Zone#90          11.69  13.38  18.66  14.45    38   122
Refinement program                                                                                                 page=  66
structure :                                                                                                10:07:21 02-09-24 

Zone#91          11.25  12.10  17.84  12.99    38   113
Zone#92          10.24  10.99  21.48  12.55    26   113
Zone#93          13.54  13.94  25.81  15.74    35   123
Zone#94          11.45  11.34  16.25  12.21    52   127
Zone#95           9.55   8.68  15.58   9.25    43   101
Zone#96           7.26   6.79  21.10   9.58    25   120
Zone#97          10.79   9.88  19.84  10.90    39   118
Zone#98           9.97  10.21  17.84  11.31    29   101
Zone#99          10.81   9.92  16.56  10.59    46   119
Zone#100          5.32   6.39  12.29   6.49    36    68
Zone#101          8.90   9.06  18.51  11.43    25   113
Zone#102          8.23   8.54  16.23   9.84    37   121
Zone#103          7.36   6.61  14.44   7.52    44   102
Zone#104         11.29  10.53  17.80  11.85    45   116
Zone#106         10.49  11.10  17.77  12.06    30   118
Zone#107         12.86  13.19  18.39  13.57    23    72
Zone#108          8.83  10.93  19.32  11.79    25   115
Zone#109         11.72  11.19  22.89  12.68    31   105
Zone#110          8.92   8.94  13.66   9.99    56   124
Zone#111          9.95   9.09  29.00  14.56    16   116
Zone#112         11.88  12.47  19.25  13.52    39   114
Zone#113         12.89  11.71  17.71  12.31    45   108
Zone#114         11.16  11.99  18.46  12.23    58   115
Zone#115         13.34  12.01  17.97  12.76    33   121
Zone#116          9.58   9.39  15.60  10.61    41   115
Zone#117          9.76  10.60  13.63  11.19    37    94
Zone#118         12.79  12.64  17.89  13.65    42   116
Zone#119          9.30   9.83  16.72  10.39    31    86
Zone#120         10.35  10.95  15.08  11.58    41   113
Zone#121         14.92  14.54  27.46  16.86    20   103
Zone#122         11.86  11.25  18.24  11.80    28   106
Zone#123          9.19   9.17  15.85  10.14    44   108
Zone#124          7.79   6.99  16.02   8.08    34   115
Zone#125         10.04   9.84  19.68  11.90    27   107
Zone#126          7.26   7.47  15.34   8.33    36   116
Zone#127          9.65   9.29  22.05  11.36    27   116
Zone#128          8.46   7.66  19.32   8.32    32   108
Zone#129          8.80   8.16  21.54   9.63    26   115
Zone#130          9.96   9.23  19.23  10.31    33   122
Zone#131          8.51   8.96  17.06  10.18    41   117
Zone#132         11.88  13.71  18.89  14.75    34   117
Zone#133         10.94   9.99  20.64  12.40    34   119
Zone#134         10.55  11.69  17.33  12.35    46   108
Zone#135          9.63   9.81  17.03  11.25    30    89
Zone#136         12.48  11.77  19.37  13.47    38   111
Zone#137         10.40   9.64  27.78  12.63    20   125
Zone#138         11.71  12.86  13.87  12.96    45    70
Zone#139         10.26  10.20  12.81  10.63    40    73
Zone#140         13.66  14.72  17.13  14.97    62   123
Zone#141         10.07  11.34  16.75  12.37    35   111
Zone#142          8.51   7.95  20.09   9.81    31   121
Zone#143         11.91  12.38  21.68  13.56    31   109
Refinement program                                                                                                 page=  67
structure :                                                                                                10:07:21 02-09-24 

Zone#144          9.08   9.00  17.26  10.27    38   112
Zone#145         11.67  10.45  18.78  12.01    42   100
Zone#146          6.90   7.32  24.54  10.73    21   122
Zone#147          7.06   6.45  28.03   9.80    18   121
Zone#148         12.61  13.29  28.32  16.65    23   121
Zone#149         12.94  11.34  22.28  12.75    32   120
Zone#150         11.07  11.06  16.22  11.80    38   114
Zone#151         15.37  13.93  19.99  14.38    52   116
Zone#152         12.35  14.39  18.10  14.92    49   121
Zone#153         12.24  11.11  19.11  12.43    32   118
Zone#154         10.22   9.09  23.10  10.62    24   117
Zone#155         12.07  14.12  16.73  14.72    47   119
Zone#157         10.16  10.43  12.44  10.73    44    72
Zone#158          8.79   9.93  15.98  10.91    29   107
Zone#159         11.40  10.61  14.36  10.81    62   110
Zone#160         13.35  14.54  14.54  14.60    45    61
Zone#161         15.00  17.14  30.19  19.60    19   115
Zone#162          8.24  10.15  15.14  11.01    37   121
Zone#163         10.04   9.79  19.46  11.46    40   139
Zone#164         12.38  12.21  15.60  13.11    49   103
Zone#165         11.26  11.31  31.62  17.36    25   112
Zone#166         15.78  18.35  15.94  18.35    28    29
Zone#167          9.99  10.30  17.95  11.32    45   104
Zone#168         10.05  11.87  10.74  11.91    34    40
Zone#169          6.43   6.45  17.25   9.36    25   102
Zone#170         11.28   9.67  14.18  10.04    46    81
Zone#171         10.02  10.89  20.70  12.14    30   110
[truncated: 395,845 more chars]
