# Supplementary material for: On the use of beam precession for serial electron crystallography
Source: J Appl Crystallogr. 2025 Jul 25;58(Pt 4):1249–60. doi: 10.1107/S1600576725005606 (PMC12321033; doi:10.1107/S1600576725005606)
Supplement: Supplementary file 2 [file j-58-01249-sup2.zip › Tensor_NoPED_PETS2_kinRef.cif]

#=======================================================================
data_global
#=======================================================================

_audit_creation_method                   'Jana2020 1.3.57'


# 1. PROCESSING SUMMARY (IUCr Office Use Only)

_journal_date_recd_electronic            ?
_journal_date_to_coeditor                ?
_journal_date_from_coeditor              ?
_journal_date_accepted                   ?
_journal_date_printers_first             ?
_journal_date_printers_final             ?
_journal_date_proofs_out                 ?
_journal_date_proofs_in                  ?
_journal_coeditor_name                   ?
_journal_coeditor_code                   ?
_journal_coeditor_notes
; ?
;
_journal_techeditor_code                 ?
_journal_paper_category                  ?
_journal_techeditor_notes
; ?
;
_journal_coden_astm                      ?
_journal_name_full                       'Acta Crystallographica Section C'
_journal_year                            ?
_journal_volume                          ?
_journal_issue                           ?
_journal_page_first                      ?
_journal_page_last                       ?
_journal_suppl_publ_number               ?
_journal_suppl_publ_pages                ?

#=======================================================================

# 2. SUBMISSION DETAILS

_publ_contact_author_name                ?
_publ_contact_author_address
; ?
;
_publ_contact_author_email               ?
_publ_contact_author_fax                 ?
_publ_contact_author_phone               ?

_publ_requested_journal                  'Acta Crystallographica Section C'
_publ_requested_category                 ?

_publ_contact_letter
; ?
;

#=======================================================================

# 3. TITLE AND AUTHOR LIST

_publ_section_title
; ?
;
_publ_section_title_footnote
; ?
;
loop_
 _publ_author_name
 _publ_author_footnote
 _publ_author_address
; ?      # name
;
; ?      # footnote
;
; ?      # address
;

#=======================================================================

# 4. TEXT

_publ_section_synopsis
; ?
;
_publ_section_abstract
; ?
;
_publ_section_comment
; ?
;
_publ_section_introduction
; ?
;
_publ_section_experimental
; ?
;
_publ_section_exptl_prep
; ?
;
_publ_section_exptl_refinement
; ?
;
_publ_section_exptl_solution
; ?
;
_publ_section_discussion
; ?
;
_publ_section_acknowledgements
; ?
;
_publ_section_references
;
;
_publ_section_figure_captions
; ?
;
_publ_section_table_legends
; ?
;

#=======================================================================
data_I
#=======================================================================

# 5. CHEMICAL DATA

_chemical_name_systematic
; ?
;
_chemical_name_common                    ?
_chemical_formula_moiety                 ?
_chemical_formula_structural             ?
_chemical_formula_analytical             ?
_chemical_formula_iupac                  ?
_chemical_formula_sum                    'Ba4 O16 S4'
_chemical_formula_weight                 933.6
_chemical_melting_point                  ?
_chemical_compound_source                ?
_chemical_absolute_configuration         .

#=======================================================================

# 6. CRYSTAL DATA

_symmetry_cell_setting                   orthorhombic
_symmetry_space_group_name_h-m           'P c m n'
_symmetry_space_group_name_hall          '-P -2xac;-2yb;-2zabc'
_symmetry_int_tables_number              62

loop_
 _space_group_symop_id
 _space_group_symop_operation_xyz
 1   x,y,z
 2   -x+1/2,-y+1/2,z+1/2
 3   -x,y+1/2,-z
 4   x+1/2,-y,-z+1/2
 5   -x,-y,-z
 6   x+1/2,y+1/2,-z+1/2
 7   x,-y+1/2,z
 8   -x+1/2,y,z+1/2

_cell_length_a                           7.1540(7)
_cell_length_b                           5.4540(5)
_cell_length_c                           8.8790(18)
_cell_angle_alpha                        90
_cell_angle_beta                         90
_cell_angle_gamma                        90
_cell_volume                             346.44(8)

loop_
 _twin_individual_id
 _twin_individual_mass_fraction_refined
 _twin_individual_twin_matrix_11
 _twin_individual_twin_matrix_12
 _twin_individual_twin_matrix_13
 _twin_individual_twin_matrix_21
 _twin_individual_twin_matrix_22
 _twin_individual_twin_matrix_23
 _twin_individual_twin_matrix_31
 _twin_individual_twin_matrix_32
 _twin_individual_twin_matrix_33
 ? ? ? ? ? ? ? ? ? ? ?

_cell_formula_units_z                    1

_cell_measurement_reflns_used         4558
_cell_measurement_theta_min          0.150
_cell_measurement_theta_max          2.120
_cell_measurement_temperature            ?
_cell_special_details
; ?
;

_exptl_crystal_density_diffrn            4.4748
_exptl_crystal_density_meas              ?
_exptl_crystal_density_method            ?
_exptl_crystal_f_000                     125.44

_exptl_absorpt_coefficient_mu            0
_exptl_crystal_description               ?
_exptl_crystal_size_max                  ?
_exptl_crystal_size_mid                  ?
_exptl_crystal_size_min                  ?
_exptl_crystal_size_rad                  ?
_exptl_crystal_colour                    ?
_exptl_absorpt_correction_type           ?
_exptl_absorpt_process_details           ?
_exptl_absorpt_correction_t_min          ?
_exptl_absorpt_correction_t_max          ?
loop_
 _exptl_crystal_face_index_h
 _exptl_crystal_face_index_k
 _exptl_crystal_face_index_l
 _exptl_crystal_face_perp_dist
 ? ? ? ?

#=======================================================================

# 7. EXPERIMENTAL DATA

_exptl_special_details                   ?

_diffrn_ambient_temperature              293
_diffrn_source                           ?
_diffrn_source_power                     ?
_diffrn_source_voltage                   ?
_diffrn_source_current                   ?
_diffrn_radiation_type                   electron
_diffrn_radiation_source                 ?
_diffrn_radiation_wavelength             0.037
_diffrn_radiation_monochromator          ?
_diffrn_measurement_details              ?
_diffrn_radiation_monochromator          ?
_diffrn_measurement_device_type          ?
_diffrn_detector                         ?
_diffrn_detector_area_resol_mean         ?
_diffrn_measurement_method               ?
_diffrn_measurement_specimen_support     ?

_diffrn_reflns_number                    3678
_diffrn_reflns_theta_min                 0.19
_diffrn_reflns_theta_max                 2.09
_diffrn_reflns_theta_full                1.33
_diffrn_measured_fraction_theta_max      0.79
_diffrn_measured_fraction_theta_full     0.83
_diffrn_reflns_av_R_equivalents          0.3314
_diffrn_reflns_av_unetI/netI             0.3617
_diffrn_reflns_limit_h_min               -14
_diffrn_reflns_limit_h_max               14
_diffrn_reflns_limit_k_min               -10
_diffrn_reflns_limit_k_max               10
_diffrn_reflns_limit_l_min               -16
_diffrn_reflns_limit_l_max               16
_diffrn_reflns_reduction_process
;
data collection geometry: static frames
dstarmax:  2.000
RC width:  0.00050
mosaicity:  0.055
tilt axis position:    0.000
reflection size:    5.000
integration mode: fit profile
;

_diffrn_standards_number                 ?
_diffrn_standards_interval_count         ?
_diffrn_standards_interval_time          ?
_diffrn_standards_decay_%                ?
loop_
_diffrn_standard_refln_index_h
_diffrn_standard_refln_index_k
_diffrn_standard_refln_index_l
  ? ? ?

_diffrn_radiation_probe                  electron

#=======================================================================

# 8. REFINEMENT DATA

_refine_special_details
; ?
;

_reflns_number_total                     1180
_reflns_number_gt                        431
_reflns_threshold_expression             'I>3\s(I)'

_refine_ls_structure_factor_coef         F
_refine_ls_r_factor_gt                   0.3464
_refine_ls_wr_factor_gt                  0.4040
_refine_ls_r_factor_all                  0.3988
_refine_ls_wr_factor_ref                 0.4321
_refine_ls_goodness_of_fit_ref           2.8814
_refine_ls_goodness_of_fit_gt            4.1150
_refine_ls_restrained_s_gt               ?
_refine_ls_restrained_s_all              ?
_refine_ls_number_reflns                 1180
_refine_ls_number_parameters             17
_refine_ls_number_restraints             0
_refine_ls_number_constraints            0
_refine_ls_weighting_scheme              sigma
_refine_ls_weighting_details             'calc w=1/[\s^2^(Fo)+(0.01P)^2^+0.0000P] where P=Fo'
_refine_ls_hydrogen_treatment            ?
_refine_ls_shift/su_max                  0.0486
_refine_ls_shift/su_mean                 0.0087
_refine_diff_density_max                 ?
_refine_diff_density_min                 ?
_refine_ls_extinction_method             'none'
_refine_ls_extinction_coef               ?
_refine_ls_extinction_expression         ?
_refine_ls_abs_structure_details         ?
_refine_ls_abs_structure_flack           ?
_refine_ls_abs_structure_rogers          ?

loop_
 _atom_type_symbol
 _atom_type_scat_source
 Ba  International_Tables_Vol_C
 O   International_Tables_Vol_C
 S   International_Tables_Vol_C

_computing_data_collection               ?
_computing_cell_refinement               ?
_computing_data_reduction                ?
_computing_structure_solution            ?
_computing_structure_refinement          ?
_computing_molecular_graphics            ?
_computing_publication_material          ?

loop_
 _restr_distance_atom_site_label_1
 _restr_distance_site_symmetry_1
 _restr_distance_atom_site_label_2
 _restr_distance_site_symmetry_2
 _restr_distance_target
 _restr_distance_target_weight_param
 ? ? ? ? ? ?

loop_
 _restr_angle_atom_site_label_1
 _restr_angle_site_symmetry_1
 _restr_angle_atom_site_label_2
 _restr_angle_site_symmetry_2
 _restr_angle_atom_site_label_3
 _restr_angle_site_symmetry_3
 _restr_angle_target
 _restr_angle_target_weight_param
 ? ? ? ? ? ? ? ?

loop_
 _restr_torsion_atom_site_label_1
 _restr_torsion_site_symmetry_1
 _restr_torsion_atom_site_label_2
 _restr_torsion_site_symmetry_2
 _restr_torsion_atom_site_label_3
 _restr_torsion_site_symmetry_3
 _restr_torsion_atom_site_label_4
 _restr_torsion_site_symmetry_4
 _restr_torsion_angle_target
 _restr_torsion_weight_param
 ? ? ? ? ? ? ? ? ? ?

loop_
 _restr_equal_distance_atom_site_label_1
 _restr_equal_distance_site_symmetry_1
 _restr_equal_distance_atom_site_label_2
 _restr_equal_distance_site_symmetry_2
 _restr_equal_distance_class_class_id
 _restr_equal_distance_class_target_weight_param
 ? ? ? ? ? ?

loop_
 _restr_equal_angle_atom_site_label_1
 _restr_equal_angle_site_symmetry_1
 _restr_equal_angle_atom_site_label_2
 _restr_equal_angle_site_symmetry_2
 _restr_equal_angle_atom_site_label_3
 _restr_equal_angle_site_symmetry_3
 _restr_equal_angle_class_class_id
 _restr_equal_angle_class_target_weight_param
 ? ? ? ? ? ? ? ?

loop_
 _restr_equal_torsion_atom_site_label_1
 _restr_equal_torsion_site_symmetry_1
 _restr_equal_torsion_atom_site_label_2
 _restr_equal_torsion_site_symmetry_2
 _restr_equal_torsion_atom_site_label_3
 _restr_equal_torsion_site_symmetry_3
 _restr_equal_torsion_atom_site_label_4
 _restr_equal_torsion_site_symmetry_4
 _restr_equal_torsion_class_class_id
 _restr_equal_torsion_class_target_weight_param
 ? ? ? ? ? ? ? ? ? ?


#=======================================================================

# 9. ATOMIC COORDINATES AND DISPLACEMENT PARAMETERS

loop_
 _atom_site_label
 _atom_site_type_symbol
 _atom_site_fract_x
 _atom_site_fract_y
 _atom_site_fract_z
 _atom_site_adp_type
 _atom_site_u_iso_or_equiv
 _atom_site_site_symmetry_multiplicity
 _atom_site_occupancy
 _atom_site_calc_flag
 _atom_site_refinement_flags
 _atom_site_disorder_assembly
 _atom_site_disorder_group
  Ba1 Ba 0.3420(4) 0.25 0.6825(6) Uiso -0.0007(7) 4 1 d . . .
  S1 S 0.6936(15) 0.25 1.066(2) Uiso 0.0048(18) 4 1 d . . .
  O1 O 0.1877(15) 0.519(2) 0.919(2) Uiso -0.0002(17) 8 1 d . . .
  O2 O 0.613(3) 0.25 0.899(5) Uiso 0.012(4) 4 1 d . . .
  O3 O 0.573(11) 0.25 1.164(13) Uiso 0.07(2) 4 1 d . . .

loop_
 _atom_site_aniso_label
 _atom_site_aniso_type_symbol
 _atom_site_aniso_u_11
 _atom_site_aniso_u_22
 _atom_site_aniso_u_33
 _atom_site_aniso_u_12
 _atom_site_aniso_u_13
 _atom_site_aniso_u_23
 ? ? ? ? ? ? ? ?

loop_
 _jana_atom_site_adp_c_label
 _jana_atom_site_adp_c_type_symbol
 _jana_atom_site_adp_c_111
 _jana_atom_site_adp_c_112
 _jana_atom_site_adp_c_113
 _jana_atom_site_adp_c_122
 _jana_atom_site_adp_c_123
 _jana_atom_site_adp_c_133
 _jana_atom_site_adp_c_222
 _jana_atom_site_adp_c_223
 _jana_atom_site_adp_c_233
 _jana_atom_site_adp_c_333
 ? ? ? ? ? ? ? ? ? ? ? ?

loop_
 _jana_atom_site_adp_d_label
 _jana_atom_site_adp_d_type_symbol
 _jana_atom_site_adp_d_1111
 _jana_atom_site_adp_d_1112
 _jana_atom_site_adp_d_1113
 _jana_atom_site_adp_d_1122
 _jana_atom_site_adp_d_1123
 _jana_atom_site_adp_d_1133
 _jana_atom_site_adp_d_1222
 _jana_atom_site_adp_d_1223
 _jana_atom_site_adp_d_1233
 _jana_atom_site_adp_d_1333
 _jana_atom_site_adp_d_2222
 _jana_atom_site_adp_d_2223
 _jana_atom_site_adp_d_2233
 _jana_atom_site_adp_d_2333
 _jana_atom_site_adp_d_3333
 ? ? ? ? ? ? ? ? ? ? ? ? ? ? ? ? ?

loop_
 _jana_atom_site_adp_e_label
 _jana_atom_site_adp_e_type_symbol
 _jana_atom_site_adp_e_11111
 _jana_atom_site_adp_e_11112
 _jana_atom_site_adp_e_11113
 _jana_atom_site_adp_e_11122
 _jana_atom_site_adp_e_11123
 _jana_atom_site_adp_e_11133
 _jana_atom_site_adp_e_11222
 _jana_atom_site_adp_e_11223
 _jana_atom_site_adp_e_11233
 _jana_atom_site_adp_e_11333
 _jana_atom_site_adp_e_12222
 _jana_atom_site_adp_e_12223
 _jana_atom_site_adp_e_12233
 _jana_atom_site_adp_e_12333
 _jana_atom_site_adp_e_13333
 _jana_atom_site_adp_e_22222
 _jana_atom_site_adp_e_22223
 _jana_atom_site_adp_e_22233
 _jana_atom_site_adp_e_22333
 _jana_atom_site_adp_e_23333
 _jana_atom_site_adp_e_33333
 ? ? ? ? ? ? ? ? ? ? ? ? ? ? ? ? ? ? ? ? ? ? ?

loop_
 _jana_atom_site_adp_f_label
 _jana_atom_site_adp_f_type_symbol
 _jana_atom_site_adp_f_111111
 _jana_atom_site_adp_f_111112
 _jana_atom_site_adp_f_111113
 _jana_atom_site_adp_f_111122
 _jana_atom_site_adp_f_111123
 _jana_atom_site_adp_f_111133
 _jana_atom_site_adp_f_111222
 _jana_atom_site_adp_f_111223
 _jana_atom_site_adp_f_111233
 _jana_atom_site_adp_f_111333
 _jana_atom_site_adp_f_112222
 _jana_atom_site_adp_f_112223
 _jana_atom_site_adp_f_112233
 _jana_atom_site_adp_f_112333
 _jana_atom_site_adp_f_113333
 _jana_atom_site_adp_f_122222
 _jana_atom_site_adp_f_122223
 _jana_atom_site_adp_f_122233
 _jana_atom_site_adp_f_122333
 _jana_atom_site_adp_f_123333
 _jana_atom_site_adp_f_133333
 _jana_atom_site_adp_f_222222
 _jana_atom_site_adp_f_222223
 _jana_atom_site_adp_f_222233
 _jana_atom_site_adp_f_222333
 _jana_atom_site_adp_f_223333
 _jana_atom_site_adp_f_233333
 _jana_atom_site_adp_f_333333
 ? ? ? ? ? ? ? ? ? ? ? ? ? ? ? ? ? ? ? ? ? ? ? ? ? ? ? ? ? ?


#=======================================================================

# 10. MOLECULAR GEOMETRY


loop_
 _geom_bond_atom_site_label_1
 _geom_bond_atom_site_label_2
 _geom_bond_site_symmetry_1
 _geom_bond_site_symmetry_2
 _geom_bond_distance
 _geom_bond_publ_flag
 ? ? ? ? ? ?

loop_
 _geom_angle_atom_site_label_1
 _geom_angle_atom_site_label_2
 _geom_angle_atom_site_label_3
 _geom_angle_site_symmetry_1
 _geom_angle_site_symmetry_2
 _geom_angle_site_symmetry_3
 _geom_angle
 _geom_angle_publ_flag
 ? ? ? ? ? ? ? ?

loop_
 _geom_torsion_atom_site_label_1
 _geom_torsion_atom_site_label_2
 _geom_torsion_atom_site_label_3
 _geom_torsion_atom_site_label_4
 _geom_torsion_site_symmetry_1
 _geom_torsion_site_symmetry_2
 _geom_torsion_site_symmetry_3
 _geom_torsion_site_symmetry_4
 _geom_torsion
 _geom_torsion_publ_flag
 ? ? ? ? ? ? ? ? ? ?

loop_
 _geom_hbond_atom_site_label_d
 _geom_hbond_atom_site_label_h
 _geom_hbond_atom_site_label_a
 _geom_hbond_site_symmetry_d
 _geom_hbond_site_symmetry_h
 _geom_hbond_site_symmetry_a
 _geom_hbond_distance_dh
 _geom_hbond_distance_ha
 _geom_hbond_distance_da
 _geom_hbond_angle_dha
 _geom_hbond_publ_flag
 ? ? ? ? ? ? ? ? ? ? ?


#=======================================================================

# 11. STRUCTURE-FACTOR LIST

loop_
 _refln_index_h
 _refln_index_k
 _refln_index_l
 _refln_f_squared_calc
 _refln_f_squared_meas
 _refln_f_squared_sigma
 _refln_observed_status
   2   0   0  967.88  175.23   28.20 o
   4   0   0  287.00  716.62  148.67 o
   6   0   0  263.57  739.58  151.44 o
   8   0   0   36.31   53.20   11.01 o
  10   0   0    3.29   12.60    3.25 o
  12   0   0    9.94   23.44    7.98 <
  14   0   0    0.20    7.71    4.65 <
   1   1   0  123.17  121.98   20.56 o
   3   1   0    1.82   14.28   10.14 <
   5   1   0  174.90  214.26   24.90 o
   7   1   0   25.08   78.66    9.80 o
   9   1   0   33.85   28.10    7.10 o
  11   1   0   52.59   40.84    7.68 o
  13   1   0    2.12    7.29    3.07 <
   0   2   0 1683.38  521.37  106.38 o
   2   2   0   50.56  105.29   13.47 o
   4   2   0  194.74  254.79   34.78 o
   6   2   0   60.02  159.29   21.33 o
   8   2   0    1.17   15.81    2.93 o
  10   2   0   26.05   30.44    5.81 o
  12   2   0    9.71    5.41    1.32 o
   1   3   0   69.23  125.89   23.13 o
   3   3   0    0.00   27.77    6.15 o
   5   3   0  122.24  226.37   42.12 o
   7   3   0   34.44   39.10    6.05 o
   9   3   0   15.99   11.49    2.04 o
  11   3   0   39.65   37.92    6.79 o
  13   3   0    2.64    2.82    1.27 <
   0   4   0  930.31  431.58   64.45 o
   2   4   0  139.90  169.71   27.69 o
   4   4   0   82.68  149.21   31.61 o
   6   4   0  123.79  106.33   21.12 o
   8   4   0   17.06   46.50    7.55 o
  10   4   0    3.64   38.83   11.64 o
  12   4   0    8.00    6.31    1.80 o
   1   5   0    3.31  331.57   44.43 o
   3   5   0    4.79   19.86    4.15 o
   5   5   0   43.38   42.77    6.37 o
   7   5   0    4.88   33.95    5.44 o
   9   5   0   25.45   17.22    4.12 o
  11   5   0   35.88   13.78    3.15 o
   0   6   0  110.22   24.64    5.44 o
   2   6   0    9.78   56.93    8.97 o
   4   6   0   35.04   68.51    9.95 o
   6   6   0   29.39   62.23    8.45 o
   8   6   0    0.02   12.93    3.73 o
  10   6   0   13.31    6.63    3.38 <
   1   7   0   30.42   56.63   11.62 o
   3   7   0    0.18    6.54    4.56 <
   5   7   0   35.96   27.25    5.60 o
   7   7   0   16.52    5.67    1.93 <
   9   7   0    4.05    4.33    1.98 <
   0   8   0   92.42   26.06    5.20 o
   2   8   0   18.38    8.61    2.33 o
   4   8   0   16.21   23.71    6.04 o
   6   8   0   33.68   15.20    5.41 <
   8   8   0    3.62    2.33    2.30 <
   1   9   0    1.70   11.30    4.06 <
   3   9   0    2.51    4.97    2.54 <
   5   9   0   12.34   22.12    5.63 o
   7   9   0    0.89    8.24    2.96 <
   0  10   0   26.83   10.72    4.23 <
   2  10   0    4.23    7.26    2.00 o
   4  10   0    8.38    3.20    1.75 <
   1   0   1    7.44   28.28   14.79 <
   2   0   1  803.23  425.45   54.66 o
   3   0   1   76.38   99.33   15.23 o
   4   0   1  109.00  147.78   21.52 o
   5   0   1   25.58   74.45   13.38 o
   6   0   1    6.72   28.78    5.60 o
   7   0   1   12.38   22.10    3.24 o
   8   0   1   62.73   65.50    8.61 o
   9   0   1   18.77   16.26    4.93 o
  10   0   1    7.08   12.36    4.41 <
  11   0   1    0.35    1.56    1.14 <
  12   0   1   11.54    3.75    1.58 <
  13   0   1    2.72    7.37    2.03 o
  14   0   1   13.85    7.34    3.22 <
   1   1   1  252.98  150.52   28.10 o
   2   1   1  624.90  213.02   26.91 o
   3   1   1  422.33  339.70   43.36 o
   4   1   1   83.84  174.23   24.16 o
   5   1   1    0.92    9.75   24.31 <
   6   1   1    0.11   28.52   12.52 <
   7   1   1   73.62   96.81   10.58 o
   8   1   1    4.76   13.89    3.88 o
   9   1   1   28.06   25.46    4.02 o
  10   1   1    1.65    8.92    2.43 o
  11   1   1    0.41    2.51    2.04 <
  12   1   1    0.04    8.03    2.21 o
  13   1   1   15.10   14.73    3.40 o
  14   1   1    0.67    1.08    1.55 <
   1   2   1   42.39  106.95   13.31 o
   2   2   1  633.23  337.82   27.90 o
   3   2   1   42.40   99.44   11.75 o
   4   2   1  249.45  205.63   20.02 o
   5   2   1   26.92   72.34    9.50 o
   6   2   1    0.81   38.12    6.63 o
   7   2   1   34.72   39.55   11.61 o
   8   2   1   54.48  119.78  110.08 <
   9   2   1    5.25    8.21    1.64 o
  10   2   1   16.66   29.17    7.08 o
  11   2   1    6.60    9.92    3.96 <
  12   2   1    2.69    6.55    1.85 o
  13   2   1   15.67   10.82    1.96 o
   1   3   1   60.18   53.63    7.40 o
   2   3   1  263.73  430.54   48.31 o
   3   3   1  149.91  338.32   29.49 o
   4   3   1   81.51  108.09   16.05 o
   5   3   1    0.12    8.85    2.45 o
   6   3   1    0.84   21.70    3.77 o
   7   3   1   56.23   47.79   13.83 o
   8   3   1    4.03   14.94    3.06 o
   9   3   1   21.32   19.09   11.04 <
  10   3   1    3.32    8.50    2.40 o
  11   3   1    0.97    6.23    3.24 <
  12   3   1    0.21    3.94    1.61 <
  13   3   1   15.83    8.47    1.79 o
   1   4   1    1.38   11.17    1.75 o
   2   4   1   99.42  195.67   20.56 o
   3   4   1   22.61   42.04    8.14 o
   4   4   1   43.21   47.55    7.89 o
   5   4   1    7.20    4.46    2.61 <
   6   4   1    3.94   15.86    3.70 o
   7   4   1    6.93   14.37    2.27 o
   8   4   1   39.07   46.92    6.66 o
   9   4   1   11.09    4.54    1.32 o
  10   4   1    5.13   11.46    2.14 o
  11   4   1    0.12    2.87    1.14 <
  12   4   1    8.20    4.47    1.16 o
  13   4   1    2.40    3.75    1.88 <
   1   5   1   34.55   54.42   21.96 <
   2   5   1   36.58   47.89   19.70 <
   3   5   1   91.45  207.74   29.34 o
   4   5   1    7.94   11.98    2.53 o
   5   5   1    1.72   20.73    3.36 o
   6   5   1    1.34    5.13    1.95 <
   7   5   1   27.65   35.77    5.13 o
   8   5   1    3.15    3.40    1.40 <
   9   5   1   18.55   20.46    3.33 o
  10   5   1    0.30    2.19    1.40 <
  11   5   1    0.03    6.13    2.59 <
  12   5   1    0.65    1.61    1.58 <
   1   6   1    0.51    5.39    1.56 o
   2   6   1   65.44  133.33   17.96 o
   3   6   1    1.08   11.57    8.58 <
   4   6   1   50.97   50.25    8.60 o
   5   6   1    3.90    6.29    1.38 o
   6   6   1    0.05   18.08    4.14 o
   7   6   1   10.64   17.01    2.30 o
   8   6   1   24.75   15.71    2.56 o
   9   6   1    2.84    5.59    1.72 o
  10   6   1    7.55    9.59    7.00 <
  11   6   1    2.46    3.94    2.32 <
   1   7   1   10.46    7.76    1.74 o
   2   7   1   33.80   63.81   13.12 o
   3   7   1   23.41   27.40    5.09 o
   4   7   1   24.03   32.48    4.01 o
   5   7   1    0.12    2.61    2.00 <
   6   7   1    0.86    9.45    2.96 o
   7   7   1   19.83    9.40    2.32 o
   8   7   1    2.19    3.25    2.29 <
   9   7   1   10.11    7.97    2.08 o
  10   7   1    2.68    3.20    3.46 <
   1   8   1    0.74    1.32    0.92 <
   2   8   1   20.55   36.12    6.02 o
   3   8   1    3.51   14.05    4.75 <
   4   8   1   14.04   13.86    2.45 o
   5   8   1    0.38    4.85    1.72 <
   6   8   1    1.31    7.26    4.35 <
   7   8   1    2.93    5.42    1.90 <
   8   8   1   15.34    7.77    2.09 o
   9   8   1    3.58    1.58    2.49 <
   1   9   1    8.12    6.66    2.80 <
   2   9   1    3.90    3.61    2.83 <
   3   9   1   23.08   15.44    3.80 o
   4   9   1    1.09    1.92    4.06 <
   5   9   1    1.14    3.38    1.79 <
   6   9   1    0.75    1.93    1.19 <
   7   9   1    8.68    3.78    2.38 <
   1  10   1    0.09    2.53    1.19 <
   2  10   1   14.62    6.47    1.75 o
   3  10   1    0.18    1.34    1.09 <
   4  10   1   11.42    8.10    5.68 <
   5  10   1    0.29    2.66    7.97 <
   1   0   2   20.65   44.33   13.01 o
   3   0   2  106.85   68.46   14.50 o
   4   0   2   67.73   77.88   14.10 o
   5   0   2   99.83  260.43   45.46 o
   6   0   2   16.53   28.46    9.67 <
   7   0   2    4.10   37.83   11.67 o
   8   0   2    6.45   28.81    8.23 o
   9   0   2   42.94   38.86    8.60 o
  10   0   2   33.56   27.28    6.70 o
  11   0   2   25.49   16.42    6.58 <
  12   0   2    9.28    9.88    4.44 <
  13   0   2    0.58    4.96    2.56 <
   1   1   2  769.94  208.58   32.45 o
   2   1   2  190.79  232.29   34.41 o
   3   1   2    1.42   37.63   11.06 o
   4   1   2   29.40  101.04   20.99 o
   5   1   2  117.39  125.54   21.70 o
   6   1   2  109.40  212.14   27.62 o
   7   1   2   29.72   29.46   11.06 <
   8   1   2   14.31   42.91    9.09 o
   9   1   2    0.65   10.32    4.60 <
  10   1   2   10.99   12.30    2.67 o
  11   1   2    7.48   11.36    2.48 o
  12   1   2    7.86    7.15    1.80 o
  13   1   2    0.90  -44.72  203.40 <
   0   2   2  244.97  382.89   58.43 o
   1   2   2  325.70  373.15   37.28 o
   2   2   2   16.15   92.80   12.88 o
   3   2   2    9.63   14.21    7.24 <
   4   2   2   46.49  160.50   13.73 o
   5   2   2  149.82  121.59   15.84 o
   6   2   2   52.81   37.25    5.38 o
   7   2   2   18.88   30.63    4.75 o
   8   2   2    1.06   21.44    5.96 o
   9   2   2    3.66    7.39    7.20 <
  10   2   2   14.41   21.96    6.57 o
  11   2   2   12.72   13.33    8.56 <
  12   2   2    8.46   11.85    5.02 <
  13   2   2    2.69    5.13    2.01 <
   0   3   2  237.14   93.57   16.26 o
   1   3   2  178.71  240.21   25.51 o
   2   3   2   40.49   45.88   16.42 <
   3   3   2    0.13    4.09    1.38 <
   4   3   2   17.08   64.10   10.48 o
   5   3   2   62.01   29.26    3.65 o
   6   3   2   56.43   60.06    7.31 o
   7   3   2   14.66   28.14    5.42 o
   8   3   2    3.71   22.83    4.89 o
   9   3   2    1.81   10.93    2.64 o
  10   3   2   13.40   25.66    4.70 o
  11   3   2    7.61   13.96    7.34 <
  12   3   2    6.88    6.63    2.16 o
  13   3   2    0.59    3.73    1.74 <
   0   4   2    8.08   34.82    7.53 o
   1   4   2    5.10   12.75    3.56 o
   2   4   2    0.86   47.95    9.43 o
   3   4   2   29.53   47.97    6.49 o
   4   4   2   22.36    3.85  337.03 <
   5   4   2   39.70   46.28    9.66 o
   6   4   2   11.29   17.40    3.36 o
   7   4   2    0.56   26.04    4.85 o
   8   4   2    3.06    8.84    2.82 o
   9   4   2   24.39   29.17    7.32 o
  10   4   2   22.07   21.10    4.75 o
  11   4   2   18.70   28.36    6.89 o
  12   4   2    7.01    9.66    3.70 <
   0   5   2  138.74   98.17   16.43 o
   1   5   2   93.24  175.36   25.16 o
   2   5   2   41.16   77.17   13.42 o
   3   5   2    0.05    3.14    5.71 <
   4   5   2    9.25   10.78   24.66 <
   5   5   2   38.13   74.12   12.41 o
   6   5   2   54.72   52.70    6.99 o
   7   5   2   17.73   17.46    3.44 o
   8   5   2   10.18   34.14    9.21 o
   9   5   2    0.06    2.14    1.35 <
  10   5   2    4.51   11.28    4.47 <
  11   5   2    4.66    9.93    1.96 o
  12   5   2    5.27    1.87    1.71 <
   0   6   2   26.87   21.91    4.89 o
   1   6   2   42.04    6.60    3.83 <
   2   6   2    3.73    8.43    2.62 o
   3   6   2    2.99    1.03    1.72 <
   4   6   2   10.80   14.44    3.38 o
   5   6   2   34.35   18.43    3.22 o
   6   6   2   17.47   10.25    6.26 <
   7   6   2    6.67    1.93    1.35 <
   8   6   2    0.14    4.57    2.12 <
   9   6   2    2.66    8.10    3.86 <
  10   6   2    8.39   10.09    3.06 o
  11   6   2    8.70    8.77    2.58 o
   0   7   2   17.68   16.10    4.30 o
   1   7   2   18.30   42.43    7.28 o
   2   7   2    3.91    2.58    1.11 <
   3   7   2    0.48    2.37    3.44 <
   4   7   2    5.68   10.38    3.25 o
   5   7   2   14.45    9.72    4.12 <
   6   7   2   14.49    9.71    2.45 o
   7   7   2    3.94   13.57    4.89 <
   8   7   2    0.13    8.92    3.57 <
   9   7   2    1.63    2.22    1.05 <
  10   7   2    8.50    7.13    9.79 <
   0   8   2    4.28   31.24    7.32 o
   1   8   2    4.34    5.31    2.33 <
   2   8   2    0.12    1.51    2.59 <
   3   8   2    4.05    3.67    1.34 <
   4   8   2    5.80    8.03    2.80 <
   5   8   2   11.74   21.49    6.16 o
   6   8   2    5.44    5.76    2.25 <
   7   8   2    0.23    4.09    1.90 <
   8   8   2    0.53    1.29    1.32 <
   9   8   2    7.18    6.28    1.71 o
   0   9   2   31.68   10.22    3.86 <
   1   9   2   19.47   17.19    5.01 o
   2   9   2    9.94   10.70    2.40 o
   3   9   2    0.00    2.62    1.24 <
   4   9   2    3.58    3.59    1.56 <
   5   9   2   11.06   14.74    5.18 <
   6   9   2   18.56    8.05    2.30 o
   7   9   2    7.01    2.59    1.38 <
   0  10   2    5.65    8.24    3.44 <
   1  10   2    6.97    5.17    2.99 <
   2  10   2    0.71    3.28    2.53 <
   3  10   2    0.82    2.58    1.72 <
   4  10   2    3.31    0.84    1.61 <
   2   0   3  156.97  386.09   68.41 o
   3   0   3  459.40  471.60   72.43 o
   4   0   3   20.72   29.54    6.79 o
   5   0   3   38.92   40.95   11.01 o
   6   0   3    5.02   13.84    5.05 <
   7   0   3   49.59  129.24   24.97 o
   8   0   3    5.86    8.97    3.53 <
   9   0   3   38.95   43.77    9.42 o
  10   0   3    2.06    8.89    8.03 <
  12   0   3    0.04    8.89   10.03 <
  13   0   3   13.98   17.24    7.08 <
   1   1   3   14.56   34.30   14.20 <
   2   1   3  525.66  250.98   45.34 o
   3   1   3   81.14  293.36  242.98 <
   4   1   3   55.96  130.69   25.46 o
   5   1   3   45.64   38.15    7.31 o
   6   1   3   22.37   23.47   11.75 <
   7   1   3    0.10   10.29   17.87 <
   8   1   3   58.52  120.58   20.07 o
   9   1   3    6.95   12.17    3.33 o
  10   1   3    6.44    6.08    3.11 <
  11   1   3    0.27    7.57    4.62 <
  12   1   3    9.10    8.13    1.96 o
  13   1   3    0.55    6.44    3.36 <
   1   2   3   72.02   49.06   11.59 o
   2   2   3    3.08    8.89    4.22 <
   3   2   3  324.05  205.18   22.55 o
   4   2   3   74.98  110.84   27.69 o
   5   2   3   33.15   38.76    7.48 o
   6   2   3   68.18   40.13    6.62 o
   7   2   3   40.03   23.97    3.64 o
   8   2   3    5.54   21.76    5.78 o
   9   2   3   36.17   43.01    9.56 o
  10   2   3    2.84   16.47    4.47 o
  11   2   3    0.00   10.29    6.76 <
  12   2   3    9.48    5.99    8.47 <
  13   2   3   12.29    6.84    1.98 o
   1   3   3   11.67   45.88    6.95 o
   2   3   3  215.95  206.70   34.17 o
   3   3   3   77.27   74.67   13.54 o
   4   3   3   38.14  178.54   59.36 o
   5   3   3   50.51  100.54   15.44 o
   6   3   3   16.07   11.14    2.70 o
   7   3   3    0.06   60.97   12.93 o
   8   3   3   46.79   82.74   14.70 o
   9   3   3    7.57   26.29   11.12 <
  10   3   3    5.29    7.44    8.29 <
  11   3   3    1.58    4.88    3.06 <
  12   3   3    8.18    8.27    6.31 <
  13   3   3    0.01    3.06    1.63 <
   1   4   3   31.77   68.25   10.64 o
   2   4   3   39.81   41.22   18.75 <
   3   4   3  130.67  191.07   26.00 o
   4   4   3    7.40   14.50    4.39 o
   5   4   3   13.29  178.98   44.62 o
   6   4   3    2.53   12.19   11.83 <
   7   4   3   27.48   29.70    5.71 o
   8   4   3    3.95    9.55    3.06 o
   9   4   3   26.52    8.19    2.90 <
  10   4   3    1.21    7.57    2.85 <
  11   4   3    0.02    4.68    2.16 <
  12   4   3    0.00    1.93    2.45 <
   1   5   3    0.26   13.38    5.59 <
   2   5   3   80.97   73.51   17.87 o
   3   5   3    4.76   40.02    6.78 o
   4   5   3   25.04   22.86    5.91 o
   5   5   3    3.72    8.34    2.70 o
   6   5   3    8.67   25.01    8.55 <
   7   5   3    0.76    3.80    3.46 <
   8   5   3   32.25   38.29   10.98 o
   9   5   3    2.35    9.08   16.52 <
  10   5   3    4.21    3.11    1.45 <
  11   5   3    0.06    3.14    2.88 <
  12   5   3    6.15    5.94    1.90 o
   1   6   3   17.35   27.98    7.68 o
   2   6   3    0.01    5.91    2.37 <
   3   6   3   62.26   70.78   11.83 o
   4   6   3    7.34   22.68    4.47 o
   5   6   3    6.84   21.09    5.46 o
   6   6   3   14.52   17.67    5.96 <
   7   6   3   16.16    9.90    6.00 <
   8   6   3    2.80    7.24    2.98 <
   9   6   3   18.40   31.29    6.92 o
  10   6   3    0.62    7.21    2.51 <
  11   6   3    0.00    1.51    1.35 <
   1   7   3    3.52   11.67    6.07 <
   2   7   3   33.51   32.95    6.08 o
   3   7   3   21.69   24.71    3.94 o
   4   7   3   13.37   12.96    2.80 o
   5   7   3   15.08   20.25    4.25 o
   6   7   3    5.11    4.83    2.96 <
   7   7   3    0.04    5.78    2.64 <
   8   7   3   20.79    3.36    1.82 <
   9   7   3    3.70    4.23    2.25 <
  10   7   3    2.77    2.33    1.72 <
   1   8   3    8.96   10.38    2.48 o
   2   8   3    4.13    6.74   12.51 <
   3   8   3   30.01   32.72   11.56 <
   4   8   3    0.77   13.46    5.15 <
   5   8   3    2.91    8.19    3.70 <
   6   8   3    1.05   13.65    6.00 <
   7   8   3   10.09    6.87    6.92 <
   8   8   3    1.79    6.00    4.10 <
   9   8   3   11.68    4.07    2.33 <
   1   9   3    0.07   10.33    4.36 <
   2   9   3   17.70    6.82    2.85 <
   3   9   3    0.52    5.26    1.75 o
   4   9   3    8.56    3.38    1.32 <
   5   9   3    0.08    1.38    2.09 <
   6   9   3    2.53    2.06    3.24 <
   7   9   3    0.68    6.20    2.62 <
   1  10   3    5.10    3.28    3.33 <
   2  10   3    0.23    1.18    1.64 <
   3  10   3   16.90    7.26    3.81 <
   4  10   3    0.24   24.00    8.92 <
   3   0   4   47.98  137.46   24.48 o
   4   0   4   14.58   50.98   11.61 o
   5   0   4  229.47  405.12   86.36 o
   6   0   4    3.66   16.85    6.99 <
   7   0   4  139.84  180.33   34.01 o
   8   0   4    1.03    1.19    3.49 <
  10   0   4    0.28   18.38    6.79 <
  11   0   4   15.36   19.72   18.37 <
  13   0   4    3.12    6.49    3.93 <
   2   1   4    0.16   41.01    8.06 o
   4   1   4  156.56   85.62   13.78 o
   5   1   4    0.94   20.35   25.37 <
   6   1   4   48.01   58.53   10.87 o
   7   1   4    2.19   32.45    6.62 o
   8   1   4    4.53   12.85    4.62 <
   9   1   4    0.40    1.61    3.22 <
  10   1   4   42.62   -3.30  189.09 <
  11   1   4    1.39   10.64    3.30 o
  12   1   4   16.56    9.24    2.98 o
  13   1   4    0.01    1.50    2.12 <
   1   2   4  174.32  303.20   59.22 o
   2   2   4    5.05  148.18   29.22 o
   3   2   4    0.45   36.89   12.06 o
   4   2   4   10.47   53.10   16.02 o
   5   2   4  101.51  157.55   33.50 o
   6   2   4    0.61    5.91    7.71 <
   7   2   4   26.02   57.58    9.77 o
   8   2   4    2.76   20.94    5.94 o
   9   2   4   11.25   27.49   12.01 <
  10   2   4    0.75    4.70    3.54 <
  11   2   4   25.87   21.28    6.68 o
  12   2   4    0.06    9.67    3.90 <
  13   2   4    0.64    1.93    0.84 <
   0   3   4  227.91   63.36   13.83 o
   1   3   4    0.05   42.66   19.17 <
   2   3   4    6.03    3.57    2.16 <
   3   3   4    4.77   85.60   31.94 <
   4   3   4   91.19  196.44   41.18 o
   5   3   4    1.21   12.51    3.72 o
   6   3   4   52.99   24.42    7.81 o
   7   3   4    3.36   22.25    5.79 o
   8   3   4    0.41   14.02    5.60 <
   9   3   4    0.01   18.00   12.30 <
  10   3   4   28.77   14.10    8.23 <
  11   3   4    0.84   18.08    4.86 o
  12   3   4   14.49   14.95    6.71 <
  13   3   4    0.05    9.27    4.20 <
   0   4   4   40.32   33.35   10.91 o
   1   4   4  271.64  158.31   24.50 o
   2   4   4    2.91    5.12    6.49 <
   3   4   4    7.42   28.91    4.20 o
   4   4   4    4.48   23.95    6.12 o
   5   4   4  100.08  103.71   18.04 o
   6   4   4    2.07   29.81   10.74 <
   7   4   4   71.78   74.21   10.95 o
   8   4   4    0.46   12.70    3.35 o
   9   4   4    0.13    9.53    4.72 <
  10   4   4    0.09   12.68    6.12 <
  11   4   4   12.36    5.83    2.37 <
  12   4   4    0.05    5.52   28.31 <
   0   5   4   34.94  184.18   32.48 o
   1   5   4    1.26   54.15   15.16 o
   2   5   4    0.02   38.47    9.13 o
   3   5   4    0.23    3.51    1.77 <
   4   5   4   44.07   99.43   29.81 o
   5   5   4    0.11   20.35   21.96 <
   6   5   4   18.44   17.03    4.38 o
   7   5   4    0.17   10.61   15.52 <
   8   5   4    5.05   13.36    4.70 <
   9   5   4    0.67   12.35    3.81 o
  10   5   4   31.73   34.59   11.17 o
  11   5   4    1.02    4.89    3.38 <
  12   5   4   11.61    6.52    2.98 <
   0   6   4    1.37   23.31    5.26 o
   1   6   4   39.25   30.65    5.94 o
   2   6   4    0.16   10.74    2.82 o
   3   6   4    0.13    1.56    1.34 <
   4   6   4    1.70   33.59   13.26 <
   5   6   4   35.03   39.52   11.04 o
   6   6   4    0.00   22.55    5.62 o
   7   6   4   13.17    4.39    2.46 <
   8   6   4    0.62    4.56    1.93 <
   9   6   4    4.52   10.35    4.49 <
  10   6   4    0.35    3.78    2.91 <
  11   6   4   14.77    3.93    1.69 <
   0   7   4   51.54   37.97    7.24 o
   1   7   4    0.85   10.85    4.51 <
   2   7   4    5.79   16.64    8.50 <
   3   7   4    0.43    5.79    3.15 <
   4   7   4   21.51   26.12    6.26 o
   5   7   4    0.58    4.41    2.56 <
   6   7   4   26.26   12.22    3.86 o
   7   7   4    1.49    5.25    3.38 <
   8   7   4    0.10    5.42    2.93 <
   9   7   4    0.03    2.90    1.50 <
  10   7   4   12.23    8.47    3.27 <
   0   8   4    3.42    3.46    3.99 <
   1   8   4   45.74   60.04   13.54 o
   2   8   4    0.42    4.59    7.23 <
   3   8   4    0.19    2.24    1.21 <
   4   8   4    0.65    2.67    2.75 <
   5   8   4   27.50   11.73    3.91 o
   6   8   4    0.57    3.20    1.16 <
   7   8   4   19.44    8.98    2.37 o
   8   8   4    0.08    1.14    1.38 <
   0   9   4    6.50    4.73    2.17 <
   1   9   4    0.18    3.62    4.22 <
   2   9   4    0.01   19.53    4.72 o
   3   9   4    0.01   11.65   17.42 <
   4   9   4   11.35   31.52   16.31 <
   5   9   4    0.03    3.44    2.30 <
   6   9   4    6.44    5.52    4.78 <
   1  10   4   14.53   11.83    3.75 o
   2  10   4    0.01    1.59    2.61 <
   3  10   4    0.06    1.11    4.38 <
   4  10   4    0.27    2.11    2.82 <
   4   0   5   12.80   33.30    9.48 o
   5   0   5    1.93   42.51   16.58 <
   6   0   5    4.17    4.57    3.72 <
   7   0   5   44.62   24.56    5.55 o
   8   0   5   19.42   28.36    9.18 o
   9   0   5   11.75   48.29   20.23 <
  10   0   5    3.49    8.24    2.56 o
  11   0   5    1.73    1.80    1.79 <
  12   0   5    1.98    7.29    5.71 <
  13   0   5   13.67    6.20   11.44 <
   1   1   5   28.27   25.63   22.39 <
   2   1   5   83.02  141.84   23.34 o
   3   1   5  139.32   25.29   11.09 <
   4   1   5   49.47   53.38   14.34 o
   5   1   5   22.09   93.81   18.27 o
   6   1   5    4.15   32.03   11.51 <
   7   1   5    6.21    4.38    2.12 <
   8   1   5   50.53   30.13    5.78 o
   9   1   5    8.84   22.97    6.16 o
  10   1   5    7.40   19.70    7.66 <
  11   1   5    0.19    5.22    4.44 <
  12   1   5    8.61   14.23    5.65 <
  13   1   5    1.72    7.95    4.46 <
   1   2   5  153.02  213.63   63.98 o
   2   2   5    6.38   12.76    7.05 <
   3   2   5  371.71  153.82   31.00 o
   4   2   5    6.09   45.38    8.74 o
   5   2   5   32.00   47.07   18.03 <
   6   2   5   24.77   19.25    3.83 o
   7   2   5   16.89   21.83    5.59 o
   8   2   5   17.66   11.64    3.99 <
   9   2   5   22.68   63.50   22.99 <
  10   2   5    0.03    6.49   18.67 <
  11   2   5    1.95    4.99    5.51 <
  13   2   5    2.36    7.69    3.78 <
   1   3   5   23.09   54.54   12.93 o
   2   3   5   29.39   27.07    6.74 o
   3   3   5  102.54  189.89   39.34 o
   4   3   5   16.42   27.61   14.31 <
   5   3   5   21.76   53.09   13.78 o
   6   3   5    8.02    9.43    4.20 <
   7   3   5    3.45    5.36    2.67 <
   8   3   5   40.45   46.62    9.51 o
   9   3   5    8.71   12.02    3.30 o
  10   3   5    3.77    2.58    1.71 <
  11   3   5    0.66    2.38    2.51 <
  12   3   5   11.00    7.11    4.30 <
   1   4   5   31.16   75.51   31.77 <
   2   4   5   26.50   46.10   19.14 <
   3   4   5   58.69   58.66   11.07 o
   4   4   5    7.82   11.09    3.15 o
   5   4   5    0.24   11.14    6.95 <
   6   4   5    2.84    3.61    3.06 <
   7   4   5   25.57   20.39    6.82 <
   8   4   5   12.97   16.79    5.20 o
   9   4   5    9.58    7.98    1.95 o
  10   4   5    2.24   11.78    3.44 o
  11   4   5    0.98    8.71    7.24 <
  12   4   5    1.74   21.12    5.46 o
   1   5   5    7.36   19.57    5.97 o
   2   5   5   36.91  111.55   26.01 o
   3   5   5   27.32   92.02   18.16 o
   4   5   5   32.08  156.01   43.07 o
   5   5   5    3.49    9.55    1.92 o
   6   5   5    0.84   35.27   10.87 o
   7   5   5    4.03    8.68    2.35 o
   8   5   5   27.47   20.91    4.96 o
   9   5   5    4.70   24.58    6.08 o
  10   5   5    6.39    6.95    2.24 o
  11   5   5    0.00    1.53    1.82 <
   1   6   5   28.30   18.51    5.07 o
   2   6   5    2.46   21.22    4.60 o
   3   6   5   78.60   20.25   25.98 <
   4   6   5    0.02    8.40    3.15 <
   5   6   5    8.05    4.96    2.11 <
   6   6   5    7.58   14.05    4.56 o
   7   6   5    8.65   14.18    3.35 o
   8   6   5    8.75   21.99    8.56 <
   9   6   5   12.37    5.73    4.28 <
  10   6   5    0.11    5.38    3.75 <
   1   7   5    7.34   14.44    4.04 o
   2   7   5    7.08   20.25    4.59 o
   3   7   5   27.78   14.36    4.68 o
   4   7   5    3.20   16.98    9.14 <
   5   7   5    7.37   25.53   22.74 <
   6   7   5    5.34    4.57    1.96 <
   7   7   5    1.21    2.35    3.78 <
   8   7   5   17.60   14.79    4.33 o
   9   7   5    4.86   56.32   49.53 <
   1   8   5    7.88    3.09   10.11 <
   2   8   5    5.08    4.04    2.66 <
   3   8   5   19.14   21.52    6.12 o
   4   8   5    2.12    2.75    1.77 <
   5   8   5    0.20    1.67    1.50 <
   6   8   5    1.40    2.00    1.03 <
   7   8   5    8.78    4.09    2.09 <
   8   8   5    5.50    9.29    5.15 <
   1   9   5    1.85    1.32    2.45 <
   2   9   5   14.12    2.00    1.43 <
   3   9   5    5.82   22.49    6.76 o
   4   9   5   12.29   21.78    6.00 o
   5   9   5    0.47    2.33    1.46 <
   6   9   5    0.24    3.30    2.24 <
   1  10   5    5.76    0.77    3.32 <
   2  10   5    1.51    3.53    2.41 <
   3  10   5   17.26    5.67    2.38 <
   3   0   6    2.63   33.71   10.95 o
   4   0   6   33.01   64.37   11.40 o
   5   0   6   21.60   95.20   24.79 o
   7   0   6    4.29   13.31    4.99 <
   8   0   6    9.04    9.77    3.56 <
  10   0   6   46.62   23.16    7.52 o
  11   0   6   13.44   15.77    7.05 <
  12   0   6   12.23   20.54   10.75 <
  13   0   6    0.54    2.82    6.99 <
   2   1   6   30.48   29.91   28.17 <
   3   1   6    0.14    4.33    2.03 <
   5   1   6   97.51  113.83   20.96 o
   6   1   6   28.81   18.64    8.71 <
   7   1   6   24.81   47.02   13.17 o
   8   1   6    1.10    4.44    3.30 <
   9   1   6    0.99    2.03    1.66 <
  11   1   6    8.85    9.45    3.03 o
  12   1   6    2.47   25.01    8.32 o
  13   1   6    1.30    4.10   11.17 <
   0   2   6  170.31  380.36  584.39 <
   1   2   6   10.37   56.39  163.06 <
   2   2   6   28.53   83.93  277.36 <
   4   2   6   26.60   21.79   14.15 <
   5   2   6   21.12  106.69   37.86 <
   6   2   6   68.52   66.43   14.07 o
   7   2   6    6.08    9.55    3.36 <
   8   2   6    5.27   27.04    7.55 o
   9   2   6    5.27    7.11    3.06 <
  10   2   6   14.20    8.89    4.02 <
  11   2   6   11.55   18.62    7.13 <
  12   2   6   11.12   14.86   11.62 <
   0   3   6  106.53  336.03   86.91 o
   1   3   6  102.21   58.88   16.90 o
   2   3   6   16.23   33.05   12.73 <
   3   3   6    2.05   11.88    6.31 <
   4   3   6   18.52  330.75   68.60 o
   5   3   6   57.55  129.16   24.61 o
   6   3   6   20.93   31.15    5.67 o
   7   3   6   10.41   19.09    6.34 o
   9   3   6    3.50   10.96    3.99 <
  10   3   6    2.77   15.02    6.36 <
  11   3   6    9.84   10.27   10.93 <
  12   3   6    2.25    2.37    2.16 <
   1   4   6    3.75   19.86    6.31 o
   2   4   6    1.36   28.35    8.79 o
   4   4   6   17.34   12.12    5.57 <
   5   4   6   12.89   57.84   11.72 o
   6   4   6   10.64   40.92   15.40 <
   7   4   6    2.80   15.23    7.98 <
   9   4   6    5.39   11.75    4.88 <
  10   4   6   31.52   26.32    7.03 o
  11   4   6    9.92    5.83    3.64 <
  12   4   6    9.44   16.13    9.51 <
   0   5   6   53.12   88.05   25.93 o
   1   5   6  101.05   84.12   23.63 o
   2   5   6    9.03   23.87   14.58 <
   3   5   6    0.00   23.61   13.55 <
   4   5   6   10.11   15.40    5.25 <
   6   5   6   14.75   44.57    7.69 o
   7   5   6   21.19   21.57    8.16 <
   8   5   6    0.80   12.91    3.90 o
   9   5   6    0.01   10.72    4.39 <
  10   5   6    2.00    4.89    1.66 <
  11   5   6    5.44    3.80    3.15 <
   0   6   6   35.05  102.02   29.49 o
   1   6   6    4.19   35.03   10.14 o
   2   6   6    7.23   34.08    9.34 o
   3   6   6    0.44    7.87    3.35 <
   4   6   6   10.41   11.24    5.44 <
   5   6   6    8.91    8.45    3.35 <
   6   6   6   26.02   14.07    5.52 <
   7   6   6    2.60    5.60    4.02 <
   8   6   6    1.13    2.90    2.38 <
   9   6   6    2.86    5.15    2.90 <
  10   6   6    9.35    6.89    4.15 <
   0   7   6   22.03   16.10    4.10 o
   2   7   6    3.66    2.03   30.86 <
   3   7   6    1.49    1.98   77.31 <
   4   7   6    5.33    8.10    5.20 <
   5   7   6   16.70   18.03    4.04 o
   6   7   6    8.12    7.52    3.43 <
   7   7   6    2.73    7.77   14.20 <
   8   7   6    0.28    9.09    3.69 <
   9   7   6    3.54    2.82    3.57 <
   0   8   6    3.66    2.49    3.15 <
   1   8   6    2.05   26.66   11.28 <
   2   8   6    0.08    2.12    2.54 <
   3   8   6    0.39   14.12   24.77 <
   4   8   6    6.48   19.99    8.52 <
   5   8   6    5.15    7.97    6.82 <
   6   8   6    6.57    9.96    3.40 <
   7   8   6    1.22    4.47    7.13 <
   8   8   6    0.85    4.27    3.22 <
   0   9   6   12.73   38.37    9.21 o
   1   9   6   29.13   11.17    4.30 <
   2   9   6    2.43    2.59    2.14 <
   3   9   6    0.01    2.11    2.98 <
   4   9   6    2.89    4.72    1.69 <
   5   9   6   15.88   27.11   15.60 <
   0  10   6    8.26   10.93    5.84 <
   1  10   6    1.69    2.78    2.51 <
   3   0   7    7.31    9.64    4.39 <
   4   0   7   88.60   54.89   13.86 o
   8   0   7   35.22   33.66   13.18 <
   9   0   7    3.15   26.25    7.10 o
  11   0   7    0.37    2.43    3.64 <
  12   0   7    2.31    8.34    4.81 <
   2   1   7   18.09  158.39   47.36 o
   3   1   7   82.91   82.77   18.64 o
   4   1   7   16.41  342.94   83.70 o
   6   1   7    0.78    8.35    7.92 <
   7   1   7   35.40  190.70   35.28 o
   8   1   7    0.27    3.44    2.53 <
   9   1   7   31.94   30.74   21.09 <
  10   1   7    0.44    3.04    8.66 <
  11   1   7    0.39    3.38    1.74 <
  12   1   7    0.09    2.24   13.57 <
   2   2   7  141.10  166.49   34.49 o
   3   2   7   26.34   53.34    9.69 o
   4   2   7   29.27  102.44   36.22 <
   5   2   7   23.64   30.49   12.41 <
   6   2   7   14.49   34.66    8.56 o
   7   2   7    8.58   20.85   11.78 <
   8   2   7   32.53   33.51   82.83 <
   9   2   7    0.07   16.66  118.76 <
  10   2   7    3.06   19.35    7.58 <
  11   2   7    4.39    4.44    3.93 <
  12   2   7    6.90    1.32    1.63 <
   3   3   7   70.99  107.90   29.23 o
   4   3   7   23.60   11.54    4.10 <
   5   3   7    8.89   19.33   10.51 <
   6   3   7    2.79   12.56    5.26 <
   7   3   7   26.39   35.28   12.22 <
   8   3   7    0.23   13.73    4.47 o
   9   3   7   28.23    7.32    2.46 <
  10   3   7    1.34    3.59    2.29 <
  12   3   7    0.74    8.13    5.15 <
   1   4   7    1.01   19.86    6.15 o
   2   4   7  116.06  178.83   38.49 o
   3   4   7    3.01    1.45    4.85 <
   4   4   7   48.31   21.59    6.78 o
   5   4   7    0.59    4.28    2.45 <
   7   4   7    0.90   82.98   18.98 o
   8   4   7   25.55   18.04    4.62 o
   9   4   7    1.93    3.56    2.58 <
  11   4   7    0.16    5.67    3.41 <
   1   5   7    7.91    0.40    4.80 <
   2   5   7    2.58   22.08   10.95 <
   3   5   7   31.03   48.56   16.06 o
   4   5   7    1.51    1.06    1.37 <
   5   5   7    1.82   21.52    6.95 o
   6   5   7    0.01    9.37    5.57 <
   7   5   7   21.10   17.53    5.55 o
   8   5   7    0.21    5.30    2.49 <
   9   5   7   18.62    9.05    4.04 <
  10   5   7    0.01    4.36    5.26 <
  11   5   7    0.53    0.72    1.13 <
   1   6   7    0.61    3.06    9.21 <
   2   6   7   42.06   22.10   12.27 <
   3   6   7    3.92   15.65    4.75 o
   4   6   7   15.21   10.35    9.29 <
   5   6   7    5.47   16.23    6.66 <
   6   6   7    5.18    3.70    3.22 <
   7   6   7    3.34   10.17    2.93 o
   8   6   7   18.50   73.55   33.51 <
   9   6   7    0.10    5.25    7.36 <
  10   6   7    2.32    6.81    2.90 <
   1   7   7    7.67   23.44    9.95 <
   2   7   7    8.78   14.10    5.76 <
   3   7   7   28.72   23.98    9.40 <
   4   7   7   10.39   24.26    8.31 <
   5   7   7    3.48    9.53    7.76 <
   6   7   7    1.95    3.62    2.75 <
   7   7   7   11.46    1.71    1.03 <
   8   7   7    0.15    3.15    8.93 <
   9   7   7   14.59    4.59    8.13 <
   1   8   7    0.11    1.45    5.79 <
   2   8   7   28.71    8.34    4.65 <
   3   8   7    0.36    1.45    5.13 <
   4   8   7   15.41    6.81    4.02 <
   5   8   7    0.00    3.53   17.19 <
   6   8   7    1.36    4.54    2.40 <
   7   8   7    0.59    6.76    8.61 <
   1   9   7    3.31    2.24    5.18 <
   2   9   7    0.26   18.16    5.78 o
   3   9   7   10.67    7.86    3.94 <
   4   9   7    0.05    2.54    1.72 <
   5   9   7    0.30    1.71    3.07 <
   5   0   8    8.41   46.49   17.74 <
   8   0   8   13.91   22.15   49.64 <
  10   0   8    6.28   22.87    7.71 <
   2   1   8    0.05   38.28   38.95 <
   3   1   8   12.04    1.46    3.43 <
   5   1   8   56.72   53.39   11.96 o
   6   1   8    0.76    6.28   10.29 <
   7   1   8    4.86   25.26   10.04 <
   8   1   8    0.67   10.37    5.39 <
   9   1   8   16.51   42.32    8.89 o
  10   1   8    1.24    8.27    4.15 <
  11   1   8   25.44   18.40    5.02 o
  12   1   8    0.51    2.30    4.93 <
   1   2   8    3.45   35.73   14.04 <
   3   2   8    0.03    2.96    6.20 <
   4   2   8   24.10  113.67   46.87 <
   6   2   8   43.93   50.25   13.65 o
   7   2   8    0.02    3.22    2.88 <
   8   2   8    0.72    2.25    1.53 <
   9   2   8    3.25   11.61   13.25 <
  10   2   8   15.36    5.36    2.29 <
  11   2   8    3.14   11.20    6.34 <
  12   2   8    7.77   23.74    9.06 <
   2   3   8    0.97    2.38    2.64 <
   4   3   8    6.14   32.34   14.29 <
   6   3   8    2.49  238.52   74.58 o
   8   3   8    0.01   12.43    6.89 <
   9   3   8   10.39    6.71    5.46 <
  10   3   8    0.36    0.32    1.45 <
  11   3   8   20.88    5.86    3.06 <
   0   4   8  142.19  329.64   93.10 o
   1   4   8   11.85  109.59   29.07 o
   2   4   8   37.09   18.98    5.91 o
   3   4   8    2.79   17.98    5.84 o
   4   4   8   16.97   10.12    9.88 <
   6   4   8   57.34   24.77    6.36 o
   7   4   8    9.04   24.79    6.36 o
   8   4   8    8.17   11.49    4.25 <
   9   4   8    0.59    2.93    4.25 <
  10   4   8    5.44   16.27    9.35 <
  11   4   8    0.61    5.52    6.79 <
   1   5   8   10.89   55.45   19.32 <
   2   5   8    0.35   11.17    5.01 <
   3   5   8    6.25    4.60    3.01 <
   4   5   8    3.35    2.95    2.04 <
   5   5   8   27.01   20.94    6.57 o
   6   5   8    0.09   23.60    8.48 <
   7   5   8    1.90    8.48    5.68 <
   8   5   8    1.36    4.94    5.65 <
   9   5   8   12.85   12.19    5.33 <
  10   5   8    1.74    4.91    6.18 <
   1   6   8    0.05    1.71    3.69 <
   2   6   8    8.31    7.71   11.94 <
   3   6   8    0.01    0.05    2.66 <
   4   6   8   11.08    5.60    5.65 <
   5   6   8    0.53   -0.61   12.12 <
   6   6   8   23.23   15.36    8.97 <
   7   6   8    0.10   -0.68   11.12 <
   8   6   8    0.56   12.86    4.59 <
   9   6   8    1.21    0.82    2.74 <
   0   7   8    8.52    6.37    4.44 <
   1   7   8   17.19    9.58    9.01 <
   2   7   8    1.30    8.43    6.60 <
   3   7   8    1.53    2.93    3.75 <
   4   7   8    1.65   14.29    6.65 <
   5   7   8   21.68   20.91   11.90 <
   6   7   8    2.32    7.08    3.72 <
   7   7   8    5.53    6.04    5.09 <
   8   7   8    0.34   34.16   14.79 <
   1   8   8    2.60    5.52    3.94 <
   2   8   8    9.52    2.00    1.06 <
   3   8   8    0.22   10.12    6.29 <
   4   8   8    7.01    9.88    4.88 <
   5   8   8    1.45    4.75    4.97 <
   6   8   8   21.21   38.36   12.78 o
   0   9   8    0.03    7.52    7.39 <
   1   9   8    3.57    8.89    4.20 <
   2   9   8    0.20    0.47    1.63 <
   3   9   8    2.05    2.22    1.80 <
   4   9   8    0.85    0.85    3.86 <
   6   0   9    5.73   18.21   11.70 <
   7   0   9   16.96    5.67    4.94 <
  10   0   9    1.08    1.56   14.71 <
  11   0   9    0.32    5.18    4.52 <
   1   1   9   19.81   60.65   14.57 o
   2   1   9   34.65   70.63   30.71 <
   3   1   9   40.49   37.52    8.69 o
   5   1   9    0.03    6.36    6.37 <
   6   1   9    0.38    7.20   13.39 <
   7   1   9   19.40   26.22   22.18 <
   8   1   9   12.16   12.06    3.67 o
   9   1   9   11.45    7.32    2.53 <
  10   1   9    4.17   10.51    5.73 <
  11   1   9    0.19    8.37    3.81 <
  12   1   9    1.08    1.84    1.98 <
   1   2   9    7.41   17.90    6.13 <
   2   2   9   79.28  114.12   29.52 o
   3   2   9   12.63   18.06    9.53 <
   5   2   9    2.32   82.88   57.55 <
   6   2   9    1.74    9.92    6.91 <
   7   2   9   17.27   49.53   15.65 o
   8   2   9   18.18   25.42    7.60 o
   9   2   9    5.20    9.84    5.78 <
  10   2   9   10.33   15.81    5.65 <
  11   2   9    0.84    2.48    2.38 <
   1   3   9   10.07   16.18   10.80 <
   2   3   9   27.33   17.92   12.38 <
   6   3   9    0.33    6.65    3.53 <
   8   3   9   10.33   10.48    6.37 <
   9   3   9    8.23    7.03    4.65 <
  10   3   9    3.84    6.15    4.19 <
  11   3   9    1.02    7.92    6.68 <
   2   4   9   12.83  107.44   24.80 o
   3   4   9   13.44   47.42   16.95 <
   4   4   9    7.09   46.41   12.02 o
   5   4   9    0.36    3.69    6.78 <
   6   4   9    3.35    4.80    6.44 <
   7   4   9   11.52    5.31    5.01 <
   8   4   9   14.73   13.22    3.54 o
   9   4   9    5.14   12.81    6.37 <
  10   4   9    1.06    6.15    6.12 <
   2   5   9   15.58   29.15    9.55 o
   3   5   9   30.45   25.29   11.32 <
   5   5   9    1.35   24.32   30.73 <
   7   5   9    9.66   11.41    4.07 <
   8   5   9    7.78    4.49    3.86 <
   9   5   9    9.43   10.00    5.09 <
  10   5   9    2.48    4.60    3.73 <
   1   6   9    3.38   27.30    8.56 o
   2   6   9   29.03   66.25   15.98 o
   3   6   9    6.15    7.60    3.91 <
   4   6   9   28.24   33.58   17.00 <
   5   6   9    0.55   11.54    6.05 <
   6   6   9    0.17    7.95    6.63 <
   7   6   9    8.58    9.67    5.73 <
   8   6   9   10.46    5.76    6.08 <
   1   7   9    2.67    2.45    3.04 <
   3   7   9    4.70    5.67   12.10 <
   4   7   9   11.67   29.76    9.95 <
   5   7   9    0.91    7.24    3.35 <
   6   7   9    0.04    4.96    3.49 <
   7   7   9   10.76   20.23   14.04 <
   1   8   9    2.30    7.74   10.43 <
   2   8   9    7.60   13.96    8.82 <
   3   8   9    5.00    7.36    4.30 <
   5   8   9    0.05    3.22    4.15 <
   1   9   9    4.48    1.58    1.77 <
   2   9   9    5.83    2.38    1.67 <
   2   0  10    1.65    5.10   15.11 <
   6   0  10    6.73    0.63    1.43 <
  10   0  10    2.82   11.36    5.89 <
  11   0  10   22.61    4.31    8.92 <
   4   1  10   18.13    5.96    8.29 <
   6   1  10   38.94   41.84   10.58 o
   7   1  10    7.87   37.65   19.27 <
   9   1  10    0.16    2.70    2.80 <
  10   1  10    6.66    9.40    4.07 <
  11   1  10    3.20    6.81   15.65 <
   1   2  10   47.11   72.64   19.20 o
   4   2  10   10.10    8.69    5.38 <
   5   2  10   40.06   32.26   13.25 <
   6   2  10    1.78   34.14   13.15 <
   7   2  10   15.83    2.48    4.52 <
   8   2  10    2.35   14.21    5.44 <
   9   2  10    2.30    1.64   19.85 <
  10   2  10    5.76   15.18   11.73 <
  11   2  10   13.10   23.76   13.70 <
   2   3  10    9.77    9.13    3.93 <
   3   3  10    0.67  -37.34  339.70 <
   4   3  10   14.71   17.14  160.64 <
   5   3  10    7.39   28.86   15.39 <
   7   3  10    8.04   21.10   13.91 <
   8   3  10    0.54    2.99    9.58 <
   9   3  10    0.02    1.80    7.11 <
  10   3  10    8.50   54.57   11.41 o
   0   4  10   13.67   10.45    4.68 <
   4   4  10    6.98   17.09   12.94 <
   6   4  10    4.65    2.01    5.15 <
   7   4  10    0.41    8.43    6.21 <
   8   4  10    0.04   15.00    8.97 <
   9   4  10   14.34    2.87    3.93 <
  10   4  10    2.40    4.93    6.36 <
   2   5  10   15.58   18.00    5.39 o
   3   5  10    0.09    0.87    7.10 <
   4   5  10   10.26    8.11    4.76 <
   6   5  10   29.15   34.29    8.68 o
   8   5  10    3.75    7.58   13.71 <
   9   5  10    0.36    8.42    7.11 <
   1   6  10   18.26    9.00   31.49 <
   3   6  10    0.52    8.63    5.10 <
   4   6  10    4.26    8.27    6.50 <
   5   6  10   19.40   10.40   21.81 <
   6   6  10    1.44    3.11    3.59 <
   7   6  10    7.34    6.10    7.11 <
   1   7  10    6.74   13.42    6.07 <
   2   7  10    2.48    2.61    3.19 <
   3   7  10    0.19    1.95    2.01 <
   4   7  10    6.81    4.65    2.61 <
   5   7  10    4.12   13.63   13.02 <
   7   7  10    4.20    4.67    9.53 <
   1   8  10    3.00    9.03    5.02 <
   2   8  10    0.29    4.35    3.36 <
   3   8  10    1.55   13.84   10.77 <
   4   8  10    2.45    6.62    3.75 <
   5   0  11   16.89   51.54   17.72 <
   7   0  11   11.76   25.53   15.20 <
   8   0  11    0.54   19.57   11.73 <
   9   0  11   23.48   15.89    5.84 <
  10   0  11    0.27    5.84    9.50 <
   5   1  11    1.04   14.18    5.68 <
   7   1  11    0.24    1.55    5.75 <
   9   1  11    0.00    8.82   29.63 <
   4   2  11    7.60    7.24    5.09 <
   7   2  11   19.71   11.41    6.18 <
   8   2  11    0.52   18.98    8.14 <
   9   2  11   14.47   18.09   23.74 <
  10   2  11    0.56    2.19    3.72 <
   1   3  11    2.15   28.46    8.48 o
   3   3  11    6.05   78.73   22.89 o
   4   3  11   21.64   23.87   19.11 <
   6   3  11    3.60    5.47    4.67 <
   7   3  11    0.42   23.36   12.36 <
   9   3  11    0.02    4.91   13.97 <
  10   3  11    3.92    3.70    4.70 <
   1   4  11   13.33    8.27    3.91 <
   2   4  11    0.08   10.98    5.26 <
   3   4  11   50.94   15.44    5.97 <
   5   4  11    9.98   -2.41    8.87 <
   7   4  11    9.44   19.78   13.12 <
   8   4  11    0.37    0.48   12.70 <
   9   4  11   17.67   18.16   11.14 <
   1   5  11    0.39    5.83    7.21 <
   3   5  11    0.78    5.54    9.58 <
   5   5  11    0.11   15.86   11.44 <
   1   6  11    4.71    6.07    4.57 <
   4   6  11    2.62    8.21   11.17 <
   6   6  11    1.43    4.14    7.42 <
   7   6  11   11.21   10.19    5.47 <
   2   7  11   23.79    7.92    3.59 <
   3   7  11    3.37    3.70    6.79 <
   4   7  11   14.00   12.14   23.74 <
   5   7  11    1.90    5.78    4.72 <
   1   8  11    5.47    7.48    5.83 <
   3   8  11   19.73    4.19    2.06 <
   8   0  12    3.74    1.63    1.67 <
   5   1  12    3.40   10.32    5.73 <
   6   1  12   17.77   22.62   14.63 <
   7   1  12    0.70    4.85    4.75 <
   9   1  12    1.27   19.81    6.68 <
  10   1  12   17.62    7.84   11.78 <
   0   2  12    0.46   19.36    4.73 o
   1   2  12   43.56    8.61    3.40 <
   2   2  12    0.21    6.04   14.73 <
   5   2  12   28.18   36.38   22.94 <
   6   2  12    0.43    1.64    8.98 <
   7   2  12    9.03    6.31    5.33 <
   8   2  12    1.43    1.14    3.40 <
   9   2  12    1.44    3.61    3.98 <
   3   3  12    0.00    5.34    6.26 <
   4   3  12    9.97    1.16    7.07 <
   5   3  12    4.18   22.78   10.78 <
   6   3  12   16.28    2.32    2.48 <
   7   3  12    2.23   18.17   17.74 <
   3   4  12    0.24    6.92   10.77 <
   5   4  12   24.58    5.86    6.66 <
   6   4  12    7.46    4.76    3.43 <
   8   4  12    2.29    3.28    5.68 <
   2   5  12    0.86    1.80    5.01 <
   3   5  12    0.50    3.14    4.64 <
   4   5  12    7.82    9.90   10.48 <
   5   5  12    1.50    8.29   12.15 <
   6   5  12   11.29   41.53   14.29 <
   7   5  12    0.01    1.19    1.92 <
   3   6  12    0.32    9.22    8.43 <
   5   6  12   16.19    4.33    4.83 <
   6   6  12    0.62    2.59    9.63 <
   0   7  12    8.66    0.77    3.46 <
   2   7  12    1.15   -0.08   13.44 <
   3   7  12    0.01    7.10    8.48 <
   4   7  12    5.71    5.65    7.28 <
   6   0  13    3.87    2.85    7.98 <
   7   0  13    7.30    9.45    7.47 <
   2   1  13   12.42   24.03   12.47 <
   3   1  13   29.24   60.10   34.93 <
   4   1  13    4.77    3.81    8.47 <
   5   1  13    2.53    4.20   11.85 <
   7   1  13    4.66    2.56    3.15 <
   8   1  13    9.56    4.93    4.38 <
   3   2  13   37.32    5.28    3.43 <
   5   2  13   10.81    6.87    3.49 <
   7   2  13    2.17    2.03    1.90 <
   5   3  13    1.55    2.46    2.67 <
   6   3  13    4.30    2.78    7.23 <
   7   3  13    4.50   58.24   27.01 <
   8   3  13    8.56    3.65   14.49 <
   5   4  13    0.08    0.95    1.53 <
   6   4  13    2.87    2.67    8.71 <
   7   4  13    5.50    3.77    4.93 <
   1   5  13    6.61    6.99    7.58 <
   4   5  13    6.16    1.38    6.42 <
   5   5  13    2.26    6.99    8.11 <
   6   5  13    0.84    4.91    6.42 <
   3   6  13   18.22   16.16    9.37 <
   4   6  13    3.48    1.08    3.98 <
   5   6  13    4.64    1.82    4.97 <
   1   7  13    3.48    5.67    5.07 <
   1   0  14    4.36   15.76   23.86 <
   6   0  14    7.27    5.38    3.46 <
   0   1  14    6.54    2.37    8.21 <
   1   1  14   26.89   33.01   23.81 <
   8   1  14    0.08    0.64    2.83 <
   1   2  14    0.28    0.93    7.95 <
   2   2  14    3.75    7.37    3.54 <
   3   2  14    0.76    0.76    1.69 <
   5   2  14    0.78    2.08    3.85 <
   6   2  14   16.49   17.61    8.21 <
   7   2  14    0.08    2.98    5.33 <
   8   2  14    0.11    7.13   10.59 <
   3   3  14    0.01   12.43   14.16 <
   7   3  14    8.24    1.77    6.20 <
   5   4  14    2.48    1.19    5.01 <
   6   4  14    6.38    7.92    9.03 <
   1   5  14   21.53    8.71    4.75 <
   3   5  14    0.04   22.95   15.08 <
   5   5  14   15.10   19.41   13.10 <
   0   6  14   15.96    4.43    7.81 <
   2   6  14    1.96    1.90    6.57 <
   7   0  15    0.05    4.35    3.49 <
   3   1  15   18.96   12.51    7.48 <
   5   2  15    2.60    3.91    8.00 <
   6   2  15    4.57    1.67    2.27 <
   1   3  15    7.20    1.01    2.49 <
   3   3  15   22.54    8.69    6.68 <
   6   3  15    1.28    0.00    1.19 <
   2   4  15   23.33   10.35    8.47 <
   5   4  15    0.78   35.53   20.20 <
   1   5  15    3.61    1.95   11.04 <
   2   5  15    0.02    5.76   16.53 <
   5   1  16   11.08    1.77   10.77 <
   1   2  16    0.77    2.14    4.25 <
   1   3  16    5.09   12.36    7.15 <
   3   3  16    1.47    1.26    5.12 <
   4   3  16    1.36    0.50    1.37 <
   0   4  16   14.47    8.84    5.60 <
   2   4  16    3.27    0.68    4.80 <


# For import please use the tool of Jana2020 program:
# "Structure->New->from Jana2020 embedded in CIF"


_Jana_m40_file
;
    5    0    0    1    0
 2.492487 0.000000 0.000000 0.000000 0.000000 0.000000      100000
 0.000000 0.000000 0.000000                                 000
 0.000000 0.000000 0.000000 0.000000 0.000000 0.000000      000000
 0.000000 0.000000 0.000000 0.000000 0.000000 0.000000      000000
Ba1       1  1     0.500000 0.341963 0.250000 0.682470
-0.000746 0.000000 0.000000 0.000000 0.000000 0.000000      0101100000
S1        3  1     0.500000 0.693561 0.250000 1.065573
 0.004795 0.000000 0.000000 0.000000 0.000000 0.000000      0101100000
O1        2  1     1.000000 0.187709 0.519401 0.919172
-0.000221 0.000000 0.000000 0.000000 0.000000 0.000000      0111100000
O2        2  1     0.500000 0.613226 0.250000 0.899188
 0.012425 0.000000 0.000000 0.000000 0.000000 0.000000      0101100000
O3        2  1     0.500000 0.573049 0.250000 1.164084
 0.074429 0.000000 0.000000 0.000000 0.000000 0.000000      0101100000
--------------------------   s.u. block   --------------------------------------
 0.060589 0.000000 0.000000 0.000000 0.000000 0.000000
 0.000000 0.000000 0.000000
 0.000000 0.000000 0.000000 0.000000 0.000000 0.000000
 0.000000 0.000000 0.000000 0.000000 0.000000 0.000000
Ba1                0.000000 0.000411 0.000000 0.000606
 0.000685 0.000000 0.000000 0.000000 0.000000 0.000000
S1                 0.000000 0.001523 0.000000 0.002277
 0.001789 0.000000 0.000000 0.000000 0.000000 0.000000
O1                 0.000000 0.001452 0.002017 0.002118
 0.001736 0.000000 0.000000 0.000000 0.000000 0.000000
O2                 0.000000 0.003450 0.000000 0.004555
 0.004133 0.000000 0.000000 0.000000 0.000000 0.000000
O3                 0.000000 0.010887 0.000000 0.012526
 0.019633 0.000000 0.000000 0.000000 0.000000 0.000000
--------------------------   Saved points   ------------------------------------
    0
--------------------------   Critical points   ---------------------------------
    0
--------------------------------------------------------------------------------
;


_Jana_m42_file
;
commands
calcdyn 0 usewks 0 scalefc 0 usetwver 0 usestdver 0
threads 2 tiltcorr 1 iedt 1 thickmodel 1
nzones 496 intsteps 0
ormat
    0.141970   -0.000160    0.000020
    0.000120    0.186160    0.000020
   -0.000020   -0.000040    0.114330
omega 0 gmax 2.2 sca 10 sgmax 0.01 sgmaxr 0.1 csgmaxr 0.66 dsgmin 0
mosaicity 0 isotropic 0
end
*******************************************************************************
 1.000000                                                   0
# Zone 1 0.0000
-0.085610-0.021400 1.000000-0.743000 3.935000 0.000000      T   1
 1000.000 400.0000 0.000000 0.000000                        0000
 0.000000 0.000000                                          00
# Zone 2 0.0000
 0.085170-0.039130 1.000000-1.359000-3.933000 0.000000      T   1
 1000.000 400.0000 0.000000 0.000000                        0000
 0.000000 0.000000                                          00
# Zone 3 0.0000
-0.064880-0.072200 1.000000-2.527000 2.980000 0.000000      T   1
 1000.000 400.0000 0.000000 0.000000                        0000
 0.000000 0.000000                                          00
# Zone 4 0.0000
-0.453990-0.186820 1.000000-6.157000 20.06900 0.000000      T   1
 1000.000 400.0000 0.000000 0.000000                        0000
 0.000000 0.000000                                          00
# Zone 5 0.0000
 0.001230-0.011490 1.000000-0.393000-0.065000 0.000000      T   1
 1000.000 400.0000 0.000000 0.000000                        0000
 0.000000 0.000000                                          00
# Zone 6 0.0000
 0.026900 0.079390 1.000000 2.803000-1.247000 0.000000      T   1
 1000.000 400.0000 0.000000 0.000000                        0000
 0.000000 0.000000                                          00
# Zone 7 0.0000
-0.487770-1.000000 0.965870-30.50700 22.09300 0.000000      T   1
 1000.000 400.0000 0.000000 0.000000                        0000
 0.000000 0.000000                                          00
# Zone 8 0.0000
 0.194020 0.313690 1.000000 10.79600-8.879000 0.000000      T   1
 1000.000 400.0000 0.000000 0.000000                        0000
 0.000000 0.000000                                          00
# Zone 9 0.0000
 0.496220-0.098730 1.000000-3.194000-21.79200 0.000000      T   1
 1000.000 400.0000 0.000000 0.000000                        0000
 0.000000 0.000000                                          00
# Zone 10 0.0000
-0.260960-0.157880 1.000000-5.420000 11.85500 0.000000      T   1
 1000.000 400.0000 0.000000 0.000000                        0000
 0.000000 0.000000                                          00
# Zone 11 0.0000
-0.050320-0.288410 1.000000-10.02700 2.303000 0.000000      T   1
 1000.000 400.0000 0.000000 0.000000                        0000
 0.000000 0.000000                                          00
# Zone 12 0.0000
 0.012030-0.343500 1.000000-11.90000-0.574000 0.000000      T   1
 1000.000 400.0000 0.000000 0.000000                        0000
 0.000000 0.000000                                          00
# Zone 13 0.0000
 0.082530 0.241450 1.000000 8.431000-3.803000 0.000000      T   1
 1000.000 400.0000 0.000000 0.000000                        0000
 0.000000 0.000000                                          00
# Zone 14 0.0000
-0.034610 0.633980 1.000000 21.27600 1.608000 0.000000      T   1
 1000.000 400.0000 0.000000 0.000000                        0000
 0.000000 0.000000                                          00
# Zone 15 0.0000
 0.047310-0.629890 1.000000-21.12200-2.209000 0.000000      T   1
 1000.000 400.0000 0.000000 0.000000                        0000
 0.000000 0.000000                                          00
# Zone 16 0.0000
-0.494540-1.000000 0.014340-57.07000 87.90900 0.000000      T   1
 1000.000 400.0000 0.000000 0.000000                        0000
 0.000000 0.000000                                          00
# Zone 17 0.0000
 0.052240-1.000000 0.152280-75.55000-15.62800 0.000000      T   1
 1000.000 400.0000 0.000000 0.000000                        0000
 0.000000 0.000000                                          00
# Zone 18 0.0000
-0.017880 0.088610 1.000000 3.125000 0.819000 0.000000      T   1
 1000.000 400.0000 0.000000 0.000000                        0000
 0.000000 0.000000                                          00
# Zone 19 0.0000
 0.087320-1.000000 0.624320-44.33200-6.482000 0.000000      T   1
 1000.000 400.0000 0.000000 0.000000                        0000
 0.000000 0.000000                                          00
# Zone 20 0.0000
-0.051560 0.953300 1.000000 30.33500 2.399000 0.000000      T   1
 1000.000 400.0000 0.000000 0.000000                        0000
 0.000000 0.000000                                          00
# Zone 21 0.0000
-0.124460-0.707980 1.000000-23.38900 5.693000 0.000000      T   1
 1000.000 400.0000 0.000000 0.000000                        0000
 0.000000 0.000000                                          00
# Zone 22 0.0000
 0.065770 0.753200 1.000000 24.80700-3.017000 0.000000      T   1
 1000.000 400.0000 0.000000 0.000000                        0000
 0.000000 0.000000                                          00
# Zone 23 0.0000
 0.280120-0.284360 1.000000-9.646000-12.72800 0.000000      T   1
 1000.000 400.0000 0.000000 0.000000                        0000
 0.000000 0.000000                                          00
# Zone 24 0.0000
 0.001510 0.005410 1.000000 0.201000-0.077000 0.000000      T   1
 1000.000 400.0000 0.000000 0.000000                        0000
 0.000000 0.000000                                          00
# Zone 25 0.0000
-0.182250 0.107430 1.000000 3.739000 8.345000 0.000000      T   1
 1000.000 400.0000 0.000000 0.000000                        0000
 0.000000 0.000000                                          00
# Zone 26 0.0000
-1.000000 0.550090 0.933080 15.30400 40.80000 0.000000      T   1
 1000.000 400.0000 0.000000 0.000000                        0000
 0.000000 0.000000                                          00
# Zone 27 0.0000
-1.000000 0.610830 0.931100 16.92300 40.86200 0.000000      T   1
 1000.000 400.0000 0.000000 0.000000                        0000
 0.000000 0.000000                                          00
# Zone 28 0.0000
-0.077760 0.712500 1.000000 23.60000 3.597000 0.000000      T   1
 1000.000 400.0000 0.000000 0.000000                        0000
 0.000000 0.000000                                          00
# Zone 29 0.0000
 0.393910 0.230810 1.000000 7.721000-17.60200 0.000000      T   1
 1000.000 400.0000 0.000000 0.000000                        0000
 0.000000 0.000000                                          00
# Zone 30 0.0000
-0.433310-0.482600 1.000000-15.63900 19.21400 0.000000      T   1
 1000.000 400.0000 0.000000 0.000000                        0000
 0.000000 0.000000                                          00
# Zone 31 0.0000
-0.061610 0.734640 1.000000 24.26600 2.855000 0.000000      T   1
 1000.000 400.0000 0.000000 0.000000                        0000
 0.000000 0.000000                                          00
# Zone 32 0.0000
 0.179760-0.422910 1.000000-14.39700-8.257000 0.000000      T   1
 1000.000 400.0000 0.000000 0.000000                        0000
 0.000000 0.000000                                          00
# Zone 33 0.0000
-0.222250-1.000000 0.162070-68.56700 47.72500 0.000000      T   1
 1000.000 400.0000 0.000000 0.000000                        0000
 0.000000 0.000000                                          00
# Zone 34 0.0000
-0.296150-0.310600 1.000000-10.51300 13.39600 0.000000      T   1
 1000.000 400.0000 0.000000 0.000000                        0000
 0.000000 0.000000                                          00
# Zone 35 0.0000
-1.000000-0.339300 0.653410-11.39400 50.92900 0.000000      T   1
 1000.000 400.0000 0.000000 0.000000                        0000
 0.000000 0.000000                                          00
# Zone 36 0.0000
 0.115990-0.020870 1.000000-0.716000-5.345000 0.000000      T   1
 1000.000 400.0000 0.000000 0.000000                        0000
 0.000000 0.000000                                          00
# Zone 37 0.0000
-0.023620-0.230700 1.000000-8.053000 1.075000 0.000000      T   1
 1000.000 400.0000 0.000000 0.000000                        0000
 0.000000 0.000000                                          00
# Zone 38 0.0000
 0.048920 0.205780 1.000000 7.210000-2.258000 0.000000      T   1
 1000.000 400.0000 0.000000 0.000000                        0000
 0.000000 0.000000                                          00
# Zone 39 0.0000
 1.000000-0.966410 0.639940-29.93900-51.54800 0.000000      T   1
 1000.000 400.0000 0.000000 0.000000                        0000
 0.000000 0.000000                                          00
# Zone 40 0.0000
-0.379000-0.899410 1.000000-27.85200 16.93800 0.000000      T   1
 1000.000 400.0000 0.000000 0.000000                        0000
 0.000000 0.000000                                          00
# Zone 41 0.0000
-1.000000 0.658920 0.547410 22.53200 55.80100 0.000000      T   1
 1000.000 400.0000 0.000000 0.000000                        0000
 0.000000 0.000000                                          00
# Zone 42 0.0000
 0.294650-0.343250 1.000000-11.56900-13.36600 0.000000      T   1
 1000.000 400.0000 0.000000 0.000000                        0000
 0.000000 0.000000                                          00
# Zone 43 0.0000
 0.022880-0.091140 1.000000-3.191000-1.066000 0.000000      T   1
 1000.000 400.0000 0.000000 0.000000                        0000
 0.000000 0.000000                                          00
# Zone 44 0.0000
 0.015240-0.029760 1.000000-1.035000-0.712000 0.000000      T   1
 1000.000 400.0000 0.000000 0.000000                        0000
 0.000000 0.000000                                          00
# Zone 45 0.0000
 0.019260-0.088620 1.000000-3.103000-0.899000 0.000000      T   1
 1000.000 400.0000 0.000000 0.000000                        0000
 0.000000 0.000000                                          00
# Zone 46 0.0000
 0.032520-0.118540 1.000000-4.150000-1.512000 0.000000      T   1
 1000.000 400.0000 0.000000 0.000000                        0000
 0.000000 0.000000                                          00
# Zone 47 0.0000
-0.031040 0.051420 1.000000 1.818000 1.425000 0.000000      T   1
 1000.000 400.0000 0.000000 0.000000                        0000
 0.000000 0.000000                                          00
# Zone 48 0.0000
-0.742180 0.436590 1.000000 12.94500 30.86900 0.000000      T   1
 1000.000 400.0000 0.000000 0.000000                        0000
 0.000000 0.000000                                          00
# Zone 49 0.0000
 0.136660-0.096940 1.000000-3.370000-6.291000 0.000000      T   1
 1000.000 400.0000 0.000000 0.000000                        0000
 0.000000 0.000000                                          00
# Zone 50 0.0000
 0.054950-0.523460 1.000000-17.79200-2.558000 0.000000      T   1
 1000.000 400.0000 0.000000 0.000000                        0000
 0.000000 0.000000                                          00
# Zone 51 0.0000
-0.054040 0.526510 1.000000 17.91200 2.500000 0.000000      T   1
 1000.000 400.0000 0.000000 0.000000                        0000
 0.000000 0.000000                                          00
# Zone 52 0.0000
-0.745220 0.438220 1.000000 12.97800 30.97200 0.000000      T   1
 1000.000 400.0000 0.000000 0.000000                        0000
 0.000000 0.000000                                          00
# Zone 53 0.0000
 0.040670-0.290880 1.000000-10.11100-1.893000 0.000000      T   1
 1000.000 400.0000 0.000000 0.000000                        0000
 0.000000 0.000000                                          00
# Zone 54 0.0000
-0.142260-0.013130 1.000000-0.454000 6.527000 0.000000      T   1
 1000.000 400.0000 0.000000 0.000000                        0000
 0.000000 0.000000                                          00
# Zone 55 0.0000
 0.075960 0.069360 1.000000 2.449000-3.507000 0.000000      T   1
 1000.000 400.0000 0.000000 0.000000                        0000
 0.000000 0.000000                                          00
# Zone 56 0.0000
-0.601360-1.000000 0.826140-32.68900 30.33900 0.000000      T   1
 1000.000 400.0000 0.000000 0.000000                        0000
 0.000000 0.000000                                          00
# Zone 57 0.0000
-0.035790-0.105600 1.000000-3.699000 1.639000 0.000000      T   1
 1000.000 400.0000 0.000000 0.000000                        0000
 0.000000 0.000000                                          00
# Zone 58 0.0000
-0.473300-1.000000 0.763680-35.74900 26.48000 0.000000      T   1
 1000.000 400.0000 0.000000 0.000000                        0000
 0.000000 0.000000                                          00
# Zone 59 0.0000
-0.059780 0.018400 1.000000 0.655000 2.749000 0.000000      T   1
 1000.000 400.0000 0.000000 0.000000                        0000
 0.000000 0.000000                                          00
# Zone 60 0.0000
-0.384340-0.008520 1.000000-0.291000 17.19000 0.000000      T   1
 1000.000 400.0000 0.000000 0.000000                        0000
 0.000000 0.000000                                          00
# Zone 61 0.0000
 0.029200 0.074400 1.000000 2.628000-1.353000 0.000000      T   1
 1000.000 400.0000 0.000000 0.000000                        0000
 0.000000 0.000000                                          00
# Zone 62 0.0000
-0.345270-0.423490 1.000000-14.07000 15.51700 0.000000      T   1
 1000.000 400.0000 0.000000 0.000000                        0000
 0.000000 0.000000                                          00
# Zone 63 0.0000
-0.024580-0.225520 1.000000-7.874000 1.119000 0.000000      T   1
 1000.000 400.0000 0.000000 0.000000                        0000
 0.000000 0.000000                                          00
# Zone 64 0.0000
 0.046000 0.439340 1.000000 15.10300-2.116000 0.000000      T   1
 1000.000 400.0000 0.000000 0.000000                        0000
 0.000000 0.000000                                          00
# Zone 65 0.0000
 0.016190-0.063030 1.000000-2.205000-0.757000 0.000000      T   1
 1000.000 400.0000 0.000000 0.000000                        0000
 0.000000 0.000000                                          00
# Zone 66 0.0000
-0.001430-0.001650 1.000000-0.047000 0.058000 0.000000      T   1
 1000.000 400.0000 0.000000 0.000000                        0000
 0.000000 0.000000                                          00
# Zone 67 0.0000
-0.091540-1.000000 0.378650-57.86400 10.92700 0.000000      T   1
 1000.000 400.0000 0.000000 0.000000                        0000
 0.000000 0.000000                                          00
# Zone 68 0.0000
-1.000000 0.950650 0.196830 35.10900 76.27300 0.000000      T   1
 1000.000 400.0000 0.000000 0.000000                        0000
 0.000000 0.000000                                          00
# Zone 69 0.0000
 0.152360-1.000000 0.314250-61.19100-21.41300 0.000000      T   1
 1000.000 400.0000 0.000000 0.000000                        0000
 0.000000 0.000000                                          00
# Zone 70 0.0000
-0.203320-1.000000 0.582680-45.42100 15.63500 0.000000      T   1
 1000.000 400.0000 0.000000 0.000000                        0000
 0.000000 0.000000                                          00
# Zone 71 0.0000
 0.127070-1.000000 0.462420-52.34000-12.54600 0.000000      T   1
 1000.000 400.0000 0.000000 0.000000                        0000
 0.000000 0.000000                                          00
# Zone 72 0.0000
 0.327930 0.048540 1.000000 1.674000-14.80000 0.000000      T   1
 1000.000 400.0000 0.000000 0.000000                        0000
 0.000000 0.000000                                          00
# Zone 73 0.0000
-0.738950 0.220420 1.000000 6.619000 30.75400 0.000000      T   1
 1000.000 400.0000 0.000000 0.000000                        0000
 0.000000 0.000000                                          00
# Zone 74 0.0000
 0.519280-0.244990 1.000000-7.873000-22.70700 0.000000      T   1
 1000.000 400.0000 0.000000 0.000000                        0000
 0.000000 0.000000                                          00
# Zone 75 0.0000
-1.000000-0.233890 0.399020-9.120000 63.62900 0.000000      T   1
 1000.000 400.0000 0.000000 0.000000                        0000
 0.000000 0.000000                                          00
# Zone 76 0.0000
-0.134400-0.075860 1.000000-2.646000 6.167000 0.000000      T   1
 1000.000 400.0000 0.000000 0.000000                        0000
 0.000000 0.000000                                          00
# Zone 77 0.0000
-0.081850-0.306070 1.000000-10.61500 3.753000 0.000000      T   1
 1000.000 400.0000 0.000000 0.000000                        0000
 0.000000 0.000000                                          00
# Zone 78 0.0000
-0.587960 0.077310 1.000000 2.446000 25.33100 0.000000      T   1
 1000.000 400.0000 0.000000 0.000000                        0000
 0.000000 0.000000                                          00
# Zone 79 0.0000
-0.592160-0.116510 1.000000-3.707000 25.48400 0.000000      T   1
 1000.000 400.0000 0.000000 0.000000                        0000
 0.000000 0.000000                                          00
# Zone 80 0.0000
-0.586280 0.073730 1.000000 2.333000 25.26700 0.000000      T   1
 1000.000 400.0000 0.000000 0.000000                        0000
 0.000000 0.000000                                          00
# Zone 81 0.0000
-0.097420-0.262650 1.000000-9.128000 4.470000 0.000000      T   1
 1000.000 400.0000 0.000000 0.000000                        0000
 0.000000 0.000000                                          00
# Zone 82 0.0000
-0.331780-0.610300 1.000000-19.90800 14.93200 0.000000      T   1
 1000.000 400.0000 0.000000 0.000000                        0000
 0.000000 0.000000                                          00
# Zone 83 0.0000
-0.369360 1.000000 0.766570 36.74800 21.23700 0.000000      T   1
 1000.000 400.0000 0.000000 0.000000                        0000
 0.000000 0.000000                                          00
# Zone 84 0.0000
 0.129600 0.580970 1.000000 19.55500-5.949000 0.000000      T   1
 1000.000 400.0000 0.000000 0.000000                        0000
 0.000000 0.000000                                          00
# Zone 85 0.0000
-0.528390-0.796620 1.000000-24.24600 23.02000 0.000000      T   1
 1000.000 400.0000 0.000000 0.000000                        0000
 0.000000 0.000000                                          00
# Zone 86 0.0000
 0.114210-0.121920 1.000000-4.249000-5.266000 0.000000      T   1
 1000.000 400.0000 0.000000 0.000000                        0000
 0.000000 0.000000                                          00
# Zone 87 0.0000
-0.242680 0.055020 1.000000 1.901000 11.05200 0.000000      T   1
 1000.000 400.0000 0.000000 0.000000                        0000
 0.000000 0.000000                                          00
# Zone 88 0.0000
-0.608990-0.670160 1.000000-20.29300 26.09800 0.000000      T   1
 1000.000 400.0000 0.000000 0.000000                        0000
 0.000000 0.000000                                          00
# Zone 89 0.0000
-0.609050-0.669920 1.000000-20.28600 26.10000 0.000000      T   1
 1000.000 400.0000 0.000000 0.000000                        0000
 0.000000 0.000000                                          00
# Zone 90 0.0000
-0.528450-0.797440 1.000000-24.26700 23.02200 0.000000      T   1
 1000.000 400.0000 0.000000 0.000000                        0000
 0.000000 0.000000                                          00
# Zone 91 0.0000
-0.609150-0.669950 1.000000-20.28600 26.10400 0.000000      T   1
 1000.000 400.0000 0.000000 0.000000                        0000
 0.000000 0.000000                                          00
# Zone 92 0.0000
 0.115800-0.123540 1.000000-4.304000-5.339000 0.000000      T   1
 1000.000 400.0000 0.000000 0.000000                        0000
 0.000000 0.000000                                          00
# Zone 93 0.0000
-1.000000-0.194020 0.464130-7.343000 60.03100 0.000000      T   1
 1000.000 400.0000 0.000000 0.000000                        0000
 0.000000 0.000000                                          00
# Zone 94 0.0000
-1.000000-0.560670 0.902580-15.91500 41.72000 0.000000      T   1
 1000.000 400.0000 0.000000 0.000000                        0000
 0.000000 0.000000                                          00
# Zone 95 0.0000
 0.071430-0.900990 1.000000-28.90300-3.328000 0.000000      T   1
 1000.000 400.0000 0.000000 0.000000                        0000
 0.000000 0.000000                                          00
# Zone 96 0.0000
-0.316280-1.000000 0.864860-34.26500 16.36700 0.000000      T   1
 1000.000 400.0000 0.000000 0.000000                        0000
 0.000000 0.000000                                          00
# Zone 97 0.0000
 0.165620-0.505470 1.000000-17.08600-7.620000 0.000000      T   1
 1000.000 400.0000 0.000000 0.000000                        0000
 0.000000 0.000000                                          00
# Zone 98 0.0000
-0.077760-0.292710 1.000000-10.16300 3.566000 0.000000      T   1
 1000.000 400.0000 0.000000 0.000000                        0000
 0.000000 0.000000                                          00
# Zone 99 0.0000
-0.417740-0.235620 1.000000-7.815000 18.57800 0.000000      T   1
 1000.000 400.0000 0.000000 0.000000                        0000
 0.000000 0.000000                                          00
# Zone 100 0.0000
-0.986190-0.014160 1.000000-0.413000 38.44800 0.000000      T   1
 1000.000 400.0000 0.000000 0.000000                        0000
 0.000000 0.000000                                          00
# Zone 101 0.0000
-0.786280-0.887050 1.000000-24.73300 32.31100 0.000000      T   1
 1000.000 400.0000 0.000000 0.000000                        0000
 0.000000 0.000000                                          00
# Zone 102 0.0000
-0.422380-0.234220 1.000000-7.761000 18.77100 0.000000      T   1
 1000.000 400.0000 0.000000 0.000000                        0000
 0.000000 0.000000                                          00
# Zone 103 0.0000
-0.084780-0.292300 1.000000-10.14600 3.889000 0.000000      T   1
 1000.000 400.0000 0.000000 0.000000                        0000
 0.000000 0.000000                                          00
# Zone 104 0.0000
-0.165490 0.500040 1.000000 16.93500 7.599000 0.000000      T   1
 1000.000 400.0000 0.000000 0.000000                        0000
 0.000000 0.000000                                          00
# Zone 105 0.0000
-0.715620-0.268520 1.000000-8.147000 29.93900 0.000000      T   1
 1000.000 400.0000 0.000000 0.000000                        0000
 0.000000 0.000000                                          00
# Zone 106 0.0000
-0.007880 0.180020 1.000000 6.320000 0.361000 0.000000      T   1
 1000.000 400.0000 0.000000 0.000000                        0000
 0.000000 0.000000                                          00
# Zone 107 0.0000
-0.071940-0.061250 1.000000-2.142000 3.306000 0.000000      T   1
 1000.000 400.0000 0.000000 0.000000                        0000
 0.000000 0.000000                                          00
# Zone 108 0.0000
 0.103790 0.230350 1.000000 8.040000-4.779000 0.000000      T   1
 1000.000 400.0000 0.000000 0.000000                        0000
 0.000000 0.000000                                          00
# Zone 109 0.0000
-0.629480 0.016950 1.000000 0.519000 26.87400 0.000000      T   1
 1000.000 400.0000 0.000000 0.000000                        0000
 0.000000 0.000000                                          00
# Zone 110 0.0000
-0.371710 0.689600 1.000000 22.08000 16.67700 0.000000      T   1
 1000.000 400.0000 0.000000 0.000000                        0000
 0.000000 0.000000                                          00
# Zone 111 0.0000
-0.243450-1.000000 0.432650-52.29100 24.30400 0.000000      T   1
 1000.000 400.0000 0.000000 0.000000                        0000
 0.000000 0.000000                                          00
# Zone 112 0.0000
 0.237680-0.390150 1.000000-13.22200-10.85500 0.000000      T   1
 1000.000 400.0000 0.000000 0.000000                        0000
 0.000000 0.000000                                          00
# Zone 113 0.0000
 0.158520 0.125220 1.000000 4.379000-7.279000 0.000000      T   1
 1000.000 400.0000 0.000000 0.000000                        0000
 0.000000 0.000000                                          00
# Zone 114 0.0000
 0.016770-0.041350 1.000000-1.443000-0.783000 0.000000      T   1
 1000.000 400.0000 0.000000 0.000000                        0000
 0.000000 0.000000                                          00
# Zone 115 0.0000
 0.680150-1.000000 0.842250-31.40000-33.06700 0.000000      T   1
 1000.000 400.0000 0.000000 0.000000                        0000
 0.000000 0.000000                                          00
# Zone 116 0.0000
-0.320390-0.444530 1.000000-14.80900 14.44600 0.000000      T   1
 1000.000 400.0000 0.000000 0.000000                        0000
 0.000000 0.000000                                          00
# Zone 117 0.0000
 0.053320-0.047000 1.000000-1.639000-2.468000 0.000000      T   1
 1000.000 400.0000 0.000000 0.000000                        0000
 0.000000 0.000000                                          00
# Zone 118 0.0000
-0.589120-0.101270 1.000000-3.228000 25.37000 0.000000      T   1
 1000.000 400.0000 0.000000 0.000000                        0000
 0.000000 0.000000                                          00
# Zone 119 0.0000
 0.061400-0.056600 1.000000-1.975000-2.841000 0.000000      T   1
 1000.000 400.0000 0.000000 0.000000                        0000
 0.000000 0.000000                                          00
# Zone 120 0.0000
-0.592200-0.107220 1.000000-3.413000 25.48500 0.000000      T   1
 1000.000 400.0000 0.000000 0.000000                        0000
 0.000000 0.000000                                          00
# Zone 121 0.0000
 0.029570 1.000000 0.845410 35.99800-1.585000 0.000000      T   1
 1000.000 400.0000 0.000000 0.000000                        0000
 0.000000 0.000000                                          00
# Zone 122 0.0000
 0.121430-0.000700 1.000000-0.009000-5.593000 0.000000      T   1
 1000.000 400.0000 0.000000 0.000000                        0000
 0.000000 0.000000                                          00
# Zone 123 0.0000
-0.120020 0.267860 1.000000 9.305000 5.521000 0.000000      T   1
 1000.000 400.0000 0.000000 0.000000                        0000
 0.000000 0.000000                                          00
# Zone 124 0.0000
-0.120610-0.633780 1.000000-21.17100 5.520000 0.000000      T   1
 1000.000 400.0000 0.000000 0.000000                        0000
 0.000000 0.000000                                          00
# Zone 125 0.0000
-0.144920 0.249320 1.000000 8.653000 6.656000 0.000000      T   1
 1000.000 400.0000 0.000000 0.000000                        0000
 0.000000 0.000000                                          00
# Zone 126 0.0000
-0.365110-0.120360 1.000000-4.060000 16.37300 0.000000      T   1
 1000.000 400.0000 0.000000 0.000000                        0000
 0.000000 0.000000                                          00
# Zone 127 0.0000
-0.297760-0.686650 1.000000-22.29800 13.45500 0.000000      T   1
 1000.000 400.0000 0.000000 0.000000                        0000
 0.000000 0.000000                                          00
# Zone 128 0.0000
 0.189330-0.002410 1.000000-0.065000-8.677000 0.000000      T   1
 1000.000 400.0000 0.000000 0.000000                        0000
 0.000000 0.000000                                          00
# Zone 129 0.0000
 0.127060 0.021720 1.000000 0.776000-5.850000 0.000000      T   1
 1000.000 400.0000 0.000000 0.000000                        0000
 0.000000 0.000000                                          00
# Zone 130 0.0000
-0.309280 0.570540 1.000000 18.77700 13.99500 0.000000      T   1
 1000.000 400.0000 0.000000 0.000000                        0000
 0.000000 0.000000                                          00
# Zone 131 0.0000
-0.584670-0.353510 1.000000-11.12400 25.19500 0.000000      T   1
 1000.000 400.0000 0.000000 0.000000                        0000
 0.000000 0.000000                                          00
# Zone 132 0.0000
 0.865190-0.782480 1.000000-21.48100-34.88800 0.000000      T   1
 1000.000 400.0000 0.000000 0.000000                        0000
 0.000000 0.000000                                          00
# Zone 133 0.0000
-1.000000-0.164110 0.777000-5.175000 46.01300 0.000000      T   1
 1000.000 400.0000 0.000000 0.000000                        0000
 0.000000 0.000000                                          00
# Zone 134 0.0000
 0.136060 0.100430 1.000000 3.525000-6.258000 0.000000      T   1
 1000.000 400.0000 0.000000 0.000000                        0000
 0.000000 0.000000                                          00
# Zone 135 0.0000
-0.034210-0.418880 1.000000-14.41200 1.557000 0.000000      T   1
 1000.000 400.0000 0.000000 0.000000                        0000
 0.000000 0.000000                                          00
# Zone 136 0.0000
 0.120180-0.807980 1.000000-26.26900-5.560000 0.000000      T   1
 1000.000 400.0000 0.000000 0.000000                        0000
 0.000000 0.000000                                          00
# Zone 137 0.0000
-0.010450 1.000000 0.797160 37.62000 0.636000 0.000000      T   1
 1000.000 400.0000 0.000000 0.000000                        0000
 0.000000 0.000000                                          00
# Zone 138 0.0000
-0.010490-0.024020 1.000000-0.835000 0.475000 0.000000      T   1
 1000.000 400.0000 0.000000 0.000000                        0000
 0.000000 0.000000                                          00
# Zone 139 0.0000
-0.000020-0.109520 1.000000-3.837000-0.010000 0.000000      T   1
 1000.000 400.0000 0.000000 0.000000                        0000
 0.000000 0.000000                                          00
# Zone 140 0.0000
-0.307780-0.319580 1.000000-10.78700 13.90300 0.000000      T   1
 1000.000 400.0000 0.000000 0.000000                        0000
 0.000000 0.000000                                          00
# Zone 141 0.0000
 0.037860-0.181500 1.000000-6.345000-1.760000 0.000000      T   1
 1000.000 400.0000 0.000000 0.000000                        0000
 0.000000 0.000000                                          00
# Zone 142 0.0000
-0.883060 0.422750 1.000000 11.92700 35.42000 0.000000      T   1
 1000.000 400.0000 0.000000 0.000000                        0000
 0.000000 0.000000                                          00
# Zone 143 0.0000
-0.405460-1.000000 0.851140-33.97500 20.94600 0.000000      T   1
 1000.000 400.0000 0.000000 0.000000                        0000
 0.000000 0.000000                                          00
# Zone 144 0.0000
-0.252800 0.651530 1.000000 21.41000 11.51900 0.000000      T   1
 1000.000 400.0000 0.000000 0.000000                        0000
 0.000000 0.000000                                          00
# Zone 145 0.0000
-0.064540 0.332990 1.000000 11.55100 2.977000 0.000000      T   1
 1000.000 400.0000 0.000000 0.000000                        0000
 0.000000 0.000000                                          00
# Zone 146 0.0000
-1.000000 0.338350 0.846690 10.05700 43.56500 0.000000      T   1
 1000.000 400.0000 0.000000 0.000000                        0000
 0.000000 0.000000                                          00
# Zone 147 0.0000
 0.414610-0.145190 1.000000-4.808000-18.47500 0.000000      T   1
 1000.000 400.0000 0.000000 0.000000                        0000
 0.000000 0.000000                                          00
# Zone 148 0.0000
-1.000000-0.169040 0.537650-6.155000 56.26000 0.000000      T   1
 1000.000 400.0000 0.000000 0.000000                        0000
 0.000000 0.000000                                          00
# Zone 149 0.0000
 0.193520-0.709610 1.000000-23.27800-8.887000 0.000000      T   1
 1000.000 400.0000 0.000000 0.000000                        0000
 0.000000 0.000000                                          00
# Zone 150 0.0000
 0.071270-0.415620 1.000000-14.28300-3.305000 0.000000      T   1
 1000.000 400.0000 0.000000 0.000000                        0000
 0.000000 0.000000                                          00
# Zone 151 0.0000
-0.728970-0.086450 1.000000-2.637000 30.40400 0.000000      T   1
 1000.000 400.0000 0.000000 0.000000                        0000
 0.000000 0.000000                                          00
# Zone 152 0.0000
 0.374970-0.407680 1.000000-13.45400-16.82100 0.000000      T   1
 1000.000 400.0000 0.000000 0.000000                        0000
 0.000000 0.000000                                          00
# Zone 153 0.0000
-0.204120-0.916540 1.000000-29.04600 9.298000 0.000000      T   1
 1000.000 400.0000 0.000000 0.000000                        0000
 0.000000 0.000000                                          00
# Zone 154 0.0000
-0.206250-0.914830 1.000000-28.99400 9.394000 0.000000      T   1
 1000.000 400.0000 0.000000 0.000000                        0000
 0.000000 0.000000                                          00
# Zone 155 0.0000
 0.375290-0.407700 1.000000-13.45300-16.83500 0.000000      T   1
 1000.000 400.0000 0.000000 0.000000                        0000
 0.000000 0.000000                                          00
# Zone 156 0.0000
-0.000670-1.000000-0.000120-90.00000 0.000000 0.000000      T   1
 1000.000 400.0000 0.000000 0.000000                        0000
 0.000000 0.000000                                          00
# Zone 157 0.0000
-0.007560-0.108790 1.000000-3.811000 0.338000 0.000000      T   1
 1000.000 400.0000 0.000000 0.000000                        0000
 0.000000 0.000000                                          00
# Zone 158 0.0000
 0.600450-1.000000 0.769660-34.00900-32.17200 0.000000      T   1
 1000.000 400.0000 0.000000 0.000000                        0000
 0.000000 0.000000                                          00
# Zone 159 0.0000
 0.001400 0.192600 1.000000 6.757000-0.067000 0.000000      T   1
 1000.000 400.0000 0.000000 0.000000                        0000
 0.000000 0.000000                                          00
# Zone 160 0.0000
-0.018000 0.247610 1.000000 8.656000 0.830000 0.000000      T   1
 1000.000 400.0000 0.000000 0.000000                        0000
 0.000000 0.000000                                          00
# Zone 161 0.0000
-0.023410 0.008180 1.000000 0.298000 1.072000 0.000000      T   1
 1000.000 400.0000 0.000000 0.000000                        0000
 0.000000 0.000000                                          00
# Zone 162 0.0000
 0.033540-0.264150 1.000000-9.199000-1.563000 0.000000      T   1
 1000.000 400.0000 0.000000 0.000000                        0000
 0.000000 0.000000                                          00
# Zone 163 0.0000
-0.812100-0.587130 1.000000-16.81100 33.16200 0.000000      T   1
 1000.000 400.0000 0.000000 0.000000                        0000
 0.000000 0.000000                                          00
# Zone 164 0.0000
 0.912290-1.000000 0.946730-27.09500-37.83700 0.000000      T   1
 1000.000 400.0000 0.000000 0.000000                        0000
 0.000000 0.000000                                          00
# Zone 165 0.0000
 0.008850 0.227090 1.000000 7.951000-0.410000 0.000000      T   1
 1000.000 400.0000 0.000000 0.000000                        0000
 0.000000 0.000000                                          00
# Zone 166 0.0000
-0.491210 1.000000 0.039320 57.03700 84.34000 0.000000      T   1
 1000.000 400.0000 0.000000 0.000000                        0000
 0.000000 0.000000                                          00
# Zone 167 0.0000
 0.008760-0.010910 1.000000-0.372000-0.412000 0.000000      T   1
 1000.000 400.0000 0.000000 0.000000                        0000
 0.000000 0.000000                                          00
# Zone 168 0.0000
-0.088930-0.321390 1.000000-11.13000 4.078000 0.000000      T   1
 1000.000 400.0000 0.000000 0.000000                        0000
 0.000000 0.000000                                          00
# Zone 169 0.0000
 0.015710 0.010730 1.000000 0.389000-0.733000 0.000000      T   1
 1000.000 400.0000 0.000000 0.000000                        0000
 0.000000 0.000000                                          00
# Zone 170 0.0000
 0.079010 0.223320 1.000000 7.808000-3.642000 0.000000      T   1
 1000.000 400.0000 0.000000 0.000000                        0000
 0.000000 0.000000                                          00
# Zone 171 0.0000
 0.087650 0.009150 1.000000 0.336000-4.045000 0.000000      T   1
 1000.000 400.0000 0.000000 0.000000                        0000
 0.000000 0.000000                                          00
# Zone 172 0.0000
-0.032000-1.000000 0.762810-38.81200 1.887000 0.000000      T   1
 1000.000 400.0000 0.000000 0.000000                        0000
 0.000000 0.000000                                          00
# Zone 173 0.0000
 0.450640-1.000000 0.596950-41.28300-31.33700 0.000000      T   1
 1000.000 400.0000 0.000000 0.000000                        0000
 0.000000 0.000000                                          00
# Zone 174 0.0000
 0.063820-0.192990 1.000000-6.737000-2.956000 0.000000      T   1
 1000.000 400.0000 0.000000 0.000000                        0000
 0.000000 0.000000                                          00
# Zone 175 0.0000
 0.122530-1.000000 0.814850-36.78800-6.949000 0.000000      T   1
 1000.000 400.0000 0.000000 0.000000                        0000
 0.000000 0.000000                                          00
# Zone 176 0.0000
 0.122770-1.000000 0.813050-36.84700-6.977000 0.000000      T   1
 1000.000 400.0000 0.000000 0.000000                        0000
 0.000000 0.000000                                          00
# Zone 177 0.0000
 0.030870 0.214070 1.000000 7.500000-1.425000 0.000000      T   1
 1000.000 400.0000 0.000000 0.000000                        0000
 0.000000 0.000000                                          00
# Zone 178 0.0000
-0.228250-1.000000 0.562760-46.05600 18.02800 0.000000      T   1
 1000.000 400.0000 0.000000 0.000000                        0000
 0.000000 0.000000                                          00
# Zone 179 0.0000
 0.351920-0.477420 1.000000-15.72900-15.84400 0.000000      T   1
 1000.000 400.0000 0.000000 0.000000                        0000
 0.000000 0.000000                                          00
# Zone 180 0.0000
-0.979060-0.284080 1.000000-7.824000 38.23900 0.000000      T   1
 1000.000 400.0000 0.000000 0.000000                        0000
 0.000000 0.000000                                          00
# Zone 181 0.0000
-0.529510-1.000000 0.489810-43.42500 40.99100 0.000000      T   1
 1000.000 400.0000 0.000000 0.000000                        0000
 0.000000 0.000000                                          00
# Zone 182 0.0000
-1.000000-0.840190 0.731760-25.40000 47.71100 0.000000      T   1
 1000.000 400.0000 0.000000 0.000000                        0000
 0.000000 0.000000                                          00
# Zone 183 0.0000
-1.000000-0.841050 0.729850-25.44900 47.78600 0.000000      T   1
 1000.000 400.0000 0.000000 0.000000                        0000
 0.000000 0.000000                                          00
# Zone 184 0.0000
-0.063830-0.094440 1.000000-3.307000 2.932000 0.000000      T   1
 1000.000 400.0000 0.000000 0.000000                        0000
 0.000000 0.000000                                          00
# Zone 185 0.0000
-0.274810-0.323850 1.000000-10.99000 12.46100 0.000000      T   1
 1000.000 400.0000 0.000000 0.000000                        0000
 0.000000 0.000000                                          00
# Zone 186 0.0000
 0.110990 0.084370 1.000000 2.970000-5.113000 0.000000      T   1
 1000.000 400.0000 0.000000 0.000000                        0000
 0.000000 0.000000                                          00
# Zone 187 0.0000
-0.135240-1.000000 0.750770-38.98800 8.205000 0.000000      T   1
 1000.000 400.0000 0.000000 0.000000                        0000
 0.000000 0.000000                                          00
# Zone 188 0.0000
 0.383490-0.248570 1.000000-8.273000-17.17700 0.000000      T   1
 1000.000 400.0000 0.000000 0.000000                        0000
 0.000000 0.000000                                          00
# Zone 189 0.0000
-0.171580-0.097210 1.000000-3.380000 7.856000 0.000000      T   1
 1000.000 400.0000 0.000000 0.000000                        0000
 0.000000 0.000000                                          00
# Zone 190 0.0000
 0.042140-0.397890 1.000000-13.71200-1.964000 0.000000      T   1
 1000.000 400.0000 0.000000 0.000000                        0000
 0.000000 0.000000                                          00
# Zone 191 0.0000
-0.112500-0.023760 1.000000-0.826000 5.168000 0.000000      T   1
 1000.000 400.0000 0.000000 0.000000                        0000
 0.000000 0.000000                                          00
# Zone 192 0.0000
-0.178160-0.086650 1.000000-3.011000 8.154000 0.000000      T   1
 1000.000 400.0000 0.000000 0.000000                        0000
 0.000000 0.000000                                          00
# Zone 193 0.0000
 0.583000-0.337770 1.000000-10.60400-25.16500 0.000000      T   1
 1000.000 400.0000 0.000000 0.000000                        0000
 0.000000 0.000000                                          00
# Zone 194 0.0000
 0.864410-1.000000 0.974010-27.11900-35.57800 0.000000      T   1
 1000.000 400.0000 0.000000 0.000000                        0000
 0.000000 0.000000                                          00
# Zone 195 0.0000
 0.115780-0.008750 1.000000-0.291000-5.335000 0.000000      T   1
 1000.000 400.0000 0.000000 0.000000                        0000
 0.000000 0.000000                                          00
# Zone 196 0.0000
-0.161020 0.837700 1.000000 27.03500 7.406000 0.000000      T   1
 1000.000 400.0000 0.000000 0.000000                        0000
 0.000000 0.000000                                          00
# Zone 197 0.0000
-1.000000 0.293860 0.495020 10.77200 58.42000 0.000000      T   1
 1000.000 400.0000 0.000000 0.000000                        0000
 0.000000 0.000000                                          00
# Zone 198 0.0000
 0.387180-0.144730 1.000000-4.825000-17.32900 0.000000      T   1
 1000.000 400.0000 0.000000 0.000000                        0000
 0.000000 0.000000                                          00
# Zone 199 0.0000
-0.177190-0.101300 1.000000-3.520000 8.109000 0.000000      T   1
 1000.000 400.0000 0.000000 0.000000                        0000
 0.000000 0.000000                                          00
# Zone 200 0.0000
-0.094020 0.256040 1.000000 8.918000 4.330000 0.000000      T   1
 1000.000 400.0000 0.000000 0.000000                        0000
 0.000000 0.000000                                          00
# Zone 201 0.0000
 0.279140-0.052190 1.000000-1.769000-12.67900 0.000000      T   1
 1000.000 400.0000 0.000000 0.000000                        0000
 0.000000 0.000000                                          00
# Zone 202 0.0000
 0.112370-0.003830 1.000000-0.119000-5.179000 0.000000      T   1
 1000.000 400.0000 0.000000 0.000000                        0000
 0.000000 0.000000                                          00
# Zone 203 0.0000
 0.389100-0.445840 1.000000-14.61700-17.41800 0.000000      T   1
 1000.000 400.0000 0.000000 0.000000                        0000
 0.000000 0.000000                                          00
# Zone 204 0.0000
-0.227450-0.500290 1.000000-16.81400 10.35600 0.000000      T   1
 1000.000 400.0000 0.000000 0.000000                        0000
 0.000000 0.000000                                          00
# Zone 205 0.0000
-0.152170-0.412250 1.000000-14.10100 6.965000 0.000000      T   1
 1000.000 400.0000 0.000000 0.000000                        0000
 0.000000 0.000000                                          00
# Zone 206 0.0000
 0.178180 0.103790 1.000000 3.628000-8.170000 0.000000      T   1
 1000.000 400.0000 0.000000 0.000000                        0000
 0.000000 0.000000                                          00
# Zone 207 0.0000
-0.098000 0.259460 1.000000 9.033000 4.513000 0.000000      T   1
 1000.000 400.0000 0.000000 0.000000                        0000
 0.000000 0.000000                                          00
# Zone 208 0.0000
-0.797740 0.345180 1.000000 10.09500 32.71800 0.000000      T   1
 1000.000 400.0000 0.000000 0.000000                        0000
 0.000000 0.000000                                          00
# Zone 209 0.0000
 0.159110-0.033040 1.000000-1.135000-7.311000 0.000000      T   1
 1000.000 400.0000 0.000000 0.000000                        0000
 0.000000 0.000000                                          00
# Zone 210 0.0000
 0.066570-0.139420 1.000000-4.873000-3.081000 0.000000      T   1
 1000.000 400.0000 0.000000 0.000000                        0000
 0.000000 0.000000                                          00
# Zone 211 0.0000
 0.029060-0.205970 1.000000-7.195000-1.355000 0.000000      T   1
 1000.000 400.0000 0.000000 0.000000                        0000
 0.000000 0.000000                                          00
# Zone 212 0.0000
-0.398620-1.000000 0.375110-51.22800 40.49200 0.000000      T   1
 1000.000 400.0000 0.000000 0.000000                        0000
 0.000000 0.000000                                          00
# Zone 213 0.0000
 0.221730-0.329560 1.000000-11.24900-10.14100 0.000000      T   1
 1000.000 400.0000 0.000000 0.000000                        0000
 0.000000 0.000000                                          00
# Zone 214 0.0000
-1.000000 0.349010 0.905330 10.00700 41.65300 0.000000      T   1
 1000.000 400.0000 0.000000 0.000000                        0000
 0.000000 0.000000                                          00
# Zone 215 0.0000
 0.122410 0.190150 1.000000 6.645000-5.632000 0.000000      T   1
 1000.000 400.0000 0.000000 0.000000                        0000
 0.000000 0.000000                                          00
# Zone 216 0.0000
 0.373230-1.000000 0.251540-57.41000-50.11900 0.000000      T   1
 1000.000 400.0000 0.000000 0.000000                        0000
 0.000000 0.000000                                          00
# Zone 217 0.0000
-0.340560-1.000000 0.610490-42.55100 24.13700 0.000000      T   1
 1000.000 400.0000 0.000000 0.000000                        0000
 0.000000 0.000000                                          00
# Zone 218 0.0000
-0.031480-0.232250 1.000000-8.105000 1.437000 0.000000      T   1
 1000.000 400.0000 0.000000 0.000000                        0000
 0.000000 0.000000                                          00
# Zone 219 0.0000
 0.391640-0.867680 1.000000-26.91400-17.53500 0.000000      T   1
 1000.000 400.0000 0.000000 0.000000                        0000
 0.000000 0.000000                                          00
# Zone 220 0.0000
-1.000000-0.638820 0.680300-20.44400 49.78700 0.000000      T   1
 1000.000 400.0000 0.000000 0.000000                        0000
 0.000000 0.000000                                          00
# Zone 221 0.0000
 0.072670-0.122530 1.000000-4.282000-3.361000 0.000000      T   1
 1000.000 400.0000 0.000000 0.000000                        0000
 0.000000 0.000000                                          00
# Zone 222 0.0000
-0.151530-0.473640 1.000000-16.10100 6.934000 0.000000      T   1
 1000.000 400.0000 0.000000 0.000000                        0000
 0.000000 0.000000                                          00
# Zone 223 0.0000
 0.119010 0.209780 1.000000 7.324000-5.476000 0.000000      T   1
 1000.000 400.0000 0.000000 0.000000                        0000
 0.000000 0.000000                                          00
# Zone 224 0.0000
-0.120010 0.430930 1.000000 14.76400 5.526000 0.000000      T   1
 1000.000 400.0000 0.000000 0.000000                        0000
 0.000000 0.000000                                          00
# Zone 225 0.0000
-0.629220-0.099770 1.000000-3.141000 26.86100 0.000000      T   1
 1000.000 400.0000 0.000000 0.000000                        0000
 0.000000 0.000000                                          00
# Zone 226 0.0000
-0.999200 0.328650 1.000000 8.914000 38.82100 0.000000      T   1
 1000.000 400.0000 0.000000 0.000000                        0000
 0.000000 0.000000                                          00
# Zone 227 0.0000
-0.909570 0.009490 1.000000 0.249000 36.21400 0.000000      T   1
 1000.000 400.0000 0.000000 0.000000                        0000
 0.000000 0.000000                                          00
# Zone 228 0.0000
 0.067210 0.145660 1.000000 5.118000-3.102000 0.000000      T   1
 1000.000 400.0000 0.000000 0.000000                        0000
 0.000000 0.000000                                          00
# Zone 229 0.0000
-0.023010-0.125080 1.000000-4.382000 1.049000 0.000000      T   1
 1000.000 400.0000 0.000000 0.000000                        0000
 0.000000 0.000000                                          00
# Zone 230 0.0000
 0.640660-0.552120 1.000000-16.73700-27.31000 0.000000      T   1
 1000.000 400.0000 0.000000 0.000000                        0000
 0.000000 0.000000                                          00
# Zone 231 0.0000
 0.147880 0.415110 1.000000 14.22300-6.787000 0.000000      T   1
 1000.000 400.0000 0.000000 0.000000                        0000
 0.000000 0.000000                                          00
# Zone 232 0.0000
-0.226560-0.495040 1.000000-16.64900 10.31600 0.000000      T   1
 1000.000 400.0000 0.000000 0.000000                        0000
 0.000000 0.000000                                          00
# Zone 233 0.0000
 0.067170-0.070370 1.000000-2.457000-3.106000 0.000000      T   1
 1000.000 400.0000 0.000000 0.000000                        0000
 0.000000 0.000000                                          00
# Zone 234 0.0000
-0.085480-0.022410 1.000000-0.779000 3.929000 0.000000      T   1
 1000.000 400.0000 0.000000 0.000000                        0000
 0.000000 0.000000                                          00
# Zone 235 0.0000
 0.009700 0.013710 1.000000 0.494000-0.455000 0.000000      T   1
 1000.000 400.0000 0.000000 0.000000                        0000
 0.000000 0.000000                                          00
# Zone 236 0.0000
-0.017940-0.059660 1.000000-2.088000 0.818000 0.000000      T   1
 1000.000 400.0000 0.000000 0.000000                        0000
 0.000000 0.000000                                          00
# Zone 237 0.0000
-0.004910 0.020470 1.000000 0.731000 0.219000 0.000000      T   1
 1000.000 400.0000 0.000000 0.000000                        0000
 0.000000 0.000000                                          00
# Zone 238 0.0000
-0.025630 0.017180 1.000000 0.614000 1.175000 0.000000      T   1
 1000.000 400.0000 0.000000 0.000000                        0000
 0.000000 0.000000                                          00
# Zone 239 0.0000
-0.006240-0.018910 1.000000-0.655000 0.280000 0.000000      T   1
 1000.000 400.0000 0.000000 0.000000                        0000
 0.000000 0.000000                                          00
# Zone 240 0.0000
 0.178040 0.057630 1.000000 2.025000-8.166000 0.000000      T   1
 1000.000 400.0000 0.000000 0.000000                        0000
 0.000000 0.000000                                          00
# Zone 241 0.0000
-0.330850 0.139220 1.000000 4.721000 14.91500 0.000000      T   1
 1000.000 400.0000 0.000000 0.000000                        0000
 0.000000 0.000000                                          00
# Zone 242 0.0000
-0.331190 0.141890 1.000000 4.811000 14.93000 0.000000      T   1
 1000.000 400.0000 0.000000 0.000000                        0000
 0.000000 0.000000                                          00
# Zone 243 0.0000
 0.635720-0.267200 1.000000-8.278000-27.12400 0.000000      T   1
 1000.000 400.0000 0.000000 0.000000                        0000
 0.000000 0.000000                                          00
# Zone 244 0.0000
-0.243610-0.355360 1.000000-12.08700 11.08000 0.000000      T   1
 1000.000 400.0000 0.000000 0.000000                        0000
 0.000000 0.000000                                          00
# Zone 245 0.0000
 0.006690 0.139200 1.000000 4.897000-0.313000 0.000000      T   1
 1000.000 400.0000 0.000000 0.000000                        0000
 0.000000 0.000000                                          00
# Zone 246 0.0000
-0.016950 0.011420 1.000000 0.412000 0.774000 0.000000      T   1
 1000.000 400.0000 0.000000 0.000000                        0000
 0.000000 0.000000                                          00
# Zone 247 0.0000
-0.466920 0.359270 1.000000 11.66200 20.61000 0.000000      T   1
 1000.000 400.0000 0.000000 0.000000                        0000
 0.000000 0.000000                                          00
# Zone 248 0.0000
-0.370300 0.322590 1.000000 10.74600 16.60600 0.000000      T   1
 1000.000 400.0000 0.000000 0.000000                        0000
 0.000000 0.000000                                          00
# Zone 249 0.0000
-0.479410-0.842280 1.000000-25.76800 21.07800 0.000000      T   1
 1000.000 400.0000 0.000000 0.000000                        0000
 0.000000 0.000000                                          00
# Zone 250 0.0000
-0.027210 0.968580 1.000000 30.75000 1.277000 0.000000      T   1
 1000.000 400.0000 0.000000 0.000000                        0000
 0.000000 0.000000                                          00
# Zone 251 0.0000
-0.680660-0.408790 1.000000-12.43000 28.71000 0.000000      T   1
 1000.000 400.0000 0.000000 0.000000                        0000
 0.000000 0.000000                                          00
# Zone 252 0.0000
-0.412720 0.980990 1.000000 29.75200 18.40600 0.000000      T   1
 1000.000 400.0000 0.000000 0.000000                        0000
 0.000000 0.000000                                          00
# Zone 253 0.0000
-0.090660 1.000000 0.875680 34.95700 4.793000 0.000000      T   1
 1000.000 400.0000 0.000000 0.000000                        0000
 0.000000 0.000000                                          00
# Zone 254 0.0000
 0.452950-0.094140 1.000000-3.081000-20.05000 0.000000      T   1
 1000.000 400.0000 0.000000 0.000000                        0000
 0.000000 0.000000                                          00
# Zone 255 0.0000
 0.245290 0.009520 1.000000 0.349000-11.18200 0.000000      T   1
 1000.000 400.0000 0.000000 0.000000                        0000
 0.000000 0.000000                                          00
# Zone 256 0.0000
 0.454330-0.089660 1.000000-2.932000-20.10600 0.000000      T   1
 1000.000 400.0000 0.000000 0.000000                        0000
 0.000000 0.000000                                          00
# Zone 257 0.0000
-0.042350 0.107960 1.000000 3.800000 1.948000 0.000000      T   1
 1000.000 400.0000 0.000000 0.000000                        0000
 0.000000 0.000000                                          00
# Zone 258 0.0000
-1.000000 0.009450 0.184080 0.356000 77.11600 0.000000      T   1
 1000.000 400.0000 0.000000 0.000000                        0000
 0.000000 0.000000                                          00
# Zone 259 0.0000
 0.298520-0.011410 1.000000-0.368000-13.52600 0.000000      T   1
 1000.000 400.0000 0.000000 0.000000                        0000
 0.000000 0.000000                                          00
# Zone 260 0.0000
 0.042280-0.108340 1.000000-3.791000-1.962000 0.000000      T   1
 1000.000 400.0000 0.000000 0.000000                        0000
 0.000000 0.000000                                          00
# Zone 261 0.0000
-0.355260-0.832170 1.000000-26.17100 15.93200 0.000000      T   1
 1000.000 400.0000 0.000000 0.000000                        0000
 0.000000 0.000000                                          00
# Zone 262 0.0000
-0.403140 1.000000 0.758720 36.64600 23.19500 0.000000      T   1
 1000.000 400.0000 0.000000 0.000000                        0000
 0.000000 0.000000                                          00
# Zone 263 0.0000
 0.369560-0.602310 1.000000-19.49600-16.59700 0.000000      T   1
 1000.000 400.0000 0.000000 0.000000                        0000
 0.000000 0.000000                                          00
# Zone 264 0.0000
-0.007860-0.110050 1.000000-3.856000 0.351000 0.000000      T   1
 1000.000 400.0000 0.000000 0.000000                        0000
 0.000000 0.000000                                          00
# Zone 265 0.0000
-0.082200-0.022430 1.000000-0.780000 3.779000 0.000000      T   1
 1000.000 400.0000 0.000000 0.000000                        0000
 0.000000 0.000000                                          00
# Zone 266 0.0000
-0.031720 0.049780 1.000000 1.760000 1.457000 0.000000      T   1
 1000.000 400.0000 0.000000 0.000000                        0000
 0.000000 0.000000                                          00
# Zone 267 0.0000
-0.476500-0.839380 1.000000-25.70800 20.96100 0.000000      T   1
 1000.000 400.0000 0.000000 0.000000                        0000
 0.000000 0.000000                                          00
# Zone 268 0.0000
-0.371740 0.309620 1.000000 10.32000 16.66700 0.000000      T   1
 1000.000 400.0000 0.000000 0.000000                        0000
 0.000000 0.000000                                          00
# Zone 269 0.0000
 0.462400-0.357960 1.000000-11.61300-20.44100 0.000000      T   1
 1000.000 400.0000 0.000000 0.000000                        0000
 0.000000 0.000000                                          00
# Zone 270 0.0000
-0.371680 0.312770 1.000000 10.42300 16.66500 0.000000      T   1
 1000.000 400.0000 0.000000 0.000000                        0000
 0.000000 0.000000                                          00
# Zone 271 0.0000
-0.362440 0.314310 1.000000 10.49400 16.27200 0.000000      T   1
 1000.000 400.0000 0.000000 0.000000                        0000
 0.000000 0.000000                                          00
# Zone 272 0.0000
-1.000000 0.327520 0.881600 9.536000 42.41000 0.000000      T   1
 1000.000 400.0000 0.000000 0.000000                        0000
 0.000000 0.000000                                          00
# Zone 273 0.0000
 0.127570-0.327240 1.000000-11.28900-5.883000 0.000000      T   1
 1000.000 400.0000 0.000000 0.000000                        0000
 0.000000 0.000000                                          00
# Zone 274 0.0000
-0.184100-0.515810 1.000000-17.39500 8.409000 0.000000      T   1
 1000.000 400.0000 0.000000 0.000000                        0000
 0.000000 0.000000                                          00
# Zone 275 0.0000
 0.185060 0.514090 1.000000 17.36100-8.469000 0.000000      T   1
 1000.000 400.0000 0.000000 0.000000                        0000
 0.000000 0.000000                                          00
# Zone 276 0.0000
 0.095540 0.519700 1.000000 17.66700-4.392000 0.000000      T   1
 1000.000 400.0000 0.000000 0.000000                        0000
 0.000000 0.000000                                          00
# Zone 277 0.0000
-0.996160-1.000000 0.417790-34.21600 62.45900 0.000000      T   1
 1000.000 400.0000 0.000000 0.000000                        0000
 0.000000 0.000000                                          00
# Zone 278 0.0000
 0.678630-0.394250 1.000000-11.96100-28.67300 0.000000      T   1
 1000.000 400.0000 0.000000 0.000000                        0000
 0.000000 0.000000                                          00
# Zone 279 0.0000
 0.010520-0.211750 1.000000-7.398000-0.500000 0.000000      T   1
 1000.000 400.0000 0.000000 0.000000                        0000
 0.000000 0.000000                                          00
# Zone 280 0.0000
 0.136910 0.536780 1.000000 18.15900-6.284000 0.000000      T   1
 1000.000 400.0000 0.000000 0.000000                        0000
 0.000000 0.000000                                          00
# Zone 281 0.0000
-0.855820-0.337700 1.000000-9.710000 34.55800 0.000000      T   1
 1000.000 400.0000 0.000000 0.000000                        0000
 0.000000 0.000000                                          00
# Zone 282 0.0000
-0.106100 0.893220 1.000000 28.66600 4.903000 0.000000      T   1
 1000.000 400.0000 0.000000 0.000000                        0000
 0.000000 0.000000                                          00
# Zone 283 0.0000
 0.357640-0.579650 1.000000-18.86000-16.09000 0.000000      T   1
 1000.000 400.0000 0.000000 0.000000                        0000
 0.000000 0.000000                                          00
# Zone 284 0.0000
-0.505460-0.298570 1.000000-9.648000 22.13200 0.000000      T   1
 1000.000 400.0000 0.000000 0.000000                        0000
 0.000000 0.000000                                          00
# Zone 285 0.0000
-0.051670-1.000000 0.586530-46.23800 3.997000 0.000000      T   1
 1000.000 400.0000 0.000000 0.000000                        0000
 0.000000 0.000000                                          00
# Zone 286 0.0000
-0.431300 1.000000 0.787750 35.49200 23.82100 0.000000      T   1
 1000.000 400.0000 0.000000 0.000000                        0000
 0.000000 0.000000                                          00
# Zone 287 0.0000
 0.096440 0.534570 1.000000 18.13900-4.433000 0.000000      T   1
 1000.000 400.0000 0.000000 0.000000                        0000
 0.000000 0.000000                                          00
# Zone 288 0.0000
-0.036450-0.106900 1.000000-3.745000 1.670000 0.000000      T   1
 1000.000 400.0000 0.000000 0.000000                        0000
 0.000000 0.000000                                          00
# Zone 289 0.0000
 0.148080-0.385080 1.000000-13.19800-6.820000 0.000000      T   1
 1000.000 400.0000 0.000000 0.000000                        0000
 0.000000 0.000000                                          00
# Zone 290 0.0000
 0.132090-0.348590 1.000000-12.00200-6.090000 0.000000      T   1
 1000.000 400.0000 0.000000 0.000000                        0000
 0.000000 0.000000                                          00
# Zone 291 0.0000
-1.000000 0.103330 0.874990 3.029000 42.62000 0.000000      T   1
 1000.000 400.0000 0.000000 0.000000                        0000
 0.000000 0.000000                                          00
# Zone 292 0.0000
 0.040720 0.832590 1.000000 27.08200-1.861000 0.000000      T   1
 1000.000 400.0000 0.000000 0.000000                        0000
 0.000000 0.000000                                          00
# Zone 293 0.0000
-0.241080-0.101300 1.000000-3.493000 10.97600 0.000000      T   1
 1000.000 400.0000 0.000000 0.000000                        0000
 0.000000 0.000000                                          00
# Zone 294 0.0000
-0.002710-0.272290 1.000000-9.482000 0.108000 0.000000      T   1
 1000.000 400.0000 0.000000 0.000000                        0000
 0.000000 0.000000                                          00
# Zone 295 0.0000
-0.999360-0.988780 1.000000-25.34000 38.79700 0.000000      T   1
 1000.000 400.0000 0.000000 0.000000                        0000
 0.000000 0.000000                                          00
# Zone 296 0.0000
-0.068230-1.000000 0.190330-72.12500 15.93500 0.000000      T   1
 1000.000 400.0000 0.000000 0.000000                        0000
 0.000000 0.000000                                          00
# Zone 297 0.0000
 0.009930-1.000000 0.516210-49.93600-0.955000 0.000000      T   1
 1000.000 400.0000 0.000000 0.000000                        0000
 0.000000 0.000000                                          00
# Zone 298 0.0000
-0.304130 0.187240 1.000000 6.372000 13.75900 0.000000      T   1
 1000.000 400.0000 0.000000 0.000000                        0000
 0.000000 0.000000                                          00
# Zone 299 0.0000
-0.017570-0.039480 1.000000-1.378000 0.801000 0.000000      T   1
 1000.000 400.0000 0.000000 0.000000                        0000
 0.000000 0.000000                                          00
# Zone 300 0.0000
-0.155830 0.713740 1.000000 23.51000 7.167000 0.000000      T   1
 1000.000 400.0000 0.000000 0.000000                        0000
 0.000000 0.000000                                          00
# Zone 301 0.0000
 0.136960-0.077290 1.000000-2.685000-6.304000 0.000000      T   1
 1000.000 400.0000 0.000000 0.000000                        0000
 0.000000 0.000000                                          00
# Zone 302 0.0000
 0.174330 0.217420 1.000000 7.551000-7.993000 0.000000      T   1
 1000.000 400.0000 0.000000 0.000000                        0000
 0.000000 0.000000                                          00
# Zone 303 0.0000
-0.904070 0.096150 1.000000 2.713000 36.05100 0.000000      T   1
 1000.000 400.0000 0.000000 0.000000                        0000
 0.000000 0.000000                                          00
# Zone 304 0.0000
 0.146420-0.142740 1.000000-4.959000-6.737000 0.000000      T   1
 1000.000 400.0000 0.000000 0.000000                        0000
 0.000000 0.000000                                          00
# Zone 305 0.0000
-0.225410-0.853710 1.000000-27.28600 10.25400 0.000000      T   1
 1000.000 400.0000 0.000000 0.000000                        0000
 0.000000 0.000000                                          00
# Zone 306 0.0000
 0.252470-0.769740 1.000000-24.83500-11.52200 0.000000      T   1
 1000.000 400.0000 0.000000 0.000000                        0000
 0.000000 0.000000                                          00
# Zone 307 0.0000
 0.501250-0.096650 1.000000-3.121000-21.99200 0.000000      T   1
 1000.000 400.0000 0.000000 0.000000                        0000
 0.000000 0.000000                                          00
# Zone 308 0.0000
-0.596940-0.096410 1.000000-3.066000 25.66400 0.000000      T   1
 1000.000 400.0000 0.000000 0.000000                        0000
 0.000000 0.000000                                          00
# Zone 309 0.0000
 0.001270-0.147400 1.000000-5.161000-0.071000 0.000000      T   1
 1000.000 400.0000 0.000000 0.000000                        0000
 0.000000 0.000000                                          00
# Zone 310 0.0000
-0.708610-0.513240 1.000000-15.32600 29.69000 0.000000      T   1
 1000.000 400.0000 0.000000 0.000000                        0000
 0.000000 0.000000                                          00
# Zone 311 0.0000
 0.213000-1.000000 0.720600-39.64000-13.43600 0.000000      T   1
 1000.000 400.0000 0.000000 0.000000                        0000
 0.000000 0.000000                                          00
# Zone 312 0.0000
 0.030620-0.027110 1.000000-0.941000-1.421000 0.000000      T   1
 1000.000 400.0000 0.000000 0.000000                        0000
 0.000000 0.000000                                          00
# Zone 313 0.0000
 0.679460-0.750130 1.000000-21.97200-28.71000 0.000000      T   1
 1000.000 400.0000 0.000000 0.000000                        0000
 0.000000 0.000000                                          00
# Zone 314 0.0000
 0.680320-0.750140 1.000000-21.96600-28.74000 0.000000      T   1
 1000.000 400.0000 0.000000 0.000000                        0000
 0.000000 0.000000                                          00
# Zone 315 0.0000
-0.176900 0.214300 1.000000 7.427000 8.106000 0.000000      T   1
 1000.000 400.0000 0.000000 0.000000                        0000
 0.000000 0.000000                                          00
# Zone 316 0.0000
-0.029870 0.018410 1.000000 0.658000 1.370000 0.000000      T   1
 1000.000 400.0000 0.000000 0.000000                        0000
 0.000000 0.000000                                          00
# Zone 317 0.0000
-0.116060-1.000000 0.927210-33.37900 5.714000 0.000000      T   1
 1000.000 400.0000 0.000000 0.000000                        0000
 0.000000 0.000000                                          00
# Zone 318 0.0000
-0.060880-0.086310 1.000000-3.022000 2.796000 0.000000      T   1
 1000.000 400.0000 0.000000 0.000000                        0000
 0.000000 0.000000                                          00
# Zone 319 0.0000
-1.000000 0.010660 0.956700 0.276000 40.08100 0.000000      T   1
 1000.000 400.0000 0.000000 0.000000                        0000
 0.000000 0.000000                                          00
# Zone 320 0.0000
-0.177280 0.213670 1.000000 7.406000 8.123000 0.000000      T   1
 1000.000 400.0000 0.000000 0.000000                        0000
 0.000000 0.000000                                          00
# Zone 321 0.0000
 0.147870 0.651980 1.000000 21.70000-6.780000 0.000000      T   1
 1000.000 400.0000 0.000000 0.000000                        0000
 0.000000 0.000000                                          00
# Zone 322 0.0000
-0.172370-1.000000 0.355570-58.14600 21.23500 0.000000      T   1
 1000.000 400.0000 0.000000 0.000000                        0000
 0.000000 0.000000                                          00
# Zone 323 0.0000
 0.464220-1.000000 0.185890-55.74200-63.58700 0.000000      T   1
 1000.000 400.0000 0.000000 0.000000                        0000
 0.000000 0.000000                                          00
# Zone 324 0.0000
-0.812570-0.362160 1.000000-10.56100 33.18200 0.000000      T   1
 1000.000 400.0000 0.000000 0.000000                        0000
 0.000000 0.000000                                          00
# Zone 325 0.0000
-0.155180 0.705020 1.000000 23.25500 7.137000 0.000000      T   1
 1000.000 400.0000 0.000000 0.000000                        0000
 0.000000 0.000000                                          00
# Zone 326 0.0000
 0.489650-0.216060 1.000000-7.008000-21.53400 0.000000      T   1
 1000.000 400.0000 0.000000 0.000000                        0000
 0.000000 0.000000                                          00
# Zone 327 0.0000
-0.060060-0.090770 1.000000-3.178000 2.758000 0.000000      T   1
 1000.000 400.0000 0.000000 0.000000                        0000
 0.000000 0.000000                                          00
# Zone 328 0.0000
-0.116440-1.000000 0.928170-33.35200 5.727000 0.000000      T   1
 1000.000 400.0000 0.000000 0.000000                        0000
 0.000000 0.000000                                          00
# Zone 329 0.0000
-0.148400-0.654550 1.000000-21.75400 6.787000 0.000000      T   1
 1000.000 400.0000 0.000000 0.000000                        0000
 0.000000 0.000000                                          00
# Zone 330 0.0000
 0.489940-0.216090 1.000000-7.009000-21.54500 0.000000      T   1
 1000.000 400.0000 0.000000 0.000000                        0000
 0.000000 0.000000                                          00
# Zone 331 0.0000
-0.149090 0.140180 1.000000 4.891000 6.843000 0.000000      T   1
 1000.000 400.0000 0.000000 0.000000                        0000
 0.000000 0.000000                                          00
# Zone 332 0.0000
-0.224960-0.855420 1.000000-27.33400 10.23400 0.000000      T   1
 1000.000 400.0000 0.000000 0.000000                        0000
 0.000000 0.000000                                          00
# Zone 333 0.0000
-1.000000-0.923550 0.719070-27.74600 48.20800 0.000000      T   1
 1000.000 400.0000 0.000000 0.000000                        0000
 0.000000 0.000000                                          00
# Zone 334 0.0000
-0.973330 0.318450 1.000000 8.728000 38.08900 0.000000      T   1
 1000.000 400.0000 0.000000 0.000000                        0000
 0.000000 0.000000                                          00
# Zone 335 0.0000
-0.120030 0.513010 1.000000 17.41800 5.529000 0.000000      T   1
 1000.000 400.0000 0.000000 0.000000                        0000
 0.000000 0.000000                                          00
# Zone 336 0.0000
 0.511540-0.097630 1.000000-3.144000-22.39900 0.000000      T   1
 1000.000 400.0000 0.000000 0.000000                        0000
 0.000000 0.000000                                          00
# Zone 337 0.0000
-0.493680-0.975040 1.000000-29.10200 21.64500 0.000000      T   1
 1000.000 400.0000 0.000000 0.000000                        0000
 0.000000 0.000000                                          00
# Zone 338 0.0000
-0.148890 0.140120 1.000000 4.889000 6.833000 0.000000      T   1
 1000.000 400.0000 0.000000 0.000000                        0000
 0.000000 0.000000                                          00
# Zone 339 0.0000
-0.171730-0.223150 1.000000-7.727000 7.859000 0.000000      T   1
 1000.000 400.0000 0.000000 0.000000                        0000
 0.000000 0.000000                                          00
# Zone 340 0.0000
-0.901820 0.093210 1.000000 2.631000 35.98300 0.000000      T   1
 1000.000 400.0000 0.000000 0.000000                        0000
 0.000000 0.000000                                          00
# Zone 341 0.0000
-0.135290 0.075900 1.000000 2.659000 6.212000 0.000000      T   1
 1000.000 400.0000 0.000000 0.000000                        0000
 0.000000 0.000000                                          00
# Zone 342 0.0000
 0.014880 0.036330 1.000000 1.290000-0.694000 0.000000      T   1
 1000.000 400.0000 0.000000 0.000000                        0000
 0.000000 0.000000                                          00
# Zone 343 0.0000
 0.300800-0.187020 1.000000-6.347000-13.63000 0.000000      T   1
 1000.000 400.0000 0.000000 0.000000                        0000
 0.000000 0.000000                                          00
# Zone 344 0.0000
-1.000000 0.105650 0.872950 3.101000 42.68600 0.000000      T   1
 1000.000 400.0000 0.000000 0.000000                        0000
 0.000000 0.000000                                          00
# Zone 345 0.0000
-0.501830-0.423550 1.000000-13.56800 21.98500 0.000000      T   1
 1000.000 400.0000 0.000000 0.000000                        0000
 0.000000 0.000000                                          00
# Zone 346 0.0000
-0.345870 0.174120 1.000000 5.879000 15.56100 0.000000      T   1
 1000.000 400.0000 0.000000 0.000000                        0000
 0.000000 0.000000                                          00
# Zone 347 0.0000
-0.137740 1.000000 0.550140 47.57900 11.44800 0.000000      T   1
 1000.000 400.0000 0.000000 0.000000                        0000
 0.000000 0.000000                                          00
# Zone 348 0.0000
-0.517540-0.501630 1.000000-15.88300 22.60300 0.000000      T   1
 1000.000 400.0000 0.000000 0.000000                        0000
 0.000000 0.000000                                          00
# Zone 349 0.0000
-0.158500-0.452860 1.000000-15.41900 7.252000 0.000000      T   1
 1000.000 400.0000 0.000000 0.000000                        0000
 0.000000 0.000000                                          00
# Zone 350 0.0000
-1.000000 0.829190 0.608090 26.74400 52.95500 0.000000      T   1
 1000.000 400.0000 0.000000 0.000000                        0000
 0.000000 0.000000                                          00
# Zone 351 0.0000
 0.027350-0.437940 1.000000-15.03800-1.283000 0.000000      T   1
 1000.000 400.0000 0.000000 0.000000                        0000
 0.000000 0.000000                                          00
# Zone 352 0.0000
-1.000000-0.044710 0.182110-1.951000 77.24800 0.000000      T   1
 1000.000 400.0000 0.000000 0.000000                        0000
 0.000000 0.000000                                          00
# Zone 353 0.0000
 0.164830-0.024340 1.000000-0.831000-7.570000 0.000000      T   1
 1000.000 400.0000 0.000000 0.000000                        0000
 0.000000 0.000000                                          00
# Zone 354 0.0000
 0.043840 0.008050 1.000000 0.296000-2.030000 0.000000      T   1
 1000.000 400.0000 0.000000 0.000000                        0000
 0.000000 0.000000                                          00
# Zone 355 0.0000
-0.543100-0.770620 1.000000-23.45200 23.59300 0.000000      T   1
 1000.000 400.0000 0.000000 0.000000                        0000
 0.000000 0.000000                                          00
# Zone 356 0.0000
-0.097750-0.371670 1.000000-12.81200 4.482000 0.000000      T   1
 1000.000 400.0000 0.000000 0.000000                        0000
 0.000000 0.000000                                          00
# Zone 357 0.0000
-0.978950 0.245490 1.000000 6.730000 38.24800 0.000000      T   1
 1000.000 400.0000 0.000000 0.000000                        0000
 0.000000 0.000000                                          00
# Zone 358 0.0000
-0.675020-1.000000 0.996410-28.43100 28.58000 0.000000      T   1
 1000.000 400.0000 0.000000 0.000000                        0000
 0.000000 0.000000                                          00
# Zone 359 0.0000
-0.141830-0.479190 1.000000-16.29300 6.493000 0.000000      T   1
 1000.000 400.0000 0.000000 0.000000                        0000
 0.000000 0.000000                                          00
# Zone 360 0.0000
 0.124050 0.655310 1.000000 21.84000-5.693000 0.000000      T   1
 1000.000 400.0000 0.000000 0.000000                        0000
 0.000000 0.000000                                          00
# Zone 361 0.0000
-0.844410 0.342300 1.000000 9.843000 34.21600 0.000000      T   1
 1000.000 400.0000 0.000000 0.000000                        0000
 0.000000 0.000000                                          00
# Zone 362 0.0000
 0.245520-1.000000 0.405220-53.68300-26.07100 0.000000      T   1
 1000.000 400.0000 0.000000 0.000000                        0000
 0.000000 0.000000                                          00
# Zone 363 0.0000
-0.828210 0.356620 1.000000 10.30800 33.70200 0.000000      T   1
 1000.000 400.0000 0.000000 0.000000                        0000
 0.000000 0.000000                                          00
# Zone 364 0.0000
 0.037040-0.102440 1.000000-3.586000-1.720000 0.000000      T   1
 1000.000 400.0000 0.000000 0.000000                        0000
 0.000000 0.000000                                          00
# Zone 365 0.0000
 0.052140 1.000000 0.967730 32.38900-2.461000 0.000000      T   1
 1000.000 400.0000 0.000000 0.000000                        0000
 0.000000 0.000000                                          00
# Zone 366 0.0000
-0.145110-0.326470 1.000000-11.25800 6.647000 0.000000      T   1
 1000.000 400.0000 0.000000 0.000000                        0000
 0.000000 0.000000                                          00
# Zone 367 0.0000
-0.061580-1.000000 0.949100-32.86200 2.950000 0.000000      T   1
 1000.000 400.0000 0.000000 0.000000                        0000
 0.000000 0.000000                                          00
# Zone 368 0.0000
-0.664700 0.455880 1.000000 13.85200 28.16400 0.000000      T   1
 1000.000 400.0000 0.000000 0.000000                        0000
 0.000000 0.000000                                          00
# Zone 369 0.0000
-0.045800-0.279340 1.000000-9.719000 2.096000 0.000000      T   1
 1000.000 400.0000 0.000000 0.000000                        0000
 0.000000 0.000000                                          00
# Zone 370 0.0000
-1.000000-0.058230 0.555850-2.128000 55.37600 0.000000      T   1
 1000.000 400.0000 0.000000 0.000000                        0000
 0.000000 0.000000                                          00
# Zone 371 0.0000
 0.586030-0.369460 1.000000-11.56400-25.28100 0.000000      T   1
 1000.000 400.0000 0.000000 0.000000                        0000
 0.000000 0.000000                                          00
# Zone 372 0.0000
 0.344630-0.695550 1.000000-22.34800-15.53800 0.000000      T   1
 1000.000 400.0000 0.000000 0.000000                        0000
 0.000000 0.000000                                          00
# Zone 373 0.0000
-0.255520-0.701230 1.000000-22.87000 11.59800 0.000000      T   1
 1000.000 400.0000 0.000000 0.000000                        0000
 0.000000 0.000000                                          00
# Zone 374 0.0000
 0.014620-0.792530 1.000000-25.94000-0.707000 0.000000      T   1
 1000.000 400.0000 0.000000 0.000000                        0000
 0.000000 0.000000                                          00
# Zone 375 0.0000
 0.135060-0.221760 1.000000-7.694000-6.222000 0.000000      T   1
 1000.000 400.0000 0.000000 0.000000                        0000
 0.000000 0.000000                                          00
# Zone 376 0.0000
-0.287490-0.092290 1.000000-3.161000 13.02500 0.000000      T   1
 1000.000 400.0000 0.000000 0.000000                        0000
 0.000000 0.000000                                          00
# Zone 377 0.0000
-0.432190-1.000000 0.523280-44.35900 33.57400 0.000000      T   1
 1000.000 400.0000 0.000000 0.000000                        0000
 0.000000 0.000000                                          00
# Zone 378 0.0000
-0.579490-0.274450 1.000000-8.695000 25.00100 0.000000      T   1
 1000.000 400.0000 0.000000 0.000000                        0000
 0.000000 0.000000                                          00
# Zone 379 0.0000
-0.514060-0.045310 1.000000-1.482000 22.47900 0.000000      T   1
 1000.000 400.0000 0.000000 0.000000                        0000
 0.000000 0.000000                                          00
# Zone 380 0.0000
-0.514840-0.047260 1.000000-1.545000 22.51000 0.000000      T   1
 1000.000 400.0000 0.000000 0.000000                        0000
 0.000000 0.000000                                          00
# Zone 381 0.0000
 0.052510 0.205970 1.000000 7.216000-2.423000 0.000000      T   1
 1000.000 400.0000 0.000000 0.000000                        0000
 0.000000 0.000000                                          00
# Zone 382 0.0000
-0.053520-0.084010 1.000000-2.942000 2.457000 0.000000      T   1
 1000.000 400.0000 0.000000 0.000000                        0000
 0.000000 0.000000                                          00
# Zone 383 0.0000
-0.353690-0.372680 1.000000-12.41700 15.87900 0.000000      T   1
 1000.000 400.0000 0.000000 0.000000                        0000
 0.000000 0.000000                                          00
# Zone 384 0.0000
 0.038480 0.049660 1.000000 1.758000-1.782000 0.000000      T   1
 1000.000 400.0000 0.000000 0.000000                        0000
 0.000000 0.000000                                          00
# Zone 385 0.0000
 0.124390-1.000000 0.894850-34.27900-6.428000 0.000000      T   1
 1000.000 400.0000 0.000000 0.000000                        0000
 0.000000 0.000000                                          00
# Zone 386 0.0000
-1.000000-0.592890 0.706670-18.80100 48.71000 0.000000      T   1
 1000.000 400.0000 0.000000 0.000000                        0000
 0.000000 0.000000                                          00
# Zone 387 0.0000
-0.654450-1.000000 0.855530-31.45000 31.59700 0.000000      T   1
 1000.000 400.0000 0.000000 0.000000                        0000
 0.000000 0.000000                                          00
# Zone 388 0.0000
-0.028020-0.038570 1.000000-1.347000 1.283000 0.000000      T   1
 1000.000 400.0000 0.000000 0.000000                        0000
 0.000000 0.000000                                          00
# Zone 389 0.0000
 0.856900-1.000000 0.792050-30.27000-41.08900 0.000000      T   1
 1000.000 400.0000 0.000000 0.000000                        0000
 0.000000 0.000000                                          00
# Zone 390 0.0000
-0.866840 0.688000 1.000000 19.09000 34.92600 0.000000      T   1
 1000.000 400.0000 0.000000 0.000000                        0000
 0.000000 0.000000                                          00
# Zone 391 0.0000
-0.738710 0.948620 1.000000 26.58000 30.76400 0.000000      T   1
 1000.000 400.0000 0.000000 0.000000                        0000
 0.000000 0.000000                                          00
# Zone 392 0.0000
-0.018980-0.935520 1.000000-29.86600 0.839000 0.000000      T   1
 1000.000 400.0000 0.000000 0.000000                        0000
 0.000000 0.000000                                          00
# Zone 393 0.0000
-0.078080-0.062480 1.000000-2.185000 3.588000 0.000000      T   1
 1000.000 400.0000 0.000000 0.000000                        0000
 0.000000 0.000000                                          00
# Zone 394 0.0000
-0.039390-0.683500 1.000000-22.75100 1.788000 0.000000      T   1
 1000.000 400.0000 0.000000 0.000000                        0000
 0.000000 0.000000                                          00
# Zone 395 0.0000
-0.099830-0.250610 1.000000-8.715000 4.580000 0.000000      T   1
 1000.000 400.0000 0.000000 0.000000                        0000
 0.000000 0.000000                                          00
# Zone 396 0.0000
 0.194710 0.145550 1.000000 5.065000-8.915000 0.000000      T   1
 1000.000 400.0000 0.000000 0.000000                        0000
 0.000000 0.000000                                          00
# Zone 397 0.0000
-0.185130-1.000000 0.829530-36.07800 10.14400 0.000000      T   1
 1000.000 400.0000 0.000000 0.000000                        0000
 0.000000 0.000000                                          00
# Zone 398 0.0000
-0.835600-0.829540 1.000000-22.93100 33.90900 0.000000      T   1
 1000.000 400.0000 0.000000 0.000000                        0000
 0.000000 0.000000                                          00
# Zone 399 0.0000
-0.000170 0.001080 1.000000 0.049000 0.000000 0.000000      T   1
 1000.000 400.0000 0.000000 0.000000                        0000
 0.000000 0.000000                                          00
# Zone 400 0.0000
-0.826460 0.172280 1.000000 5.015000 33.64200 0.000000      T   1
 1000.000 400.0000 0.000000 0.000000                        0000
 0.000000 0.000000                                          00
# Zone 401 0.0000
 0.119180-0.009490 1.000000-0.316000-5.491000 0.000000      T   1
 1000.000 400.0000 0.000000 0.000000                        0000
 0.000000 0.000000                                          00
# Zone 402 0.0000
-0.039630 0.957850 1.000000 30.46300 1.849000 0.000000      T   1
 1000.000 400.0000 0.000000 0.000000                        0000
 0.000000 0.000000                                          00
# Zone 403 0.0000
 0.002080-1.000000 0.321060-62.38900-0.403000 0.000000      T   1
 1000.000 400.0000 0.000000 0.000000                        0000
 0.000000 0.000000                                          00
# Zone 404 0.0000
 0.069130 0.155410 1.000000 5.458000-3.190000 0.000000      T   1
 1000.000 400.0000 0.000000 0.000000                        0000
 0.000000 0.000000                                          00
# Zone 405 0.0000
 0.736090-1.000000 0.566900-36.78000-46.30700 0.000000      T   1
 1000.000 400.0000 0.000000 0.000000                        0000
 0.000000 0.000000                                          00
# Zone 406 0.0000
 0.180270-0.358400 1.000000-12.27000-8.278000 0.000000      T   1
 1000.000 400.0000 0.000000 0.000000                        0000
 0.000000 0.000000                                          00
# Zone 407 0.0000
 0.003270-0.253110 1.000000-8.825000-0.167000 0.000000      T   1
 1000.000 400.0000 0.000000 0.000000                        0000
 0.000000 0.000000                                          00
# Zone 408 0.0000
-0.363170-0.405220 1.000000-13.43700 16.28200 0.000000      T   1
 1000.000 400.0000 0.000000 0.000000                        0000
 0.000000 0.000000                                          00
# Zone 409 0.0000
 0.540060-0.401660 1.000000-12.71600-23.52200 0.000000      T   1
 1000.000 400.0000 0.000000 0.000000                        0000
 0.000000 0.000000                                          00
# Zone 410 0.0000
 0.031850 0.757560 1.000000 24.95500-1.454000 0.000000      T   1
 1000.000 400.0000 0.000000 0.000000                        0000
 0.000000 0.000000                                          00
# Zone 411 0.0000
-0.141820 0.198660 1.000000 6.917000 6.514000 0.000000      T   1
 1000.000 400.0000 0.000000 0.000000                        0000
 0.000000 0.000000                                          00
# Zone 412 0.0000
-0.399380-0.844580 1.000000-26.28400 17.79600 0.000000      T   1
 1000.000 400.0000 0.000000 0.000000                        0000
 0.000000 0.000000                                          00
# Zone 413 0.0000
 0.185550 0.085120 1.000000 2.978000-8.504000 0.000000      T   1
 1000.000 400.0000 0.000000 0.000000                        0000
 0.000000 0.000000                                          00
# Zone 414 0.0000
-1.000000 0.139870 0.924380 3.984000 41.05700 0.000000      T   1
 1000.000 400.0000 0.000000 0.000000                        0000
 0.000000 0.000000                                          00
# Zone 415 0.0000
 0.249140-1.000000 0.370400-55.52000-28.50800 0.000000      T   1
 1000.000 400.0000 0.000000 0.000000                        0000
 0.000000 0.000000                                          00
# Zone 416 0.0000
-0.149070 0.625720 1.000000 20.88900 6.857000 0.000000      T   1
 1000.000 400.0000 0.000000 0.000000                        0000
 0.000000 0.000000                                          00
# Zone 417 0.0000
-1.000000-0.234580 0.427470-9.019000 62.02600 0.000000      T   1
 1000.000 400.0000 0.000000 0.000000                        0000
 0.000000 0.000000                                          00
# Zone 418 0.0000
 0.080670 0.185420 1.000000 6.497000-3.719000 0.000000      T   1
 1000.000 400.0000 0.000000 0.000000                        0000
 0.000000 0.000000                                          00
# Zone 419 0.0000
-0.055780 0.037920 1.000000 1.342000 2.565000 0.000000      T   1
 1000.000 400.0000 0.000000 0.000000                        0000
 0.000000 0.000000                                          00
# Zone 420 0.0000
-1.000000 0.446490 0.599970 15.23900 53.31600 0.000000      T   1
 1000.000 400.0000 0.000000 0.000000                        0000
 0.000000 0.000000                                          00
# Zone 421 0.0000
-0.040310 0.438280 1.000000 15.06700 1.865000 0.000000      T   1
 1000.000 400.0000 0.000000 0.000000                        0000
 0.000000 0.000000                                          00
# Zone 422 0.0000
-0.039390-0.897370 1.000000-28.83800 1.781000 0.000000      T   1
 1000.000 400.0000 0.000000 0.000000                        0000
 0.000000 0.000000                                          00
# Zone 423 0.0000
-0.735970 0.517890 1.000000 15.28600 30.66000 0.000000      T   1
 1000.000 400.0000 0.000000 0.000000                        0000
 0.000000 0.000000                                          00
# Zone 424 0.0000
-0.398610-1.000000 0.186560-58.88300 59.77000 0.000000      T   1
 1000.000 400.0000 0.000000 0.000000                        0000
 0.000000 0.000000                                          00
# Zone 425 0.0000
 0.129110 0.612950 1.000000 20.54300-5.926000 0.000000      T   1
 1000.000 400.0000 0.000000 0.000000                        0000
 0.000000 0.000000                                          00
# Zone 426 0.0000
-0.298940-0.730630 1.000000-23.57000 13.50500 0.000000      T   1
 1000.000 400.0000 0.000000 0.000000                        0000
 0.000000 0.000000                                          00
# Zone 427 0.0000
-0.355310 1.000000 0.893640 33.20000 17.78000 0.000000      T   1
 1000.000 400.0000 0.000000 0.000000                        0000
 0.000000 0.000000                                          00
# Zone 428 0.0000
 0.011200-0.942200 1.000000-30.04300-0.554000 0.000000      T   1
 1000.000 400.0000 0.000000 0.000000                        0000
 0.000000 0.000000                                          00
# Zone 429 0.0000
-0.289270 1.000000 0.737450 38.44900 17.56300 0.000000      T   1
 1000.000 400.0000 0.000000 0.000000                        0000
 0.000000 0.000000                                          00
# Zone 430 0.0000
-0.471090-0.065960 1.000000-2.176000 20.76500 0.000000      T   1
 1000.000 400.0000 0.000000 0.000000                        0000
 0.000000 0.000000                                          00
# Zone 431 0.0000
-0.978220-1.000000 0.042090-37.95000 86.92300 0.000000      T   1
 1000.000 400.0000 0.000000 0.000000                        0000
 0.000000 0.000000                                          00
# Zone 432 0.0000
-1.000000 0.008730 0.967070 0.220000 39.77700 0.000000      T   1
 1000.000 400.0000 0.000000 0.000000                        0000
 0.000000 0.000000                                          00
# Zone 433 0.0000
 0.237000 0.327610 1.000000 11.20000-10.80400 0.000000      T   1
 1000.000 400.0000 0.000000 0.000000                        0000
 0.000000 0.000000                                          00
# Zone 434 0.0000
-1.000000 0.082980 0.611540 2.852000 52.78100 0.000000      T   1
 1000.000 400.0000 0.000000 0.000000                        0000
 0.000000 0.000000                                          00
# Zone 435 0.0000
-0.767410 1.000000 0.190830 43.47200 72.85600 0.000000      T   1
 1000.000 400.0000 0.000000 0.000000                        0000
 0.000000 0.000000                                          00
# Zone 436 0.0000
-0.328690-0.101090 1.000000-3.437000 14.81500 0.000000      T   1
 1000.000 400.0000 0.000000 0.000000                        0000
 0.000000 0.000000                                          00
# Zone 437 0.0000
 0.083660 0.234570 1.000000 8.194000-3.855000 0.000000      T   1
 1000.000 400.0000 0.000000 0.000000                        0000
 0.000000 0.000000                                          00
# Zone 438 0.0000
-1.000000 0.784900 0.799540 22.98700 45.21600 0.000000      T   1
 1000.000 400.0000 0.000000 0.000000                        0000
 0.000000 0.000000                                          00
# Zone 439 0.0000
-0.695890-0.793830 1.000000-23.05500 29.23800 0.000000      T   1
 1000.000 400.0000 0.000000 0.000000                        0000
 0.000000 0.000000                                          00
# Zone 440 0.0000
-0.000670-1.000000-0.000120-90.00000 0.000000 0.000000      T   1
 1000.000 400.0000 0.000000 0.000000                        0000
 0.000000 0.000000                                          00
# Zone 441 0.0000
 0.095210 0.297870 1.000000 10.35200-4.384000 0.000000      T   1
 1000.000 400.0000 0.000000 0.000000                        0000
 0.000000 0.000000                                          00
# Zone 442 0.0000
 0.193780-1.000000 0.727020-39.53300-12.16100 0.000000      T   1
 1000.000 400.0000 0.000000 0.000000                        0000
 0.000000 0.000000                                          00
# Zone 443 0.0000
-0.504590 0.032470 1.000000 1.050000 22.10700 0.000000      T   1
 1000.000 400.0000 0.000000 0.000000                        0000
 0.000000 0.000000                                          00
# Zone 444 0.0000
-0.017850-0.054830 1.000000-1.918000 0.814000 0.000000      T   1
 1000.000 400.0000 0.000000 0.000000                        0000
 0.000000 0.000000                                          00
# Zone 445 0.0000
 0.023020 0.042900 1.000000 1.521000-1.069000 0.000000      T   1
 1000.000 400.0000 0.000000 0.000000                        0000
 0.000000 0.000000                                          00
# Zone 446 0.0000
-0.573690-0.631990 1.000000-19.42100 24.77100 0.000000      T   1
 1000.000 400.0000 0.000000 0.000000                        0000
 0.000000 0.000000                                          00
# Zone 447 0.0000
 0.000860-0.096130 1.000000-3.368000-0.051000 0.000000      T   1
 1000.000 400.0000 0.000000 0.000000                        0000
 0.000000 0.000000                                          00
# Zone 448 0.0000
-0.873890 0.116090 1.000000 3.317000 35.13100 0.000000      T   1
 1000.000 400.0000 0.000000 0.000000                        0000
 0.000000 0.000000                                          00
# Zone 449 0.0000
 0.105600-0.041080 1.000000-1.425000-4.870000 0.000000      T   1
 1000.000 400.0000 0.000000 0.000000                        0000
 0.000000 0.000000                                          00
# Zone 450 0.0000
 0.063990 0.180930 1.000000 6.346000-2.952000 0.000000      T   1
 1000.000 400.0000 0.000000 0.000000                        0000
 0.000000 0.000000                                          00
# Zone 451 0.0000
 0.091280-0.032520 1.000000-1.126000-4.213000 0.000000      T   1
 1000.000 400.0000 0.000000 0.000000                        0000
 0.000000 0.000000                                          00
# Zone 452 0.0000
-0.091220-0.558990 1.000000-18.89300 4.176000 0.000000      T   1
 1000.000 400.0000 0.000000 0.000000                        0000
 0.000000 0.000000                                          00
# Zone 453 0.0000
-0.038280-0.093870 1.000000-3.288000 1.755000 0.000000      T   1
 1000.000 400.0000 0.000000 0.000000                        0000
 0.000000 0.000000                                          00
# Zone 454 0.0000
 0.058190-0.123940 1.000000-4.334000-2.695000 0.000000      T   1
 1000.000 400.0000 0.000000 0.000000                        0000
 0.000000 0.000000                                          00
# Zone 455 0.0000
-0.027290-0.024790 1.000000-0.862000 1.250000 0.000000      T   1
 1000.000 400.0000 0.000000 0.000000                        0000
 0.000000 0.000000                                          00
# Zone 456 0.0000
-0.087780 0.233480 1.000000 8.147000 4.043000 0.000000      T   1
 1000.000 400.0000 0.000000 0.000000                        0000
 0.000000 0.000000                                          00
# Zone 457 0.0000
 0.048570 0.373370 1.000000 12.91800-2.237000 0.000000      T   1
 1000.000 400.0000 0.000000 0.000000                        0000
 0.000000 0.000000                                          00
# Zone 458 0.0000
-0.217570-1.000000 0.762420-38.13400 12.89400 0.000000      T   1
 1000.000 400.0000 0.000000 0.000000                        0000
 0.000000 0.000000                                          00
# Zone 459 0.0000
-0.812610-1.000000 0.791140-30.91000 39.56100 0.000000      T   1
 1000.000 400.0000 0.000000 0.000000                        0000
 0.000000 0.000000                                          00
# Zone 460 0.0000
 0.032650-0.884440 1.000000-28.48900-1.541000 0.000000      T   1
 1000.000 400.0000 0.000000 0.000000                        0000
 0.000000 0.000000                                          00
# Zone 461 0.0000
 0.028470-0.878410 1.000000-28.32700-1.348000 0.000000      T   1
 1000.000 400.0000 0.000000 0.000000                        0000
 0.000000 0.000000                                          00
# Zone 462 0.0000
-0.265640 0.305110 1.000000 10.38400 12.07600 0.000000      T   1
 1000.000 400.0000 0.000000 0.000000                        0000
 0.000000 0.000000                                          00
# Zone 463 0.0000
 0.011700-0.043690 1.000000-1.525000-0.549000 0.000000      T   1
 1000.000 400.0000 0.000000 0.000000                        0000
 0.000000 0.000000                                          00
# Zone 464 0.0000
-0.011380 0.044300 1.000000 1.569000 0.518000 0.000000      T   1
 1000.000 400.0000 0.000000 0.000000                        0000
 0.000000 0.000000                                          00
# Zone 465 0.0000
-1.000000-0.014690 0.875810-0.460000 42.59000 0.000000      T   1
 1000.000 400.0000 0.000000 0.000000                        0000
 0.000000 0.000000                                          00
# Zone 466 0.0000
-0.060920-0.068270 1.000000-2.389000 2.798000 0.000000      T   1
 1000.000 400.0000 0.000000 0.000000                        0000
 0.000000 0.000000                                          00
# Zone 467 0.0000
 0.050110-0.159870 1.000000-5.590000-2.324000 0.000000      T   1
 1000.000 400.0000 0.000000 0.000000                        0000
 0.000000 0.000000                                          00
# Zone 468 0.0000
-0.000660 0.000240 1.000000 0.019000 0.023000 0.000000      T   1
 1000.000 400.0000 0.000000 0.000000                        0000
 0.000000 0.000000                                          00
# Zone 469 0.0000
-0.858820 0.856020 1.000000 23.36300 34.68100 0.000000      T   1
 1000.000 400.0000 0.000000 0.000000                        0000
 0.000000 0.000000                                          00
# Zone 470 0.0000
-0.303430 0.429830 1.000000 14.38100 13.73600 0.000000      T   1
 1000.000 400.0000 0.000000 0.000000                        0000
 0.000000 0.000000                                          00
# Zone 471 0.0000
-0.050600 0.713350 1.000000 23.65000 2.348000 0.000000      T   1
 1000.000 400.0000 0.000000 0.000000                        0000
 0.000000 0.000000                                          00
# Zone 472 0.0000
-0.898850 0.591560 1.000000 16.37800 35.90400 0.000000      T   1
 1000.000 400.0000 0.000000 0.000000                        0000
 0.000000 0.000000                                          00
# Zone 473 0.0000
-0.055690 0.127430 1.000000 4.479000 2.564000 0.000000      T   1
 1000.000 400.0000 0.000000 0.000000                        0000
 0.000000 0.000000                                          00
# Zone 474 0.0000
-0.044360 0.117960 1.000000 4.150000 2.041000 0.000000      T   1
 1000.000 400.0000 0.000000 0.000000                        0000
 0.000000 0.000000                                          00
# Zone 475 0.0000
 0.362480-0.121950 1.000000-4.087000-16.28400 0.000000      T   1
 1000.000 400.0000 0.000000 0.000000                        0000
 0.000000 0.000000                                          00
# Zone 476 0.0000
 0.136940-0.455140 1.000000-15.51100-6.315000 0.000000      T   1
 1000.000 400.0000 0.000000 0.000000                        0000
 0.000000 0.000000                                          00
# Zone 477 0.0000
-0.135610 0.455460 1.000000 15.54500 6.239000 0.000000      T   1
 1000.000 400.0000 0.000000 0.000000                        0000
 0.000000 0.000000                                          00
# Zone 478 0.0000
 0.427970-0.034910 1.000000-1.134000-19.02500 0.000000      T   1
 1000.000 400.0000 0.000000 0.000000                        0000
 0.000000 0.000000                                          00
# Zone 479 0.0000
-0.061540-0.334870 1.000000-11.59900 2.819000 0.000000      T   1
 1000.000 400.0000 0.000000 0.000000                        0000
 0.000000 0.000000                                          00
# Zone 480 0.0000
-1.000000 0.882180 0.565770 28.79800 54.92300 0.000000      T   1
 1000.000 400.0000 0.000000 0.000000                        0000
 0.000000 0.000000                                          00
# Zone 481 0.0000
-0.063000-0.297460 1.000000-10.33100 2.887000 0.000000      T   1
 1000.000 400.0000 0.000000 0.000000                        0000
 0.000000 0.000000                                          00
# Zone 482 0.0000
-1.000000-0.077020 0.404260-3.045000 63.33400 0.000000      T   1
 1000.000 400.0000 0.000000 0.000000                        0000
 0.000000 0.000000                                          00
# Zone 483 0.0000
-0.855430 0.122310 1.000000 3.520000 34.55700 0.000000      T   1
 1000.000 400.0000 0.000000 0.000000                        0000
 0.000000 0.000000                                          00
# Zone 484 0.0000
 0.197950-0.109560 1.000000-3.783000-9.068000 0.000000      T   1
 1000.000 400.0000 0.000000 0.000000                        0000
 0.000000 0.000000                                          00
# Zone 485 0.0000
-0.199780 0.106190 1.000000 3.687000 9.135000 0.000000      T   1
 1000.000 400.0000 0.000000 0.000000                        0000
 0.000000 0.000000                                          00
# Zone 486 0.0000
 0.000350-0.133740 1.000000-4.684000-0.029000 0.000000      T   1
 1000.000 400.0000 0.000000 0.000000                        0000
 0.000000 0.000000                                          00
# Zone 487 0.0000
-0.063480-0.297060 1.000000-10.31800 2.909000 0.000000      T   1
 1000.000 400.0000 0.000000 0.000000                        0000
 0.000000 0.000000                                          00
# Zone 488 0.0000
-0.310230-0.506910 1.000000-16.80700 14.00400 0.000000      T   1
 1000.000 400.0000 0.000000 0.000000                        0000
 0.000000 0.000000                                          00
# Zone 489 0.0000
 0.070320-0.388050 1.000000-13.37000-3.261000 0.000000      T   1
 1000.000 400.0000 0.000000 0.000000                        0000
 0.000000 0.000000                                          00
# Zone 490 0.0000
-0.355590-1.000000 0.825590-35.10600 19.08500 0.000000      T   1
 1000.000 400.0000 0.000000 0.000000                        0000
 0.000000 0.000000                                          00
# Zone 491 0.0000
-0.387040-1.000000 0.821100-34.97100 20.74300 0.000000      T   1
 1000.000 400.0000 0.000000 0.000000                        0000
 0.000000 0.000000                                          00
# Zone 492 0.0000
-0.118260 0.565680 1.000000 19.08400 5.450000 0.000000      T   1
 1000.000 400.0000 0.000000 0.000000                        0000
 0.000000 0.000000                                          00
# Zone 493 0.0000
 0.011450-0.043780 1.000000-1.528000-0.538000 0.000000      T   1
 1000.000 400.0000 0.000000 0.000000                        0000
 0.000000 0.000000                                          00
# Zone 494 0.0000
-0.569680-0.624220 1.000000-19.22100 24.61800 0.000000      T   1
 1000.000 400.0000 0.000000 0.000000                        0000
 0.000000 0.000000                                          00
# Zone 495 0.0000
-0.028210-0.024690 1.000000-0.859000 1.293000 0.000000      T   1
 1000.000 400.0000 0.000000 0.000000                        0000
 0.000000 0.000000                                          00
# Zone 496 0.0000
-1.000000 0.699890 0.702200 21.88400 48.92100 0.000000      T   1
 1000.000 400.0000 0.000000 0.000000                        0000
 0.000000 0.000000                                          00
----------------------------   s.u. block   -----------------------------------
 0.000000
# Zone 1
 0.000000 0.000000 0.000000 0.000000
 0.000000 0.000000
# Zone 2
 0.000000 0.000000 0.000000 0.000000
 0.000000 0.000000
# Zone 3
 0.000000 0.000000 0.000000 0.000000
 0.000000 0.000000
# Zone 4
 0.000000 0.000000 0.000000 0.000000
 0.000000 0.000000
# Zone 5
 0.000000 0.000000 0.000000 0.000000
 0.000000 0.000000
# Zone 6
 0.000000 0.000000 0.000000 0.000000
 0.000000 0.000000
# Zone 7
 0.000000 0.000000 0.000000 0.000000
 0.000000 0.000000
# Zone 8
 0.000000 0.000000 0.000000 0.000000
 0.000000 0.000000
# Zone 9
 0.000000 0.000000 0.000000 0.000000
 0.000000 0.000000
# Zone 10
 0.000000 0.000000 0.000000 0.000000
 0.000000 0.000000
# Zone 11
 0.000000 0.000000 0.000000 0.000000
 0.000000 0.000000
# Zone 12
 0.000000 0.000000 0.000000 0.000000
 0.000000 0.000000
# Zone 13
 0.000000 0.000000 0.000000 0.000000
 0.000000 0.000000
# Zone 14
 0.000000 0.000000 0.000000 0.000000
 0.000000 0.000000
# Zone 15
 0.000000 0.000000 0.000000 0.000000
 0.000000 0.000000
# Zone 16
 0.000000 0.000000 0.000000 0.000000
 0.000000 0.000000
# Zone 17
 0.000000 0.000000 0.000000 0.000000
 0.000000 0.000000
# Zone 18
 0.000000 0.000000 0.000000 0.000000
 0.000000 0.000000
# Zone 19
 0.000000 0.000000 0.000000 0.000000
 0.000000 0.000000
# Zone 20
 0.000000 0.000000 0.000000 0.000000
 0.000000 0.000000
# Zone 21
 0.000000 0.000000 0.000000 0.000000
 0.000000 0.000000
# Zone 22
 0.000000 0.000000 0.000000 0.000000
 0.000000 0.000000
# Zone 23
 0.000000 0.000000 0.000000 0.000000
 0.000000 0.000000
# Zone 24
 0.000000 0.000000 0.000000 0.000000
 0.000000 0.000000
# Zone 25
 0.000000 0.000000 0.000000 0.000000
 0.000000 0.000000
# Zone 26
 0.000000 0.000000 0.000000 0.000000
 0.000000 0.000000
# Zone 27
 0.000000 0.000000 0.000000 0.000000
 0.000000 0.000000
# Zone 28
 0.000000 0.000000 0.000000 0.000000
 0.000000 0.000000
# Zone 29
 0.000000 0.000000 0.000000 0.000000
 0.000000 0.000000
# Zone 30
 0.000000 0.000000 0.000000 0.000000
 0.000000 0.000000
# Zone 31
 0.000000 0.000000 0.000000 0.000000
 0.000000 0.000000
# Zone 32
 0.000000 0.000000 0.000000 0.000000
 0.000000 0.000000
# Zone 33
 0.000000 0.000000 0.000000 0.000000
 0.000000 0.000000
# Zone 34
 0.000000 0.000000 0.000000 0.000000
 0.000000 0.000000
# Zone 35
 0.000000 0.000000 0.000000 0.000000
 0.000000 0.000000
# Zone 36
 0.000000 0.000000 0.000000 0.000000
 0.000000 0.000000
# Zone 37
 0.000000 0.000000 0.000000 0.000000
 0.000000 0.000000
# Zone 38
 0.000000 0.000000 0.000000 0.000000
 0.000000 0.000000
# Zone 39
 0.000000 0.000000 0.000000 0.000000
 0.000000 0.000000
# Zone 40
 0.000000 0.000000 0.000000 0.000000
 0.000000 0.000000
# Zone 41
 0.000000 0.000000 0.000000 0.000000
 0.000000 0.000000
# Zone 42
 0.000000 0.000000 0.000000 0.000000
 0.000000 0.000000
# Zone 43
 0.000000 0.000000 0.000000 0.000000
 0.000000 0.000000
# Zone 44
 0.000000 0.000000 0.000000 0.000000
 0.000000 0.000000
# Zone 45
 0.000000 0.000000 0.000000 0.000000
 0.000000 0.000000
# Zone 46
 0.000000 0.000000 0.000000 0.000000
 0.000000 0.000000
# Zone 47
 0.000000 0.000000 0.000000 0.000000
 0.000000 0.000000
# Zone 48
 0.000000 0.000000 0.000000 0.000000
 0.000000 0.000000
# Zone 49
 0.000000 0.000000 0.000000 0.000000
 0.000000 0.000000
# Zone 50
 0.000000 0.000000 0.000000 0.000000
 0.000000 0.000000
# Zone 51
 0.000000 0.000000 0.000000 0.000000
 0.000000 0.000000
# Zone 52
 0.000000 0.000000 0.000000 0.000000
 0.000000 0.000000
# Zone 53
 0.000000 0.000000 0.000000 0.000000
 0.000000 0.000000
# Zone 54
 0.000000 0.000000 0.000000 0.000000
 0.000000 0.000000
# Zone 55
 0.000000 0.000000 0.000000 0.000000
 0.000000 0.000000
# Zone 56
 0.000000 0.000000 0.000000 0.000000
 0.000000 0.000000
# Zone 57
 0.000000 0.000000 0.000000 0.000000
 0.000000 0.000000
# Zone 58
 0.000000 0.000000 0.000000 0.000000
 0.000000 0.000000
# Zone 59
 0.000000 0.000000 0.000000 0.000000
 0.000000 0.000000
# Zone 60
 0.000000 0.000000 0.000000 0.000000
 0.000000 0.000000
# Zone 61
 0.000000 0.000000 0.000000 0.000000
 0.000000 0.000000
# Zone 62
 0.000000 0.000000 0.000000 0.000000
 0.000000 0.000000
# Zone 63
 0.000000 0.000000 0.000000 0.000000
 0.000000 0.000000
# Zone 64
 0.000000 0.000000 0.000000 0.000000
 0.000000 0.000000
# Zone 65
 0.000000 0.000000 0.000000 0.000000
 0.000000 0.000000
# Zone 66
 0.000000 0.000000 0.000000 0.000000
 0.000000 0.000000
# Zone 67
 0.000000 0.000000 0.000000 0.000000
 0.000000 0.000000
# Zone 68
 0.000000 0.000000 0.000000 0.000000
 0.000000 0.000000
# Zone 69
 0.000000 0.000000 0.000000 0.000000
 0.000000 0.000000
# Zone 70
 0.000000 0.000000 0.000000 0.000000
 0.000000 0.000000
# Zone 71
 0.000000 0.000000 0.000000 0.000000
 0.000000 0.000000
# Zone 72
 0.000000 0.000000 0.000000 0.000000
 0.000000 0.000000
# Zone 73
 0.000000 0.000000 0.000000 0.000000
 0.000000 0.000000
# Zone 74
 0.000000 0.000000 0.000000 0.000000
 0.000000 0.000000
# Zone 75
 0.000000 0.000000 0.000000 0.000000
 0.000000 0.000000
# Zone 76
 0.000000 0.000000 0.000000 0.000000
 0.000000 0.000000
# Zone 77
 0.000000 0.000000 0.000000 0.000000
 0.000000 0.000000
# Zone 78
 0.000000 0.000000 0.000000 0.000000
 0.000000 0.000000
# Zone 79
 0.000000 0.000000 0.000000 0.000000
 0.000000 0.000000
# Zone 80
 0.000000 0.000000 0.000000 0.000000
 0.000000 0.000000
# Zone 81
 0.000000 0.000000 0.000000 0.000000
 0.000000 0.000000
# Zone 82
 0.000000 0.000000 0.000000 0.000000
 0.000000 0.000000
# Zone 83
 0.000000 0.000000 0.000000 0.000000
 0.000000 0.000000
# Zone 84
 0.000000 0.000000 0.000000 0.000000
 0.000000 0.000000
# Zone 85
 0.000000 0.000000 0.000000 0.000000
 0.000000 0.000000
# Zone 86
 0.000000 0.000000 0.000000 0.000000
 0.000000 0.000000
# Zone 87
 0.000000 0.000000 0.000000 0.000000
 0.000000 0.000000
# Zone 88
 0.000000 0.000000 0.000000 0.000000
 0.000000 0.000000
# Zone 89
 0.000000 0.000000 0.000000 0.000000
 0.000000 0.000000
# Zone 90
 0.000000 0.000000 0.000000 0.000000
 0.000000 0.000000
# Zone 91
 0.000000 0.000000 0.000000 0.000000
 0.000000 0.000000
# Zone 92
 0.000000 0.000000 0.000000 0.000000
 0.000000 0.000000
# Zone 93
 0.000000 0.000000 0.000000 0.000000
 0.000000 0.000000
# Zone 94
 0.000000 0.000000 0.000000 0.000000
 0.000000 0.000000
# Zone 95
 0.000000 0.000000 0.000000 0.000000
 0.000000 0.000000
# Zone 96
 0.000000 0.000000 0.000000 0.000000
 0.000000 0.000000
# Zone 97
 0.000000 0.000000 0.000000 0.000000
 0.000000 0.000000
# Zone 98
 0.000000 0.000000 0.000000 0.000000
 0.000000 0.000000
# Zone 99
 0.000000 0.000000 0.000000 0.000000
 0.000000 0.000000
# Zone 100
 0.000000 0.000000 0.000000 0.000000
 0.000000 0.000000
# Zone 101
 0.000000 0.000000 0.000000 0.000000
 0.000000 0.000000
# Zone 102
 0.000000 0.000000 0.000000 0.000000
 0.000000 0.000000
# Zone 103
 0.000000 0.000000 0.000000 0.000000
 0.000000 0.000000
# Zone 104
 0.000000 0.000000 0.000000 0.000000
 0.000000 0.000000
# Zone 105
 0.000000 0.000000 0.000000 0.000000
 0.000000 0.000000
# Zone 106
 0.000000 0.000000 0.000000 0.000000
 0.000000 0.000000
# Zone 107
 0.000000 0.000000 0.000000 0.000000
 0.000000 0.000000
# Zone 108
 0.000000 0.000000 0.000000 0.000000
 0.000000 0.000000
# Zone 109
 0.000000 0.000000 0.000000 0.000000
 0.000000 0.000000
# Zone 110
 0.000000 0.000000 0.000000 0.000000
 0.000000 0.000000
# Zone 111
 0.000000 0.000000 0.000000 0.000000
 0.000000 0.000000
# Zone 112
 0.000000 0.000000 0.000000 0.000000
 0.000000 0.000000
# Zone 113
 0.000000 0.000000 0.000000 0.000000
 0.000000 0.000000
# Zone 114
 0.000000 0.000000 0.000000 0.000000
 0.000000 0.000000
# Zone 115
 0.000000 0.000000 0.000000 0.000000
 0.000000 0.000000
# Zone 116
 0.000000 0.000000 0.000000 0.000000
 0.000000 0.000000
# Zone 117
 0.000000 0.000000 0.000000 0.000000
 0.000000 0.000000
# Zone 118
 0.000000 0.000000 0.000000 0.000000
 0.000000 0.000000
# Zone 119
 0.000000 0.000000 0.000000 0.000000
 0.000000 0.000000
# Zone 120
 0.000000 0.000000 0.000000 0.000000
 0.000000 0.000000
# Zone 121
 0.000000 0.000000 0.000000 0.000000
 0.000000 0.000000
# Zone 122
 0.000000 0.000000 0.000000 0.000000
 0.000000 0.000000
# Zone 123
 0.000000 0.000000 0.000000 0.000000
 0.000000 0.000000
# Zone 124
 0.000000 0.000000 0.000000 0.000000
 0.000000 0.000000
# Zone 125
 0.000000 0.000000 0.000000 0.000000
 0.000000 0.000000
# Zone 126
 0.000000 0.000000 0.000000 0.000000
 0.000000 0.000000
# Zone 127
 0.000000 0.000000 0.000000 0.000000
 0.000000 0.000000
# Zone 128
 0.000000 0.000000 0.000000 0.000000
 0.000000 0.000000
# Zone 129
 0.000000 0.000000 0.000000 0.000000
 0.000000 0.000000
# Zone 130
 0.000000 0.000000 0.000000 0.000000
 0.000000 0.000000
# Zone 131
 0.000000 0.000000 0.000000 0.000000
 0.000000 0.000000
# Zone 132
 0.000000 0.000000 0.000000 0.000000
 0.000000 0.000000
# Zone 133
 0.000000 0.000000 0.000000 0.000000
 0.000000 0.000000
# Zone 134
 0.000000 0.000000 0.000000 0.000000
 0.000000 0.000000
# Zone 135
 0.000000 0.000000 0.000000 0.000000
 0.000000 0.000000
# Zone 136
 0.000000 0.000000 0.000000 0.000000
 0.000000 0.000000
# Zone 137
 0.000000 0.000000 0.000000 0.000000
 0.000000 0.000000
# Zone 138
 0.000000 0.000000 0.000000 0.000000
 0.000000 0.000000
# Zone 139
 0.000000 0.000000 0.000000 0.000000
 0.000000 0.000000
# Zone 140
 0.000000 0.000000 0.000000 0.000000
 0.000000 0.000000
# Zone 141
 0.000000 0.000000 0.000000 0.000000
 0.000000 0.000000
# Zone 142
 0.000000 0.000000 0.000000 0.000000
 0.000000 0.000000
# Zone 143
 0.000000 0.000000 0.000000 0.000000
 0.000000 0.000000
# Zone 144
 0.000000 0.000000 0.000000 0.000000
 0.000000 0.000000
# Zone 145
 0.000000 0.000000 0.000000 0.000000
 0.000000 0.000000
# Zone 146
 0.000000 0.000000 0.000000 0.000000
 0.000000 0.000000
# Zone 147
 0.000000 0.000000 0.000000 0.000000
 0.000000 0.000000
# Zone 148
 0.000000 0.000000 0.000000 0.000000
 0.000000 0.000000
# Zone 149
 0.000000 0.000000 0.000000 0.000000
 0.000000 0.000000
# Zone 150
 0.000000 0.000000 0.000000 0.000000
 0.000000 0.000000
# Zone 151
 0.000000 0.000000 0.000000 0.000000
 0.000000 0.000000
# Zone 152
 0.000000 0.000000 0.000000 0.000000
 0.000000 0.000000
# Zone 153
 0.000000 0.000000 0.000000 0.000000
 0.000000 0.000000
# Zone 154
 0.000000 0.000000 0.000000 0.000000
 0.000000 0.000000
# Zone 155
 0.000000 0.000000 0.000000 0.000000
 0.000000 0.000000
# Zone 156
 0.000000 0.000000 0.000000 0.000000
 0.000000 0.000000
# Zone 157
 0.000000 0.000000 0.000000 0.000000
 0.000000 0.000000
# Zone 158
 0.000000 0.000000 0.000000 0.000000
 0.000000 0.000000
# Zone 159
 0.000000 0.000000 0.000000 0.000000
 0.000000 0.000000
# Zone 160
 0.000000 0.000000 0.000000 0.000000
 0.000000 0.000000
# Zone 161
 0.000000 0.000000 0.000000 0.000000
 0.000000 0.000000
# Zone 162
 0.000000 0.000000 0.000000 0.000000
 0.000000 0.000000
# Zone 163
 0.000000 0.000000 0.000000 0.000000
 0.000000 0.000000
# Zone 164
 0.000000 0.000000 0.000000 0.000000
 0.000000 0.000000
# Zone 165
 0.000000 0.000000 0.000000 0.000000
 0.000000 0.000000
# Zone 166
 0.000000 0.000000 0.000000 0.000000
 0.000000 0.000000
# Zone 167
 0.000000 0.000000 0.000000 0.000000
 0.000000 0.000000
# Zone 168
 0.000000 0.000000 0.000000 0.000000
 0.000000 0.000000
# Zone 169
 0.000000 0.000000 0.000000 0.000000
 0.000000 0.000000
# Zone 170
 0.000000 0.000000 0.000000 0.000000
 0.000000 0.000000
# Zone 171
 0.000000 0.000000 0.000000 0.000000
 0.000000 0.000000
# Zone 172
 0.000000 0.000000 0.000000 0.000000
 0.000000 0.000000
# Zone 173
 0.000000 0.000000 0.000000 0.000000
 0.000000 0.000000
# Zone 174
 0.000000 0.000000 0.000000 0.000000
 0.000000 0.000000
# Zone 175
 0.000000 0.000000 0.000000 0.000000
 0.000000 0.000000
# Zone 176
 0.000000 0.000000 0.000000 0.000000
 0.000000 0.000000
# Zone 177
 0.000000 0.000000 0.000000 0.000000
 0.000000 0.000000
# Zone 178
 0.000000 0.000000 0.000000 0.000000
 0.000000 0.000000
# Zone 179
 0.000000 0.000000 0.000000 0.000000
 0.000000 0.000000
# Zone 180
 0.000000 0.000000 0.000000 0.000000
 0.000000 0.000000
# Zone 181
 0.000000 0.000000 0.000000 0.000000
 0.000000 0.000000
# Zone 182
 0.000000 0.000000 0.000000 0.000000
 0.000000 0.000000
# Zone 183
 0.000000 0.000000 0.000000 0.000000
 0.000000 0.000000
# Zone 184
 0.000000 0.000000 0.000000 0.000000
 0.000000 0.000000
# Zone 185
 0.000000 0.000000 0.000000 0.000000
 0.000000 0.000000
# Zone 186
 0.000000 0.000000 0.000000 0.000000
 0.000000 0.000000
# Zone 187
 0.000000 0.000000 0.000000 0.000000
 0.000000 0.000000
# Zone 188
 0.000000 0.000000 0.000000 0.000000
 0.000000 0.000000
# Zone 189
 0.000000 0.000000 0.000000 0.000000
 0.000000 0.000000
# Zone 190
 0.000000 0.000000 0.000000 0.000000
 0.000000 0.000000
# Zone 191
 0.000000 0.000000 0.000000 0.000000
 0.000000 0.000000
# Zone 192
 0.000000 0.000000 0.000000 0.000000
 0.000000 0.000000
# Zone 193
 0.000000 0.000000 0.000000 0.000000
 0.000000 0.000000
# Zone 194
 0.000000 0.000000 0.000000 0.000000
 0.000000 0.000000
# Zone 195
 0.000000 0.000000 0.000000 0.000000
 0.000000 0.000000
# Zone 196
 0.000000 0.000000 0.000000 0.000000
 0.000000 0.000000
# Zone 197
 0.000000 0.000000 0.000000 0.000000
 0.000000 0.000000
# Zone 198
 0.000000 0.000000 0.000000 0.000000
 0.000000 0.000000
# Zone 199
 0.000000 0.000000 0.000000 0.000000
 0.000000 0.000000
# Zone 200
 0.000000 0.000000 0.000000 0.000000
 0.000000 0.000000
# Zone 201
 0.000000 0.000000 0.000000 0.000000
 0.000000 0.000000
# Zone 202
 0.000000 0.000000 0.000000 0.000000
 0.000000 0.000000
# Zone 203
 0.000000 0.000000 0.000000 0.000000
 0.000000 0.000000
# Zone 204
 0.000000 0.000000 0.000000 0.000000
 0.000000 0.000000
# Zone 205
 0.000000 0.000000 0.000000 0.000000
 0.000000 0.000000
# Zone 206
 0.000000 0.000000 0.000000 0.000000
 0.000000 0.000000
# Zone 207
 0.000000 0.000000 0.000000 0.000000
 0.000000 0.000000
# Zone 208
 0.000000 0.000000 0.000000 0.000000
 0.000000 0.000000
# Zone 209
 0.000000 0.000000 0.000000 0.000000
 0.000000 0.000000
# Zone 210
 0.000000 0.000000 0.000000 0.000000
 0.000000 0.000000
# Zone 211
 0.000000 0.000000 0.000000 0.000000
 0.000000 0.000000
# Zone 212
 0.000000 0.000000 0.000000 0.000000
 0.000000 0.000000
# Zone 213
 0.000000 0.000000 0.000000 0.000000
 0.000000 0.000000
# Zone 214
 0.000000 0.000000 0.000000 0.000000
 0.000000 0.000000
# Zone 215
 0.000000 0.000000 0.000000 0.000000
 0.000000 0.000000
# Zone 216
 0.000000 0.000000 0.000000 0.000000
 0.000000 0.000000
# Zone 217
 0.000000 0.000000 0.000000 0.000000
 0.000000 0.000000
# Zone 218
 0.000000 0.000000 0.000000 0.000000
 0.000000 0.000000
# Zone 219
 0.000000 0.000000 0.000000 0.000000
 0.000000 0.000000
# Zone 220
 0.000000 0.000000 0.000000 0.000000
 0.000000 0.000000
# Zone 221
 0.000000 0.000000 0.000000 0.000000
 0.000000 0.000000
# Zone 222
 0.000000 0.000000 0.000000 0.000000
 0.000000 0.000000
# Zone 223
 0.000000 0.000000 0.000000 0.000000
 0.000000 0.000000
# Zone 224
 0.000000 0.000000 0.000000 0.000000
 0.000000 0.000000
# Zone 225
 0.000000 0.000000 0.000000 0.000000
 0.000000 0.000000
# Zone 226
 0.000000 0.000000 0.000000 0.000000
 0.000000 0.000000
# Zone 227
 0.000000 0.000000 0.000000 0.000000
 0.000000 0.000000
# Zone 228
 0.000000 0.000000 0.000000 0.000000
 0.000000 0.000000
# Zone 229
 0.000000 0.000000 0.000000 0.000000
 0.000000 0.000000
# Zone 230
 0.000000 0.000000 0.000000 0.000000
 0.000000 0.000000
# Zone 231
 0.000000 0.000000 0.000000 0.000000
 0.000000 0.000000
# Zone 232
 0.000000 0.000000 0.000000 0.000000
 0.000000 0.000000
# Zone 233
 0.000000 0.000000 0.000000 0.000000
 0.000000 0.000000
# Zone 234
 0.000000 0.000000 0.000000 0.000000
 0.000000 0.000000
# Zone 235
 0.000000 0.000000 0.000000 0.000000
 0.000000 0.000000
# Zone 236
 0.000000 0.000000 0.000000 0.000000
 0.000000 0.000000
# Zone 237
 0.000000 0.000000 0.000000 0.000000
 0.000000 0.000000
# Zone 238
 0.000000 0.000000 0.000000 0.000000
 0.000000 0.000000
# Zone 239
 0.000000 0.000000 0.000000 0.000000
 0.000000 0.000000
# Zone 240
 0.000000 0.000000 0.000000 0.000000
 0.000000 0.000000
# Zone 241
 0.000000 0.000000 0.000000 0.000000
 0.000000 0.000000
# Zone 242
 0.000000 0.000000 0.000000 0.000000
 0.000000 0.000000
# Zone 243
 0.000000 0.000000 0.000000 0.000000
 0.000000 0.000000
# Zone 244
 0.000000 0.000000 0.000000 0.000000
 0.000000 0.000000
# Zone 245
 0.000000 0.000000 0.000000 0.000000
 0.000000 0.000000
# Zone 246
 0.000000 0.000000 0.000000 0.000000
 0.000000 0.000000
# Zone 247
 0.000000 0.000000 0.000000 0.000000
 0.000000 0.000000
# Zone 248
 0.000000 0.000000 0.000000 0.000000
 0.000000 0.000000
# Zone 249
 0.000000 0.000000 0.000000 0.000000
 0.000000 0.000000
# Zone 250
 0.000000 0.000000 0.000000 0.000000
 0.000000 0.000000
# Zone 251
 0.000000 0.000000 0.000000 0.000000
 0.000000 0.000000
# Zone 252
 0.000000 0.000000 0.000000 0.000000
 0.000000 0.000000
# Zone 253
 0.000000 0.000000 0.000000 0.000000
 0.000000 0.000000
# Zone 254
 0.000000 0.000000 0.000000 0.000000
 0.000000 0.000000
# Zone 255
 0.000000 0.000000 0.000000 0.000000
 0.000000 0.000000
# Zone 256
 0.000000 0.000000 0.000000 0.000000
 0.000000 0.000000
# Zone 257
 0.000000 0.000000 0.000000 0.000000
 0.000000 0.000000
# Zone 258
 0.000000 0.000000 0.000000 0.000000
 0.000000 0.000000
# Zone 259
 0.000000 0.000000 0.000000 0.000000
 0.000000 0.000000
# Zone 260
 0.000000 0.000000 0.000000 0.000000
 0.000000 0.000000
# Zone 261
 0.000000 0.000000 0.000000 0.000000
 0.000000 0.000000
# Zone 262
 0.000000 0.000000 0.000000 0.000000
 0.000000 0.000000
# Zone 263
 0.000000 0.000000 0.000000 0.000000
 0.000000 0.000000
# Zone 264
 0.000000 0.000000 0.000000 0.000000
 0.000000 0.000000
# Zone 265
 0.000000 0.000000 0.000000 0.000000
 0.000000 0.000000
# Zone 266
 0.000000 0.000000 0.000000 0.000000
 0.000000 0.000000
# Zone 267
 0.000000 0.000000 0.000000 0.000000
 0.000000 0.000000
# Zone 268
 0.000000 0.000000 0.000000 0.000000
 0.000000 0.000000
# Zone 269
 0.000000 0.000000 0.000000 0.000000
 0.000000 0.000000
# Zone 270
 0.000000 0.000000 0.000000 0.000000
 0.000000 0.000000
# Zone 271
 0.000000 0.000000 0.000000 0.000000
 0.000000 0.000000
# Zone 272
 0.000000 0.000000 0.000000 0.000000
 0.000000 0.000000
# Zone 273
 0.000000 0.000000 0.000000 0.000000
 0.000000 0.000000
# Zone 274
 0.000000 0.000000 0.000000 0.000000
 0.000000 0.000000
# Zone 275
 0.000000 0.000000 0.000000 0.000000
 0.000000 0.000000
# Zone 276
 0.000000 0.000000 0.000000 0.000000
 0.000000 0.000000
# Zone 277
 0.000000 0.000000 0.000000 0.000000
 0.000000 0.000000
# Zone 278
 0.000000 0.000000 0.000000 0.000000
 0.000000 0.000000
# Zone 279
 0.000000 0.000000 0.000000 0.000000
 0.000000 0.000000
# Zone 280
 0.000000 0.000000 0.000000 0.000000
 0.000000 0.000000
# Zone 281
 0.000000 0.000000 0.000000 0.000000
 0.000000 0.000000
# Zone 282
 0.000000 0.000000 0.000000 0.000000
 0.000000 0.000000
# Zone 283
 0.000000 0.000000 0.000000 0.000000
 0.000000 0.000000
# Zone 284
 0.000000 0.000000 0.000000 0.000000
 0.000000 0.000000
# Zone 285
 0.000000 0.000000 0.000000 0.000000
 0.000000 0.000000
# Zone 286
 0.000000 0.000000 0.000000 0.000000
 0.000000 0.000000
# Zone 287
 0.000000 0.000000 0.000000 0.000000
 0.000000 0.000000
# Zone 288
 0.000000 0.000000 0.000000 0.000000
 0.000000 0.000000
# Zone 289
 0.000000 0.000000 0.000000 0.000000
 0.000000 0.000000
# Zone 290
 0.000000 0.000000 0.000000 0.000000
 0.000000 0.000000
# Zone 291
 0.000000 0.000000 0.000000 0.000000
 0.000000 0.000000
# Zone 292
 0.000000 0.000000 0.000000 0.000000
 0.000000 0.000000
# Zone 293
 0.000000 0.000000 0.000000 0.000000
 0.000000 0.000000
# Zone 294
 0.000000 0.000000 0.000000 0.000000
 0.000000 0.000000
# Zone 295
 0.000000 0.000000 0.000000 0.000000
 0.000000 0.000000
# Zone 296
 0.000000 0.000000 0.000000 0.000000
 0.000000 0.000000
# Zone 297
 0.000000 0.000000 0.000000 0.000000
 0.000000 0.000000
# Zone 298
 0.000000 0.000000 0.000000 0.000000
 0.000000 0.000000
# Zone 299
 0.000000 0.000000 0.000000 0.000000
 0.000000 0.000000
# Zone 300
 0.000000 0.000000 0.000000 0.000000
 0.000000 0.000000
# Zone 301
 0.000000 0.000000 0.000000 0.000000
 0.000000 0.000000
# Zone 302
 0.000000 0.000000 0.000000 0.000000
 0.000000 0.000000
# Zone 303
 0.000000 0.000000 0.000000 0.000000
 0.000000 0.000000
# Zone 304
 0.000000 0.000000 0.000000 0.000000
 0.000000 0.000000
# Zone 305
 0.000000 0.000000 0.000000 0.000000
 0.000000 0.000000
# Zone 306
 0.000000 0.000000 0.000000 0.000000
 0.000000 0.000000
# Zone 307
 0.000000 0.000000 0.000000 0.000000
 0.000000 0.000000
# Zone 308
 0.000000 0.000000 0.000000 0.000000
 0.000000 0.000000
# Zone 309
 0.000000 0.000000 0.000000 0.000000
 0.000000 0.000000
# Zone 310
 0.000000 0.000000 0.000000 0.000000
 0.000000 0.000000
# Zone 311
 0.000000 0.000000 0.000000 0.000000
 0.000000 0.000000
# Zone 312
 0.000000 0.000000 0.000000 0.000000
 0.000000 0.000000
# Zone 313
 0.000000 0.000000 0.000000 0.000000
 0.000000 0.000000
# Zone 314
 0.000000 0.000000 0.000000 0.000000
 0.000000 0.000000
# Zone 315
 0.000000 0.000000 0.000000 0.000000
 0.000000 0.000000
# Zone 316
 0.000000 0.000000 0.000000 0.000000
 0.000000 0.000000
# Zone 317
 0.000000 0.000000 0.000000 0.000000
 0.000000 0.000000
# Zone 318
 0.000000 0.000000 0.000000 0.000000
 0.000000 0.000000
# Zone 319
 0.000000 0.000000 0.000000 0.000000
 0.000000 0.000000
# Zone 320
 0.000000 0.000000 0.000000 0.000000
 0.000000 0.000000
# Zone 321
 0.000000 0.000000 0.000000 0.000000
 0.000000 0.000000
# Zone 322
 0.000000 0.000000 0.000000 0.000000
 0.000000 0.000000
# Zone 323
 0.000000 0.000000 0.000000 0.000000
 0.000000 0.000000
# Zone 324
 0.000000 0.000000 0.000000 0.000000
 0.000000 0.000000
# Zone 325
 0.000000 0.000000 0.000000 0.000000
 0.000000 0.000000
# Zone 326
 0.000000 0.000000 0.000000 0.000000
 0.000000 0.000000
# Zone 327
 0.000000 0.000000 0.000000 0.000000
 0.000000 0.000000
# Zone 328
 0.000000 0.000000 0.000000 0.000000
 0.000000 0.000000
# Zone 329
 0.000000 0.000000 0.000000 0.000000
 0.000000 0.000000
# Zone 330
 0.000000 0.000000 0.000000 0.000000
 0.000000 0.000000
# Zone 331
 0.000000 0.000000 0.000000 0.000000
 0.000000 0.000000
# Zone 332
 0.000000 0.000000 0.000000 0.000000
 0.000000 0.000000
# Zone 333
 0.000000 0.000000 0.000000 0.000000
 0.000000 0.000000
# Zone 334
 0.000000 0.000000 0.000000 0.000000
 0.000000 0.000000
# Zone 335
 0.000000 0.000000 0.000000 0.000000
 0.000000 0.000000
# Zone 336
 0.000000 0.000000 0.000000 0.000000
 0.000000 0.000000
# Zone 337
 0.000000 0.000000 0.000000 0.000000
 0.000000 0.000000
# Zone 338
 0.000000 0.000000 0.000000 0.000000
 0.000000 0.000000
# Zone 339
 0.000000 0.000000 0.000000 0.000000
 0.000000 0.000000
# Zone 340
 0.000000 0.000000 0.000000 0.000000
 0.000000 0.000000
# Zone 341
 0.000000 0.000000 0.000000 0.000000
 0.000000 0.000000
# Zone 342
 0.000000 0.000000 0.000000 0.000000
 0.000000 0.000000
# Zone 343
 0.000000 0.000000 0.000000 0.000000
 0.000000 0.000000
# Zone 344
 0.000000 0.000000 0.000000 0.000000
 0.000000 0.000000
# Zone 345
 0.000000 0.000000 0.000000 0.000000
 0.000000 0.000000
# Zone 346
 0.000000 0.000000 0.000000 0.000000
 0.000000 0.000000
# Zone 347
 0.000000 0.000000 0.000000 0.000000
 0.000000 0.000000
# Zone 348
 0.000000 0.000000 0.000000 0.000000
 0.000000 0.000000
# Zone 349
 0.000000 0.000000 0.000000 0.000000
 0.000000 0.000000
# Zone 350
 0.000000 0.000000 0.000000 0.000000
 0.000000 0.000000
# Zone 351
 0.000000 0.000000 0.000000 0.000000
 0.000000 0.000000
# Zone 352
 0.000000 0.000000 0.000000 0.000000
 0.000000 0.000000
# Zone 353
 0.000000 0.000000 0.000000 0.000000
 0.000000 0.000000
# Zone 354
 0.000000 0.000000 0.000000 0.000000
 0.000000 0.000000
# Zone 355
 0.000000 0.000000 0.000000 0.000000
 0.000000 0.000000
# Zone 356
 0.000000 0.000000 0.000000 0.000000
 0.000000 0.000000
# Zone 357
 0.000000 0.000000 0.000000 0.000000
 0.000000 0.000000
# Zone 358
 0.000000 0.000000 0.000000 0.000000
 0.000000 0.000000
# Zone 359
 0.000000 0.000000 0.000000 0.000000
 0.000000 0.000000
# Zone 360
 0.000000 0.000000 0.000000 0.000000
 0.000000 0.000000
# Zone 361
 0.000000 0.000000 0.000000 0.000000
 0.000000 0.000000
# Zone 362
 0.000000 0.000000 0.000000 0.000000
 0.000000 0.000000
# Zone 363
 0.000000 0.000000 0.000000 0.000000
 0.000000 0.000000
# Zone 364
 0.000000 0.000000 0.000000 0.000000
 0.000000 0.000000
# Zone 365
 0.000000 0.000000 0.000000 0.000000
 0.000000 0.000000
# Zone 366
 0.000000 0.000000 0.000000 0.000000
 0.000000 0.000000
# Zone 367
 0.000000 0.000000 0.000000 0.000000
 0.000000 0.000000
# Zone 368
 0.000000 0.000000 0.000000 0.000000
 0.000000 0.000000
# Zone 369
 0.000000 0.000000 0.000000 0.000000
 0.000000 0.000000
# Zone 370
 0.000000 0.000000 0.000000 0.000000
 0.000000 0.000000
# Zone 371
 0.000000 0.000000 0.000000 0.000000
 0.000000 0.000000
# Zone 372
 0.000000 0.000000 0.000000 0.000000
 0.000000 0.000000
# Zone 373
 0.000000 0.000000 0.000000 0.000000
 0.000000 0.000000
# Zone 374
 0.000000 0.000000 0.000000 0.000000
 0.000000 0.000000
# Zone 375
 0.000000 0.000000 0.000000 0.000000
 0.000000 0.000000
# Zone 376
 0.000000 0.000000 0.000000 0.000000
 0.000000 0.000000
# Zone 377
 0.000000 0.000000 0.000000 0.000000
 0.000000 0.000000
# Zone 378
 0.000000 0.000000 0.000000 0.000000
 0.000000 0.000000
# Zone 379
 0.000000 0.000000 0.000000 0.000000
 0.000000 0.000000
# Zone 380
 0.000000 0.000000 0.000000 0.000000
 0.000000 0.000000
# Zone 381
 0.000000 0.000000 0.000000 0.000000
 0.000000 0.000000
# Zone 382
 0.000000 0.000000 0.000000 0.000000
 0.000000 0.000000
# Zone 383
 0.000000 0.000000 0.000000 0.000000
 0.000000 0.000000
# Zone 384
 0.000000 0.000000 0.000000 0.000000
 0.000000 0.000000
# Zone 385
 0.000000 0.000000 0.000000 0.000000
 0.000000 0.000000
# Zone 386
 0.000000 0.000000 0.000000 0.000000
 0.000000 0.000000
# Zone 387
 0.000000 0.000000 0.000000 0.000000
 0.000000 0.000000
# Zone 388
 0.000000 0.000000 0.000000 0.000000
 0.000000 0.000000
# Zone 389
 0.000000 0.000000 0.000000 0.000000
 0.000000 0.000000
# Zone 390
 0.000000 0.000000 0.000000 0.000000
 0.000000 0.000000
# Zone 391
 0.000000 0.000000 0.000000 0.000000
 0.000000 0.000000
# Zone 392
 0.000000 0.000000 0.000000 0.000000
 0.000000 0.000000
# Zone 393
 0.000000 0.000000 0.000000 0.000000
 0.000000 0.000000
# Zone 394
 0.000000 0.000000 0.000000 0.000000
 0.000000 0.000000
# Zone 395
 0.000000 0.000000 0.000000 0.000000
 0.000000 0.000000
# Zone 396
 0.000000 0.000000 0.000000 0.000000
 0.000000 0.000000
# Zone 397
 0.000000 0.000000 0.000000 0.000000
 0.000000 0.000000
# Zone 398
 0.000000 0.000000 0.000000 0.000000
 0.000000 0.000000
# Zone 399
 0.000000 0.000000 0.000000 0.000000
 0.000000 0.000000
# Zone 400
 0.000000 0.000000 0.000000 0.000000
 0.000000 0.000000
# Zone 401
 0.000000 0.000000 0.000000 0.000000
 0.000000 0.000000
# Zone 402
 0.000000 0.000000 0.000000 0.000000
 0.000000 0.000000
# Zone 403
 0.000000 0.000000 0.000000 0.000000
 0.000000 0.000000
# Zone 404
 0.000000 0.000000 0.000000 0.000000
 0.000000 0.000000
# Zone 405
 0.000000 0.000000 0.000000 0.000000
 0.000000 0.000000
# Zone 406
 0.000000 0.000000 0.000000 0.000000
 0.000000 0.000000
# Zone 407
 0.000000 0.000000 0.000000 0.000000
 0.000000 0.000000
# Zone 408
 0.000000 0.000000 0.000000 0.000000
 0.000000 0.000000
# Zone 409
 0.000000 0.000000 0.000000 0.000000
 0.000000 0.000000
# Zone 410
 0.000000 0.000000 0.000000 0.000000
 0.000000 0.000000
# Zone 411
 0.000000 0.000000 0.000000 0.000000
 0.000000 0.000000
# Zone 412
 0.000000 0.000000 0.000000 0.000000
 0.000000 0.000000
# Zone 413
 0.000000 0.000000 0.000000 0.000000
 0.000000 0.000000
# Zone 414
 0.000000 0.000000 0.000000 0.000000
 0.000000 0.000000
# Zone 415
 0.000000 0.000000 0.000000 0.000000
 0.000000 0.000000
# Zone 416
 0.000000 0.000000 0.000000 0.000000
 0.000000 0.000000
# Zone 417
 0.000000 0.000000 0.000000 0.000000
 0.000000 0.000000
# Zone 418
 0.000000 0.000000 0.000000 0.000000
 0.000000 0.000000
# Zone 419
 0.000000 0.000000 0.000000 0.000000
 0.000000 0.000000
# Zone 420
 0.000000 0.000000 0.000000 0.000000
 0.000000 0.000000
# Zone 421
 0.000000 0.000000 0.000000 0.000000
 0.000000 0.000000
# Zone 422
 0.000000 0.000000 0.000000 0.000000
 0.000000 0.000000
# Zone 423
 0.000000 0.000000 0.000000 0.000000
 0.000000 0.000000
# Zone 424
 0.000000 0.000000 0.000000 0.000000
 0.000000 0.000000
# Zone 425
 0.000000 0.000000 0.000000 0.000000
 0.000000 0.000000
# Zone 426
 0.000000 0.000000 0.000000 0.000000
 0.000000 0.000000
# Zone 427
 0.000000 0.000000 0.000000 0.000000
 0.000000 0.000000
# Zone 428
 0.000000 0.000000 0.000000 0.000000
 0.000000 0.000000
# Zone 429
 0.000000 0.000000 0.000000 0.000000
 0.000000 0.000000
# Zone 430
 0.000000 0.000000 0.000000 0.000000
 0.000000 0.000000
# Zone 431
 0.000000 0.000000 0.000000 0.000000
 0.000000 0.000000
# Zone 432
 0.000000 0.000000 0.000000 0.000000
 0.000000 0.000000
# Zone 433
 0.000000 0.000000 0.000000 0.000000
 0.000000 0.000000
# Zone 434
 0.000000 0.000000 0.000000 0.000000
 0.000000 0.000000
# Zone 435
 0.000000 0.000000 0.000000 0.000000
 0.000000 0.000000
# Zone 436
 0.000000 0.000000 0.000000 0.000000
 0.000000 0.000000
# Zone 437
 0.000000 0.000000 0.000000 0.000000
 0.000000 0.000000
# Zone 438
 0.000000 0.000000 0.000000 0.000000
 0.000000 0.000000
# Zone 439
 0.000000 0.000000 0.000000 0.000000
 0.000000 0.000000
# Zone 440
 0.000000 0.000000 0.000000 0.000000
 0.000000 0.000000
# Zone 441
 0.000000 0.000000 0.000000 0.000000
 0.000000 0.000000
# Zone 442
 0.000000 0.000000 0.000000 0.000000
 0.000000 0.000000
# Zone 443
 0.000000 0.000000 0.000000 0.000000
 0.000000 0.000000
# Zone 444
 0.000000 0.000000 0.000000 0.000000
 0.000000 0.000000
# Zone 445
 0.000000 0.000000 0.000000 0.000000
 0.000000 0.000000
# Zone 446
 0.000000 0.000000 0.000000 0.000000
 0.000000 0.000000
# Zone 447
 0.000000 0.000000 0.000000 0.000000
 0.000000 0.000000
# Zone 448
 0.000000 0.000000 0.000000 0.000000
 0.000000 0.000000
# Zone 449
 0.000000 0.000000 0.000000 0.000000
 0.000000 0.000000
# Zone 450
 0.000000 0.000000 0.000000 0.000000
 0.000000 0.000000
# Zone 451
 0.000000 0.000000 0.000000 0.000000
 0.000000 0.000000
# Zone 452
 0.000000 0.000000 0.000000 0.000000
 0.000000 0.000000
# Zone 453
 0.000000 0.000000 0.000000 0.000000
 0.000000 0.000000
# Zone 454
 0.000000 0.000000 0.000000 0.000000
 0.000000 0.000000
# Zone 455
 0.000000 0.000000 0.000000 0.000000
 0.000000 0.000000
# Zone 456
 0.000000 0.000000 0.000000 0.000000
 0.000000 0.000000
# Zone 457
 0.000000 0.000000 0.000000 0.000000
 0.000000 0.000000
# Zone 458
 0.000000 0.000000 0.000000 0.000000
 0.000000 0.000000
# Zone 459
 0.000000 0.000000 0.000000 0.000000
 0.000000 0.000000
# Zone 460
 0.000000 0.000000 0.000000 0.000000
 0.000000 0.000000
# Zone 461
 0.000000 0.000000 0.000000 0.000000
 0.000000 0.000000
# Zone 462
 0.000000 0.000000 0.000000 0.000000
 0.000000 0.000000
# Zone 463
 0.000000 0.000000 0.000000 0.000000
 0.000000 0.000000
# Zone 464
 0.000000 0.000000 0.000000 0.000000
 0.000000 0.000000
# Zone 465
 0.000000 0.000000 0.000000 0.000000
 0.000000 0.000000
# Zone 466
 0.000000 0.000000 0.000000 0.000000
 0.000000 0.000000
# Zone 467
 0.000000 0.000000 0.000000 0.000000
 0.000000 0.000000
# Zone 468
 0.000000 0.000000 0.000000 0.000000
 0.000000 0.000000
# Zone 469
 0.000000 0.000000 0.000000 0.000000
 0.000000 0.000000
# Zone 470
 0.000000 0.000000 0.000000 0.000000
 0.000000 0.000000
# Zone 471
 0.000000 0.000000 0.000000 0.000000
 0.000000 0.000000
# Zone 472
 0.000000 0.000000 0.000000 0.000000
 0.000000 0.000000
# Zone 473
 0.000000 0.000000 0.000000 0.000000
 0.000000 0.000000
# Zone 474
 0.000000 0.000000 0.000000 0.000000
 0.000000 0.000000
# Zone 475
 0.000000 0.000000 0.000000 0.000000
 0.000000 0.000000
# Zone 476
 0.000000 0.000000 0.000000 0.000000
 0.000000 0.000000
# Zone 477
 0.000000 0.000000 0.000000 0.000000
 0.000000 0.000000
# Zone 478
 0.000000 0.000000 0.000000 0.000000
 0.000000 0.000000
# Zone 479
 0.000000 0.000000 0.000000 0.000000
 0.000000 0.000000
# Zone 480
 0.000000 0.000000 0.000000 0.000000
 0.000000 0.000000
# Zone 481
 0.000000 0.000000 0.000000 0.000000
 0.000000 0.000000
# Zone 482
 0.000000 0.000000 0.000000 0.000000
 0.000000 0.000000
# Zone 483
 0.000000 0.000000 0.000000 0.000000
 0.000000 0.000000
# Zone 484
 0.000000 0.000000 0.000000 0.000000
 0.000000 0.000000
# Zone 485
 0.000000 0.000000 0.000000 0.000000
 0.000000 0.000000
# Zone 486
 0.000000 0.000000 0.000000 0.000000
 0.000000 0.000000
# Zone 487
 0.000000 0.000000 0.000000 0.000000
 0.000000 0.000000
# Zone 488
 0.000000 0.000000 0.000000 0.000000
 0.000000 0.000000
# Zone 489
 0.000000 0.000000 0.000000 0.000000
 0.000000 0.000000
# Zone 490
 0.000000 0.000000 0.000000 0.000000
 0.000000 0.000000
# Zone 491
 0.000000 0.000000 0.000000 0.000000
 0.000000 0.000000
# Zone 492
 0.000000 0.000000 0.000000 0.000000
 0.000000 0.000000
# Zone 493
 0.000000 0.000000 0.000000 0.000000
 0.000000 0.000000
# Zone 494
 0.000000 0.000000 0.000000 0.000000
 0.000000 0.000000
# Zone 495
 0.000000 0.000000 0.000000 0.000000
 0.000000 0.000000
# Zone 496
 0.000000 0.000000 0.000000 0.000000
 0.000000 0.000000
-------------------------------------------------------------------------------
;


_Jana_m50_file
;
Version Jana2020
title
cell 7.154 5.454 8.879 90 90 90
esdcell 0.0007 0.0005 0.0018 0 0 0
spgroup Pcmn 62 3
lattice P
symmetry x y z
symmetry -x+1/2 -y+1/2 z+1/2
symmetry -x y+1/2 -z
symmetry x+1/2 -y -z+1/2
symmetry -x -y -z
symmetry x+1/2 y+1/2 -z+1/2
symmetry x -y+1/2 z
symmetry -x+1/2 y z+1/2
unitsnumb 1
atlist Ba4 O16 S4
formtab -62
atom Ba atradius 2.24 color 30239044
atom O atradius 0.74 color 254003000
atom S atradius 1.04 color 255250000
roundmethod 1 autrefkeys 1
end
*******************************************************************************
refine
  cycles 100 fsquare 0 wilsonmod 0 uisolim 0.5
end refine
;
