# Supplementary material for: On the use of beam precession for serial electron crystallography
Source: J Appl Crystallogr. 2025 Jul 25;58(Pt 4):1249–60. doi: 10.1107/S1600576725005606 (PMC12321033; doi:10.1107/S1600576725005606)
Supplement: Supplementary file 2 [file j-58-01249-sup2.zip › Tensor_NoPED_PETS2_kinRef.ref]

Refinement program                                                                                                 page=   1
structure :                                                                                                10:16:59 06-09-24 

The following lines were read as a control data : 
=>cycles 100 fsquare 0 wilsonmod 0 uisolim 0.5<=                                     

******************
* Run parameters *
******************

Structure refinement in 100 cycles will be performed
The refinement will stop if max(change/s.u.)<0.05
The damping factor will be reduced by the factor 2 if wR(all) is larger by more than 10% from the previous value
In the case that in 3 consecutive cycles refinement converge, the damping factor will change back
Atoms reaching Uiso>0.5 will be disabled from the refinement
Refinement based on F
Weight 1/sig(Fo)**2 coefficient of unstability : 0.01
Reflections with I<3sig(I) will be classified as unobserved - flag *
Reflections with |Fo-Fc|>3 will be flagged by %
Only not-matching reflections flagged by % will be printed
Print of reflections after last cycle of refinement
Correlations larger than 0.9 will be printed

Extinction correction:
----------------------
will not be applied

Automatic procedure for setting of refinement keys will be applied
Automatic procedure for setting of restrictions on atoms/molecules at special positions will applied

*************
* Radiation *
*************

Radiation type: Electrons
Wavelength:   0.03700

******************
* Structure data *
******************

Cell parameters       :     7.1540    5.4540    8.8790    90.000    90.000    90.000    Volume :      346.4
Reciprocal parameters :   0.139782  0.183352  0.112625    90.000    90.000    90.000    Volume :   0.002887

Centrosymmetric space group: Pcmn  Number : 62

List of centring vectors:

  0.000000  0.000000  0.000000

Symmetry operators:

     x      y      z
    -x+1/2 -y+1/2  z+1/2
    -x      y+1/2 -z
Refinement program                                                                                                 page=   2
structure :                                                                                                10:16:59 06-09-24 

     x+1/2 -y     -z+1/2
    -x     -y     -z
     x+1/2  y+1/2 -z+1/2
     x     -y+1/2  z
    -x+1/2  y      z+1/2

Standard space group symbol : Pnma  Number : 62

Transformation matrix to the standard setting : (0,0,1 | 0,1,0 | -1,0,0)


                           Source and type of used form-factors

Ba                                Atomic scattering amplitudes for electrons  - in steps as in IT, vol.C
                 18.2670  18.1570  17.8280  17.3090  16.6360  15.8540  15.0080  14.1380
                 13.2780  12.4510  11.6750  10.9580  10.3020   9.7070   9.1680   8.6820
                  8.2410   7.8400   7.4740   7.1390   6.8290   6.2750   5.7910   5.5700
                  5.3610   4.9750   4.6280   4.3130   4.0280   3.8950   3.7690   3.5330
                  3.3180   3.1230   2.9440   2.8610   2.7810   2.6310   2.4940   2.1970
                  1.9510   1.7450   1.5700   1.2880   1.0730   0.9040   0.7720   0.6660
                  0.5800   0.5110   0.4560   0.4110   0.3670   0.3370   0.3040   0.2770
                  0.0000   0.0000   0.0000   0.0000   0.0000   0.0000

O                                 Atomic scattering amplitudes for electrons  - in steps as in IT, vol.C
                  1.9830   1.9820   1.9760   1.9660   1.9530   1.9370   1.9170   1.8930
                  1.8670   1.8390   1.8080   1.7740   1.7390   1.7020   1.6640   1.6250
                  1.5850   1.5450   1.5040   1.4630   1.4220   1.3410   1.2610   1.2220
                  1.1840   1.1100   1.0400   0.9740   0.9110   0.8810   0.8530   0.7980
                  0.7470   0.7000   0.6560   0.6350   0.6150   0.5770   0.5420   0.4660
                  0.4030   0.3500   0.3070   0.2410   0.1930   0.1590   0.1330   0.1130
                  0.0970   0.0850   0.0740   0.0660   0.0590   0.0530   0.0480   0.0440
                  0.0000   0.0000   0.0000   0.0000   0.0000   0.0000

S                                 Atomic scattering amplitudes for electrons  - in steps as in IT, vol.C
                  5.1610   5.1520   5.1240   5.0790   5.0160   4.9380   4.8450   4.7400
                  4.6230   4.4960   4.3620   4.2220   4.0780   3.9310   3.7830   3.6350
                  3.4870   3.3420   3.2000   3.0610   2.9270   2.6710   2.4360   2.3260
                  2.2210   2.0260   1.8510   1.6940   1.5540   1.4900   1.4290   1.3180
                  1.2180   1.1300   1.0510   1.0140   0.9800   0.9170   0.8600   0.7410
                  0.6480   0.5730   0.5130   0.4190   0.3500   0.2980   0.2550   0.2210
                  0.1930   0.1690   0.1500   0.1330   0.1190   0.1070   0.0960   0.0870
                  0.0000   0.0000   0.0000   0.0000   0.0000   0.0000


F(000)  for neutrons  :      124.516
F(000)  for electrons :      125.440


Equations induced by symmetry :

y[Ba1]=0.25
y[S1]=0.25
Refinement program                                                                                                 page=   3
structure :                                                                                                10:16:59 06-09-24 

y[O2]=0.25
y[O3]=0.25

**************************************
* User defined constrains/restraints *
**************************************

None

******************************
* User defined keep commands *
******************************

None


Refinement program                                                                                                 page=   4
structure :                                                                                                10:16:59 06-09-24 


*******************************
* Fo/Fc list after last cycle *
*******************************

   h   k   l     Fo        Fc        A         B        Fo-Fc    sig(Fo) sqr(1/w)  sqr(wdFq)   nref    SinThL   ext  sc
   2   0   0   32.9939   77.5431  -77.5431    0.0000  -44.5492    2.6550    2.6755  -16.6511      1 % 0.139782 1.000  1
   4   0   0   66.7233   42.2251  -42.2251    0.0000   24.4982    6.9211    6.9532    3.5233      2 % 0.279564 1.000  1
   6   0   0   67.7835   40.4650   40.4650    0.0000   27.3185    6.9397    6.9728    3.9179      3 % 0.419346 1.000  1
  10   0   0    8.8487    4.5184   -4.5184    0.0000    4.3303    1.1414    1.1448    3.7825      5 % 0.698910 1.000  1
   7   1   0   22.1066   12.4828  -12.4828    0.0000    9.6238    1.3774    1.3950    6.8985     11 % 0.497752 1.000  1
   0   2   0   56.9122  102.2640 -102.2640    0.0000  -45.3520    5.8063    5.8341   -7.7736     15 % 0.183352 1.000  1
   2   2   0   25.5754   17.7231   17.7231    0.0000    7.8523    1.6363    1.6562    4.7411     16 % 0.230558 1.000  1
   6   2   0   31.4579   19.3101  -19.3101    0.0000   12.1478    2.1060    2.1294    5.7049     18 % 0.457678 1.000  1
   8   2   0    9.9096    2.6973   -2.6973    0.0000    7.2123    0.9183    0.9236    7.8086     19 % 0.588423 1.000  1
   3   3   0   13.1339    0.0507   -0.0507    0.0000   13.0833    1.4542    1.4602    8.9601     23 % 0.345836 1.000  1
   0   4   0   51.7803   76.0231   76.0231    0.0000  -24.2428    3.8663    3.9009   -6.2147     29 % 0.366703 1.000  1
   8   4   0   16.9971   10.2944  -10.2944    0.0000    6.7026    1.3796    1.3901    4.8218     33 % 0.668652 1.000  1
  10   4   0   15.5306    4.7563   -4.7563    0.0000   10.7743    2.3277    2.3328    4.6185     34 % 0.789269 1.000  1
   1   5   0   45.3861    4.5365   -4.5365    0.0000   40.8496    3.0406    3.0743   13.2876     36 % 0.463677 1.000  1
   3   5   0   11.1086    5.4560   -5.4560    0.0000    5.6526    1.1613    1.1666    4.8455     37 % 0.504058 1.000  1
   7   5   0   14.5224    5.5075   -5.5075    0.0000    9.0148    1.1637    1.1727    7.6870     39 % 0.670421 1.000  1
  11   5   0    9.2520   14.9306   14.9306    0.0000   -5.6786    1.0592    1.0633   -5.3407     41 % 0.895079 1.000  1
   0   6   0   12.3734   26.1680  -26.1680    0.0000  -13.7946    1.3658    1.3714  -10.0586     42 % 0.550055 1.000  1
   2   6   0   18.8069    7.7955    7.7955    0.0000   11.0115    1.4808    1.4927    7.3767     43 % 0.567538 1.000  1
   4   6   0   20.6301   14.7541   14.7541    0.0000    5.8759    1.4978    1.5120    3.8863     44 % 0.617022 1.000  1
   6   6   0   19.6621   13.5120  -13.5120    0.0000    6.1502    1.3350    1.3495    4.5575     45 % 0.691673 1.000  1
   8   6   0    8.9610    0.3392   -0.3392    0.0000    8.6218    1.2945    1.2976    6.6445     46 % 0.784337 1.000  1
   7   7   0    5.9330   10.1311   10.1311    0.0000   -4.1981    1.0113    1.0130   -4.1441     51*% 0.806952 1.000  1
   0   8   0   12.7240   23.9620   23.9620    0.0000  -11.2380    1.2693    1.2756   -8.8099     53 % 0.733407 1.000  1
   2   8   0    7.3144   10.6868  -10.6868    0.0000   -3.3724    0.9912    0.9939   -3.3931     54 % 0.746609 1.000  1
   1   9   0    8.3785    3.2483   -3.2483    0.0000    5.1303    1.5038    1.5062    3.4062     58*% 0.828037 1.000  1
   7   9   0    7.1554    2.3569   -2.3569    0.0000    4.7985    1.2857    1.2877    3.7264     61*% 0.959226 1.000  1
   2   0   1   51.4111   70.6402  -70.6402    0.0000  -19.2291    3.3028    3.3426   -5.7528     66 % 0.150699 1.000  1
   5   0   1   21.5058   12.6066   12.6066    0.0000    8.8993    1.9320    1.9440    4.5779     69 % 0.353963 1.000  1
   6   0   1   13.3716    6.4632    6.4632    0.0000    6.9084    1.3013    1.3081    5.2812     70 % 0.423110 1.000  1
   7   0   1   11.7175    8.7701    8.7701    0.0000    2.9474    0.8577    0.8657    3.4048     71 % 0.492467 1.000  1
  12   0   1    4.8270    8.4656    8.4656    0.0000   -3.6386    1.0151    1.0163   -3.5804     76*% 0.840580 1.000  1
   1   1   1   30.5794   39.6441  -39.6441    0.0000   -9.0647    2.8549    2.8712   -3.1571     79 % 0.128298 1.000  1
   2   1   1   36.3786   62.3074  -62.3074    0.0000  -25.9288    2.2981    2.3267  -11.1442     80 % 0.176393 1.000  1
   4   1   1   32.8998   22.8221   22.8221    0.0000   10.0778    2.2812    2.3048    4.3726     82 % 0.299552 1.000  1
   6   1   1   13.3116    0.8334    0.8334    0.0000   12.4782    2.9223    2.9253    4.2656     84*% 0.432928 1.000  1
  10   1   1    7.4431    3.2032    3.2032    0.0000    4.2399    1.0144    1.0171    4.1687     88 % 0.707142 1.000  1
  12   1   1    7.0640    0.4684    0.4684    0.0000    6.5956    0.9697    0.9723    6.7837     90 % 0.845564 1.000  1
   1   2   1   25.7760   16.2281   16.2281    0.0000    9.5478    1.6042    1.6248    5.8764     93 % 0.204141 1.000  1
   2   2   1   45.8116   62.7213   62.7213    0.0000  -16.9097    1.8914    1.9461   -8.6889     94 % 0.237335 1.000  1
   3   2   1   24.8556   16.2296  -16.2296    0.0000    8.6260    1.4685    1.4894    5.7917     95 % 0.284168 1.000  1
   5   2   1   21.1991   12.9333   12.9333    0.0000    8.2657    1.3916    1.4076    5.8721     97 % 0.398632 1.000  1
   6   2   1   15.3883    2.2447    2.2447    0.0000   13.1436    1.3387    1.3475    9.7541     98 % 0.461129 1.000  1
   2   3   1   51.7175   40.4773   40.4773    0.0000   11.2402    2.9013    2.9471    3.8140    107 % 0.313608 1.000  1
   3   3   1   45.8454   30.5172  -30.5172    0.0000   15.3282    1.9980    2.0499    7.4774    108 % 0.350391 1.000  1
   5   3   1    7.4162    0.8723   -0.8723    0.0000    6.5439    1.0248    1.0275    6.3690    110 % 0.448252 1.000  1
Refinement program                                                                                                 page=   5
structure :                                                                                                10:16:59 06-09-24 

   6   3   1   11.6103    2.2828    2.2828    0.0000    9.3275    1.0077    1.0144    9.1952    111 % 0.504641 1.000  1
   8   3   1    9.6333    5.0013    5.0013    0.0000    4.6320    0.9862    0.9909    4.6747    113 % 0.625648 1.000  1
  12   3   1    4.9497    1.1485    1.1485    0.0000    3.8012    1.0101    1.0114    3.7585    117*% 0.884429 1.000  1
  13   3   1    7.2526    9.9170    9.9170    0.0000   -2.6644    0.7652    0.7687   -3.4662    118 % 0.950965 1.000  1
   1   4   1    8.3307    2.9283    2.9283    0.0000    5.4024    0.6542    0.6595    8.1918    119 % 0.377528 1.000  1
   2   4   1   34.8655   24.8530  -24.8530    0.0000   10.0124    1.8313    1.8642    5.3708    120 % 0.396461 1.000  1
   6   4   1    9.9247    4.9471    4.9471    0.0000    4.9777    1.1587    1.1630    4.2801    124 % 0.559905 1.000  1
   7   4   1    9.4499    6.5635    6.5635    0.0000    2.8863    0.7460    0.7520    3.8382    125 % 0.613999 1.000  1
   9   4   1    5.3104    8.3009   -8.3009    0.0000   -2.9905    0.7721    0.7739   -3.8642    127 % 0.730279 1.000  1
  10   4   1    8.4380    5.6477    5.6477    0.0000    2.7903    0.7881    0.7926    3.5204    128 % 0.791276 1.000  1
  11   4   1    4.2190    0.8485    0.8485    0.0000    3.3705    0.8414    0.8425    4.0006    129*% 0.853637 1.000  1
   3   5   1   35.9249   23.8357   23.8357    0.0000   12.0892    2.5372    2.5625    4.7177    134 % 0.507194 1.000  1
   5   5   1   11.3490    3.2733   -3.2733    0.0000    8.0757    0.9208    0.9278    8.7046    136 % 0.579138 1.000  1
  11   5   1    6.1725    0.4468    0.4468    0.0000    5.7257    1.3042    1.3056    4.3854    142*% 0.896848 1.000  1
   1   6   1    5.7879    1.7738    1.7738    0.0000    4.0141    0.8380    0.8399    4.7790    144 % 0.557330 1.000  1
   2   6   1   28.7802   20.1632   20.1632    0.0000    8.6170    1.9388    1.9601    4.3963    145 % 0.570325 1.000  1
   6   6   1   10.5972    0.5689   -0.5689    0.0000   10.0283    1.2126    1.2172    8.2387    149 % 0.693961 1.000  1
   7   6   1   10.2811    8.1318   -8.1318    0.0000    2.1492    0.6955    0.7030    3.0572    150 % 0.738298 1.000  1
   8   6   1    9.8793   12.3988   12.3988    0.0000   -2.5195    0.8047    0.8108   -3.1076    151 % 0.786356 1.000  1
   6   7   1    7.6616    2.3175    2.3175    0.0000    5.3440    1.2008    1.2032    4.4414    160 % 0.768661 1.000  1
   7   7   1    7.6420   11.0985   11.0985    0.0000   -3.4565    0.9422    0.9453   -3.6567    161 % 0.808914 1.000  1
   5   8   1    5.4864    1.5427    1.5427    0.0000    3.9437    0.9751    0.9767    4.0378    169*% 0.814356 1.000  1
   1  10   1    3.9623    0.7319   -0.7319    0.0000    3.2304    0.9338    0.9346    3.4564    181*% 0.921142 1.000  1
   2  10   1    6.3404    9.5315    9.5315    0.0000   -3.1911    0.8596    0.8619   -3.7024    182 % 0.929062 1.000  1
   5   0   2   40.2231   24.9040   24.9040    0.0000   15.3191    3.5104    3.5334    4.3355    189 % 0.367155 1.000  1
   7   0   2   15.3297    5.0494    5.0494    0.0000   10.2803    2.3647    2.3697    4.3383    191 % 0.502033 1.000  1
   8   0   2   13.3791    6.3293   -6.3293    0.0000    7.0498    1.9097    1.9144    3.6826    192 % 0.570358 1.000  1
   1   1   2   35.9972   69.1608   69.1608    0.0000  -33.1636    2.8002    2.8233  -11.7466    198 % 0.161163 1.000  1
   3   1   2   15.2905    2.9714   -2.9714    0.0000   12.3192    2.2465    2.2517    5.4711    200 % 0.255052 1.000  1
   4   1   2   25.0539   13.5140   13.5140    0.0000   11.5399    2.6024    2.6144    4.4139    201 % 0.315032 1.000  1
   6   1   2   36.3029   26.0701  -26.0701    0.0000   10.2328    2.3635    2.3912    4.2794    203 % 0.443779 1.000  1
   8   1   2   16.3279    9.4298    9.4298    0.0000    6.8981    1.7302    1.7379    3.9693    205 % 0.577679 1.000  1
   9   1   2    8.0063    2.0155    2.0155    0.0000    5.9908    1.7861    1.7879    3.3507    206*% 0.645564 1.000  1
   2   2   2   24.0104   10.0176  -10.0176    0.0000   13.9928    1.6659    1.6832    8.3134    213 % 0.256596 1.000  1
   4   2   2   31.5769   16.9942  -16.9942    0.0000   14.5826    1.3507    1.3871   10.5131    215 % 0.352786 1.000  1
   8   2   2   11.5412    2.5663   -2.5663    0.0000    8.9749    1.6029    1.6071    5.5846    219 % 0.599104 1.000  1
   0   3   2   24.1102   38.3830   38.3830    0.0000  -14.2729    2.0945    2.1084   -6.7696    225 % 0.297195 1.000  1
   3   3   2    5.0398    0.9088   -0.9088    0.0000    4.1311    0.8532    0.8547    4.8334    228*% 0.363713 1.000  1
   4   3   2   19.9550   10.3006  -10.3006    0.0000    9.6544    1.6312    1.6433    5.8749    229 % 0.408020 1.000  1
   5   3   2   13.4833   19.6280   19.6280    0.0000   -6.1446    0.8418    0.8525   -7.2077    230 % 0.458741 1.000  1
   8   3   2   11.9080    4.7996   -4.7996    0.0000    7.1084    1.2765    1.2820    5.5448    233 % 0.633205 1.000  1
   9   3   2    8.2402    3.3519   -3.3519    0.0000    4.8882    0.9951    0.9985    4.8954    234 % 0.695693 1.000  1
  10   3   2   12.6254    9.1224   -9.1224    0.0000    3.5029    1.1564    1.1633    3.0113    235 % 0.759473 1.000  1
   0   4   2   14.7071    7.0835   -7.0835    0.0000    7.6237    1.5911    1.5978    4.7712    239 % 0.383609 1.000  1
   2   4   2   17.2598    2.3181   -2.3181    0.0000   14.9417    1.6976    1.7063    8.7566    241 % 0.408283 1.000  1
   3   4   2   17.2627   13.5443  -13.5443    0.0000    3.7184    1.1673    1.1800    3.1513    242 % 0.437171 1.000  1
   7   4   2   12.7201    1.8677    1.8677    0.0000   10.8523    1.1832    1.1900    9.1197    246 % 0.621698 1.000  1
   1   5   2   33.0061   24.0675   24.0675    0.0000    8.9386    2.3677    2.3906    3.7390    253 % 0.477159 1.000  1
   2   5   2   21.8952   15.9903   15.9903    0.0000    5.9049    1.9045    1.9171    3.0802    254 % 0.492275 1.000  1
   5   5   2   21.4593   15.3914  -15.3914    0.0000    6.0678    1.7964    1.8092    3.3539    257 % 0.587294 1.000  1
   8   5   2   14.5637    7.9527    7.9527    0.0000    6.6109    1.9638    1.9692    3.3572    260 % 0.731724 1.000  1
  11   5   2    7.8549    5.3823   -5.3823    0.0000    2.4726    0.7766    0.7805    3.1678    263 % 0.902137 1.000  1
Refinement program                                                                                                 page=   6
structure :                                                                                                10:16:59 06-09-24 

   1   6   2    6.4031   16.1618   16.1618    0.0000   -9.7586    1.8585    1.8596   -5.2478    266*% 0.565800 1.000  1
   5   6   2   10.7005   14.6081  -14.6081    0.0000   -3.9077    0.9345    0.9406   -4.1542    270 % 0.661335 1.000  1
   8   6   2    5.3292    0.9291   -0.9291    0.0000    4.4001    1.2385    1.2396    3.5496    273*% 0.792382 1.000  1
   1   7   2   16.2358   10.6637  -10.6637    0.0000    5.5721    1.3920    1.4014    3.9760    278 % 0.655277 1.000  1
   8   7   2    7.4431    0.8980   -0.8980    0.0000    6.5451    1.4913    1.4932    4.3834    285*% 0.858561 1.000  1
   0   8   2   13.9320    5.1550   -5.1550    0.0000    8.7770    1.6329    1.6389    5.3555    288 % 0.742004 1.000  1
   7   8   2    5.0398    1.1952   -1.1952    0.0000    3.8447    1.1707    1.1718    3.2811    295*% 0.888776 1.000  1
   0   9   2    7.9687   14.0292  -14.0292    0.0000   -6.0606    1.5059    1.5080   -4.0189    298*% 0.832734 1.000  1
   3   9   2    4.0373    0.1731   -0.1731    0.0000    3.8642    0.9536    0.9545    4.0486    301*% 0.858725 1.000  1
   6   9   2    7.0711   10.7371  -10.7371    0.0000   -3.6661    1.0112    1.0136   -3.6168    304 % 0.932361 1.000  1
   2   0   3   48.9755   31.2280   31.2280    0.0000   17.7475    4.3389    4.3665    4.0645    311 % 0.219269 1.000  1
   7   0   3   28.3355   17.5521  -17.5521    0.0000   10.7834    2.7369    2.7515    3.9191    316 % 0.517583 1.000  1
   2   1   3   39.4867   57.1461   57.1461    0.0000  -17.6594    3.5670    3.5888   -4.9207    323 % 0.237663 1.000  1
   4   1   3   28.4939   18.6446  -18.6446    0.0000    9.8492    2.7760    2.7906    3.5294    325 % 0.339265 1.000  1
   8   1   3   27.3697   19.0675   19.0675    0.0000    8.3022    2.2781    2.2944    3.6184    329 % 0.591243 1.000  1
   3   2   3   35.7029   44.8680  -44.8680    0.0000   -9.1651    1.9620    1.9942   -4.5958    337 % 0.325762 1.000  1
   6   2   3   15.7892   20.5812   20.5812    0.0000   -4.7919    1.3015    1.3111   -3.6550    340 % 0.487861 1.000  1
   7   2   3   12.2025   15.7696   15.7696    0.0000   -3.5671    0.9260    0.9340   -3.8190    341 % 0.549100 1.000  1
   8   2   3   11.6276    5.8657   -5.8657    0.0000    5.7618    1.5438    1.5481    3.7218    342 % 0.612194 1.000  1
  10   2   3   10.1143    4.2036   -4.2036    0.0000    5.9107    1.3743    1.3780    4.2894    344 % 0.742046 1.000  1
  11   2   3    7.9938    0.0151   -0.0151    0.0000    7.9786    2.6270    2.6283    3.0357    345*% 0.808215 1.000  1
   1   3   3   16.8819    8.5147   -8.5147    0.0000    8.3672    1.2795    1.2906    6.4834    348 % 0.330250 1.000  1
   4   3   3   33.3047   15.3938   15.3938    0.0000   17.9108    5.5368    5.5468    3.2290    351 % 0.427008 1.000  1
   5   3   3   24.9920   17.7144  -17.7144    0.0000    7.2776    1.9186    1.9348    3.7613    352 % 0.475709 1.000  1
   7   3   3   19.4628    0.6279    0.6279    0.0000   18.8348    2.0629    2.0721    9.0899    354 % 0.586117 1.000  1
  13   3   3    4.3589    0.2043   -0.2043    0.0000    4.1546    1.1586    1.1594    3.5835    360*% 0.964211 1.000  1
   1   4   3   20.5913   14.0488  -14.0488    0.0000    6.5425    1.6050    1.6182    4.0430    361 % 0.409751 1.000  1
   5   4   3   33.3452    9.0863   -9.0863    0.0000   24.2588    4.1565    4.1699    5.8176    365 % 0.533976 1.000  1
   9   4   3    7.1344   12.8367   12.8367    0.0000   -5.7023    1.2615    1.2635   -4.5131    369*% 0.747446 1.000  1
  10   4   3    6.8556    2.7415   -2.7415    0.0000    4.1141    1.2909    1.2927    3.1825    370*% 0.807147 1.000  1
  11   4   3    5.3944    0.3735    0.3735    0.0000    5.0209    1.2420    1.2432    4.0388    371*% 0.868370 1.000  1
   1   5   3    9.1159    1.2611    1.2611    0.0000    7.8548    1.9033    1.9054    4.1223    373*% 0.493494 1.000  1
   3   5   3   15.7671    5.4399   -5.4399    0.0000   10.3271    1.3351    1.3443    7.6819    375 % 0.531615 1.000  1
   2   6   3    6.0581    0.2498   -0.2498    0.0000    5.8083    1.2133    1.2148    4.7814    386*% 0.592148 1.000  1
   4   6   3   11.8701    6.7530   -6.7530    0.0000    5.1171    1.1710    1.1770    4.3475    388 % 0.639732 1.000  1
   5   6   3   11.4455    6.5203    6.5203    0.0000    4.9253    1.4809    1.4853    3.3159    389 % 0.673216 1.000  1
  10   6   3    6.6933    1.9638   -1.9638    0.0000    4.7295    1.1653    1.1673    4.0517    394*% 0.905304 1.000  1
   7   7   3    5.9917    0.4866    0.4866    0.0000    5.5050    1.3686    1.3699    4.0186    402*% 0.824446 1.000  1
   8   7   3    4.5717   11.3660  -11.3660    0.0000   -6.7944    1.2359    1.2367   -5.4938    403*% 0.867746 1.000  1
   4   8   3    9.1433    2.1933   -2.1933    0.0000    6.9500    1.7499    1.7523    3.9662    409*% 0.802858 1.000  1
   6   8   3    9.2087    2.5532   -2.5532    0.0000    6.6555    2.0253    2.0274    3.2829    411*% 0.861555 1.000  1
   1   9   3    8.0125    0.6800    0.6800    0.0000    7.3324    1.6911    1.6930    4.3310    415*% 0.845095 1.000  1
   3   9   3    5.7184    1.8008   -1.8008    0.0000    3.9176    0.9531    0.9548    4.1032    417 % 0.867908 1.000  1
   4   9   3    4.5826    7.2911   -7.2911    0.0000   -2.7085    0.8947    0.8959   -3.0234    418*% 0.887388 1.000  1
   7   9   3    6.2048    2.0551    2.0551    0.0000    4.1498    1.3135    1.3150    3.1558    421*% 0.973989 1.000  1
   4  10   3   12.2107    1.2124   -1.2124    0.0000   10.9982    2.2685    2.2718    4.8412    425*% 0.973212 1.000  1
   3   0   4   29.2233   17.2644  -17.2644    0.0000   11.9589    2.6024    2.6187    4.5667    426 % 0.307735 1.000  1
   4   0   4   17.7961    9.5166    9.5166    0.0000    8.2795    2.0257    2.0335    4.0715    427 % 0.359018 1.000  1
  10   0   4   10.6864    1.3291   -1.3291    0.0000    9.3573    1.9745    1.9774    4.7322    432*% 0.734311 1.000  1
   2   1   4   15.9625    0.9841    0.9841    0.0000   14.9783    1.5693    1.5774    9.4955    435 % 0.280502 1.000  1
   4   1   4   23.0630   31.1872  -31.1872    0.0000   -8.1243    1.8558    1.8701   -4.3444    436 % 0.370538 1.000  1
   7   1   4   14.1986    3.6860    3.6860    0.0000   10.5126    1.4473    1.4543    7.2288    439 % 0.546347 1.000  1
Refinement program                                                                                                 page=   7
structure :                                                                                                10:16:59 06-09-24 

  11   1   4    8.1302    2.9402   -2.9402    0.0000    5.1900    1.2607    1.2634    4.1081    443 % 0.806348 1.000  1
   2   2   4   30.3414    5.5993    5.5993    0.0000   24.7420    2.9910    3.0063    8.2300    447 % 0.322327 1.000  1
   3   2   4   15.1394    1.6681    1.6681    0.0000   13.4712    2.4737    2.4783    5.4356    448 % 0.358216 1.000  1
   4   2   4   18.1631    8.0633   -8.0633    0.0000   10.0999    2.7391    2.7451    3.6793    449 % 0.403127 1.000  1
   7   2   4   18.9130   12.7147  -12.7147    0.0000    6.1983    1.6047    1.6158    3.8360    452 % 0.568954 1.000  1
   8   2   4   11.4061    4.1430    4.1430    0.0000    7.2631    1.6176    1.6216    4.4791    453 % 0.630063 1.000  1
  12   2   4    7.7524    0.6218    0.6218    0.0000    7.1306    1.5608    1.5627    4.5629    457*% 0.887558 1.000  1
   0   3   4   19.8394   37.6287  -37.6287    0.0000  -17.7893    2.1649    2.1740   -8.1829    459 % 0.355497 1.000  1
   1   3   4   16.2788    0.5473   -0.5473    0.0000   15.7315    3.6581    3.6617    4.2962    460*% 0.362302 1.000  1
   3   3   4   23.0608    5.4436    5.4436    0.0000   17.6172    4.3017    4.3079    4.0896    462*% 0.412723 1.000  1
   4   3   4   34.9342   23.8022   23.8022    0.0000   11.1321    3.6612    3.6778    3.0268    463 % 0.452254 1.000  1
   5   3   4    8.8148    2.7383    2.7383    0.0000    6.0765    1.3103    1.3133    4.6270    464 % 0.498494 1.000  1
   7   3   4   11.7558    4.5722   -4.5722    0.0000    7.1837    1.5311    1.5357    4.6779    466 % 0.604757 1.000  1
   8   3   4    9.3327    1.6040   -1.6040    0.0000    7.7287    1.8644    1.8667    4.1402    467*% 0.662572 1.000  1
  11   3   4   10.5972    2.2910    2.2910    0.0000    8.3061    1.4249    1.4288    5.8132    470 % 0.847014 1.000  1
  13   3   4    7.5895    0.5411   -0.5411    0.0000    7.0484    1.7195    1.7212    4.0951    472*% 0.975654 1.000  1
   1   4   4   31.3608   41.0803   41.0803    0.0000   -9.7195    2.4266    2.4468   -3.9724    474 % 0.435998 1.000  1
   3   4   4   13.4015    6.7881   -6.7881    0.0000    6.6133    0.9738    0.9830    6.7281    476 % 0.478719 1.000  1
   4   4   4   12.1984    5.2745    5.2745    0.0000    6.9238    1.5576    1.5624    4.4317    477 % 0.513191 1.000  1
   6   4   4   13.6088    3.5822   -3.5822    0.0000   10.0266    2.4506    2.4544    4.0852    479*% 0.600883 1.000  1
   8   4   4    8.8826    1.6955    1.6955    0.0000    7.1870    1.1708    1.1742    6.1208    481 % 0.705573 1.000  1
   9   4   4    7.6941    0.8889   -0.8889    0.0000    6.8052    1.9040    1.9056    3.5712    482*% 0.762151 1.000  1
  10   4   4    8.8769    0.7565   -0.7565    0.0000    8.1204    2.1404    2.1422    3.7907    483*% 0.820782 1.000  1
   0   5   4   33.8260   14.7322   14.7322    0.0000   19.0938    2.9829    3.0020    6.3603    486 % 0.510734 1.000  1
   1   5   4   18.3412    2.8018   -2.8018    0.0000   15.5394    2.5680    2.5745    6.0358    487 % 0.515494 1.000  1
   2   5   4   15.4596    0.3619    0.3619    0.0000   15.0978    1.8338    1.8403    8.2039    488 % 0.529517 1.000  1
   9   5   4    8.7578    2.0435    2.0435    0.0000    6.7144    1.3531    1.3559    4.9520    495 % 0.810255 1.000  1
   0   6   4   12.0333    2.9148    2.9148    0.0000    9.1184    1.3587    1.3640    6.6848    499 % 0.594389 1.000  1
   2   6   4    8.1670    1.0069    1.0069    0.0000    7.1601    1.0714    1.0745    6.6637    501 % 0.610604 1.000  1
   4   6   4   14.4465    3.2530   -3.2530    0.0000   11.1935    2.8519    2.8556    3.9199    503*% 0.656852 1.000  1
   6   6   4   11.8364    0.0198   -0.0198    0.0000   11.8166    1.4743    1.4790    7.9895    505 % 0.727426 1.000  1
  11   6   4    4.9396    9.5786    9.5786    0.0000   -4.6389    1.0628    1.0640   -4.3600    510*% 0.971778 1.000  1
   1   7   4    8.2098    2.2977   -2.2977    0.0000    5.9121    1.7053    1.7073    3.4629    512*% 0.683697 1.000  1
   8   7   4    5.8052    0.7871    0.7871    0.0000    5.0181    1.5676    1.5686    3.1990    519*% 0.880443 1.000  1
   9   7   4    4.2426    0.4030    0.4030    0.0000    3.8396    1.0960    1.0968    3.5006    520*% 0.926402 1.000  1
   5   8   4    8.5381   13.0706  -13.0706    0.0000   -4.5325    1.4230    1.4256   -3.1794    527 % 0.843055 1.000  1
   6   8   4    4.4609    1.8814   -1.8814    0.0000    2.5795    0.8070    0.8082    3.1916    528*% 0.874342 1.000  1
   7   8   4    7.4699   10.9889   10.9889    0.0000   -3.5190    0.9839    0.9868   -3.5661    529 % 0.909932 1.000  1
   2   9   4   11.0136    0.1841   -0.1841    0.0000   10.8295    1.3302    1.3347    8.1137    533 % 0.866624 1.000  1
   5   0   5   16.2512    3.4596   -3.4596    0.0000   12.7916    3.1690    3.1732    4.0312    543*% 0.448772 1.000  1
   7   0   5   12.3531   16.6490   16.6490    0.0000   -4.2959    1.3964    1.4019   -3.0644    545 % 0.564474 1.000  1
   3   1   5   12.5340   29.4198  -29.4198    0.0000  -16.8858    2.7485    2.7514   -6.1372    554*% 0.362829 1.000  1
   5   1   5   24.1413   11.7145   11.7145    0.0000   12.4268    2.3507    2.3631    5.2586    556 % 0.458040 1.000  1
   6   1   5   14.1067    5.0757    5.0757    0.0000    9.0310    2.5343    2.5382    3.5581    557*% 0.513355 1.000  1
   8   1   5   13.6821   17.7183  -17.7183    0.0000   -4.0362    1.3119    1.3190   -3.0599    559 % 0.632698 1.000  1
   3   2   5   30.9128   48.0545   48.0545    0.0000  -17.1417    3.1152    3.1305   -5.4757    567 % 0.396054 1.000  1
   4   2   5   16.7899    6.1494   -6.1494    0.0000   10.6405    1.6171    1.6257    6.5450    568 % 0.437095 1.000  1
  10   4   5    8.5557    3.7303   -3.7303    0.0000    4.8254    1.2506    1.2536    3.8494    598 % 0.837988 1.000  1
  12   4   5   11.4543    3.2879   -3.2879    0.0000    8.1664    1.4798    1.4842    5.5021    600 % 0.957681 1.000  1
   2   5   5   26.3249   15.1420  -15.1420    0.0000   11.1829    3.0693    3.0806    3.6301    602 % 0.555813 1.000  1
   3   5   5   23.9102   13.0289  -13.0289    0.0000   10.8814    2.3588    2.3709    4.5896    603 % 0.577366 1.000  1
   4   5   5   31.1320   14.1162   14.1162    0.0000   17.0157    4.2978    4.3091    3.9488    604 % 0.606255 1.000  1
Refinement program                                                                                                 page=   8
structure :                                                                                                10:16:59 06-09-24 

   5   5   5    7.7007    4.6596    4.6596    0.0000    3.0410    0.7727    0.7765    3.9164    605 % 0.641489 1.000  1
   6   5   5   14.8020    2.2871    2.2871    0.0000   12.5149    2.2801    2.2849    5.4772    606 % 0.682085 1.000  1
   9   5   5   12.3572    5.4057   -5.4057    0.0000    6.9514    1.5295    1.5345    4.5302    609 % 0.827680 1.000  1
   2   6   5   11.4804    3.9088   -3.9088    0.0000    7.5717    1.2456    1.2509    6.0531    613 % 0.633543 1.000  1
   4   6   5    7.2250    0.3564   -0.3564    0.0000    6.8686    1.3564    1.3583    5.0566    615*% 0.678229 1.000  1
   2   7   5   11.2161    6.6305    6.6305    0.0000    4.5856    1.2705    1.2754    3.5953    623 % 0.714587 1.000  1
   2   9   5    3.5214    9.3653   -9.3653    0.0000   -5.8440    1.2637    1.2642   -4.6226    640*% 0.882937 1.000  1
   3   9   5   11.8195    6.0114   -6.0114    0.0000    5.8081    1.7767    1.7807    3.2618    641 % 0.896661 1.000  1
   3  10   5    5.9330   10.3565   10.3565    0.0000   -4.4235    1.2473    1.2487   -3.5426    647*% 0.981675 1.000  1
   3   0   6   14.4707    4.0388   -4.0388    0.0000   10.4319    2.3496    2.3540    4.4315    648 % 0.397647 1.000  1
   4   0   6   19.9975   14.3194  -14.3194    0.0000    5.6782    1.7702    1.7815    3.1873    649 % 0.438539 1.000  1
   5   0   6   24.3187   11.5834   11.5834    0.0000   12.7353    3.1663    3.1756    4.0103    650 % 0.486085 1.000  1
   3   1   6    5.1865    0.9348   -0.9348    0.0000    4.2517    1.2147    1.2158    3.4971    658*% 0.408078 1.000  1
  12   1   6   12.4660    3.9210   -3.9210    0.0000    8.5450    2.0736    2.0774    4.1133    665 % 0.908828 1.000  1
   5   2   6   25.7449   11.4539  -11.4539    0.0000   14.2910    4.5679    4.5751    3.1236    671*% 0.519516 1.000  1
   8   2   6   12.9615    5.7205    5.7205    0.0000    7.2410    1.8092    1.8138    3.9921    674 % 0.678529 1.000  1
   0   3   6   45.6903   25.7262   25.7262    0.0000   19.9641    5.9083    5.9259    3.3689    679 % 0.435661 1.000  1
   4   3   6   45.3299   10.7252  -10.7252    0.0000   34.6047    4.7011    4.7229    7.3270    683 % 0.517645 1.000  1
   5   3   6   28.3267   18.9082  -18.9082    0.0000    9.4185    2.6989    2.7137    3.4707    684 % 0.558497 1.000  1
   1   4   6   11.1086    4.8295   -4.8295    0.0000    6.2791    1.7644    1.7679    3.5517    691 % 0.503504 1.000  1
   2   4   6   13.2703    2.9023    2.9023    0.0000   10.3680    2.0572    2.0615    5.0293    692 % 0.517852 1.000  1
   5   4   6   18.9552    8.9488    8.9488    0.0000   10.0064    1.9203    1.9296    5.1856    694 % 0.608893 1.000  1
   3   5   6   12.1120    0.1682   -0.1682    0.0000   11.9438    3.4759    3.4780    3.4341    704*% 0.606823 1.000  1
   6   5   6   16.6403    9.5737   -9.5737    0.0000    7.0666    1.4363    1.4459    4.8874    706 % 0.707193 1.000  1
   8   5   6    8.9555    2.2265    2.2265    0.0000    6.7289    1.3511    1.3541    4.9693    708 % 0.798057 1.000  1
   9   5   6    8.1609    0.2992   -0.2992    0.0000    7.8617    1.6726    1.6746    4.6947    709*% 0.848490 1.000  1
   1   6   6   14.7513    5.1024    5.1024    0.0000    9.6488    2.1354    2.1405    4.5078    713 % 0.649311 1.000  1
   2   6   6   14.5499    6.7039    6.7039    0.0000    7.8460    1.9931    1.9984    3.9261    714 % 0.660500 1.000  1
   3   6   6    6.9928    1.6623    1.6623    0.0000    5.3305    1.4872    1.4889    3.5802    715*% 0.678737 1.000  1
   8   7   6    7.5167    1.3303   -1.3303    0.0000    6.1864    1.5233    1.5251    4.0563    730*% 0.915752 1.000  1
   1   8   6   12.8686    3.5720   -3.5720    0.0000    9.2966    2.7237    2.7267    3.4094    733*% 0.810512 1.000  1
   0   9   6   15.4402    8.8930   -8.8930    0.0000    6.5472    1.8523    1.8587    3.5224    741 % 0.891584 1.000  1
   1   9   6    8.3307   13.4525  -13.4525    0.0000   -5.1219    1.6025    1.6047   -3.1918    742*% 0.894319 1.000  1
   9   0   7   12.7711    4.4229    4.4229    0.0000    8.3482    1.7266    1.7313    4.8220    752 % 0.742327 1.000  1
   2   1   7   31.3688   10.6020   10.6020    0.0000   20.7668    4.6894    4.6999    4.4186    755 % 0.428168 1.000  1
   4   1   7   46.1573   10.0968  -10.0968    0.0000   36.0605    5.6329    5.6518    6.3804    757 % 0.491879 1.000  1
   7   1   7   34.4195   14.8304  -14.8304    0.0000   19.5891    3.1842    3.2028    6.1163    759 % 0.634934 1.000  1
   3   2   7   18.2044   12.7922   12.7922    0.0000    5.4122    1.6535    1.6634    3.2536    766 % 0.482665 1.000  1
  10   2   7   10.9636    4.3617   -4.3617    0.0000    6.6019    2.1480    2.1508    3.0695    773*% 0.823090 1.000  1
   8   3   7    9.2358    1.1934   -1.1934    0.0000    8.0424    1.5050    1.5078    5.3337    781 % 0.737325 1.000  1
   9   3   7    6.7454   13.2426  -13.2426    0.0000   -6.4973    1.1341    1.1361   -5.7189    782*% 0.791637 1.000  1
   1   4   7   11.1086    2.5018   -2.5018    0.0000    8.6068    1.7194    1.7230    4.9953    785 % 0.542900 1.000  1
   4   4   7   11.5802   17.3245   17.3245    0.0000   -5.7443    1.8178    1.8214   -3.1537    788 % 0.606640 1.000  1
   7   4   7   22.7046    2.3604   -2.3604    0.0000   20.3442    2.5964    2.6063    7.8058    790 % 0.727467 1.000  1
   5   5   7   11.5629    3.3628   -3.3628    0.0000    8.2001    1.8680    1.8716    4.3813    798 % 0.698294 1.000  1
   6   5   7    7.6289    0.1947   -0.1947    0.0000    7.4342    2.2677    2.2690    3.2765    799*% 0.735763 1.000  1
   8   5   7    5.7358    1.1360    1.1360    0.0000    4.5999    1.3512    1.3524    3.4013    801*% 0.823480 1.000  1
   3   6   7    9.8590    4.9325    4.9325    0.0000    4.9265    1.4961    1.4993    3.2858    807 % 0.708454 1.000  1
   7   7   7    3.2558    8.4392    8.4392    0.0000   -5.1834    0.9829    0.9834   -5.2709    821*% 0.898084 1.000  1
   2   8   7    7.1972   13.3554  -13.3554    0.0000   -6.1582    2.0077    2.0090   -3.0653    825*% 0.844280 1.000  1
   2   9   7   10.6207    1.2805    1.2805    0.0000    9.3403    1.6901    1.6934    5.5156    832 % 0.925032 1.000  1
   5   0   8   16.9941    7.2278    7.2278    0.0000    9.7663    3.2423    3.2468    3.0080    836*% 0.570149 1.000  1
Refinement program                                                                                                 page=   9
structure :                                                                                                10:16:59 06-09-24 

   9   1   8   16.2142   10.1286   10.1286    0.0000    6.0856    1.7022    1.7099    3.5590    845 % 0.779115 1.000  1
   1   2   8   14.8997    4.6276   -4.6276    0.0000   10.2720    2.9262    2.9300    3.5058    849*% 0.491380 1.000  1
  10   2   8    5.7706    9.7684   -9.7684    0.0000   -3.9978    1.2304    1.2317   -3.2457    856*% 0.851495 1.000  1
   6   3   8   38.4942    3.9330    3.9330    0.0000   34.5611    6.0178    6.0301    5.7314    861 % 0.674123 1.000  1
   8   3   8    8.7864    0.2213   -0.2213    0.0000    8.5650    2.4356    2.4372    3.5143    862*% 0.768905 1.000  1
  11   3   8    6.0332   11.3904   11.3904    0.0000   -5.3572    1.5746    1.5758   -3.3997    865*% 0.932548 1.000  1
   1   4   8   26.0921    8.5809   -8.5809    0.0000   17.5112    3.4608    3.4706    5.0455    867 % 0.585070 1.000  1
   3   4   8   10.5688    4.1657    4.1657    0.0000    6.4031    1.7173    1.7206    3.7215    869 % 0.617564 1.000  1
   6   4   8   12.4056   18.8738  -18.8738    0.0000   -6.4682    1.5920    1.5968   -4.0506    871 % 0.716431 1.000  1
   7   4   8   12.4097    7.4928   -7.4928    0.0000    4.9168    1.5915    1.5963    3.0801    872 % 0.759457 1.000  1
   1   5   8   18.5607    8.2238    8.2238    0.0000   10.3369    3.2326    3.2380    3.1924    877*% 0.646489 1.000  1
   2   5   8    8.3307    1.4716   -1.4716    0.0000    6.8591    1.8666    1.8685    3.6710    878*% 0.657725 1.000  1
   6   5   8   12.1078    0.7324   -0.7324    0.0000   11.3755    2.1763    2.1796    5.2190    882*% 0.767407 1.000  1
   8   6   8    8.9387    1.8733   -1.8733    0.0000    7.0654    1.5942    1.5967    4.4250    894*% 0.904508 1.000  1
   8   7   8   14.5671    1.4483   -1.4483    0.0000   13.1188    3.1544    3.1577    4.1545    904*% 0.963013 1.000  1
   2   8   8    3.5214    7.6920    7.6920    0.0000   -4.1707    0.9371    0.9378   -4.4473    906*% 0.871995 1.000  1
   1   1   9   19.4113   11.0926   11.0926    0.0000    8.3188    2.3311    2.3392    3.5563    920 % 0.519759 1.000  1
  11   1   9    7.2111    1.0812   -1.0812    0.0000    6.1299    1.6433    1.6449    3.7266    929*% 0.925375 1.000  1
   2   4   9   25.8360    8.9279    8.9279    0.0000   16.9082    2.9823    2.9934    5.6484    948 % 0.640992 1.000  1
   4   4   9   16.9794    6.6349   -6.6349    0.0000   10.3445    2.1997    2.2063    4.6887    950 % 0.685192 1.000  1
   1   6   9   13.0231    4.5822    4.5822    0.0000    8.4408    2.0425    2.0467    4.1242    964 % 0.751203 1.000  1
   6   2  10   14.5637    3.3244   -3.3244    0.0000   11.2393    2.8049    2.8087    4.0016    997*% 0.725658 1.000  1
   8   2  10    9.3968    3.8191   -3.8191    0.0000    5.5777    1.7985    1.8009    3.0971    999*% 0.814465 1.000  1
  10   3  10   18.4120    7.2664    7.2664    0.0000   11.1455    1.9254    1.9342    5.7625   1010 % 0.938736 1.000  1
   8   4  10    9.6540    0.4846    0.4846    0.0000    9.1694    2.8848    2.8864    3.1767   1015*% 0.874189 1.000  1
   5   1  11    9.3862    2.5468   -2.5468    0.0000    6.8393    1.8804    1.8828    3.6326   1045*% 0.717097 1.000  1
   8   2  11   10.8582    1.7972    1.7972    0.0000    9.0610    2.3300    2.3326    3.8846   1050*% 0.854369 1.000  1
   1   3  11   13.2966    3.6571    3.6571    0.0000    9.6395    1.9817    1.9862    4.8533   1053 % 0.681344 1.000  1
   3   3  11   22.1156    6.1317   -6.1317    0.0000   15.9839    3.2149    3.2225    4.9601   1054 % 0.709442 1.000  1
   7   3  11   12.0457    1.6138   -1.6138    0.0000   10.4320    3.1878    3.1901    3.2701   1057*% 0.835881 1.000  1
   2   4  11    8.2583    0.7246    0.7246    0.0000    7.5337    1.9798    1.9815    3.8019   1061*% 0.733291 1.000  1
   3   4  11    9.7928   17.7899  -17.7899    0.0000   -7.9970    1.8942    1.8968   -4.2161   1062*% 0.749759 1.000  1
   2   7  11    7.0143   12.1560   12.1560    0.0000   -5.1417    1.5896    1.5912   -3.2314   1074*% 0.902808 1.000  1
   3   8  11    5.0990   11.0712  -11.0712    0.0000   -5.9722    1.2551    1.2562   -4.7543   1079*% 0.982625 1.000  1
   9   1  12   11.0950    2.8086   -2.8086    0.0000    8.2865    1.8702    1.8735    4.4230   1084*% 0.927744 1.000  1
   0   2  12   10.9681    1.6967   -1.6967    0.0000    9.2714    1.3403    1.3447    6.8946   1086 % 0.700184 1.000  1
   1   2  12    7.3144   16.4497   16.4497    0.0000   -9.1353    1.4424    1.4442   -6.3254   1087*% 0.703664 1.000  1
   6   3  12    3.7947   10.0581   10.0581    0.0000   -6.2633    2.0291    2.0295   -3.0862   1097*% 0.841505 1.000  1
   3   2  13    5.7271   15.2256  -15.2256    0.0000   -9.4985    1.8596    1.8605   -5.1055   1124*% 0.783262 1.000  1
   7   3  13   19.0210    5.2848    5.2848    0.0000   13.7363    4.4109    4.4150    3.1113   1129*% 0.922448 1.000  1


Refinement program                                                                                                 page=  10
structure :                                                                                                10:16:59 06-09-24 


***********************************************************
* Fo/Fc list of worst fitted reflections after last cycle *
***********************************************************

   h   k   l     Fo        Fc        A         B        Fo-Fc    sig(Fo) sqr(1/w)  sqr(wdFq)   nref    SinThL   ext  sc
   2   0   0   32.9939   77.5431  -77.5431    0.0000  -44.5492    2.6550    2.6755  -16.6511      1 % 0.139782 1.000  1             
   1   5   0   45.3861    4.5365   -4.5365    0.0000   40.8496    3.0406    3.0743   13.2876     36 % 0.463677 1.000  1             
   1   1   2   35.9972   69.1608   69.1608    0.0000  -33.1636    2.8002    2.8233  -11.7466    198 % 0.161163 1.000  1             
   2   1   1   36.3786   62.3074  -62.3074    0.0000  -25.9288    2.2981    2.3267  -11.1442     80 % 0.176393 1.000  1             
   4   2   2   31.5769   16.9942  -16.9942    0.0000   14.5826    1.3507    1.3871   10.5131    215 % 0.352786 1.000  1             
   0   6   0   12.3734   26.1680  -26.1680    0.0000  -13.7946    1.3658    1.3714  -10.0586     42 % 0.550055 1.000  1             
   6   2   1   15.3883    2.2447    2.2447    0.0000   13.1436    1.3387    1.3475    9.7541     98 % 0.461129 1.000  1             
   2   1   4   15.9625    0.9841    0.9841    0.0000   14.9783    1.5693    1.5774    9.4955    435 % 0.280502 1.000  1             
   6   3   1   11.6103    2.2828    2.2828    0.0000    9.3275    1.0077    1.0144    9.1952    111 % 0.504641 1.000  1             
   7   4   2   12.7201    1.8677    1.8677    0.0000   10.8523    1.1832    1.1900    9.1197    246 % 0.621698 1.000  1             

Statistics as a function of sin(th)/lambda and structure factors
sin(th)/lambda
                  limits       0.360149  0.461122  0.549904  0.607767  0.677043  0.737812  0.836578  0.972747
                  number +           36        42        44        40        41        41        36        28
                         -           18        12        10        14        12        13        18        26
                  together           54        54        54        54        53        54        54        54
                  av. wdFq      32.7460   15.7171   22.2991   14.6649   12.9961   14.0788    8.0327    9.2112
                  numerator +     345.1     354.8     412.5     268.6     248.6     218.7     143.0     113.6
                            -    -272.8     -78.3     -30.9     -39.0     -16.4     -35.4     -32.4     -47.1
                  together        617.9     433.1     443.4     307.6     265.0     254.1     175.5     160.7
                  denominator    1729.6    1380.7    1057.5     964.9     791.0     662.6     593.4     491.8
                  R factor        35.73     31.37     41.93     31.88     33.51     38.34     29.57     32.68
struct. factors
                  limits            8.2      10.4      12.0      14.4      17.0      21.7      31.4      67.9      unobs
                  number +           31        33        38        38        43        40        43        42       533
                         -           23        21        16        16        10        14        11        12       216
                  together           54        54        54        54        53        54        54        54       749
                  av. wdFq       8.6568   11.0077   16.6442   16.8286   16.3308   12.9317   15.6809   31.7269    3.5436
                  numerator +      85.3     128.3     215.6     194.0     269.2     244.6     383.5     584.4    2056.1
                            -     -42.6     -34.8     -34.4     -64.3     -17.1     -43.0     -70.4    -245.9    -555.0
                  together        127.8     163.1     250.0     258.4     286.3     287.6     453.8     830.3    2611.1
                  denominator     381.4     499.7     608.9     708.1     828.0    1030.7    1414.4    2200.5    5538.5
                  R factor        33.52     32.64     41.06     36.49     34.58     27.90     32.09     37.73     47.15

                                 final check                    sin(th)/lambda     structure factors
                                               number +               308                   308
                                                      -               123                   123
                                               together               431                   431
                                               numerator +         2104.9                2104.9
                                                         -         -552.5                -552.5
                                               together            2657.4                2657.4
                                               denominator         7671.5                7671.5
                                               R-factor             34.64                 34.64


Refinement program                                                                                                 page=  11
structure :                                                                                                10:16:59 06-09-24 


Last screen information window:

--------------------------------------------------------------------------
|R factors : [1180=431+749/17],    Damping factor:   1.0000              |
|GOF(obs)=  4.11    GOF(all)=  2.88                                      |
|R(obs)=  34.64    wR(obs)=  40.40    R(all)=   39.88    wR(all)=  43.21 |
|Last wR(all): 43.34 43.32 43.24 43.23 43.21 43.21 43.21 43.21           |
|Maximum change/s.u. :    0.0486 for z[O3]                               |
--------------------------------------------------------------------------

**********************************
* R-factors for individual zones *
**********************************

                  Robs  wRobs   Rall  wRall  nobs  nall

**********************
* R-factors overview *
**********************

Cycle   Robs  wRobs   Rall  wRall  nobs  nall   np nall/np nskip nover  damp  gofobs gofall av ch/su       max ch/su            
   5   34.60  40.40  39.86  43.23   431  1180   17   69.41     0     0 1.0000   4.12   2.88   0.1777     0.6321 x[O2]           
   6   34.64  40.39  39.89  43.21   431  1180   17   69.41     0     0 1.0000   4.11   2.88   0.0435    -0.1531 Uiso[O2]        
   7   34.64  40.39  39.88  43.21   431  1180   17   69.41     0     0 1.0000   4.11   2.88   0.0214     0.0696 z[O3]           
   8   34.64  40.39  39.88  43.21   431  1180   17   69.41     0     0 1.0000   4.11   2.88   0.0125    -0.0541 z[O3]           
   9   34.64  40.40  39.88  43.21   431  1180   17   69.41     0     0 1.0000   4.12   2.88   0.0087     0.0486 z[O3]           
  10   34.64  40.40  39.88  43.21   431  1180   17   69.41                                                                      


Refinement program                                                                                                 page=  12
structure :                                                                                                10:16:59 06-09-24 


********************
* Changes overview *
********************


            scale1    scale2    scale3    scale4    scale5    scale6
   5        2.492547* 0.000000  0.000000  0.000000  0.000000  0.000000  -0.01
   6        2.492069* 0.000000  0.000000  0.000000  0.000000  0.000000  -0.01
   7        2.491651* 0.000000  0.000000  0.000000  0.000000  0.000000   0.01
   8        2.492359* 0.000000  0.000000  0.000000  0.000000  0.000000  -0.00
   9        2.492162* 0.000000  0.000000  0.000000  0.000000  0.000000   0.01
  10        2.492487  0.000000  0.000000  0.000000  0.000000  0.000000
  su        0.060589  0.000000  0.000000  0.000000  0.000000  0.000000
================================================================================================================================
           TOverall   sclam/2   sc3lam
   5        0.000000  0.000000  0.000000   0.00
   6        0.000000  0.000000  0.000000   0.00
   7        0.000000  0.000000  0.000000   0.00
   8        0.000000  0.000000  0.000000   0.00
   9        0.000000  0.000000  0.000000   0.00
  10        0.000000  0.000000  0.000000
  su        0.000000  0.000000  0.000000
================================================================================================================================
Ba1           occ        x         y         z       Uiso
   5        0.500000  0.342002  0.250000  0.682651*-0.000781  -0.30
   6        0.500000  0.341967* 0.250000  0.682472 -0.000749  -0.01
   7        0.500000  0.341964  0.250000  0.682468 -0.000752*  0.01
   8        0.500000  0.341964* 0.250000  0.682470 -0.000747  -0.00
   9        0.500000  0.341963  0.250000  0.682469 -0.000748*  0.00
  10        0.500000  0.341963  0.250000  0.682470 -0.000746
  su        0.000000  0.000411  0.000000  0.000606  0.000685
================================================================================================================================
S1            occ        x         y         z       Uiso
   5        0.500000  0.692857* 0.250000  1.065357  0.005307   0.48
   6        0.500000  0.693596* 0.250000  1.065597  0.004768  -0.02
   7        0.500000  0.693562  0.250000  1.065557* 0.004795   0.01
   8        0.500000  0.693563  0.250000  1.065577* 0.004795  -0.00
   9        0.500000  0.693566* 0.250000  1.065567  0.004792  -0.00
  10        0.500000  0.693561  0.250000  1.065573  0.004795
  su        0.000000  0.001523  0.000000  0.002277  0.001789
================================================================================================================================
O1            occ        x         y         z       Uiso
   5        1.000000  0.187211* 0.518866  0.919270 -0.000109   0.37
   6        1.000000  0.187751  0.519313* 0.919241 -0.000230   0.04
   7        1.000000  0.187706  0.519388  0.919190*-0.000228  -0.01
   8        1.000000  0.187710* 0.519399  0.919176 -0.000223   0.00
   9        1.000000  0.187712* 0.519398  0.919176 -0.000222  -0.00
  10        1.000000  0.187709  0.519401  0.919172 -0.000221
  su        0.000000  0.001452  0.002017  0.002118  0.001736
================================================================================================================================

Refinement program                                                                                                 page=  13
structure :                                                                                                10:16:59 06-09-24 

O2            occ        x         y         z       Uiso
   5        0.500000  0.611212* 0.250000  0.899266  0.013316   0.63
   6        0.500000  0.613457  0.250000  0.899382  0.012962* -0.15
   7        0.500000  0.613043* 0.250000  0.898983  0.012314   0.07
   8        0.500000  0.613278* 0.250000  0.899249  0.012466  -0.03
   9        0.500000  0.613174  0.250000  0.899116* 0.012384   0.02
  10        0.500000  0.613226  0.250000  0.899188  0.012425
  su        0.000000  0.003450  0.000000  0.004555  0.004133
================================================================================================================================
O3            occ        x         y         z       Uiso
   5        0.500000  0.575753* 0.250000  1.163557  0.070859  -0.23
   6        0.500000  0.573330  0.250000  1.164006  0.071411*  0.10
   7        0.500000  0.573847  0.250000  1.163286* 0.073252   0.07
   8        0.500000  0.573176  0.250000  1.164148* 0.073589  -0.05
   9        0.500000  0.573393  0.250000  1.163475* 0.074380   0.05
  10        0.500000  0.573049  0.250000  1.164084  0.074429
  su        0.000000  0.010887  0.000000  0.012526  0.019633
================================================================================================================================

****************************
* List of serious warnings *
****************************

Harmonic ADP tensor of the atom "Ba1" is not positive definite
Harmonic ADP tensor of the atom "O1" is not positive definite

There were no correlations larger than  0.900 in the last refinement cycle


Refinement program                                                                                                 page=  14
structure :                                                                                                10:16:59 06-09-24 


Program started at 10:16:59 ended   at 10:17:03 cpu time :      2.25
