# Supplementary material for: On the use of beam precession for serial electron crystallography
Source: J Appl Crystallogr. 2025 Jul 25;58(Pt 4):1249–60. doi: 10.1107/S1600576725005606 (PMC12321033; doi:10.1107/S1600576725005606)
Supplement: Supplementary file 2 [file j-58-01249-sup2.zip › Tensor_NoPED_PETS2_kinRef_extinction.ref]

Refinement program                                                                                                 page=   1
structure :                                                                                                20:20:36 04-06-25 

The following lines were read as a control data : 
=>cycles 0 fsquare 0 wilsonmod 0 uisolim 0.5<=                                       
=>iext 1 itypex 1 idistr 1 radius 0.01<=                                             

******************
* Run parameters *
******************

Refinement based on F
Weight 1/sig(Fo)**2 coefficient of unstability : 0.01
Reflections with I<3sig(I) will be classified as unobserved - flag *
Reflections with |Fo-Fc|>3 will be flagged by %
Only not-matching reflections flagged by % will be printed
Print of reflections after last cycle of refinement
Correlations larger than 0.9 will be printed

Extinction correction:
----------------------
Isotropic correction
Extinction type I
Gaussian distribution

Automatic procedure for setting of refinement keys will be applied
Automatic procedure for setting of restrictions on atoms/molecules at special positions will applied

*************
* Radiation *
*************

Radiation type: Electrons
Wavelength:   0.03700

******************
* Structure data *
******************

Cell parameters       :     7.1540    5.4540    8.8790    90.000    90.000    90.000    Volume :      346.4
Reciprocal parameters :   0.139782  0.183352  0.112625    90.000    90.000    90.000    Volume :   0.002887

Centrosymmetric space group: Pcmn  Number : 62

List of centring vectors:

  0.000000  0.000000  0.000000

Symmetry operators:

     x      y      z
    -x+1/2 -y+1/2  z+1/2
    -x      y+1/2 -z
     x+1/2 -y     -z+1/2
    -x     -y     -z
Refinement program                                                                                                 page=   2
structure :                                                                                                20:20:36 04-06-25 

     x+1/2  y+1/2 -z+1/2
     x     -y+1/2  z
    -x+1/2  y      z+1/2

Standard space group symbol : Pnma  Number : 62

Transformation matrix to the standard setting : (0,0,-1 | 0,-1,0 | -1,0,0)


                           Source and type of used form-factors

Ba                                Atomic scattering amplitudes for electrons  - in steps as in IT, vol.C
                 18.2670  18.1570  17.8280  17.3090  16.6360  15.8540  15.0080  14.1380
                 13.2780  12.4510  11.6750  10.9580  10.3020   9.7070   9.1680   8.6820
                  8.2410   7.8400   7.4740   7.1390   6.8290   6.2750   5.7910   5.5700
                  5.3610   4.9750   4.6280   4.3130   4.0280   3.8950   3.7690   3.5330
                  3.3180   3.1230   2.9440   2.8610   2.7810   2.6310   2.4940   2.1970
                  1.9510   1.7450   1.5700   1.2880   1.0730   0.9040   0.7720   0.6660
                  0.5800   0.5110   0.4560   0.4110   0.3670   0.3370   0.3040   0.2770
                  0.0000   0.0000   0.0000   0.0000   0.0000   0.0000

O                                 Atomic scattering amplitudes for electrons  - in steps as in IT, vol.C
                  1.9830   1.9820   1.9760   1.9660   1.9530   1.9370   1.9170   1.8930
                  1.8670   1.8390   1.8080   1.7740   1.7390   1.7020   1.6640   1.6250
                  1.5850   1.5450   1.5040   1.4630   1.4220   1.3410   1.2610   1.2220
                  1.1840   1.1100   1.0400   0.9740   0.9110   0.8810   0.8530   0.7980
                  0.7470   0.7000   0.6560   0.6350   0.6150   0.5770   0.5420   0.4660
                  0.4030   0.3500   0.3070   0.2410   0.1930   0.1590   0.1330   0.1130
                  0.0970   0.0850   0.0740   0.0660   0.0590   0.0530   0.0480   0.0440
                  0.0000   0.0000   0.0000   0.0000   0.0000   0.0000

S                                 Atomic scattering amplitudes for electrons  - in steps as in IT, vol.C
                  5.1610   5.1520   5.1240   5.0790   5.0160   4.9380   4.8450   4.7400
                  4.6230   4.4960   4.3620   4.2220   4.0780   3.9310   3.7830   3.6350
                  3.4870   3.3420   3.2000   3.0610   2.9270   2.6710   2.4360   2.3260
                  2.2210   2.0260   1.8510   1.6940   1.5540   1.4900   1.4290   1.3180
                  1.2180   1.1300   1.0510   1.0140   0.9800   0.9170   0.8600   0.7410
                  0.6480   0.5730   0.5130   0.4190   0.3500   0.2980   0.2550   0.2210
                  0.1930   0.1690   0.1500   0.1330   0.1190   0.1070   0.0960   0.0870
                  0.0000   0.0000   0.0000   0.0000   0.0000   0.0000


F(000)  for neutrons  :      124.516
F(000)  for electrons :      125.440


Equations induced by symmetry :

y[Ba1]=0.25
y[S1]=0.25
y[O2]=0.25
y[O3]=0.25
Refinement program                                                                                                 page=   3
structure :                                                                                                20:20:36 04-06-25 


**************************************
* User defined constrains/restraints *
**************************************

None

******************************
* User defined keep commands *
******************************

None


Refinement program                                                                                                 page=   4
structure :                                                                                                20:20:36 04-06-25 


*******************************
* Fo/Fc list after last cycle *
*******************************

   h   k   l     Fo        Fc        A         B        Fo-Fc    sig(Fo) sqr(1/w)  sqr(wdFq)   nref    SinThL   ext  sc
   4   0   0   66.7233   37.3901  -37.3901    0.0000   29.3332    6.9211    6.9532    4.2186      2 % 0.279564 0.603  1
   6   0   0   67.7835   39.1596   39.1596    0.0000   28.6239    6.9397    6.9728    4.1051      3 % 0.419346 0.736  1
  10   0   0    8.8487    4.5561   -4.5561    0.0000    4.2926    1.1414    1.1448    3.7496      5 % 0.698910 0.998  1
   7   1   0   22.1066   16.2997  -16.2997    0.0000    5.8069    1.3774    1.3950    4.1625     11 % 0.497752 0.967  1
   0   2   0   56.9122   35.8786  -35.8786    0.0000   21.0336    5.8063    5.8341    3.6053     15 % 0.183352 0.237  1
   6   2   0   31.4579   22.9991  -22.9991    0.0000    8.4588    2.1060    2.1294    3.9725     18 % 0.457678 0.927  1
   8   2   0    9.9096    0.9101   -0.9101    0.0000    8.9995    0.9183    0.9236    9.7436     19 % 0.588423 1.000  1
  12   2   0    5.7965    8.0054   -8.0054    0.0000   -2.2088    0.7073    0.7097   -3.1124     21 % 0.858500 0.995  1
   3   3   0   13.1339    2.7811   -2.7811    0.0000   10.3528    1.4542    1.4602    7.0901     23 % 0.345836 0.999  1
   9   3   0    8.4499   11.0352   11.0352    0.0000   -2.5853    0.7515    0.7562   -3.4187     26 % 0.686516 0.989  1
  10   4   0   15.5306    4.4421   -4.4421    0.0000   11.0885    2.3277    2.3328    4.7532     34 % 0.789269 0.998  1
   1   5   0   45.3861    5.2205   -5.2205    0.0000   40.1656    3.0406    3.0743   13.0651     36 % 0.463677 0.996  1
   3   5   0   11.1086    5.1962   -5.1962    0.0000    5.9124    1.1613    1.1666    5.0682     37 % 0.504058 0.997  1
   7   5   0   14.5224    6.3681   -6.3681    0.0000    8.1543    1.1637    1.1727    6.9532     39 % 0.670421 0.996  1
  11   5   0    9.2520   12.8316   12.8316    0.0000   -3.5795    1.0592    1.0633   -3.3666     41 % 0.895079 0.989  1
   0   6   0   12.3734   29.8104  -29.8104    0.0000  -17.4370    1.3658    1.3714  -12.7145     42 % 0.550055 0.895  1
   2   6   0   18.8069    9.2221    9.2221    0.0000    9.5848    1.4808    1.4927    6.4210     43 % 0.567538 0.991  1
   6   6   0   19.6621   14.6038  -14.6038    0.0000    5.0583    1.3350    1.3495    3.7484     45 % 0.691673 0.981  1
   8   6   0    8.9610    0.9632    0.9632    0.0000    7.9978    1.2945    1.2976    6.1636     46 % 0.784337 1.000  1
   7   7   0    5.9330    9.5379    9.5379    0.0000   -3.6049    1.0113    1.0130   -3.5585     51*% 0.806952 0.993  1
   0   8   0   12.7240   24.5797   24.5797    0.0000  -11.8557    1.2693    1.2756   -9.2941     53 % 0.733407 0.948  1
   2   8   0    7.3144   11.3314  -11.3314    0.0000   -4.0170    0.9912    0.9939   -4.0417     54 % 0.746609 0.990  1
   1   9   0    8.3785    3.1127   -3.1127    0.0000    5.2659    1.5038    1.5062    3.4962     58*% 0.828037 0.999  1
   7   9   0    7.1554    1.8886   -1.8886    0.0000    5.2668    1.2857    1.2877    4.0900     61*% 0.959226 1.000  1
   2   0   1   51.4111   32.1900  -32.1900    0.0000   19.2211    3.3028    3.3426    5.7504     66 % 0.150699 0.303  1
   6   0   1   13.3716    8.0246    8.0246    0.0000    5.3470    1.3013    1.3081    4.0875     70 % 0.423110 0.991  1
  13   0   1    6.7676    3.4391    3.4391    0.0000    3.3284    0.9309    0.9334    3.5661     77 % 0.910326 0.999  1
   3   1   1   45.9391   36.8782   36.8782    0.0000    9.0609    2.9321    2.9679    3.0529     81 % 0.235666 0.508  1
   6   1   1   13.3116    0.5482    0.5482    0.0000   12.7635    2.9223    2.9253    4.3632     84*% 0.432928 1.000  1
  12   1   1    7.0640    0.3176    0.3176    0.0000    6.7464    0.9697    0.9723    6.9388     90 % 0.845564 1.000  1
   1   2   1   25.7760   20.5295   20.5295    0.0000    5.2465    1.6042    1.6248    3.2290     93 % 0.204141 0.863  1
   2   2   1   45.8116   38.8548   38.8548    0.0000    6.9567    1.8914    1.9461    3.5747     94 % 0.237335 0.417  1
   5   2   1   21.1991   16.1296   16.1296    0.0000    5.0694    1.3916    1.4076    3.6014     97 % 0.398632 0.959  1
   6   2   1   15.3883    3.5324    3.5324    0.0000   11.8559    1.3387    1.3475    8.7985     98 % 0.461129 0.998  1
  12   2   1    6.3797    2.9584   -2.9584    0.0000    3.4212    0.9013    0.9036    3.7864    104 % 0.860344 0.999  1
   2   3   1   51.7175   37.6736   37.6736    0.0000   14.0439    2.9013    2.9471    4.7654    107 % 0.313608 0.653  1
   3   3   1   45.8454   32.8030  -32.8030    0.0000   13.0424    1.9980    2.0499    6.3623    108 % 0.350391 0.785  1
   5   3   1    7.4162    2.3548    2.3548    0.0000    5.0614    1.0248    1.0275    4.9261    110 % 0.448252 0.999  1
   6   3   1   11.6103    3.4817    3.4817    0.0000    8.1286    1.0077    1.0144    8.0133    111 % 0.504641 0.999  1
   8   3   1    9.6333    5.9611    5.9611    0.0000    3.6722    0.9862    0.9909    3.7061    113 % 0.625648 0.997  1
  12   3   1    4.9497    1.0845    1.0845    0.0000    3.8652    1.0101    1.0114    3.8218    117*% 0.884429 1.000  1
   1   4   1    8.3307    3.3745    3.3745    0.0000    4.9561    0.6542    0.6595    7.5151    119 % 0.377528 0.998  1
   6   4   1    9.9247    5.5447    5.5447    0.0000    4.3800    1.1587    1.1630    3.7662    124 % 0.559905 0.997  1
   9   4   1    5.3104    8.2350   -8.2350    0.0000   -2.9246    0.7721    0.7739   -3.7791    127 % 0.730279 0.994  1
  11   4   1    4.2190    0.8348    0.8348    0.0000    3.3842    0.8414    0.8425    4.0169    129*% 0.853637 1.000  1
   3   5   1   35.9249   26.9867   26.9867    0.0000    8.9382    2.5372    2.5625    3.4880    134 % 0.507194 0.908  1
Refinement program                                                                                                 page=   5
structure :                                                                                                20:20:36 04-06-25 

   5   5   1   11.3490    5.8058   -5.8058    0.0000    5.5432    0.9208    0.9278    5.9748    136 % 0.579138 0.996  1
  11   5   1    6.1725    0.2899    0.2899    0.0000    5.8826    1.3042    1.3056    4.5056    142*% 0.896848 1.000  1
   1   6   1    5.7879    2.5385    2.5385    0.0000    3.2494    0.8380    0.8399    3.8686    144 % 0.557330 0.999  1
   6   6   1   10.5972    0.1836   -0.1836    0.0000   10.4136    1.2126    1.2172    8.5553    149 % 0.693961 1.000  1
   6   7   1    7.6616    2.8954    2.8954    0.0000    4.7662    1.2008    1.2032    3.9612    160 % 0.768661 0.999  1
   7   7   1    7.6420   10.8718   10.8718    0.0000   -3.2298    0.9422    0.9453   -3.4168    161 % 0.808914 0.991  1
   5   8   1    5.4864    1.3553    1.3553    0.0000    4.1310    0.9751    0.9767    4.2296    169*% 0.814356 1.000  1
   1  10   1    3.9623    0.6057   -0.6057    0.0000    3.3566    0.9338    0.9346    3.5914    181*% 0.921142 1.000  1
   7   0   2   15.3297    3.7612    3.7612    0.0000   11.5685    2.3647    2.3697    4.8820    191 % 0.502033 0.998  1
   8   0   2   13.3791    6.8802   -6.8802    0.0000    6.4988    1.9097    1.9144    3.3948    192 % 0.570358 0.995  1
   3   1   2   15.2905    7.1980   -7.1980    0.0000    8.0925    2.2465    2.2517    3.5940    200 % 0.255052 0.988  1
   6   1   2   36.3029   27.9015  -27.9015    0.0000    8.4014    2.3635    2.3912    3.5135    203 % 0.443779 0.885  1
   9   1   2    8.0063    2.2590    2.2590    0.0000    5.7472    1.7861    1.7879    3.2145    206*% 0.645564 1.000  1
   0   2   2   48.7719   33.6873   33.6873    0.0000   15.0846    3.7214    3.7532    4.0191    211 % 0.215180 0.571  1
   1   2   2   48.1477   35.0800   35.0800    0.0000   13.0677    2.4051    2.4528    5.3276    212 % 0.226246 0.551  1
   2   2   2   24.0104   13.6792  -13.6792    0.0000   10.3313    1.6659    1.6832    6.1380    213 % 0.256596 0.954  1
   4   2   2   31.5769   22.0314  -22.0314    0.0000    9.5455    1.3507    1.3871    6.8817    215 % 0.352786 0.912  1
   5   2   2   27.4845   33.7855  -33.7855    0.0000   -6.3010    1.7901    1.8111   -3.4791    216 % 0.410391 0.809  1
   6   2   2   15.2118   20.4857   20.4857    0.0000   -5.2738    1.0978    1.1083   -4.7584    217 % 0.471331 0.944  1
   8   2   2   11.5412    3.6761   -3.6761    0.0000    7.8651    1.6029    1.6071    4.8940    219 % 0.599104 0.999  1
   0   3   2   24.1102   37.2917   37.2917    0.0000  -13.1816    2.0945    2.1084   -6.2520    225 % 0.297195 0.637  1
   3   3   2    5.0398    1.3907    1.3907    0.0000    3.6492    0.8532    0.8547    4.2696    228*% 0.363713 1.000  1
   5   3   2   13.4833   23.9764   23.9764    0.0000  -10.4931    0.8418    0.8525  -12.3084    230 % 0.458741 0.920  1
   8   3   2   11.9080    6.8648   -6.8648    0.0000    5.0432    1.2765    1.2820    3.9339    233 % 0.633205 0.995  1
   9   3   2    8.2402    3.4492   -3.4492    0.0000    4.7909    0.9951    0.9985    4.7979    234 % 0.695693 0.999  1
  10   3   2   12.6254    8.1292   -8.1292    0.0000    4.4962    1.1564    1.1633    3.8651    235 % 0.759473 0.995  1
   2   4   2   17.2598    3.7709   -3.7709    0.0000   13.4889    1.6976    1.7063    7.9051    241 % 0.408283 0.998  1
   7   4   2   12.7201    0.6602    0.6602    0.0000   12.0599    1.1832    1.1900   10.1344    246 % 0.621698 1.000  1
   0   5   2   24.6962   34.0501  -34.0501    0.0000   -9.3539    2.0671    2.0818   -4.4932    252 % 0.472013 0.834  1
  11   5   2    7.8549    4.7158   -4.7158    0.0000    3.1392    0.7766    0.7805    4.0218    263 % 0.902137 0.999  1
   0   6   2   11.6662   16.2764   16.2764    0.0000   -4.6102    1.3029    1.3081   -3.5243    265 % 0.561467 0.971  1
   1   6   2    6.4031   17.9453   17.9453    0.0000  -11.5422    1.8585    1.8596   -6.2069    266*% 0.565800 0.965  1
   5   6   2   10.7005   16.3232  -16.3232    0.0000   -5.6227    0.9345    0.9406   -5.9775    270 % 0.661335 0.975  1
   7   6   2    3.4641    7.5820    7.5820    0.0000   -4.1179    1.2124    1.2129   -3.3950    272*% 0.744713 0.995  1
   8   6   2    5.3292    1.1839   -1.1839    0.0000    4.1453    1.2385    1.2396    3.3440    273*% 0.792382 1.000  1
   1   7   2   16.2358   11.7458  -11.7458    0.0000    4.4899    1.3920    1.4014    3.2038    278 % 0.655277 0.987  1
   8   7   2    7.4431    1.4698   -1.4698    0.0000    5.9733    1.4913    1.4932    4.0004    285*% 0.858561 1.000  1
   0   8   2   13.9320    5.5611   -5.5611    0.0000    8.3709    1.6329    1.6389    5.1077    288 % 0.742004 0.997  1
   7   8   2    5.0398    1.4547   -1.4547    0.0000    3.5851    1.1707    1.1718    3.0596    295*% 0.888776 1.000  1
   0   9   2    7.9687   13.9551  -13.9551    0.0000   -5.9864    1.5059    1.5080   -3.9698    298*% 0.832734 0.986  1
   3   9   2    4.0373    0.5554   -0.5554    0.0000    3.4819    0.9536    0.9545    3.6481    301*% 0.858725 1.000  1
   2   0   3   48.9755   30.1483   30.1483    0.0000   18.8272    4.3389    4.3665    4.3118    311 % 0.219269 0.691  1
   3   0   3   54.1276   38.9488   38.9488    0.0000   15.1789    4.1568    4.1919    3.6210    312 % 0.269263 0.526  1
   5   0   3   15.9499   22.7274  -22.7274    0.0000   -6.7775    2.1442    2.1501   -3.1521    314 % 0.388148 0.915  1
   5   1   3   15.3948   20.7154   20.7154    0.0000   -5.3206    1.4745    1.4825   -3.5889    326 % 0.398827 0.932  1
  13   1   3    6.3246    0.9219    0.9219    0.0000    5.4027    1.6523    1.6535    3.2674    334*% 0.928691 1.000  1
   5   2   3   15.5177   20.9452   20.9452    0.0000   -5.4274    1.4983    1.5063   -3.6032    339 % 0.429274 0.935  1
   6   2   3   15.7892   23.9386   23.9386    0.0000   -8.1493    1.3015    1.3111   -6.2158    340 % 0.487861 0.925  1
   7   2   3   12.2025   19.3383   19.3383    0.0000   -7.1358    0.9260    0.9340   -7.6397    341 % 0.549100 0.958  1
  10   2   3   10.1143    4.2206   -4.2206    0.0000    5.8938    1.3743    1.3780    4.2770    344 % 0.742046 0.999  1
   1   3   3   16.8819   11.9158  -11.9158    0.0000    4.9662    1.2795    1.2906    3.8481    348 % 0.330250 0.973  1
   6   3   3    8.3187   11.5899   11.5899    0.0000   -3.2713    1.0098    1.0132   -3.2286    353 % 0.529180 0.984  1
Refinement program                                                                                                 page=   6
structure :                                                                                                20:20:36 04-06-25 

   7   3   3   19.4628    1.4312    1.4312    0.0000   18.0316    2.0629    2.0721    8.7022    354 % 0.586117 1.000  1
  13   3   3    4.3589    0.3625    0.3625    0.0000    3.9964    1.1586    1.1594    3.4470    360*% 0.964211 1.000  1
   5   4   3   33.3452   13.1163  -13.1163    0.0000   20.2289    4.1565    4.1699    4.8512    365 % 0.533976 0.980  1
   9   4   3    7.1344   13.3934   13.3934    0.0000   -6.2590    1.2615    1.2635   -4.9536    369*% 0.747446 0.985  1
  10   4   3    6.8556    2.6879   -2.6879    0.0000    4.1677    1.2909    1.2927    3.2240    370*% 0.807147 0.999  1
  11   4   3    5.3944    0.1256   -0.1256    0.0000    5.2689    1.2420    1.2432    4.2382    371*% 0.868370 1.000  1
   1   5   3    9.1159    2.3859    2.3859    0.0000    6.7300    1.9033    1.9054    3.5320    373*% 0.493494 0.999  1
   3   5   3   15.7671    7.3569   -7.3569    0.0000    8.4102    1.3351    1.3443    6.2560    375 % 0.531615 0.994  1
   2   6   3    6.0581    0.8921    0.8921    0.0000    5.1659    1.2133    1.2148    4.2526    386*% 0.592148 1.000  1
   4   6   3   11.8701    7.8193   -7.8193    0.0000    4.0508    1.1710    1.1770    3.4416    388 % 0.639732 0.994  1
  10   6   3    6.6933    1.6525   -1.6525    0.0000    5.0408    1.1653    1.1673    4.3184    394*% 0.905304 1.000  1
   7   7   3    5.9917    0.7457    0.7457    0.0000    5.2460    1.3686    1.3699    3.8295    402*% 0.824446 1.000  1
   8   7   3    4.5717   10.2074  -10.2074    0.0000   -5.6358    1.2359    1.2367   -4.5570    403*% 0.867746 0.993  1
   4   8   3    9.1433    2.1802   -2.1802    0.0000    6.9630    1.7499    1.7523    3.9737    409*% 0.802858 1.000  1
   6   8   3    9.2087    2.0828   -2.0828    0.0000    7.1259    2.0253    2.0274    3.5149    411*% 0.861555 1.000  1
   1   9   3    8.0125    1.0174    1.0174    0.0000    6.9950    1.6911    1.6930    4.1317    415*% 0.845095 1.000  1
   3   9   3    5.7184    2.0926   -2.0926    0.0000    3.6257    0.9531    0.9548    3.7975    417 % 0.867908 1.000  1
   7   9   3    6.2048    1.4465    1.4465    0.0000    4.7583    1.3135    1.3150    3.6186    421*% 0.973989 1.000  1
   4  10   3   12.2107    1.2439   -1.2439    0.0000   10.9667    2.2685    2.2718    4.8273    425*% 0.973212 1.000  1
  10   0   4   10.6864    1.1079   -1.1079    0.0000    9.5785    1.9745    1.9774    4.8441    432*% 0.734311 1.000  1
   2   1   4   15.9625    0.9408    0.9408    0.0000   15.0216    1.5693    1.5774    9.5230    435 % 0.280502 1.000  1
   4   1   4   23.0630   33.7445  -33.7445    0.0000  -10.6816    1.8558    1.8701   -5.7119    436 % 0.370538 0.785  1
   7   1   4   14.1986    4.4816    4.4816    0.0000    9.7170    1.4473    1.4543    6.6817    439 % 0.546347 0.998  1
  11   1   4    8.1302    2.6757   -2.6757    0.0000    5.4545    1.2607    1.2634    4.3175    443 % 0.806348 0.999  1
   2   2   4   30.3414    6.5512    6.5512    0.0000   23.7901    2.9910    3.0063    7.9134    447 % 0.322327 0.992  1
   3   2   4   15.1394    4.6669    4.6669    0.0000   10.4724    2.4737    2.4783    4.2256    448 % 0.358216 0.996  1
   8   2   4   11.4061    3.9362    3.9362    0.0000    7.4699    1.6176    1.6216    4.6066    453 % 0.630063 0.999  1
  12   2   4    7.7524    0.8638    0.8638    0.0000    6.8886    1.5608    1.5627    4.4081    457*% 0.887558 1.000  1
   0   3   4   19.8394   37.5356  -37.5356    0.0000  -17.6962    2.1649    2.1740   -8.1401    459 % 0.355497 0.708  1
   1   3   4   16.2788    0.2455    0.2455    0.0000   16.0333    3.6581    3.6617    4.3786    460*% 0.362302 1.000  1
   3   3   4   23.0608    7.5737    7.5737    0.0000   15.4871    4.3017    4.3079    3.5951    462*% 0.412723 0.992  1
   5   3   4    8.8148    3.7183    3.7183    0.0000    5.0964    1.3103    1.3133    3.8807    464 % 0.498494 0.998  1
   6   3   4   12.3167   20.1493  -20.1493    0.0000   -7.8326    1.9689    1.9727   -3.9704    465 % 0.549753 0.954  1
   7   3   4   11.7558    5.1172   -5.1172    0.0000    6.6386    1.5311    1.5357    4.3230    466 % 0.604757 0.997  1
   8   3   4    9.3327    0.7783   -0.7783    0.0000    8.5544    1.8644    1.8667    4.5825    467*% 0.662572 1.000  1
  11   3   4   10.5972    1.9899    1.9899    0.0000    8.6073    1.4249    1.4288    6.0240    470 % 0.847014 1.000  1
  13   3   4    7.5895    0.6160   -0.6160    0.0000    6.9735    1.7195    1.7212    4.0516    472*% 0.975654 1.000  1
   1   4   4   31.3608   39.8306   39.8306    0.0000   -8.4698    2.4266    2.4468   -3.4616    474 % 0.435998 0.737  1
   4   4   4   12.1984    6.9272    6.9272    0.0000    5.2711    1.5576    1.5624    3.3738    477 % 0.513191 0.994  1
   6   4   4   13.6088    4.4914   -4.4914    0.0000    9.1174    2.4506    2.4544    3.7147    479*% 0.600883 0.998  1
   8   4   4    8.8826    2.4825    2.4825    0.0000    6.4001    1.1708    1.1742    5.4506    481 % 0.705573 0.999  1
   9   4   4    7.6941    1.4485   -1.4485    0.0000    6.2456    1.9040    1.9056    3.2775    482*% 0.762151 1.000  1
  10   4   4    8.8769    0.5098   -0.5098    0.0000    8.3671    2.1404    2.1422    3.9058    483*% 0.820782 1.000  1
   0   5   4   33.8260   18.8338   18.8338    0.0000   14.9922    2.9829    3.0020    4.9940    486 % 0.510734 0.957  1
   1   5   4   18.3412    3.6490   -3.6490    0.0000   14.6922    2.5680    2.5745    5.7067    487 % 0.515494 0.998  1
   2   5   4   15.4596    0.7514    0.7514    0.0000   14.7082    1.8338    1.8403    7.9922    488 % 0.529517 1.000  1
   9   5   4    8.7578    2.1239    2.1239    0.0000    6.6339    1.3531    1.3559    4.8926    495 % 0.810255 1.000  1
   0   6   4   12.0333    4.1753    4.1753    0.0000    7.8580    1.3587    1.3640    5.7608    499 % 0.594389 0.998  1
   2   6   4    8.1670    1.0196    1.0196    0.0000    7.1474    1.0714    1.0745    6.6519    501 % 0.610604 1.000  1
   4   6   4   14.4465    3.6843   -3.6843    0.0000   10.7622    2.8519    2.8556    3.7688    503*% 0.656852 0.999  1
   6   6   4   11.8364    0.2729    0.2729    0.0000   11.5635    1.4743    1.4790    7.8184    505 % 0.727426 1.000  1
   7   6   4    5.2249    9.6294   -9.6294    0.0000   -4.4045    1.4641    1.4651   -3.0063    506*% 0.769838 0.993  1
Refinement program                                                                                                 page=   7
structure :                                                                                                20:20:36 04-06-25 

   8   6   4    5.3198    1.4336    1.4336    0.0000    3.8862    1.1279    1.1291    3.4418    507*% 0.816041 1.000  1
   1   7   4    8.2098    2.4332   -2.4332    0.0000    5.7765    1.7053    1.7073    3.3835    512*% 0.683697 0.999  1
   8   7   4    5.8052    1.0218    1.0218    0.0000    4.7833    1.5676    1.5686    3.0494    519*% 0.880443 1.000  1
   9   7   4    4.2426    0.1766    0.1766    0.0000    4.0660    1.0960    1.0968    3.7071    520*% 0.926402 1.000  1
   6   8   4    4.4609    1.9755   -1.9755    0.0000    2.4854    0.8070    0.8082    3.0751    528*% 0.874342 1.000  1
   2   9   4   11.0136    0.1062   -0.1062    0.0000   10.9074    1.3302    1.3347    8.1721    533 % 0.866624 1.000  1
   5   0   5   16.2512    0.7663   -0.7663    0.0000   15.4848    3.1690    3.1732    4.8799    543*% 0.448772 1.000  1
   7   0   5   12.3531   19.7354   19.7354    0.0000   -7.3823    1.3964    1.4019   -5.2660    545 % 0.564474 0.957  1
   3   1   5   12.5340   32.6291  -32.6291    0.0000  -20.0951    2.7485    2.7514   -7.3036    554*% 0.362829 0.796  1
   5   1   5   24.1413   16.9378   16.9378    0.0000    7.2034    2.3507    2.3631    3.0483    556 % 0.458040 0.961  1
   6   1   5   14.1067    6.4708    6.4708    0.0000    7.6360    2.5343    2.5382    3.0084    557*% 0.513355 0.995  1
   8   1   5   13.6821   18.3216  -18.3216    0.0000   -4.6395    1.3119    1.3190   -3.5173    559 % 0.632698 0.967  1
   3   2   5   30.9128   42.4531   42.4531    0.0000  -11.5403    3.1152    3.1305   -3.6864    567 % 0.396054 0.651  1
   4   2   5   16.7899    9.1378   -9.1378    0.0000    7.6520    1.6171    1.6257    4.7068    568 % 0.437095 0.988  1
   6   2   5   10.9362   14.6676   14.6676    0.0000   -3.7314    1.0881    1.0936   -3.4120    570 % 0.537351 0.975  1
   2   3   5   12.9692   18.4826   18.4826    0.0000   -5.5134    1.6154    1.6206   -3.4022    578 % 0.417680 0.949  1
  10   4   5    8.5557    4.0106   -4.0106    0.0000    4.5451    1.2506    1.2536    3.6258    598 % 0.837988 0.999  1
  12   4   5   11.4543    2.7457   -2.7457    0.0000    8.7085    1.4798    1.4842    5.8674    600 % 0.957681 1.000  1
   3   5   5   23.9102   15.9523  -15.9523    0.0000    7.9579    2.3588    2.3709    3.3565    603 % 0.577366 0.973  1
   4   5   5   31.1320   14.7933   14.7933    0.0000   16.3387    4.2978    4.3091    3.7917    604 % 0.606255 0.978  1
   6   5   5   14.8020    2.7776    2.7776    0.0000   12.0244    2.2801    2.2849    5.2626    606 % 0.682085 0.999  1
   9   5   5   12.3572    5.5131   -5.5131    0.0000    6.8441    1.5295    1.5345    4.4602    609 % 0.827680 0.998  1
   2   6   5   11.4804    5.1940   -5.1940    0.0000    6.2865    1.2456    1.2509    5.0256    613 % 0.633543 0.997  1
   4   6   5    7.2250    0.9869   -0.9869    0.0000    6.2381    1.3564    1.3583    4.5924    615*% 0.678229 1.000  1
   5   6   5    5.5498    9.1366   -9.1366    0.0000   -3.5868    1.1802    1.1815   -3.0357    616*% 0.709899 0.993  1
   2   9   5    3.5214    8.4711   -8.4711    0.0000   -4.9497    1.2637    1.2642   -3.9153    640*% 0.882937 0.995  1
   3   9   5   11.8195    5.7016   -5.7016    0.0000    6.1179    1.7767    1.7807    3.4358    641 % 0.896661 0.998  1
   3   0   6   14.4707    4.6983   -4.6983    0.0000    9.7723    2.3496    2.3540    4.1513    648 % 0.397647 0.997  1
   5   0   6   24.3187   13.6155   13.6155    0.0000   10.7032    3.1663    3.1756    3.3704    650 % 0.486085 0.977  1
  12   1   6   12.4660    3.5625   -3.5625    0.0000    8.9035    2.0736    2.0774    4.2859    665 % 0.908828 0.999  1
   8   2   6   12.9615    6.6562    6.6562    0.0000    6.3053    1.8092    1.8138    3.4762    674 % 0.678529 0.996  1
   1   3   6   19.1259   28.6343   28.6343    0.0000   -9.5084    2.7450    2.7516   -3.4556    680 % 0.441231 0.878  1
   3   3   6    8.5907    0.7767    0.7767    0.0000    7.8139    2.2815    2.2832    3.4224    682*% 0.483490 1.000  1
   4   3   6   45.3299   12.7373  -12.7373    0.0000   32.5926    4.7011    4.7229    6.9010    683 % 0.517645 0.981  1
   2   4   6   13.2703    4.9227    4.9227    0.0000    8.3475    2.0572    2.0615    4.0492    692 % 0.517852 0.997  1
   5   4   6   18.9552    9.8707    9.8707    0.0000    9.0845    1.9203    1.9296    4.7079    694 % 0.608893 0.990  1
   6   5   6   16.6403   10.4245  -10.4245    0.0000    6.2158    1.4363    1.4459    4.2990    706 % 0.707193 0.991  1
   8   5   6    8.9555    2.6235    2.6235    0.0000    6.3320    1.3511    1.3541    4.6762    708 % 0.798057 0.999  1
   9   5   6    8.1609    0.1296   -0.1296    0.0000    8.0313    1.6726    1.6746    4.7959    709*% 0.848490 1.000  1
   1   6   6   14.7513    5.7959    5.7959    0.0000    8.9554    2.1354    2.1405    4.1838    713 % 0.649311 0.997  1
   2   6   6   14.5499    6.9181    6.9181    0.0000    7.6319    1.9931    1.9984    3.8189    714 % 0.660500 0.996  1
   3   6   6    6.9928    1.8318    1.8318    0.0000    5.1610    1.4872    1.4889    3.4664    715*% 0.678737 1.000  1
   8   7   6    7.5167    1.5012   -1.5012    0.0000    6.0155    1.5233    1.5251    3.9442    730*% 0.915752 1.000  1
   1   8   6   12.8686    3.4159   -3.4159    0.0000    9.4527    2.7237    2.7267    3.4667    733*% 0.810512 0.999  1
   0   9   6   15.4402    7.6795   -7.6795    0.0000    7.7607    1.8523    1.8587    4.1753    741 % 0.891584 0.996  1
   4   0   7   18.4662   26.4338   26.4338    0.0000   -7.9676    2.3313    2.3386   -3.4070    750 % 0.483260 0.907  1
   9   0   7   12.7711    3.9149    3.9149    0.0000    8.8562    1.7266    1.7313    5.1154    752 % 0.742327 0.999  1
   2   1   7   31.3688   11.6306   11.6306    0.0000   19.7381    4.6894    4.6999    4.1997    755 % 0.428168 0.981  1
   4   1   7   46.1573   13.8163  -13.8163    0.0000   32.3410    5.6329    5.6518    5.7223    757 % 0.491879 0.976  1
   7   1   7   34.4195   16.6144  -16.6144    0.0000   17.8051    3.1842    3.2028    5.5592    759 % 0.634934 0.973  1
  11   1   7    4.5826    0.7550    0.7550    0.0000    3.8276    1.1784    1.1793    3.2457    763*% 0.868817 1.000  1
   4   3   7    8.4676   15.2415   15.2415    0.0000   -6.7739    1.5057    1.5081   -4.4916    777*% 0.556040 0.974  1
Refinement program                                                                                                 page=   8
structure :                                                                                                20:20:36 04-06-25 

   8   3   7    9.2358    1.3820   -1.3820    0.0000    7.8538    1.5050    1.5078    5.2087    781 % 0.737325 1.000  1
   9   3   7    6.7454   12.8518  -12.8518    0.0000   -6.1064    1.1341    1.1361   -5.3748    782*% 0.791637 0.987  1
   1   4   7   11.1086    3.7676   -3.7676    0.0000    7.3409    1.7194    1.7230    4.2606    785 % 0.542900 0.998  1
   4   4   7   11.5802   19.1672   19.1672    0.0000   -7.5870    1.8178    1.8214   -4.1654    788 % 0.606640 0.962  1
   7   4   7   22.7046    2.0004   -2.0004    0.0000   20.7042    2.5964    2.6063    7.9439    790 % 0.727467 1.000  1
   5   5   7   11.5629    4.4556   -4.4556    0.0000    7.1073    1.8680    1.8716    3.7974    798 % 0.698294 0.998  1
   6   5   7    7.6289    0.5016    0.5016    0.0000    7.1273    2.2677    2.2690    3.1412    799*% 0.735763 1.000  1
   8   5   7    5.7358    1.1515    1.1515    0.0000    4.5844    1.3512    1.3524    3.3899    801*% 0.823480 1.000  1
   7   6   7    7.9498    4.1625    4.1625    0.0000    3.7873    1.1447    1.1474    3.3007    811 % 0.835044 0.999  1
   7   7   7    3.2558    7.3647    7.3647    0.0000   -4.1090    0.9829    0.9834   -4.1783    821*% 0.898084 0.996  1
   2   9   7   10.6207    1.0070    1.0070    0.0000    9.6137    1.6901    1.6934    5.6771    832 % 0.925032 1.000  1
  10   0   8   11.9206    5.2330    5.2330    0.0000    6.6876    2.0091    2.0127    3.3228    838*% 0.831520 0.998  1
   8   1   8    8.0250    1.6289   -1.6289    0.0000    6.3961    2.0872    2.0888    3.0621    844*% 0.723864 1.000  1
   9   1   8   16.2142   10.0993   10.0993    0.0000    6.1149    1.7022    1.7099    3.5761    845 % 0.779115 0.992  1
   1   2   8   14.8997    4.9312   -4.9312    0.0000    9.9684    2.9262    2.9300    3.4022    849*% 0.491380 0.997  1
   6   3   8   38.4942    4.2016    4.2016    0.0000   34.2925    6.0178    6.0301    5.6869    861 % 0.674123 0.998  1
   8   3   8    8.7864    0.5596   -0.5596    0.0000    8.2268    2.4356    2.4372    3.3755    862*% 0.768905 1.000  1
   1   4   8   26.0921   10.9116  -10.9116    0.0000   15.1806    3.4608    3.4706    4.3740    867 % 0.585070 0.988  1
   2   4   8   10.8582   17.4226   17.4226    0.0000   -6.5644    1.6900    1.6935   -3.8763    868 % 0.597463 0.969  1
   6   4   8   12.4056   19.3987  -19.3987    0.0000   -6.9930    1.5920    1.5968   -4.3793    871 % 0.716431 0.967  1
   2   5   8    8.3307    1.8529   -1.8529    0.0000    6.4777    1.8666    1.8685    3.4669    878*% 0.657725 1.000  1
   6   5   8   12.1078    0.9268   -0.9268    0.0000   11.1810    2.1763    2.1796    5.1297    882*% 0.767407 1.000  1
   8   6   8    8.9387    2.2472   -2.2472    0.0000    6.6915    1.5942    1.5967    4.1908    894*% 0.904508 1.000  1
   8   7   8   14.5671    1.2628   -1.2628    0.0000   13.3043    3.1544    3.1577    4.2132    904*% 0.963013 1.000  1
   2   8   8    3.5214    7.2019    7.2019    0.0000   -3.6806    0.9371    0.9378   -3.9247    906*% 0.871995 0.996  1
   1   1   9   19.4113   12.2539   12.2539    0.0000    7.1575    2.3311    2.3392    3.0598    920 % 0.519759 0.982  1
  11   1   9    7.2111    0.8233   -0.8233    0.0000    6.3878    1.6433    1.6449    3.8834    929*% 0.925375 1.000  1
   2   4   9   25.8360   10.7056   10.7056    0.0000   15.1304    2.9823    2.9934    5.0545    948 % 0.640992 0.989  1
   4   4   9   16.9794    7.5215   -7.5215    0.0000    9.4579    2.1997    2.2063    4.2868    950 % 0.685192 0.995  1
   1   6   9   13.0231    4.0728    4.0728    0.0000    8.9503    2.0425    2.0467    4.3731    964 % 0.751203 0.999  1
   5   6   9    8.4676    1.0633   -1.0633    0.0000    7.4043    2.2202    2.2218    3.3325    968*% 0.825554 1.000  1
   5   7   9    6.7082    1.9175    1.9175    0.0000    4.7907    1.5503    1.5518    3.0872    975*% 0.889268 1.000  1
   6   2  10   14.5637    4.1015   -4.1015    0.0000   10.4622    2.8049    2.8087    3.7249    997*% 0.725658 0.999  1
   8   2  10    9.3968    3.2426   -3.2426    0.0000    6.1542    1.7985    1.8009    3.4172    999*% 0.814465 0.999  1
  10   3  10   18.4120    5.6858    5.6858    0.0000   12.7261    1.9254    1.9342    6.5797   1010 % 0.938736 0.998  1
   8   4  10    9.6540    0.1335    0.1335    0.0000    9.5205    2.8848    2.8864    3.2984   1015*% 0.874189 1.000  1
   5   1  11    9.3862    2.6287   -2.6287    0.0000    6.7575    1.8804    1.8828    3.5891   1045*% 0.717097 0.999  1
   8   2  11   10.8582    1.4151    1.4151    0.0000    9.4431    2.3300    2.3326    4.0484   1050*% 0.854369 1.000  1
   1   3  11   13.2966    4.3595    4.3595    0.0000    8.9371    1.9817    1.9862    4.4997   1053 % 0.681344 0.998  1
   3   3  11   22.1156    6.3436   -6.3436    0.0000   15.7720    3.2149    3.2225    4.8943   1054 % 0.709442 0.997  1
   7   3  11   12.0457    2.1410   -2.1410    0.0000    9.9047    3.1878    3.1901    3.1048   1057*% 0.835881 1.000  1
   2   4  11    8.2583    1.7594    1.7594    0.0000    6.4990    1.9798    1.9815    3.2798   1061*% 0.733291 1.000  1
   3   4  11    9.7928   17.9445  -17.9445    0.0000   -8.1516    1.8942    1.8968   -4.2976   1062*% 0.749759 0.974  1
   9   1  12   11.0950    2.8109   -2.8109    0.0000    8.2842    1.8702    1.8735    4.4218   1084*% 0.927744 0.999  1
   0   2  12   10.9681    3.3652   -3.3652    0.0000    7.6029    1.3403    1.3447    5.6539   1086 % 0.700184 0.999  1
   1   2  12    7.3144   17.0771   17.0771    0.0000   -9.7627    1.4424    1.4442   -6.7598   1087*% 0.703664 0.974  1
   6   5  12   16.0624    6.9068   -6.9068    0.0000    9.1555    2.7642    2.7689    3.3066   1107*% 0.917934 0.997  1
   3   2  13    5.7271   15.0452  -15.0452    0.0000   -9.3181    1.8596    1.8605   -5.0085   1124*% 0.783262 0.982  1
   7   3  13   19.0210    4.6947    4.6947    0.0000   14.3263    4.4109    4.4150    3.2449   1129*% 0.922448 0.999  1
   5   4  15   14.8560    1.8984   -1.8984    0.0000   12.9576    4.2239    4.2265    3.0658   1171*% 0.984932 1.000  1


Refinement program                                                                                                 page=   9
structure :                                                                                                20:20:36 04-06-25 


***********************************************************
* Fo/Fc list of worst fitted reflections after last cycle *
***********************************************************

   h   k   l     Fo        Fc        A         B        Fo-Fc    sig(Fo) sqr(1/w)  sqr(wdFq)   nref    SinThL   ext  sc
   1   5   0   45.3861    5.2205   -5.2205    0.0000   40.1656    3.0406    3.0743   13.0651     36 % 0.463677 0.996  1             
   0   6   0   12.3734   29.8104  -29.8104    0.0000  -17.4370    1.3658    1.3714  -12.7145     42 % 0.550055 0.895  1             
   5   3   2   13.4833   23.9764   23.9764    0.0000  -10.4931    0.8418    0.8525  -12.3084    230 % 0.458741 0.920  1             
   7   4   2   12.7201    0.6602    0.6602    0.0000   12.0599    1.1832    1.1900   10.1344    246 % 0.621698 1.000  1             
   8   2   0    9.9096    0.9101   -0.9101    0.0000    8.9995    0.9183    0.9236    9.7436     19 % 0.588423 1.000  1             
   2   1   4   15.9625    0.9408    0.9408    0.0000   15.0216    1.5693    1.5774    9.5230    435 % 0.280502 1.000  1             
   0   8   0   12.7240   24.5797   24.5797    0.0000  -11.8557    1.2693    1.2756   -9.2941     53 % 0.733407 0.948  1             
   6   2   1   15.3883    3.5324    3.5324    0.0000   11.8559    1.3387    1.3475    8.7985     98 % 0.461129 0.998  1             
   7   3   3   19.4628    1.4312    1.4312    0.0000   18.0316    2.0629    2.0721    8.7022    354 % 0.586117 1.000  1             
   6   6   1   10.5972    0.1836   -0.1836    0.0000   10.4136    1.2126    1.2172    8.5553    149 % 0.693961 1.000  1             

Statistics as a function of sin(th)/lambda and structure factors
sin(th)/lambda
                  limits       0.360149  0.461122  0.549904  0.607767  0.677043  0.737812  0.836578  0.972747
                  number +           44        35        35        35        33        37        41        37
                         -           10        19        19        19        20        17        13        17
                  together           54        54        54        54        53        54        54        54
                  av. wdFq      14.3023   12.6206   19.1605   13.7313   11.1144   12.9026    7.4587    8.9525
                  numerator +     364.2     251.0     323.2     196.5     201.5     191.8     140.5     138.3
                            -     -58.5    -102.3     -76.8     -81.2     -40.4     -46.1     -27.2     -23.5
                  together        422.7     353.2     400.0     277.8     242.0     237.9     167.7     161.9
                  denominator    1729.6    1380.7    1057.5     964.9     791.0     662.6     593.4     491.8
                  R factor        24.44     25.58     37.82     28.79     30.59     35.90     28.25     32.91
struct. factors
                  limits            8.2      10.4      12.0      14.4      17.0      21.7      31.4      67.9      unobs
                  number +           35        38        37        34        35        30        39        49       535
                         -           19        16        17        20        18        24        15         5       214
                  together           54        54        54        54        53        54        54        54       749
                  av. wdFq       6.8584    9.9100   14.8891   19.6252   14.4023    9.9498    9.8429   14.8260    3.4847
                  numerator +      82.5     116.4     191.4     160.6     224.4     168.5     259.1     604.1    2066.1
                            -     -28.8     -35.6     -47.4    -100.8     -60.5     -88.3     -86.9      -7.8    -539.3
                  together        111.2     152.0     238.8     261.4     284.9     256.7     346.1     611.9    2605.4
                  denominator     381.4     499.7     608.9     708.1     828.0    1030.7    1414.4    2200.5    5538.5
                  R factor        29.16     30.42     39.22     36.92     34.41     24.91     24.47     27.81     47.04

                                 final check                    sin(th)/lambda     structure factors
                                               number +               297                   297
                                                      -               134                   134
                                               together               431                   431
                                               numerator +         1807.0                1807.0
                                                         -         -456.1                -456.1
                                               together            2263.0                2263.0
                                               denominator         7671.5                7671.5
                                               R-factor             29.50                 29.50


Refinement program                                                                                                 page=  10
structure :                                                                                                20:20:36 04-06-25 


Last screen information window:

------------------------------------------------------------------------------
|R factors : [1180=431+749/18],    Damping factor:   1.0000                  |
|GOF(obs)=  3.62    GOF(all)=  2.63                                          |
|R(obs)=  29.50    wR(obs)=  35.50    R(all)=   36.85    wR(all)=      39.38 |
|Last wR(all):                                                               |
------------------------------------------------------------------------------

**********************************
* R-factors for individual zones *
**********************************

                  Robs  wRobs   Rall  wRall  nobs  nall

**********************
* R-factors overview *
**********************

Cycle   Robs  wRobs   Rall  wRall  nobs  nall   np nall/np nskip nover  damp  gofobs gofall av ch/su       max ch/su            
   0   29.50  35.50  36.85  39.38   431  1180   18   65.56                                                                      


Program started at 20:20:36 ended   at 20:20:36 cpu time :      0.14
