# Supplementary material for: On the use of beam precession for serial electron crystallography
Source: J Appl Crystallogr. 2025 Jul 25;58(Pt 4):1249–60. doi: 10.1107/S1600576725005606 (PMC12321033; doi:10.1107/S1600576725005606)
Supplement: Supplementary file 2 [file j-58-01249-sup2.zip › Tensor_PED_PETS2_kinRef.ref]

Refinement program                                                                                                 page=   1
structure :                                                                                                19:52:17 01-09-24 

The following lines were read as a control data : 
=>cycles 100 fsquare 0 wilsonmod 0 uisolim 0.75<=                                    

******************
* Run parameters *
******************

Structure refinement in 100 cycles will be performed
The refinement will stop if max(change/s.u.)<0.05
The damping factor will be reduced by the factor 2 if wR(all) is larger by more than 10% from the previous value
In the case that in 3 consecutive cycles refinement converge, the damping factor will change back
Atoms reaching Uiso>0.75 will be disabled from the refinement
Refinement based on F
Weight 1/sig(Fo)**2 coefficient of unstability : 0.01
Reflections with I<3sig(I) will be classified as unobserved - flag *
Reflections with |Fo-Fc|>3 will be flagged by %
Only not-matching reflections flagged by % will be printed
Print of reflections after last cycle of refinement
Correlations larger than 0.9 will be printed

Extinction correction:
----------------------
will not be applied

Automatic procedure for setting of refinement keys will be applied
Automatic procedure for setting of restrictions on atoms/molecules at special positions will applied

*************
* Radiation *
*************

Radiation type: Electrons
Wavelength:   0.03700

******************
* Structure data *
******************

Cell parameters       :     7.1540    5.4540    8.8790    90.000    90.000    90.000    Volume :      346.4
Reciprocal parameters :   0.139782  0.183352  0.112625    90.000    90.000    90.000    Volume :   0.002887

Centrosymmetric space group: Pcmn  Number : 62

List of centring vectors:

  0.000000  0.000000  0.000000

Symmetry operators:

     x      y      z
    -x+1/2 -y+1/2  z+1/2
    -x      y+1/2 -z
Refinement program                                                                                                 page=   2
structure :                                                                                                19:52:17 01-09-24 

     x+1/2 -y     -z+1/2
    -x     -y     -z
     x+1/2  y+1/2 -z+1/2
     x     -y+1/2  z
    -x+1/2  y      z+1/2

Standard space group symbol : Pnma  Number : 62

Transformation matrix to the standard setting : (0,0,1 | 0,1,0 | -1,0,0)


                           Source and type of used form-factors

Ba                                Atomic scattering amplitudes for electrons  - in steps as in IT, vol.C
                 18.2670  18.1570  17.8280  17.3090  16.6360  15.8540  15.0080  14.1380
                 13.2780  12.4510  11.6750  10.9580  10.3020   9.7070   9.1680   8.6820
                  8.2410   7.8400   7.4740   7.1390   6.8290   6.2750   5.7910   5.5700
                  5.3610   4.9750   4.6280   4.3130   4.0280   3.8950   3.7690   3.5330
                  3.3180   3.1230   2.9440   2.8610   2.7810   2.6310   2.4940   2.1970
                  1.9510   1.7450   1.5700   1.2880   1.0730   0.9040   0.7720   0.6660
                  0.5800   0.5110   0.4560   0.4110   0.3670   0.3370   0.3040   0.2770
                  0.0000   0.0000   0.0000   0.0000   0.0000   0.0000

S                                 Atomic scattering amplitudes for electrons  - in steps as in IT, vol.C
                  5.1610   5.1520   5.1240   5.0790   5.0160   4.9380   4.8450   4.7400
                  4.6230   4.4960   4.3620   4.2220   4.0780   3.9310   3.7830   3.6350
                  3.4870   3.3420   3.2000   3.0610   2.9270   2.6710   2.4360   2.3260
                  2.2210   2.0260   1.8510   1.6940   1.5540   1.4900   1.4290   1.3180
                  1.2180   1.1300   1.0510   1.0140   0.9800   0.9170   0.8600   0.7410
                  0.6480   0.5730   0.5130   0.4190   0.3500   0.2980   0.2550   0.2210
                  0.1930   0.1690   0.1500   0.1330   0.1190   0.1070   0.0960   0.0870
                  0.0000   0.0000   0.0000   0.0000   0.0000   0.0000

O                                 Atomic scattering amplitudes for electrons  - in steps as in IT, vol.C
                  1.9830   1.9820   1.9760   1.9660   1.9530   1.9370   1.9170   1.8930
                  1.8670   1.8390   1.8080   1.7740   1.7390   1.7020   1.6640   1.6250
                  1.5850   1.5450   1.5040   1.4630   1.4220   1.3410   1.2610   1.2220
                  1.1840   1.1100   1.0400   0.9740   0.9110   0.8810   0.8530   0.7980
                  0.7470   0.7000   0.6560   0.6350   0.6150   0.5770   0.5420   0.4660
                  0.4030   0.3500   0.3070   0.2410   0.1930   0.1590   0.1330   0.1130
                  0.0970   0.0850   0.0740   0.0660   0.0590   0.0530   0.0480   0.0440
                  0.0000   0.0000   0.0000   0.0000   0.0000   0.0000


F(000)  for neutrons  :      124.516
F(000)  for electrons :      125.440


Equations induced by symmetry :

y[Ba1]=0.25
y[S1]=0.25
Refinement program                                                                                                 page=   3
structure :                                                                                                19:52:17 01-09-24 

y[O2]=0.25
y[O3]=0.25

**************************************
* User defined constrains/restraints *
**************************************

None

******************************
* User defined keep commands *
******************************

None


Refinement program                                                                                                 page=   4
structure :                                                                                                19:52:17 01-09-24 


*******************************
* Fo/Fc list after last cycle *
*******************************

   h   k   l     Fo        Fc        A         B        Fo-Fc    sig(Fo) sqr(1/w)  sqr(wdFq)   nref    SinThL   ext  sc
   2   0   0   85.5453  162.2180 -162.2180    0.0000  -76.6726    3.8874    3.9804  -19.2624      1 % 0.139782 1.000  1
   6   0   0   66.2480   81.6275   81.6275    0.0000  -15.3795    3.0824    3.1527   -4.8781      3 % 0.419346 1.000  1
   8   0   0   35.0114   27.6775  -27.6775    0.0000    7.3339    1.7480    1.7827    4.1139      4 % 0.559128 1.000  1
  10   0   0   25.7740   12.0259  -12.0259    0.0000   13.7482    1.3541    1.3784    9.9741      5 % 0.698910 1.000  1
  14   0   0   12.8413    0.2751    0.2751    0.0000   12.5662    0.6697    0.6819   18.4279      7 % 0.978474 1.000  1
   3   1   0   25.0480    3.0758   -3.0758    0.0000   21.9722    0.8723    0.9076   24.2097      9 % 0.228839 1.000  1
   7   1   0   34.2330   23.4428  -23.4428    0.0000   10.7902    1.1612    1.2106    8.9134     11 % 0.497752 1.000  1
  11   1   0   25.9461   33.0704   33.0704    0.0000   -7.1243    0.8961    0.9329   -7.6368     13 % 0.774247 1.000  1
  13   1   0   11.6233    1.1047   -1.1047    0.0000   10.5185    0.5033    0.5165   20.3631     14 % 0.913196 1.000  1
   0   2   0  119.4600  227.2500 -227.2500    0.0000 -107.7900    5.4273    5.5573  -19.3963     15 % 0.183352 1.000  1
   2   2   0   40.3646   33.2232   33.2232    0.0000    7.1414    1.3440    1.4033    5.0890     16 % 0.230558 1.000  1
   4   2   0   59.5970   85.0973   85.0973    0.0000  -25.5003    2.0043    2.0910  -12.1951     17 % 0.334326 1.000  1
   6   2   0   49.0245   38.1914  -38.1914    0.0000   10.8331    1.6451    1.7166    6.3108     18 % 0.457678 1.000  1
   8   2   0   24.1971    5.9971   -5.9971    0.0000   18.2000    0.9278    0.9588   18.9815     19 % 0.588423 1.000  1
   1   3   0   50.9706   42.7340   42.7340    0.0000    8.2366    1.7432    1.8162    4.5352     22 % 0.283769 1.000  1
   3   3   0   22.8429    3.5724   -3.5724    0.0000   19.2705    0.7858    0.8183   23.5486     23 % 0.345836 1.000  1
   7   3   0   32.2196   27.1358   27.1358    0.0000    5.0838    1.1235    1.1688    4.3495     25 % 0.561242 1.000  1
  11   3   0   25.2309   28.6726  -28.6726    0.0000   -3.4417    0.8700    0.9058   -3.7995     27 % 0.816514 1.000  1
  13   3   0   12.5060    2.1442    2.1442    0.0000   10.3618    0.5437    0.5579   18.5716     28 % 0.949296 1.000  1
   0   4   0   86.2090  165.8010  165.8010    0.0000  -79.5920    3.9654    4.0580  -19.6136     29 % 0.366703 1.000  1
   2   4   0   48.6888   57.8298  -57.8298    0.0000   -9.1410    1.6626    1.7324   -5.2764     30 % 0.392441 1.000  1
   4   4   0   46.5854   54.3204  -54.3204    0.0000   -7.7350    1.5370    1.6060   -4.8163     31 % 0.461115 1.000  1
   6   4   0   46.0326   54.6380   54.6380    0.0000   -8.6054    1.5728    1.6388   -5.2511     32 % 0.557066 1.000  1
   8   4   0   29.5584   17.7966  -17.7966    0.0000   11.7618    1.0217    1.0636   11.0584     33 % 0.668652 1.000  1
  10   4   0   20.3765   12.0757  -12.0757    0.0000    8.3008    0.7631    0.7899   10.5090     34 % 0.789269 1.000  1
   1   5   0   40.3819    8.9033   -8.9033    0.0000   31.4786    1.4586    1.5134   20.7994     36 % 0.463677 1.000  1
   3   5   0   23.9270    9.1109   -9.1109    0.0000   14.8161    0.9592    0.9886   14.9875     37 % 0.504058 1.000  1
   7   5   0   21.4919    9.2631   -9.2631    0.0000   12.2288    0.8864    0.9121   13.4078     39 % 0.670421 1.000  1
   9   5   0   24.6049   27.9361  -27.9361    0.0000   -3.3312    0.8454    0.8804   -3.7836     40 % 0.778316 1.000  1
  11   5   0   20.3593   26.3123   26.3123    0.0000   -5.9530    0.7564    0.7833   -7.5996     41 % 0.895079 1.000  1
   0   6   0   34.0779   57.9227  -57.9227    0.0000  -23.8448    1.5670    1.6036  -14.8693     42 % 0.550055 1.000  1
   2   6   0   29.0603   14.5597   14.5597    0.0000   14.5006    1.1597    1.1955   12.1291     43 % 0.567538 1.000  1
   4   6   0   28.9620   33.6042   33.6042    0.0000   -4.6422    1.0462    1.0855   -4.2764     44 % 0.617022 1.000  1
   8   6   0   18.0721    1.0076   -1.0076    0.0000   17.0645    0.7636    0.7847   21.7465     46 % 0.784337 1.000  1
  10   6   0   14.4810   17.9653   17.9653    0.0000   -3.4843    0.5490    0.5678   -6.1368     47 % 0.889402 1.000  1
   3   7   0   18.0499    2.0354    2.0354    0.0000   16.0145    0.6898    0.7130   22.4614     49 % 0.675116 1.000  1
   0   8   0   30.2523   47.8688   47.8688    0.0000  -17.6165    1.3949    1.4274  -12.3420     53 % 0.733407 1.000  1
   4   8   0   18.7883   21.7906  -21.7906    0.0000   -3.0023    0.7398    0.7633   -3.9333     55 % 0.784883 1.000  1
   6   8   0   18.8096   27.1006   27.1006    0.0000   -8.2910    0.6965    0.7214  -11.4928     56 % 0.844829 1.000  1
   8   8   0   11.9875    6.7627   -6.7627    0.0000    5.2248    0.5798    0.5920    8.8251     57 % 0.922231 1.000  1
   1   9   0   16.0499    7.3500   -7.3500    0.0000    8.6999    0.6573    0.6766   12.8576     58 % 0.828037 1.000  1
   3   9   0   11.5499    7.1902   -7.1902    0.0000    4.3597    0.5368    0.5491    7.9399     59 % 0.851307 1.000  1
   7   9   0   11.0045    3.8299   -3.8299    0.0000    7.1747    0.5043    0.5162   13.8989     61 % 0.959226 1.000  1
   0  10   0   15.3167   25.4362  -25.4362    0.0000  -10.1195    0.7802    0.7951  -12.7275     62 % 0.916758 1.000  1
   2  10   0   11.3049    9.3931    9.3931    0.0000    1.9117    0.5042    0.5167    3.6997     63 % 0.927354 1.000  1
   4  10   0   10.7703   14.7056   14.7056    0.0000   -3.9353    0.5107    0.5219   -7.5403     64 % 0.958437 1.000  1
Refinement program                                                                                                 page=   5
structure :                                                                                                19:52:17 01-09-24 

   1   0   1   26.4329    9.2068    9.2068    0.0000   17.2261    1.3109    1.3372   12.8817     65 % 0.089754 1.000  1
   2   0   1   89.8387  161.3250 -161.3250    0.0000  -71.4859    2.9364    3.0707  -23.2798     66 % 0.150699 1.000  1
   3   0   1   50.6083   43.3415  -43.3415    0.0000    7.2668    1.6944    1.7684    4.1094     67 % 0.217103 1.000  1
   6   0   1   17.8157   21.5009   21.5009    0.0000   -3.6851    0.7129    0.7348   -5.0153     70 % 0.423110 1.000  1
   7   0   1   24.6272   20.6884   20.6884    0.0000    3.9388    0.8974    0.9306    4.2327     71 % 0.492467 1.000  1
  10   0   1   17.1231   11.1974   11.1974    0.0000    5.9257    0.6190    0.6423    9.2258     74 % 0.701175 1.000  1
  11   0   1    8.8544    2.4014   -2.4014    0.0000    6.4529    0.4969    0.5048   12.7842     75 % 0.770860 1.000  1
  12   0   1   15.2545   18.2067   18.2067    0.0000   -2.9522    0.6392    0.6571   -4.4927     76 % 0.840580 1.000  1
  14   0   1   11.2116   15.9054  -15.9054    0.0000   -4.6938    0.5530    0.5642   -8.3187     78 % 0.980093 1.000  1
   1   1   1   64.6088   89.6904  -89.6904    0.0000  -25.0815    1.7838    1.8972  -13.2202     79 % 0.128298 1.000  1
   2   1   1   80.9685  143.6770 -143.6770    0.0000  -62.7089    2.0224    2.1785  -28.7860     80 % 0.176393 1.000  1
   3   1   1   85.8207  105.6780  105.6780    0.0000  -19.8576    2.1370    2.3029   -8.6229     81 % 0.235666 1.000  1
   4   1   1   49.8207   44.1502   44.1502    0.0000    5.6705    1.1943    1.2940    4.3821     82 % 0.299552 1.000  1
   5   1   1   17.7820    4.6742   -4.6742    0.0000   13.1079    0.5511    0.5791   22.6350     83 % 0.365642 1.000  1
   6   1   1   17.0088    5.3377    5.3377    0.0000   11.6712    0.5850    0.6092   19.1577     84 % 0.432928 1.000  1
   8   1   1   18.8122   11.4289  -11.4289    0.0000    7.3833    0.5528    0.5840   12.6435     86 % 0.569385 1.000  1
  10   1   1   12.6095    8.2970    8.2970    0.0000    4.3126    0.4520    0.4693    9.1894     88 % 0.707142 1.000  1
  11   1   1   10.9270    6.9907    6.9907    0.0000    3.9364    0.3889    0.4040    9.7434     89 % 0.776292 1.000  1
  12   1   1    8.2341    0.7916    0.7916    0.0000    7.4425    0.4008    0.4091   18.1904     90 % 0.845564 1.000  1
  13   1   1   15.4855   19.4360  -19.4360    0.0000   -3.9505    0.4940    0.5177   -7.6307     91 % 0.914931 1.000  1
  14   1   1    6.5651    4.3129   -4.3129    0.0000    2.2522    0.4722    0.4767    4.7241     92 % 0.984371 1.000  1
   1   2   1   47.1975   40.1864   40.1864    0.0000    7.0110    1.3073    1.3899    5.0444     93 % 0.204141 1.000  1
   2   2   1   88.6307  142.6430  142.6430    0.0000  -54.0118    2.1426    2.3187  -23.2942     94 % 0.237335 1.000  1
   3   2   1   45.3122   36.8400  -36.8400    0.0000    8.4723    1.2094    1.2915    6.5601     95 % 0.284168 1.000  1
   4   2   1   67.7466   82.2363  -82.2363    0.0000  -14.4897    1.7211    1.8497   -7.8338     96 % 0.339035 1.000  1
   5   2   1   37.7492   24.0137   24.0137    0.0000   13.7354    1.0053    1.0739   12.7908     97 % 0.398632 1.000  1
   6   2   1   27.3130    2.6902   -2.6902    0.0000   24.6228    0.7304    0.7798   31.5751     98 % 0.461129 1.000  1
   9   2   1   13.8672    8.8228    8.8228    0.0000    5.0444    0.4579    0.4785   10.5432    101 % 0.657612 1.000  1
  10   2   1   19.6876   17.5254  -17.5254    0.0000    2.1621    0.5105    0.5471    3.9518    102 % 0.724751 1.000  1
  11   2   1   13.8888   15.3066   15.3066    0.0000   -1.4178    0.4140    0.4367   -3.2468    103 % 0.792366 1.000  1
  13   2   1   14.2724   17.3514  -17.3514    0.0000   -3.0790    0.4379    0.4606   -6.6850    105 % 0.928607 1.000  1
   1   3   1   36.6892   41.1946   41.1946    0.0000   -4.5053    1.0262    1.0898   -4.1341    106 % 0.289303 1.000  1
   2   3   1   72.1720   92.1429   92.1429    0.0000  -19.9709    1.8435    1.9798  -10.0876    107 % 0.313608 1.000  1
   4   3   1   50.8262   43.7683  -43.7683    0.0000    7.0578    1.2484    1.3479    5.2363    109 % 0.396191 1.000  1
   5   3   1   16.8582    2.2160   -2.2160    0.0000   14.6423    0.5220    0.5485   26.6928    110 % 0.448252 1.000  1
   6   3   1   21.4988    1.7650    1.7650    0.0000   19.7339    0.5814    0.6199   31.8339    111 % 0.504641 1.000  1
   8   3   1   15.9625   10.7124   10.7124    0.0000    5.2501    0.4793    0.5051   10.3935    113 % 0.625648 1.000  1
  10   3   1   13.4796   10.1705  -10.1705    0.0000    3.3091    0.4229    0.4438    7.4559    115 % 0.753184 1.000  1
  11   3   1   10.5688    7.9910   -7.9910    0.0000    2.5778    0.3595    0.3748    6.8785    116 % 0.818453 1.000  1
  12   3   1    8.9555    1.6636    1.6636    0.0000    7.2918    0.4243    0.4337   16.8142    117 % 0.884429 1.000  1
  13   3   1   15.0698   19.2952   19.2952    0.0000   -4.2253    0.4778    0.5010   -8.4342    118 % 0.950965 1.000  1
   1   4   1   18.0472    2.8178    2.8178    0.0000   15.2294    0.5790    0.6065   25.1098    119 % 0.377528 1.000  1
   3   4   1   27.3642   23.1478  -23.1478    0.0000    4.2164    0.7016    0.7531    5.5986    121 % 0.426152 1.000  1
   5   4   1   15.6780   13.9926   13.9926    0.0000    1.6854    0.4784    0.5034    3.3481    123 % 0.509668 1.000  1
   6   4   1   17.2308   14.5193   14.5193    0.0000    2.7114    0.5600    0.5860    4.6274    124 % 0.559905 1.000  1
   7   4   1   18.2620   14.9726   14.9726    0.0000    3.2894    0.5202    0.5513    5.9662    125 % 0.613999 1.000  1
   9   4   1   12.0416   13.6617  -13.6617    0.0000   -1.6201    0.3986    0.4164   -3.8907    127 % 0.730279 1.000  1
  10   4   1   13.9786    9.3143    9.3143    0.0000    4.6643    0.4471    0.4685    9.9567    128 % 0.791276 1.000  1
  11   4   1    7.5829    2.6155   -2.6155    0.0000    4.9674    0.4484    0.4547   10.9235    129 % 0.853637 1.000  1
  12   4   1   11.3798   15.0385   15.0385    0.0000   -3.6587    0.4350    0.4496   -8.1372    130 % 0.917086 1.000  1
   4   5   1   15.8019   12.9994   12.9994    0.0000    2.8025    0.4746    0.5002    5.6023    135 % 0.539850 1.000  1
   5   5   1   16.1555    5.6439   -5.6439    0.0000   10.5116    0.5169    0.5415   19.4116    136 % 0.579138 1.000  1
Refinement program                                                                                                 page=   6
structure :                                                                                                19:52:17 01-09-24 

   6   5   1   11.8491    7.0546    7.0546    0.0000    4.7944    0.4726    0.4872    9.8400    137 % 0.623806 1.000  1
   8   5   1   12.8880    9.3186   -9.3186    0.0000    3.5694    0.4966    0.5130    6.9573    139 % 0.725194 1.000  1
   9   5   1   17.4585   19.3080   19.3080    0.0000   -1.8495    0.4897    0.5199   -3.5573    140 % 0.780351 1.000  1
  10   5   1    7.6420    4.0393    4.0393    0.0000    3.6027    0.4122    0.4192    8.5938    141 % 0.837710 1.000  1
  11   5   1    8.7178    4.0401    4.0401    0.0000    4.6777    0.3900    0.3996   11.7050    142 % 0.896848 1.000  1
  12   5   1    6.3718    3.1807    3.1807    0.0000    3.1911    0.4473    0.4518    7.0632    143 % 0.957437 1.000  1
   1   6   1   14.1704    4.7877    4.7877    0.0000    9.3827    0.4834    0.5037   18.6260    144 % 0.557330 1.000  1
   3   6   1   14.1032    4.8488   -4.8488    0.0000    9.2544    0.4715    0.4922   18.8034    146 % 0.591350 1.000  1
   4   6   1   28.7141   34.5524  -34.5524    0.0000   -5.8383    0.7383    0.7922   -7.3698    147 % 0.619587 1.000  1
   5   6   1   13.1985    8.7300    8.7300    0.0000    4.4685    0.4053    0.4263   10.4821    148 % 0.654103 1.000  1
   6   6   1   14.0784    4.6217   -4.6217    0.0000    9.4566    0.4830    0.5031   18.7963    149 % 0.693961 1.000  1
   8   6   1   20.5913   25.3159   25.3159    0.0000   -4.7246    0.5342    0.5725   -8.2524    151 % 0.786356 1.000  1
   9   6   1    8.1976    6.4334    6.4334    0.0000    1.7642    0.4026    0.4108    4.2942    152 % 0.837494 1.000  1
  11   6   1    7.2526    8.9167    8.9167    0.0000   -1.6641    0.4274    0.4335   -3.8384    154 % 0.946988 1.000  1
   4   7   1   24.9600   22.4560  -22.4560    0.0000    2.5040    0.6450    0.6916    3.6204    158 % 0.702243 1.000  1
   5   7   1   11.4717    2.2279   -2.2279    0.0000    9.2438    0.3923    0.4087   22.6175    159 % 0.732877 1.000  1
   6   7   1   12.8258    2.6744    2.6744    0.0000   10.1513    0.4210    0.4401   23.0644    160 % 0.768661 1.000  1
   7   7   1   18.4011   22.2956   22.2956    0.0000   -3.8945    0.5027    0.5353   -7.2753    161 % 0.808914 1.000  1
   9   7   1   10.6066   13.8391  -13.8391    0.0000   -3.2325    0.3630    0.3782   -8.5479    163 % 0.900363 1.000  1
   1   8   1    9.5184    3.3576    3.3576    0.0000    6.1608    0.4307    0.4411   13.9659    165 % 0.738878 1.000  1
   5   8   1    7.5432    2.0680    2.0680    0.0000    5.4752    0.4176    0.4244   12.9026    169 % 0.814356 1.000  1
   6   8   1   10.5594    7.2480    7.2480    0.0000    3.3113    0.4546    0.4667    7.0956    170 % 0.846704 1.000  1
   8   8   1   14.6663   19.1154  -19.1154    0.0000   -4.4491    0.4841    0.5058   -8.7956    172 % 0.923948 1.000  1
   1   9   1   11.3181   13.6045  -13.6045    0.0000   -2.2864    0.4197    0.4347   -5.2600    174 % 0.829950 1.000  1
   3   9   1   16.2204   22.3836   22.3836    0.0000   -6.1633    0.4778    0.5046  -12.2148    176 % 0.853168 1.000  1
   4   9   1    8.6718    5.6095    5.6095    0.0000    3.0623    0.4613    0.4693    6.5246    177 % 0.872977 1.000  1
   5   9   1    8.3546    3.5804   -3.5804    0.0000    4.7743    0.4249    0.4330   11.0247    178 % 0.897803 1.000  1
   6   9   1    6.0828    4.0215    4.0215    0.0000    2.0612    0.4768    0.4806    4.2887    179 % 0.927245 1.000  1
   7   9   1   10.2567   14.5826  -14.5826    0.0000   -4.3259    0.3997    0.4127  -10.4822    180 % 0.960877 1.000  1
   1  10   1    6.2129    1.3461   -1.3461    0.0000    4.8668    0.4909    0.4948    9.8352    181 % 0.921142 1.000  1
   2  10   1   12.8452   18.3937   18.3937    0.0000   -5.5485    0.4476    0.4657  -11.9143    182 % 0.929062 1.000  1
   3  10   1    6.3640    2.2170    2.2170    0.0000    4.1469    0.5500    0.5536    7.4903    183 % 0.942114 1.000  1
   4  10   1    9.0664   15.0118  -15.0118    0.0000   -5.9454    0.4246    0.4342  -13.6922    184 % 0.960090 1.000  1
   5  10   1    5.2249    2.3308    2.3308    0.0000    2.8942    0.5263    0.5289    5.4719    185 % 0.982718 1.000  1
   1   0   2   40.5943   18.7691  -18.7691    0.0000   21.8252    2.3698    2.4043    9.0775    186 % 0.132549 1.000  1
   2   0   2   39.7819   18.4446  -18.4446    0.0000   21.3373    1.9833    2.0228   10.5483    187 % 0.179509 1.000  1
   4   0   2   39.0474   44.2826   44.2826    0.0000   -5.2352    1.4803    1.5309   -3.4197    189 % 0.301397 1.000  1
   5   0   2   56.3010   48.3062   48.3062    0.0000    7.9948    2.1403    2.2131    3.6125    190 % 0.367155 1.000  1
   6   0   2   32.6986   20.2578  -20.2578    0.0000   12.4409    1.3456    1.3848    8.9840    191 % 0.434207 1.000  1
   7   0   2   30.4861   11.8039   11.8039    0.0000   18.6821    1.1727    1.2116   15.4188    192 % 0.502033 1.000  1
   8   0   2   19.7383   15.8113  -15.8113    0.0000    3.9270    0.8283    0.8515    4.6117    193 % 0.570358 1.000  1
  13   0   2    9.5184    0.6918   -0.6918    0.0000    8.8266    0.6356    0.6427   13.7337    198 % 0.915536 1.000  1
   0   1   2   84.0857  210.0880 -210.0880    0.0000 -126.0030    4.6851    4.7600  -26.4714    200 % 0.145220 1.000  1
   1   1   2   90.6819  154.8050  154.8050    0.0000  -64.1231    2.7299    2.8765  -22.2917    201 % 0.161163 1.000  1
   2   1   2   65.1644   72.4349   72.4349    0.0000   -7.2705    1.8561    1.9671   -3.6960    202 % 0.201564 1.000  1
   3   1   2   22.2957    2.5374    2.5374    0.0000   19.7583    0.7221    0.7557   26.1441    203 % 0.255052 1.000  1
   4   1   2   34.9728   40.4924   40.4924    0.0000   -5.5196    0.9722    1.0332   -5.3423    204 % 0.315032 1.000  1
   7   1   2   32.0328   27.7246   27.7246    0.0000    4.3082    1.0677    1.1147    3.8650    207 % 0.510335 1.000  1
   8   1   2   27.8765   15.6336   15.6336    0.0000   12.2429    0.7533    0.8032   15.2418    208 % 0.577679 1.000  1
   9   1   2   15.7797    6.6803    6.6803    0.0000    9.0994    0.6401    0.6592   13.8032    209 % 0.645564 1.000  1
  11   1   2   16.1245   14.4618  -14.4618    0.0000    1.6627    0.5240    0.5483    3.0326    211 % 0.782396 1.000  1
  13   1   2    9.0056    3.8557    3.8557    0.0000    5.1498    0.4664    0.4750   10.8419    213 % 0.920115 1.000  1
Refinement program                                                                                                 page=   7
structure :                                                                                                19:52:17 01-09-24 

   0   2   2   68.8411   80.1819   80.1819    0.0000  -11.3408    2.6111    2.7003   -4.1998    214 % 0.215180 1.000  1
   1   2   2   77.2366   93.1156   93.1156    0.0000  -15.8790    1.9136    2.0636   -7.6948    215 % 0.226246 1.000  1
   2   2   2   48.3094   23.1313  -23.1313    0.0000   25.1782    1.3072    1.3936   18.0669    216 % 0.256596 1.000  1
   3   2   2   28.2984   13.8377   13.8377    0.0000   14.4607    2.0761    2.0953    6.9016    217 % 0.300441 1.000  1
   4   2   2   59.4853   36.9951  -36.9951    0.0000   22.4902    1.5205    1.6328   13.7743    218 % 0.352786 1.000  1
   6   2   2   31.9092   35.9277   35.9277    0.0000   -4.0185    0.8430    0.9014   -4.4581    220 % 0.471331 1.000  1
   7   2   2   23.7023   19.5991   19.5991    0.0000    4.1032    0.7067    0.7454    5.5049    221 % 0.534467 1.000  1
   8   2   2   16.4317    0.9580   -0.9580    0.0000   15.4737    0.5538    0.5777   26.7864    222 % 0.599104 1.000  1
  10   2   2   24.1454   20.6249  -20.6249    0.0000    3.5205    0.6689    0.7111    4.9507    224 % 0.731284 1.000  1
  13   2   2    9.1488    4.2838    4.2838    0.0000    4.8650    0.4973    0.5057    9.6207    227 % 0.933716 1.000  1
   0   3   2   69.4781   86.9402   86.9402    0.0000  -17.4622    2.5094    2.6038   -6.7063    228 % 0.297195 1.000  1
   1   3   2   63.9656   73.8148  -73.8148    0.0000   -9.8492    1.6079    1.7305   -5.6917    229 % 0.305302 1.000  1
   3   3   2   19.5806    6.6966   -6.6966    0.0000   12.8840    0.6665    0.6946   18.5477    231 % 0.363713 1.000  1
   5   3   2   48.7432   44.0704   44.0704    0.0000    4.6728    1.3643    1.4488    3.2254    233 % 0.458741 1.000  1
   7   3   2   23.8516   19.3726  -19.3726    0.0000    4.4790    0.7463    0.7835    5.7169    235 % 0.572431 1.000  1
   8   3   2   18.3385    7.0392   -7.0392    0.0000   11.2993    0.5589    0.5882   19.2083    236 % 0.633205 1.000  1
   9   3   2   14.3771    8.6425   -8.6425    0.0000    5.7346    0.4799    0.5010   11.4462    237 % 0.695693 1.000  1
  13   3   2    7.4632    3.0539   -3.0539    0.0000    4.4093    0.5025    0.5080    8.6802    241 % 0.955953 1.000  1
   0   4   2   29.8747   15.4321  -15.4321    0.0000   14.4427    1.2352    1.2708   11.3653    242 % 0.383609 1.000  1
   1   4   2   25.7546    9.8476   -9.8476    0.0000   15.9071    0.8387    0.8773   18.1310    243 % 0.389924 1.000  1
   2   4   2   24.0894    3.8590   -3.8590    0.0000   20.2304    0.7099    0.7496   26.9877    244 % 0.408283 1.000  1
   3   4   2   30.3546   26.0640  -26.0640    0.0000    4.2906    1.2519    1.2881    3.3308    245 % 0.437171 1.000  1
   4   4   2   21.2297   25.2110   25.2110    0.0000   -3.9813    0.7678    0.7966   -4.9979    246 % 0.474670 1.000  1
   5   4   2   38.0368   31.0269   31.0269    0.0000    7.0099    1.0082    1.0776    6.5051    247 % 0.518917 1.000  1
   6   4   2   24.8093   16.5394  -16.5394    0.0000    8.2698    0.7477    0.7878   10.4975    248 % 0.568337 1.000  1
   7   4   2   22.2329    4.9506    4.9506    0.0000   17.2822    0.6567    0.6933   24.9275    249 % 0.621698 1.000  1
   8   4   2   14.6833   10.7017  -10.7017    0.0000    3.9816    0.4767    0.4988    7.9818    250 % 0.678070 1.000  1
   9   4   2   20.6470   24.9481  -24.9481    0.0000   -4.3011    0.6030    0.6374   -6.7483    251 % 0.736763 1.000  1
  12   4   2   12.2025   10.1041  -10.1041    0.0000    2.0983    0.4425    0.4590    4.5711    254 % 0.922258 1.000  1
   3   5   2   18.2975    1.4807    1.4807    0.0000   16.8168    0.6832    0.7072   23.7784    258 % 0.516487 1.000  1
   5   5   2   36.8225   33.5732  -33.5732    0.0000    3.2494    0.9342    1.0042    3.2359    260 % 0.587294 1.000  1
   7   5   2   22.4722   20.1593   20.1593    0.0000    2.3129    0.6452    0.6833    3.3851    262 % 0.679815 1.000  1
   8   5   2   23.2293   12.7874   12.7874    0.0000   10.4419    0.7125    0.7494   13.9341    263 % 0.731724 1.000  1
   9   5   2   13.2514    3.4549    3.4549    0.0000    9.7965    0.5245    0.5410   18.1098    264 % 0.786423 1.000  1
   1   6   2   25.7585   31.2165   31.2165    0.0000   -5.4580    0.7357    0.7795   -7.0023    269 % 0.565800 1.000  1
   2   6   2   14.3840    9.2398   -9.2398    0.0000    5.1442    0.5631    0.5812    8.8509    270 % 0.578605 1.000  1
   3   6   2   15.9060    8.4319    8.4319    0.0000    7.4740    0.5784    0.5999   12.4594    271 % 0.599339 1.000  1
   4   6   2   23.7108   17.2092  -17.2092    0.0000    6.5016    0.6664    0.7073    9.1922    272 % 0.627217 1.000  1
   7   6   2   14.8054   10.1314   10.1314    0.0000    4.6740    0.7531    0.7675    6.0898    275 % 0.744713 1.000  1
   8   6   2   10.0250    0.9590    0.9590    0.0000    9.0660    0.4788    0.4892   18.5328    276 % 0.792382 1.000  1
   9   6   2   11.8996    9.9483    9.9483    0.0000    1.9513    0.4748    0.4895    3.9863    277 % 0.843154 1.000  1
  10   6   2   13.0231   15.0267  -15.0267    0.0000   -2.0037    0.6527    0.6656   -3.0105    278 % 0.896504 1.000  1
  11   6   2   10.8904   13.1972  -13.1972    0.0000   -2.3068    0.4913    0.5032   -4.5844    279 % 0.951998 1.000  1
   2   7   2   13.3679    9.5552   -9.5552    0.0000    3.8127    0.7368    0.7489    5.0913    282 % 0.666365 1.000  1
   3   7   2   10.8674    4.5735   -4.5735    0.0000    6.2939    0.4969    0.5086   12.3738    283 % 0.684446 1.000  1
   4   7   2   17.5642   14.1077  -14.1077    0.0000    3.4564    0.6063    0.6313    5.4753    284 % 0.708984 1.000  1
   7   7   2   12.8491    9.7172   -9.7172    0.0000    3.1319    0.5175    0.5333    5.8731    287 % 0.814773 1.000  1
   8   7   2   10.1440    0.7939   -0.7939    0.0000    9.3500    0.5077    0.5177   18.0598    288 % 0.858561 1.000  1
   9   7   2    9.0940    6.8536   -6.8536    0.0000    2.2403    0.4563    0.4653    4.8146    289 % 0.905631 1.000  1
  10   7   2   11.2650   14.2549  -14.2549    0.0000   -2.9899    0.4749    0.4881   -6.1255    290 % 0.955499 1.000  1
   0   8   2   17.2569   10.9806  -10.9806    0.0000    6.2763    0.7968    0.8153    7.6985    291 % 0.742004 1.000  1
   1   8   2   14.2408   10.4221  -10.4221    0.0000    3.8187    0.4880    0.5084    7.5113    292 % 0.745288 1.000  1
Refinement program                                                                                                 page=   8
structure :                                                                                                19:52:17 01-09-24 

   2   8   2    9.4868    1.9676    1.9676    0.0000    7.5193    0.4743    0.4837   15.5442    293 % 0.755055 1.000  1
   3   8   2   11.4018    9.5051   -9.5051    0.0000    1.8967    0.4824    0.4957    3.8265    294 % 0.771059 1.000  1
   6   8   2   12.7671   10.9298  -10.9298    0.0000    1.8373    0.5091    0.5249    3.5005    297 % 0.852303 1.000  1
   7   8   2    9.5026    1.4519   -1.4519    0.0000    8.0508    0.5209    0.5295   15.2043    298 % 0.888776 1.000  1
   8   8   2    7.0711    4.5094   -4.5094    0.0000    2.5616    0.5728    0.5771    4.4388    299 % 0.929082 1.000  1
   9   8   2    8.8882   12.6612  -12.6612    0.0000   -3.7730    0.4838    0.4919   -7.6705    300 % 0.972746 1.000  1
   0   9   2   21.0214   26.5567  -26.5567    0.0000   -5.5353    0.8753    0.9002   -6.1490    301 % 0.832734 1.000  1
   1   9   2   17.3753   20.9029   20.9029    0.0000   -3.5276    0.5151    0.5436   -6.4892    302 % 0.835662 1.000  1
   3   9   2    8.6023    0.9039    0.9039    0.0000    7.6985    0.5115    0.5187   14.8426    304 % 0.858725 1.000  1
   5   9   2   14.3979   16.4442  -16.4442    0.0000   -2.0463    0.5209    0.5404   -3.7864    306 % 0.903086 1.000  1
   6   9   2   13.4462   19.6623  -19.6623    0.0000   -6.2161    0.5243    0.5413  -11.4841    307 % 0.932361 1.000  1
   1  10   2    8.4202   11.6920   11.6920    0.0000   -3.2718    0.5701    0.5762   -5.6778    310 % 0.926291 1.000  1
   2  10   2    7.2595    3.5938   -3.5938    0.0000    3.6656    0.5028    0.5080    7.2157    311 % 0.934168 1.000  1
   3  10   2    6.2048    4.6048    4.6048    0.0000    1.6000    0.5157    0.5194    3.0802    312 % 0.947150 1.000  1
   3   0   3   92.8677  116.2250  116.2250    0.0000  -23.3569    3.6778    3.7933   -6.1575    315 % 0.269263 1.000  1
   6   0   3   16.3615   11.6870  -11.6870    0.0000    4.6746    0.9718    0.9855    4.7435    318 % 0.452096 1.000  1
   8   0   3   21.7784   10.1353   10.1353    0.0000   11.6431    0.9574    0.9818   11.8586    320 % 0.584092 1.000  1
   9   0   3   26.8645   30.5661   30.5661    0.0000   -3.7016    1.0665    1.0998   -3.3658    321 % 0.651310 1.000  1
  10   0   3   15.4758    4.1982   -4.1982    0.0000   11.2776    0.8206    0.8351   13.5045    322 % 0.719037 1.000  1
  11   0   3   14.6424    4.1772    4.1772    0.0000   10.4652    0.8093    0.8224   12.7247    323 % 0.787143 1.000  1
  12   0   3    9.9750    1.8061   -1.8061    0.0000    8.1689    0.8922    0.8978    9.0989    324 % 0.855537 1.000  1
  13   0   3   14.4014   17.8315  -17.8315    0.0000   -3.4302    1.0277    1.0377   -3.3055    325 % 0.924155 1.000  1
   2   1   3   79.0032  124.0510  124.0510    0.0000  -45.0483    2.7796    2.8897  -15.5891    327 % 0.237663 1.000  1
   3   1   3   60.7536   53.5455  -53.5455    0.0000    7.2081    2.1480    2.2323    3.2290    328 % 0.284442 1.000  1
   4   1   3   40.7419   34.8880  -34.8880    0.0000    5.8539    1.1573    1.2269    4.7712    329 % 0.339265 1.000  1
   5   1   3   41.4114   33.1142   33.1142    0.0000    8.2971    1.8968    1.9415    4.2736    330 % 0.398827 1.000  1
   7   1   3   24.1909    6.4913    6.4913    0.0000   17.6996    1.3662    1.3875   12.7568    332 % 0.525640 1.000  1
   9   1   3   19.5908   15.7551  -15.7551    0.0000    3.8358    1.0439    1.0621    3.6116    334 % 0.657730 1.000  1
  10   1   3   15.5628    9.6132   -9.6132    0.0000    5.9496    0.6008    0.6206    9.5865    335 % 0.724858 1.000  1
  11   1   3   12.0499    1.9587    1.9587    0.0000   10.0912    0.6432    0.6543   15.4217    336 % 0.792464 1.000  1
  12   1   3   15.4822   17.3683  -17.3683    0.0000   -1.8861    0.5942    0.6141   -3.0715    337 % 0.860435 1.000  1
  13   1   3    9.6902    3.7969    3.7969    0.0000    5.8933    0.6089    0.6165    9.5589    338 % 0.928691 1.000  1
   2   2   3   28.4306   12.2633   12.2633    0.0000   16.1674    1.0411    1.0793   14.9802    340 % 0.285827 1.000  1
   3   2   3   82.2952   95.7863  -95.7863    0.0000  -13.4911    2.3312    2.4722   -5.4570    341 % 0.325762 1.000  1
   4   2   3   56.8278   45.0009  -45.0009    0.0000   11.8270    1.5740    1.6735    7.0672    342 % 0.374585 1.000  1
   5   2   3   32.0765   28.5255   28.5255    0.0000    3.5510    0.8604    0.9183    3.8670    343 % 0.429274 1.000  1
   7   2   3   34.1746   37.7615   37.7615    0.0000   -3.5869    0.9920    1.0492   -3.4188    345 % 0.549100 1.000  1
   8   2   3   24.6881    9.3808   -9.3808    0.0000   15.3073    1.0957    1.1231   13.6290    346 % 0.612194 1.000  1
  10   2   3   16.7153    9.4247   -9.4247    0.0000    7.2906    0.7658    0.7838    9.3016    348 % 0.742046 1.000  1
  11   2   3   13.3940    3.5801   -3.5801    0.0000    9.8139    0.6794    0.6925   14.1721    349 % 0.808215 1.000  1
  13   2   3   12.4177   16.9862   16.9862    0.0000   -4.5685    0.5557    0.5694   -8.0239    351 % 0.942168 1.000  1
   1   3   3   29.4856   22.5094  -22.5094    0.0000    6.9762    0.9835    1.0268    6.7942    352 % 0.330250 1.000  1
   2   3   3   66.0136   79.9476  -79.9476    0.0000  -13.9340    1.7989    1.9162   -7.2718    353 % 0.351737 1.000  1
   3   3   3   58.5167   49.9164   49.9164    0.0000    8.6003    1.6269    1.7289    4.9743    354 % 0.384893 1.000  1
   4   3   3   35.1027   28.5236   28.5236    0.0000    6.5791    1.9657    1.9968    3.2949    355 % 0.427008 1.000  1
   5   3   3   47.3403   34.9754  -34.9754    0.0000   12.3649    1.6065    1.6748    7.3831    356 % 0.475709 1.000  1
   6   3   3   20.1792   23.5700   23.5700    0.0000   -3.3908    0.7235    0.7511   -4.5142    357 % 0.529180 1.000  1
   7   3   3   22.4165    3.0901   -3.0901    0.0000   19.3264    0.7695    0.8015   24.1126    358 % 0.586117 1.000  1
   9   3   3   18.9447   15.7012   15.7012    0.0000    3.2435    0.5727    0.6032    5.3768    360 % 0.706997 1.000  1
  10   3   3   14.5945    8.5565    8.5565    0.0000    6.0380    0.5961    0.6137    9.8384    361 % 0.769841 1.000  1
  11   3   3   11.2294    4.9898   -4.9898    0.0000    6.2396    0.5833    0.5940   10.5044    362 % 0.833807 1.000  1
  13   3   3    9.0664    1.3158   -1.3158    0.0000    7.7507    0.5074    0.5154   15.0380    364 % 0.964211 1.000  1
Refinement program                                                                                                 page=   9
structure :                                                                                                19:52:17 01-09-24 

   1   4   3   33.7831   30.1833  -30.1833    0.0000    3.5998    0.9620    1.0196    3.5306    365 % 0.409751 1.000  1
   2   4   3   39.3904   31.4114   31.4114    0.0000    7.9789    1.0129    1.0868    7.3415    366 % 0.427259 1.000  1
   4   4   3   18.4391   12.7299  -12.7299    0.0000    5.7092    0.9518    0.9695    5.8890    368 % 0.491088 1.000  1
   5   4   3   24.6069   18.0038  -18.0038    0.0000    6.6031    0.7498    0.7891    8.3675    369 % 0.533976 1.000  1
   6   4   3   17.1756    8.6851   -8.6851    0.0000    8.4905    0.9374    0.9530    8.9094    370 % 0.582119 1.000  1
   8   4   3   15.9844    8.2926    8.2926    0.0000    7.6918    0.9228    0.9365    8.2132    372 % 0.689663 1.000  1
   9   4   3   22.3226   24.5032   24.5032    0.0000   -2.1806    0.6451    0.6826   -3.1944    373 % 0.747446 1.000  1
  10   4   3   10.7424    2.8628   -2.8628    0.0000    7.8796    0.6377    0.6466   12.1854    374 % 0.807147 1.000  1
  11   4   3   10.4594    3.4052    3.4052    0.0000    7.0543    0.5689    0.5784   12.1962    375 % 0.868370 1.000  1
  12   4   3    9.6229    2.6036   -2.6036    0.0000    7.0193    0.6287    0.6360   11.0361    376 % 0.930814 1.000  1
   1   5   3   19.5423    4.7737    4.7737    0.0000   14.7686    0.9339    0.9541   15.4790    377 % 0.493494 1.000  1
   2   5   3   42.7914   47.7948   47.7948    0.0000   -5.0035    1.0878    1.1690   -4.2802    378 % 0.508124 1.000  1
   3   5   3   22.4210   13.9644  -13.9644    0.0000    8.4566    0.7025    0.7374   11.4684    379 % 0.531615 1.000  1
   5   5   3   18.4959    9.5773    9.5773    0.0000    8.9187    0.6677    0.6929   12.8723    381 % 0.600641 1.000  1
   7   5   3   19.2432    7.0514    7.0514    0.0000   12.1918    0.7249    0.7500   16.2550    383 % 0.691378 1.000  1
   9   5   3   13.1567    9.2886   -9.2886    0.0000    3.8682    0.7107    0.7227    5.3521    385 % 0.796440 1.000  1
  10   5   3    9.9549    7.2613   -7.2613    0.0000    2.6936    0.7383    0.7450    3.6155    386 % 0.852717 1.000  1
  11   5   3    7.5829    1.0216   -1.0216    0.0000    6.5613    0.6989    0.7030    9.3327    387 % 0.910882 1.000  1
  12   5   3    9.3327   13.8895  -13.8895    0.0000   -4.5567    0.7340    0.7399   -6.1587    388 % 0.970595 1.000  1
   2   6   3   17.0088    1.0784   -1.0784    0.0000   15.9304    0.7849    0.8031   19.8360    390 % 0.592148 1.000  1
   4   6   3   20.8878   12.9317  -12.9317    0.0000    7.9561    0.7851    0.8125    9.7926    392 % 0.639732 1.000  1
   5   6   3   19.1885   11.6248   11.6248    0.0000    7.5637    0.5811    0.6119   12.3603    393 % 0.673216 1.000  1
   7   6   3   17.5243   22.4273   22.4273    0.0000   -4.9030    1.0100    1.0251   -4.7829    395 % 0.755283 1.000  1
   8   6   3   13.1947    6.7354   -6.7354    0.0000    6.4593    0.5646    0.5798   11.1399    396 % 0.802324 1.000  1
   9   6   3   16.8671   19.6614  -19.6614    0.0000   -2.7943    0.6136    0.6364   -4.3909    397 % 0.852505 1.000  1
  10   6   3    8.3307    4.3616   -4.3616    0.0000    3.9690    0.6842    0.6893    5.7583    398 % 0.905304 1.000  1
  11   6   3    7.8294    2.5926   -2.5926    0.0000    5.2368    0.6578    0.6624    7.9056    399 % 0.960289 1.000  1
   1   7   3   15.6365    9.9841   -9.9841    0.0000    5.6524    0.6459    0.6646    8.5052    400 % 0.667265 1.000  1
   2   7   3   24.9780   29.7512  -29.7512    0.0000   -4.7732    0.8688    0.9040   -5.2803    401 % 0.678157 1.000  1
   3   7   3   27.3788   23.6163   23.6163    0.0000    3.7625    0.8145    0.8593    4.3787    402 % 0.695932 1.000  1
   5   7   3   21.1849   17.6100  -17.6100    0.0000    3.5749    0.6136    0.6492    5.5068    404 % 0.749985 1.000  1
   7   7   3   11.1535    1.7119   -1.7119    0.0000    9.4416    0.7307    0.7392   12.7731    406 % 0.824446 1.000  1
   8   7   3   17.9750   21.3716  -21.3716    0.0000   -3.3966    0.6370    0.6619   -5.1318    407 % 0.867746 1.000  1
  10   7   3    9.2898    5.6874    5.6874    0.0000    3.6023    0.6190    0.6259    5.7555    409 % 0.963760 1.000  1
   2   8   3   14.0036    9.4566    9.4566    0.0000    4.5469    0.6320    0.6473    7.0244    411 % 0.765483 1.000  1
   3   8   3   24.6171   27.3539   27.3539    0.0000   -2.7368    0.7332    0.7735   -3.5385    412 % 0.781273 1.000  1
   4   8   3   12.5340    3.0909   -3.0909    0.0000    9.4431    0.5266    0.5413   17.4458    413 % 0.802858 1.000  1
   5   8   3   11.7090    7.1586   -7.1586    0.0000    4.5504    0.7345    0.7438    6.1181    414 % 0.829786 1.000  1
   6   8   3   11.4412    5.5389   -5.5389    0.0000    5.9023    0.5375    0.5496   10.7397    415 % 0.861555 1.000  1
   7   8   3   13.2740   16.6345  -16.6345    0.0000   -3.3605    0.5650    0.5804   -5.7900    416 % 0.897651 1.000  1
   8   8   3    9.8234    5.4692    5.4692    0.0000    4.3542    0.5752    0.5835    7.4625    417 % 0.937576 1.000  1
   9   8   3   11.6833   15.0908   15.0908    0.0000   -3.4074    0.5863    0.5978   -5.6997    418 % 0.980862 1.000  1
   1   9   3    9.8336    2.2852    2.2852    0.0000    7.5484    0.5186    0.5279   14.2997    419 % 0.845095 1.000  1
   2   9   3   14.8896   20.1929   20.1929    0.0000   -5.3033    0.5675    0.5867   -9.0389    420 % 0.853721 1.000  1
   3   9   3   10.9818    5.4032   -5.4032    0.0000    5.5786    0.4963    0.5083   10.9753    421 % 0.867908 1.000  1
   4   9   3    9.8641   12.7250  -12.7250    0.0000   -2.8609    0.5170    0.5264   -5.4353    422 % 0.887388 1.000  1
   5   9   3    7.4833    2.1731    2.1731    0.0000    5.3102    0.6013    0.6060    8.7631    423 % 0.911822 1.000  1
   7   9   3    7.3144    4.7235    4.7235    0.0000    2.5909    0.6221    0.6263    4.1365    425 % 0.973989 1.000  1
   1  10   3    9.1542   10.8619   10.8619    0.0000   -1.7076    0.5407    0.5484   -3.1137    426 % 0.934810 1.000  1
   2  10   3    8.9499    2.7707   -2.7707    0.0000    6.1792    0.6704    0.6763    9.1361    427 % 0.942616 1.000  1
   3  10   3   12.8763   19.2836  -19.2836    0.0000   -6.4073    0.5708    0.5852  -10.9497    428 % 0.955483 1.000  1
   4  10   3    6.0415    1.8927   -1.8927    0.0000    4.1488    0.7283    0.7308    5.6771    429 % 0.973212 1.000  1
Refinement program                                                                                                 page=  10
structure :                                                                                                19:52:17 01-09-24 

   0   0   4   64.5469   82.3969  -82.3969    0.0000  -17.8500    5.1327    5.1731   -3.4505    430 % 0.225251 1.000  1
   1   0   4  103.1900  181.8600  181.8600    0.0000  -78.6702    5.1449    5.2473  -14.9924    431 % 0.235844 1.000  1
   2   0   4   20.6010   10.8483   10.8483    0.0000    9.7527    2.2742    2.2835    4.2710    432 % 0.265098 1.000  1
   3   0   4   51.6691   32.1690  -32.1690    0.0000   19.5001    2.3379    2.3944    8.1442    433 % 0.307735 1.000  1
   4   0   4   31.9766   21.4181   21.4181    0.0000   10.5585    1.9999    2.0253    5.2133    434 % 0.359018 1.000  1
   6   0   4   22.1224    4.8156   -4.8156    0.0000   17.3068    1.1911    1.2115   14.2858    436 % 0.476013 1.000  1
   7   0   4   50.9323   60.7996   60.7996    0.0000   -9.8673    2.0144    2.0778   -4.7488    437 % 0.538600 1.000  1
   8   0   4   14.0036    5.8732    5.8732    0.0000    8.1303    1.0247    1.0343    7.8610    438 % 0.602795 1.000  1
   9   0   4   21.7117    2.3571    2.3571    0.0000   19.3547    0.9027    0.9285   20.8456    439 % 0.668133 1.000  1
  10   0   4   15.7448    3.0877   -3.0877    0.0000   12.6571    0.8606    0.8749   14.4672    440 % 0.734311 1.000  1
  12   0   4   10.8028    1.5980   -1.5980    0.0000    9.2047    0.8377    0.8447   10.8972    442 % 0.868413 1.000  1
  13   0   4   11.9499    6.0765    6.0765    0.0000    5.8734    0.8954    0.9033    6.5018    443 % 0.936088 1.000  1
   2   1   4   33.7209    2.1879    2.1879    0.0000   31.5330    1.2455    1.2904   24.4374    445 % 0.280502 1.000  1
   3   1   4   27.4463   20.6226  -20.6226    0.0000    6.8237    1.9074    1.9270    3.5411    446 % 0.321100 1.000  1
   4   1   4   62.8172   69.5760  -69.5760    0.0000   -6.7588    2.0926    2.1848   -3.0935    447 % 0.370538 1.000  1
   5   1   4   24.0728    6.9040   -6.9040    0.0000   17.1688    1.2171    1.2407   13.8378    448 % 0.425748 1.000  1
   6   1   4   34.9342   30.1869   30.1869    0.0000    4.7473    1.0749    1.1302    4.2003    449 % 0.484761 1.000  1
   7   1   4   22.4856    7.8533    7.8533    0.0000   14.6323    0.7938    0.8251   17.7345    450 % 0.546347 1.000  1
   8   1   4   19.6163   15.0362   15.0362    0.0000    4.5801    1.1062    1.1235    4.0767    451 % 0.609726 1.000  1
   9   1   4   16.7422    4.8695    4.8695    0.0000   11.8727    0.6929    0.7128   16.6564    452 % 0.674394 1.000  1
  11   1   4   14.3771    4.3548   -4.3548    0.0000   10.0223    0.5634    0.5815   17.2366    454 % 0.806348 1.000  1
  13   1   4    7.7717    0.4920   -0.4920    0.0000    7.2797    0.7592    0.7631    9.5393    456 % 0.940566 1.000  1
   0   2   4   74.7168   21.5043   21.5043    0.0000   53.2125    4.2969    4.3614   12.2009    457 % 0.290440 1.000  1
   2   2   4   49.3062   17.0291   17.0291    0.0000   32.2771    1.6418    1.7142   18.8290    459 % 0.322327 1.000  1
   3   2   4   24.8677    1.4181    1.4181    0.0000   23.4495    1.6407    1.6594   14.1311    460 % 0.358216 1.000  1
   4   2   4   28.6374   17.5988  -17.5988    0.0000   11.0386    0.9673    1.0088   10.9426    461 % 0.403127 1.000  1
   5   2   4   63.8890   57.9578   57.9578    0.0000    5.9311    1.8391    1.9469    3.0464    462 % 0.454394 1.000  1
   6   2   4   17.7961    8.6552   -8.6552    0.0000    9.1409    0.7586    0.7792   11.7313    463 % 0.510104 1.000  1
   8   2   4   19.8444    7.3046    7.3046    0.0000   12.5398    1.2069    1.2231   10.2525    465 % 0.630063 1.000  1
  10   2   4   15.8902    3.1769   -3.1769    0.0000   12.7133    0.6545    0.6735   18.8764    467 % 0.756856 1.000  1
  11   2   4   22.0771   25.2865   25.2865    0.0000   -3.2094    0.7134    0.7468   -4.2976    468 % 0.821833 1.000  1
  12   2   4   10.4738    1.4616    1.4616    0.0000    9.0122    0.6922    0.7001   12.8730    469 % 0.887558 1.000  1
  13   2   4    9.1597    2.3498   -2.3498    0.0000    6.8099    0.8679    0.8728    7.8027    470 % 0.953875 1.000  1
   1   3   4   24.5886    0.6284    0.6284    0.0000   23.9602    1.8972    1.9131   12.5244    472 % 0.362302 1.000  1
   2   3   4   21.8472   11.6453   11.6453    0.0000   10.2019    0.9040    0.9300   10.9694    473 % 0.381991 1.000  1
   4   3   4   48.4840   52.6435   52.6435    0.0000   -4.1595    1.2777    1.3666   -3.0436    475 % 0.452254 1.000  1
   5   3   4   21.4663    7.0930    7.0930    0.0000   14.3733    0.9410    0.9652   14.8917    476 % 0.498494 1.000  1
   7   3   4   17.3176    9.2529   -9.2529    0.0000    8.0647    1.1231    1.1364    7.0967    478 % 0.604757 1.000  1
   8   3   4   17.4356    7.5175   -7.5175    0.0000    9.9181    0.6768    0.6989   14.1916    479 % 0.662572 1.000  1
   9   3   4   15.0167    1.9306   -1.9306    0.0000   13.0860    0.5860    0.6050   21.6316    480 % 0.722525 1.000  1
  11   3   4   13.1681    3.3245    3.3245    0.0000    9.8436    0.6493    0.6625   14.8580    482 % 0.847014 1.000  1
  13   3   4    7.8102    0.0335   -0.0335    0.0000    7.7768    0.7682    0.7722   10.0712    484 % 0.975654 1.000  1
   0   4   4   43.0105   33.9716  -33.9716    0.0000    9.0389    1.7379    1.7904    5.0486    485 % 0.430359 1.000  1
   1   4   4   65.6689   84.6509   84.6509    0.0000  -18.9820    1.8685    1.9805   -9.5844    486 % 0.435998 1.000  1
   2   4   4   21.4453    6.0831    6.0831    0.0000   15.3622    0.7881    0.8167   18.8098    487 % 0.452491 1.000  1
   3   4   4   32.5238   12.3441  -12.3441    0.0000   20.1798    1.6542    1.6858   11.9702    488 % 0.478719 1.000  1
   4   4   4   24.8495   11.0985   11.0985    0.0000   13.7510    0.9618    0.9934   13.8428    489 % 0.513191 1.000  1
   5   4   4   49.4894   54.9838  -54.9838    0.0000   -5.4944    1.4700    1.5511   -3.5423    490 % 0.554372 1.000  1
   6   4   4   23.0630    4.2060   -4.2060    0.0000   18.8570    0.9886    1.0151   18.5757    491 % 0.600883 1.000  1
   7   4   4   35.2449   41.7619   41.7619    0.0000   -6.5171    1.0441    1.1020   -5.9138    492 % 0.651584 1.000  1
   8   4   4   14.1880    3.5471    3.5471    0.0000   10.6409    1.1383    1.1471    9.2765    493 % 0.705573 1.000  1
   9   4   4   16.1802    3.5180    3.5180    0.0000   12.6623    0.6273    0.6478   19.5454    494 % 0.762151 1.000  1
Refinement program                                                                                                 page=  11
structure :                                                                                                19:52:17 01-09-24 

  10   4   4   13.6711    1.6363   -1.6363    0.0000   12.0349    0.9216    0.9317   12.9166    495 % 0.820782 1.000  1
  12   4   4   10.0946    1.3358   -1.3358    0.0000    8.7587    0.6786    0.6861   12.7669    497 % 0.942663 1.000  1
   1   5   4   21.3049    6.8535   -6.8535    0.0000   14.4514    1.5184    1.5333    9.4250    499 % 0.515494 1.000  1
   2   5   4   24.4152    1.3962    1.3962    0.0000   23.0190    0.7557    0.7941   28.9860    500 % 0.529517 1.000  1
   3   5   4   16.9263    4.3217   -4.3217    0.0000   12.6046    0.6646    0.6859   18.3778    501 % 0.552098 1.000  1
   4   5   4   32.2320   35.5163  -35.5163    0.0000   -3.2843    0.8889    0.9455   -3.4736    502 % 0.582242 1.000  1
   5   5   4   18.5526    2.3201   -2.3201    0.0000   16.2326    0.9406    0.9587   16.9320    503 % 0.618844 1.000  1
   6   5   4   22.8013   18.8243   18.8243    0.0000    3.9770    0.7807    0.8133    4.8901    504 % 0.660833 1.000  1
   7   5   4   13.5794    1.9203    1.9203    0.0000   11.6591    0.8101    0.8214   14.1949    505 % 0.707250 1.000  1
   8   5   4   15.1526   13.3393   13.3393    0.0000    1.8132    0.5247    0.5461    3.3203    506 % 0.757280 1.000  1
   9   5   4   11.8743    4.5050    4.5050    0.0000    7.3693    0.7874    0.7963    9.2543    507 % 0.810255 1.000  1
  10   5   4   22.5699   26.5378  -26.5378    0.0000   -3.9679    0.7931    0.8246   -4.8120    508 % 0.865635 1.000  1
  11   5   4   10.3634    3.6661   -3.6661    0.0000    6.6973    0.5886    0.5977   11.2058    509 % 0.922986 1.000  1
  12   5   4   10.6113   12.9937   12.9937    0.0000   -2.3824    0.6644    0.6728   -3.5410    510 % 0.981964 1.000  1
   0   6   4   20.1022    5.9088    5.9088    0.0000   14.1935    0.8059    0.8306   17.0887    511 % 0.594389 1.000  1
   1   6   4   36.0403   32.6670  -32.6670    0.0000    3.3733    0.9462    1.0125    3.3317    512 % 0.598484 1.000  1
   2   6   4   15.1030    3.3879    3.3879    0.0000   11.7151    1.1157    1.1258   10.4055    513 % 0.610604 1.000  1
   3   6   4   16.5288    2.2689   -2.2689    0.0000   14.2599    0.5687    0.5922   24.0779    514 % 0.630286 1.000  1
   4   6   4   14.6082    6.2597   -6.2597    0.0000    8.3485    0.6401    0.6565   12.7165    515 % 0.656852 1.000  1
   6   6   4   13.4164    1.5481   -1.5481    0.0000   11.8683    0.6373    0.6512   18.2239    517 % 0.727426 1.000  1
   8   6   4   10.3247    3.2527    3.2527    0.0000    7.0720    0.6392    0.6475   10.9215    519 % 0.816041 1.000  1
  10   6   4   10.9545    2.1377   -2.1377    0.0000    8.8168    0.7577    0.7656   11.5168    521 % 0.917482 1.000  1
  11   6   4   10.8120   18.1648   18.1648    0.0000   -7.3527    0.6613    0.6701  -10.9729    522 % 0.971778 1.000  1
   0   7   4   30.9241   36.2009  -36.2009    0.0000   -5.2768    1.2385    1.2765   -4.1337    523 % 0.680115 1.000  1
   1   7   4   14.3108    3.9369   -3.9369    0.0000   10.3739    0.6603    0.6757   15.3536    524 % 0.683697 1.000  1
   2   7   4   13.7222   10.4623   10.4623    0.0000    3.2599    0.6085    0.6238    5.2261    525 % 0.694331 1.000  1
   3   7   4   11.7516    3.8238    3.8238    0.0000    7.9278    0.5914    0.6030   13.1478    526 % 0.711701 1.000  1
   4   7   4   19.8091   23.9414   23.9414    0.0000   -4.1323    0.6335    0.6638   -6.2253    527 % 0.735331 1.000  1
   5   7   4   13.6967    3.8181    3.8181    0.0000    9.8786    0.6133    0.6284   15.7204    528 % 0.764640 1.000  1
   6   7   4   19.2120   22.2100  -22.2100    0.0000   -2.9980    0.7027    0.7285   -4.1155    529 % 0.799004 1.000  1
   7   7   4   11.1982    5.2048   -5.2048    0.0000    5.9935    0.5403    0.5517   10.8627    530 % 0.837800 1.000  1
   8   7   4    9.9045    1.9091   -1.9091    0.0000    7.9955    0.5805    0.5889   13.5763    531 % 0.880443 1.000  1
   9   7   4    9.1159    0.0280    0.0280    0.0000    9.0879    0.7350    0.7406   12.2709    532 % 0.926402 1.000  1
  10   7   4   13.3753   17.2412   17.2412    0.0000   -3.8658    0.6019    0.6165   -6.2702    533 % 0.975208 1.000  1
   0   8   4   12.8297    8.2077   -8.2077    0.0000    4.6219    1.0483    1.0562    4.3761    534 % 0.767218 1.000  1
   1   8   4   24.1888   32.2639   32.2639    0.0000   -8.0750    0.7049    0.7452  -10.8358    535 % 0.770395 1.000  1
   2   8   4    9.4816    2.1922    2.1922    0.0000    7.2894    0.7014    0.7077   10.2995    536 % 0.779848 1.000  1
   3   8   4   12.0416    0.8663   -0.8663    0.0000   11.1753    0.5896    0.6018   18.5700    537 % 0.795353 1.000  1
   4   8   4    9.7673    3.5933    3.5933    0.0000    6.1740    0.7013    0.7081    8.7192    538 % 0.816565 1.000  1
   5   8   4   20.5597   26.6506  -26.6506    0.0000   -6.0909    0.7734    0.8002   -7.6115    539 % 0.843055 1.000  1
   6   8   4   10.7471    2.4670   -2.4670    0.0000    8.2801    0.6746    0.6831   12.1212    540 % 0.874342 1.000  1
   7   8   4   15.0466   19.6480   19.6480    0.0000   -4.6014    0.6015    0.6200   -7.4217    541 % 0.909932 1.000  1
   8   8   4    8.5674    0.9831    0.9831    0.0000    7.5843    0.7178    0.7229   10.4910    542 % 0.949340 1.000  1
   1   9   4    9.3274    1.8485   -1.8485    0.0000    7.4789    0.7344    0.7403   10.1026    544 % 0.858128 1.000  1
   2   9   4   11.1176    0.7383   -0.7383    0.0000   10.3792    0.6521    0.6615   15.6897    545 % 0.866624 1.000  1
   3   9   4    8.3905    0.1859    0.1859    0.0000    8.2046    0.7091    0.7141   11.4897    546 % 0.880603 1.000  1
   4   9   4   13.4685   16.4437  -16.4437    0.0000   -2.9752    0.5866    0.6018   -4.9437    547 % 0.899808 1.000  1
   5   9   4    8.2644    0.9479   -0.9479    0.0000    7.3165    0.6474    0.6526   11.2111    548 % 0.923914 1.000  1
   6   9   4    9.3059   11.3200   11.3200    0.0000   -2.0141    0.6125    0.6195   -3.2510    549 % 0.952549 1.000  1
   7   9   4    7.7460    0.0766   -0.0766    0.0000    7.6693    0.7811    0.7849    9.7713    550 % 0.985318 1.000  1
   0  10   4    9.2574    2.5632    2.5632    0.0000    6.6942    1.0640    1.0680    6.2678    551 % 0.944025 1.000  1
   1  10   4   14.3666   18.2739  -18.2739    0.0000   -3.9072    0.6613    0.6767   -5.7741    552 % 0.946609 1.000  1
Refinement program                                                                                                 page=  12
structure :                                                                                                19:52:17 01-09-24 

   2  10   4    7.3756    0.0820   -0.0820    0.0000    7.2937    0.8406    0.8438    8.6435    553 % 0.954318 1.000  1
   3  10   4    9.0664    1.7257   -1.7257    0.0000    7.3407    1.4063    1.4092    5.2091    554 % 0.967030 1.000  1
   4  10   4    7.0214    2.1412   -2.1412    0.0000    4.8801    0.8118    0.8148    5.9891    555 % 0.984550 1.000  1
   1   0   5   40.0999   58.3963   58.3963    0.0000  -18.2964    2.2431    2.2787   -8.0293    556 % 0.290108 1.000  1
   4   0   5   26.8980   10.5546  -10.5546    0.0000   16.3434    1.8756    1.8948    8.6254    559 % 0.396779 1.000  1
   5   0   5   23.2745   12.0723  -12.0723    0.0000   11.2022    2.0065    2.0199    5.5458    560 % 0.448772 1.000  1
   6   0   5   23.9666   14.2516  -14.2516    0.0000    9.7151    1.5626    1.5809    6.1454    561 % 0.505103 1.000  1
   8   0   5   25.3870   17.6355   17.6355    0.0000    7.7515    1.3609    1.3844    5.5991    563 % 0.626020 1.000  1
   9   0   5   26.6590   17.5968  -17.5968    0.0000    9.0622    2.0387    2.0561    4.4075    564 % 0.689161 1.000  1
  10   0   5   14.2197    5.0763   -5.0763    0.0000    9.1434    1.2588    1.2668    7.2176    565 % 0.753494 1.000  1
  11   0   5   14.1032    7.1103   -7.1103    0.0000    6.9928    0.9856    0.9956    7.0235    566 % 0.818738 1.000  1
   2   1   5   60.9877   48.3485  -48.3485    0.0000   12.6392    2.2923    2.3720    5.3285    570 % 0.327447 1.000  1
   5   1   5   32.9530   27.8126   27.8126    0.0000    5.1404    1.2487    1.2915    3.9802    573 % 0.458040 1.000  1
   6   1   5   19.7813   14.4449   14.4449    0.0000    5.3364    1.0161    1.0352    5.1550    574 % 0.513355 1.000  1
   9   1   5   21.4476   16.3971  -16.3971    0.0000    5.0505    0.9045    0.9296    5.4329    577 % 0.695231 1.000  1
  10   1   5   17.9165    9.1703    9.1703    0.0000    8.7462    1.1023    1.1168    7.8314    578 % 0.759050 1.000  1
  11   1   5   12.8102    1.2814    1.2814    0.0000   11.5287    0.8899    0.8991   12.8226    579 % 0.823855 1.000  1
  13   1   5   11.4673    6.0910    6.0910    0.0000    5.3764    0.7500    0.7587    7.0866    581 % 0.955617 1.000  1
   1   2   5   50.4282   71.6819  -71.6819    0.0000  -21.2537    1.8452    1.9129  -11.1109    582 % 0.343192 1.000  1
   2   2   5   25.2923   18.7956  -18.7956    0.0000    6.4967    1.7733    1.7912    3.6270    583 % 0.363916 1.000  1
   3   2   5   75.2576  101.0320  101.0320    0.0000  -25.7745    2.7346    2.8363   -9.0875    584 % 0.396054 1.000  1
   4   2   5   35.1411   17.6468  -17.6468    0.0000   17.4944    1.1624    1.2144   14.4057    585 % 0.437095 1.000  1
   5   2   5   31.4356   24.3181  -24.3181    0.0000    7.1176    1.1213    1.1646    6.1118    586 % 0.484783 1.000  1
   7   2   5   31.2618   23.3206  -23.3206    0.0000    7.9412    1.9209    1.9461    4.0805    588 % 0.593505 1.000  1
   8   2   5   23.1214   16.7053  -16.7053    0.0000    6.4162    0.8239    0.8557    7.4978    589 % 0.652319 1.000  1
   9   2   5   21.2132   23.6862   23.6862    0.0000   -2.4730    0.7943    0.8222   -3.0079    590 % 0.713134 1.000  1
  10   2   5   11.4368    1.7524   -1.7524    0.0000    9.6844    0.8438    0.8515   11.3736    591 % 0.775481 1.000  1
  11   2   5   13.5314    4.1804   -4.1804    0.0000    9.3510    0.7723    0.7840   11.9267    592 % 0.839017 1.000  1
  13   2   5   13.3192    9.6174   -9.6174    0.0000    3.7018    0.7958    0.8069    4.5876    594 % 0.968720 1.000  1
   1   3   5   27.0758   20.7640  -20.7640    0.0000    6.3118    1.3130    1.3406    4.7082    595 % 0.399753 1.000  1
   2   3   5   37.9618   29.2053   29.2053    0.0000    8.7565    1.2671    1.3227    6.6202    596 % 0.417680 1.000  1
   3   3   5   57.7867   51.0456   51.0456    0.0000    6.7411    1.7556    1.8483    3.6473    597 % 0.445960 1.000  1
   5   3   5   32.2118   25.7062  -25.7062    0.0000    6.5056    1.2107    1.2529    5.1926    599 % 0.526343 1.000  1
   7   3   5   16.5620   12.5549  -12.5549    0.0000    4.0071    1.1502    1.1621    3.4482    601 % 0.627910 1.000  1
  10   3   5   14.1209    5.9802   -5.9802    0.0000    8.1407    0.7825    0.7952   10.2378    604 % 0.802118 1.000  1
  11   3   5   14.0819    2.7640   -2.7640    0.0000   11.3179    0.6498    0.6649   17.0232    605 % 0.863697 1.000  1
  12   3   5   14.6322   17.7949  -17.7949    0.0000   -3.1628    0.6732    0.6889   -4.5911    606 % 0.926456 1.000  1
   3   4   5   45.9826   40.1536  -40.1536    0.0000    5.8291    1.2472    1.3293    4.3851    609 % 0.507653 1.000  1
   4   4   5   20.5305    8.9971   -8.9971    0.0000   11.5334    0.8573    0.8815   13.0838    610 % 0.540282 1.000  1
   5   4   5   23.6643    4.8867   -4.8867    0.0000   18.7776    1.1135    1.1384   16.4953    611 % 0.579541 1.000  1
   6   4   5   18.4011   10.8510  -10.8510    0.0000    7.5500    0.7880    0.8092    9.3303    612 % 0.624180 1.000  1
   8   4   5   17.9694   14.6839   14.6839    0.0000    3.2856    0.7040    0.7265    4.5222    614 % 0.725516 1.000  1
  10   4   5   12.0830    3.7107   -3.7107    0.0000    8.3723    0.6828    0.6934   12.0746    616 % 0.837988 1.000  1
  11   4   5    9.5760    5.3898   -5.3898    0.0000    4.1862    0.7049    0.7114    5.8848    617 % 0.897108 1.000  1
   1   5   5   21.9841   11.7303   11.7303    0.0000   10.2538    1.5921    1.6072    6.3800    619 % 0.542470 1.000  1
   2   5   5   40.6190   32.1151  -32.1151    0.0000    8.5039    1.2494    1.3138    6.4728    620 % 0.555813 1.000  1
   5   5   5   21.2391   10.8170   10.8170    0.0000   10.4221    0.9087    0.9332   11.1682    623 % 0.641489 1.000  1
   6   5   5   22.8604    7.2939    7.2939    0.0000   15.5665    1.2642    1.2847   12.1169    624 % 0.682085 1.000  1
   7   5   5   18.5769   11.6701   11.6701    0.0000    6.9068    1.1331    1.1483    6.0150    625 % 0.727146 1.000  1
   8   5   5   22.6694   26.3373  -26.3373    0.0000   -3.6679    0.7499    0.7834   -4.6819    626 % 0.775895 1.000  1
   9   5   5   16.3493   11.4130  -11.4130    0.0000    4.9363    0.8043    0.8208    6.0143    627 % 0.827680 1.000  1
  10   5   5   13.2325    8.6693    8.6693    0.0000    4.5632    0.7973    0.8082    5.6463    628 % 0.881966 1.000  1
Refinement program                                                                                                 page=  13
structure :                                                                                                19:52:17 01-09-24 

  11   5   5    9.8183    0.2560   -0.2560    0.0000    9.5624    0.6620    0.6693   14.2878    629 % 0.938320 1.000  1
   1   6   5   23.9750   28.0116  -28.0116    0.0000   -4.0366    0.8613    0.8941   -4.5149    630 % 0.621871 1.000  1
   2   6   5   19.3236    9.5916   -9.5916    0.0000    9.7319    0.9626    0.9818    9.9127    631 % 0.633543 1.000  1
   3   6   5   37.6816   44.1514   44.1514    0.0000   -6.4698    1.0177    1.0853   -5.9616    632 % 0.652534 1.000  1
   4   6   5   16.6283    2.3897   -2.3897    0.0000   14.2386    0.8780    0.8936   15.9334    633 % 0.678229 1.000  1
   5   6   5   17.3090   11.2946  -11.2946    0.0000    6.0143    0.7828    0.8017    7.5016    634 % 0.709899 1.000  1
   8   6   5   15.8367   12.0040  -12.0040    0.0000    3.8326    0.6441    0.6633    5.7785    637 % 0.833344 1.000  1
   9   6   5   12.4860   16.4818   16.4818    0.0000   -3.9958    0.6447    0.6567   -6.0847    638 % 0.881761 1.000  1
  10   6   5    8.2704    0.3988   -0.3988    0.0000    7.8716    0.7134    0.7182   10.9608    639 % 0.932906 1.000  1
   1   7   5   16.5318   12.1148  -12.1148    0.0000    4.4170    0.8952    0.9104    4.8518    640 % 0.704259 1.000  1
   2   7   5   20.3372   14.6553   14.6553    0.0000    5.6819    0.8556    0.8794    6.4610    641 % 0.714587 1.000  1
   3   7   5   28.0731   24.9378   24.9378    0.0000    3.1353    0.8709    0.9151    3.4263    642 % 0.731477 1.000  1
   4   7   5   17.0792    9.8042   -9.8042    0.0000    7.2750    0.8666    0.8832    8.2369    643 % 0.754488 1.000  1
   5   7   5   18.4986   12.5148  -12.5148    0.0000    5.9838    0.6136    0.6408    9.3375    644 % 0.783080 1.000  1
   7   7   5   10.4403    6.8620   -6.8620    0.0000    3.5783    0.6417    0.6502    5.5035    646 % 0.854663 1.000  1
   8   7   5   16.5861   20.1549   20.1549    0.0000   -3.5688    0.6722    0.6924   -5.1542    647 % 0.896504 1.000  1
   2   8   5   13.4536   10.6605   10.6605    0.0000    2.7931    0.5946    0.6097    4.5814    650 % 0.797936 1.000  1
   4   8   5   10.7889    4.9130   -4.9130    0.0000    5.8759    0.6998    0.7081    8.2986    652 % 0.833858 1.000  1
   5   8   5    9.8183    1.3758    1.3758    0.0000    8.4425    0.7893    0.7954   10.6139    653 % 0.859815 1.000  1
   6   8   5    9.4393    6.6220   -6.6220    0.0000    2.8173    0.6886    0.6951    4.0533    654 % 0.890513 1.000  1
   7   8   5   11.5672   14.9019   14.9019    0.0000   -3.3347    0.5965    0.6076   -5.4880    655 % 0.925481 1.000  1
   1   9   5    9.7314    6.4276    6.4276    0.0000    3.3038    0.6423    0.6496    5.0860    657 % 0.874599 1.000  1
   4   9   5   11.6748   15.5764   15.5764    0.0000   -3.9017    0.6938    0.7036   -5.5456    660 % 0.915530 1.000  1
   5   9   5    9.1324    3.6940    3.6940    0.0000    5.4383    0.8048    0.8100    6.7140    661 % 0.939232 1.000  1
   6   9   5    9.5812    4.1326    4.1326    0.0000    5.4487    0.7097    0.7162    7.6082    662 % 0.967414 1.000  1
   1  10   5    6.8484   11.4040  -11.4040    0.0000   -4.5556    1.4602    1.4618   -3.1164    663*% 0.961566 1.000  1
   3  10   5   11.1535   18.9222   18.9222    0.0000   -7.7687    0.7262    0.7347  -10.5733    665 % 0.981675 1.000  1
   0   0   6   46.5446    3.4517    3.4517    0.0000   43.0929    5.5377    5.5572    7.7544    666 % 0.337876 1.000  1
   5   0   6   37.6112   25.2332   25.2332    0.0000   12.3779    1.9476    1.9835    6.2403    670 % 0.486085 1.000  1
   6   0   6   27.2764   16.3961   16.3961    0.0000   10.8803    2.3005    2.3166    4.6966    671 % 0.538527 1.000  1
   7   0   6   20.2089    7.4443   -7.4443    0.0000   12.7647    1.7715    1.7830    7.1592    672 % 0.594569 1.000  1
   9   0   6   21.4732   15.9410  -15.9410    0.0000    5.5323    1.2993    1.3169    4.2009    674 % 0.714020 1.000  1
  10   0   6   28.4130   32.8125  -32.8125    0.0000   -4.3994    1.2793    1.3105   -3.3570    675 % 0.776296 1.000  1
  13   0   6   10.8674    0.8545   -0.8545    0.0000   10.0129    1.1410    1.1462    8.7358    678 % 0.969372 1.000  1
   1   1   6   72.2883   84.5705  -84.5705    0.0000  -12.2822    3.3871    3.4634   -3.5463    680 % 0.357000 1.000  1
   3   1   6   19.6571    5.9764   -5.9764    0.0000   13.6807    1.8696    1.8799    7.2775    682 % 0.408078 1.000  1
   4   1   6   35.7351   27.6630   27.6630    0.0000    8.0721    1.7546    1.7906    4.5081    683 % 0.448018 1.000  1
   8   1   6   18.2866    4.6480    4.6480    0.0000   13.6386    0.9078    0.9260   14.7284    687 % 0.659688 1.000  1
   9   1   6   14.9298    7.3530   -7.3530    0.0000    7.5769    1.0248    1.0356    7.3163    688 % 0.719881 1.000  1
  10   1   6   16.7541   10.6012   10.6012    0.0000    6.1529    1.4414    1.4511    4.2400    689 % 0.781690 1.000  1
  12   1   6   10.9636    8.0639   -8.0639    0.0000    2.8997    0.8893    0.8960    3.2362    691 % 0.908828 1.000  1
  13   1   6    9.4604    4.4381   -4.4381    0.0000    5.0223    0.8298    0.8351    6.0137    692 % 0.973698 1.000  1
   0   2   6   55.9678   67.6710  -67.6710    0.0000  -11.7032    3.0419    3.0930   -3.7838    693 % 0.384419 1.000  1
   1   2   6   26.9128   21.0659   21.0659    0.0000    5.8470    1.8040    1.8239    3.2057    694 % 0.390721 1.000  1
   3   2   6   20.2953   12.2501   12.2501    0.0000    8.0452    1.4264    1.4408    5.5838    696 % 0.437882 1.000  1
   4   2   6   21.9180   27.6521   27.6521    0.0000   -5.7341    1.4258    1.4425   -3.9750    697 % 0.475325 1.000  1
   5   2   6   34.1702   24.1636  -24.1636    0.0000   10.0066    1.3184    1.3620    7.3472    698 % 0.519516 1.000  1
   7   2   6   16.4712    8.4415    8.4415    0.0000    8.0297    1.1900    1.2013    6.6842    700 % 0.622198 1.000  1
   8   2   6   15.0864    7.0124    7.0124    0.0000    8.0741    1.0639    1.0745    7.5141    701 % 0.678529 1.000  1
   0   3   6   69.2676   51.8812   51.8812    0.0000   17.3864    3.9903    4.0500    4.2929    706 % 0.435661 1.000  1
   2   3   6   26.8756   23.1081  -23.1081    0.0000    3.7676    1.1925    1.2224    3.0820    708 % 0.457536 1.000  1
   6   3   6   33.3182   26.7922   26.7922    0.0000    6.5259    1.1660    1.2127    5.3813    712 % 0.604691 1.000  1
Refinement program                                                                                                 page=  14
structure :                                                                                                19:52:17 01-09-24 

   8   3   6   15.8019    3.8894   -3.8894    0.0000   11.9125    1.0315    1.0436   11.4153    714 % 0.708819 1.000  1
   9   3   6   14.0606   10.7224   10.7224    0.0000    3.3382    1.0028    1.0126    3.2966    715 % 0.765157 1.000  1
  10   3   6   15.3232    9.9914   -9.9914    0.0000    5.3318    0.9365    0.9489    5.6186    716 % 0.823575 1.000  1
   0   4   6   26.6195    7.7695    7.7695    0.0000   18.8501    2.2915    2.3070    8.1710    719 % 0.498630 1.000  1
   2   4   6   19.1050    5.3943    5.3943    0.0000   13.7107    1.2379    1.2526   10.9462    721 % 0.517852 1.000  1
   3   4   6   17.1901    8.9730   -8.9730    0.0000    8.2171    1.0995    1.1128    7.3840    722 % 0.540920 1.000  1
   5   4   6   26.4651   19.2727   19.2727    0.0000    7.1924    1.1298    1.1604    6.1983    724 % 0.608893 1.000  1
   6   4   6   19.7509   15.3453   15.3453    0.0000    4.4057    1.3037    1.3186    3.3411    725 % 0.651523 1.000  1
   7   4   6   13.6455    6.2337   -6.2337    0.0000    7.4118    1.2275    1.2351    6.0012    726 % 0.698559 1.000  1
   9   4   6   16.9263   13.0062  -13.0062    0.0000    3.9202    0.8567    0.8732    4.4893    728 % 0.802680 1.000  1
  10   4   6   20.6155   26.3527  -26.3527    0.0000   -5.7372    0.9071    0.9302   -6.1676    729 % 0.858549 1.000  1
   2   5   6   23.2680   15.8532   15.8532    0.0000    7.4149    1.0594    1.0846    6.8362    734 % 0.586354 1.000  1
   3   5   6   18.3875    2.4012   -2.4012    0.0000   15.9863    1.0034    1.0201   15.6712    735 % 0.606823 1.000  1
   8   5   6   11.7132    3.5903    3.5903    0.0000    8.1229    0.8153    0.8237    9.8617    740 % 0.798057 1.000  1
   9   5   6   12.6452    2.9841   -2.9841    0.0000    9.6611    0.8224    0.8321   11.6103    741 % 0.848490 1.000  1
  10   5   6   12.3855    8.5371    8.5371    0.0000    3.8484    1.1828    1.1893    3.2358    742 % 0.901524 1.000  1
   1   6   6   19.8746   11.4858   11.4858    0.0000    8.3888    0.8252    0.8488    9.8835    745 % 0.649311 1.000  1
   3   6   6   15.9499    5.4881    5.4881    0.0000   10.4618    0.8934    0.9075   11.5276    747 % 0.678737 1.000  1
   5   6   6   19.3365   15.3104  -15.3104    0.0000    4.0261    0.8068    0.8296    4.8530    749 % 0.734057 1.000  1
   7   6   6   13.3342    5.7211    5.7211    0.0000    7.6131    1.3387    1.3453    5.6591    751 % 0.809983 1.000  1
   8   6   6   11.9917    1.8657    1.8657    0.0000   10.1260    1.1758    1.1819    8.5674    752 % 0.854017 1.000  1
  10   6   6   12.4218   15.4696   15.4696    0.0000   -3.0479    0.8131    0.8225   -3.7055    754 % 0.951418 1.000  1
   2   7   6   16.5378   10.0533  -10.0533    0.0000    6.4845    1.0370    1.0501    6.1750    757 % 0.738592 1.000  1
   3   7   6   12.4780    6.8491    6.8491    0.0000    5.6289    0.9417    0.9499    5.9259    758 % 0.754945 1.000  1
   4   7   6   14.7105   12.2413  -12.2413    0.0000    2.4692    0.7172    0.7321    3.3728    759 % 0.777261 1.000  1
   5   7   6   18.1659   20.7582  -20.7582    0.0000   -2.5923    0.7211    0.7437   -3.4858    760 % 0.805045 1.000  1
   7   7   6   10.7935    7.6347    7.6347    0.0000    3.1588    0.7736    0.7811    4.0441    762 % 0.874832 1.000  1
   8   7   6   11.2606    2.3323   -2.3323    0.0000    8.9282    0.8881    0.8952    9.9738    763 % 0.915752 1.000  1
   0   8   6   18.3494   10.0228   10.0228    0.0000    8.3265    1.7466    1.7563    4.7411    765 % 0.807493 1.000  1
   1   8   6   12.7475    8.0296   -8.0296    0.0000    4.7179    1.1179    1.1251    4.1933    766 % 0.810512 1.000  1
   2   8   6   12.7043    1.7477   -1.7477    0.0000   10.9566    0.9682    0.9765   11.2206    767 % 0.819503 1.000  1
   3   8   6    9.8183    3.9441   -3.9441    0.0000    5.8743    0.8861    0.8915    6.5891    768 % 0.834271 1.000  1
   7   8   6    7.1903    4.1293   -4.1293    0.0000    3.0609    0.8831    0.8861    3.4545    772 % 0.944139 1.000  1
   1   9   6   17.6437   24.0100  -24.0100    0.0000   -6.3663    0.7538    0.7742   -8.2233    775 % 0.894319 1.000  1
   3   9   6   10.4881    1.0211   -1.0211    0.0000    9.4670    0.6913    0.6992   13.5403    777 % 0.915906 1.000  1
   5   9   6   13.6198   18.4471   18.4471    0.0000   -4.8272    0.6792    0.6927   -6.9689    779 % 0.957622 1.000  1
   1  10   6    8.7636    6.3424    6.3424    0.0000    2.4212    0.7931    0.7979    3.0345    782 % 0.979536 1.000  1
   3   0   7   27.1937   13.9743   13.9743    0.0000   13.2195    1.5592    1.5827    8.3524    785 % 0.446483 1.000  1
   5   0   7   25.9268    5.2344   -5.2344    0.0000   20.6925    1.8552    1.8733   11.0463    787 % 0.526786 1.000  1
   6   0   7   20.0375   12.9363   12.9363    0.0000    7.1012    1.8815    1.8921    3.7531    788 % 0.575531 1.000  1
   7   0   7   19.8469    4.9180   -4.9180    0.0000   14.9289    1.9827    1.9926    7.4922    789 % 0.628281 1.000  1
   9   0   7   22.6627    7.7894    7.7894    0.0000   14.8733    1.8555    1.8693    7.9568    791 % 0.742327 1.000  1
  10   0   7   23.6072   12.5588   12.5588    0.0000   11.0484    1.2899    1.3113    8.4256    792 % 0.802408 1.000  1
  11   0   7    9.1761    0.2990    0.2990    0.0000    8.8771    1.4712    1.4741    6.0221    793 % 0.863967 1.000  1
   2   1   7   42.4570   24.7215   24.7215    0.0000   17.7356    2.5873    2.6219    6.7643    796 % 0.428168 1.000  1
   5   1   7   18.8627   11.4008  -11.4008    0.0000    7.4619    2.2213    2.2293    3.3472    799 % 0.534703 1.000  1
   6   1   7   18.6440    1.5469    1.5469    0.0000   17.0971    1.1344    1.1496   14.8719    800 % 0.582786 1.000  1
   8   1   7   21.7394    5.8093    5.8093    0.0000   15.9301    1.0304    1.0531   15.1272    802 % 0.690227 1.000  1
   9   1   7   21.1021   25.4243   25.4243    0.0000   -4.3222    1.0402    1.0614   -4.0723    803 % 0.747966 1.000  1
  10   1   7   11.2916    4.3683   -4.3683    0.0000    6.9233    1.6118    1.6158    4.2848    804 % 0.807628 1.000  1
  11   1   7   12.4820    7.2111    7.2111    0.0000    5.2709    1.2859    1.2919    4.0799    805 % 0.868817 1.000  1
  12   1   7    9.9900    1.4603    1.4603    0.0000    8.5297    1.1461    1.1505    7.4140    806 % 0.931232 1.000  1
Refinement program                                                                                                 page=  15
structure :                                                                                                19:52:17 01-09-24 

   3   2   7   34.3205   24.3128   24.3128    0.0000   10.0078    1.8764    1.9076    5.2464    809 % 0.482665 1.000  1
   6   2   7   16.4317   21.2610  -21.2610    0.0000   -4.8293    0.9798    0.9935   -4.8609    812 % 0.604031 1.000  1
   7   2   7   25.6184   13.2237   13.2237    0.0000   12.3946    1.1515    1.1797   10.5068    813 % 0.654488 1.000  1
   9   2   7   12.3410    1.1857   -1.1857    0.0000   11.1553    1.1628    1.1693    9.5400    815 % 0.764635 1.000  1
  10   2   7   12.4177    7.3173   -7.3173    0.0000    5.1004    1.6066    1.6114    3.1653    816 % 0.823090 1.000  1
   2   3   7   39.6598   26.5832  -26.5832    0.0000   13.0766    1.8898    1.9310    6.7720    820 % 0.500563 1.000  1
   4   3   7   33.1934   26.5232   26.5232    0.0000    6.6702    1.5003    1.5366    4.3409    822 % 0.556040 1.000  1
   5   3   7   20.8062   12.3222   12.3222    0.0000    8.4840    1.1223    1.1414    7.4331    823 % 0.594259 1.000  1
   6   3   7   17.2887    5.3680   -5.3680    0.0000   11.9207    0.8936    0.9102   13.0965    824 % 0.637868 1.000  1
   8   3   7   18.3548    5.2025   -5.2025    0.0000   13.1523    1.8279    1.8370    7.1595    826 % 0.737325 1.000  1
   9   3   7   19.1154   23.6823  -23.6823    0.0000   -4.5669    0.7612    0.7848   -5.8191    827 % 0.791637 1.000  1
  10   3   7   12.9306    6.2108    6.2108    0.0000    6.7198    1.3998    1.4057    4.7803    828 % 0.848233 1.000  1
  11   3   7    9.8539    5.4048   -5.4048    0.0000    4.4491    1.2939    1.2976    3.4286    829 % 0.906686 1.000  1
  12   3   7    9.7211    3.3748   -3.3748    0.0000    6.3463    1.1881    1.1921    5.3236    830 % 0.966658 1.000  1
   1   4   7   25.2646    6.0009   -6.0009    0.0000   19.2637    1.3200    1.3440   14.3332    831 % 0.542900 1.000  1
   3   4   7   18.2099    8.3765    8.3765    0.0000    9.8334    1.9550    1.9634    5.0082    833 % 0.577770 1.000  1
   5   4   7   17.6777    2.7711   -2.7711    0.0000   14.9066    1.9064    1.9145    7.7860    835 % 0.641852 1.000  1
   9   4   7   14.3178    5.8703    5.8703    0.0000    8.4475    1.3515    1.3590    6.2158    839 % 0.827962 1.000  1
  11   4   7    6.3718    0.9232    0.9232    0.0000    5.4486    1.5851    1.5864    3.4346    841*% 0.938568 1.000  1
   2   5   7   20.0699   10.6304   10.6304    0.0000    9.4395    1.5346    1.5477    6.0990    843 % 0.620512 1.000  1
   4   5   7   16.1679    8.2746   -8.2746    0.0000    7.8932    1.6112    1.6193    4.8744    845 % 0.666072 1.000  1
   5   5   7   14.7309    4.5130   -4.5130    0.0000   10.2179    1.2049    1.2139    8.4173    846 % 0.698294 1.000  1
   6   5   7   15.0532    1.7729   -1.7729    0.0000   13.2804    0.9533    0.9651   13.7607    847 % 0.735763 1.000  1
   8   5   7   12.7358    4.2599    4.2599    0.0000    8.4759    2.0336    2.0376    4.1597    849 % 0.823480 1.000  1
   9   5   7   14.3527   18.7323   18.7323    0.0000   -4.3795    0.8256    0.8380   -5.2261    850 % 0.872445 1.000  1
  10   5   7   11.6319    1.9226   -1.9226    0.0000    9.7093    1.3841    1.3890    6.9901    851 % 0.924105 1.000  1
   1   6   7   15.3167    2.8196   -2.8196    0.0000   12.4970    0.9336    0.9461   13.2089    853 % 0.680316 1.000  1
   3   6   7   20.8758    8.1395    8.1395    0.0000   12.7363    1.0826    1.1025   11.5519    855 % 0.708454 1.000  1
   5   6   7   13.9392   10.0062  -10.0062    0.0000    3.9330    1.0295    1.0389    3.7858    857 % 0.761619 1.000  1
   7   6   7   13.9821    8.2128    8.2128    0.0000    5.7693    0.8547    0.8660    6.6618    859 % 0.835044 1.000  1
   9   6   7   11.5974    1.4564   -1.4564    0.0000   10.1410    1.5090    1.5134    6.7007    861 % 0.923910 1.000  1
  10   6   7   10.6536    6.0395   -6.0395    0.0000    4.6141    1.3751    1.3792    3.3454    862 % 0.972841 1.000  1
   2   7   7   19.0447   15.3754  -15.3754    0.0000    3.6693    1.0475    1.0647    3.4463    864 % 0.765991 1.000  1
   3   7   7   21.8792   25.9365  -25.9365    0.0000   -4.0573    0.9484    0.9733   -4.1686    865 % 0.781771 1.000  1
   4   7   7   19.4010   15.2824   15.2824    0.0000    4.1186    1.0644    1.0819    3.8068    866 % 0.803342 1.000  1
   5   7   7   13.5868    7.0982    7.0982    0.0000    6.4885    0.8685    0.8791    7.3812    867 % 0.830254 1.000  1
   6   7   7   11.9038    4.4293   -4.4293    0.0000    7.4744    1.0837    1.0902    6.8560    868 % 0.862006 1.000  1
   7   7   7   13.7550   17.6183   17.6183    0.0000   -3.8633    0.9015    0.9119   -4.2364    869 % 0.898084 1.000  1
   8   7   7   12.5658    3.4706   -3.4706    0.0000    9.0952    1.0624    1.0698    8.5017    870 % 0.937991 1.000  1
   9   7   7    5.9245   16.0557  -16.0557    0.0000  -10.1312    2.1436    2.1445   -4.7244    871*% 0.981258 1.000  1
   1   8   7   12.1943    1.5474   -1.5474    0.0000   10.6469    0.9226    0.9306   11.4410    872 % 0.835556 1.000  1
   2   8   7   19.7079   26.0449  -26.0449    0.0000   -6.3370    1.0301    1.0487   -6.0426    873 % 0.844280 1.000  1
   3   8   7   14.6151    2.5536    2.5536    0.0000   12.0615    0.9648    0.9758   12.3610    874 % 0.858622 1.000  1
   4   8   7   13.2966   17.8857   17.8857    0.0000   -4.5891    0.7822    0.7934   -5.7843    875 % 0.878309 1.000  1
   5   8   7    9.6125    0.2730    0.2730    0.0000    9.3395    0.8010    0.8068   11.5761    876 % 0.902989 1.000  1
   6   8   7    9.9900    6.6603    6.6603    0.0000    3.3297    0.9660    0.9711    3.4287    877 % 0.932266 1.000  1
   7   8   7    9.7108    4.0178   -4.0178    0.0000    5.6930    1.1533    1.1574    4.9186    878 % 0.965724 1.000  1
   2   9   7    9.7108    4.4838    4.4838    0.0000    5.2270    0.9319    0.9370    5.5785    880 % 0.925032 1.000  1
   3   9   7    9.7622   15.3641   15.3641    0.0000   -5.6019    0.9117    0.9169   -6.1097    881 % 0.938141 1.000  1
   4   9   7    8.0436    2.6851   -2.6851    0.0000    5.3586    0.9884    0.9916    5.4038    882 % 0.956191 1.000  1
   5   9   7    7.3348    1.5141   -1.5141    0.0000    5.8208    1.1043    1.1068    5.2593    883 % 0.978910 1.000  1
   8   0   8   24.5296   13.6624   13.6624    0.0000   10.8671    1.7815    1.7983    6.0429    891 % 0.718036 1.000  1
Refinement program                                                                                                 page=  16
structure :                                                                                                19:52:17 01-09-24 

   9   0   8   13.3116    2.7628    2.7628    0.0000   10.5488    2.0358    2.0402    5.1706    892 % 0.773703 1.000  1
  11   0   8   11.8491    3.7359    3.7359    0.0000    8.1132    2.4053    2.4082    3.3690    894*% 0.891070 1.000  1
   5   1   8   42.4123   36.7570  -36.7570    0.0000    5.6553    1.7082    1.7601    3.2131    900 % 0.577472 1.000  1
   6   1   8   18.3739    0.4699   -0.4699    0.0000   17.9040    1.4831    1.4944   11.9806    901 % 0.622259 1.000  1
   7   1   8   15.6684    9.0520    9.0520    0.0000    6.6164    1.5828    1.5905    4.1599    902 % 0.671348 1.000  1
   9   1   8   17.7116   22.0849   22.0849    0.0000   -4.3733    1.2958    1.3078   -3.3440    904 % 0.779115 1.000  1
  10   1   8   12.8102    3.5221    3.5221    0.0000    9.2881    1.0539    1.0616    8.7491    905 % 0.836559 1.000  1
  12   1   8    9.7826    2.6557   -2.6557    0.0000    7.1270    1.1142    1.1185    6.3719    907 % 0.956430 1.000  1
   1   2   8   25.9634   13.7023  -13.7023    0.0000   12.2612    2.5286    2.5418    4.8237    908 % 0.491380 1.000  1
   3   2   8   14.1103    3.5462   -3.5462    0.0000   10.5641    1.4564    1.4632    7.2198    910 % 0.529653 1.000  1
   5   2   8   22.9826    3.9132   -3.9132    0.0000   19.0694    1.6795    1.6952   11.2492    912 % 0.598906 1.000  1
   7   2   8   15.9531    0.7461    0.7461    0.0000   15.2070    1.8617    1.8685    8.1384    914 % 0.689871 1.000  1
   8   2   8   19.2250    2.1927   -2.1927    0.0000   17.0323    0.8270    0.8491   20.0593    915 % 0.741076 1.000  1
   9   2   8   14.7071    9.6139    9.6139    0.0000    5.0932    1.4347    1.4422    3.5316    916 % 0.795131 1.000  1
  11   2   8   10.7842    7.1178   -7.1178    0.0000    3.6664    1.1452    1.1503    3.1875    918 % 0.909738 1.000  1
   2   3   8   16.6973    3.2835   -3.2835    0.0000   13.4138    1.6170    1.6256    8.2515    922 % 0.546013 1.000  1
   6   3   8   20.5329    4.5408    4.5408    0.0000   15.9921    1.1786    1.1963   13.3674    926 % 0.674123 1.000  1
   8   3   8   11.1937    0.4542   -0.4542    0.0000   10.7395    3.3724    3.3743    3.1828    928*% 0.768905 1.000  1
   9   3   8   14.6287   18.2125  -18.2125    0.0000   -3.5838    1.0356    1.0459   -3.4264    929 % 0.821131 1.000  1
  10   3   8   10.1882    1.6170   -1.6170    0.0000    8.5712    2.4685    2.4706    3.4692    930*% 0.875823 1.000  1
  11   3   8   14.9499   20.9873   20.9873    0.0000   -6.0374    0.8997    0.9120   -6.6199    931 % 0.932548 1.000  1
   0   4   8   46.9255   61.5510  -61.5510    0.0000  -14.6256    2.9270    2.9644   -4.9338    932 % 0.580881 1.000  1
   1   4   8   37.3216   13.9975  -13.9975    0.0000   23.3241    3.0251    3.0480    7.6523    933 % 0.585070 1.000  1
   3   4   8   18.5688    9.6720    9.6720    0.0000    8.8968    1.7664    1.7761    5.0091    935 % 0.617564 1.000  1
   5   4   8   17.4528   10.2961   10.2961    0.0000    7.1567    1.7390    1.7477    4.0949    937 % 0.677895 1.000  1
   6   4   8   32.5008   37.9265  -37.9265    0.0000   -5.4257    1.1246    1.1706   -4.6350    938 % 0.716431 1.000  1
   8   4   8   16.6163   10.0495   10.0495    0.0000    6.5668    0.9298    0.9445    6.9524    940 % 0.806255 1.000  1
   9   4   8   11.1221    1.5552    1.5552    0.0000    9.5668    1.3172    1.3219    7.2372    941 % 0.856205 1.000  1
  11   4   8    8.6023    3.3744    3.3744    0.0000    5.2280    1.2322    1.2352    4.2324    943 % 0.963575 1.000  1
   0   5   8   16.2819    7.0109   -7.0109    0.0000    9.2710    2.2264    2.2323    4.1530    944 % 0.642700 1.000  1
   2   5   8   18.9710    3.8242   -3.8242    0.0000   15.1468    1.2914    1.3053   11.6041    946 % 0.657725 1.000  1
   4   5   8   17.0235    8.7733    8.7733    0.0000    8.2502    1.3834    1.3938    5.9192    948 % 0.700870 1.000  1
   7   5   8   12.8180    5.6306    5.6306    0.0000    7.1873    2.1805    2.1843    3.2904    951*% 0.807722 1.000  1
   8   5   8   12.9035    4.9500   -4.9500    0.0000    7.9535    1.1392    1.1465    6.9371    952 % 0.851872 1.000  1
   9   5   8   14.9967   18.3168   18.3168    0.0000   -3.3201    1.0636    1.0741   -3.0911    953 % 0.899293 1.000  1
   1   6   8   13.6894    2.4589   -2.4589    0.0000   11.2305    0.9460    0.9558   11.7494    956 % 0.714420 1.000  1
   3   6   8    9.3488    0.5352   -0.5352    0.0000    8.8136    2.2035    2.2055    3.9962    958*% 0.741265 1.000  1
   5   6   8   14.5602    3.4039   -3.4039    0.0000   11.1564    2.8708    2.8745    3.8811    960*% 0.792231 1.000  1
   7   6   8    9.2033    1.4068    1.4068    0.0000    7.7964    1.8091    1.8115    4.3039    962*% 0.863055 1.000  1
   8   6   8   13.1491    2.3077   -2.3077    0.0000   10.8414    1.1103    1.1181    9.6963    963 % 0.904508 1.000  1
   2   7   8   11.1086    4.4137   -4.4137    0.0000    6.6949    1.6969    1.7005    3.9369    967 % 0.796435 1.000  1
   3   7   8   11.7601    6.5560   -6.5560    0.0000    5.2041    1.4456    1.4503    3.5882    968 % 0.811623 1.000  1
   4   7   8   12.9151    5.8220   -5.8220    0.0000    7.0931    1.0840    1.0917    6.4975    969 % 0.832422 1.000  1
   6   7   8   12.4579    5.3074    5.3074    0.0000    7.1505    1.1800    1.1865    6.0264    971 % 0.889169 1.000  1
   7   7   8   11.9290    8.8942   -8.8942    0.0000    3.0347    0.9598    0.9672    3.1375    972 % 0.924187 1.000  1
   8   7   8    9.4657    1.9840   -1.9840    0.0000    7.4817    1.3311    1.3345    5.6065    973 % 0.963013 1.000  1
   0   8   8   24.3680   30.1511  -30.1511    0.0000   -5.7831    1.2906    1.3134   -4.4031    974 % 0.860719 1.000  1
   1   8   8   10.9407    5.9122   -5.9122    0.0000    5.0286    1.1425    1.1477    4.3813    975 % 0.863552 1.000  1
   3   8   8    9.9699    2.1850    2.1850    0.0000    7.7849    1.8706    1.8733    4.1558    977*% 0.885889 1.000  1
   5   8   8   10.0499    5.0108    5.0108    0.0000    5.0391    1.1891    1.1933    4.2228    979 % 0.928954 1.000  1
   6   8   8   15.9280   21.3887  -21.3887    0.0000   -5.4607    0.9229    0.9365   -5.8307    980 % 0.957438 1.000  1
   2   9   8    9.5394    1.8373   -1.8373    0.0000    7.7021    1.9550    1.9574    3.9349    983*% 0.950395 1.000  1
Refinement program                                                                                                 page=  17
structure :                                                                                                19:52:17 01-09-24 

   4   9   8    8.1240    3.8165    3.8165    0.0000    4.3075    0.9909    0.9942    4.3326    985 % 0.980749 1.000  1
   2   0   9   30.0633   19.5015   19.5015    0.0000   10.5617    2.6793    2.6962    3.9173    987 % 0.525737 1.000  1
   5   0   9   14.8189    5.7896    5.7896    0.0000    9.0293    1.7579    1.7641    5.1183    989 % 0.615613 1.000  1
  10   0   9   12.5936    4.4144   -4.4144    0.0000    8.1793    2.3623    2.3657    3.4575    994*% 0.863328 1.000  1
   2   1   9   46.6905   32.8137   32.8137    0.0000   13.8768    2.6965    2.7366    5.0708    998 % 0.533670 1.000  1
   5   1   9   20.2953    2.8457   -2.8457    0.0000   17.4496    1.7393    1.7511    9.9648   1001 % 0.622401 1.000  1
   6   1   9   14.2021    0.2202    0.2202    0.0000   13.9819    2.2004    2.2050    6.3411   1002 % 0.664165 1.000  1
  10   1   9   13.5462    8.7007   -8.7007    0.0000    4.8456    1.1147    1.1229    4.3152   1006 % 0.868182 1.000  1
  11   1   9    9.9448    4.1536   -4.1536    0.0000    5.7913    1.4530    1.4564    3.9764   1007 % 0.925375 1.000  1
   3   2   9   22.8626   15.3882  -15.3882    0.0000    7.4744    1.8611    1.8751    3.9861   1011 % 0.578309 1.000  1
   4   2   9   37.3243   46.3335   46.3335    0.0000   -9.0093    1.5740    1.6177   -5.5692   1012 % 0.607152 1.000  1
   5   2   9   17.5014    7.1645   -7.1645    0.0000   10.3369    1.3056    1.3173    7.8471   1013 % 0.642337 1.000  1
   6   2   9   21.5314    2.9340   -2.9340    0.0000   18.5974    1.9855    1.9971    9.3121   1014 % 0.682883 1.000  1
   9   2   9   15.1195    8.8611   -8.8611    0.0000    6.2584    1.9544    1.9603    3.1926   1017 % 0.828337 1.000  1
  11   2   9    9.7570    6.0419   -6.0419    0.0000    3.7152    1.1889    1.1929    3.1145   1019 % 0.938900 1.000  1
   5   3   9   17.1552    7.0718    7.0718    0.0000   10.0834    1.7138    1.7223    5.8545   1024 % 0.674254 1.000  1
   6   3   9   18.1604    0.1330   -0.1330    0.0000   18.0274    1.5198    1.5306   11.7780   1025 % 0.712988 1.000  1
   2   4   9   24.2054   18.1836   18.1836    0.0000    6.0217    1.7992    1.8154    3.3170   1032 % 0.640992 1.000  1
   4   4   9   22.1901   15.8045  -15.8045    0.0000    6.3855    1.9941    2.0064    3.1825   1034 % 0.685192 1.000  1
   5   4   9   18.2921    4.1994    4.1994    0.0000   14.0927    1.3175    1.3301   10.5948   1035 % 0.716554 1.000  1
   9   4   9   14.5052    8.4325    8.4325    0.0000    6.0727    1.5994    1.6060    3.7812   1039 % 0.887128 1.000  1
  10   4   9   10.9316    4.4282   -4.4282    0.0000    6.5034    0.9651    0.9713    6.6959   1040 % 0.937980 1.000  1
   5   5   9   14.3492    3.1085    3.1085    0.0000   11.2407    2.8259    2.8296    3.9726   1045*% 0.767522 1.000  1
   6   5   9   11.3666    0.8174   -0.8174    0.0000   10.5492    1.6232    1.6272    6.4833   1046 % 0.801762 1.000  1
   2   6   9   21.0927   25.7582  -25.7582    0.0000   -4.6656    1.2516    1.2693   -3.6758   1052 % 0.760894 1.000  1
   4   6   9   18.4581   25.3474   25.3474    0.0000   -6.8893    1.0456    1.0618   -6.4885   1054 % 0.798484 1.000  1
   5   6   9    9.9900    3.7437   -3.7437    0.0000    6.2463    1.6617    1.6647    3.7523   1055 % 0.825554 1.000  1
   6   6   9   10.9041    0.6720    0.6720    0.0000   10.2321    2.1781    2.1808    4.6919   1056*% 0.857480 1.000  1
   8   6   9   13.6015   17.1675  -17.1675    0.0000   -3.5661    1.0771    1.0856   -3.2847   1058 % 0.933833 1.000  1
   5   7   9   11.7601    4.7296    4.7296    0.0000    7.0305    1.0629    1.0694    6.5743   1064 % 0.889268 1.000  1
   6   7   9   12.0291    0.6692    0.6692    0.0000   11.3599    1.2304    1.2362    9.1893   1065 % 0.918983 1.000  1
   5   8   9    9.6021    1.8905    1.8905    0.0000    7.7116    1.1768    1.1807    6.5311   1071 % 0.957530 1.000  1
   6   0  10   20.9022   13.6003   13.6003    0.0000    7.3018    1.8419    1.8537    3.9390   1080 % 0.702113 1.000  1
   7   0  10   18.7697    0.2692   -0.2692    0.0000   18.5004    2.1524    2.1606    8.5627   1081 % 0.745965 1.000  1
   8   0  10   14.8425    2.6049    2.6049    0.0000   12.2376    1.5766    1.5835    7.7281   1082 % 0.793559 1.000  1
   9   0  10   15.5371   21.7983   21.7983    0.0000   -6.2613    1.8150    1.8217   -3.4371   1083 % 0.844261 1.000  1
  11   0  10   11.2872   19.3721  -19.3721    0.0000   -8.0849    2.2238    2.2266   -3.6310   1085*% 0.952977 1.000  1
   3   1  10   18.7216    1.0578    1.0578    0.0000   17.6638    4.4921    4.4960    3.9288   1088*% 0.607847 1.000  1
   5   1  10   24.4049   17.3280   17.3280    0.0000    7.0769    1.9463    1.9616    3.6078   1090 % 0.669055 1.000  1
   7   1  10   19.4525   14.2545  -14.2545    0.0000    5.1980    1.4780    1.4907    3.4869   1092 % 0.751577 1.000  1
   8   1  10   14.3388    6.3509   -6.3509    0.0000    7.9879    1.6180    1.6243    4.9176   1093 % 0.798836 1.000  1
   9   1  10   10.9270    3.7442   -3.7442    0.0000    7.1828    1.4094    1.4136    5.0813   1094 % 0.849223 1.000  1
   0   2  10   22.3942   10.3026  -10.3026    0.0000   12.0916    1.6254    1.6408    7.3694   1097 % 0.592224 1.000  1
   2   2  10   18.9605    1.6773   -1.6773    0.0000   17.2832    2.4947    2.5019    6.9081   1099 % 0.608497 1.000  1
   3   2  10   15.0133    6.8143   -6.8143    0.0000    8.1990    2.2980    2.3029    3.5604   1100 % 0.628245 1.000  1
   6   2  10   17.2279    6.9218   -6.9218    0.0000   10.3061    2.5540    2.5598    4.0261   1103 % 0.725658 1.000  1
  10   2  10   16.4985   12.3868   12.3868    0.0000    4.1117    1.1243    1.1364    3.6182   1107 % 0.916081 1.000  1
   3   3  10   17.5414    1.8732   -1.8732    0.0000   15.6682    1.6105    1.6200    9.6717   1112 % 0.660844 1.000  1
   5   3  10   22.5632   16.5387  -16.5387    0.0000    6.0246    1.2986    1.3180    4.5709   1114 % 0.717545 1.000  1
   7   3  10   21.7164   14.2945   14.2945    0.0000    7.4219    1.2709    1.2894    5.7563   1116 % 0.795050 1.000  1
   8   3  10   12.3814    2.5145    2.5145    0.0000    9.8669    1.8374    1.8416    5.3578   1117 % 0.839866 1.000  1
   1   4  10   17.2887   10.1197   10.1197    0.0000    7.1690    2.0794    2.0866    3.4358   1121 % 0.675624 1.000  1
Refinement program                                                                                                 page=  18
structure :                                                                                                19:52:17 01-09-24 

   4   4  10   19.4551   13.5286  -13.5286    0.0000    5.9264    1.8530    1.8632    3.1808   1124 % 0.727831 1.000  1
   7   4  10   11.8195    1.4120    1.4120    0.0000   10.4075    1.9756    1.9791    5.2587   1127*% 0.831225 1.000  1
   8   4  10   10.4547    2.2580    2.2580    0.0000    8.1967    1.8461    1.8490    4.4330   1128*% 0.874189 1.000  1
   9   4  10   11.3930   17.6640   17.6640    0.0000   -6.2711    1.0928    1.0987   -5.7077   1129 % 0.920460 1.000  1
   0   5  10   24.7103   37.2364   37.2364    0.0000  -12.5261    3.3002    3.3095   -3.7849   1131 % 0.726101 1.000  1
   1   5  10   26.5989   13.5572  -13.5572    0.0000   13.0417    3.0716    3.0831    4.2301   1132 % 0.729457 1.000  1
   3   5  10   11.9708    0.0542   -0.0542    0.0000   11.9166    2.2931    2.2962    5.1897   1134*% 0.755768 1.000  1
   8   5  10   12.8802    6.8780   -6.8780    0.0000    6.0022    1.1801    1.1871    5.0561   1139 % 0.916431 1.000  1
   9   5  10    9.2520    4.1376   -4.1376    0.0000    5.1144    1.5294    1.5322    3.3380   1140 % 0.960670 1.000  1
   4   6  10   14.7919   10.4703   10.4703    0.0000    4.3215    1.3082    1.3165    3.2826   1145 % 0.835361 1.000  1
   5   6  10   14.2864   20.1308   20.1308    0.0000   -5.8444    1.3019    1.3098   -4.4622   1146 % 0.861273 1.000  1
   6   6  10   12.7906    5.8733   -5.8733    0.0000    6.9173    1.5363    1.5416    4.4871   1147 % 0.891921 1.000  1
   1   8  10   12.7984    9.0009    9.0009    0.0000    3.7976    1.2033    1.2101    3.1383   1159 % 0.927298 1.000  1
   2   0  11   17.7285    0.5156    0.5156    0.0000   17.2129    4.8707    4.8739    3.5317   1164*% 0.635015 1.000  1
   4   0  11   11.1086    1.8780    1.8780    0.0000    9.2306    2.3000    2.3027    4.0086   1166*% 0.679603 1.000  1
   6   0  11   15.0798    2.1426    2.1426    0.0000   12.9372    2.1950    2.2002    5.8801   1168 % 0.748035 1.000  1
   8   0  11   21.2979    3.7655   -3.7655    0.0000   17.5324    2.4298    2.4391    7.1880   1170 % 0.834463 1.000  1
   9   0  11   14.7275   22.3367  -22.3367    0.0000   -7.6092    1.8808    1.8866   -4.0333   1171 % 0.882819 1.000  1
  10   0  11   12.5260    0.2353    0.2353    0.0000   12.2906    2.1555    2.1592    5.6923   1172*% 0.933906 1.000  1
   1   1  11   21.4453    8.2485   -8.2485    0.0000   13.1968    2.6882    2.6968    4.8935   1173 % 0.630075 1.000  1
   3   1  11   20.7870   12.0133   12.0133    0.0000    8.7737    1.7054    1.7180    5.1069   1175 % 0.660357 1.000  1
   5   1  11   18.0942    5.7758   -5.7758    0.0000   12.3184    2.2106    2.2180    5.5537   1177 % 0.717097 1.000  1
   7   1  11   13.1339    0.6417    0.6417    0.0000   12.4922    2.3603    2.3640    5.2845   1179*% 0.794646 1.000  1
   2   2  11   23.8495   10.2935  -10.2935    0.0000   13.5560    3.0818    3.0910    4.3856   1184 % 0.660955 1.000  1
   3   2  11   36.6183   25.2950   25.2950    0.0000   11.3233    2.4305    2.4579    4.6069   1185 % 0.679180 1.000  1
   5   2  11   13.5941    3.1659   -3.1659    0.0000   10.4282    1.6993    1.7047    6.1174   1187 % 0.734467 1.000  1
   8   2  11   13.7804    3.5030    3.5030    0.0000   10.2774    2.0536    2.0583    4.9933   1190 % 0.854369 1.000  1
   1   3  11   19.7560    8.0940    8.0940    0.0000   11.6620    2.2879    2.2964    5.0783   1193 % 0.681344 1.000  1
   3   3  11   26.4329   13.2546  -13.2546    0.0000   13.1783    2.2132    2.2289    5.9125   1195 % 0.709442 1.000  1
   5   3  11   17.2772    7.6124    7.6124    0.0000    9.6647    1.8464    1.8544    5.2117   1197 % 0.762538 1.000  1
   7   3  11   10.1489    1.2035   -1.2035    0.0000    8.9454    2.5422    2.5442    3.5160   1199*% 0.835881 1.000  1
   9   3  11   10.2323    3.2576   -3.2576    0.0000    6.9747    1.6956    1.6987    4.1059   1201 % 0.924667 1.000  1
   2   4  11   14.4534    0.2953    0.2953    0.0000   14.1581    2.4181    2.4224    5.8446   1204*% 0.733291 1.000  1
   4   4  11   13.8420    0.5264    0.5264    0.0000   13.3156    2.5574    2.5612    5.1990   1206*% 0.772225 1.000  1
   8   4  11   11.1445    3.0466   -3.0466    0.0000    8.0979    1.6151    1.6190    5.0018   1210 % 0.911482 1.000  1
   9   4  11   14.7139   18.8230  -18.8230    0.0000   -4.1091    1.0704    1.0805   -3.8030   1211 % 0.955950 1.000  1
   1   5  11   15.1361    4.1350   -4.1350    0.0000   11.0011    3.2868    3.2903    3.3435   1212*% 0.773758 1.000  1
   5   5  11   15.3232    2.7507   -2.7507    0.0000   12.5725    1.9643    1.9703    6.3810   1216 % 0.846129 1.000  1
   7   5  11    9.5969    0.3869   -0.3869    0.0000    9.2100    1.8183    1.8208    5.0581   1218*% 0.912781 1.000  1
   8   5  11   12.8335   18.4529  -18.4529    0.0000   -5.6193    1.6870    1.6919   -3.3214   1219 % 0.952071 1.000  1
   4   6  11   15.6141    5.8101    5.8101    0.0000    9.8040    1.3321    1.3412    7.3096   1223 % 0.874312 1.000  1
   2   7  11   17.1289   22.7719   22.7719    0.0000   -5.6430    1.4508    1.4608   -3.8628   1228 % 0.902808 1.000  1
   2   8  11   10.1538    0.2575    0.2575    0.0000    9.8964    1.8220    1.8248    5.4233   1234*% 0.970118 1.000  1
   3   8  11   13.6821   20.2892  -20.2892    0.0000   -6.6071    1.2973    1.3045   -5.0648   1235 % 0.982625 1.000  1
   0   0  12   38.7905   26.8662   26.8662    0.0000   11.9243    3.7651    3.7850    3.1504   1236 % 0.675752 1.000  1
   8   0  12   15.3297    6.3262   -6.3262    0.0000    9.0035    1.7026    1.7095    5.2668   1242 % 0.877077 1.000  1
   1   1  12   20.7413    4.2831   -4.2831    0.0000   16.4581    3.8378    3.8434    4.2822   1246*% 0.685514 1.000  1
   2   1  12   18.6735    6.7774    6.7774    0.0000   11.8961    2.7044    2.7108    4.3884   1247 % 0.696121 1.000  1
   5   1  12   18.0333    7.4821    7.4821    0.0000   10.5512    2.8586    2.8643    3.6837   1250 % 0.766266 1.000  1
   7   1  12   12.7122    3.9952   -3.9952    0.0000    8.7170    2.3403    2.3437    3.7193   1252*% 0.839284 1.000  1
  10   1  12   15.6269   20.3841   20.3841    0.0000   -4.7572    1.2638    1.2735   -3.7356   1255 % 0.976483 1.000  1
   0   2  12   18.3494    3.6502   -3.6502    0.0000   14.6992    1.8039    1.8132    8.1068   1256 % 0.700184 1.000  1
Refinement program                                                                                                 page=  19
structure :                                                                                                19:52:17 01-09-24 

   1   2  12   23.7487   34.7785   34.7785    0.0000  -11.0298    2.1833    2.1962   -5.0223   1257 % 0.703664 1.000  1
   2   2  12   16.1307    3.2529   -3.2529    0.0000   12.8778    2.6161    2.6211    4.9131   1258 % 0.714001 1.000  1
   4   2  12   19.9950    8.1904    8.1904    0.0000   11.8046    3.5009    3.5066    3.3664   1260*% 0.753932 1.000  1
   7   2  12   21.7002   15.0161   15.0161    0.0000    6.6841    1.9378    1.9499    3.4280   1263 % 0.854173 1.000  1
   9   2  12   12.4378    6.5395    6.5395    0.0000    5.8983    1.8452    1.8494    3.1894   1265 % 0.941235 1.000  1
   1   3  12   16.4469    8.4941    8.4941    0.0000    7.9528    2.0217    2.0283    3.9208   1267 % 0.732916 1.000  1
   3   3  12   15.7512    1.0672   -1.0672    0.0000   14.6840    2.8823    2.8866    5.0869   1269*% 0.759107 1.000  1
   9   3  12   10.2274    2.4413    2.4413    0.0000    7.7861    1.9506    1.9533    3.9861   1275*% 0.963299 1.000  1
   1   5  12   15.8082    0.6393   -0.6393    0.0000   15.1689    3.5678    3.5713    4.2475   1286*% 0.819534 1.000  1
   3   5  12   11.4848    1.9913   -1.9913    0.0000    9.4935    2.7428    2.7452    3.4583   1288*% 0.843039 1.000  1
   2   0  13   15.8871    7.8395   -7.8395    0.0000    8.0476    2.6027    2.6076    3.0862   1306 % 0.745290 1.000  1
   5   0  13    8.8994    0.4857    0.4857    0.0000    8.4137    2.4552    2.4568    3.4246   1308*% 0.811195 1.000  1
   4   2  13   20.6204   10.9409  -10.9409    0.0000    9.6795    2.5921    2.6003    3.7225   1325 % 0.804793 1.000  1
   5   3  13   11.2383    4.6030    4.6030    0.0000    6.6353    1.9709    1.9741    3.3611   1335*% 0.856550 1.000  1
   4   4  13   15.8777    4.7309    4.7309    0.0000   11.1468    3.0546    3.0587    3.6442   1342*% 0.865185 1.000  1
   8   1  14   11.9415    1.1403   -1.1403    0.0000   10.8013    2.8640    2.8664    3.7682   1376*% 0.970859 1.000  1
   3   6  14   12.7711    2.6394   -2.6394    0.0000   10.1316    3.1125    3.1151    3.2524   1410*% 0.983901 1.000  1
   2   1  15   16.8137    2.0333   -2.0333    0.0000   14.7803    3.7083    3.7121    3.9817   1418*% 0.861071 1.000  1
   4   1  15   20.0624    5.5310    5.5310    0.0000   14.5315    4.1595    4.1644    3.4895   1420*% 0.894461 1.000  1
   1   2  15   13.3828    0.9762    0.9762    0.0000   12.4066    3.0972    3.1001    4.0019   1424*% 0.867181 1.000  1
   4   3  15   18.0499    5.3400   -5.3400    0.0000   12.7099    2.4626    2.4692    5.1473   1433 % 0.931288 1.000  1
   2   4  15   15.0167   23.2563   23.2563    0.0000   -8.2396    2.6870    2.6912   -3.0617   1437*% 0.931403 1.000  1
   5   0  16   20.8351    9.5600   -9.5600    0.0000   11.2751    3.0045    3.0118    3.7437   1449 % 0.966397 1.000  1
   2   1  16   15.8714    2.1973   -2.1973    0.0000   13.6740    3.2165    3.2204    4.2461   1452*% 0.916378 1.000  1


Refinement program                                                                                                 page=  20
structure :                                                                                                19:52:17 01-09-24 


***********************************************************
* Fo/Fc list of worst fitted reflections after last cycle *
***********************************************************

   h   k   l     Fo        Fc        A         B        Fo-Fc    sig(Fo) sqr(1/w)  sqr(wdFq)   nref    SinThL   ext  sc
   6   3   1   21.4988    1.7650    1.7650    0.0000   19.7339    0.5814    0.6199   31.8339    111 % 0.504641 1.000  1             
   6   2   1   27.3130    2.6902   -2.6902    0.0000   24.6228    0.7304    0.7798   31.5751     98 % 0.461129 1.000  1             
   2   5   4   24.4152    1.3962    1.3962    0.0000   23.0190    0.7557    0.7941   28.9860    500 % 0.529517 1.000  1             
   2   1   1   80.9685  143.6770 -143.6770    0.0000  -62.7089    2.0224    2.1785  -28.7860     80 % 0.176393 1.000  1             
   2   4   2   24.0894    3.8590   -3.8590    0.0000   20.2304    0.7099    0.7496   26.9877    244 % 0.408283 1.000  1             
   8   2   2   16.4317    0.9580   -0.9580    0.0000   15.4737    0.5538    0.5777   26.7864    222 % 0.599104 1.000  1             
   5   3   1   16.8582    2.2160   -2.2160    0.0000   14.6423    0.5220    0.5485   26.6928    110 % 0.448252 1.000  1             
   0   1   2   84.0857  210.0880 -210.0880    0.0000 -126.0030    4.6851    4.7600  -26.4714    200 % 0.145220 1.000  1             
   3   1   2   22.2957    2.5374    2.5374    0.0000   19.7583    0.7221    0.7557   26.1441    203 % 0.255052 1.000  1             
   1   4   1   18.0472    2.8178    2.8178    0.0000   15.2294    0.5790    0.6065   25.1098    119 % 0.377528 1.000  1             

Statistics as a function of sin(th)/lambda and structure factors
sin(th)/lambda
                  limits       0.454669  0.578040  0.667695  0.738735  0.805431  0.867481  0.926291  0.985319
                  number +           89       115       114       119       101       106        95        88
                         -           60        34        34        30        48        43        53        61
                  together          149       149       148       149       149       149       148       149
                  av. wdFq     113.0617   68.1706   77.2896   64.4217   53.0303   52.0408   39.6090   41.6333
                  numerator +    1036.2     893.8     950.6     884.0     583.1     607.7     421.4     446.2
                            -   -1250.3    -126.9    -111.1     -95.2    -123.3    -127.9    -162.4    -190.8
                  together       2286.5    1020.7    1061.7     979.2     706.4     735.6     583.8     637.1
                  denominator    7216.9    4620.8    3447.7    3126.6    2632.1    2163.9    1883.2    1566.6
                  R factor        31.68     22.09     30.79     31.32     26.84     33.99     31.00     40.67
struct. factors
                  limits           10.5      12.9      15.1      18.0      21.1      25.9      36.0     119.6      unobs
                  number +          121       114        99       110       110       109        92        72       203
                         -           28        35        49        39        39        40        56        77        84
                  together          149       149       148       149       149       149       148       149       287
                  av. wdFq      62.9982   64.7395   57.6583   69.4008   63.5870   91.0296   36.8823   62.8112    4.3972
                  numerator +     617.5     651.3     605.2     743.8     862.5     985.1     643.7     713.7    1233.1
                            -     -61.3    -107.9    -147.1    -109.2    -120.0    -136.0    -166.9   -1339.4    -355.0
                  together        678.8     759.2     752.3     853.0     982.5    1121.1     810.7    2053.2    1588.0
                  denominator    1331.1    1757.5    2071.7    2453.6    2880.6    3469.4    4469.7    8224.1    3220.2
                  R factor        50.99     43.20     36.31     34.77     34.11     32.31     18.14     24.97     49.32

                                 final check                    sin(th)/lambda     structure factors
                                               number +               827                   827
                                                      -               363                   363
                                               together              1190                  1190
                                               numerator +         5822.9                5822.9
                                                         -        -2187.9               -2187.9
                                               together            8010.8                8010.8
                                               denominator        26657.8               26657.8
                                               R-factor             30.05                 30.05


Refinement program                                                                                                 page=  21
structure :                                                                                                19:52:17 01-09-24 


Last screen information window:

--------------------------------------------------------------------------
|R factors : [1477=1190+287/17],    Damping factor:   1.0000             |
|GOF(obs)=  8.04    GOF(all)=  7.27                                      |
|R(obs)=  30.05    wR(obs)=  38.29    R(all)=   32.13    wR(all)=  38.46 |
|Last wR(all): 38.65 38.46 38.46 38.46                                   |
|Maximum change/s.u. :    0.0353 for x[O3]                               |
--------------------------------------------------------------------------

**********************************
* R-factors for individual zones *
**********************************

                  Robs  wRobs   Rall  wRall  nobs  nall

**********************
* R-factors overview *
**********************

Cycle   Robs  wRobs   Rall  wRall  nobs  nall   np nall/np nskip nover  damp  gofobs gofall av ch/su       max ch/su            
   0   29.92  38.48  32.08  38.65  1190  1477   17   86.88     0     0 1.0000   8.08   7.30   0.6953     3.7087 Uiso[Ba1]       
   1   30.05  38.29  32.12  38.46  1190  1477   17   86.88     0     0 1.0000   8.04   7.27   0.1354    -0.3128 Uiso[Ba1]       
   2   30.05  38.29  32.12  38.46  1190  1477   17   86.88     0     0 1.0000   8.04   7.27   0.0269    -0.0865 x[O3]           
   3   30.05  38.29  32.13  38.46  1190  1477   17   86.88     0     0 1.0000   8.04   7.27   0.0076     0.0353 x[O3]           
   4   30.05  38.29  32.13  38.46  1190  1477   17   86.88                                                                      


Refinement program                                                                                                 page=  22
structure :                                                                                                19:52:17 01-09-24 


********************
* Changes overview *
********************


            scale1    scale2    scale3    scale4    scale5    scale6
   0        5.171252* 0.000000  0.000000  0.000000  0.000000  0.000000   3.08
   1        5.523306* 0.000000  0.000000  0.000000  0.000000  0.000000  -0.25
   2        5.494117* 0.000000  0.000000  0.000000  0.000000  0.000000   0.04
   3        5.499309* 0.000000  0.000000  0.000000  0.000000  0.000000  -0.01
   4        5.498115  0.000000  0.000000  0.000000  0.000000  0.000000
  su        0.117247  0.000000  0.000000  0.000000  0.000000  0.000000
================================================================================================================================
           TOverall   sclam/2   sc3lam
   0        0.000000  0.000000  0.000000   0.00
   1        0.000000  0.000000  0.000000   0.00
   2        0.000000  0.000000  0.000000   0.00
   3        0.000000  0.000000  0.000000   0.00
   4        0.000000  0.000000  0.000000
  su        0.000000  0.000000  0.000000
================================================================================================================================
Ba1           occ        x         y         z       Uiso
   0        0.500000  0.343900  0.250000  0.683599 -0.000341*  3.71
   1        0.500000  0.343897  0.250000  0.683408  0.001597* -0.31
   2        0.500000  0.343933  0.250000  0.683349  0.001433*  0.04
   3        0.500000  0.343931  0.250000  0.683350  0.001455* -0.01
   4        0.500000  0.343932  0.250000  0.683350  0.001451
  su        0.000000  0.000265  0.000000  0.000429  0.000522
================================================================================================================================
S1            occ        x         y         z       Uiso
   0        0.500000  0.689051  0.250000  1.064161  0.005764*  1.07
   1        0.500000  0.688874  0.250000  1.064265  0.007044* -0.26
   2        0.500000  0.688867  0.250000  1.064385  0.006731*  0.03
   3        0.500000  0.688869  0.250000  1.064372  0.006766* -0.01
   4        0.500000  0.688869  0.250000  1.064375  0.006759
  su        0.000000  0.001036  0.000000  0.001560  0.001173
================================================================================================================================
O1            occ        x         y         z       Uiso
   0        1.000000  0.187448  0.520430  0.918345  0.004221*  1.24
   1        1.000000  0.187433  0.519584  0.917994  0.005907* -0.31
   2        1.000000  0.187348  0.519627  0.918095  0.005488*  0.05
   3        1.000000  0.187360  0.519611  0.918060  0.005562* -0.01
   4        1.000000  0.187357  0.519614  0.918068  0.005548
  su        0.000000  0.001212  0.001531  0.001731  0.001352
================================================================================================================================


Refinement program                                                                                                 page=  23
structure :                                                                                                19:52:17 01-09-24 

O2            occ        x         y         z       Uiso
   0        0.500000  0.607551  0.250000  0.904929* 0.014788   0.13
   1        0.500000  0.607222  0.250000  0.905384  0.015093* -0.09
   2        0.500000  0.607263  0.250000  0.905119  0.014840*  0.02
   3        0.500000  0.607274  0.250000  0.905168  0.014885* -0.00
   4        0.500000  0.607273  0.250000  0.905161  0.014876
  su        0.000000  0.002461  0.000000  0.003286  0.002755
================================================================================================================================
O3            occ        x         y         z       Uiso
   0        0.500000  0.583775  0.250000  1.153022* 0.049481  -0.43
   1        0.500000  0.582542* 0.250000  1.150188  0.046866   0.21
   2        0.500000  0.583692* 0.250000  1.150985  0.045840  -0.09
   3        0.500000  0.583231* 0.250000  1.150687  0.045396   0.04
   4        0.500000  0.583418  0.250000  1.150823  0.045286
  su        0.000000  0.005269  0.000000  0.005895  0.007878
================================================================================================================================

There were no correlations larger than  0.900 in the last refinement cycle


Refinement program                                                                                                 page=  24
structure :                                                                                                19:52:17 01-09-24 


Program started at 19:52:17 ended   at 19:52:20 cpu time :      1.38
